# Supplementary material for: Stress relaxation in the presence of sudden strain bursts: Methodology and stress relaxation data of microcast aluminium microwires
Source: Data Brief. 2018 Nov 14;21:2134–41. doi: 10.1016/j.dib.2018.11.047 (PMC6265499; doi:10.1016/j.dib.2018.11.047)
Supplement: Supplementary file 2 — Supplementary material [file mmc2.zip › Data in brief/As-cast/Al4N/Al_20_r_11/Stress relaxation txt files/Al_20_r_11_doublederivativemethod.nb]

(* Content-type: application/vnd.wolfram.mathematica *)

(*** Wolfram Notebook File ***)
(* http://www.wolfram.com/nb *)

(* CreatedBy='Mathematica 11.0' *)

(*CacheID: 234*)
(* Internal cache information:
NotebookFileLineBreakTest
NotebookFileLineBreakTest
NotebookDataPosition[       158,          7]
NotebookDataLength[   1092689,      18994]
NotebookOptionsPosition[   1088288,      18849]
NotebookOutlinePosition[   1088662,      18865]
CellTagsIndexPosition[   1088619,      18862]
WindowFrame->Normal*)

(* Beginning of Notebook Content *)
Notebook[{
Cell[BoxData[
 RowBox[{"Exit", "[", "]"}]], "Input",
 CellChangeTimes->{{3.704348667636505*^9, 3.7043486693386745`*^9}}],

Cell[BoxData[
 RowBox[{
  RowBox[{"SetDirectory", "[", 
   RowBox[{"NotebookDirectory", "[", "]"}], "]"}], ";"}]], "Input"],

Cell[BoxData[{
 RowBox[{
  RowBox[{"Needs", "[", "\"\<RelaxationFittingFlex`\>\"", "]"}], 
  ";"}], "\[IndentingNewLine]", 
 RowBox[{
  RowBox[{"Needs", "[", "\"\<RelaxationFittingLnTaudTau`\>\"", "]"}], 
  ";"}], "\[IndentingNewLine]", 
 RowBox[{
  RowBox[{"Needs", "[", "\"\<ErrorBarPlots`\>\"", "]"}], 
  ";"}], "\[IndentingNewLine]", 
 RowBox[{
  RowBox[{"Needs", "[", "\"\<RelaxationFittingwErrors`\>\"", "]"}], 
  ";"}]}], "Input",
 CellChangeTimes->{{3.7059194049168406`*^9, 3.7059194051028595`*^9}, {
   3.7068460953905373`*^9, 3.706846117806779*^9}, 3.7068462277727747`*^9, 
   3.706846293958392*^9}],

Cell[BoxData[{
 RowBox[{
  RowBox[{"indivRelaxations", "=", 
   RowBox[{"loadData", "[", 
    RowBox[{"NotebookDirectory", "[", "]"}], "]"}]}], 
  ";"}], "\[IndentingNewLine]", 
 RowBox[{
  RowBox[{"nameRelaxations", "=", 
   RowBox[{"identifiers", "[", "indivRelaxations", "]"}]}], 
  ";"}], "\[IndentingNewLine]", 
 RowBox[{
  RowBox[{"allRelaxations", "=", 
   RowBox[{
    RowBox[{
     RowBox[{"importData", "[", 
      RowBox[{
       RowBox[{"NotebookDirectory", "[", "]"}], ",", "#"}], "]"}], "&"}], "/@",
     "indivRelaxations"}]}], ";"}], "\[IndentingNewLine]", 
 RowBox[{
  RowBox[{"timeTauUnshifted", "=", 
   RowBox[{"crudeTimeTau", "/@", "allRelaxations"}]}], ";"}]}], "Input"],

Cell[CellGroupData[{

Cell["\<\
Sample parameters (to calculate M in MPa) and plot of all loaded relaxations\
\>", "Subsection",
 CellChangeTimes->{{3.700362796311943*^9, 3.700362805358943*^9}, {
  3.700363018960943*^9, 3.7003630207369432`*^9}, {3.70053651875705*^9, 
  3.70053652451705*^9}}],

Cell[CellGroupData[{

Cell[BoxData[{
 StyleBox[
  RowBox[{
   RowBox[{"diameter", "=", "14.34"}], ";"}],
  Background->GrayLevel[0.85]], "\[IndentingNewLine]", 
 StyleBox[
  RowBox[{
   RowBox[{"l0", "=", "1843"}], ";"}],
  Background->GrayLevel[0.85]], "\[IndentingNewLine]", 
 StyleBox[
  RowBox[{
   RowBox[{"schmidfactor", "=", "0.479248"}], ";"}],
  Background->GrayLevel[0.85]], "\[IndentingNewLine]", 
 StyleBox[
  RowBox[{
   RowBox[{"compliance", "=", "1843"}], ";"}],
  Background->GrayLevel[0.85]], "\[IndentingNewLine]", 
 StyleBox[
  RowBox[{
   RowBox[{"area", "=", 
    RowBox[{"Pi", "*", 
     RowBox[{
      RowBox[{"(", 
       RowBox[{"diameter", "/", "2"}], ")"}], "^", "2"}]}]}], ";"}],
  Background->GrayLevel[0.85]], "\[IndentingNewLine]", 
 RowBox[{
  StyleBox[
   RowBox[{
    RowBox[{"modulus", "=", 
     RowBox[{
      RowBox[{"(", 
       RowBox[{"1000", "*", "l0", "*", 
        RowBox[{"schmidfactor", "^", "2"}]}], ")"}], "/", 
      RowBox[{"(", 
       RowBox[{"area", "*", "compliance"}], ")"}]}]}], ";"}],
   Background->GrayLevel[0.85]], 
  "\[IndentingNewLine]"}], "\[IndentingNewLine]", 
 RowBox[{
  StyleBox[
   RowBox[{
    RowBox[{"measuredStDev", "=", "0.014004"}], ";"}],
   Background->RGBColor[1, 0.925, 0.925]], 
  "\[IndentingNewLine]"}], "\[IndentingNewLine]", 
 RowBox[{"ListPlot", "[", 
  RowBox[{"timeTauUnshifted", ",", 
   RowBox[{"ImageSize", "\[Rule]", "Large"}], ",", 
   RowBox[{"BaseStyle", "\[Rule]", " ", "Large"}], ",", 
   RowBox[{"Frame", "\[Rule]", " ", "True"}], ",", 
   RowBox[{"AxesOrigin", "\[Rule]", 
    RowBox[{"{", 
     RowBox[{"0", ",", "0"}], "}"}]}], ",", 
   RowBox[{"AxesLabel", "\[Rule]", 
    RowBox[{"{", 
     RowBox[{"\"\<Time [s]\>\"", ",", "\"\<\[Tau][MPa]\>\""}], "}"}]}], ",", 
   RowBox[{"PlotLegends", "\[Rule]", 
    RowBox[{"SwatchLegend", "[", 
     RowBox[{"nameRelaxations", ",", 
      RowBox[{"LegendMarkerSize", "\[Rule]", "20"}], ",", 
      RowBox[{"LegendMarkers", "\[Rule]", "\"\<Bubble\>\""}]}], "]"}]}]}], 
  "]"}], "\[IndentingNewLine]", 
 RowBox[{
  RowBox[{"shiftedALLRelaxations", "=", 
   RowBox[{
    RowBox[{
     RowBox[{"deltaTimeMaxStress", "[", "#", "]"}], "&"}], "/@", 
    "timeTauUnshifted"}]}], ";"}], "\[IndentingNewLine]", 
 RowBox[{
  RowBox[{"corShiftedALLRelaxations", "=", 
   RowBox[{
    RowBox[{
     RowBox[{"correctShift", "[", "#", "]"}], "&"}], "/@", 
    "shiftedALLRelaxations"}]}], ";"}], "\[IndentingNewLine]", 
 RowBox[{"ListPlot", "[", 
  RowBox[{"corShiftedALLRelaxations", ",", 
   RowBox[{"ImageSize", "\[Rule]", "Large"}], ",", 
   RowBox[{"BaseStyle", "\[Rule]", " ", "Large"}], ",", 
   RowBox[{"Frame", "\[Rule]", " ", "True"}], ",", 
   RowBox[{"AxesOrigin", "\[Rule]", 
    RowBox[{"{", 
     RowBox[{"0", ",", "0"}], "}"}]}], ",", 
   RowBox[{"AxesLabel", "\[Rule]", 
    RowBox[{"{", 
     RowBox[{"\"\<Time [s]\>\"", ",", "\"\<\[Tau][MPa]\>\""}], "}"}]}], ",", 
   RowBox[{"PlotLegends", "\[Rule]", 
    RowBox[{"SwatchLegend", "[", 
     RowBox[{"nameRelaxations", ",", 
      RowBox[{"LegendMarkerSize", "\[Rule]", "20"}], ",", 
      RowBox[{"LegendMarkers", "\[Rule]", "\"\<Bubble\>\""}]}], "]"}]}]}], 
  "]"}], "\[IndentingNewLine]", 
 RowBox[{
  RowBox[{
   RowBox[{"startTau", "=", 
    RowBox[{"timeTauUnshifted", "[", 
     RowBox[{"[", 
      RowBox[{"All", ",", "1", ",", "2"}], "]"}], "]"}]}], ";"}], 
  "\[IndentingNewLine]"}], "\[IndentingNewLine]", 
 RowBox[{
  RowBox[{"measureOfMaxDeltaTau", "=", 
   RowBox[{"Abs", "[", 
    RowBox[{"Table", "[", 
     RowBox[{
      RowBox[{
       RowBox[{"Last", "[", 
        RowBox[{"corShiftedALLRelaxations", "[", 
         RowBox[{"[", "i", "]"}], "]"}], "]"}], "[", 
       RowBox[{"[", "2", "]"}], "]"}], ",", 
      RowBox[{"{", 
       RowBox[{"i", ",", "1", ",", 
        RowBox[{"Length", "[", "corShiftedALLRelaxations", "]"}]}], "}"}]}], 
     "]"}], "]"}]}], ";"}]}], "Input",
 CellChangeTimes->{{3.7003628106149435`*^9, 3.7003629448089433`*^9}, {
   3.7003630107089434`*^9, 3.700363097721943*^9}, 3.700363463842943*^9, {
   3.7003640612799435`*^9, 3.7003640860819435`*^9}, {3.700364346188943*^9, 
   3.700364368757943*^9}, {3.700364749132943*^9, 3.700364771403943*^9}, {
   3.700364890626943*^9, 3.700364923849943*^9}, {3.700365239677943*^9, 
   3.700365264044943*^9}, {3.700365492006943*^9, 3.700365526995943*^9}, {
   3.700365883284943*^9, 3.700365910778943*^9}, {3.7003663941879435`*^9, 
   3.7003664154519434`*^9}, {3.7003669336499434`*^9, 3.700366953087943*^9}, {
   3.700367238757943*^9, 3.700367258244943*^9}, {3.70053650860705*^9, 
   3.70053651240705*^9}, 3.7007959116395197`*^9, 3.7008102308422756`*^9, 
   3.7008138666962757`*^9, {3.7008139853932753`*^9, 3.7008139866952753`*^9}, 
   3.7010848394321594`*^9, {3.7010863053877406`*^9, 3.7010863060268044`*^9}, {
   3.701599706229407*^9, 3.7015997065754414`*^9}, {3.702180318588099*^9, 
   3.702180343050099*^9}, {3.702187100298099*^9, 3.7021871080900993`*^9}, {
   3.7021887041197624`*^9, 3.7021887269420443`*^9}, {3.7021901345147877`*^9, 
   3.7021901553768735`*^9}, {3.7021910609934263`*^9, 
   3.7021910826985965`*^9}, {3.7021911895602818`*^9, 3.70219119204653*^9}, {
   3.702202866034812*^9, 3.7022028796681757`*^9}, 3.70227443076888*^9, {
   3.702280993475085*^9, 3.702281014116149*^9}, {3.702282955104228*^9, 
   3.7022829781375313`*^9}, {3.7022841814288483`*^9, 3.702284213397045*^9}, {
   3.7022860841280994`*^9, 3.7022861090005865`*^9}, {3.702287083684045*^9, 
   3.7022871021808944`*^9}, {3.702293229592574*^9, 3.7022932469363084`*^9}, {
   3.702294668075408*^9, 3.702294692675868*^9}, {3.7022957049130816`*^9, 
   3.7022957244570355`*^9}, 3.702296667147295*^9, 3.702351759360223*^9, 
   3.7026193539802985`*^9, {3.702635674243224*^9, 3.702635701089224*^9}, 
   3.702640752658224*^9, 3.7026415983572235`*^9, {3.702698090846631*^9, 
   3.702698110412631*^9}, {3.702698909737631*^9, 3.702698928231631*^9}, {
   3.7027055599036307`*^9, 3.7027055838446307`*^9}, 3.7027345034215574`*^9, 
   3.7027348822565575`*^9, 3.7027925723532114`*^9, {3.702800988273963*^9, 
   3.702800989433963*^9}, 3.7028057896069627`*^9, 3.7028061042989626`*^9, 
   3.702806920021963*^9, 3.702811383959963*^9, {3.702812334084963*^9, 
   3.702812359087963*^9}, {3.702813609943963*^9, 3.702813638228963*^9}, 
   3.702887331103055*^9, 3.7028884224531794`*^9, 3.7028930850838995`*^9, 
   3.702895675212298*^9, 3.702896080258298*^9, 3.702896451186298*^9, 
   3.702896834474298*^9, 3.702897145558298*^9, 3.702897654294298*^9, 
   3.7028980973772984`*^9, 3.702898391646298*^9, 3.702899259494298*^9, 
   3.702899898229298*^9, 3.7029004765762978`*^9, {3.7029008509832983`*^9, 
   3.702900872309298*^9}, {3.702901455824298*^9, 3.702901476695298*^9}, {
   3.702902062945298*^9, 3.702902092631298*^9}, {3.702905480519298*^9, 
   3.702905511085298*^9}, 3.702906017646298*^9, {3.702958746002344*^9, 
   3.7029587619155264`*^9}, 3.702959264290571*^9, {3.7029626443705454`*^9, 
   3.7029626717392817`*^9}, 3.702964312175309*^9, 3.7029646602361116`*^9, {
   3.7029650563537197`*^9, 3.702965078928977*^9}, {3.702965837773854*^9, 
   3.702965838156892*^9}, 3.7029667937694435`*^9, {3.7029673101630783`*^9, 
   3.702967312634325*^9}, 3.7029674843774977`*^9, 3.702967634566515*^9, 
   3.703222840003231*^9, 3.703224061799399*^9, {3.7032250965023813`*^9, 
   3.7032251106486387`*^9}, 3.703226097966943*^9, 3.703234396191145*^9, {
   3.704186323204116*^9, 3.704186354258116*^9}, {3.704186818516116*^9, 
   3.704186841803116*^9}, 3.7042660452481737`*^9, 3.7042670295465937`*^9, 
   3.7042677403826704`*^9, 3.704270341452445*^9, 3.704271076773445*^9, 
   3.704271217180445*^9, 3.7042713545314455`*^9, 3.704271681150445*^9, 
   3.704272251418445*^9, {3.704345956742442*^9, 3.704345973469115*^9}, {
   3.7043461591796837`*^9, 3.7043461600187683`*^9}, 3.7043472332440796`*^9, 
   3.704347466716425*^9, 3.704347717586509*^9, {3.7043478921049595`*^9, 
   3.70434789320807*^9}, {3.7043481184735937`*^9, 3.704348137057452*^9}, 
   3.704348321473892*^9, 3.7043485087686195`*^9, 3.704348665550296*^9, 
   3.704348856476387*^9, 3.7050507352513905`*^9, 3.705061046338073*^9, 
   3.7051151445549965`*^9, 3.7052034455673265`*^9, 3.705221318570614*^9, 
   3.705317271467429*^9, {3.705727069062866*^9, 3.705727074856604*^9}, 
   3.705813793627945*^9, 3.7058145622029448`*^9, {3.7059812820530696`*^9, 
   3.7059812837300696`*^9}, 3.70598686621307*^9, 3.7059885406980696`*^9, {
   3.70598915745807*^9, 3.7059891586890697`*^9}, 3.7059950510560694`*^9, 
   3.7059993581350517`*^9, 3.7060014931875353`*^9, 3.70600286346955*^9, 
   3.7060034290010977`*^9, 3.706238108206133*^9, 3.706239372709133*^9, {
   3.7062408408561335`*^9, 3.7062408421581335`*^9}, 3.706242361565133*^9, {
   3.706248588013133*^9, 3.706248589916133*^9}, 3.706249624538133*^9, 
   3.706256332357133*^9, 3.706257298175133*^9, 3.706258750176133*^9, 
   3.7063331481514616`*^9, 3.7063332733914614`*^9, 3.7065923547817783`*^9, {
   3.706683238785165*^9, 3.70668324153144*^9}, {3.7066834661829023`*^9, 
   3.7066834677560596`*^9}, {3.7066835565869417`*^9, 3.7066835853448176`*^9}, 
   3.70693020064209*^9, {3.7069302527660894`*^9, 3.70693025310909*^9}, 
   3.7069367489020896`*^9, {3.70693787210209*^9, 3.7069378795470896`*^9}, {
   3.7069388582300897`*^9, 3.70693887806909*^9}, {3.7069389091760893`*^9, 
   3.7069389108560896`*^9}, 3.7069389989790897`*^9, {3.706941252758133*^9, 
   3.70694125902876*^9}, {3.706944862365057*^9, 3.7069448716369843`*^9}, 
   3.706945599655779*^9, {3.70694573028384*^9, 3.706945732940106*^9}, {
   3.706948510689853*^9, 3.7069485137601604`*^9}, {3.7069485961243963`*^9, 
   3.706948598387622*^9}, 3.7069499614059105`*^9, {3.7069501100607743`*^9, 
   3.706950112490017*^9}, 3.7069540582615547`*^9, {3.706954276621389*^9, 
   3.706954278116538*^9}, {3.706955772106922*^9, 3.706955779042616*^9}, {
   3.707016862678418*^9, 3.7070168720824184`*^9}, {3.707019363378418*^9, 
   3.707019375264418*^9}, {3.7070194201104183`*^9, 3.707019428956418*^9}, {
   3.707019465317418*^9, 3.707019474451418*^9}, {3.707019535790418*^9, 
   3.707019543621418*^9}, {3.707024867859418*^9, 3.707024880224418*^9}, {
   3.707025416862418*^9, 3.7070254314364185`*^9}, {3.7070260341034184`*^9, 
   3.7070260418214183`*^9}, 3.7071110668377376`*^9, 3.7071116918077374`*^9, 
   3.7071121858057375`*^9, {3.7071126498877373`*^9, 3.7071126505277376`*^9}, 
   3.707113049622738*^9, 3.7071142818697376`*^9, 3.7071143340017376`*^9, 
   3.7071178878807373`*^9, 3.7071189570917377`*^9, 3.7071199638087378`*^9, {
   3.720438985912482*^9, 3.720439004376328*^9}, {3.7204391197828674`*^9, 
   3.7204391199018793`*^9}, {3.7204411440702763`*^9, 3.720441178070676*^9}, {
   3.746367114969199*^9, 3.746367149936199*^9}, {3.746367220786199*^9, 
   3.746367248029199*^9}, 3.746887739501909*^9, 3.7468894579057713`*^9, {
   3.746972589814178*^9, 3.746972593395178*^9}, {3.7469742954811783`*^9, 
   3.7469742974561777`*^9}, 3.746975064709178*^9}],

Cell[BoxData[
 TemplateBox[{GraphicsBox[{{}, {{{}, {
        Hue[0.67, 0.6, 0.6], 
        Directive[
         PointSize[0.002777777777777778], 
         RGBColor[0.368417, 0.506779, 0.709798], 
         AbsoluteThickness[1.6]], 
        PointBox[CompressedData["
1:eJxEnHk8Vf0Tx1HcW7SQSImUSEpliYvL3H0RSiqKSouSSJFISalEoaKkpJQl
WSJLIpHSQohQoWihoqRESuU3p+M8v+ef56W7nO93Zj4z8z3vOVdj3Ta7jVIS
EhI3ZSUkiP+7DO30bIo2gQXVrQfZ92hA/a17sMGh7BcNunONpk+6YAK/upef
/jCH/t/fY19A4XNFOrDy56yJSTWB3aHZi0pG4t+8hms+mSaQtLl99dqFdKBP
ywuNyjEBOe8DCxnmdKj+Fb3+eoEJVKSed9miS4dTDT7M2mITWH7rhP+7eXRY
lWWv3FNmAjsuP1zJ0aHD9KOGX8c+NAEL1rqiAKDDx42KlXOrTMDnRleSznQ6
XIPviYvqTMD3F8s5cTwdfKfUB7o/MwF1ce67r/Z0MO/PcQhrMYFVLr9Wc+bT
YURtlH7qaxPYnxM9R5tFh0dp3nIPO0zArK1wHd+BDscPL+3o6EJ7dK4MuDCb
DstdDEqlv5qAsOz2ea4mHaaaTzir2W8CZZem22gz6PBWqdebM2gCW1lfwjVw
fVe/1lmvk2DAl2P5s0PRXtsfX9feL82AlI4dwQk2dDBOOSl5cTQD5lZljF/O
ocPf/Tuab49jgJrNWtOMVXS452SX91KRAaPKJi6+IqDDUWP9yN8qDKg2vhTQ
OJEOSxQU3KaoM+CzaK332EA6TPr8lW2qyYDz9TFJ51fS4dWDWlVHHQZ0VtbZ
VPHokHQpu3+XHgOKOGGSCh50cN974slpAwaU7jpnbCOmg77D9qt5JgzY6bho
q4UnHQb0lxysZzIg6fBCiSmL6VAyZsHqXjYDYkYw6/Nd6HD4w3gTBSED3Pcz
tezweovu9sgvsGZAaNekFU7o3wnxT7ps7Rggf3xewoH1dHjhl1XuuYIBq1hP
FXRxvxeXHr8Q7sT4z16uel7+6S4MCJl8SDPHlA5zRy1eWunKgIZVI1bNnESH
3rfz5na6M2Dt1AfjTsnQofD2ONqo7Wjfv37XVqrQISj2S5u2LwN2Lz0xej3G
k8CnppAfwIB0r0qBnT4dxtpei94YxICp6UPeZ8bRoV4n0vPgIQbMXOVsM2oW
Hc6N3Ca8HMYAyVaPVyaj6ODSajO9LJIBy5bcqmjC680q1PvdFs0AcA/8nTQT
4z96bONQLAM2WB5NEqrRIW9b9zW1Cww4tXa7SS9eP0BcHcpMZECNoum1bFk6
sGdmrndKZcC5R8bNLbgfukQEMyAT12PxkXsA47umyUP5bA4DFnTL1K5cgHrI
s/5aUMCA11+Uc2Za0cHp+NzKZ8UM0EvLUmlbR4cZ7mOS+ssYcGDy7UM7g1EP
vM+BEx8y4CqPu8Af7Z01rcrBsIoB4x0YuQ99UQ+D6fpL6/Dzy9yOuu+hA7Px
mNyOZwxoNrCSqjdEPWRv7TjewoALZnf+duHrFUcXlV57zQD7Y73GCej/465z
zlZ3MGDORpU3DivosIIl5/O5C7/PeFJnFq5nquona7mvDPiwVTKhD9//rr9S
W7efAdzfd0+rzaVDWm2apHiQAWctUGFs1EP60ebNEqZQ7ihvVIvxbRLinhci
bQqxwRcvL8P3/3WxikwebQrWh9/+lNtMh3JzXbfycaZQeWGb7OktqAdlWc47
RVNoTbn6BLbSwe5bp+qIyabwS7vAYQnG16Sqin4NdVOwqhQWp+ygk+/TNIWk
n+tXnnNFPRwIu7pGxxTMwnPtX6EetzpvORioZwrfk6dPvL8c9WAiXn3ewBTU
dQc8jiyhw0+F2Sa3TEwhcMq6Wx3L6FD6eZRCM9MUuqZ6hhxGfR1++LHrJ9sU
Vu3duewift768qPySUJ83Yg5axa+PiEw9YKxNe5HzLoR40OHJodQ/+V2puC7
fcqYNtTjRQO3pTtXmEK8jNxJC/x701jR3GgnU5BMllN9Yod6+DiLluNiCh1R
E+82aNDh+13661pXU9j9N3fJeT3UQ/yHwh53U7guCrx3DfPXfv+H0eO2m4Kl
RKp1HOpRYH/FU8/XFExKXC6xUO9j5x0RWgeYgqNK+J7VGG8NozZP3xpkCm/L
y8YzmKiHd4LfYYdMQVWT+/MA5u91JdqNqWGm8OCmdcEKtN+ss7Ssh5GmELS+
Jr4S8+sXn/eh76NNoXvGDa2XGG95tg/Wy5w1hbaD7JGqmJ/3zE5hzrxgClL7
qxOtjVAP0iHK3ERTMN/s+3IVXn9Um+vXdammYDvtk2Ia6g3VW7k/0xTifjao
TjOhw+lTWkkXc0xhesq19+5KdHD2ktlXUmAKs717wz+sRj1YdTi8KjYF96C6
xZcx/jpn3tf/U4b7R3neRvtlSaAhH5oCfarPqBB8/67mQx2mVabgMGW99i0u
6iF/Y6ljnSlo5hfRPljQYeQJ3lm/Z7g+9xvOmzE+Ktxn+sS0mALv62z3cxjv
J/jSNvmvTeGYaN+8Q9qoB4127YYOU1j5wuLdXNSH2u97kt+7TMH1wGunu5j/
3zUmNit8Nf2vXqRlH8xb0I/+3Ryt9wf1vePYhsjFgxivH/RCc9BeJpu4btsk
zMBiFY0WYECHIZYmJ0LaDLw+vfCOxfxYrjpyasZoM/jMFQkTUS/Hfrztrxxn
BkajXh3nY36yq7v7pFPRDJr/zC7dNYUOKhmXr46abAYmc/1qV2D9aw0JPjhL
3QxK6ZMNQjF/J69bv1qgaQbfZgSWT8Z42srkmLjqmMHbKy3cudZ0MJg0Q+GQ
nhm4zpVO/GNLh1/fpD5dNjCDkm50POq3tOpNeZmJGdRsTjv5EPNhyJWyC6+Z
ZhDR6TOtC/ObdfAlfwmOGXCWLUq6gNdXXH1gqbrQDHYJF8AlfL3JZN1cC2sz
yFkt187F9SZMYNOc7czgXs5IFUmsd5u6NV4HrDCDas+5Ua8xvvUeSRaddTKD
Fbs9Fi7HfPL98uvomy5m4Nl07Ol4jK+iwDuez13NgF2Xsuw7+me/Y4Lwh7sZ
pEjP+zUa64HQcP90pe1mkPns+8WLmP/GjXP5behrBpIqpr6LMf83fITGpQFm
oPKhSfkJ5vO4e9OydgSZgYvR6ayFWqiHCxJhJw6ZgeAhxDvjfnV2t63PCjMD
+sr9GmlmqAf7UmZNpBmUvcjYqI/6y593Ubk72gxCa71lnXG/e0YHfZU7awZy
ji87GSI6cNrXVOpeMIMqyQOM3fj+UaWWSeJEM1AkNoz9yZOz6vvcUtHfOgzt
frRfzM4hhyOZZhB2zVfxPdYv58Wt+ik5ZnB+PfTvNqaDpm6J3P0CjAdwu7JE
iPoo3OR8udgMGAU+j/1x/Z3RAuOyMjPoZnuf50+mQ/Y2bfnXD8wASr603kL7
7hLTuoYem8ERUcFxAerJYub7e2p1ZnDGIyVDHuv/SIkH8cxnZqB8QDV6/lI6
VDYl+zm1mMGsotjaSD7qI++wXcBrjI+bJbtbUA8ORAHpMIPZ78RMWdSPmjtf
5maXGaw9scbyHr6/nafV9qzHDDa+utq1mKgX02QK+/vMYMRq1+ez0P47Btuj
Jg6awQf5y++VMF4ZjeUehhLmcBbkj07CfDuUlSRYKm0OT3ic+5fRn/ePHtLY
MdocFr/x1n6ujvpw3Th4fJw5DNwfL6GK8bWUaFAVzYHu+1uZjnpTUZ15rVrF
HKwTeicXYf/a1j8y9LOaOQxZvC3bj/ZOrn23Tk7THEqfzODX4Po80u+Z6+qY
A1Muw6Ya+02DkEQlsZ453FqRsWhAGvXhcrBnswH+7RM1aWQ/DUrNN1SEmJjD
lsSkb76Yb4jsl8w0h0SP36EVmO9sCOGxzcHF49j5HgXUR9UIh3cCc5AteP/z
KdqnOeXtghHW5oDZvOULrifhwF3Z6Xbm8NL/DWMV9k+bnS+3wwpzqD1Ftx+a
hvowCS5Z42QO5VO3fVuF9uhTWB8b6GIOO3ccfhOB8VH0GR3viutpnj/6wCY6
HHg43fqWuzn4VNtuV8V8K7wspd3sZQ6VNxVXnHJGfQS+kfi1E9dz9rSDCu6/
0aGsaVKAOUjYnTO5aYn6MLiUaxyEf1e0Fl/G9a4feyBi+SFzQHWui0c96nx0
2bwzzByehfTxM3D9PXdZ7OhIc2gTycYsw3jLj9dQzYk2h5CQ+YGTcX17/SX7
a2PN4Uo7LfPbBtSH/euannhzGDu/d+pvtN/oeXdSxyWaw9oOs4HQGaiPUQnB
eqnmMH/DzrT32J/HvAtyts40h6YHowOnoH+dS9Yab83B7wtL/T6hmwaaROAU
oD0yim2Xob66ME2lFpsD7WzNzWbMN9m2EuUPy8xB+FOUZ4v5w292W/z7B+Zw
99aDWC051IN0qZ9MlTl8abdgjMb9SLddsJtZZw7pbwcS6lCPlYX75nCfmcNu
LMMs3P/JU2tk1reYg4q667xmzK8OXpZt+1+bw52Fbx55ov/VrdQLL3aYg1Lr
4oGtU1EPM4eiSrrMwe/pXLN7GL/pEtiY9piDjfaLzh14HvFuvi3402cOeR6T
pO9gv8MgDDiIr/9rPOkgcSJw0FSCCamvJj+fjfu77766wVGaCc2LDvlpYn0L
51tc8xvNhOrkGUHnsF4s1VALjRnHhKgrynvOYr2Z/PvPunxFJhxerr1p1ljU
Q+NL8wYVJvzV1bUWY/+Rkl2s9F2NCVfU3LxWYb77F7aaTPDZqz5WAe1tuGlv
xQIdJpnvMJ8Sx7LFekwwjNM3bqXT4Y4qM3CbAROS5h2M+4H7O/JD1SHCBN+/
7pvMGayPNnW/F2QwmTDnHEMzD/PPxIwW2cdsJqjLL50eivm2OeRWe6eACTt+
jvt4A8+Ll9bFlYyyZoKnitfpk9hvbWbuiZ1lx4TYHqs/tzDfzpvk5C1YwYRF
RjmnpTD/930zs3Z1YoJX9iWZp+i/W1VTtA+5MOHN9B8+O9HfB64MSiS6MmFd
6ck0B8zHouDmpjJ3JtisD5j7Ae07bnVR7msvJtTPedJ9HOtPo8m5CAlfJhy3
fVjdjP39+QkBm9UDmDCrwWJqJJ5P1nevZFsE4euXGde/YT6b/chU1fkQEzQF
piNm4Hmk5/Lk/oAwJhgcGfdpAPdzI/BXzdlIJkit3zsiCvPVXsem1JvRaO/X
qxyM0X9cw8Lg57FMGNHt/zdXHvUw7qzzj3gmbIZiFSPUY+1Hf2OlRCa479sU
8B31GHMPG+1UfN3hWGEj9j+rLzC6lmYyyfyG9p25W6V8Rw4Trs85M3AZ47fL
/mf8iQImWJw8qXYY+63r8/AEV8yEqQ4Rx/ejPfxG37SrKWOCQtMOvXKMb8v2
M3O6HzDhUfqr1774eUIeY6qY//Vbj886tOnWMeH04+xbabj+kztNCsXPmLCg
dpq0Lcan4+JJ0W4tTPi1JpMni/7413e/xngJHiiNwPjokH4uSOlgQpyH5yJb
zE/pbTc07ncxIe/ILK1tmO+8i2IG3/UwIfvXDLkRWA9MT+9qGNHPBAa6xRPX
L7F9xbXpg7g+dTnzHxg/D6yMQ1kSFhAx4tppswmoBy3l9WulLUBKN0TpBfZ7
9pI/zPeNtoBi48MSbZifJrc0KsWPs4DvKeGdPmvp8Do/v+eWogVkT7ZymIL6
SzlxuqJZxQJGDfoqyOP+PLf6Jv5Ss4BVT2+9VfxDA0PB8kAVTQuYIRqfGYTx
Mqix0MFExwI2f7jQtg71V/Z7ov4KPQvAw8X5BtTPkWd9sr4G+Pq001WqGK+2
1xvao00swPeYrl4E9u8Tw/NKcpgW4BRZ1jcL/dGy6VRsHdsCLjyMSnTH+n6J
vdP7qwCvP1o4qI72cZu6zHq8tQXYxJ7bxsX8Om/AUHuenQXsIwSJ8dJfpyhp
s8ICHnc/usvG/H4r43vTVicLiAyNdu1Fewcfqc896mIB1uNGi2sx/4jW50Zc
dbWAObxvpwD/Hm8RvfmRuwUcqBj4oaJMh2eTfNgfvCzgx+OTEkYYH+d7l6rS
fNF+SuO+MLBebqg26J8ZYAGN6i6TsjBfz06d8IQbZAGjm23vD6D/vwb3pq4/
ZAH8Os/vC9D/N1Y/DT4QhuufxS3VUKRDICPHOSHSAkyjFi77gfmEqxhlXBpt
Qd6fwPwk+2WHfGusBQS4hUmk4HpqH9l1/Ym3AHPXi/p/0R9nEvXLVRMtoGLi
q/bpf2mwZp/CBbNUC4gPGBej+oMGM1d+81uZaQE0WW23v7j/T4Z1dv45FlBt
dz3uIPrj+jhUSoEF+PF6Sk5hPfDvPCFzo9gCdE5eG2mH/rMs397WUGYBCeef
znmC+V7m4pLC7w8soPXP19V5+PnHuxdET6iygHKpNbUZ6I+oZfKe+nXoD/37
IS8wPzjO/ypY8swCZIgARP9Nk63V8GqxgLSRR+/GEnpozxqMeG0Bz5oG7Sdi
/5ZRerwho8OCPGdjPfQ553XtcZcFFPadVVP8TgPsakO7eizgwbxbJ9/9pIHk
kvnrR/dbwE61iUO70P4PdMczdQYtyH5VlQ4RMj1KQglL4LNXVScN0IAov67S
liCp7/PpIvYnU25dqzg02hLaOYuNdqN/X5+OTEwcZwmbnUzGn8R4vrJ9W+Bd
RUswK3O7c5TQwyJbhzcqlrCtOJkmja8bac/Tl1S3BP2PX5J6JOjwW3Kc3DRN
SyBu0xwZgXpo6W630LGEyUQCw/4l9EZ1ibOeJTSZjw3+ifaxPZkZu8fAEjSi
f2w3xHyt5BHhfc7EEowNftV6YTy2CDytC5mWsObzrOol+PplPHa9YFtCzZb9
TK1vNHD7M1dyQGAJPco5M9Ok6DD/+ZhmJWtLCGVj5UZ/9l//nGtkZwn290tq
CjBei8OrIuxXWMKykBY5Y/RH8OaMzd5OlpB9p0x0dogGYk44+6SLJeRNHKzs
/kgDeTUP1WxXS4jcMf+cBO7n2cCi/hp3S8gaMjX2wHofj2HR7WUJo10X3ZmM
69uQKXd1jK8lOO1o0ZmK50Xd0E/BcwIsgXM8WMH1Fw2+rn/sbBVkCfc+aq5y
xngqsEg33nLIEs45Wkm6YTwEqhyTDw2zhN77IpdX6H/ed/eulEhLuGYZWnMe
1ytbY1V+P9oSvmUtdj+LeqhL1b3QHmsJbQpB+8R9NIg9KOs/8oIllNz4WBOI
/e+aNV12MxItYb8fdk6oBy3TyjnsVEs41LWkQK2dBsQp3SXTElKV5MvffaZB
zpewtn05lrBJx9GGjfXev2JLYXyBJTzDtkEDrwdJ4ujiYkuQq277ovyUBjJB
sz1byvD9a/yPx6P9q1ZionqA3zdQMmM26jvKqFNjcpUlCK5++X3pHQ1Wjq8Y
NKmzhF8cA9tMtC92aw0rnlnCnyIL70YaHd6Xh17zbbEE1UDjl9ff0iDzolvo
qdeW8OK05CadFzTwCcCM1WEJp8a4zz6K+jRbrsN82mUJ5otTzAuxfkouGKX8
rQev/3P2z+fYfz2U/dgzvh/jv7os3hfjP6LjYcW8QUuYsYA1phXXe3WtvZ22
BB6Xeo8qfEf9jrXhluRLASw6cjNxyyANtpsZzuFLA7x/hwcbtF/9LM3YBhpA
vuLxfkv0h7GSoszG0QBLiBvuuJ5zI0Z6f5cDso/6TYO/Pb2tweMAVq3FDNxB
A5dXbxdNUABwOGn+7Afmt/LKpzcvKQKEZcpamqD/Z928q6WvDBAut0PZBeP/
aHJO1B0VgJRHx26cekWD7qjLEktUAUa9MY8rraeB3f4ojzY1gIUWUX96MT/k
eQY3bdMAUCAO8m9oQLRLQzOAzFeoF8J8EVoAgQ9XZQZ+okHrQuwYdQAarvlY
mBP3NzU5ERm6+PlXageDcP1J8gaD5noAeZMVfjhgfho1NH3z4/kA7+RbhC/Q
fls/KTSsMgBw584fq4f5uOaFFLvLCEAp4fnos1iv9R98y9xtAjDV8efG+aiX
07lvpozG4+npjzFHbmA/+jOh7gi2PzDvsoOnG/br/+ogANTPxgjBfqpkz/V1
BWyA5WMwk+B5bMaWSzUCHoDaG/X871gvDq9AQwoAYseej9+F+vzIPZDqKgbQ
78ic+Q7/ttbfodS/CMDpUUQ4YD7MUl8XfMgWYOTxpnuPMD4mjLHrUbQD0Ki+
O2oRxt8/7mAP8EVqprQS5rOm9wsqDFYATKvbtoaG5w1mg4bxXUf058e8Fw4Y
vxfL5BPtnACCPee5HcPz4YgsSfk3q3F/WQvv22C8bTr/de92F4CQ1zPWiVGP
FWGvOyU2ADRedZ5Qh/YkbuMcdwV4amtSlIf56vjGO/fU3QD6BJNk5mB+/26X
veCaO0ALf4SfLOpnBSTEW3gC+DvZHz2C/i2ce0K22gug6FyK6bv7NFCbgkr3
BtCddKp+1Aca7Kdvb/+0E4AXZ4OdBw3e9a212+MHIHHPuTgM/S94u7hENgDg
cOXsrTK43rQn2KrvBZj9elTxX1zv2NvzY2cHAWQY6ki/xH5rO3GgPwAQ33n8
3GvsT+rPjPcWHQIYip69pB/9bYJt1vMQAMkS/slpGD/nvHsWbQ7D+HS8rHYJ
9fl3bdvNH8cwjdjABBfMb+tsnmiFROL6Nt49W4H7KTcrjVI6CRBpWJAxF/01
SydLIjka4FjL04apWC+OKl30MIoBOB5yu+gUxsOXEejIWICXM7cv52L+svu6
T2Afh+v9MeVzgSQd8l5ty30bD8CmOZcloH4nPV6j4Z0AoLVU+vJJzMd7btpG
SCUCeNGXbelHPbcmWw6eSAa4VdGU7IfrZ0fP26yRChC1ZOMkIr6S96s3ZKXB
cN5APWwbx4ZMtF9FyekVxP02p6HMmiyALNMdiQZYb2pEX6asyQHYaXq8rx71
bGDceqQ7D2BGywZ7FeznT2vW9O0tADjyvfnZfjyv/ZQvWTemCGBzhY3lFdwv
8XVxxQDXC4Ye+mA/Xvop3nxOKcbz9u32nqi/GU0RqUVlAAlNbdzv+P7DDwKV
rMoBHn7x+JWD+aQzFxPCA4C2TVjQsd5bX1rd41aBepnTbamP8Z8VaeP88zGA
op/2BTU8n0zYa1FxpAbg8T5hyd6XNNi1Rc94Uh2Q9/t6aNC0Qi0xpR7gxF6M
VIxHJm+svPEztNfxseNc0F/Yle29/wJg/6e+7ki098hp3Z3LWjDfdWQUjiXu
/415taL9FcBAq9h3K/YrFb+q7vm8Rv0dt1L1b6PB3A/FC0a+AzAcGCzfivo6
0ZARH9WB/on5U/gU88v3svOyMz4CybnQviuywv2udwFcCmg0Won5pOj83nZW
N0D/p5uLrDGe1I562NX2AMkp8Pv/1cFegOwBa5cktN+7jdZzevrQvxJGeVvH
0EG4lBm7bwDja7MUbw5+Pg3myowbBBCoXt/vg/E7Vm+qd/wfgE6nJWI6xjtx
23+uBAsIvJmK62ug/1lULMUiz0eoFxNiIdIsIMLcFvV+7m2LVguNRfYbrTQY
evI4yn00C7QX35t+GO297vYtiUE5FqznjUl2QT2Wp6V7hI1jAYFBtuH5c1Zs
XJOKAgsOLGTsqcPz8LHDxwSpiiyQvPvtfTPWny/ee3JNlFnwt+6SxSNcj53L
Vo2HKizALnRT92usDzZOEStUWRBM3HbqpYGK+aLBDjUWycEw3+zRMd/sq8GC
B7OTNu3G+t+qNKdBWpMFGpKXK89h/HNGqrJPabGgLf697RTsN5K/yl7T1MHv
ezWFI4HxMap1cEquLouM99Goh8ddRzh6LHi8Ov98Pub/Jzeb++rms2AEAcIw
PgxSKtetM2CBVorv4VTU7+noopqvRiyY7bN6fQzm95/708z3m7Dg3hrsJHD9
ztvOpY43Y8GqXAmPNFxvqRNmBCYLzmXcerevjgYzxAHB84AFi6aMtRqB/dxh
Y/ee22wWTE/mKhRjvuvEtsuGxwJbTD93cf/WClYVLwUsEBW6fqtCf/7r68Qs
uPp9QrUnxoPi59mJvxexoN+leIkufn5X02T5Y7Ys2HM2SjmWqA/EfSk7Fnwh
cDqeP5l5vzqv2uP3n175xRj9nXCpc4XpCvS3waFqd/z8v7rjyAIfuYerv+B5
hbi94ujEgpwb0b3l+DfRbn1YzYLVB3Uqkr7SQM/hqqyfC9r3x7Kbi3G/BM6g
bWBB2CrpBU/Q/t/1w9pPu7KgpR56Gc9o4DBtt52WGwt6tka+8sL9F43ZUpLn
zoLWyc9n38F4Vxt0nMPzRPseLdMLw+vt/yCKrfdigUnp4109aI/2BobMBm8W
PHlieae8kwbCuzrevTtZJPfB+khgywN+LOiIDjpzEPuFsfGjrBUC8PvtqpUD
sF7vOPrzZsJeFigTiRvrQ4PfR60FQRhfo/dmHcPzqInri6jSAywwGhPWIYn2
iFv6SGLxIYwvnyczVTEfD8FNj9YQFswSSF5ai/GyTi+1yTOMBSXjd7wawuuX
T4kV/D32/3jUGRWaGx6J8So4anAY9XGs309j6kkWhAf0TtHC7/vydnNEejTq
M3p8+lWMN7tah0GzGBaMIQ4EqK/828LNlbHon9DHTm3YH6mkmzSsjGOR92PR
v3tiZ7E741kgZ0qskA5thydd809gwfaRqYpm+P0cH7rqqEQWHPXEAxHWVxTt
kTPJLEiYP+vpZvy+UbYf+rRTWVA/BjMs+sPD/Pm6G2ksMNB/6HwQ9fVE52EN
P5MFzWW9dtnobwPlAvPGLBakTJ94Xwn9dXrkldSNOSxYtimvVA398+trjFJf
Hos8p+P+nQkAVMACl/uK6dsbUQ/oxglFLDDUU6U/kqJ4AYu874WfD0lZUaFf
ygLuAv8Rj7G+kfyABRllrkGyRH04YJy4pJwFqeJVTm/x/SRPYEFN/4cxP3B9
is7KgV4VLDKOcH8kX2CBjozQcD9er8n4x4rIGhbcMfv5/Tn2QyRvwPxWwtO2
Qn0nKDxbkFnPIu8XSVL8gQXE+Ekunqc3fc6XrXqB+njqGneYTvEIFsgSgAXj
X+/h6fauVyzw3l+5vgr7G5JPsGDjuzmf3N7ToO+Sb8nodyyQLo9csAuvR/IK
FqhfOH7+Bq6/aO/yWJ2PLBj4c05ZG+Of5BcsKPfaKXEP8+UBh4Xewm6Mt/Pc
g/tqacM8gwW/6rPFH/H8ITRQst7Ui/oMvv29H69H8g0WjJQ6LzqH+W7c2H6t
wwMsqBz/oLAAr0/yDhakLyvSSsT61/ChQSLpDwsGzZovG6tS/IMNPk7hn8Rd
qIe7eU13pdgg+uE9+huer0gewoa+oiyjVbj/dfGnct/Q2PB4NK/wAvqH5CNs
MPij8LURX9fx3xkhOYYNUz8k5I8ZQfESNthPiTsSiPnsy9Jlm6cpsOFzz7MN
4Ri/JD9hA3EbSAvtma9nxLZUZkPbNwcDfTrFU/D6F4ws/2J87B01UXW1Khvk
KgzPOslRfIUN91MkJtWgXjjvvvft0WCD56Ba3zNZirewQWJH2cFafP/okvqa
c1psMDy4/jRzFMVf2LDr2Yvj+zBfPInNTS3UZYOt3yibvRIUj2HD99bgZ3qY
P2J8ooNfzGfDx9kvnTeNoPgM2ithzp69aG9nWx/nASM24L++PdJH8Ro2XJxy
9vrTGhpozrY3VjZjw9CpU1pJ2A+Q/IYNSz/cuq+H8dE50lB+IbBBd/HRO3fx
PEXyHDZUjnNqH4X9TnbrhC57HhvauUWjdbB+k3yHDbO+3pzwCfW9q7D3nreY
DRqrTl+rxHpI8h42fClX/vwV9WFx6mn8SVs2nPZPy+Tg+kj+wwbLR1MXnmCg
Hrxy/LLt2WA31nXCWsxPJA9iQ8+vx44XUG+V4ii7J45sULj8XqlQgeJDbGgJ
/LmhHK93cqb3nC+r2ZA+tZzRif4keREbvAjAjP28g8RSmbEb2OCIYb5Fg+JH
bHjfqje4E/OrerN+2xw39BfRuMyheBIbcvIwUaI/2/MUCq082XCSNv2oIeqD
5EtsyP7x5mg/rjf9+LeoLd5sMJnw9JAD6onkTWwQP724WQ3tvcO9ziPUjw0P
tTe895Cj+BObzJe4Hwb/uuDKXtx/t8UDAaGHfzwK17sk2G0Snn+Hpp3UeHCA
DcEhbq0taH+ST7GhLjzryhFCD4PbB9tD2KAcHxMWjnoleRUbOj58DTiHej/W
uKRhZDgbzjod27+zhTbMr9hA4Piz91APeNyacZIND3RMT1aW0IZ5Fu5X/atu
YxbWh2PyoewYNkiX2WRvwb9JvsWGF59zKhZhv0qMP7jEsSE6qXEwHPMxybvY
cMVT72/+AxqksGrNgxLY8Gv3bdebj2nD/IsNa4kbgrheD9VspQvJbJju8dbW
HvMnycPYYJrJ900qp4Hhj+M9xWlsuMausL2K/SLJx9gwr9TCdCfWn1+1XhUt
WWz41hXyfK0kxcvY8CNNotXjNg3upC9OHMxDf+QXxin0UPyMDWG7grTn3qKR
3K6IDe9KYPy0u7RhnsYGq6l4csT+ymbdeAdGKRusb40wd7tDG+ZrbDiC7lhT
jHpg9ixwKEd9Ofa+nVdFG+ZteER6vsbXFv3XrPxEdlcFG85MDPOxpFH8jQ2T
PZYpvMB8mvDtWvupGjZUh10JtUD7kzyODbcPtxUca0Y9VEWW5NazoaJtlv9O
PI+TfI793/l23pVtsU9fsCFXirP8BuY3ktfhevXul5ri+aDvgK33t1ds2G3/
u1V+IsXvML4Gfq2MaaLBLed51vLv0N7ZIf3ZUhTPYwOdGPTA/v+AyTjt+R/R
fv4ZB7vRHiTfY8NIxiyXZNyvaMIXCdtuNjlf8YU2zPvYoC/tHmeN+x3XXd3k
0YvxQwxUSlD8D69/qEpCGfXZ+DAz99gAG84db5zkI0XxQDYs71U98QX1EXc5
IiLtD+a3xrsxoVIUH+TA1lqp3Azsl9YHem6ukOJAFOP0roYZFC/kgHWITU0R
rp+4rfeRxgGzt4Nv7CZS/JADtQShw+v3GGDjMIYD+ifqtqrRKJ7IgUJ5pYnb
0Z75Y7HAKeD3ybd910M9kXyRA+ueuyz6RfCtj59reMoccj5LhuKN+Pl+6e9l
mA+496pSN6hyQCLj59cY1AfJHzlQquVez6lHPVzICA7W4MD5jcQdJIpHcmCR
/bYxW3G9tf7hzpe0OMAhHIb9HMknOaD6JeJYQwfqwd7D+I4uB57vO39u4QyK
V3JA2iB5bTj256vRvW3zOVBuuuz2ppEUv+TAi92HvR6jfTVHz+36a8SBNZq5
7U4VtGGeyYHY8d6iBlxv1zu58qlmeP0HY2dvR/2RfJMDph8UxhZj/GWX4AEd
OJBv/bXgCr6f5J0ckE+zLJtfino4+9hvFY8DakPSByRu0ob5Jwcun6jRjcf4
s9iZbrdbzAHftjj5JPx+kody4OD44/MS8DwqvfjYnFhbDoy5f4SbgPmA5KMc
aFqeUz2A+no8e6tMgT0HGiOtv83Av0leyoGEDTu2bHqOepBe1NboyIF3t4Yi
J6C9SH7KgZ9Fu+rPYD5zbNMt7FvNgTyj6ZNoeJ4geSoH4MiGh9kNNFAvko1W
3ID+EZQPTcV6SfJVDnj8GxykQ8epLg8DNw6k7NYf+jBIG+atHNi9tTIoB+vp
vzlOTw4I2rW2uFXThvkrB6ZcePTXH+PL2ypNY7s3xie6RxP3S/JYDhDTVXbY
3zC0jg5G+nHg481DmVysJySfxfW1NKQ9xHonIenekLmXAytvsD7fQPuTvJYD
GzRMR0Zg/b7fLL5WdYADGr7JT/yxXyD5LcbDsZ7+afh6eP7s0E8hHDAmBiYx
v5E8lwNlA24t5zAfEWOpsuEc8hxfSRvmuxwYSAp8ZY/1Y/LWTvPZJznwduHk
0lXob5L3/v/6r/kVSqIYDnTd3X15eQFtmP9yQGeGnkQ41vcUjas9m+I40L/X
RHgE8wvJgzlwyrXXRA795fk7tOJwAgfOrl435ynmF5IPcyBn9DlJPdy/4TO3
xKRkDvj8Axi0YV6M/ncLPVWLrw9miwLvpaEekp8WjsH4Jvkxh5wnQX/fOabj
8DYL9Ti9JPAI2ofkyRzQxXaLg/F0ZNMofal8DmTevDzUjvFK8mUOycswH2F2
kdUo4sDMLAatBvdL8mYOuBjqNofgeWPi1EftlqUcaL736M9YaYo/cyDgUlfZ
OFxv848rJavLOUC0f9PQ3ySP5oCj+6w8Zcxfl+qOxO6t4ICk9cExtrh/kk8P
5zOMT7eMzd5xNRyYO7NSNAv1Q/Jq/HyzYuRRPM8S45JF9RyS82H/RfJrDjgv
NH2fgvroXzdLu+kFB07IYeZ9TRvm2aiX3rAUNazvt5h0yZ+vOP/VM5Jvc0Cd
GMDBeA2e9KFJ+R0HHqlWFnVKUrwb9UwMtD1BPfQ+yF34kUPOE2P8kPwb/R2w
7vxs7GfGV6dELOsezh9Y/0kezgGDy+pjUvC83HglZLNPL65XP+LEJ9Qfycc5
cGbJnBu5haiH4E3sqAEOFC9n7xJhf0Pycg4sec6rHUH0S6sFqtf/cMhziCTF
z7ngt1biNecR6oGh3f9EigvHLtwv/jmG4ulcSFy6wqIS82fPBNqTLzQuvDs4
6rIj9iskX+eCHWdK0BiMrxvdHaljx3Dhbj4vdgzGM8nbuaDlcbX7BMZT4KP7
wXMVuFDg9Oe5JvbLJH/nguU9GVltPA9gN+68SJkL8EvLOliK4vFcuDLp/TY2
6lF232Fjd1Uu9EZtuRCB/RTJ57kQv1qncjz2D7WOrvJhGlyIVK57rYH9K8nr
uWC8xMpbF/P9GUN+1xUtLkSsdPm1+i1tmN9zIdvm1BcV9O/qcVrlD3S50KU6
4voz7DdIns8l8zLqb2an9IWO+VwwMIynv0H7knyfC5ilD9Gx/+261+4nvZAL
B/6yIydh/JG8nwvHb4ueXkT7XL9Qbqdphtc3Swruw/2T/J8Lki1zVs/B/Om3
O2kOB7gwdcWMojq0HzkPwIXJoU/oC7F/sVx2SGYdjwtbSqd9fIrxTM4HcOGl
psz+U7gfmfkb24LEXLic3b8rn0bNC3DJeSvc/79zoy3+TRwocX/k/AAXiGO1
Puozql0z+rY9F/r69lTtQP+S8wRccl7yPuqhdKTnS0cu1DoRnqENzxdwyXlv
9O80YuB4NResFymv60P/kPMGuD4547ZeXF/HznsaUzZwYVucYgczkzY8f8Al
z3uYzzOwPWW4cUFixfX1M7A/JecRuOA8cOdnPca7N/EgiycX3IgHMFCf5HwC
F+Y126yaUYZ6kNlwbZc3F/b0NCWNweuT8wpc4NfM9ZmJr2OUh57248KMg4Ip
gnTa8PwCF37lhv19gv34g6IZ6/P2or+n4UmU0MO/eQYu7A+It/TA+hV+egSz
/gDG94ara+3RP+R8AxfCJBWsCf/ab3+r1BvCBc9QJy8Z1Bs578CFQ6C3/R3G
7xTiAYtwLoiCzq7Mz6cNzz9wQdfK57Qj1o/XWpcr5p/kwsVtsqc7L9GG5yFw
/3hcUcX6c0UyONE2hgsjaLk+0ug/cj6CC1+8zAznEPWhZV2gZxyX5MhS1LwE
lzxfYT0xusF2CE/gknPWDdT8BPqTuA2N+XrwxHT99GQuGK2ZqV7URc1TcP/r
78u2SslVpnEhjU08aUDNV6C/vOeuDMJ6e0Twpv1jFhfY2RMN52bThuctUN/e
jSmqT1EP08tK6Plov4IpXHfsl8j5C4wvlSmFL3B/E/8kxGoXcaGEs+SiLdqD
nMfgwt/ABauuY7y1PNvvzS/F/DDB5e7TNNrwfAYXbnwaP5SF/dCl6y7WG8vx
+vSHMYsxPsh5DS4574Tx7RbO0j5YwYVVnNTiI7hecn6DSz7vhPufv1lD8nIN
F1R2bGVysB6Q8xxcGGn2V3Ykfl8/W7L5Tj3697b8yxzsX8j5Di680EIlo7+L
p77ObXvBBVciQDHeyXkPLvlcAfY3xBjU0Csu+ZwVfh85/8EFL7aG1Fj8+985
+R0X9gX3d76VpOZBuDBtpq/Hthuoh8wgNvMj5oMws1fvsF6T8yFcKB58W7wF
9//syFpVp27016Kf4+0/U/MiXJh+d/arh7j/f3PFvVx4ftPNwOYuNT+C619J
dLyoByLwB/D7sD3UwnpDzpNwIWroUWvxCDrMVpG4WvCHC5WHjU7xNKj5Eh6M
OPX1iwHmp6+9rcHPpHiAXXT2+D/UvAkPWu/YqgLmu4LqEud+Gg9cX1oqXUL7
kPMnPNiXvPoGHa9HPF4xcQwPDqvH2U7F+CPnUXigoPdOvoVOB97BffKGCjwQ
nQ/SKsP4I+dTeOAnuL+lF+0vSww8KPOAeKzgDO6fnFfhkfdzMb/UMTBiVHmw
LPlM8EXcPzm/woNS5/4uGzxPnFFUv3BcgwfORjXyP7EfIedZeLBg9IEHN9De
a4gHlbR4EHvAqDoZP0/Ot/BAh93p25+Heqh4ZVetywNDcczfmVhPyHkXHtzY
ozmTifv7lHh7zuf5PNixQKZxuyo1/8KD5IKrn4pQr9f3xcvILUR7anl1eeL5
ipyH4QFjL3NNDtYb/5WBbbPNeGBENKaof3I+hgfnGz0WD+J+LY1WF4qAB45H
bSXnY39CzsvwYBZhGMxXMkRC5fHA5mZZkdM9an6GB+U7j+nqYT6u6pzqGSLm
Qcdj30MW2J+S8zQ88G1dYN6P+o0q/yNItuXBzJq+vSaY78j5Gh6sOsXtZynR
YeXFlxrl9mh/IvFg/SPnbXiwsMrMphbz97QAjFRHHhz8+rTAGP1Fzt/wwMNh
qaMi5sP3y843SK3hgTFx8LxBzePwYP2a61/XYr+UMX/vNY0NPDDtWhrx6A01
n8OD36rqc6tRrz6yzqHgxgN1gfeGdvQXOa/DI3WK9cC0w3z9Gk8efHnzp+AP
5kNyfgftj+17In6fJHEg9OZBYmr8Y0vsb8l5Ht7wnD/q4dxvpfN+PMg9HlTb
jud9cr6HB+yAvq9PcL0Rvi09RXt50KLbu9z5ATXvw4Or+efazmH9/Pcc2gEe
OT+I9Yic/+FB3C/4Vo36nzInLvFnCA/SOxjTW1HP5DwQD3YvXhy2HPPNG5k9
gZPCeSCxrKWg/BZteD6IB38b3t5uwP7v31zpSR5IlmZvqsHPk/NCPHDIWDSQ
hPGw7ZaZ/vIYHjyzWjrS5DxteH4I/ZV/cwET65NRzBS5nXE8cL9pMEEuhZon
4kHBcYHXDMwPv7cPtkclYDzqPA6Iw/pIzhfxICRURscP83PZouaS68k88rze
R80b8YB4rNEc4y1Uuyi2Ng3XY94nDC6i5o94wPfHTIjxbCt1zrsnC/29rne7
x0NqHokHtxMXrBRgvVJ6udt6XD4PJuhUdWxHf5PzSTz4fnjwYQaup+XGSm29
IrR3/af9y/H8Rc4r8cjzai3q4aSppHUpD+aF5kzfUkbNL6H9t3F/pGN8bfGY
3OxezgPW7PKI+5LUPBMPPp4zHBOG+Wa+EDuFCh6pU4wfcr4J88F53hd7vN6P
6U0RqTUYz/g1rBpq3okHlzPE0wfx9eI/Nzc/rOeBk++Rfc/rqPknHsk/MZ4O
Po9lv3+B+9vfqc5FvZLzUDzyPjr2J+Icf1WZVh55rn5KzUfx4N2llVzFXtRD
hGO/5jseZJlhxvtJzUvxwHZlQTqRL59tZjzhfORB4IqRQ6swP5HzU7jfGzGG
fNx/PEfl6rpuHhSbfG2IQPuQ81Q8qK/dbnQdX9+g9jN4fy8PSg4Yrq+tpw3P
V/GgfwZvgwPGm+7P584XB3ggNC67NL2bmrf6//d9Q9mX/OGRz73hepbduZJo
I8EH/ZWCZROw/hZknpF/JcUH802y9AzUD4EtPKT5MGXjH9d1qL99oX5dv2l8
sNnQIRUTgnrw3exwbDQf6MsbKr/koh5wFVPG8Ml5EVzvlSVC/bRxfOC6bes5
hPEhZ2lywVSBDz8khR5vMB63zZklV6HIB/+scs8LGF91KpP8HZX5MFqh+eUI
/D4jGr3jgwof3lRy5e0wn8R+/2Hnp8qHlf2aWQxc3+/X70to6nzAU7JVGupn
Tc2zOTEafCjP/Pz5NH7/v+cMNIc/T8zfXb0hk6/Fh7/a+35EYH4JjUnx5unw
YTHhYKI+HIxpq9flQ92Ssa4TMF4W7wix3qCHf5vUfynD/JizZldh73w+pKtj
o436V7LepB1swCf7KEIPpiuiFRbyyed9sX9+qS2QvGTCh6XXVo28j/kBJhp7
LjDjA3Fb83YS6kFKu7mUyYcxhhe8b2A/RcNyvhj4sGPhVMkWjLctL2XyWtl8
su/DfP1vDoHHh23rhDZaEaiHgo6IvwI+RG/dyZiJ6/1331vMh5lRS83uYnz8
OHl/81RrPsgEu3d/wP5uZVB+Q7otHyrxa27ieoo9ktnmdnwYWZHs9BrrxT9u
Ys+HrcRBCOvrQeFh1VUr+PAAT6MTMlAPRr6hnY580JQ9U5qB+cJqhmu/vxOf
fA4Z7ZE5fvn6UWvQP8RAM65H/i/vyRkXPjiWNU0yQ//4EA9ybkD/77igKo35
5fnzmVdvuPJhKMa9VgrXa3Z/orLADf11ws/fFP0dnyN9sNGdD27b78/XxvdL
JvT1bPTkA62uPPkU9ucbI9qd+7wwfjMLTGbHoB4CGioOemN8ju5V24TxqutW
bqzoy4dzQyumMq7TIHJ5XuJlPz6UzFaePYSvf+MkyRsE8Mn7WsdQDwtOBZbt
5cPnbxnjusJRD2qHupYE8eFIAeOU3EUaqMrtdHh9gA/SP1883JmDevi5odzr
EB9OubSMuXQK9dBhry9xhA/1dS2jXbAf4dVzL0SG8aFRcvyuPszPqXcM5dTD
+eBpMPHNiTOoh2ua/pmRfOjMGZGpi/Xp37nsJB+i1A4v18b4rgsdubQqmg97
iAe6ntBg4a7vJU4xfJhFAEC0d+yGd3M+xfJB27V4UsUjip/zQXhn6cNTuD+S
n/MhrPLraO412jA/58OkJ7K79NIpfs6Ha9ULpgW8pPg5+gOPz8wbFD//fz4g
+Tkfsi9vv0LUR5Kf8yFzE/3BHKwn68/ZGzZm8SFki/j6WHw/yc/5sIZ4UPUe
xc/55HPKeJ4h+Tkf2seee/gY9dCzWPHDhCLMN+Pyn3/G/Erycz44Hx7yGdFO
8XM+ybULKX6OfxMPnt6kwV6Z+nNLyvlg5lV9pC6e4ud8+Jb7u3RZPMXP+WA6
YsY89zKKn2P+cHjwlYP7Ifk5H15iW8m4ivtNDb6lVseHxLLn7ON3KX7OB60l
eHLH/ZH8nA8uSk2MKuxfSH7OB+I4fADr3a/VHC+nFowP0RgPiXyKn/PJ50uT
KH7Oh0+LrUWNdyh+zocTWO43Yv4MURyhebYD9xf1p9ewlOLnfPI+1meKn2N+
3ZrldfI+xc/5cHV/h3d3I8XP+XBf6YBqdBbFz/mQv+jw25+PKX7Oh98qr9Lv
nKMN83M+JAflDkmepvg5H+wxm5xGe0t77BhI/MOHHL/s+VzsV0l+LoCew4az
va5T/FwAnzwwwGspfi6AM/PmlVrg50/i8fYNTUDO2T2j+LkARuy6aONfT/Fz
AViYWx2Xx3gn+bkAtvuc6s7EeFB//nXNNAUBSD2baFA2SPFzfH9u5MTfjRQ/
F8BMn5h7jnj+Jfm5AGinZ2yYhvFP8nMBZBkv0NRG/ZL8XACSnkrzlJJpw/xc
QJ570L8kPxcAnp6jylEfJD8XgFMa89MhPC/EzXcx1NURQKvRB6ttmJ9Jfi6A
FIvjt7zpFD8XQPnSSENiHoHk5wKga0xDSeB5rmPah80GAiiSG/ooM5o+zM8F
cKL3ryUxv0rycwFUTbPIejtE8XMB3FfGjg7PszewrU1mCmBT7jLRhhKKnwvg
5aj+Ne//ex5SQD6X/pzi5wL4EbXA4vErip8LIOrN2wnXn1L8XAD2Xn4sbgXF
zwWg6LvkeymN4ucCEM3b8iOtjeLnApjUNeVMC3H/+7utV7a9AHbK8Fc33qP4
Odr/6fw93HSKnwugyTv27Ejsz0h+LgCf/KAnu/G8cyd1nOaX1QLoz0NHllD8
XEDOvaJ/SX4ugPi8Zj1DjB+Snwtg5NSMLSL0lw3RALgJYNGxjb+I+00kPxeA
IzHwgfmM5Oe4H+KB8CKKnwsgbHm3tGs5xc8FQNwGVEX9WUrtG/i5UwAtRTJ7
P1ZR/FwA1gRw+E4b5ucCMGuvDc/C+kTyc8G/x39NMP4f38ADRpAArgoPZR9q
o/i5ACK3Zp59/5Di5wJ4P6WW2VVI8XP0789zi4/g+x09/q7ZGSaAWU8371jQ
QfFzARCPL1VUUfxcANOTXpiPvUzxc7SX1FO3l/cpfi4A3eKFU3RrKX4ugCP7
M/dKFlP8XACqex/TRjZR/FwABSs6MgqrKX4ugF5vzlJfXB8h96AEATydcNoP
blL8XADb+mkVHkUUPxdA7fTmn4FXKX4uAEjOc9uK+iMe+ytOEwDx9FtRC8XP
BeAdtDZC7QLFzwWg9pJ+NAzjgeTnuL/JL1mfMF/1zP98bjBPAJPbDmx1jKf4
uQA+Pmu0HYql+LkAZhADrukUPxcAgf0+5lH8XABuRprd2bkUPxfAeOKGZArF
z4f9VUrxc9zvJprTik8UPxfAlF7TN8fR/v/uM1YJIOnlh/UWFyl+LvjvPE/y
cwHkLTk/dkMxxc8FcLIj0s0D6/Oghaom95kAiPIdmk/xcwGEtFrf+JRF8XMB
+KerqLzD7yP5uQBWfreRbsH89W9u+bUA8jdLNi3vpfi5APpc6/ecwv6A5Od4
/a0Z8xTQfyQ/F5B8/BrFzwXw/MK99zZZFD8XwLWoX9dzcyh+LgAiHS9OoA3z
c4zPV0fnNWE9JPm5ALhlP/7KoD2kra3Sjw0IgOWCHTXqn+TnAlA/GLRnFNqf
5OcYHz6++iaYX0h+LgTitsB1jM8oKdm1FVJCQFXkJeL3k/xcCNuIAEY9kvxc
CMTPDHRjP0rycyHkTl26ayPqm+TnQjC8+OrY2S+0YX4uJPv2exQ/F5J15gXF
z4WQYYsdIMYvyc+FsEs+eVYM6mf8qt2GDSpCCH86ftlAL8XPhZDlq/j+yl2K
nwshviZot0Enxc+FYOQy+GgS5q/z400/KGgKwfiOsfUF9D/Jz4UQ+uVeuvJb
ip8LQe2V91pGGcXPhZBafCR/PdpnNpEI9IQgTRyc0b4kPxeCK/Ef5gOSnwth
nu37MDv8PMnPhfC857vY8T7Fz4VAtIG+//FzIezYFniXe5fi50JI+HF/vMQt
ip8L/5uvIPm5EH6/Ld6yEfubf88p84Swsl775t37FD8XQsDP81oGryh+LoSG
mW8nPbpN8XMhHHfDEzn6z4h4gMdWCM0tZ+Kz7lH8XAgbU9TreZ0UP8f1JcVL
J7RQ/FwI25dzrb9jvikL/fCs0VEIxFhs+AeKnwuhM2DMne0vKH6O199dUhvR
TPFzIaxnP565rIji50JIicIDUznFz4Xg3qjSqoz1hOTnQnj5JPp8YA/Fz4XQ
ahse4/mN4udCOLumSvIAXs/yzYr0115CWJP7AE/iFD8XQlTqgSWilxQ/F4JX
wIF7vj8ofi6ENr3BnSm4nscxymvVA4TwHcs9wf9Jfi4kz0XJFD8XQndXKWPG
VYqfo71+Dx6TxXzlaP1sgvMhIThU6N/LzqT4uRAm/+gwXpRL8XMheV6Jovi5
EF7MJA7CFD8Xwh2pM/pemO/ERCN3Uggfbse9yHxC8XMhTLd7qpccS/FzITm/
eZvi50Ly90awf3yWxP+wKU5I/o5YBcXPhdCz5abBhHSKn2P8ljqKT+dQ/FwI
xQzsqDC/b1glE5eULIRSGD+Nk0LxcyFwOiouNpVS/Bz3QwwO3qf4uRBM5P80
/Uql+LkQYjqW09NqKX4uBFmubQXxfpKfC/+bryb5uZB83h3PFyQ/FwLxVNAc
zJevc3Z6ZRULgXhsgl1O8XMhvP1T8OcbXo/k50Koim5sVWij+LkQlCZuN32E
evMkCs0DITS27V2mh/0tyc+FkHfFdkdIFcXPheR95iyKnwvB//3iw1exXyPG
OHXrhCCavfQxq4fi55gfbhGgg+LnQpg112m5Sw7Fz4WQ7ZY0/mE5xc+FoBHZ
xq9opPi5kJyXz6H4uRAiTq54P+kJxc+FkKZ5fdx19AfJzzFf0nJGzUf/+e/a
kL7woxBujcQON47i52gv9bP+OzIofi6E/LkVW4+nUvxcCF8bIt6oYv6Xmau5
1qdXCAvWPlo25zbFz4WgklY1lJZJ8XMhnDxd0SyfSfFzIXze4BV9C+vlvz71
j5B8HiyCNszPRWDqs/tVeDnFz0UQXdqhao79LMnPRUD8/JISnk9Ifi6CQ7tu
Hvlyj+LnIvi99Cr3RRHFz0Xw8+CnW+FVFD8XgdHXsT2J7RQ/F0FFyoN8OexP
xpst/XBLUQRqxA9w4P5Ifi6Cd893H/ZCe5H8XATVEfatP8spfi6C0Rtfd7lj
PYjvUYj7pSaCcFka+3opxc9F5P2BAup5dxHJd3E9JD8XwXriwTHMp7rJdbYm
OiIgfuZqUTXFz3F/WqEz26spfi6CK+GdPtMqKX4ugg+Lmuxf3qX4uQg8yv9e
D8B8P0V0wEt6oYj8PcBLFD8XQVoXHlDzKX4uInncHYqfi0CbCAiMnyt/WZoc
QPsfunZtZyrFz0XAK3h0RR/tQfJzEcTrEA+YUPxcBAzixh/md6NcyedBYhG8
hP27vj2iDfNzEXn/EfVI8nO0z72ol4+vUPxcBP/w3D2Kn4tgTJrfjN4rFD8X
Qfpyrd92JRQ/F8ElTpvw4h2Kn4vI+z6xFD8XQeW3nSp/UR85ctvTj7qI4Nhz
7aB19yh+LgIdrW1Bsdcofi4COvHDipkUPxfBv/FbPH9C2fy1j9xFJId/RPFz
Ecwz2Brd10zxcxHcXVef13+b4uci+OaPJ0bM31W7MGJ9RfAa04f9K4qfoz+q
t+xn3qf4uQg6T099o95I8XMRcHbob08rpfi5CC6GZr0m+l+Sn4vAn3igvJLi
5yJYKIOdyhWKn4tA1yCp70Yixc9FsG9+T0sAxqP4yZoP8uEieONnMaKziuLn
IpJf/8fPRVDQaWq/tI7i5yJYvdFjqTnG47ND6nG2MSI4eZ1X51lP8XMRbL0m
XWycTPFzvH6I0otq7OdIfo7rrVYavxLtvcEMK3GCCHollH723aX4uYh8Piyb
4uciUNjEq+fuo/i5CAqLExesfEDxc9zPlls+UQUUPxeB/VIik1L8XAR/Nxwb
lxND8XMR+fsjsRQ/R3td60xXOkODN1E2mmcKROA6ceEIpyyKn4vAJfnzGsdU
ip+LYMPJEzlZKRQ/FwHxc1Uf99Jgm2js84YyEcj0zfUufEzxcxG8batb8P4m
xc9F8LnhAae1mOLnImgP4E83xH7v99+qoxOqRBDova+v4BrFz0Vg9yU1rj+X
4uciOKdq8ZH7huLnImjd6r1+9yWKn4ugv8tmVzza41PC3vS2FyLYXaYwblYR
xc9FcHAcWuoMxc9F5HksneLnIiAw5UbMD/4rmGvV3qE9pdYp6GH8kPxcBO/t
nJb1F1P8HP2xX+rLuxyKn4tg4r8HRHC/Y/5McOoWwfb3ZcJ5FRQ/F4FNA/P6
zasUPxdBRIV1fV0cxc9FsPnfA0kUPxcB0yWUFp1B8XMR3LjO3RR7iDbMz0XQ
IcOZuhz3Q/JzMUQm79Yfwvgn+bmYnIfEenNw49YPrtJi2CMceNUaRPFzMdht
yEioj6f4uRiiVLPSHkVR/FwM9urCVwy0vzwBFMeJ4b1peK59IG2Yn4tB6kXX
S/Uaip+L4enErTPiH1P8XAxzZ/TFV3zE+vCky/aNihhUmDeenLpC8XMxHKz/
/En3GsXPxXAoP85q+ymKn4uhwGFJsNsZip+LIZYfdXRBFsXPxSTHKaL4uRgW
P6xufn6M4udiWE7cML9J8XMx+Xw4fr+qzirNz/PFsGv/SSlZzC8kPxdD0tzM
r7H4eZKfi+HPRT27WZUUPxfD39GxusHE/W/id5TMxBByifiJFYqfi6F7lELz
y8sUPxdDYprPrvMZFD8Xg9ZrttodzDcLo5uObuaJYWteSPHiUoqfi8FJYnKS
VSvFz8Xw6U7iwEAixc/FQDw2PuYMxc/Rf9zDy26doIGWcVi6kZ0YqtoxIDB+
SX4uhge9Kou3JVP8XEzmm2CKn6O/JzdJbMXzfs4n0VpvJzGk1TQs/3SN4udi
eBs6rfpuKMXPxfCSO7cqI4vi52J4NRU7HqxHcGmUYrarGPp6k6dPTKb4uRhm
TOhx13xE8XMxDKTONhxfSfFzMeR5OR6qKqX4uRi6MN2ezKP4uRjqv41Y4X+J
4udiCAietyj5KsXPxRDtZnhz0mWKn+P6/LCxw/3f/uX3oWivGHRvJ/S8KKT4
OfqTeLzpBsXPxbCd+MHFYoqfi2HO03ny2/BvqyyTuJ8hYhCo90ruz6T4uRhW
jz9x1jeb4udieEFzVFr0Hz8Xg0nx0R9vsX493zhga3xSDMTPL635j5+L4VZ0
4QbVuxQ/F0PKStmcJ9UUPxfD4KnqkE2pFD8X/5cfSX6O8S+ql7UIp/i5GEaO
9P4+cJ7i52JIbjhe8OA6xc/FQLjNEV8nxqDZqWIgHqNdmEXxczHEXM0tN4qn
+LkYlhI/bHmD4ucYv/cPnrFCexM/m7cvB+P7lH9a5mWKn4uhdoR68MQUip9j
/NAec5LjKH4uJp8zuYD71Xl/tLhYDOlXY1rdrlP8HP3tRdwQp/i5GBTmF95i
3KL4uRiChCV7p/rRhvm5GJTj7rTOS6b4uZicP0+m+Dnqx/7okXUnKX4uBiVi
YMqf4ucYfwv/vIj0ocHn/cvXPqwXw5vH1zokEih+LoZjhzR2/Cqk+LkYJhM/
nLGf4ue4nud1l1PRXruJH+xoFUPx3c9Pss5Q/FwMagaLVYbiKX6O9qxs/DU9
geLnYhhlxLk6C/MnjSiEH8Ug5xfrcvkYxc8xvm12tw7spvi5GMytXW9lRFP8
HOPX3b99dzPFzzF/dKUMpWM9/xF56MP4fjF8vrnI+kAMxc8xPxDH3UyKn4uB
n91St+UKxc8x/74YOek06vcgjxdnI2EFP2TWnFm0k+LnVhAjVfeXVkDxcyu4
4Dvgfj2Z4udWIEE0Wpj/FAZHLj422gq2RoXdb7pA8XMrWEr8EMZBip9bkb97
vJ3i51YwYtVMB9VMip9bQcJcrLCnKH5uBVbEA/03KX5uBb4L311QOUjxcytQ
nDbadVECxc+tQGDmOfAS7RW51EczRsMKoouT4uadpvi5FTgvEdOXn6L4uRU5
j+BO8XMriKe/MY/D+qg6yvB5va4VWd8iKX5uBepzqyd1JFL83AouhjsZJ/3H
z63ATa30f0Vdd1yN3x8n42ZTkZFRRrK3zD4ZGXc9K8lIoiJkZjUkKQopsqPM
yp6Z2WRlF197770Jv/e553n8/HdfXfd5zjmfed7nvN9Oh7H+Gdmf4m3a6Ml9
SD2x6RINP9fTm+W/Np4O1/BzPTH62IeJGn6up8AIjDRGw8/1tH7PNXefBA0/
1xOjRy2xUMPP9bTo1aiWFVdr+Lmex5c1Gn6uJ2vWaMIfnNE+VjfqyZYRaK/T
8HM9531erOHneiootLbN2CQNP9cT2xZyytfRrvNOdv29sJ6vhzm8zNLwcz0V
dUQnskXDz/X8fn6Mhp/rKXek1/MZeJ571MPTSwbrKcZ72LNWGzX8XE++OS/7
XMzQ8HM9sXYnZ5WGn+upcal6f+pnavi5nga9H27yWavh53p6lNGj6u1FGn6u
J3Z8bNE6DT/X04//WuqtFmr4uZ5KBn2vlIf4mf2fuGLNZD3fX4zR8HM95y1I
0fBzPXW71TzEa5GGn+sp9u7DB50Q79g28oMoPc3NSvZZPlfDz/XkxQaUoOHn
WI8dpYrnH9Twcz29P5z8+sYsjLc7IudcPY1giWG9hp/rqWXck0V91mj4Oeyj
l7ONIVnDz/U0eF6Nw1mzNfz8/+9/5nlknddL9XS2ufftaZifAvHa0tAVerpw
Hv9Q3/qyg/Gr9BQd2GXBCazv8Ua7xi9Lw/rmFEnsjvqwz0q64bIW64X2pBzm
H1Wncd96PQXfdXU5j/rqzecZ+3tm6InB5hexHhYe1Y3wF92kwDfIt4/kQnMC
t+jp2KhRD6bg/Sodkgt/26anTL8Gv6NRH0/N7Bocs1PPeRYwX3cWt7xVcQ/G
O8Kl1hs8j2bW7rlur57Mm7P3N5ivo7XjbHe3OqCnq7dLDm6N+df5FnE6cUjP
+aNh70HGT/PkI3rap6Big/9caP/o18Njeqp9OGJWGXzfd9No33En8fySZU7s
QHxcWPH49cI5epr0NVn3Au/3zWpnl8Szeir1oefBjvDHfu9Xb611QU9O4jDv
b1i/N4Ob2m27qOd8v/Hwh3NRs92u6Mn+893KVogP0XvHfc29pqcslKue+P3n
6/yG+OTrybAhpBqrp6favzv95qae2o4dd7jrZfgD2oXw23qCVQ56CftBN5NZ
+h7in3tk6eqo90P6O9mveKCnhNa1Z9xGvXCjp010w8d6YuVqa/SjHdpYfdj/
VE8Rp2YWccTzVtb+OLD3Cz3fn0W9YlXh4dmbr/QcB4M/+f+53Hb4Wz0pfa5+
6Qb//j7aZ8X393ra2yf0Rin4R8Ob2yvM+qSn4gEzne5gvAmn0iLsv+rpztXr
1eNRr37cmfhq/Xc9tdmU0agk1n9m3RpCm196eiZ+mNYD/cC+eWNPnvytJ5+V
uRXX4f0cwga38Cxk4Dg+6rtpw8VVj60MtNo649ZNPJ8dg5pQzECZ1728isF+
PBhxgLWB2DHlI6hvMpo7Pk0qaaD8X3Mn3kZ9UpoRe5YxUFvPbzlP4+APpQsf
2V7OQAl/rdwjYc9Xf7xv5G5joDdXYo5fQf3Y5tn9pZfsDLThZY2bLH8svXap
uK+9gc5H3HmRC/v7ffTI+HdVDJz3HOuT0NJ4I8LBQB0KWnuvwefjK1KNZWsa
+Lgxvnpx8/enOBr4eyI/W+611jEQu0bwCPZT/UXpOQfrGahu0nN/O4xXkHwL
G1wMVFXeduom/v9ONyH4VkMDXbZus2Ua4qV9Y7oV1MRAhzzz05bB/6ZWRQXT
zEC1GzV4OAH10B1drd2zWxpoAJtArK/7l3JOVdoYyBKuMH9rH/6dl+5q4Pzj
iLe6S+9+te1goOMBkaV2YD2XuYf5nu5koDmGI1sT4f+5mSjkyUBHH4556oX8
3HzJ4S5PuxhoXYuTDkUR3yz7Wt0NxI7L10Q94Pytg12xngZi2+ru+H0Lz1hv
jPflVq++WI9s47SvtY0Gmp18OecZ5texw+ghO80Gmntx6N+OsJddm36d7iIZ
aMeNehXn4u/PK5o7XVEM1HfjRGNPxHt9EbfMwV4GWoTytgTGv+V9E/sP3gZq
cSbH+wbWx8ITNsBAv5uMvNAH6xFyruyHcoMMal0Mf9j7Z+CqwRh/04rVPiFe
dVj/9myToQa6ueDIUwfUm6sW3G2bHWDg9R7qBcs92eEYH9rksXi+PztoP8Lw
b7+f0ZaNDDZQ4LTU23vQvzbqtfLVrzEGCn+6ydwO8fjw/gZC/HgDSftm91sG
/7TwoE800P7hLU1dsb59mANPNtCP2yW+DoqFP+D12oUa+H34ozoyjHlZ5Ey4
gcxPa4YvQHyedrPTlL6RBlreb0+ePfzz0anGT59FGejME7e19/A+Hgz4m2mg
x7cOFA/H3zPSyhwpPstALW9HXiyHfFA64XejRXEGerJ8VLAB7zsm7M3SunMN
1GfoBLJB/L06HAVCgoGanMv3/w5/buN1YXy3JPjH3geTrmJ92DRfXQh7aD+v
ZgPE39/NNxuHLDbQKNdGZQqw/r41U/Z/XGqgHN+TGXmIr8dLz3WOWmGgsKuf
bxaG/fZhDdAqA5Wv887hLOJz3LORhdPSDLT45Imnj1Avv7k2ILjZWtj72UNH
NuHvAmtA1hsoxjXv5Cjk30ctb7qZM+BfydT7NdbPPqXR7rsbDVS2uc+nzHnw
hzgHp+AteH7WpDI/YR93J2HE2wx83xT25M6Aop0Gjh/j+9fyZvk67DHQYNf8
Zl0xPzp2cXOvgRhN+kLY94jG57t0OGCg59GX3BfDfnOrHtx69pCB4k8UbR0G
exg8p6ddvyMG2mLTqGwg7G3hl+WzXxwzcH5crP/3h/FfJ5+EPzj3yjegXu9/
KXSIdY6BUkcMoqawt7fu1jmLzyJexcSN/YPvO23s38n5goHzvYciXqJr2nPR
QL1mbp9ZC/bxfGYHe48r8Ge7pPMv8X56toF6zUA1ozIvb3ygo62+1T4MzTf8
wy9tTKV8Pt80cB0LxIeQDr/OzrgNe7IcEIM/1H/V1vaegd9HwfuMWDZpxeoH
BjKu3LFsy2n4Q5FzFVo8NtCJUk7SVfgzskfE0aew//UvdhbBZwuv+gsDx0fx
++hWhfuvDFwfBPmz0b64k6PfGqj/2/NFj8P/LPtK7w3U6mvdauVgb5Z7c58M
/LwC+quZxb4VqfHVwO9DIV7uC8Yvf8d6dr135yx+32EAOv5fiB9Lw2uswfgi
GRD020AHyl5fyM4TWO65FjJS71ejSxyZBn9gALCVkVJWpO19dAH+UOHn0qnF
jDQppcyPwFM6KmM5ZmSkB3vnLK+Kesqig1DSSLaR03qz/SULT3wZIw08Mckv
D+vdlglVlDPSqklD3AdfQrzclbG/h42R82Bh/dh2Z76dkY6nlKp9KEdH823r
zQmwN/L7GbCvE2FIrFWMxOhRuyHeOgcND57pYKTNt1K/9kc/FuflfcuuppFO
R77+8nYr8gNzbEcjVX96rtQ2+KvYot3ulnWMtGhR4lTzE8TLmi5Ox+sZyaXf
Pvslu+EPZaokSC5GasEuwCBeh/60LnjQ0MjP12A8d599Hza2iZEi7jcw10L+
c2cXL5sbickMPEQ8spzra2mkuzkdP+rwvtbbcrbWbGOkA0O2GxvA35Y7etpt
dTWSWzWsDOKjhRehg5HzVSK/NJ+85OuFTkba9axF6xLwh2T/WUMGkpGfk8L7
1M+3y3ndxUgPvaPmRCJ/92eId3cjjUu/N3Mz7CO7cd/MUj2N9L7V0g97sN5O
1XraL+9tpF9brP9kwZ93z7kW2sBopJ2537P34n2ff3H+sM9spMbbTnfrjd83
PLL36SUZyXL9Huu/9ZLu3A3FSDHt3Jc74H1ssr+1HeZlpDUhSmt3xBMLT7i3
kXYYDnc7iPhwc0l+hdgBRn4fAvGrIyOwG2SkrT7dPXSoT1aNz3q1brCRMBtV
R6DebMGIaofiea7de4zD+weYEMkCjPRlyIKCWfj7mQ6xLZThRqr0PY4xMlEj
l0mrHo0wUlzS/J630A8fXlak6PhgI1nPO7c3A/3npyJeU6zGGqnNOf814/G+
fT54PE0cb6TB8Xc6b8R67bvbRnacaKTMsvuqBKfCPs7XO7JtspHanz060gp/
j9xXqTGFGunEZc/9B+Cfj9YXX3Yx3EhVxufbfJwOf1j4tfigSCPVCY1e5ojx
Ws5FRv3f/jt9GncjfKaR/uqQcUfBHwacMpaZhe8vCQpoDHu91mvP/hVxRq6T
hb+3bbveudFcI90us3r3anw+m95izoEEI5k+7E2vhP78d4WYwvokI++XQzT9
L9iT75gL1VEvn3jtf2v4YiOVPbw8+Cbez8vno9uPpUayyAth/HGnu++etQLz
wwgqIjS9MPjX1Yb+VVDviavrJmxIgz/bPUtfMwP+kFCxoM1a2Puj2N61kS8r
hxcbfmq9kZisR8eZ8IegL9c9M4y8fkQ9yGDsJxuN9PVS5z7vkZ+5vhj+vu+2
bzp+79qewXZFtxu5ztVEnao3ZqSq9mWjh+J9mVyS0x4jBTGCVvwe1x8zUtt2
YVdmo35idHfuB4yU416i5SjYI9cjM3L+aFZPHxua6XsE4zs76lcNrAfXJzPy
c2RDMV7HB6HTTsK+Cu9vGoh4yvXKjPQ9M7nEYdj/zMl1fFaexXpNReTE+3L9
MiN1ZxczMH6DXNT10EV8f063YUWRT7ieGfwzs271J746fo/tGuLjvtjod1gP
rm9mpEhLYQ9/sD7x6udNIzVkDjhJRyPZxZ/bRsqw61A1th/84dGak1XuGani
CcrPxu9x/TO8b8K3zOTh8IfsGatcHxupUbkr8uMxOvrRtHzRnKdGYscRH8Je
Gi8dMsXrhZHulDpfsvtUnaqPZqQG1fKUSrA3yzm7t/Bv57TPM1EPxDy5mFXs
g5F+RlLglQAd7TfVbpz8yUhDGdAC++D6abBXC9EO/MGliG7XdyPpFs9rd3Gy
TtVTM5JnpZkD7ZA/LddefiMedPLpGYv8yvXVTNT2V5Ene5BPytw7tv+DlYnz
oaE/5Hprpn/1ZJHObnPKW5uo1tX/Wu3BenL9NRM9vIBCAfawbGFUcNMyJsoM
yJMI8ZPrsZlo78TVdeognlnOtdqY6HSjUJsbyL9cn81EHQ/Xd58G+3Lu3cVp
lD0+M2AYz+d6bSbaUb66VQ/Ep7d1nAriHUwU1wmWj//P9dtMFO74+OBf5I/d
fwvnZTqaKPBqhSMX8H2u52aiJiHz82egPgz978HWM/VMZNujxqxGiLdlDcF2
3i4mQnWqPED912X30dnPG5romIgCAvmA672ZaAQj7kL8sZ6fNkTX3ERPUrpW
ycTvLy/cJGdRSxPdiLQe++S8jvNitzHR2djUoM+YD64HZyJHr5fe5fE5uftg
++4dMJ5rUw9fDkZ+yHoTeq2TifwZ3Aj7GFDL/cMQMtEa75udH+Mz14sz8XoX
6+30q9a5qO54v3VDclvCP7h+nIk6d7kwv0EQ/OF6oXVpvTHf1atWWoPf53py
eF7gRf+gcfCHbfcjjphNvN6D/XN9OROtX/o2RHLT0fpyA4V7iokYnXB15Beu
N2eiStnZeevgXxbed28TFV+xbmg79HNcfw7zO3fQ5LqY35ZMUGmQie7f+hzo
hvXmenSwJ0avPgzxsprv0w5DTYQotfoF6h2uTwf76d+37V28z5Gpt7P6DTfR
fyGju/tF6VS9OhMx9a+G8EcvdtAk2ETlStcKqw/74Pp1JmIyc4eR7y26dONN
FL/2zvMhiKdcz85EK68c/ekWqKPHMfeMWZNNVDFxcMXR0TpV385EJ3Lt2m9F
/M4cfNg5L9zE98MQPztd1c/xjzTxumsw/KHjqsJfojDezTEnOiE+cv07zEeD
R/cCw+AP9tNu2c6CfXgk7o7B+M/OKkVr4kz8/H4k/IHR1s81UdBXatiMxUuL
Pp6JujOACfXMifOdE8QkE4r9/+4GY365Xp6JlvqbrZZjPeI31Bg+ZrGJBrPC
EPUg188z8fNFE+APjPhghYm2Bx/s0AL2wfX0TFzHEP7b88FUuy1pJprQ3cWx
L+Iv19cz0VTxwKBiS3R0r2321/PrTTTepvcga3yf6+2ZqC47OIffv76ofc6r
jZhfefNMb8RLrr+H3z8XPs4O8XDkm/DMkttN/D4Xfp/r8Zmo/6v46D2YHz/D
z1CXPbBH/x/7Sw/Sqfp8Jn6fG/3Jj9UITAdM1J6a9UhA/uB6fSZacCJp3De8
z+Hw6q6BR0x0ssjZ9QOwHly/z0QZhuY6d8SzmL7IwCdNdKmLlcdixCeu52ci
dty1HOKpoeWdV2vPmsgnde0RK8THe2uHC60umGh0D9fGk2FPtmUPnTx+0USr
PRzPbIK/cb0/E+eZRT908/mKVQ+vmYjBD5tQ74zs51J0XL6JRo1FR4/PqcdR
8P5noqevWhRsQH7leoAmYtsF9fE+gSsHyLXumSgrPOHnK6w3k13Z+sBEYezC
OeJN4ykdG7s9NtHzo3e8D6Df5HqBWP8KaPTRv3yWHXQ+L0xczwLxi+sHmqjL
4jHPG6MfZuYS9tbEz81hPFxP0ESlL4RUHY78NL3E7f3LP5loVlQVeRv8mesL
msjaaujzG4i/k5iwyXcT5bxZbO4D/+R6gyby6HpqjeKn43XLbxM5tX7jtwz+
zvUHzcSOb8QgPhatUZm+W5npU61O3ctu16l6hGaaFj34SFI84uWE/k721mZ6
6pRtuxP+yfUJzbStY09zIsafeDX/U+syZlpo+6bBWsR3rldoJh+2UY/v12eJ
0sZMbFsgHfPH9QvNXD8M439b9NfW8fZmykPZEYL6cvrEWLsiVc3kNibZuTz8
dfe9/2YnOZhpNn0p54T+i+sbmnl/4q+jsP37h2x3NFOqYK45HetZthF+uY6Z
LPKHyGddkpd1ulTPTLrcKuJ/qC+4/qGZyjNiJ/hbiTFT7d81NFO3Dc/u9IW9
rXhQPCyiiZmio+sPuoR4drF3vw9lmpupFRMswWeuj2jmdT7i06K67c81amPm
ODH8keslmqlkamXvFrBvC87dwUyrS3s2T8Z4uX6imeN4iJ+1b/2ICCIz9WkU
IffF+nA9RfM/vJfJss3ubub4NuoJrq9opvb9rifNQ7zaNn9fi/TeZn7eDvUO
11s0k/v771+3wN/Wv2td9LTZTCvDn7hPRT7j+otY/wGjl2eg3unELhIrZlIY
gTjsl+sxmmkEO3AeruHnZrJb/KjirAgNP8f8NCpV7w/iCbtGZTXITKdOPH30
3xgNPzfT+HIl7v0K1fBzM62dN29j4kANP4c9vK2R+gv5bU3Cj0gabqZIjxdX
Dg/V8HMz/V1UqEAO0vBzM73qwAoODT8306aHc8/Xxufm3fe1ihhvpvMezwrs
YjX83EzFKh1ZOH2Ghp+bKTf9R4MfSzT83Ezhz+zrPk/Q8HMzjWYBOVfDz838
PmSqhp+baWp87DeHJRp+bqbGA4+2eZih4edmYreDYhEvtqTULzE7zkxVJlZe
8Cdbw8/xd1Y47NLwczPVZoSAszX83Mx/F/UkO554aqGZjKxwjtDwczPnm4zV
8HMzvy/no+HnZgpghMbeOsqxTh9TdBXet/rYnOLjNPzcTI9ab325aZGGn5tp
0Zuud8cla/g55mfUsUMttmr4uZmqswN+6J/3bfRKvLzRzPNhqoafm/n9g/ka
fm4mRh828ZiGn5vpZK1t44YhnnigfCq3x0zoYgadO6fh57CHDTmOD9dr+LmZ
LvmEd/ycouHnZq4Hwva/K8EijpgJ1lEnOUPDz83E5A1jYzT83EzZdjVaHZin
4eeIP41KJ17N0pHv+UWb4s7Cnj+4FDq1QMPPzeTANgx3avg5/GX6pI8vEjX8
3MzrshgNPzfTnuiwSzsRf4TRHhe88tX4tVLDz838nkeUhp+b6f2GU/q2szX8
3MxxCfifhXfogZky946N/7FUw8/NNPdtrYnr52v4uZna7buXVn++hp+b6V37
ah8vYj6C/jvZ6uorM8fxszT83EwFfV6deLJEw8/NfJ3mafi5mY6Oiy79eJ+G
n5vJccGcFTNTNPzcTEVeuUakL9Twc8THAU9KRIdr+DnWMyep3SLYt0XHs5BA
Vdfed3mM8UxYuqzo6MICndmya8415E+uByJwPWbE38PdDob8KSJQz181fTfj
8+xwq/oexQQypN9/H4X4YTkHXFygWotdP9JaTS9EIHbc4xDikYXXpIRANw5m
7uwH++P6IQIxea27mO/C7KJ+KYFuR63bH4n343oiAtnYXnvfGPmQlS8dywp0
35adHNf0RQR68OHNwBn4bOEtLS/w+mWVpjciUGtGeIp8ZcGRbQXa02P03gTU
b1x/RKCGrUNTK+7FfBWtOvJlRYH+PsXC70F8Ywca7QVa9NLKJwB/v7m1w50p
lQUqVtHz8BXMP9cnEWi1s7/UFfPlee9H9xLVMB7HIlMmwh6K540tEBwEil7m
6GmH+JQaVy1rSXWBZr9vGnVqjqZfItBn0WNAIfSjRSaXqlO/lsDzHOLlhW1i
3mhHgSzbqax+8f81P8sJ87Ov2ZX4qZq+icDP749EvSu9+u1RV6BtRSW/fMQH
dupsXj2BhhX/ML064mv3qIyAPGeBNvRHJ7pE0z8RyGlMnUu+8CdW7vk3EGhv
x7w5pZGP+gVUiNvcUKAJDBg6oCN2POpLI4HsWaO8SNNHEbiuB+p/L0YU2lTg
/GmbkW/QTp1vJlCRd4+vDsH/v9J2eFW7FgJ5WQQIdKp+ikBb+y19r0f/W/1R
XPyaVgL1Lm3VMHaPpqci0OlyyR7n0d8tten1uUVbgc41ndHc6YNO1VcRaHlH
/9YDEe8eHwryP9ZOoMke/ZO75elUvRWB99undVxHqaNA7XymP+91E/76ODV6
aSeBGD1IBOL7xiW93R50Fqhy13aXt6C/5HosmM+crTX9juuoHgvI7gIJ7MLi
KeS37EifvV0EeuQQMmEAxjt2fIMqhboJ9EH/+2AG5oPrtcC/Dr/vnYTnv179
fHqCh0C5d6uM8mT8K0t9XfN7CLT/tm/6cfifK7s430ugmmkBPSue1Kl6LgJd
P/eu1VLEs+Udfg7aohfozmDbpfvgPwxG+WrA+lz5dSqf+UP9l+c7mQRiNFd1
EV+43ovAcRfUY5Z70gLmr1f9cEf4Z0MmVCwJNONYqmEN6tM73ZesHiALFOg8
Y81j+AvXg4E9z9ty5Q4+W3iePQXasnLB3bZ4HgvDLb0EGv+tXed+6C/W1Joc
FtpXIEavGDRN04sRiB17f4z1fndu6ZuS/QV6u/1zWqlMTT9GoLXS62EOZxEP
f3n1WTZQ4HZ8QNOTQbxIedvxA/x19/opp118BfKLbf7i3TpNX0YgF7eMry9g
z83y2jbb5yfQwMroPFi+Zuekhgp0q+DwyxzMXxgT0PUXyOe/MX2r4vtcf0ag
oUy4AM//ts2+5I1A+NOTl6frwX/TNyQcqTlcIFSBtZyQX7sMaBcaGCQQoyMa
sEjTpxH4vVH4DztG93WkQN2kUnUX4PPoqNHLOgcL1Mm3RosnqF9KtK3iGTNa
oOk7FzZyTtP0awTaYesTJWO+RtYpcaziOKz3jt3ZPWE/rdmF5PECMRmmgajf
L1b40WTdBIE8myh/dq/Q9G0E2vi83IWOeN8Wf58vbzVJoBp/lm0SEW8K2jY1
hU0WKIQRgrJ6psmGoiemCOT4snOhDKOmfwN/dA6s/7Yv6t2bOSFymEDHI+t6
bcf8sGPIy8MFSut9ocYw9OMsTD+MQPz9dNz6AeaT6+MI/J418uuRXenmcdMF
zjOAfDn7zdvC+6MEYsefTqDe6fA4YG/haIGsFxr3HUO85Po5At0L7lX2BuY3
JmGWS2KMQM7rUm/pEd+4ng7yx8aXTybhs0VXZ7ZA7BrwAEHT10H8KohPbT4e
9XTQsCLb4gVKaDOvbzzGz/V2hH/3IXKW1hvpNg/zxw5wjEL9Mn+lU2wC4lO4
kzkJ+dW2e887ufMFYnQE6xI1PR6Bng78EjkF6zFvQnEPnwUC11tCPU8jIgrW
LRToazd2sh71eE0UhskCeezcEZ6D8XG9HoGaPH0Wsx7+2KlM5TrhSwSKrRj8
oyfs33JNe6nA+eGRD1J/6hJLLxdoJtqVLlGano9AN8MGVGuAfqHo82+/l6cI
vO6APVnupa8U6MXVBj+7wt4Crz8LapgqUPLnZrvaT9H0fgQKYIR76L/OHsvP
379aoFTXyIh7yI8Lf1WPs1orENv+rYP5YjKIvdfBno1lWq3C73E9IIFW1mt5
tw/mPzEla/vNDQJZ9Rz18DHq2X55v4c4Zgi8roH9WvrcTPjfne036mE9uV6Q
wM8Foz70mrw4/vsmgRqzg1wYL9cPEvh95y06XgduRfxjAm2oh7mekEDxwshi
xo06qiFP8rffgfWWOxf1xPi5vpDA7QrPt+BeuzD/blVNS9GvWHDC3QK9Gnsv
KGUy8kNjL7c2WQLnQ0B/xfWHhH/nPQYNrJh+cp9Ao7Pq6F4jHldQ5vqUOSDw
fdlg5AdrOPBBgfPrY3xcn0igsPDN+rmo7+q5fpn+OBv+vetv4Tz8/xtNRrk2
OgJ7a3r46lD4B7veMf6oQHOtTx1dh/fn+kWYD+sn4Q6oj65fKu5b5ATW++W4
3gR7YfIi+pOoN4KaT16CeOOa/fV80imBn8OGfXF9I4GfQ8f4l2982s7pjEDs
elYu1t+iC3FW4Ps0fujvbq1dvf2cwPVBsJ5c/0igkuwAEOpFv5hTtu65AhVv
+rPkFawPk9+edVHg++2RyA+7UThfEqjsj8DiH9I0fST469rWxVO2IT+wixdX
Bcowj4s1Ir98XPp61YZrAuW8Orr2O+LJmvlD+7y7jvc7HUapCzT9JOTnwgeL
2eD57zrEnI64AfszP7pbAHvhekoCjXX9tLEd8l0QE1q7JdCxtKzJk0dr+koC
P/+F8e+uFJCWckegh510i2pH61S9Jdhr90Z+N/C+zRhAex/zMbztzyWoF5iM
3IQHAudjQD4L+9A99OBDge+DbNT0mOC/8oL7ZRA/vtUq+lj/RKDClS+mph3W
UYZ92LIFT1Evn0VBgnqBXXO99UwgN6/+2w9v0vSaBGLHDyfh+ev3VTwW9BL1
bFCMIiJejP7Yf8KOV/DXt1t2OsIfSzBh99cC50vD+LmeE+xxyM7a12GfIxng
/07gfKDoxyy8cu8F6rNP+JGPeu3i9CfWVT4KXF8nW9N7gn1GVHbsuF9HLUdf
D0n/LPw7j1iwoVr9919g3w6XrlTEelvy+jfE81F/zzJ8k+tBCeSwbMfVcohX
TEb69A/h33n+41G/Cpf7JdD23+zCDvLDlPF7+xQIZHKPaDMO/QjXixL4PjHi
6ZE6yS5P/6B+Kqg8Pn+HTtWPEil0TZ8l2RhfB3YRqLBIbaU9Pf8bpelJibQC
s3ER/sdoaIoVFbl+Ed6P60uJfF8E9UBhdrGruEj3D7CLxzraWXej022dSF1r
HJ27EP5l/E+5U7uESAOrKNVWpGv6UyI1PWb35ArGk1PC1mNnKZH3Q6gHphaK
L/hZGs+bMqF2I3y23d0qq0tZkQZkXqmUv0TTpxKp3zR9oT+wj4THH2teKS9S
bVbYYD3oVlBeFRuR8/lhfP8l2CUOthVpU+HeXecivnP9KpEq9BlSYgTiQafw
on/eVxT/1Ve6Pb23udqLHA/A/KYFfQ6KrCwSo5tsskLTtxKpv3OT0w3hf0X7
Ps4vV02k08Oqexrx+cL8BnFeDiKFDcIbI35MYxc/qovkywDnI5r+lUhvSsv9
X8K/2DXmJrVE6jz1ePhj1N8LR5QcOtFRJOdZ+8sR1r+7X1TVbCesx71ml2th
vrk+lkgz0so2vI31TCyzNt5YV6SDA05M8mP3OTxedkquJ9K1wTP7d8bfS3fy
+3zbGeOZ1TDw3RxNP0ukh9tXnZRgj17PZ/iPbCASOw49YaOmpyXye/SIr1ft
u+T+aiRy/mzWP1j0tUR6dYpdvEN+OD7ELb6pSFm7Zz5bh/nlelsi/Rp/ef4H
9KdLPzqmV20h0usmguQ7XUf6F0t9/FqKxGCDOsiPFlypFeZzypm/jxM0PS6R
2k2zLVkBz/e9UDiqXVuRdth82rQW8b/CiSmu011F+m1aUGU06jPLOeB2Iuep
TND0uvDZLfhw2Dj4Q4Ctb9+OIu1mdEiY7xsrvW1SO4m8b3+so3FykQvPOos0
/8u1lxs3anpeIhXZM6PCrxPwB/rUbpI75vvI2bTumN+VU9q9zu4iErv+sBjz
59rk0fri3UR+3nytpvclkvh9ZHUHzPfyaldtF3mIdLgsUxZBflCqnLrTA/a7
/NTXfhhfJX1iWN1eIm3sd0Usi/jD9cCwPuMOWl2+ivzACC/1Iq8/2P2Vpj9W
FRhEGscuyqIftugQmsR/9z+5XphIix0m9dadQ364nHT6qiBSJrtOg9/n+mEi
rXIoNisK/39tIbHZEFnk57jgX1xPTOR6p4iv7zaOS/voqfrTJJ2qL4b3e5G8
o/RY5IdbzUpG9RWpV69yXTciPjhcST9yxlvk90hRD+yJkUIr9Bf5PlWspj8m
EjtNFoN41XxP+cepA2EfX7391yMfPdw0a9lzH5ES8ypP6AL7YcdFm/mKtCjp
SZ2FEZo+mUiuFTOa7RmD/DD//aHDfiLn60a8z4gdNkE3VKQjF/eOqYX16NrR
pqnZX+Tnb/dp+mUiVaw6y7/lBviDi9WKu4GIR80a2r2A/1t45obj/YZ0bfsL
813C/qN1cJDI9Us3afpmIl04N/hbdfx9ZNGHIb9Hiv/2F9sw4C5YpMjI3UH5
yIfPW6benTMa8aXBry3WKzX9M5GmPmzXn7BeLRlR7TjEIylr51b0cwX21lZD
x4ukMJiR9Q9lI/dunCDSqeOhZRtt0PTRMH5G6IPPP/eluXSYBP+OPZJI6JeZ
LF/UZPHf/kvIi0FJZ6cgPq5ecrAw1p/rp4kUk+hz7S3W88jC6UX6hYlc/xjx
huupif/4XjqccBv5IgLr6V6vSjv4B9dXE2mD1dspf7BesaMH35k8XaSbF/1c
kpDfud6aSAxuvoL5t1pV08M6WuTnkBA/diYvLjDPFOlG7+dNZsNejL3dsxbH
iFwPPlnTYxPJAg9jfDlT/tZ0ng17zKq9ohL60aljJuUFx2E9d27t2POijuzq
OibuiVfzBd6f67WJxMymAfLDJJsKf7rPE2k8EzBEPCS917a5CYg3jGAV/vnf
30Ijrs8XqVkv/7h2WA+u5yZyvU3Ei85MuGqByPmpEW907ALdQpHj7uE62uew
lT4ni1Tv5GnnobGa3ptIeX9yvz5H/iuac2n7jCUi1Ro4sp8LO29byH7ouaUi
Fd4w6UME8sm0b/Oq2i4XySs53KvoNI3PTqTZ3Ut3mDNcR+dWb4tfnQJ/KPG9
ddJQ5IdbXzu9XCnS5zubG1321nGd81SRmFyb7XCN7w7x09drwYaROq6buRr2
YX8t6/xsjf9O5DjvMuSHzaZcYZ3I9zljNT48kRx8n3b4jt/rywRrNoicn3qy
xo8nUkHmgPSCEcgPsU3SR2eKZDU9d60xREfREet9sjaKtHKPR9FHvjp+z2kT
xttspTvrVzh/nkgHLqMgxd+X+pWNmrcV/pH/OTUV9qT3jnHN2ybSMqcjLwbC
H56Uafap+g7kk9qliywK0/j1RGrvHXTo3jDkh05v+2/eJRKTc8jF+1doFWDz
ZbdIk7JXVW2K9bH06VnwR7+hZxxGaPx7Ik1gBxIQv8rl/W13fp/I60fYw42y
Hq9tD4i0/9uYM2MD4Q/H363vf1AkoX2ib6a3xs8H+x3itO4m3uf6tnu2r7Ix
niyn5u5Y71Uv6p5qcQT+GhP8VRekI+F+StjUo7Dn/Xl3N8Rp/H0iMfrLV/46
WhF/+E2JEyKV2z2qcrHByA8niqWKJ5Gf2MUDvJ89I8A7he8zgsMQjd9PpD2f
fl+bjPX0C1h1uv4Zkaig4Nt9T43vD/liqrFcSTz/TvLAZnvPIX8jTJ+epPH/
icS2B/ujv3Vxn5bWI1ek8owgIVzjAxSpy8C1QiXE27VjOpXMv4T43nPtqILh
mr4e8nFP23eF0A+gGwwNuIrfa7fNwXGGxhcocn0o+HsQE3K6LhI7RmrE+zqw
jdZ8kcZYAjryw9fOnjNviFT8W5EalSM1PkGR/Hrt++WA+rx5vd+H7G7Bv/s+
LOyPeGHZ97st0vtfbKMF+eFyjaZr7yBfnw/TuSVqfIPIbx0bXVuG/u9+NhLv
ffHf+YKMb4op9IFICa5Di7xAvdJ10x/r4w8Rr54HvgyJ1/gIxX94puWcyBPU
u+Hjp31BfhxzpVX9ZU9Ffp5lno4cz2y6++CZ+I/vn/MVijyPIn6MmpBrHvtS
pHWfDU2box5ss9nOat8rkYKN+xsn4nnP18zZW+iNyHVLZmp8hljPZj0S7qHf
bGne4jL/HezRP/Z7LDuPHfv5Vv57+McrdlEf+SFiZFLNj7DP00OKN5ih8R2K
/Pwyfv+ny7wiWz/Dvn8HXmDnCzj/oUiO59/4vB2P/OBtGNn5G/JrMdtpdiEa
HyL8ZfCPT6Ngj4w+4sIPkaSUskM7eWr8iCJVGll75WvYj2WfrEDkehjwFyZf
uva3SCxtXFZ0nNfrj8jPucRq/IkS3bs9qNNb1AdW7GBLYYmOH0ABi3pjV7Ho
vONWEtU7/iGsOOolNk2likpUjF3cmK/xK0r06O+8dAH1w5kXr34sKy4Ro3Of
g3xnOeeqk+hUy2HPV8Ge7FghU0LiuHKqxr8ocRyK5Yeo3/n7Skm0zrbE+mWo
D9wPdI0rXEaiQmcmPP+M+Hxr9JtuvcpK9OJa8sWPKzR+RolylhxYNB/1Zme2
8VIe7ydf2LQOv2/hXbSRqNrndVluyN/75iyvOsxWonkh6LwiNf5GiRgN2BjY
T1F2EbiiRH1de306PQH5YUyRzm72Et0s/pZS0M+wY+YxlfF5QOuLFZZq/I4S
XVzz8O881EfnbFL8K1WTiF0baxGl8T1K1CvbpufsQ8gPXfrnrqsu0fR+pWus
T9H4HyVqzISqYS+Jb8LcWteSyNW4qvqYFI0PUuL7vbDHMtU7pJ9wkihk8yGz
Z5rGDylR/XKldjN+pL45A6oodfE+3+RH6w5ofJESBbANHtjn1W9Vox45S8Rk
iv5gvma+TXJt6CLR0p7D2yTg+TXWdPw0roFEp8scXh48ReOTlDi/JOx12ZWf
/a0aS9QsesW3v4iH+jPjbHo3kag7E0Ri+SHc4UJiU7xPxJx9I4ZrfJMSpTVf
kG6PeqHniNLtHVtIVJEBg5hfG7bx3VLi56sxvk19C9ZvayVRCcllYqt5mp4j
3ievZfQQ+Gs5pAM0x/T13c/z3nifGxEtTsW6SvTSbUREAeJ3XEhm2MV2Em3Y
Uf/16lkaX6VEA4NYJkR+qAVH6yhROBMsRL+zCu3H+k4S3X0+pHMtdv+BARud
JTo2YnEbh4kan6XE73P7IT+wa6DuEr2/d9D1A+oj/1Yfp5zsIpFzc+tNDv2Q
HxoGNSvTTaLs76s7+QzT+C4lWtW+j0sn+LdfXnzaCg+sd702NfMDNP5LiZ8f
w/fvFutdslEvieyWmF616anxYUrkvnJg9hf0ay7bR4Qe0GN+2IXGcI0fU+J8
waOQH9C29zZJnP8T4+/Dri2ZJZpRyabZfqzP+3i9538C/HH4rAYFUzT+TIki
S8OwUM+MOFAie7gskVuH+/v9EK8ttCaKxPsHxL89Aeh4PCU6MrGZH/Nnzq8p
UdLrCkExyB/NF71YPKsv/Altt3d/5Ic5g02XvCWeX7G+4e6lSlTuL9ErK58A
dp+S829KNAdp1wa/b+ElGyjRRHYwpRPyQ6B7/Xc+EvWcs7L/c+TPrg6vHrbx
lWj/91sra4kaP6fEec+Q/9aXuGU+5SfRbwZ3mHRcV2Mo/v+x7JRuGJ9Tu6V7
Pf0lGrAp/WirkRp/p0RnlaPpa4ORHx7vd3kSiPhhmUDkh+qFbzcaLlF6ocoX
UxF/n9tOSZoQJBG643d3x2r8nhIxudp0+HsrdsB8lMTP8fprfJ8Sse37ZQYd
bX3bd+SC0RIlfzp5N360xv8p0czifjfPuyM/LJ16x2mcROPExk5xvTQ+UInf
h4Y9hpxx9dgxQaL/PHv+6IX84HxkW8GPEInXy7CXoxP6ZblPkojJ+4b10PhC
JWq0p1f3IbCPjmsr17o8Bet1seHKqZiPN8vm51UOlcgw99LFa8hPsWYUVmES
5d6L7lI0TOMThb0bhiX1Rf/O6EjfRUhUPqRm5DXYx66QMdvaRiIeo426hM+m
BlVHTJsuEaPdGDNa4xuVeH8Me9tuX/JG2WiJfGtZTrJyXYOZElX5c7WMHepZ
u2I/u62Mkejv+Vqdtw3R+EglQjVTZArGP/nji+2NZ0vUpNDcK+sGIT80bDY0
JE6iDzYrfhLi8yfH9KqH4iW+j2PS+EolYmr37eEvnS+ciTfMkyjqiXWVHFlH
1kwQI0Gi0frHUS3x/H0FSOjz8bynhY46DNT4TCVaU/T3zBqwt2Iod0cskOjW
LOcDS7H+ufff2e9ciOdlpAwOwvxF5gfm/kyWqJTP54prl2p8pxLnFUO/wa6j
xi2RiMmOP1ui8Z9K1C1bn6HH/LHprrJcognON6alhGp8qBLJO3X9psP+kgYO
r5KRItHwMf37T47Q+FElHgcQj8rMdY5yTZUo49iqBxfQT7Dj4JFpEjkxIkuW
H1heWy2R7Z5Vc9j+NedPlcij3v38npg/C8/oOol6nL6eswX+PNNnms2q9fAf
S4Gko5pMeGED4tth99AviRq/qsRxJvT/UYWqtJ+YKXE+M7y/vt2g14c2Svye
HebnyRvrDcU2S5xHabHGvyrxeyFYz163vtsmb5WI0Zl5Yn5s7NxO3d4mUbsS
+AbscVPO88g6OySq+uCNu/UsjZ9V4nkC8ZHRdu/cJfH9VNTXlnNZuyXa3Px5
9CX8nV3T7pol0e1e3b7bT9f4WyV+TgPxKm/+3tNX9iE/F1/ePgHxhtHwVD0g
8fuXsB+RBb6D0r/9M87vKhFrF44if64YsSTtQ7ZETyegkIvQ+F4lysxvbDUE
/99+eZ+S04/CPvY++3E1RuN/xfqyC7qox4Z4TA4tf0KirvM2B1r/44OVOL8+
4u3dkDaPV536f3623DM6LXH9PdRrLo59PZuewftPbRmUHafxxaJ+Yhu7qNfR
RWRnn5Oo05X7e/Yg3/XpMW9C8QvIvzsQ4NGPWer4XIkmHTwz+vJwjU8W/lul
betLA5AfGn5dfOeSRJX7paxIw/pUdwo21b2C/HvuiukC4vuePPsSo65K1Nnd
70BopMY3i/zpV3rTI/hX1RO6iQXXJbLeOvC/Mfj/jwqM9bvlS//6BUteviFR
/4vl53kv0vho1flAPXt/5TNztVsSHbSWF+ox35Z5vY35r9zR8Avziepqb+Yd
icqViRfzl2l8tYiPTHgjXUcbppx2aX9fff5e5IcdZW5Pf4DfC/nzZgf6G6eM
mUlnHiK+Vgsb3CJZ47OVqGWbCTvdMF+jlA1FvJ9IpHMbW+g31rft3De7U5+q
4+uL/DDDf+TzZ6hn/7yt3jpG47uVOG8s5rdV09g7k14iX3zduqlVhsZ/K9GF
zeX7DEE/ZLn39Abx4kbXX32na3y4yOdJhVPj4E8/SwRmLXonUR9GPBqj8eNK
9HPa9cTasC9YSa16HyVa9qZk+Db0z87NUvJGfYL95R1rtAvrf/SxR+Luz4jv
p3en+YVp/LkSx0cwXx1ZAP4m8XMV6G/esp/5LnG9F7xf7OF6I679kGjYs1al
doVq/LrSPz6FV5sq3RhSgHq3QpU+H1h+eDIgbuNvjK9Yk4TWWC/TsuLdP/1B
/basht3C1Rr/rsx585FvmexuVGGZFpxBQIX9hjICciuZ8xqhPrALeVrDpqjM
+dt2afy8MjkzYgj8/mRWYBWXyf3glkHb2P0iRjymk8lrgEPycsSLT4kLPzcr
IVM/feHhf9do/L0yVS6FShvrbbmmWUqmZhVGp0zD+KwnFthbl5H5vTLY976R
aCDLylwPa4bG7yvTuSaVB4yHvxarvMjtXnmZ78fEa3y/MhXv2Wq6E+w5kl1k
t5Wp/LMHRdeP1/h/ZVoaOah2r206zvtXUabYligkhmp8wDLdTXLYthHzjyo0
am5lmbb0dvpVC7//vfIm1+tVZGJ0TSUwn0kXPD85VJP5Pf5gjS9YpjY5dWoH
wp4Yvdmm6jIdOnk8tCzqH8s9whoyVWIAEuJP3/TWFzrUkqlv27vVq4zQ+IRl
citsV1u/XkfX8j+1PueE8cMcq3khP+SOeG1TR6bTtu4rYjEexirUr65MKxfV
3Hv2qsY3LFNuNeeZU7bCH8YUs3vpLBODn2at1JEhQ3+quYtML3bf7DvbW8fP
GTSQuR5QqMZHLNPn2ICVA/D7vfTIII3x/JzOOTsQX2yiG6YKTWQKvWWYORnz
dWIqAn9TmSaX+Xnl1iqNr1gmdg1wDdaP0VM6t8B85K6vHQn7uOlTaurolnhf
N3g21jPOc0azrFawDz9W2Wt8xjL9aP50S91o5IdC69I82so0fuX2pjcRvxj9
6zxXmfbJ7fv+xfwxOri8djL9NhwKrjBZ4zuWqcuSW4du4+8rbkWH+neUad2N
y67XEjT+Y5nex676WwP9rMUOO8v0at7JNhnDND5kmYZ7OT5xhn0O2TPUM9od
z2uXXLpQssaPLNPCCvaRHrCPu0+csm27yVzfDfXT/NvLJvTvDvtjAsywjwaJ
3Zqu8ZCpOzuusVXjT5ZpyMfiS36g31p3xGpJi16Yz+yAfSPZffmsqaapvWV+
fxfrz8zsmF6mzI+daldYpvEry3SqyvEVjB9E9rabKJpkanXTzVwE/l89qV/9
pWaZHvh1L7Me9UuWR9FH9wU8z7f66XLJGv+yTBHj7GqVxPerMgJ/Wabv8TeT
PFFvPRrZ3mqvAv8N6/pgJ75vuWflKdPP7iV+lgrX+JllCtyf3ysc63W/7DWX
hL743OBE7Q8S8kOPqrfzvDF+RoSN+mZA56SkGv1lstAGbNP4m2WaUmtHT1us
xwZ2zXqgTK4HdhtiYA9jnH7u/uIjU+07F11y8HcntvHqK9PzxowxW+N3xvqy
i/BbdJwX1E+mYCY8t1rje4a9M8IyzO+LT6LHAH+Z2PHGknM0/uf/26+lTwqU
idGqHkjW+KBlvi+N/sKikxIk0/7orqM/IB8NPpmRd2yETD3G/Sj3AvXOryly
YslRMlWzED5qfNEyQ80O+GC9JrIL2aMRX9a//jxjKvIDI+YcI9O8hY2TJiIe
HlVajnAZJ1PRItY1e0/Q+KRl6pB+ImQO4k1HJtw2AfP3ccC9WMzP26nD4wpN
lMmmxfzAxZifWU1tu/ecJNOBqynOK3dqfNMyOd0vn3kN8caiqzpFJuXp02qX
U5AfPHsNrRkqU0m77bMGwz8sujlhMsUU1m/xS9T4qGXO04XPrDz4GiFT2dh1
02t6Ij80c+ncOVKm61sndO6I97PcW5wuU0BaytVG8zW+apn0hf64eGL+Jl85
5l8xGvbVQoy+Bntl7ejAmYh351KW+sJfPxWenrs2Rub37edpfNYyPZ1/rcsZ
+L/b5tVurWbLnB8Z/m/99PmH0DiZBj+oc6Em8qvlHGO8TOjiI11maHzXMjHZ
nkXwt2Ls4ss8mfM4R2v813jeCSZIjvyQRVEP58v8vnGkpictU13d66CPqMfP
+/l9GrtApl/FDgy+dUzjx5aJ0QQvztRRj6RaAwovkvm5VtQX32ctsem1GO93
bFifPVifpE5dLsxfItPJGv+dLrlS48+GvbIDKPCPMqMKtam1HPnAvseTesi/
h4dMfh24AvFngm57S8RP78pOG7amyFw3YKnGry3TwAcDmzxEvD5YDBV7qsz1
1jEfMzv3PRWTJtN/m34OGLUO/sAmeLXMcScfjX8b+dWzUYTM+D3vf3gzcJ3M
eWEwP4Yqrqnr1su8X2bn2cpt6/Nmg0xvQ68N2jpf4+eGPcz40XAo1qsXAzIy
5X/nDWw/2089sVH+t19z4mVCs9KbZWLqQpeSNf5u1A/HYjZ4Yf7KL9qetnyr
TOz49lD0dzdzv8mPtsnEysIM2Gv8ydElG+6Quf7ldI3fG/PLgErEr7wxiaH7
d8l0wimm+qm1Gt+3TGdHzu/lgfcTU82Pe2XJdOT5x6dj5mr83zKN6jBqLuMP
S9GP9by5D/5ziQnsanzgMhla71xkhfWpHNo0e9hBmZ8zwvyfGbthwrZDMuf9
xfow2rLv2TLtaVbqzYoAjS9cpqOFGw88it+761luSexRmURW4KKfn2+INV08
hvxmOj+1Ofy9ATtwf0KmzmzjNFLjE5epCLsIh/iyrtm7setPIf4g3HojfljO
TZ6WOe817On9rfKPWp9BvLLfE9BwtMY3LnPcEeunnCkknDwn03G0p1VRf1a3
6mFV5oJMcpdtmT6wh6w97w8quTINLcZunmp85DLH1xDfLedSLslElRiDso4e
3653u+EV5I/f5as1wu8x2oPxV2WajnKqfLDGVy4TS3t98flBxJEiRfLwfYcL
icnoNxmdXO98/F52dMmyZuQHtoF/Q6YxA5vXPhiu8ZkjX5VyL9sb8WGDd+od
x1sydRNaT23tq/Gby7wvCUF+mO3jsf0O1jPzbeIFT43vXKY/fkjciO/BreDh
92WaePdUQI8gjf9c5vcGkR9fDOlc69JDmdfBgzQ+dNR/E86V/YD3a1XON3HQ
E6xntSvpR3pp/Ogy3/dEvbC1c42fb5/JnEepq47rNr+QqQQ70Ip8+uuF24iI
lzLXffDW+NNlGncvKGVvR+QHthHzRiZ2TOEj6of65SfGeb6V6U7t5RufYv6P
nqjZPeWdTGurxK/fOV7jV4f9pAbufCnDH5gQ3UeZ48QG5IeXnkMnfJIpPnPQ
izBX+APKnIOfZcqrtvvY504a/7pMe9sXerilM/xhzrt4/TeZSrEJx/zsPtm6
84LvWE/Hjf07IT4GMMLsH7D/Mq1L9orR+NlRn1SUIiT4k+WecQHGwwh4EG9D
UytW3vFbpvQxRTPsUO81Xjw398cfmdIO1MmNS9f42xX6cWDStSVjkB+6bHWb
XVjh56dO6riup5XCz9mnIj+MHZVeuajC751navzuCjkpGTeL4Plu1ROqpBdX
6HKytfI3VeN7V3hfAP/bbzBGtS2hEKO9yUnX+N8VYvL2lxl/S+C7OXtKKbQK
5nR9uIqfl1bo7eQF91YvUPHzsnheIdevr71V/LycQiXGPnmdgvz40f1iwPXy
CqFLPDNmhYqf2yi04vY7wW6Yip/bKvx8whoVP7dTqHLJG2U9Rqr4eUWFujAA
aoKKn9srVCWx/q5NoSp+Xlkht0fHps8fqeLnVRR6c/XDkum9Vfy8mkLbH7xI
3oH1b/62+OV+Dgqd/eH37qSXip9XV0hihcdgFT+vodCsxp2WvRyu4ue1FEJU
aBMCe/iW8zRziqNCL8q72gwTVPzcSSG2Tf1zpIqf11Fod8Vf597OVvHzusq/
87rZa05FL6mn0MdBtaznT1fxc2eFktwqT34bruLnLgrXQ5ir4ucNFDq19vDi
YzNU/LyhQnFbSrm5TlPx80YKHXTf1WfXFBU/b6JQ4pBXVY5tV/HzpgphNGcK
hqj4eTOF2PGVIv46+m3+87Z6C9jP75sJdmNV/LylwvUBklT8vJXC8024ip+3
VqgmA6LxfSbj3LGtQjmLhaMPuqv4uatCC5sOcyw8Q8XP2yl0MUq4e3qsip93
UEjHGkmGjxTLXt2/I+Yna/vNxCAVP++kcB2oEBU/76zwfi9Gxc9JIQYb+45T
8XN3hT6fGL8nEvnXooPWBeMJbu7WVlHx824KTV8SXWpKtIqfd1fo1X3f0X7D
VPzcQ6FRbfr4rUR8zNn+pfSDHgodKhyQPWOQip/3UqhegeQ2Ok7Fz3srnIdp
qoqf6xVCldJlANv/mnP96V+DQoPYAYVwFT83wb5nL+q4cqKKn5uVf/2QBT8X
FJoy8UdeLMbryQ5qSPC3YmkHE9ao+LkM+3858WtyoIqfK5jfo+LHl2Eqfu6p
/OOLsODnXgrNWPP4ejvk21zXMuLMvlivod7NPsSq+Lm3QkyO/Oh0FT/vr1DR
Z3Pqvxml4ucDFBrIDnz56fi944EKMTmqw14qfu6j8D7VoOLnvgo1SE//mWxS
8fPBCp0zXrtyG+tp4X3yU8hjyeoBVaep+PlQhWp9aJg3prmKn/srVNHBp3xi
exU/D4D9xw9fHxqu4ueBCjG50J8eKn4+XKHSHeb0mjZaxc+DYK/vHM4Knip+
PkLhPHBhKn4+SuHndVEvsOt0PYOxPuxC/CQVPx+N9w2cUuN2JxU/H6MQsn/E
huEqfj5OIe81NVZfHgh/CHncM3C8wu9biCp+PgHv4/js97SOKn4eopAxLz12
WCsVP5+k0JfPFb4fR750FlCJTVaIXT+8FKji51MUehxdYo33FBU/D1VoXvKS
wLpGFT8Pw/yc8bJyEVX8PBzPe1Y1YBiet8rRYefrCIXv20oqfh6pkBW72NZX
xc+nK3Q9+eLHjn1V/DxKoSZzPq+e6KbjujnRCtlZLmKp+PlMhfudnYqfxygc
l5yo4uexiD/tx5crgfVslH8roMFshRiNSNUQFT+PU+jYrRnl55tV/Dwe8Y1m
GFOcVfx8LuJZm4xhmzCfH7cfoF7zsF6WA5Qqfp6gkOswVA7tVfx8vkKhFkE/
FT9PUujwgeS67Ueo+PkChSrEbU4djvpjxAzby1sXKnycXip+nqxQGVf9mXGS
ip8vVmj5XEywv4qfL1Goaosa62xQ3zEaudylsL/ZC35VD1Lx8+UYb1H5wqbu
Kn6+QuF5MUjFz1NgDzaR03rD/r67Xo1+s1KhlN7FIxuYVPw8VeH6hFNV/DxN
odzf1x9lJ6v4+WqFz0Ma8oPtTp/SaxWudxqr4ufr4F8ws0WhKn6+XqHVLh1+
pwar+PkGxKtTTcRDISp+nqFQyPPPB6uh/2zzpOS7cZn/n28Lfr5RoW8LV9iG
DlPx881Yb6fVSw4OVvHzLZifpE3HL+P3LLjlVoXzcw5V8fNtCj93Eazi5zsU
Yselh4xU8fOdiMfp3w/XxvwcX3Z29bZdCt9PF1X8fLdC77bsdPw7UsXPs2Av
2Sndogep+PlehV5XrHS7XF8VP9+Heqdm+eeGqSp+fkDhPNBeKn5+EPXE96Ae
Y00qfn4I89Gny6ReYSp+nq2QkGHjPxr5mJX3bY6gvrnWFZ2mip8fVWj+wfH1
u4ao+PkxhfN5Rqj4+QnYR5uzPy8gf5xxfPhUOYl4urJujnVPFT8/pdDwKizy
qfj5aYWO763WbYS/ip+fUbj+Ivr9hIKjR8afVdc3UMXPzynE2AlSo1T8/ML/
7d2Cn+ciHnlGnXxgUPHziwo/R4z4ZOFduIR47BzpN3S4ip9fUSj1pFRn0HAV
P7+q8Po/RMXPryl0Jzf7Yy3EV8u9/esKPw+xQsXP81HvhLSf/2WCip/fUKin
BShS8fObqO9O9rm0C/MBayha+Rbs7cnOjuWCVfz8tkLjTvQLK+mr4ud3sF6/
80wLo1X8/K5ClVAencH89/fZd7fNfcxn6q9xActV/PwB6olB/a45T1Hx84cK
19EKUvHzxwoVXl/a4ZKk4udPFCrO0iXqT0a7n/JUodpNR/hNT1Dx82cK12cN
VvHzF/j9uvM6lp+i4ucvlX/3VZaV/NDz4CuFgtau+zhxqIqfv1Ho6NyFjZMW
qfj5W+RjJiwUq+Ln7xTaw+Q3YV++Ty453XqP502NvZU2XcXPPyo0u8u5/dNG
qvj5J4VOVxjxwSVSxc8/4/3RNm0JU/HzL4gv07Ib941T8fNvCsUX/HRsM1nF
z78rnBcjSsXPfyi0rHbDw6UDVPz8l0IJGQd2lEK+XJVoPde3AP7aK+/B894q
fv5boeZ1nG2zglT8/I9C/VaNM1SapOLnhTyJ0WBHYj4DRj4PmFbYk4o3YYzC
Kn5u5UkXv2fvZfiDBT8v6kkZMKMb4Sp+XsyTwnPvbFmMeo3Rhaws7kn12EXY
gSp+rvMkRq/zPVjFz0t4EqNvexSk4uclPamr9/ef/bxU/LyUJ+Uqs3o89Ffx
8zKexODsKnoVPy/ryfn3vFX8vJwntWEbBCNU/Ly8J+cdhP+M+PQ3s7aNJ69n
Jqn4ua2nynuh4ud2nmShp+yr4ucVPeknhjcQ9tycHUSw9yS2LfPbXcXPK3vS
45kTJlsPUfHzKp7UnhXmbip+Xs2TbmQtmPUe+fB7+mGfwQ4Yb3H/qsZ5Kn5e
3ZN2dZp6PHyoip/X8KTNxwIiS41T8fNanrTtTNUv5Uep+LmjJzH5ggCMj9Gr
nHbypKj4iq2XBKj4eR1Parf4YeaO0Sp+XteTLMcbEG/+Bybm5hg=
         "]]}, {
        Hue[0.9060679774997897, 0.6, 0.6], 
        Directive[
         PointSize[0.002777777777777778], 
         RGBColor[0.880722, 0.611041, 0.142051], 
         AbsoluteThickness[1.6]], 
        PointBox[CompressedData["
1:eJxEnHk8VN/7wGWPLGPLkn0nu6zhqbRQKDRzZ+ZOVEokIqVCe0RpUaFPG+2l
XUlJaaFQVKREi1KSSkWUJb/nmuP3/cvrujNnefZz3ueM/ryYwAWiIiIi12VF
RJi/K5/dXaAqzoaNr2K+eTewYILsSHWBBBsqVd98NKhmQeeI9dXHJNlQu+mb
6fwD/3su8hotp3GYBV7njng5jmTDRH1R+bz/WCD96fPPRBk26C6SSDl7iAU3
mkJP3ZNlw5pTjvMW7mDB4tqXc2Tl2FB3tdtz9nEWSGzZoBEkz4bxC3Pt/51j
wbU1vTX/KbBh3TXY8P4kS/hXkQ3PDeWiF+9ngf35IhcLJfz+ocxl87D/R/Pm
dcYqsyE2oyZs8CwLkrmvTl9XYcPlqac0ArH9qZl69Ag1HK9++eI5e1nwZ0uO
ks9ofL7UsOsLtndmrWLFTnU2PP489Z75URZ4O97Y+FKDDU+Sql+fx/7llog4
6WmxoXBGyoe/OP/b81d+DR/DhpJ3tQdu5rAglvfjyAVtNpgnTncNwfcyCv8J
enTYIOP7tLIklwU3JZRUvPTYEDxuQl0yPm/2pMpT9Nlg+felIPcKC5zHYU8G
bMgUb5YxO8aCp22rnNWM2BBpc+RbTiQLNr77+U1gjJ/f9Jy6i88zNFxyj5uw
QdRizASLBSz4p3CR/c2UDT2tR/Q/zGVB9n0ua5w5G/aGxrp0LmaBT/HTB0kW
bNicM/1MIT4rd41efd+SDbN7Hn4648OC+1922I6yYsNy0f+kteawYEWzVGuQ
NRtk58tOkOexQDHrUt5+GzaYPJQ+tdSbBQ3VPUEfbNkwx8aP9S6YBVvLYmQs
7VE/e8K0t+P3x99sLY1zYIOq7uGdBzksqF+6K/GGIxs+DBQN/OKyYEv4SHtR
JzbcKUvXnBHEglm5AS0+zmzoXX1r4XWaBWLZD/7b5cKGpvltk0aHseDg9NjZ
Da5suBd2JjR4Hgv8J7bJ6ruz4dvkK9pB4SxQT7S5tWg8G+LNz1v0Yf8VsSfj
L3qwYYSK4fRPi1gw32SWzR9PNrwSV8/yCmGBqnbFRy/A+WxbuKBvJgvezFbI
SZ3AhgrXS6ndKL+dM1L9ayayQUm57ofVDBZMnDQoPtqbDS4bb4c8WsiCxp5T
t+dMZsPShProYvz+cduO2BNT2JAxubahIpQFHNNws+9T2TDux1HNbj76g87b
N+N82HB9XFuhtz8Ljjzbsi/Zlw3/rt6MKxGwILhCZGbZdDYk73qStQzloy06
VVTOjw3pVT9lvHG8NX9uFQX7s2HmaPM9mwNYEHFu0bIDAWyQXlac3Yfy0Tz2
zrxlJhtudNn4LED7aGkyabIMZANv7XSRf9je3lp0lCA2tL7b98QoFv2hUs2n
OBjtpW3lI5jNguY1pWJibDbMSN8R8BDld+aaZKEvhy1sZxkL6PNrojIpNnz0
LpYxx/7ljncbvOKyIS8sLjIc5XuSm/tan4/yn2yuT2F73JnqeyJoNqwSnXuS
Ws4Cg7Q5Uy4J2LDw1sbDLktZULe2vv/PHDbkLg4BmygWRDuih4eyYa3K8k86
cSzQtfyzZMtcNiQ0/ShuQ3m3zffUezKPDYYszTvlaO/7eYX1o8PY4PGdf04Z
9e+oELorZAHO93DcDDV8/iTxcurJhWzYpGDM+zWNBRc8dXq/h6O/aowLMY5h
wdxxWRedInA8d+7rTkb5K4+VD18TyQbjS8eaknH+Z99dw0iB/qYaHDyA9r9C
41+t3BI2ODRn965CezVTXJE+OxrjQW5PuSLqu0HyOxyMYQMVp7r1bTwLGLW0
LMX3656s/hPIAuPLCpfHxrFB69bm5R/8WPD9y+yw+GWoz7f2J6vQnnObH2ve
jMf5503ddgjtxS0r4bnYCjactt9WPAHba9/WsXV6As5v+oiIQdTH1bJxnrtX
soF7pOCRAep/4c1zXa9WoT1dmXVQHp9FYjkXDBLxuVZOZSX63+XwmgWRSWzo
MxwlloX2nJirqn45mQ1MGPiM/m+VnVH9dw3K+6X3Qmucz5sMic0T1mH7jSo7
tuL8V0684JW2ng1hy/Nbj2F7ExN//3yygQ3bOXqrA9mYD2KXnFLfxAanx+7+
T2ehPyz6OCd0M8abxyKjwzDeeGnv0DiVgvkj5d6zUrSfH8pSTzpS2fDsQRLk
TsL8MMNvg3MaG6JWHOutRnuPmlTmsjadDZrvNkRxUR8Sf6I7y7eyoTzQKGQk
xptr3z+dls9gQ9xfhbZr2N46UyuavZ0NaVcyvGbhfOx1jisd2sEGg+bEtRtx
fI+e+T/+uBPteezXiFQvFqypKN9olYn6/tro402hP4jKOS3fzQYbxxcRx9B+
//7Z9PXmHvTX/tSuRpzvmY7+I+JZ2H9k5+AZ1L/3sROCGdlssPruZa+N8pF/
/VVhTw7Ge8Zg0J5u14aVN+5jw0m6WWCN+o+tbEoy3M8GqY78uDx8ll2b4rz4
ABsOu7HNPbC9m8v/fbt8kA0xclF7QyewIOW8d27vIYxfJxN+rsF46Hz8Jnti
LhsGs0T6g7C/p9yFrPQ8Nnhe8t/b4Yr5YeabB0+PYDw+snpx6HTMD2lGqzWO
seFAqnKOvzvmh7UHbOceZ4OOptrR85NZcHGFSuupE2wI+RHhPwftxcfyVt6P
k2yhH+L4lMPEg11Oo7w600/qRGB+4CXJrDuD8aVB1+wa2u+KWV2lD/KxP+Vn
mhtRP4qShxIVzmG+yv17oBjf3+1XteecR/23zyrSQXluHUe3HLrABvsEK31d
1J/H2Lr/Pl1kw5inHu2a+Pn6d8mzrS+zYfHYuUu2eWB+ePFbdkUBG3YEv/07
GeNXoOL4WyVXSDxHfxaTuhIvUYj2fF7637WJmB+KBTZ+19iQY2NT6unLgoDL
zz/uKWLDepmpO33RHtXbtXKarmM8sG5+wkf7r2ze7W9UjPHw7jSbyKnoDy9l
JaJuYj7Z35f/APtXzbh6u6CEDe+U24P/Yrx+W9YX23cL6xsTDVdZlO/Om8vM
JpWyIdF+8PN+R/SHgvY36XewXjqW4iSC8m4K37vv2V02aLTGTNTH8WXMkZup
eZ8Ny26MNXFC++NkB4nOK8N6QGRb+BNbzA/bq4pOl6O/FppOi8LxHJm4fNnP
B2zYU/ppzHj0j2DXb+auFeg/WDatxu9rxzk0ratkC//ic82i/MyHVWyoeTE2
O8MT84P2bD/Fx2hP14ykvqI8NFUei1HVbHC8/Z+YOLbXMkO58HAN+v/bjS+s
Uf5Zk7ZGtT5Bfzxtefgj2tNUNzFDm2dsaKvbW/NrPOaH72dfr6jF8c9Q69E1
R38w7dxxqw7Ht1gmbMUUzA86i6dI1mP94+mp747+KK/6od/vBRuu3u0qSQHM
DxXbru19ifUFd0aUJ8qTWyoe/boB8/t6t49PsX/Dv756xo1sKLYsDl2K8q/r
uFsf1cSGeb+nqkti/9HHonZdeY31zMurJa/tWaC3v2Vq/xs2fPHAzIbybau1
6J30jg1nY0Ljjrpgfqg8cnFrMxveJ9RauaN+ZtzRDK99j/no4+rGGeMwPyy/
r6/VwobJub1Su9AeLp6XqZv3EevPcFnpc86YH45vSD/zCec7PV8/FuWrfKAX
frWy4U/MnAN/3FhwbuaxPtc2zNe0lkU5ymtF2pdz679gPZkg1/sM7cNs3byw
inYcjy4OFMffsOKVJusbG0ZGVd9xQP9exhRy39nwa2TDKi1LzA8G/VtzO9Df
jpZp3MPPf+dN9Pz8A/33iOH1fhxP7izM7L/YEKRXUPAZ5eUmGXYhoZMNEtGv
Hwfhc3t/44LbXRjPqDHV/ajvq+MM1KW6sX/NTddfoz2Gj/2v2r8H44Wkpf9V
1Je6odLmrD9Y30mfS7XB+HP5RbHXm79s4Nfe/KCC7SUqiv4y7sP5je96fQ7l
YyW1+tSSfjbI22yZ5oftvR34OefqABtE8g2nuqE9rbq8X2PgH+azoKr6Xowf
FqeVn3iLcOBPLy9bE+fb1czdsG0EBx6L37uegvH5+MunLnWiHGH9jvL1ykjs
1BLngPhpFXdNtP+fGztPz5fgQHq810k9tKcbN13pfEkOMOXkNWwvquCSUqcU
B3aUOZ1ehPKSXMR/7DaSA2tzmwo70N+vzanduEGGA6V6aBkoj/XZGk6Vshxh
HsLP22/f9ZUlx4HR10/mu6M8WjaNPMqV50D22fSlu/H7a1wLBHkK2N6JOdek
cf5TmUSjyIEzdV/Xs7He+7sottxWiQOva59rb0V55Ye0Ja1U5oCT9oimseh/
3iq7nUtV8D2mhUZsv1tG9ruUGgdW97854YX2cXsSVryjOTBKv3VgLbYf61bB
zlbnQK461/4B2rNsRxzrrQYHllnx1hVi/Cz5+OWBiRYHVtHBW7egfFN07FZH
j+HA7akDv2WwPRfV07aF2jjeI5fn+qF9P60IbB/Q4YCS/c7wbJTfxtLKvMl6
HLj0t8gpGOfv91cxOEMf539YNJSJL/86tsg8N+CAi79Mpw7K/+InkTtjjDgQ
1GZ64DXKz3f/mcQwYw4omEtOc0T5MGXxWRMOJCzc0Ezj98sqF7V0mnIgillw
4POKO+/+czfnwOWb+Tq22D9TLm204MCt7keZIji+u1Gio6os8f1LE9UMzEdb
j0+7pWTFAc2eT84z0F89DpTG86w5MPGR8exGjAcvZuJKyIYDDs5vt3zH+LNl
6vuPbbYcuBr8ZvtS9MfAdWY5dvYcWOx7WX4q+otYQq7/KgcOMGVKAj5fXaIu
cceRA4e+j/95ANsLMLh7W9qJAz9mrS25i/FEnS8dN9OZA+0jOneaoz1WzsIG
XTiQJaG8VgXHmzTtz5u3rhyo35p3YBG2pzqQt8/UHe1LP/h0gwP6w7jP02PG
c4ApX5WsWbBrbKjoNQ9sX12nj4vynmj4suifJwdk91lujET5NL1Yv2wKoH0Y
x7K9cTzbq/+ab5/AAbE5C1+aoX9xpKDp+UTU/4KZS5YasGDkv2uZ2t4cwCxg
2o35glHzgskc+P3CcmwRyhdHIXZuCgfCJG7L2aH96bzXLeyaivahIDVyFo6n
5mV21Hgf/H5H1I43eugPNQqGm3w5wArGzITxWQvDRNV0jnC9i/NruTm4Q9mP
A+rV4x49wXiaVZAwhe/PgR6q94kE6msqUxAF4PfLWuRscf7Nc/Zd+zKTA343
rHbJYv+7Z7Oi7QM5IBFRfqQN508zhWIQB/ZzsYBF+cpvrqm/E0zkj/Z+ynXV
rpFsDhzZP7A+DufPtf05dRaHAw/3KEx4jvneMMK5N4fiwLirUeds8PN1IRcu
vuOivuetv/AZ/StahbvYjM8B0Y3HAvLx83qyT/WX0jh/WX7BXrRnXEXWXRNw
4Jjr5V9VON/9bjvSB+dwoOvuQVlDlL+fndSEqaEcYLYfkrG9Tx8v9m2fy4FA
HN4GHM9FnZ5z9fNQf8kXt8nh5+epxoTphHHALsl7Rhraq/KoVs2FCziwSPLn
em0bzA+lO5+fW8iBCyMjMiagPEOuSW/7Hc6BYDdqsBX7N/vh7+kRwQE9k+aJ
OhjPXn0q79oUyQGD9AqtUCcWxO9feuHRYox3DfS4GnxvnPl5gcoSlO8LZcFo
lG9HpbU6Hc2B4xt/r5VHe8q9c6L6aAwHruiaG9xDf3VbMTOtfSkHXq6xL0/F
ePs16qGXQxz6fy8uAEzQH47L/1q9DOPr7j7tdLT/8AMpp+7Gc+D+xHMRb+zQ
H3b/myOzggPPH/FkpmF8GdpHSeBAuWNtib8m+sO671X7VmJ//KowF7QvKyYQ
rOKA0c9f8efN0B+WvHExT+QI8xqOf5XBls6lSWg/u/i7o1GeFhoiZ4qSOTDN
Do6MNML8MGsKLbKWAw/GJiq9HMuCExgOpq1Df8zPF72K+vQaCH+8Y/3//PFn
JxYuG9D/VsW+z8f4y5RVups4AI2R9RpoX1GGh74u3MyBOdffOAVh/0N1bwoH
sBq8dBTjV1H1bUF3Kgdig6OPZKG810tJKnqmYbxIWfroMtqLw7/k8s3pHNg9
7ou+phX6Q9fvpMdbOfC3PvX3FHxec/qws2oGB8ZuGDwXhvq1zR39HW0cWk/L
X9dAeTDbOsd2cOCw+51/7Tif/Jrn7K87OfAhdpaVAcaryZvWshwzOdDZ8p/o
PrSn7tU9DxJ3c+DUg8JRLlgPlBZ4rL63B/2jKbGoBeUZe+aqrWwW5ov4b7Kf
cf6yISHtgdkYnw27HH6jvktmv8j7Lwft90+A80zMTynbtYPf78P3l+wuGOJ4
XDbvlbHYj+M76SJ/E/v/kih3J/YAB76mazR/Q/lstL2WeP0gxuOFYTuLUd5+
EQNWIw5zoMWK4+WE9c2/kOUt03I5UETN2hiB8eAi+9t/O/M48N+EpNAHKG9f
2ezZL49w4LsMOgjKp3+Ewii9Y6jfaIwIaE9lbrNvhR/ngFz/qZQBHE+C3eP4
Cyc44ClRulISP6/4aYVNz0kOMMvYKJTX3abvHz1PY/w3Pj+f1mfBNtVxOSln
ODDrNd2/BPvzGHXOvzof/eFV8GtDlNeLUvZItXMceLZda40ztpd2DRV8ngMR
Y74kzEV7C/yhEnf8AgekBHfzrqE8xVu3mX27yBH6Fb6/+lr8reNlDrw71Bqg
hfINyDy/L6mAA3siHK+rG7JAo6pr+v0rWJ9cyHJ3wPFU3sEEVoj6insVFIfz
SSpqKQq6xoGjK27L/MD+1ZZsX7a/COOd/myVCxivHsyXtPhwHeNN7+4/TeiP
uw7MaLIo5kCOQ6NqL8bzibvvZ8bdRP+QwIjErB+mouBKOML9L2/MD56fxERv
Y3726XxwBeMTJ2FsoU8p+sfssHhmvTaSKZDvcCD8u35zIsafowb+pg13cfyb
vF+V43OwRvlrvfscMF/hKP8b29cJHLVzURnmq+poq92on5ppm6ZcLOfA0ovO
dkZoz+u9+vt7HmD+eT5+agvKV6vr+DWvCg5U5b56543+OrSOrkT51fxOdkF5
ZhmG6dVUofzZxruSMb9M02yqV3vMATqhMzgV9dlcvXnXnGrUR/Nlmf1ob7vL
BqaeqMF6jP2jURHzh+DfpN5vTzhQWTrCSoDylf9dfHHcM44wjmN/p04vWJxc
y4GS2MCcHuyPl/tav6wO46VGXJQHft+wwbBuVP3/5vu8Zn968AsOrBul7X4K
v59SrjzhwEsOVLiNERzH+esllvR9aMB4EiI53xvj35cCsfOWjRz4dAkdAOfL
lDvLmjiQXx253gPjg19ep2bxa6xfpp+eXo7yap198LnoWw64ft8jX4/95cxQ
3eb7jgNzA5OSJuLn523me2Y2c4DKMD6bgZ9XTqrtaniP8cVPQcYXn8/ZJl/Q
b+HAlyvRG1/h90NMfy+I+MiBDS0HJ2mgf5qFuqtf+oTxYpZF80i0p1fsguo/
rRy4e9fnPy+M3/GygjRow3zHel/ZwKwfRJ97bfnCAev8ixrvcD4dblq/ato5
ILl+76StKP88u92nRn/jgGHJqdcX8H2gGUaQ7xx4MXrkEldTzA9NVzROdnCg
/8HEeGn8/FXVvqrvP1Ceqveej0D7DB+1bIPTLw4U+v0sOoXz0xBrd1nTifYc
PdZsFMafgmt7Osu6OLDpps6MdPTPsPOjzsh1Yz3suXugE/OjdWsgPbsH40Gf
bug5nN/b15VKB/9wQJUSCZLEfLYqM/5xy1+0n2b9bYexfcu0rxvH9qG/N1w8
cRnjTdcde6f4fqwPnSp7Hwdjfig687V4APPN84Q1s3A+sCT4pNggxvsGiY2L
dTA/zH8kmC5CwfUxF6AL+y8+oKS4ewQFn//WTlmO/UftTi9/JUpBlJfGh3s4
X5100WQDcQrq6i5fvYXxr8jzrHOkBAUyihIOJ3D+6xN+tV2SpMCIKeRwvA7R
kbl/pShIPl84by3Gx49h79kTRlKwM2KJZiPqY43GNlaaDAWhn9z/pGF+tlUU
f/hElgL78d0FFPb/d5rvanU5Cn5b2LvpYT2b73XXNlSegkdzCg8W4vwndy1u
P6lAAUrdNQnjR8+XD3kdihTc5G7smY39lRpaBDsrUbAuOf5LJfprnOYRmbXK
FBhPKBKVwfg1tE+qQkGQ1CqPHIwfJWX3EuXVKGHdjvaf+m+kNXs0BZOWHZzC
Q/25/F7fclCdAvPdmq9EcD3ypf3vfx81KBCbgB6E+X9T7tHZVloUFHv/ri/F
+OPX0Ca1fAwFqz8cs+1Aex6smXvrpjaO/2un+keMbxfLG+LFdSkYa+nny9Q/
vokbbWboUcL9f5xvf2zfx936FLBGpM48jvMtOzMhp9GAAukPJ2NjUL4Jedf9
DY0ocKPzPb7ifFjs+SMXG1PCdQvG27szGm9fNqGgBtN4Oz5v26wf12tKQdXv
wn0yGF88kvaZTTSn4Nde8GX2P5jlVJoFBcGzF+llMfnBtHjfU0sKNHQX2jRi
f4GhI2ZoWFHQoYsBB/UtzlklOteaguO5jdM1UX9Ddm9DgVbe4dMvsN4IEN2/
7IctBX9/T4q6iPXciL9KFi72aA+7T0x4ivVupR23aa0DBd9rJk8qx+8nmT3N
fOBIQfbgzjV9OB6116v9FJwo2LE1kjUL7e9h7S8xjjMFAdUzm36ifHeNci08
5ELBm/PZJ6Qxnk4SuxT1yZWCTbUbRidj/d10jWdq7U4J93tw/tvPP3u9fDwF
ilUL5X1wflSr+s4SDwouGBwVy8Tvj3yzc4qEFwVXOLoKyaiP4jrpgRmA9mpV
9WIB+tfstMvX9kygIK9r885ObE/n7p+IpokUmP5l3Z6H7T0pWqpn5E3BGmYj
B/WBVXf94skUbIs4kXgQ/UsrLHNXwRScf+to488Yzx5j2dg3lQLdVw9k1qC9
Ze2e2TvRh4I/iy9P8cDPT0t/eDHdl4LqvkGXuWjf7z3jFj+bTsGBpo6ZKuh/
Q3WXHwXuDFhAfQqibevm+lMQXdqaysLPyy84lX46gILF1wSLzmP8x+p08s+Z
FGj2ZWZIob3yFCv7XAIpePjk0kZftGdDH8Xz64Io0Jt88Hoq+gNGy7CHwRRk
UoHfPVEeqU4iWopsCrb29+o7oTz02k8/53AoyE3XupaD8/li+CP1MEXBCIe3
dwJQXwc0F3m2cilgMOkbfPZjveuy5lPwuq1auQbtv7Us7cIKmgJtdtFHQ/TX
fTdHLLwloGCfhfreOnwe2tcKocC6vNRtO8ZLla+3q/1CKSH/wPmdz41I2zuX
goqWumpbY8wP2c1er+dR8Ep0YnszxhfzJ6a/jMIoYZ7A8b0qP3wqagH290Bh
7xQcz7aS0SFXFlJCO8f2TeLuaPSHU1CwOrUxD/2144zUo0kRlHC/FfWbl7d2
w9ZICvoecQ/Hof3OLTtdf3cxBT9ZdsaZmG+VbupnyCxB/UThyhr95ezSqqmB
0Whfxi0bD2H9uuI0q3dfDAVHij74rcHxmeamXWxeivE0R3GZD46/IWtEuHkc
BWexnFfH9rdmrNKOXUZBeGJXSh/Ke/ymn7VF8RSEVYypKsb4+H11RLrICgoa
F0/oyED9H45thmkJFPx3aZGbO5cFsxZxe3aspKBk4Pqih2gv7WPELr9YRcHG
tynqF1D+V2b7hOkmUnCv4wR/Bba/kNkATMLv51jf/4LyUJ/k+vR8MsanqQ+B
Gf+lnvdbu9dQIFBvm/wN7T/R1tzTcx0FIZOW0uX43soUPWM9Bc8CV7nfxfj1
Rlsj//EGChyCy4J7UZ9D/HwTxueL4/irzAk/30zBDM2jy4PHEV6eQsH+KrkU
N9TP8T9/Nn1NpWBewyP90/ie3bHU3TEN49e6gj1jnQk/T0d9YLk4cgrh51tR
/1ju7ncn/DwD88e0jY2vDFigXTlTNWg7+pfmhg/21oSf76Bg5dBGHuHnOzG+
tdTO55sQfp6J8nso3q+J42XCeOxujE8DN2oPOhN+vocCUcYBzAg/z0J/3/Du
5zcrws+zKRhoXHD7uyPh5zkUHPbIPu1jS/j5PrS/eb8kc3wIP99PweluBjgS
fn6AAvWQKw9kXQk/P0jBlORM9yjM5waMgg+hPZzLq5vjSPh5LiXc1zEi/DwP
33tc7f3iRvj5EYwPATtffsf5t1lOc1A7hvkkM0GeiW9D/Pw4BdO2HeJ/diP8
/AQFFksvyzXZEX5+koLOivTmLzj+C5JmcuNOU9BriiueSYSfn8F64WpqyUwg
/DyfgoTpcaXnnQg/P0fBnPWfffY5En5+Hu3RX1o7Hudn+nLtwf0XUF8/nyQw
vGKIn1+kYGGJemWaE+Hnlym4f4G6N9ma8PMClN/cVLs2tNfvl0MSblzB+mVL
UnbgVMLPCylYdVZDo8WT8PNrFOTTp/oXuxJ+XkSBvsG4b/NwvlczvGY1XKeg
x+PLBY4L4efFFFy6l9PVY0D4+U0Knk7IXvrZg/DzEkq4H4j1YeIiXcs/tyiA
Y29vyY8l/LyUEu4TTSH8/A4F011DvpaYEX5+F+3jtXvkDBfCz+9TcPl65CFD
1G+na0LxnDK0Z/ej53ztCT8vR/0dyfrEdiH8/AEFEza8f5BjSfh5Bdr3uEzx
Zgv0BxXO3uRKCm4ds+NNNSb8vArzLY0OrE34+WMKRt5bZ8yxI/y8mhLyIpzv
ug6nmAM1FJSt6BF5bUr4+RMKJl48M2eNKeHnzzB/3VwRcc+O8PNazBfLXW74
mhJ+XkfiqT7h5/WUkKOZE37+ghLalRvh5y8pMMl46nbGgvDzBgoULJt+7UJ7
ub0/ukG/EePttJvjmfXfED9vQn2rBng8syX8/DXqt4AXusOc8PM3FBzb6me5
GfN7ygr/AniH+ZcpPHQJP2+mQGecyX3anvDz95jvG20OnzUj/LyFglS/sE+i
OJ8Zs6wzQj5ifTPj3g/WBMLPP1EQ9zbyYNF4ws9bKbAycdJ94UT4eRsl5LA+
hJ9/oYR2huO9b5CiXd5OAXP8IdGe8PNvWD9wxAf5roSff0d79xyhYuhO+HkH
Bekfs9iT8PNbBxb0tPzAemX7GZMtboSf/6LgharD3UYHws87KWDKlP1ehJ93
YTxFd+nAeDrr5eSnYt0Y/4vp+wkTCT/voWCwTVLmpiHh538oWHL+v9Yt4wk/
/0vBS3O23F20b/UC43yDPgqa95+okZ9G+Hk/xqs5Pr9oL8LPBzAeLnI/8d2N
8PN/aP98+oODK+HnIlywK6iZvwfj6c5Nye5pI7iQsIjadsOJ8HNRrnBc4wg/
F+fCGXNcofoRfi7BhaWMg2O9wgkRqJ6S5EKPaMHEXdaEn0txwRxUHuXYE34+
kgvUeMwI7oSfy3Dh9mTT6QzP0nbz6CiX5UJzzoIAUUvCz+W4MKs4ROKPDuHn
8lzYEJyuneFA+LkCVxin0f5bVNDhFbnwSfB73SoXws+VuNDke+FxuQXh58pc
iFjK56/0JPxcBcdXpfjghhnh52pcUFxV9XwH5g/6Uzx3xmjs3+aPo6kN4efq
XLhhf8rJxY7wcw0uOETe8vV0Ivxciwsyv7tYfzAeG9wJdlg8hgv2nrhisiL8
XJsLv4+suC1jS/i5Dhf0QiZKpDoTfq7Hhfg587NPMflhv6Ncuj4XAl+86gs2
JvzcgAuvkwxvhFsRfm7EhYLQ9zuOWBN+bsyF6QZ9elX2hJ+bcOG/muuNvycS
fm7KBcwqli+dCD8358LjTJFxV8cTfm7BBYlxSbLtJoSfW3Lh64y8Tk3Ul9m0
qAQFK65w/QGEn1vjeDDty5gSfm7DhdCVxhXLPAg/t+WC+7hsrVG4HvhugB5s
j/aC4p/jRvi5AxdEFUbpJbkQfu6I4632l5xqTvi5E+pneYXLFBz/1QFLSz9n
Llh7/PelYizh5y5c6J276cciB8LPXbn/v58wxM/duZD1bdKbuHGEn4/nwni7
9rKZzH5wzcbiAg/8/vU8c3c/ws89cTzzk8V2uxN+Dmjv8tc1ooHw8wlcGOWm
H/8E2+s6PX/vs4lceGIm6M12JPzcmwvM8sjEhvDzyVzoc1tavWUi4edT0P6D
77cZYfs3Nk2K+TmVC1Mkr2+1HUf4uQ9XqDcHws99ueBkuLFpshnh59O58APT
ggqzHxyCKwY/rrDucCL83J8Lc6P0H04wJ/w8gAuPkqS8Ym0JP5/JFeYJe8LP
A7kw2goaI/H7f20TG1YEceG9KM7IjfDzYPSH1mbxEw6En7O5oGQT0Mrsxw/x
cw4XVgSGZK1A/xriGBRXuD/sTvg5F/W9enTHg2F+zucC66MsbxoQfk5zYd8N
y+JQfE755JZxRcCF1cwBIU/Cz+dw4e3b3JJeF8LPQ1GfdNl758mEn8/lQk0u
LgzcCT+fx4XDj7x6TTwIPw/D9w24IJlA+PkCLpRt+9GtF0z4+UIuDD7eqhzi
R/h5OBe0mYUqtl+WGdfjGsEFqyyDv75A+HkkFwrl5btNphB+vpgLJ90Dxodb
En6+BOOf7j55ZvxblwQ+paK58HCu7drN4wk/j+HCOvnOjxJmhJ8v5YKBiEv3
V3PCz+NQXswBHbSnwGn2+QnLuHAhKav1jgfh5/Hc/8/PQ/x8BVdYR5gQfp7A
hbvdu+08xxB+vpILexZVfIgYSfj5Ki4sKG/0vaBN+HkiF/49dY7QNCL8PAnt
L78iiG1I+HkyF8bN7atQR3ve2RWhOrCGCxplcdPz9Qk/X4fjNXoSGmRK+Pl6
LiwfYeMQZUT4+QYuBDAbnmroDzU+HVqbMD7zdeu1VAk/38yFbEojI8ma8PMU
rrB+GU34eSoXVDCN9GH72kziSePC0Qt6jykjws/TMV48WslvMyb8fCsXeGHu
bwO0CT/P4ELGOpmpOy0IP9/OhfvGDw4+w/idlbiem7cD/ffpmax4I8LPd3Jh
3thaG5YN4eeZXCF3tSf8fDdXmCdRfzR7rkPpHvTHLTLPHxsTfp7FhQMOR644
mxF+ns2F+tj+mRFGhJ/ncGHMHMVd/6G+DO0myL3dxwUxZsFjSfj5fvSnM0k1
0xwJPz/AhcRbC69HeRN+fhD7c9z3s5Cpl2T1WwcOcWHL2pfPjroSfp6L8dIk
Zt0+G8LP87iQNip/paED4edHuOAxyWUhw4OH+PkxLqxNW9nej/4z9/XKhLDj
GD9temWejSf8/ATG2weWih7mhJ+fxPEyAcWO8PPTJB7i/M0Y8HKGC+der8i7
rkP4eT7Gz5/P/ObZEn5+jtijBuHn57nC8wmYzzoyXSyPXMB8u3DjDHsDws8v
4viTRc2mqBF+fpkLpdV++2MtCD8v4MLkBn7lXwPCz69w4ZbStDSBFuHnhTie
VBvlyS6En1/DeFnz8+n7sYSfF6G/HDHwNzUn/Pw6FxZ5tka/QH1YeS3da1rM
BdO7KSc5boSf3+SC/7q5fzs9CD8v4QKuAlbu1iX8/BYXMPqOdMD5dGnMjJlS
ivb5xOjSsfGEn9/hQvkS5gAb4ed3uRBl4DC6aCzh5/e58Pm21AUBs35gzsmW
oT3m1Tt2mBF+Xo7yynooEW5L+PkDLhz33VNyfAzh5xXonw+mdUsbE35eifns
5TrpWMwv9uWpDVVVWN9Z6et2jSX8/DFXuP9tRPh5NdYjzy++VdYi/LyGK9zv
0ER/yA0v+PIE4xGWLVL6hJ8/48KON0t1rxsTfl7LhcuHeMnLjQk/r+OC1CRt
dpEEC0oTp2aMrMf8y2yIyRN+/gL9a8J8k1m6hJ+/xPzTsib1iCLh5w1Yb+yc
t84b41EKGxdcjRgvjzeMlzck/LwJ66WvuUov9Ak/f43yLly74Lg54edvsL+Z
J8ffsCP8/B0X5mwI0p3mj/5gurZnezMXBEsl1952Ifz8PRdUH6znVFkRft7C
hYN5RR/8rAk//8iFK7vaT+zBeFQmGvL03Cesd5iNQAvCz1vxvZvrpNjRhJ+3
ccF4d5D7PUfCz7+gP8845rgf32997Zn/qP1/8XiI831D/6vbP6vTmPDz71zw
sR7UH1Aj/LwD49WPhXJv8PuBRTqb239gPplfc6jKiPDzX1xgxGljRvh5J1d4
vk6T8PMuLqi9cn0sqk34eTfqO9vlF6igP6StUA3s4UJbkWbDXhPCz/9wYf7X
TdnvVAg//8uFD2/6U9JMCD/v48I0jdgRi7D/XWHsjqX9XHATLeLeVCf8fIAr
PD+lS/j5IOZD4+3jFV0JPxfhwVxmgYXxiOPlVLFjBA/4ly3u+pkQfi7KA+cz
tevPShF+Ls6D2z98M1tlCD+X4EFersq5Ji3CzyV5EOf/NS95DOHnUjxom4YC
1Cb8fCQPjlLREeOMCD+X4YFM2Aq1EkPCz2V54P+z6JQa2lNW+xIHVTkenHlh
JTpfm/BzeR6Mv/OvvcmI8HMFHrjpHjJ+qE74uSIPWtNao0aMQH8o95NzVOKB
0hudTevGEH6uzIOZTh9lOpQIP1fhwfG8KfoVYwg/V+PBHAWTsgeoX8M8q9bA
0TzQ+2lZv9SO8HN1HhS5owO5EH6uwYPty2O15GwJP9fiweakJwVcY8LPx/Dg
3e99BZ6Yb/fHbU64rs2DccxGuyrh57o8GDWi9FL4oKKQn+vx4PJmPSnjMYSf
6/PA9NarWQeU0R/8Fsx6acATng/VJfzciAcRp29qN6sQfm6M+ltVMdiiS/i5
CQ/knN913kP5mJlNtuwx5UGlRrr7GxXCz815cFd9l9mVMYSfW/Bgm3WM/AsL
ws8teTC66426qB76g6ixhJoVDy4NhG1TUCb83JoHWpuNClaPJvzchidcfzkQ
fm7LA0cGSBkTfm6P+rXQXLwW/Te8LmlvkgMPSid+qsy1IPzckQcbYv7zdAfC
z514IHE0022EFeHnzthet7GWAtbLVhfomP0uPJgfcvlnqCXh5648cJWbtdnL
kPBzdx6EMYFJivDz8TzwHXnnzGrMf11p431uePBguk5AlcIYws+9eKAthpWa
LuHngPbUMtnk3WjCzyfwoPxtt3iaHAuKw8YYNkzkwdVSHWVzbcLPvXnAjSx5
u8iU8PPJPHD/0Pc+UJXw8yk8kOat18/XIvx86v/sz8EpvsDLhweFt9EwDQk/
9+VBdsXS8Yf1CT+fzgOn82tfhOsQfu7HAzPLlHwxjNdMuTHHH+21brLMAhbh
5wFonxc8Coz0CD+fyYMlH40HmXw5xM8DefBeT79yNNpDabtDeHIQT7heNSD8
PJgHzDHStWMIP2fz4MmV+5VMvBni5xwe5Kij4ob5OcWDFR9e77qkSfg5lwe7
l+rveKdG+DmfJ+QkuoSf0zxhHaVL+LmAB7EPJZ+VYfwZzF78VDSEBzu01ji/
ViL8PJQHO48dS81TJfx8LvrH5lU7mHw/xM/n4XNjqfYpMfQHpkwO4wn37dUJ
P1/Ag8Qj7XcVrAk/X4jxJNU+uEyF8PNwbP9OetA5tNdtfpabIYIn1Ise4eeR
PLieIflDTZ3w88U82FR/LztNifDzJTwI8Dq1VUWT8PNoHigm/LawR/sW192o
ejKGB/cvWUcftSP8fCnG162jZScZEX4ex4Mmlr/sHCPCz5fxoHqpmKcXUy/9
nddRFs+DILHHrU1WhJ+v4AnPyw/z8wS0t+g/r+MtCT9fyYPGu52Bl3D9tatu
YkXLKh5gFbXW2oLw80Qcb7vTqQETws+TUJ+NJU2mzoSfJ6P+OK3qO7E/DgMK
1/Ig/lr7cXMDws/X8YT73w6En6/nQTNMU7O1I/x8A87/6x8bRUfCzzfxQKHO
fEc0Pj9Zt9ohcvP/7G2In6fwYGSMwkSwJvw8lQcjRodVMXxiiJ+n8cDFxj/p
KvpHFp8nl5bOA+Z6WZcO4edbeWC9vdKvzoDw8wweqMOfmUdUCT/fjvNxzUp4
jt8XOLm1ntzBg8PaSwV2yoSf7+SB9xKtKRP0CD/PxHhgEO1vrEz4+W4eWCzr
zPisQ/j5HnzPLHgUCD/P4gk5lSnh59k43ukVcUpuhJ/n8IDadqP+jSnh5/t4
wGDVTiY/vI+dZbUf4zcs8kjSIPz8AA8iR9fO6NEk/PwgT1gPGBF+fhj1Jx6r
44/5Z17JLMsZuWhPwds6ne0IP8/jgSaTsE0JPz+C8pDK3u5qQ/j5MR7kS86N
7pnIAvMcO4nFx3nC8+/GhJ+f4EH35W9XxhkQfn6SBz2VN2e/sCP8/DQPPOdM
S021Jfz8DA/YcphZxhF+ns8DZjsoypnw83NYHwwUey4zIfz8PA8Yd6k0IPz8
Ag/W5C9/HzcK/cE7IubHRZ4wb5oRfn6ZB39OtBWI6RB+XoDzyVFNj7ch/PwK
+pfUiv7RmJ+tdX18FAp5EDjvRfcKS8LPr+Hz5J8Wi7UIPy9C/WO5PHuYn1/H
fFQ1SmsBxveuv2aG1sU84Jj0B3opEH5+E+0R03WNKuHnJTwI1p32xlWF8PPb
+HxuM3fRaMLPSzHfhC6TP4T6jGLA3R0exCxIq7bXIvz8Lg86dHL74tQIP79P
/FOT8PMyHtSZGe17juN3OBGaUVDOgxNm2eU2Ywk/f8CDqpLSszNVCD+v4MEz
DfVVXEPCzyt5UN//Z/pW9PfedRD+rIoHM04u16rTIfz8MQ+Wezxd3mxK+Hk1
DxZ3BM1epEf4eQ3q/4kn+weOt5SvN+HnEx7cWxNwNmgc4efP0P4uDro5axN+
XsuD/jG6VtUuhJ/XYf6NB6VuK8LP63mQMhgvJoH9u1itfMp5gfls6MIh4ecv
MZ8GSrcomRJ+3oD109RxX3uMCD9vxPpx2Zr0Dzi+QSkqf0UTDzx+2FHMenSI
n79G+xwxbcl7R8LP3+L3ldat9TUm/PwdD2zl7k29j+2VvXfevLeZB32VG7tU
NAg/f4/1WYixbrEW4ectKG+TO1rPzAg//8iDpUnf9hnbEX7+CevT602hpwwJ
P2/F/L81YIStDuHnbTwwuvKRTncn/PwL6vOGXORtlF9gTo9LbTtPeH8PxyO+
I6ZD8xvGx7n9jt9RnocmaZyZ950HEz/nTndB/YYnhdBnOrDeFd8uron5WGPZ
C6VfP9Cen9178gXfV0UEVLj+ws/vm7J7K+b/MJ2/G9d38uCIGTMR9AemwO/i
gc8B1VnK2P47v2tfFbt5MIkpvPF5l7fNUaoH9X94+4NR+Pmhe8d/eMLz5fbo
D3a6ip//Ev2j/Q/ZYR/2195c5Y31CaWrkJzQz4PBXW1P2lCeI9VSHW4PYP2m
8qXNEPVVPGqwTXIQ60lFnkII2vsSZgNBhA+WAXpfVRh/6P3OzhrBB5VvFsf6
sf+hdZYoH3ayZjZLY36NPK740FicD88FDRIbZdEf3rBXL5HgQ6HSjenvMV58
rKu2vSrJhzGr9C5Pw3idVTWltV+KD4uvOyiPQn+0Xfcjz3skX7i/jePrLXIK
3ibDB2Y7tJRZP1w4L1MnyweLsu3leag/AaN4OT7Mtg7+dxXb7+E9SZwvzwcm
DaRge6W71azzFfjAYDtdlHdc+vaWX4p8+HznNbcY5Wm0XnK/mxL///fbmGNo
G5T5UPn+n2Etfj41uluqUoUPPV6lvKs4H5cF0bdYanzIlJjxrh795Qv/Uzx3
NB+uPVtccAnnfyBwjmWeOh8cTjm5sLD9cVLSnz5r8IV+j/Y56OWfY6v1v/ld
cir3XzmGDyP6g8544/M8K0+JUm0+zGAOwuN8+5tbb0vp8uGJfNH5HBxPmaZ1
XIAeH8T2pGhuRntKYKGG9flQPzBf3w2fzRnAasCHkwaq5Wo4nns3H+wzMeLD
sq4/JX4YH7f9lpsRbcwHtVnKyZ4Yvzy/bhYtNOHDuue7DA+ifXS8HygaMOVD
Rfznrpuo77yG5TGTzfnwc8OWuiv4HPTkm3GGBR+SPSu3yKK9iD9Y0FRnie2p
SC7QxHhcWPI6c4wVH5Q3zP79Cz8fzhzgsOaDO5PY8HlExKDYWRs+fH8ck7MI
6+GqvMmFnbZ8MHEN5exGfSXllES52/MhvNNl1CesN613jDPc6MAXrgOx/YeT
sGJy5ANTrrnh93clGe9UcuLDxffBi+eivQ6dg3NG+wicG6UvzYLfEaoDeS58
eGF3vsgF57td5/a1Nlc+yKV/GjEW8xnFkYi0c+eDd1rW+EOY70b6J+utGs8H
nT7u2Mkov6Fzch580C1p9oxD/S9xX5Ih7cUHO8n62H6cv9QPtWkzsRqwYy4c
Yv4c4hwT+ABqRya9Q/1t0H1+8e1EtG9vW3lrtBcHNb9wU28+NGftOHYM5/u4
sls/ZjIf2l3bkj+gfLLFPOoKp/BB63DFv1U43mm9V9L/TeVD/JQ93ZIoj94f
YydM8eHDej1macuCPcfr+zJ8+cA6HTG6djz6w5sx559P58OUrEeXGP0pMBf5
/fggUvYw0xXnN5Q3/flQVHHKfhvmq7i7m56eDeDDL6+/xQnoz0bMRdmZfGjb
N2feWIyXzy/Ee44P5IPEu8OBxhi/U0987doYxIdXFe/MVmG8dj0Yll8VzIfy
qIoz0jifZ7PkFyqz+fBbwUAjDuPfgfRgdT4H5dt0wFcS6w+/9Y+qj1B8MErc
9J8++ttggvfmL1yc/73VR9kor31jv3vZ8/lgT+FKH/U7b4Hjr1U0HzSYgyHy
mB/os6fuCPhCu8b2h+4Rh/BhYfeqbb/Q/0OkqjVmhfJBKUJr7RHU7xBXncsH
R6tL9sz5mEanbRvezeMLz1Uw+cFK3NUsDO1dd9T4Hk/0B6OkjpgFfHgYwqsz
dUV/0Ow6fm0hX3hfFf03jxVFD4bzwdfoaZUZrm+DMA1OjeCD9JiRji8xn4kP
8iu2R/KB/etSMWB/hwokNtUv5oO+e8z8ApTnoq/TnXSW8IW/14D+rvHh3tcF
0XzQ/pxXKIfxsKrB/ei5GD689Wc2ZlmwYPtHwe+lqN/mEPEMbG9onzmOD+OY
A0wY79+VHC3ftIwPMsyBCowPu65oJT+K5wPXadm0SHy2jChzVlnB///9yN95
sl/4CSj/nMiFVkx+yNmYe3QlHyYzByyxXqF29LHbV/GFvB71LZOyTM4hkQ9U
EFdlBcqrOAk1lcQHKWZBgN9fsmz+6rvJfHinwrY4hfrTjWy0lVnLh7PxCQfl
cH5PQoNaZ63jwyTnPrGP6J+RzIWr9ajfSgebVPRnB/9Jwc0bUJ/eG1XGS7CE
v0uwiQ8pOzv/ef1ThGx3hztLN2M8KVruHID2ZstcpEjhw8p59VvzUP+9WP6J
bOHD7e/xrWlYjwzd00zjg827BSkZ6L8CNeX9O9L5wGCsEJTfUF28lQ/OTu6B
yfj5UjExad0MjMd7v016g/YSx/xwxXY+RC7RbFyM8x26B7MD/UVKXy8E5f28
NdKyeyfGe29rl41Yz8YcUPnkkckHpsz+gvbg+pyXs3k3H8zkc9/2oL9+qXrm
/3gP+kO4V6A3zv/AXV8J1Sw+uMWvfpOB83FK6LpNZ/NBkUko+H7wglvcsRw+
RKSLnExAfV06cdns6z603w0Z7W/x8/MOWrx12M8X7rvhePpn1e1LPIDx8fKz
Yyrov+XpmjPuHUR/itdrP436SVifKSp7GO394gjWe4wn5itlrgfm8oUcAftr
jN4Q818exidT34kGA4qwbUGv8fsjfKiN0km9g/bgScc1mR/jw1EPXECgvH4E
fsmMPY7PO8PYHejPeT7zfK6f+J/9uv+TFR9xCu2JAUWof3HnwMJpp/kwKLFB
RAP7L7SqjNp5BuPf13p7DdTvIuYgdj4fbKcYyVhhfBVtaH+tew715xC15zc+
V7Hsd4af50PDHNnVMf2KkCx9ZsqFC3wwdncS/SmD/jCoP9B9kQ9rG5WNCvsU
4WFB1TXPy6jvY6l5z7H/zK+syJQC1Nf8L+e/oj1M+pCmV30F5c+AAIwXvxtG
vFAtxPlc6k4olEJ/eLIqQ3CND/MtF/HmMeuHBz8nHS/C+Ww4vbAevy9zK6L3
63W0H9ekZ2mYb4uvNF90LMb5fwx1GiGJ/pDPDU+6ifXKsz+bOfh5qVAxg/sl
WA/cm8K9PRL9IcenTvY2+oPI0q8NKK8NO+6kB5Xy4csuyWtXsT/HFNcJ++/w
heeKsL557Pah7/1dnI+P+edubC97mfl5i/t8OHCiRr4I4+G0yLywuDIcP7fB
swX9qTdUQ+tGOR9eFpoVTMB4P3Tu/yHmR48CI8B8IfAfucWnAv21J2bOAfRX
hcnrPXdV8mG510k9L8wXd9z/dr2s4gvPJ+Dn4+xj8/Ue88GgTCTNBPOdkXnb
3EXVfBiYHrhvHo6vXneu+sUaPow+OPbqG6wvUtUaqnueYH7u3ivVhvMd2ud7
xhfqHZ9r7/R6pdZivcAAYGyfwcnVdTifJdEzAnA8Q/vK9Xyw/nBC8j/0n8FW
25A5L/iA2XRaLsazfQdeaZx4ifVbd2b5Ipzv/Od6j7414HzCtIrEmPXDo5wN
4xqxHtLpnjgC51N+V9E1uYkPe4u2x5ahfEMTbnTef82HP+nRJScwX5lfFDkx
6i0fWlJ9DRcy/nBiJR38jg9LuLes7zH10sEfSgea+XDCYklsBj57MmDuPfoH
q/Txe2zv5TSlTZYtmK/3a5++hfE9bz3ltOwj2qdnwoYBbD9o5ZOvNz79b/4S
MdOOin7G+ibnVaAUkx8Mfwl821Cefmbepejvi2gXxcwvGM83S7tsQn/RDLpY
3tDOh/fn50yegu1V+Zgl63/jg2T4j56t2N4CBkx/x3y1Rm36LrRna2f1Lxc7
0B491sTU4njfWe3M/fODD3OmP5TyQH/KNJLmwC+sz7PcHrajPCdprZPb0on6
9rovKYvt/2b9uVfThfKPbVn/EOPhSemlq0d3Yz55dfp6E+qfYhTSg/GIufCG
/ct0h7Se+MMX/h/t4diZkUe+/8V40zav1hfbX/IhINipD+eXt8/0BcanoXPk
/Rjf0czH4OefPPG6UzaA45s65vJ69KfIzW2JcoN86J3kEHAe/dfxlo31bBH6
/3n6xysnWw6MoMHwRrjgKOo7Ox8DvigNdckigfvRfuxCK2aPFafh+IJjb4JQ
vr05CtLxEjQw16FM0d/O7ki9VSxJg7Fh+NwAlIeAWehK07Ael90nUN64OrKc
PpKGDTvHhopiPXdnWUdzpgwNl6JvutujP8VFouZkaeH9RpS30VzM1HI0PMsf
4TsJ7bmegwWlPA3MNkct+msMAw4UaCgSxwIK7cWVCYyKtPDcE86v3f222QQl
GqYzBRe2d8De+e0WZRoe7l2ttgnlP7TuVqGhuj9SXhHj8aCu6Qx1NRqa6tUO
ZWN+vqR2WDR0NA0Xag78Nsfxzpcbff2kOg1hfMkDx7EeGbhTuqxDgxaeM8XP
l/dKmjhr0VDVyPKXtWbByp9rmtaMoQEctih8dUF/YBxLmwbn/ugbCzDeN76J
9pHXpcEazcgO/WP5bnVxth4N45gCGsfLHNs6qE/DssNjJLbgeH/crY/6aEDD
ab8DTR1oL8z2lZURDZVaoZ/csZ4Z2vc0pmE+c7AD9SVx0nPnTRMabJzOqYii
PAoPFk4RN0P9NSVv34HxdNEe64Hp5jTo87MuVIlgfvB5eW23BQ1Hd2Phi/5f
tV4nstES53+157QF2k/yyiw9QysaJjMbAVgf2MTIv4i0poEpx3zQHpmy4LIN
DR8cvVX/4ftM+t+kXlsa2n4olgeg/04KWtE7wZ6GufazbS1wPL99vl9Mc6CF
+5gYT07CwvCnjrTwvirqewJT6DrRoDz3Xq0l2qOMNbsu1JmG8Vi2nB/BgptG
1emnXLD9F/UBg+gvzLblD1daWPeh/THHNpzdaSiuf3PyDNa7T6Wdzq8dT0PA
hT0LtjD5YfBc2AMP1I/d5bDtTH5guIoXDcxxo1q01+ozNc/ZQMPtfTnW9/E5
+4PqlkMTaJBhwAnq2+dVhueniTQoTa983Yry7n0i8dvKm4Yl2mO++uH8zz5I
zl8+mYbOHbd8arH/Obd+zy2ZQkNkSvCsm4w/MAcGptFQUP3nVhHK907+x+oZ
PrTwd9HQHpYdEWze44v6EW+Zfgr1PYoB9tNpuOJ+TF0P/bV+h98vQz9aeA8A
40tqStmpxf409FqGnR+F+ds12SOkIAD9Sd4iVhvnW2vXqtE3kwYf5Q6RABz/
gUirRxMDaUie87POEOXtzxxICqKBwQdBmP9EKG3XZ8E0fJl49p+0GOaHUQ86
Ndg0/LZadmMsjm/+ZLkTczk03B1tEiSB71XHb6ZPUzQ0d4wuMGbyg/2A0k8u
ytvj2btCtLeVzEE6Pg26Y+dPcmb2l/S+rV1H03BCLvX4eoynjWoLnB4KaJia
MdIuW5wFGXKvvyqE0ODFHNxA+/cUn32UE4rtnbt1wwLl8bLon+DwXNRvMnuf
OdrrkZ/eiq3zaOBZxEx1weegzzfLrcNoYMqyGlH0h7eOySsW0CCY5SvNRn0f
3v3G+dZCGuRv8r4/QvkvemT0RWIRDZssxiXmYr2see9Arl8EDfcOyhqWoH9V
XVfh7I2khb/PhONltiteL6YhsD7G5ATOx+ak+H2jJbTw94wwPr07mLQ6KpoG
9a8pS7bic+aeLtsrMTSc37ixJA315701qrVvKS2UE8a/1164sI2jgbmeuAHt
5ySmy63LsP9DK/4sxvFTMXUytfE06JQfu53N1EvMhY0VNDDHGz6i/I9pdifO
S6DBhQnHWG8tCRpvfWYlxpulUl/24LOu75WWn6toEOfd2LAE88VTGLvfNZGG
qAsSJc6on8jfz2evT6IhvjogdgzO19F6jHRFMsYLO97U2Wg/n4z23FJcSwvr
FbTnbK1Ry6l1NJxtNuiJR3n5YLrOXU/DdklcuOP7Xun+5tYNNFzVOKl/BuPL
2cFlOTabaPi2oDFiMcp7Tne7f8JmGp5MFJ2SjeNT+DZf4nYKDSkPMOFiPDmd
J1cquYUGN2k33nOc/7JXQXH+aTQ8Pp9oqYTjYZaJWem08PcasP36B5Pevt5K
w4pYLbl3WG8P7VNm0PASwwMX5eN61WHGku00+K612SyF74fuze+g4X7SqhHd
GE+GfkdmJ+qnrkBvT48iOHEeL/POpCF832SzQuxfZKeyybbdGI99YcZdtJ9L
KVubaveg/JiNNozXzLFNrSyMT+gG4Th+1fhEn/nZtPD8E4536Hexcmj4l8S/
GIzzXTl3ceGvfTS4rlvzlqlfLagPUW77MZ7PVA1qQ39u9OcbbjhAQ6qGZgCz
/lwuJvGm4iANDG5OxfjmOX76TtZhzIdMQMLv/7DHQjiXhgneka/K0H+OmLsP
5ObRELq8ZVo46mP8m5Zrn4/QIGYsoVaK8pcYbRlpe4wG0ev3d0mhPV2TO6q3
8jgNT7OwEMb4sUhc68XtExhfZQpZAejvQ587RUPs2a2NzP7So58y3gGnaeH9
TZxf8ucNvVln0N9MHH3G4nhs3vZefJNPC9d/jD88jws3OUdDRLzUJQeUX+aj
L9rR52no4L5Y5Irted+bV3f1AspnfVzjLZTP7+uv0gcuor+LSfocRvs8eTFw
wuTLtPD3dLC/CQv6+7YV0P9/3kXm0MTzdVfw/dntY9pQHzf33AgbU0jDqzLH
2hKsh6K32muFXaMh40rwm+1oL8zxp/wiGm7YecxNw+8/XWmwpfM65vNNHQNy
OP8hDl9MC3/3A+OJ40Kl3xtu4vyZH0TA8VRr3rxQWYLxmTloivGTOW6rdJuG
65oNe7NQXz6+q9V5pbQwrmJ7fViO591B/6Cdj9/E7591xorsLubTtYs+VWB+
m/JVGezu08J7ROhPisa8XyvLaBhTq5y1EuVzR+vZqdJy9M+nO3+a4ftlSr4h
0g9puCmOiR7nK4fheWYF1l9ioOosP3z/HPPBz2y13yOH75/T0P2fjsoepeH7
51hfuXqVxQ7z82oaOMxBZWwvX+rRpBM1GE+ZjXeZ4fvnNNw5V7zqjNjw/XMa
boXjQlOa8PNaGj6tWppQj/0zWbysjoa444ck8kYN3z/HemeXbPU7heH75zQw
Pw/1V3b4/jkN9uIiDw6hvF1KtvZ8aKCF9wZGDt8/x/oiyk20aOTw/XOsH49I
1tqOGr5/TsOCQKy80b+H+PlbzH9dm4x1MF9c3P4h1fcdDRtfX1wyS234/jkN
PZ/lenZZDt8/p2Ho55F0CT9vQf19TzCTwXiZEHFvbsRHGuYpUq5X/iiS++do
/8wP76kN3z+nhXFehvDzNqx/PUwC/8P5eHgfdd/yBf2TuXA/zM/baXDaO3nu
aNXh++dojz1LK2Klhu+f0+DRUb7hrh7h5x0Y/x1magzqDN8/x/p1q3LIN+nh
++dY/5x1ec5TH75/TgPz62tymoSfd9Ew+9V7zcNYfyX9eHVcrhvrN8mcv/Ly
w/fPaZhYs/A5c75JeP8c/W/5w8dLDQk//0vDj+M/chtwvJOqbqwd20dDzdiR
M4Nkh++f01CosrPbS3H4/jkNU4YW5oSfD9LCuhPtb+SJ/7jTRQQQwBw0GTl8
/1wAvdnH7MtGDd8/F4BzbNztSazh++cCYLYLKXnCzyUEwt/Hkxu+fy4A5mc2
RokM3z8XQE3xpVxb6eH75wLYlouCxvg+VHfKCGCK9A6n7ajPaQxIkhXAJvPK
4z/7FMn9c4Hw9w2lhu+fC2CE6na9vaKEnysIhPvDOF55q8sHOxQFwnOEusP3
zwWw+0HtLzHT4fvnAkg23qlUrDZ8/1wAHvtnH2bq3edSmQnyagII6fi38oLm
8P1zAWA1yDZSG75/LgDl9V90vZWG758L4OrgiPoz2oSfawkgN0Y264vS8P1z
AXjFWATOHTV8/1wAdllt2Vukhu+fCyClyiJKUp3wcz0BPH7sfCQR45PKlYrm
3foCEGUu/MsP3z8XwGLWrBlvFIfvnwvg4Nriry/kCD83xvmYlsQwPO3V9tPF
l01w/Mk6R8cbDt8/F4Bmaq/gpebw/XMBvPDfs8lbc/j+uQB2mfq8mIH95UWk
7X1qKRDeUxAZvn8uAPtP541bxIbvnwtgz51Zv770K5L75wIh/5Ym/NxWANsf
Jpgv/6sIGu7Nxi72AqhO87iyQ2L4/rkATjkf/ZTfpUjunwtg5agdA2O7FYX8
3EkATBmsgfbxVvXOINtZAOd/T57I/6dI7p8LYE5J+jZ5fC+8f476OOoyVXuY
n7sL4IOTZimf8Qd0m+XjBaC6TDH+iubw/XNsn/nBkmF+7oX22emcp8gavn8u
AIdj6e9nqxF+PkEg/L0j/eH754L/P98ovH8uAIOY672XNIbvnwvAj7lALU/4
+RSU9+LVM2eif3888HJS31QBnLaZ7j5Oavj+uQAcr6uLtUsP3z8XCOMfymeI
n08XCPctcX75CUXamn4CqHTCAlNl+P65AN7llvSulB6+fy4AzhXX6iWihJ/P
FAj3sToVIY4BwIECOBv0MXGK6PD9cwEwWHiT3PD9c+yPa0driwzfPxfArJuV
r06gvIf4OUcARnLRi2UVhu+fC6DDZWgjgNw/F4DS5qzlg9LD98+xP6Y8QHsZ
4ue0QHgujvGHf+gggv8r6szjcnq+OF6EsiSSQkhkyRLZ9wlZspMlPHd5bBHx
VSgUsmRXErKELIUshbJkCxVKWpT2vaQFIZHl95k78/3+/OP1eT1P97l35pwz
Z+575gzur++j43XxvGz/OezLxmXU9b96fP+5ikTV/lNL822Fn8sqoud9fF0f
3O/6tOtDs9Qq8irlp+nZJv/uP1cRG9+uGye2+nf/uYrtDzL+d/+5ingcmH37
PPKZEbcOGvxaqiKj2z3Zf7jtv/vPES86FEb8bf/v/nMVsV8/vg8x5fzcQUVy
MsXhlY04P1+pIqfjMHGF/4btKLmgdkR8Kuh//YMx5+erVOTT5KSlDfD8Cj9f
DfsPvli2W5fz8zWIX1/7frsH/9gkRW/e6qQidPnluUo9xs+d0R6PNo7bj/ZV
+Pk6FeMZP/UYP1+vIne8Q60T4R+jaWECFzzflWFbb6C/FX7uqmLj7Gc9xs83
qsiX4YiEmpyfb1KRLAy/mzF+K/zcDfabEuRpj/5Q+Plm2Gf3DM+Ib3qMn29B
/PnWLXqRJufnW1Uk4yEt+Mf5uYeKrBobN+cF+tejJPup2XYVCbkwbuZwHc7P
d6jI7NNXrr77qMf4+U4Vy2vxPAo/94T/OmCEg/2Nj3x4asxuFflV2JW0MOb8
fA/sZdeJmS80OD/fqyKGEe+7j6/L+fl+FXnTaH2vfcjHm57yX7/wgIrVHcfz
K/z8oIqURXf+0Qz2pfBzL8S71Aludg05Pz+kYvU6NDk/91GRf+okLctCfFL4
+WEVm/fiego/PwId7uIS34zz86Mqxgsbc35+DP2XKev74fknT0jJe++nIq4j
6n6Igz8p/PyEiqylG10acn5+EvZrvbDiI+xF4eenVCRhqMHqeDxfi05h9xuc
VrF62OhvhZ+fwfgc+mXAgDacn59VEe1g43mL2nB+HqAiGrMy7zxH+6X/8fXt
fF5Ftpg7ZtL33Qo/v6AiKy9ti2hnzPn5RfjX2vZbkltyfh6I8dzC5o1oxPn5
JRXbPzmI8/PLKlJy4M9RB03Oz6+oyNvyrbMlbc7Pr6pIzMeVP2825fz8moo8
b5ce3RD23+pK3N8r11VkfoMGG/Xrcn5+Q0VoeZUddTg/D1URZNeOfdBfCj+/
ifHmplYrTeRDuTuupr28BX96niunN+D8PEzF9hXDXxR+Hq4iDwa06d6nKefn
dzC+uu/vZIX2p+G59K6K0O2IXZtxfn4f8TxX73JyY87PI1RsXNfk/PwBxrMZ
oSe3N+f8/BHiC12Qif5tZ1k0etpjFRlX8qtFdDPOz5+oGJ9txvl5JMYjuiGo
Nefnz1Rk76qum8LQn0WNn7dd9VxFvM4NDq1qxPl5lIp06PDS8JYG5+fR8PdD
bdts1eb8/AWeX8Mo/gzs8UrJ+e/7X6rY+320l8LPX6n+ez+u8PM42OfDz7eX
tuT8/LXqv/WzCj+PV7E4g79X+Pkb2Ocr3c9NkZ8p/DwR+RV+3gXxQuHnSRhP
X53yk9CeCj9PVpEbXnctg+AvH3xg+Ckqtp5Ki/PzVBUxDxxuVoL4ovDzd7An
06fm2dQfKD9PU5ExA7x6DUA8V95TZ6jIxuoFFztrcn6eifGNLgjW5vw8S8Xe
P+twfp6DfAVpxiL403q68ChXRXqnudx4rsv5eR4+v9y4wFGP8/N85J9fWwwe
A39T+Hkh8hHBfEBxPc7Pi1QkbZTXtub1OT8vhv/OL72dps35eYmKfIgL+mHe
jfPzUownQ4Zt/6zP+fkHFfFLflNfgg77lrQ5pUxFlvw0y7/6Lz+vQP8F/fR9
3YDz80oVsfbvpOrbivPzjypyU2hcNAbzJbc3N+2+fcLndMGDMefnVSry+WRP
k1u6nJ9/URGa3l414vz8q4rQ9DOcjg9XfPq2qEZ/O6bvS9Lg/Pw74vOegZYH
G3N+XqMiE747Nayqy/n5DxWhWEUP+bvCz2sR36vmO4dqcX7+C/mte+vvxQ04
P/+N/KDRscdXYS8KP/+rIukHW3jL9Tg/1xDIkFK3AgfYl8ccGI6m8N/6aYWf
1xGIm+nUQ9d0OD/XEth7Wtyvws/rCSQ3dXzz7bg+3S55p75A4r/PLLjQiPNz
bYFkbolv2lGL83Mdgeyxs9i5pg7n5w0F0mlsfE/6/qxpk73TUxsJ5Pale+MG
NOD8vIlA/s4T7mbX5/xcVyAegzf8ym7J+XlTgRjRDah1OD/XE8jmJ47vwmAP
ntn5ecObC2yfdZUe4+f6AklYm9egpC7n5y0EVt8a/qPw85YCWXtAM60M9j7l
buT9BYYCoeH6V2POz40E0uLYlLIBRpyftxJY/YTmnJ+3Ecj0ALODgRifWxwO
8N1oLJCF4wqmPWrE+XlbgeVpTTk/by+Q+wtDJps35PzcRCDpVxdbGqM/FH7e
QWD7h35yfm4qkClKOOD8vJNAXmjePz7MgPNzM4Egu75s1pbz884C6TY8aeI+
fD6TpP/V6Cqw9XNtOD/vJpD3WXOnGcH/FY5oLrD6ZLhfhZ93F8i0gdNyT+H5
W7W5l9a+J+zlfXPdBwacn/cSiKuXv6lnDefnFgLxGdQ9oPO//Ly3QAYibe0A
e1f2wVgKbB8y4pHCz/sKpBEtuFmX8/N+Aik6+sTIW5vz8wECqTGee8BLk/Pz
gQJ776PD+fkggXzcF2a+G/FC4eeDBVKn69gjsXl6jJ8PFYhl6ccLnz7pMX4+
TCD0daMrrtc+IKHts+ECaduhrus6jE/KNH0k7FEn0mCaNufnRCBjIr//qQ/7
UPi5lUD+NPTrvg39UbQp5Hv+KIGcO/hjC4E/Kvx8jEDO9u6aZF+H83NrgRxw
bftPDJ5X4edjBUKPa7kHfwme452gOV4gL59d9TBC+yn8fIJAOnQ8E9lMi/Nz
G4G8qvneyhDtp/Dzibj/d4nnLiEfVfj5ZIG914N9K/x8CtpHSQD1GD+fKhBp
XnKXu8g/lXnHNLQPLeyA6yn8fIZAqjae+FOO+/9Q98VQz5mwp+LLrgfe6zF+
biuQBfQACVxf4eezBbZPlc4fKD+fI5DCB8sXRyJ/DMkOMrg4F/cnHWj3qESP
8XM7+LPRsEm1eH6Fn88XiO1vm5KnBXqMny8QyI26Jfu6on1d7u76+EwlEN3T
zqZPtDg/FwVy69DsTaM1OT+XBIJZj9cSOj5Qfi4LbF8h2lPh52qBnOxHASL8
YU/u5u6L4J/Tz967i+dR+PligWz7taLwXqke4+dLYG9vB9dfhPtX+Lk9/Idu
vIK9hC1+bGezTCADFhT6X6PrSSg/X47rrTQOaQn/VPi5A65nf9XeCfej8POV
8JfCCYn90d5u5EzfZY4C2XX6b7sIOp+m/HyVQB4cpAmFHuPnqwUy4UHgmvS6
nJ+vEchP9cfnhmgPhZ87CYzP4voKP3cWyNjOiLh1OD9fJ7B62vg9hZOvFxiv
1OL83AX3ExR48DHu93556qlKV/j7tsUr3tfn/HyjQK7WRo9yhv0p/HyTQHIM
j16+VY/zczf038CayEWwd4/o8PVNNgskyLHXnzDYi8LPtwisDkV9zs+3CuRM
m+OhSfg9hZ97CKTfmex9x3P0yISAo9N7bBfI3Gvhcbb4PYWf7xDYem9cT+Hn
OwVy5I2q+VLYr8LPdwlk/geT6w3qcn6+WyCq/Ji63kV6jJ/vEQgtg7Q9U4/x
8734vR5jVQ74PYWf7xeIQe79uDa4vsLPD8Dehma55sPfPafE3w85KBC6HSIe
9qHwcy+BrAx+Nqw77EPh54cE4ue+26WsXI/xcx/Yo/H7s2EV8Idu133fHBaI
tsaB4Rvhjwo/P4LxYvuJfeZ1OT8/KpDYMc1mhKN/FH5+TCA9Nj/sORft2YJO
WP3Q3stP3aHxXuHnJwRWNw32ofDzkxg/kmw6eMG+FX5+SiCLaeEaXE/h56cF
cu/LM6cwjMf73xb/nXVGIENtZx5ai/ZV+PlZ9Edks/MzcP8KPw8QCC3/LcD/
FH5+HuOp8eHeSbBPas7OF3B/n7eEdkN7Kfz8okDGG56Y3RD5rMLPg2C/Ri93
r0P/KO8xLwnkZtfygPfwt9Z7L970uSwQ6y1J913wPAo/vyKQFGOTY+cacH5+
VSDJ3Re3ysf9Kfz8msD2caP9FH5+HfbZ7FxJS7SPws9vCMSwx9t6EbB/hZ+H
wr5HvZx6Gf6h8PObAqtnhr9X+Pktgczumvj7JNpv7sDstq3CBOKbrGNviudX
+Hk48pOezmZ1YD8KP78jkLT3J0/T+1H4+V3YV9AvB1c8X/vmD78PvC8Qz72Z
SW/R3wo/jxDY+mgtzs8fCKS5UsBZj/HzRwLpr2zYwPhQfiph9mOB7VfD9RR+
/kQgq01/3v6G/lP4eaTAzitA+yr8/JlAkn5gIlGsx/j5c4GUPMME7YMe4+dR
AkncgwkK+kvh5zECmVlf174U7aXkZS8EQsu9DsX1FX7+UiC1zsOWnKHjg9/b
oZmvMF4N+7LmHZ5H4edxiGc/tm0tQfsp/Py1wOYL+H2Fn8cLxErPZHR0NvzB
6bZB7RuMLzvW390F/1L4eSLiW4/EZ0M1OD9PEv7jJQo/T4Y9OzWOEej4MMX3
Y6uU/49fCj9PFUjqo7K+S7P0GD9/h3jywHLV23qcn6cJhC7beYL2Ufh5Bsb7
OZoPM9CfCj/PFAjdLngR7avw8yyBrGlZfespfk/h5zmID0MtZ5+AVvh5rkD6
vLltcQb2/elnrN3pPIHQ6X8Q4oHyHiFfIHl+bzqFtOD8vFAg9lZdPxbAPhR+
XoR8FNOI/Rgfwt8G931YDH+cee1Trwacn79HvrZUdPXCeKHw81KMj9WvunSv
z/n5B4HQbHA+4gMtE59VJrD3NLgfhZ9XIP9QCoDqMX5eKbB92jqcn38UyKff
TdKvwL8Ufv5JIL8GHe/YHZq+Hh9dhXzFMDk8Fs+j8PMvAuNPaC+Fn38VyPHK
tTNE2I/Cz6sFts8V7Rex4Nl69Xdc3/Cm2RXYi8LPawS2vxX2ovDzHwLLk/B8
Cj+vFdi+KFzPY+D56Vt/CSTbOyT9F+5H4ee/BXL6oGV+HQ3Oz/+iP9qHiyMQ
XxV+riGSj8MwY8rVY/xcUyRrvUfZ1cCeFX5eRySYlW87p8X5uZZIZnTuf0sT
8Vrh5/VE0uS3/oJg9I/Cz+uLpHzX6AFesK8nBRn362uLhL4+TsH9KfxcR2T7
/+pyft5QJMGz7nc+T/Mlys8biaSqQrXtIfLhXQ/v+5o1EUkvO4O8zv/yc12R
0ONeDhZxft5UZPMo2KfCz/VEkj2naFQR7G2K34lVY5qLpOm4OaWV8F+Fn+uL
hJbtn4/fU/h5C5Fg9qc3C8+j8POWIrlgkDOtBv2l8HNDkfgf3bPfFf6h8HMj
kYw74Fx/LPxR4eetRKLat3WtMX5P4edtRDLz1hqL3ohHCj83Fkns2JJfLWBf
yrlzbUVCceMJDc7P24us7i7aR+HnJiK5eNKiWmjM+XkHkVxrYlDwi64noefK
mIqElssYVp/z804iuWt7oec1PL/Cz81EMiko95MH+kPh551Fst7i+4vp+D2l
7mpXkXywsuo2T4fz824iud5RN4005PzcXCQVW2dLMQ05P+8uki10o3cbzs97
isSid/cWpbA/hZ/3ElldN+oPlJ9biISWNdNvyPl5b5H4fnmevRfto/BzS5Go
l5yO7orv2wW+/L6vr/hffqTw834i2WN63nEpvq/w8wEiCQ8ds9QP/aXk2QNF
smnUuuwotFd7j8sJVwaJbF2hJufng0VSvP54rAv8V+HnQ0WS2/3et+O6nJ8P
E1k/I74VL9hz5eVwkdBmKkO8Vvj5SJFE5cVeL9bg/JyIZAldGIPPFX5uJZJt
fWtqn8M+FH4+Cu234fEwmp8JvfKH9hkjkhWhY4ePwfcVfm4tki47Cxfl434V
fj4W33/T4NU7xC9lHjUev68R7T8c8UuZ90wQCS1HHoK/T/k7OPaoDfxjb4a9
BtpjV3WIR85Eke2/pf5ADxqZLLL3W/i8rODsR8cpIoGVnGqI/j+V3upi2FSR
LKALBuj8IcF7wZ9pIkmsjUr1T4M/xOjoj50hsnqEaP/Qh1tf7J8pMh6C7y+8
/WPzW1uRBMbr3rkG/zAI/mdA29m4P0z3ynF/UQGl5YvmiESjoFW/r/h9Fz/5
XPBc2JfQ5dtixBdzrzS7r3YiaYvp41a0V8bO6XrD5ouMz+L597u9iNq2APYV
hkCOeDHS2crtlUokObsq7VJx/5+W3+2rL4qMg+F5A+Q+H+ZJ6F8vCoKRL829
dCZAFtn8GvGg3tQOcz6oRcZ1cH/h1n5NLBeJxNbp7pNp8D/7Yc2euS4WyWOd
HdqDEM9a99294ckSkTSghWFhD7HdNPvo2ON+Fl+Y0I3Op01cS6YtE8kvjfMD
/kG+b2H4+dSx5SKrNw77yGuyzDbXQWT1G5AfKeeCrhTJM5e4K0Pg/2Nq5z5Z
5SiSo9ekNp8Rz5S6oqtgDzajTFfieQLfj+/1d7VIPB1uez7A9exyHheOXSOS
oa2Mza7DXhumDDpxwAnxbM23hT64fkTsjekpziKh5emiGjUjjk+7ardbJxL3
gz/LDKg/3DvzcPF6kdXTQfxIuGG09qqLSAY+bVLzC9ffFujV/ZuryPgFnref
v3b+sI0iub0veaM57K/48JZj2zeJZMirHqNCaL60t2ZKrBv8veXOmFL83gSP
1fVabEZ/tHXyD2najNS6vL8/fwvi2dKkZo+RDyrnem0VWf0L2BM9JqfMQ2Sc
gvqDalqO5XaRVL5OX2lI86WZMb4bdojEI8Z0cgTaQ1nXtFMkmjuL4sPx+0qd
9F0iKVuDD2CPKQN7352+G/5CF7zAXnb1Clrlt0ckh887dM5B+ww2M+mctxfx
YHnaPBHtTcvhdd0vkuk/Uqte4nqnmuv5rD4A+1mHgJgHf8B0/85Bkeydnppe
C3vSoP+8cX+xWk/voj1Dq9eHjTskkhqj4EFvcb8L6UIvH5GIOuefXcPzGhQu
7Zh6WCSL29ypuxafR6fnpLU7IpLmdIEl7keZJx8ViXC26ZEQxGfzmPix144h
vp5csnUd7FF5TeAnkqWpDwx2w1/ocXbDTyA+3b3w1gv+NpIGmJMiW5eD5/8U
cN0k7pRIZkd4uxbC3wL8uqS2OC2SlXUavzqNfNDW6/T+BWdEQreXuqF96nka
jjl/FvY3qIosouODGwwlQCRjaOFE/J6yDuo84m37hZXz8pEvOWxeuvGCSDJm
NHAdDvuPlb+3fXpRJINpNIf9uNEEJkgkOxINR72GfdMyeDMuIZ7TQsPId/Ks
Ravjl0UyfuZwv83I3w4NS/2ed0UkOzus+bkB48WYvlOvdbsqkmEPHzi8KdEj
1d2iF/1zTSQH7Ko73cD90F0Kd69jfB2WFrcP929nGJ6gEQJ7ogfE6DcjjejB
ZqEiGXFkhLMVxkNl3dFNtH9/1VRn9IdjbbtvqbdEsq+H30JXtG/7qiNX2och
H7l4ONUGz5PwXle9NBzjgd7l5HK0h1KH+o5IXvlrDShBPOqX8ud19V2RPCkK
WbIIujh23Y4R90ViH794eXP407GnlUN3Rohk5MB+iwNh3xPuLamKewD7WLnr
83H4T+2N7CCDRyKr2wd7uBo4W1Q9Fgk1lwrcn+D/2uDCE8SXyld+FchH9HzH
xpZHiiQpYMSLtnR82PvQo98ztEdJ3zPZsB/lXIHnIuOu1B9cr318GiUSZYE+
9YdVnS82ihGJd2VJi0K0564l/gtmvhDJssDiNdtg30PoC96XIqvThPYom3ng
Rf4rkRzTv/UiD/54yqb+FvM49GeDuGsbMV5OsXIfsOa1SNbtP1J3OPyHluW7
Gy+S3zt316fxMLSX4znNBJFs/7ZZ9wvix0KzYrsJifCfQacWXYE9KBwnCeMB
PRAN85fo5ilR75JFslrn8cgLaA8XCpBSROL4ZIbqMX7PXCOqr32qSBrTF9vI
RzKrh3+4/k4kj8JL493p+tuK22e+p4lEqr9wTADsbyQ96CZDZOfY4vfp8iHP
TMRLOmFHe9DXia+zRPKi7QBvP1zfli60zxHJ5XvjBsxB+yvz7lyRGNf/MicG
7Rt+e0fJhTyR7Q9G+y4L/n2qIl9k9byglbLghSKJ63BpxyHYd6xfRUO3IuRX
2Rp9c2A/7l6LnzwrFlmdFtiLhWfW+sbvRfYeB+2R5zarl20pxrOZGKnx9/T4
jBMfRELLWndHe45xsD5RUAZ7WDTEmfpHtfxgevcK9K8lrQQLf5jbX9upUmTj
JO7fji48/oj8jxaQwPUajTVbW+ezSG7VGT07HPYUMexUd5sqkWjXjX/gid93
7GuQ7/0F+dfC0Dt/EU9MzPcfS/sKf0hz8juO9k0wwYhZjfHhwNy9U5E/bTN0
q7fsO+yNHm+L7/ejC+xq8PnAi116wJ6KtVauqfmBePtjXM55+Oux2sKupBbz
B5hzQ8xPJlQtyPH8JZKnugsTc9D+te+TfeN/Yz4xN+/IQdjT1ZxJkwz/wl7d
0HCItxYO6q0WGhLZGez47STuh9pvEvQZz/QB+xCP8uT0ges1JVbnsIrZc5s6
Ehmesq/xGtgzPRfgIXSH4KjmKSnMvtV1pf/m92OmvjxfX0ti53R8ZPZ+GXq7
npfFWVy/2nrU/Cn1JNJmCTKDQmb/VdBKXa9MtP+we82O1JdI4bIfW6+UM38Y
3ADX1561vJqO130tY7Kgh503Mkn4yvxjq7ZE6DKsQPhzI/PL7mY6Eolrn5Te
D/5A/eUFNC1H3pnmtyam/Vc2lEi1umuX9LfMf5o1kv6L146Gx8tuQb/vLQpb
spg/zW0skXrZLwKj6Xiv2zzgF/S6qe1aLv/N/OtME4m8OSX9XYv4maC1Z+4Y
XYnQ46Zys5i/vYd+YLsitgz2t61Ws+m+phI57LljXhKel/qfhZ5E/pz0+LUC
7dGvyvV5EnTyqS7+N+EP1B/XN5PIxQrRbhn6g5a/b9NcIib0h/D81D8fQRcd
r+N3CvnYsZxllgv1JbLps/XGCPgH9dcGLdB/6q+ZoxCvKP6/DO2Ti0TqE/Pf
KQZoz0zdJnthj/Scgypopf71d+bPR1pKhJbbpOsNrj5NmDXEEP2pe2/76I/M
v7Oh/43fwr0JjT2M0H+WjsvPpDF/N2slkajf4y6Oxu/rhTyJfAGtrC//wvx/
ZWuJ0Ndvc9A+TwIHuzZrg+u9PGsdVsDiwW1oehzJFNg3siALO2OJ1VerYPHh
N7QS59EeZr7dis+0lUjvZHnH/EoWL8a0g72d6ZfcFe1Lzyl8D02XbXkls/ix
r73E6lTiers8Ws3sbSKRb71vDRn8hcWTZOgZi43Wb4N/DnH11nHpIJGO+p8c
OpWy+NLGFO3xOenOQDofWKXz+BH0pAunV6/LYPFmYUeJnI98N8orCf6ANKRB
J4mErOrSLC+HxZ8r0Ld/frhMYC9TVT96TDWT2LqCMhaPvkCbyEY3Cul82vaf
giOdJdIg8flF3yoWn4Z0gX8oGzjhDzalftnQyIav1Ctm8cqjq0T67p22oh6e
b6GVPK1zN4mMvBJ7OOUvi18voWNvHpq9Cc9rMCitvqM52pOWt/nD4lmz7hKh
6beEv4/uNf3BbehvS5I3+Zaz+GbXQyLlDxe6lKN/6TbH39CTCgyFCbg/Gu/O
9pTY/iB839zYyty6l0RoOuGG56PxrxR6rfOC/eV4vszmd3P3WeB624/mJpew
eNi7t0QWvDiwn+Dv6TaRZGi7PYXdtxay+OjSRyLadEEl2nukxqXJxpboH7pA
h8fLx9BKfUP4x+dqE61FfSXlWCS7HBY/G/ST2HmmsfCHimP3rkAr65JTWTyd
2l8ilzLS5rSDvdgW6v3zBfoRpm2mGSy+Hh0gsf1KdD6UsavL0IESifkwO34C
ri+kPKuTA536cItw5yn8IUEj22OQRE7PxUQc/q8XN+xu58ESq4ufC3+IcTn8
ElqpH4H+jHx6a5XjEIl437UMGvBOT6lr1HyoROhxAjWIp7QuXhi0cu4N2iv2
tr3mvGESWTyw788E+CM9t/03tLJOAu3rHpwbfnY42vfR68kncP2UQGMf6xH4
/qpuJXvRvxbn5jqWQpvE98r5ib/f5X94wv6REqHLUGi+Rt8T9iGwNxerMctx
vSG+jTXeQtPyP3Q9hY/X+AwXK4k40QEFz1e2d3uY8SiJ9GnoER2O+xvj+dj7
MfRLzzPLv6bDHxD2Fo2WyMYs094pND91GzReewziqdvgmyqMf1NdnTsGQ59+
ldzJBfEg0PnGn6nW6M/PW9v+RXvTbb9foCP1N/yegN+zc+h6++hYiXQ53S7D
Eu1Jz+0bOk4i984vv6+TDX9Qn3HIgVbWE6B/F6kyx24bj/vv+9CiF30/PtfI
tMsEiaxfbNj4GuIXPeb+JbQzPUAb8YSeo+FoI5Hs4v0+kfi9aJvYm80nSuy8
LnxuMlb7YBj0hqiHiwro+1s007xJEllWJEizaT48bIv1H+irF8t2X4P9mw+K
MAmYjPFLu8jNGO1P33NYT5GIh0arIevQ3pm9+qWWQp+t6VN8DeNVf/PVofun
4vpt/4mpj/5XjlGbhvGhKSZ60MUm7+3fQq/VeKZ6gP4ZadxpjOt0idDt6i+p
PxhK7dvOkNi6eLTn5+Ynfz6G9k4xch6F+DZB993bRTMxPmXFvh+HzwN0WoRo
20rk5C73lb/Rv7Va0/YFQ0/r11TyRryj53RPmyWRfZMeX/em+UZt9Kiv0LMM
Wu9ajHhS/3vddsdmS0QV6H2ExjOhauSPoXMkQst8/MLvhVdsTM6BVs51wN/r
lYZf3zZXYueLo7+WFX7Z08UO91OTqVON34vMsVjyClrJQ9FfrTMcrFbNk9h+
ffy9Ewxafz76gx7QS8eHhILvYdDK/BbfN0NiMG+BRO5eLr9viv5wj5l/7Q/0
y5mzk74hnqQ+Pbo7QCURv+YTvlqi/SweJS0aK0ik7MDzAZdwv7vuNSUfoEfR
hZLo37zbE9scEDG+erTpNh/51JAQz+o+EtrnafgNR+S7PsFPE95Cr6EFThC/
ygL/BrvKErEvy5VWob/o9oC2aum/9eh0ueAT6KcLR+69oN2MVPvdHLF4oURW
uT8dsw3PN9X3YyudRcgnVpdEjm/ajAR5df8WDJ3tJA0ehXhPj02fthjxYVT9
qnI6Pnieu/IV+tcFa7dDiFehHjk7jy2RyJxNo/NoftHIvY162FLcrzF59BHt
u8h1zvBc6NPBRtd04T8Rzj5G2+0lEp3qb9cc9miwOv5Ll2USeZ2zfZQWnsfR
oVH8K2i6bD8H+XH0knGXVy2XWB1qtIeJetsOfQeMLw20hvggf3JVPZLCoSN3
v09Nwe8lzK0dOn+FRLy2NV+Sjv42tx1o+Be697Y+ptMR77ZNdaoKWAl7dtEu
CER703MVxjpKZHaj8j7eeL7+Y8uCPkB7Ttcb9hDj536rLtsPrEI+98fs0iSa
Pw9bKFquxvjlImnkwZ5HDjo9JAVaqYOJ9qLnTG74R2LnW+P7n3sZfm67Bvc3
zdPAEf4ywXxm7BNoOlxMxfXpMpfFThL5nXawhTe+X2vyykPHGc/fxjqlNezF
1riBcBW6YsnYka3xPFcNRw+evlZidVLxeX39zS2+QbcYGZV5G/0p6N7/eGwd
8s3sp2bRuH64zveXw9bDno/MuRaO+TYdd3OhlfOgYB/LNFZt3e4isXoK6L/I
2ssLurpKpOpj317G+JyeEx0Lrcybkb85VZnqr96A8e6qRfP0Os1IbIVQqb9R
IjZW4Uf7oT/MSo+/CIeOfUNf5MIfClPOz9+E+z2rp+mJfDs1p/mWv9BB08db
XqG8JmPK/HNuiBc6Nf0PUV6QsmfAOHf4YxYCIvojLyGqWRn01jcbaizRX0Pi
6lQc2CyRV+/exP3B9XxiRsRYbsH4QQ/ihn/SOjUp0EfXPHy3Ee055lGY+4at
GA96vn/QB9c/da/Krp0H/MscGRrar/p2r/6R0Ao3x/NPDVmut2SbRE7d9dz+
Edej65p1tkvsPFnMfzWC8qOuQivzXrSP3bl2AdN3SGSef4P1S/F9Wjf6G3RT
ZcMB/OH4kbl+O5EPZ7nmD0a8WuSb2He4J/LV9MCCPrCfCC/dpnnQtCxOOvzJ
YJ/Nh+27ML5vvxV1Bp87eu583nU38sWFo2LNcH/RHpFnYqFtRO3B1L9M3P9s
XL1HIuPpwkuMd66uQ+a02Av/211mNAfjSYLzOss70O7TPf6MonxjdWiTBfuQ
X4698c9v/N42h8r3f6F9xw2MDED8yFxi/uzcfjwPffEP++mvXnJ63AHkA8nk
y2Bcf78qYEMZ9BS6QQz9Vzw3e9bBg8hXThx0GI37G2nbuk9fL+T39GAG/N6x
qbMbp0J7j8+o0cfnn20OlWzwltg5Epgf2Ix9HdnukERqTc/2LKHzf6uG/pHQ
yrls1B+GjXVd4iORRrcvukbDf2wHedg2PIz4l9mtbTCu38/m6J8L0HT6GPWe
8ZkJvhivlcCK+yNNb1dAT6GGgP6jvMb7COYTW2NMJyOeHh3o6dD/qMT2X3F+
kwatvN9F+9O61W7HYP+tBrz8if6lPMfETyKB9Sx+NsT91nZa/+4Z9Ik5a2c3
wvUo37E/LrF1ZNDBbT4eaHwC+dHkxi/o+27Ke25AK/V+8HxC86XWticlVl+k
iPGfGmhlnxuet6lOTu2JUxJ54eTWXjef8aCR/hhvfoZMcEf++OTv7NACaM9V
cpYL+ofyIc/TkpK3pSMeOVW/tu9+RlLmeSeQT1BeFA99v8rOvwHylU4VY9s7
nZXInoLHV4oQXyg/ahkgsfO4YR8pBQ/f3oPu7NTj42V8n/Ik4ZzEzrNBPr8L
0/w65yXydoFj72TYO+VLF6FPTv8yqwp6cMK1UTYXJNLywnZp1m/Gmyqho5bt
Mv+F+E7XrXtflEjEzXUZO4oZf+ofiPF9b8szK9Eepx76X0+D7t3zg08mrkfN
0i0I85H1n/QbYPyYcrvlkg6XEL+kttFNixifeg6trHNE+9F9nMsuS6TkSuHC
9Z8Zr2p8RSJGDd/pjkX/0H1/N6A3nn+ycuVnxq9sgyW2Xhrj0UI/99010I/X
nxg45SfjWSevSmy/IX1f5lU9klzDeBmdYGxXyvhWIbSyzgzPE7XTsdrzOvKx
2FFDA38w3tX9hkQmP0wrjoI9uLgVB8dDK+eLI15S/uUUgvwyfc/vxWhvc2dh
oWGoxOqPZTAedh+62/rTBeeQv9FjuMWbkpJH9UB+SflYnVto77PvGh7H7++X
p7y5CH3siZF3V8Q/ystsbkusbgWd78+N2lkJPV/+KYz+xPjZoTCJ0PLOP9Bf
tPz7gHCMd+3ffRY5T0uHXvvyXBsZ7RVgHfbF7Q7sfZL9obn5jK91uCux98Ww
N4q/n0PTY6i2fWK8bdk9iaT5PC42RvvSaWCT+xI7b7uI8bcQ6DkJ7Y+74nrh
3doZzopAvnDW3TAshfG4GmilnhZ+397kSNzJB4h/Uzo7GhQyPkcewl6WhnX/
Cv9qbai7vRB6z4j2i58VMV6369H/43csPSbwMfLLlQOfDIR/U373BvrsuVk9
S5EvuGn9+eT0RCKtg/ZtPp3HeJ5hJMb72j9xexEfLGrXBt6Hbphe+GlCCeN7
4lOJve/G/Dzvc4Wq7rP/5wuU9wVC27vcrP8R9kPL5U98LjFem874XyV0C+2h
zy/j+cbkZL08FCWRDIOfUqsyxgMHRCNe1TV95gt7odvt06GVdR3VjA+6x/x/
fh4YGzfQ9AXud+WTGapcxgujoLM6Z3b/Avuwe2pdueylxOoXfmb8sMkrxBfD
YwZ70J4N7z04HwIdF4t/mYwnzoqVSGlTTDTRH/Qcxh/QyvqZdMYXT8VJSh4Y
gc8dA682s3qN/nnazelLHOONhdDKeiG0Ly07vyse+Whyw6Tv6Yw/9niD+f6K
EdeaoL8SDp9yfwNd27Fx3SOZjEc6J0ikpqD6VRfqD3sN+hslSmTigug7+YmM
T0ZAN/zSbulxPC+tyyUmSYxH5zBeWTcZ4wE9AJX6g0u9gEBo/W5xxf/UMH45
8a3E1v/j/o6ucpv7Ebqo8/JljkWMZ/qkSOw8UYw/E5Z80x2YKhG6bG4G+p/y
zXToW3WvdV9C5zcLVj53fyeR411SW9D31ZR3mqZJhJZf6ob8iXLaKOhHVSbD
rSsZ/1yejnhED+RCfBVsVJa6GRI7d1mnmcJDQ6GV89koj7N6+35WpsS45jfG
R39AO9l7V2z6C38YOPn0qSyJxDuUN38L+6G81Cob+fvgej/SMF469Xo+qwja
3TjO2xftQ/np7hzEs6s9EuzQf53MhjfumYvx5UdVnfICxlPfQE+nDY3+SGlz
O9I5TyJ0OZI/no/eh1G+xN574/d2Ne/pGgGtnK8Ne6S8VSpAfuRX1SEI/T1Y
54KFViH8+1Tik585jL8GQf+7/rjsr3HxxCL4U/2TFxaVMh77EXrM714r4mDv
p6oPn/Qphn15evZ2/8D47MASidSlC+7RnlMqGs/MgO54ru6hG7g+5bWb32O+
Oujkj7e4X43C7TodS/H8/1yymY94RPltFHQa0kuC3wtN//Vo+QfYe+KjTr7Q
lOfqlkkkceXuBavRPguRYIVChy7sqHe9jPHd2eUS0br62Iu+/zOIKe/xE/pL
1AQ5m+ZzT7tq+1dgfMXwGAL7pdN6q0rEyyt1TSrTGf8tglbOEaDz/duZfrs/
SkSXFhzF9ykP7vlJYvXN4Z/mwbbTEqDpsZxZGL8pH177Gfax7PyFKvh3RkBs
/VZVGA9pgUb0F+XFEdBz6AJW2Pd+vzEPpC8Yv+vhzun85vCWY1pfJWWeHPga
/uAV4RQEfbqD8c3yUsaTJ32T2LkIeJ5PO/uZf/rG38divKJ8+XC1xOrZwL4C
3IJzB36XiBUtdI77p7w5A3rDoK2lt3C/ts6djm6uwXgceu+tUz7jzx1/SOTn
bbqxBP7gcHJyNLQpPaDpC+PRDj8lokELWdD3wXILraa16L+2g5aOKWV8OhQ6
rcsWNbUXegzg7F/Il5PO2LfLZbz6J3RYU9dXb+G/radq/eP/WyJJ6f3CUusw
fj3qD39f3QDzG+tNXYqhH55ubZH1lfHsPX8xHtADB6Hdhn3N6qkhk5/jcs4v
+8T4dgK0Uo8bz0Pr5K3VlMmzDm3GG5Yx3t2qjkzcDxxsuRT9kdet0OYBNJ1+
LS5k/FuuK5MXfws/ZifAH2gZBy2ZVGoj4/zAeHgQdGNaEAn2TNepTaon/5+P
NNfz+QSt7FtGflDdZJLj4foysaEb2ssZLx/UQCZjWvgMfAxNl8tlQremG3zT
GT/foi2Tioj9cQfwfHa1QzM66shkHi1g+4Hx9GjoBjrTH55BvGlYddPboaFM
Jmpd3qyXxvh600YyGe2sbayD/JRuY7wJnV40v31Ko2YKb5/TWCadKICn779y
zv35Cd2oa3LSuE+Mv/s3kdl+Tth/ewSYUboyWUFfdJQyHl8MbTYyf04wPk+I
9XHY01Qmheeet3pazvh8Lz2ZXN1d72EAfR/8tJFpIvTtp6JP/w+M169tJpPk
Hm8qvdA/9PjcVs1lVo83n/H7B9CzVsSW7YJ9F9+oPSDry+RK6YaAsirG8+u1
kMk9CyQY6K9jgU7Wl6CV83BKGN+fbCCTGOvbu7rC/yb4l9V+gq5ymeee+4Hx
/sMtZTJsaSNtynNrDy8MHWQok/KlIS1elDD+nwltdv11HxP4C103tMVIJofi
u/tv+MrWA3RqJRO6PPUc5dEeM9vHQP9EeD73ha0PcGgtE4vzT0cbwT7oOZBN
28hsv0gKWy9wE7qb+GZUHegnq0bvm2Mss/r8X9j6gVroG23Cer6k/HrJ/VGn
28pk5YvL2gNL2XqC0e1kEvpZ2puF+GCm6vujGDr21u/u3RHv6PqCPe1l8ntF
4b1uGC9TZl653stEJj/SYtbO/MDWGyRCH/K+eSMQ88tdNh2XrOsgK/NerUK2
/qC1qUx+7T3Tx4fyEasTxg+hLzdCZoD7o+sR5I4yeRN2fG0U2qtsoH5SvU4y
EY+bPi7NYusTLkEPqH9Kbwh9/9Vr7+7JZjKhy1CnZ7H1Cp+h1fc3bqlE+9J5
rG9nmcyXDu4+nMLWLwzuIhPHGQlza/G5hvHG6kxoemxmRjFbz7ClK+z1yIc6
Ar4f2vxLcKdu8n88iq5viIFue+1tu2rY00Idh4UrzGVWbxz2Sdc76HWXCV1W
0oPmSxoFrW5BPxoTsfZPFlv/MKeHzM5RQHyMrp73phb674d/cpZnsfUQp3vK
/8VXl4rEnaN7yeTsDq19vT6y9REl0PdvT9pZgPmGeaHN8L0WMqsz8Z6tl7Do
LbP6vvWakcz0yC+J0J3pwbxf2fqJdX0Qj3ovWnuFzvcThlxubSmT1J+YoH9n
6ykeQl+r0oqcAv8bGRMqqfvKrO4r/p6+J6rfTyY0/RiJ+PDpobnhZeiJQ14+
WZHP1ltM7i+z83GoP9wOiPsM/TE4a91Z2Bddf+E7AP7++klfqm2DW28fPBD+
tty/Y1UFW4+RBT3iussHb4z/9FybrYNksrVsT6u8LLY+w2ww7vfxbJ2WGI/C
/Rp+joGeajc5Vf83W6+xYohM3tr1vBGN+LTMyyNQb6hMXu6d9Pj6Z7Z+4xb0
fLO5xq/RX7TOxNxhMon8ORIpEFvP8QtaOdcPn8e6rWlxZrhMDhqXNt5XztZ3
jB4B/yy2tdSAPbs7f3hZAr1t5x+dXtVsvcfekTJ5+lZTb/03zs8J+uOj8ctp
39j6jyRo/fG7VRllnJ9bycTow43Injmcn4+S2f7Sd5yfQyv7LjM5Px8tk3fy
pJ8bSzk/HyOz9f4VnJ9D6+s+eP60jPNza8T7CZKTbjbn59DNfq0yG1rM+flY
xMsxdAUy5+fj8Pm+bROjY/UYP4dOjexxyymd8/PxsH/NzB5CJufnE2QSNNjV
W+c95+fQ9879LZqXzPm5DeKH2MFpcS7n5xMRL0517ptdzPk5tMKXEjg/nySz
fTlxnJ9DK+tmMzk/nwx7MJsTUhPH+fkUmZ0fks75OfS1pdrRPV5xfj4V9vFi
cIhnMefn02RCt49PSuf8HPrrTOMGQhbn59Phj/Ur3kYXcH4+QyZjRavjIe84
P4c2fzHEWPUvP58pkztO8nnDt5yf28rkgr7OxeOlnJ9Dz/vcZEd8Mefns2RW
bw/XV/g5tHLubSnn57NlVrfhK+fnc2QylxZQ+8r5OfTY0HFBrao4P58rk4BR
a50+l3B+biezeviJnJ9DF33Mnr4wn/PzeTKhOGtOJefn82Ulz9av5fwcOsFX
2/bvG87PF8ikZe+t89cncX4OPfv4YQ/HeM7PVTKZFH1yaXkG5+eCzNYNpnB+
Du3XxPJFTBrn56JM6LKpxDTOzyXYX5e7Tzsncn4OPSDk8RznV5yfy+ifqatD
AlI4P1fLJKW1TYV1Mufn6v/Hc4WfL5TZub5xnJ8vkkn8I1V1WTbn59DKeb7v
OD9fDHujB3484/wcumnizEK9BM7Pl8jE7UjJk6w0zs+Xyqz+dyLn59AKL0vj
/NxeJhmZx/xvJHN+vkwmfXQMq7Rfc34OHbblzYaaRM7Pl+P69OCrN5yfOyB+
2NQzmBXP+Tm0wvPTOT9fIRN/6e9ax3TOz6Fr8kw6vCzh/Hwl8r3IPq/8Czk/
d5QJfT0xOo3zc2jKQZYncn6+SiYzbzaYt/UJ5+erZXZebAbn59D+bkVWG9I5
P/8H+es6ZMw5nJ+vkQktW2Cew/k5dEXyAsfehZyfOyE+Rp6ZdC6N83NnmdAy
TVMTOT+HdqTHTSZyfr4W41VtybLHnzg/hw6n5ZRLOT9fJ5OLVeu2J0Vyfr4e
/jVulv6YLM7PoS29E1e0+875uYtMkrZ5zLiVyPm5q8zWSRVyfg6d28zg8okM
zs83wF6+Nl/ol835+UaZrKpu8HJlBufn0NlFpg/1kzg/3ySz9Q+vOT+HVupy
ZXB+7iYT5yZ9+/m/4/zcXSabaAHLEs7PoRV+E8f5+WaZ9PRb6Doni/PzLTKp
LTNomZnD+Tl0y2X5bXNLOT/finw/4E1o5UfOzz1kMn3Zs9gRfzk/h77XfOuH
9smcn29D/LNHIMji/Hy7TLS0nL7WVHB+TvW6/q4vf3J+vkNm8+1szs+hT89a
YlOWw/n5TpntDyni/NwT8Xdc3oYW//Jz6D5dk+zX5HF+vgv2Pv+GreEbzs93
y0T7Rsz19vmcn0Nvy0DiUsX5+R6M51rTv9P9LAo/3ysTWs4nPoPzc2hj1YX7
ZZmcn++T/+M1Cj/f9//5gsLP92N8tdp8dlw55+cHML9ANnu7ivNz6KiLvqNM
Ujk/PyiTD4f+2bcoh/NzL5nQsvOvCzk/h+5YrXPGqJTzc29Z4XgJrzk/P4T+
K/6DDI/zc+gm+XWH/sng/NwH84fEyWq9d5yfH5ZJWoc/8sQczs+ptjK7tjCT
83NfXP/cZZ2AbM7PoR1pgYhKzs+PyMRhcaTFtwLOz4/KZHXpsS/7sjg/h3aa
8Hadfjnn58dkMsfXbY5WPOfnfjIZV3j/8L1Czs+hjbvN71SRwvn5cZkc6RT/
ze0d5+cnZPJ6Jj0JnPNz6EVOb4eNK+T8/CTyubgXeyd94vwcutanJlMnhfPz
UzLZe+mr/utszs/9MT9qUL68Kpnzc2ilDl0q5+enoWkhATyfws/PyKy+QSLn
59ALaIGxTM7Pz2J+sWWj/8gszs8DZOI60vHRpnzOz6EnW/Q5UkrXk1B+fg7+
NenX9OQ0zs/PY3zU32jfHv2l8HNouptpcwnn5xdktg8+i/NzaOX8yGTOzy9i
fmWiWjEvjfPzQJmdh5nL+Tn0nlcU3HB+HiSzfdjvOD+/BH9KGj+xqILzc+h5
J/vE6nzg/Pwy5hdubQctRXsr/PwKxpde/UeN/ML5OXR15cHvl4s4Pw/GePHk
R3LIB87PoZXzur5xfn5VJjr9R1/uWsn5+TXE++vt1duKOD+Hjl0YF2NSwvn5
dZntD/jC+fkNmdWRy+X8HNpoo8VD+xzOz0NkQo+9bJLN+Xko8s2c3XYWxZyf
Qyv7HEs4P7+JfH3j6cujCjg/vwV/ney+d0oK5+fQV9ZNHu+Qyfn5bZk82B93
wDaH83NohM1Zme84Pw/D/PPijRlWRZyfhyN/u3asWTbuR+Hn0FvLv1UeTOX8
/A78j9x7dyuf8/O7MvF81NkhOYnzc+ik7609CiI5P78H/+q+/e1c2KPCz+/L
rK5GMefn0KPIw+0NX3N+HiGz8w8xvir8HJqWf3F8xPn5A5l4tVza2CmR8/OH
fLxP5fwcunJE9DjKKxR+/gjPqx5XMA3Pr/Dzx7CPE45pHbI5P4dW9nM94vz8
iUw6DLfWbVbC+Xkk4kXFmAnjkzk/h67Jcn6lm8f5+VPMl9KuLrYs5/z8Gea/
9HjtTM7PoVe9XRt0MZnz8+cyO7e8hPNzaKUeRxHn51GYX/3uccT0Befn0bjf
RvNv+qZyfg69ZYle+3cJnJ/HyMRQ3rNmWSbn5y+Qjx903G5dxPk5tFJv7z3n
5y8Rv0N61n2dz/n5K/hz0/jmiwo5P4eeWPL0plYa5+exyN9+uC+PKOT8HNot
bk3a+0zOz+PQHtOb1A7P4/z8NdqjedOuJ/I5P4fu2/pHRH4a5+fxMjt/LZ3z
8zcyOfN7fLNWxZyfQzdp/bPLnfecnyfIZNmvyO4T4H8KP0+UibrZU12avyv8
HPqdu2WUZynn50mIx7fy2zT8yPl5skzi2tnX24n+oevUrkEr5yzDH+m56TPe
yiR96LmrNrgeLRv0DdpDc3tTM8SDcLM1T/xSZHLz2LtNCxDv9DpcOzk8VSZ/
dK23jsDzLjP+sD4PeggtpIB4Ret673gns31R+LyNvrpXtzSZvGq6oEgH7eek
668TB62/ZbONL54vVie9cHW6TL7UKT83E/aglBnOkNk+XHzurjHjxB3odyeM
Dvng+VJr969bkInx+rrvGxV930q3SWYhvj0cb/+Kzh+q6vU8D33BvkiQMP/O
q7DSHp+NfHHU3P1meH5at6cM+qr+0QIDXN+n8O7DgzkyyZnx2nAj/KM855tf
31yZ1XnB84/J6LM2FboHPSCTridJWTltY57M9j/gfqoTLnVvny+z81Jxvalx
RfWfQtPjlbagf4NiOuQvKUB8mV32rAjxhi6ra1gos31xmM/YPfI7dg364Ezn
TkfRX/S1+IwimfhMX2y0HvGzUVizqdXQD6KQ+CMeLwqZbH68WKZViGPeo/8e
BO+uN6JEZudgwz4Mgp7n5kHXeptaBqN9HM9pRux4D/84+SSHxtNo/+FHu5Wi
vzVWkO24H5PjrmvioJX6gpjfu/renvzPB5k010/+1JOuJ/H63NWgDPYQHDhb
RD5qvq+n1l3o3rSQF+UPnstyFpTLpEvahzU2dL2hx4V7GhUyOVZzLqgv8u3+
7nm+56FdaGFH9A+t6zK+Uib35YyAWMTrYme7SeXQSt1Dmi+t9u3i9VEmdPnM
fDzfMYeEOv0+Ib8KHFK4BPf7eUmT7FRo7Zij057AvmzUE+5u/Iz5sO2z0k7I
5+j2/fZVshJnfej4MPfJqqfQfW2f2/6k82nb3zZLv8jkePnpQE3E66tTB3du
9BXxbcTa4Bl0fdXEtZrXoYelD1L3xPOJY0MyZ3yTSWmXk1nzouAPVhXh1dAr
6YIGtJfe8G4+x6tlth+T5kuDFjuO+I7n74eBEf0f2ffshHxoS7rBHvfTxiKr
084amWxecaj9Z9yvk3krDfMfssLNhiFfiDWblREHHbLsgl7MW/hDB++wf35i
fAmKPJ2H9qfczqAW9vLsVdJd9G+qoc7Ku9B6NNHC/fXWtx6v+oX8vMEt53qw
r126Wztq/kY+2seqSQ7GozydB3/OQ1d1fmTdhc6n6/1IG/9HJuON6ve4i/v1
0eh/uxy6qW51552I1+W1q728/sqsngadT38PduinoSbTV9SbPBHPf6rq/dh3
0Os9W9TthL+vruhkuklTTf58Fm5b0vGhVPrdvo6aWNbBzPMl/KHw5Lun0PTY
89uI55q5724urasmB0L0BQ+0j11Gi4ONtNRk4afeFXT+FZoybfl1aKV+Zwz8
IXGf9cx6anJy5guNac/hD0g7vkOnpnltXoL5w4MYrV/H66uJ8Ya9nt9xfwbP
SOqIBmqyWtWnYwR93/poU2g+NC0PRee70ffu7N+prf5vPaxJ2Fd7cx018VfT
Qjzwh5DeY15DK+cv4PkSg1e0X9NQTeb4BAZfxP2ZBwX9NGikZnVKcf/bzhW+
vQvd84jpDxvcT6a/SYiqsZqY0MIBeP7+xxfs02yiJggrc9Zh/Drge2zpBWil
/gviD90nO0FXTcLS5u52hX+M3KfXrgJaqc+M5z/mOemHV1M12zcLf6LnAPbT
UxN63NFOtIeN+7Pr76DPPnrTcSyud85VY++mZvh7O8voKuQXtK6FSXM16Xfa
KbwM46PtaherZ9C7b5ouD4D9XnW4ZWyvr2Z1WNH/9FybRi3U5ERdTAjx+6K6
R9J1aGNlgRP8QWV/baaB+r/6L3p253d/h1bONcfvLbPNXXSipZoUToEh0PFh
qjEZaYj7pwfM4vnaTJzbpgBaqWuE/qHn6u00Qn9nfu78CPYfa/UmwbyVmtwp
jXc/D/83G9746mto/+OvmuxEf7gPGr9rTWs1iXQ4OsCYzh/6bl/Yso2a1TOC
/fW2eDziHvS/8/1d5r9aCcZqciXhiqYNXa9hNuibZls1qd+zk+SM56F5ywXo
I4fvx3/G3/sY37gyoZ1aea88HvZUbli+swJaNfBCxGxcz1q/q9q7vZocXopM
Es93SnfR8P4matL8kbqJIfqHTgPToCMavH94ks4f6mV+2dRBTTbvdin7Bf+n
dQ9NTHH/3//Ur8Dz0nMnn0Gb/q5em0vXo38/uMO+o5q8HtRk+g70Z2jVK6lx
J9jbhszweZQ/VDYYdgM6VHfcnFK0Nz233dZMTUZJRW/o/oIHhZurvkPvb3hy
RV34G63rc6KzmkxzzPgehOvR/0Z2wfc7vrtDeUR0St/tBdD+t1bb7UC8MUlc
JXp2VZPBi+gJQvCHuCtDundTkzbf9PZXwr4TY0oM4qGDC2rOJqJ/zJ91/LzG
XM32Bd+GPzwSY1t2V5MdZu2mDcDzZd47EXgP+szfdhHr0B79w1I9hB5q8vWi
qUEU4heNA3V6qkmN7ZSNNg/hD8FTB1+EVurd4+8pZ7XppSbaTveP1j6DP5yL
/lgBTXGQCv3z2b/uK28L2H+PTW5X78Mfjo+82L+3mmyt13tx7mP4g+/GrWnQ
9Ryz4mbi+Wq9whe49VGTy5XecbOewh/2fRnYwVLN9tc9gT94Wug/h57tdi1M
jfy4PhJA+77c/y7BH9wDXzTuh+c7NvFyGH4v3LXg/A3oqQ2Q2eL6tA6pbX81
WUwXPlD+sHr+/BroO3YRc41gP9RuTw5Qk/xhJx87Iz7QfdlkoJrVy0N7Oqub
VhRA0zK9X6k/qCbGeA5SE3ockCf1B0wwuw/G9Qf5x2/B37vbPnWPh05svW2K
NvozdepfO6chavJ2o3ngcMSH3hOH9jccqiZma+sc14Z97Bq7Xu8+dJ1uIQ4b
cf95VjfLhGFq0iDM5sYgtOeQ4R+j6gxXk44720adx/PTOnUXoZX6reif8r5L
3WxGqInncptQXdiXtcW5uZXQwxe99DyD+6Hl/Q6NVJP5SREFLdAetNzPAKIm
75pktFyM/lbCGLS8Oq4tjQ9Bxj7P3azUhB6H0xj2oYmJfIdRagKzqnLGeGyn
32jTc+j55dV2iymPg90vG61m9fDRPo0abrNsMgbxKX4peUDnD/UeNQmBVo7v
pOODRu17W2s1mfxt0Z8E3G/LXwOe1UC33K2zvIauX/q+5vTJsfCPNZ6TF0FH
V13bQMbBvkYMzb2H/jKp/DCrEFp5v4zx07W0c59d49Wk/7GdeR3xeWKhunGP
CWrSzPjoPzPhL+a5/iXx0Eo9WboePSM90skGvx9Rd9gyxH96bpThRNi/JwVB
esp75PvQ0Xfy84Pg/wcwbRUnoT03pwdNgb+XxLy0qDtZTXrQA2tx//SYsEDo
mYcnFhiifY49GlVsM0VNuisvzuAP99yfVELTclu9cH2bsHsnD01VE8x2tGzv
6Cnn7A2YBvsf7bizDdqnNthyZjo0fU+TDv+yDXLs5T5dTa5O3P8mHvZL3zOZ
zlATB7ll+mD0Z/3TxYXPoZXzzPH3lMsum4nxOzFnYh6e746vcKKJLfp31oNf
U/D7tO51CDTdXmyD6y/blzJ91iyMH7QwHewt0rN5zx/QNA9Zgeu3gRmfmq0m
10utrLrheZzd9xSQOWpWRwf3E+sa9bAQ+vU+9360fhW1611z0f9W5s8PoP/c
kdj1sFOTfTVTYjfgfmgd8zfQPejBA/h7um7QeZ6azRfhH7vVVfWN5qvJJutw
IQnxIE/VK/8+tOX77W+s0N5D7JY/EBegvxtOWPIN8dbH9uKxuio1q1eK8bF8
ar5TIPSVBUG/HGC/1hPbTZ0oYHyVjBcMgb3T1+IfoZW6vbCHaqsj9XxENUkb
UdhzDuyfnns0QFKTtWuj1Sdwf0GDdCPSoec03LqArp/T7Gdz1F1WK+9JA+GP
8yx2rjFVq8n4S9u70P1QoeaRk6OgV9EFSJgPNOr8p+vyher/1ist6jBES3eR
mtXhRL7zwHhdTgi0Um8S329pFHpv1mL4Ey0wj+d11K/0/QGdfN9lJOU7lFOd
WgJ/fx7kUEHHB+Q1VkvVZMvxeWEp+L5rvYAuRdB0efhztEeiRnad3fZqtl4J
7dX9V6vsHstg70E1jzrifrd9n3X3DXSfjWnr0qEzq7wPOy9Xk9zeCSb1MB/q
Xxm3yshBTfy+fp/hAvs6UKozMQIaYdRFwPdLCq07SyvUJNPidLARXb+Uu1VT
ayXiVS+N/Ynoz2MZDzIDoffZD71I11t9TvkRPtER4yfRM6H83iaxv89H6OW0
wCTs61zcP44+q9Tk9xL1PT3496+YqxMGrlaTgLcvWu2BptOMDGhlfTye9+oj
M43N/+D5VFOdVeif+pjYmK5BftVifcQLjK9i2KmwKGg6XJrAHu+EpHkvd0K8
7e7ZMo2+X7pqsFLXWU0etD7TLxl/vyxo+vhQ6N99t9U8xvNEntvfcfZaxP/o
xrZRaA96DvEP6L+xJiNuIN90Pl4v/dQ6jO+ii9kL6Dhfq9tW6/F7p/uP/EP9
wdvNqwj63/3t7vvuOux2UZNT9nM6FOH+Uz2/je3pqmbntGA8oPtmEqCVeufI
53a7r/ztvEHN6qtgfpvneumd0UY18Zpo7GoC+xmytuhmBPRCemAgzZdWdzgo
bVKTNwJdKQV/cFAt13KDfz7VmRSIfNN6qZ91ELRSHxj+QfPsSe7q/95nVKua
/foIbZ02/+UPxFPK8X02q8mL6Mo6Zvj7INvdoQO3qFndCviz5rTn+zOgd3ee
9swU7TtvouayzVvVrC4u9Yexw8d09FCz8zXQfv8DgAt/YA==
         "]]}, {
        Hue[0.1421359549995791, 0.6, 0.6], 
        Directive[
         PointSize[0.002777777777777778], 
         RGBColor[0.560181, 0.691569, 0.194885], 
         AbsoluteThickness[1.6]], 
        PointBox[CompressedData["
1:eJxEnHlcDt/7/xUVFUUr2SqyZAmVFnFEklYUitZ7Zu72fVEoKSpkl1QKhUKo
SKSyhEJJRZYilJS9UCh+r+l9vr/P+x+P53vuZs6cc13XOWeec9+qbn4rWNEB
AwZckRowgP9Xobm4KpUTkFR7cxEPZwXi+6I7e4FQQMYLPjsYWymQu0/mxL4F
r6xW2jBz2P/4cY24y8ARCmRdkOk/cw8Bqd4ZqZ0Grq1oU3gIznjXYqIhq0Cm
lqt/C/QUkIr1B5atx/GYMucHil4Ccm/ui8bksQqk8Wrqqavg5mdjS16DdQob
tjh5C8g/+663M8cokF15ck6iPgIyOrlxcr6GAnl31lr/JHi/X+GVWTi+IHuH
/DJfAfG7ysb1TFIgyZl3v3wCLxjHlotpKZBv6QPv7/VDe8bnNRmNVyDLUhac
1PEXkMzK28prlBRI5sEN0c/AN2frBheMUyB/9lxetylAQLaNXvtQFu2x3dk1
VzVQQC6IbrwcPlCB5MbNlLsN/vHYLtpBWoGIx3h9dg8SkIMpRjWSoxWIc+Sp
SulgAeFm5f0qUlQgl8PfZl0Al30ObkuQUCCyIeM224YIyN7ko9v8ZikQD/+1
a3vAfj/SvpcOVyA3vQ7ppoUKyJKFX3t+4voqwrrhJExA9D+WCtbjesFuMp/e
gidpHXnig/t54GheEbdeQKaEag/7oaJAJtrHZWqG435Xz/uxVF2BRNreinwI
Tlp46UaCsgJpsP5nHxQhIOnhOKOcAtEyN9RR2iAgY1dI73EXVSDxS8Jki8F1
cTOy/YYokNcLCz44bRSQ1sf64gz6x8Doyx3RTbi/Fx5ei3H9/Xqax0+Cdcd6
573A/X2cI9y0LFJAZip9O5IspkBMZmau+Qw+1He17giOH5n6as6+KMQDSXcs
VVAgPyeqyOhuFpDKCvundYgva9XVHc/Ajtv+BQ/E8ezR+29vihaQMI9brh6I
JxHlh0dVtyA+Qp+dNxyqQOzlpDbeBivGpx8w65Mn+cNMV3vECMif3COTh/yS
J1KSMbOHxgrIcYHEwSKcnxErG5rHs2TUtrmaCqRkwJ/3tlsFxOmYTFKeqgJR
7NUt7wF/9bByYhCvvt2BGWnbBGRTTYH9j5GI/85zESROQOQuaV82Rn+O/9xh
1wI237+i5hPaG96uMSs+XkAU9J6Jf0b/1La4SU9LEJDFy49at+Dvpzantz0E
S68b67UE8RHz4vnNoO0C0h5ptTAS3PhEMV1ph4BM+35jtq488qF2RXgx+F5C
qMIKxMOuql22zjsFZGBhzPA/ON5WcW/mwEQBeTneQfN5rzxZUC4udQpcJKE6
3hntTy4zfrdsl4BILAgY0If7/3Y18sZn8MZ65/MXBiAfCq+m7dstIPL3p+du
G4R8yPsZprtHQO7KHFzyAOf7c3b2yudgv5keO5+gf2yzfWdE7hUQh1g3TXdJ
5EPm6SFq+wQk5TD+w/2JI/Fvg59ygonv0P/OKWrXPfYj/uuYOy9+y5Oig06p
Qw8ISGnPcSOnHnkiuzclNA9s371763u0B1dZbncQ8Vl74/cCxMvNuBHTf4Ff
9W5LEMf5VGKsBh9JEhCzozdOVnfJk+DI7W/JIQGxuvxR9h/i40H4ndIWsN+T
5k12uN+JIaIp8ckCciJd7Ni1f/Ik0n9+yLTDAvJlnNQjVVyvwSvCpgZc4PJm
9/HP8kRLWKgZnCIgZz4Wq/Xg8wluneLKqagnA3Is09Afrx1nvCkGxzIickU/
5ImBvWeJc5qA9Lz9eX+SFPLB9mTywCOIh/mhSpPRHx+t3wSdAl+1sNwyF/1r
Yj7W2jxdQGTbXg86ifw7ssRh6hfw7yvHpvDx/HNhktj+DNzvyQV/9iIfrY1q
m3WPIj/7ZjYcx/Wy9YZdew6eOO9YQwbOJ6K97FDkMdTvQX5LMzHeDjO3Baod
F5BhZam+z74hH6betLwDvvJn9LjpuD8pjb+TPTMFxFhVdNixDnnCqBoMGpYl
IKrBNRNHY3xKRoe+ygN7tz+ytRZHPijnX7U7ISCeNtoyLjifr9zng7/AD2V3
2f/8Lk/uDpsacOSkgFjs+D0hDOM5XpKzWHhKQE5HyVbueStPwsWOT2oFq8/0
cov+Ik9qB7wUTcgGNz2cUvFKnmj2jnw5LQf1UFq/MP21PInptrtSAx5xouSG
0k950ti590DwaVzv6pL70Wi/zucqP+UzyP9zD9N+tMuTXe1DzK+BBZ++eO/G
8TZMOy5nBeRW14q8WbjeguZokUG5yKct/3KZbnmS/KKk8RRYxe3aOzvUi29P
fl02PycgWxfcStVB+5fV6uz/Al4fdW117kd5klkV4Lv/vIDMm3HaZDHa11uR
azb3goCUrDIOM0M82Ja3T3gBlpDeNz+3U57klk0cEJWH/PygF5ndIk/Ei11f
qOULiHtI4LY3L5EPhUcK74Aj+Qa0Ih/ynu31LMB8wnqceofxls1V8Bl2Ef3/
cNoQG8S3R/bypfngtlWDz+Shv29mJqqvuiQgcS+Ouc7C+KlkVP79BY41+/Zt
CPojOEXs+ZFCAZkx/uLYUrS/6uDCSwsvC8jkyJ1XvJA/E/du2tMKRhmc5YT5
jP/fCUUCcsrQep4Q8dsQ92PJ9CsCsmIYJ+cyGPNDzCy1R+AnI18pHUJ8JET6
9AVfFZCL+1ZtXCSC+SE856lysYDYxZu+acX5DUJaC66BJ0dX6a/H+O33V93t
cg3zg0HbKT3k40cvR89BJainDiZR7jhuIjxskg3eKtY9cCz6P93t8XiLUgH5
vGD2GAOMz0/H4b1fwH7FNetOIf6s7S0b9pcJSOIh3xExX5EPtgn5c68LiF76
w80R6C8Rm9uJL8D+/ITzSZ44YFkTdUNA6hu6dO5jPspfYrRY/SbGq3rk8ucf
kA/G4ePugq87/vxgdRf5YHTpt+ctAdk8bXHc9UfIB71vj4eVC0ht76xcyzp5
oqg9PS8fPPBLS53gvnx/XVx1W0BW1buM2vYQ+TD1hPA3eNaGZ6HPnyMfNF4b
p98RkPnimlaX7iAfVMeMNb6LeDe27/mN47Wj7X+1go88O1cjgfNpKh+sT6gQ
kKhY1+v7wDFyj85PrxSQUL4Q30M+DBu64xH4RPEHbz5/dCTNuJB7AtLoPsAv
uh75ILZ14cj7mH/uKG4ZDW4bcGN0Cbio7VfdktvyhPT2drs8QH9LVJ3b8AL5
0K1XN6gK9fzZ/JbpDciHzuBz2WD1EVuTQnA/yz5fSLCoFhA1O/nz+U+QD+0f
ma/gnGNDr4vj/L0tk8mBhwJy/mCN4wj0n20zo6JXIyDP72Rkez9FPrw4+vMF
+K3O+Y6zuH/xhsZHUY9Q/95bPLctQT7UKueq12J9cfFUSxo+X1RlG38X/L08
qHBzDeaHyj0Crzr8fZbWlwD8vUf5g/ky9Rj/1FHu83G9m2WDRxWAzx9g4wU4
n0rx4h+rHqO+2143eliGfMBZfoONNg36+7UA+ZB37Uz6EwHxOZfSFn8N+ZDb
s824AfEffneKwU3MD9nabu/AEbpn5q9G/zdk+httf4r6/uvLDS9cTyvjrPKM
ZwIy+8GQ5y3XkQ8p77segVPUNcuk0b7XByc8DHkuIFKFw61DbyEf9rqcHvlC
QGrSfky5i/7avzNtawk4tm6L0qbH8uRj3FMX10aMT5BrlhLGxyRGfp5YE+Lt
zU5XK9x/eqSNUg54zP3iDhGc72f4zk6LlxjvaU7TpBGf1iEVVV/B6S7/QnwR
H9n+g3IOvBIQUX6ir0Y+eJNYvWbMF2KK1w/cQD4INzo3gvcZeqvNwf3kuxUZ
bH6NehMmU7OpEvng9F1hwhvMr/zCBNdj7LW+3QXvP7Om92Qz8sHW+4HXW6zP
em78qsf1FW2yT8m0YL3U8/PcQsSLn3nLlgIwW5H3g2/f3SXjnVa3CsjJQ8r3
vxcjH4zX6f8BR8X87Hibh3wwSpbPeId8GNKjs+8i8kGv/otxG47/MfCvLkI+
aMvefwe+uP/G8s6ryIeZFie3vxcQS7nCjJ24n8ap8dEz2gVEm19InkQ+aJSv
qwXz68D2XcgH1QF6oR0CEjRimfPgBOTD6Hlyoz4IyIajCsr5EcgH5fWfS8Dd
e76WlO1FPshdrHT9KCB58pWrRfH5b8O+Zol9EhBXr8LOfVHIB8lpm3PAKeGB
ltE7kQ9i7mstPwvI8mNXr/SkIh8GZOl+A8/S6CuRx/Vte18NP/hFQIb3+k00
TEI+dKt80vsqIJc3XLHetQ/50LW6ohEsITXJ428y8uHz/szN3wTk42+xYlec
r6j9YeSETuxHjD59bciSJ8NbpRwqwFjWDFbB+T2aTXW8u5CPCfPHsQeQDy9i
ZGW/o54g3Bjcj0pD2YcCsPW5KXuehSMfav/cWf0D+x+DMRUR25EPVXOP/wGL
vBQdst0P+VAZtCnjp4Dcd2/p2n4I+VB+fs2ibuxHjNdWn4hHPpR9mNMGTpKc
ejpyK/KheJLMjh7ko3SgkmsK8qFQ0DHjF12PbpQnb/IybteC1xhuD6qPRj6g
IIT+xnp7y8pxS9H+/dlKG0f9EZBlQ30G6G5GPmSuXF0K/qp9+FvhFuRDxu7Z
br1Y31Q8EJuB/k9PuT9UvE9A7vhJairEIh8OSrTngJ+Mc1W+ALbeu6jc8q+A
KDscSTu2HvmwMyrjG8+kx+Y42isSXxxx8B/2e96i0vdxvw5YcOgPYMhafkET
Kk8KIufMagJPGHJTwQb3KxXhJx0twhCslpZVob1MyJm2CaIMGWSXuXpgMPLB
v+1mBTjGYnag4jbkg7d6uvdAhoSH7BJ5tgP5IHQOlx3EkFydA893oD133VJt
L4LdGocev4T7G+/UMHONGEOmtO0oUdqNfMCGphd8pNhxpiX6q9bW+l2GOEMS
hzZ9lMH9adrsuLFIgiGPchu+H/WXJ7Hmd9PawLtfvfguxP00Lhm4fsdghrgE
ZlY4xCAfjBesnDmEIQ/lDc7noT27jDbMqAPLEk+5SXHIB73LQ8IkGWL8aN5m
k0jkg3ZXyygphvRklzm54vrJM2deLwU/+zz26J9A5MNUr1Q3aYYIP6u+3uCM
fNA4FSo+lCGGiRdtX+LvM1XfLj8NPnlF4aYnxr8Xy06rYQzx3XphlDn60055
7eBOcNryLrtOxGeu3KG3B2UYcsrRYk4T2icuU1eqL8uQuufahQ3oH2dJmZQm
sFvsV/e3+PsiMfOQ6OEMGTngdFEAPj9cJM5m4giGnFE3NRiI+/XovalZCea3
K8tDkA/df8V95Bhi2bVrZTD6T6XL4I2sPEOUP6gkN+J8wZ9DSy6C9yXdezEc
41vVnp+8RoEhuueiGoRgjdbPQb1gRbnU3V5ByIfmqdZHFRny8eiIhlm434YX
3NTFSkz/c40kb+RDw3Gx9+A6xYYeC8RDQu3L5h3KDHmr2BW0CO17UzXq2syR
DEme80LhN+LdoHLVoTpweuGSQW/3IB/K9wWGjWJIuWPJ9p04/8eyaksVFYZc
C96vPAjnMymWnFIG3vB925+KRPn+vxOMZsjKJNVdIRiv7rwtr8THMP11cAXi
3Tq39OppsM/oPMUM9Gd29u+DVmMZorGTY//geiJZugGd4Of6VaKfcD2HjECL
pHEM+RX78Voizl+Qcm6SwXiGvLy/KVAe7ZVK6hB9CS4zqzvqjs8zezVeRqsi
vmM/79PDeJTsdLsyUY0h748VDs3E5/l9eSX4zPlzkvW4vl/Mcz8fdYZMujbo
1HxcvyJS0Xz4BIZ8edNX1MfnQ8QKjUvgx+eGeCTifvg8sp/IkKCr0zR0kR+1
/vcae8Feky8pPUI91fQWLzqqwRBb/U9T9MOQD0Lj/YsnMaTm0Mu/6zDejW6R
vu/BwiPfNgWgnus4XTXbOZkhY9bs2sPXb+xiJmhNYcj6w66ZZ3H+NtvZA+rB
/fsljD+x8X0RNhXjyaVty0b7DpufLlTRZAi/fW7G/X9b8m5vGXjWo/Fi1mjv
MmM1H8E0hljsMjwRwyIfjJyWSkxnyKiEmsG6vsgHvRT1M2DDUXG/HVEP7LSf
/LWagXg9Nah8AuInd+aI553g6tcOn1xR7/hlY9JMxM+d6e/aMP7OGtv3GGgx
pFOjzGQS+rtI9Y7XS/Btke9//m5CPowRNd0yiyFn/w6+tRnx76k8X01jNkM6
FnhF9vL5IBfRVwn+0aA5rQjnV5EpfOozhyHHa/I/j8P5giU7C4ZrM+TNWPNx
VzE+VWIzdl8C2yz/oXkE/aMh4ulpr8MQfrv3FP0b2XvCpA9832zyJlVwQ/fr
8cd0GWIis1F6FfJfq2tM7+K5DOmdO9NqI+Ix4bN9w3uw09K4OC3035v2g/k7
9RhS6snenInjhq2PErX0UX/KDexKUZ/2Nw/1qAfrPBz+a8ZB5MMLs8XrDRgS
3HFPGI7xMWnYOm60IUNSOip7M9E+/rlBGbjT9Wf+J8yH3VV9jwXzGDItqnT6
GsxP1pX6eRJGiKdn79MyMP9ml4fsPAMe1hht0Ip6JHI9T2g9nyErXEQsRmI+
dij+ZNwFfhfuH/YE1ysonDL20AKG+Lcnd+1Efkjns78MCEOwLU12R38xucfq
X4L5dtuCS7Kbzm9ZyJD2ruVL1oEVs0bu0DBGe/jCgfb5Zdhx98CTzRosShGf
FSl7F/ouQny26b52Oox8SKoaPWIxQ0bwGz+MfzgWSpfA1zsq9lYjv2p3mtTZ
myC/73jET0U8a8ZHn+sDG67Y1KZ0AvkQU5JwbAlDsHudFZ6JfIj8xZiYMuTm
nGNmbji/ToQOaQd7399ccIDPh5AAlcSlDGk7Hb6rAvnU5p/7U8uMIX8vLj8y
DOPLPxioB2/8ZrLhGq5/WDgxd/0y3O8d9zF2R5APbq7xo81xvWmSxZOxvljm
dERwHawQJBt8EZxp/2w+Y4H+m2ioK4r+7rVVGDXYkiF/9iVKrMX17RBoZ8Ai
WukLF2E8c80Ta6ytGHLnusGucfh7cdPKM13gD+MWz27h10vGYnGHrNGf9Snv
xiBeiowWuhnaMETCpGuAIvpzuP4mo1dgvWlDe7PRf57aV5RjlmP+2Dk8wRjx
fnPmjy6NFQy5alm0+h3yR0Vz1sN74KILvtcMke/BGj6nfVdiPn1n2JOA+l+l
mrN1hC3mk/T8lHPoH40xrS6F4Ei/uow+5HOksuo8BzuGLFXUil6L9jTIOSr9
BTssvf6+E/VKS+Zw57FVDGluWDoiFtdPkHxcZbIa9WSR9tUYzEdvxIbntIPP
mb6O4NePhiKWsYlrGBJYtmj5UeTr/t5451n2DJm+/tHqPbifj93lBo/BTVIP
JE2wnuVvO9wB+Xbm7qYzyKf0z/O+jV6LevrAQXIprtfdvv7BdXBar+KRafz8
gI0Xsw71vrTI9gTiObv565bBjojH9AKxWKyHRLDROAv+cy/muzz606HBXd/G
iSHMvbijnoiHgtos+e9gv29f0wfi/NLVzV8OOePvpZydP6D/mMrR9w1dGHKC
zXq5EuvPkvI1J1+BDc/63zfFcexKomNcUW/OjLmtj/Hl9/mT3Bhyi1XQHZiG
fCiU1rsP3lyvYfUZ/Tk+f6mcn4AheXO2VnshXsIx8YxgsB66oByS64N8yL5e
WQhuNPW1vIrx1MzqzXJgcT5XrJRxv7EZepv/gp/kpu9/ifM1pQSvPc6hHr14
Mb0S9Vsn6YLuEiHmUyfNY8W4v117Pw7vAG/gH4xvQD7snPwp0Z0h5JXitMeo
pySeqZjlgfWXstHlGvDhmKOZj8GS24KGzsHff4tsjAz3xPh5CpOfY/20LELZ
YYwXQ77Vqw/1xfkyQ2x1boCjayJ6ZgcgH/z3yLLeqD9FY7d+QHvsvB98GOyD
9u4puluLeDsnHHz3LHjYjDFB6a7IB8Hi4za+iKcjGyO8cT5np82bvoN11ZQl
DmG+KbK/tibZD/Xi4Meng7FeHW7XM2eeP/r/dMr4DtRf/rleMzh288YhCph/
bpr7d8QEMCRsZnflcuS3iunZ25MCMT/9yuhtwvmDjd8fvQ9+dnHF4BbcT5XR
hI1+QQwZuPFy+FucX0PfZbVcMEOWVK2uvIvrR2mnzb4MXpTr8TIA8dkw8+nQ
tSFYb6esVT2L+NXSlG//C7Y4keEfyueDhk358VCGJH3wmaOA+vxGdWfGkjCG
1C4fxslhvWuIbUsHeMHZuZ5bEU9YFa3atR7zV73T4hfov49yZNbscKzPg773
lGD8+XnoCTj7luTljRiPdMmitvAIhpQY3N38EfHQLfb95pgNDBl6Zr16F/LX
BoXnBnjwIIP9ujie3esVzm5kiNnxQ8unIV5Eek7ZDtmE+3ldEOKP/nHoejsz
F7xwy5u7yeifgs/jpJZHYn792XZcFfVCumPtu+/gY53nWw/iONN66EZyFENC
WgvmyaD/S5rr0uZtxvoyYYhnD79/aJRZ3wxuWqB4fBHO79dgvjI2GvuDtRM+
LUH+V9TGzZi8hSFVYV/lJHBctfrWkAfgV6+OlvxG/Qiv/NfiF8P0P4cpwnqz
ttzwulwsQ+69Ksm8g/HRvB6Wehl8dI7HyhCcL7a4IHTtVoZ8PfH16DPEb1Ph
l+X/wKb2ZYeTMX46+ZrTM7cx/fOeEo7vyhUONo1jyNYJBRFxGK+27My3HWBD
vkBgPiNZr0p3xTPENT6tNB31+3CGSsrsBMRT+vpqRcx/nSmrQ56AZb5mbb3P
zw9J+20itmO8k/mJBPmw96Hm2B0MUfph9vkC5qfenVISN8HDnj5umYL9MP+c
kd1J54fzyIeYmJIhiQw5j+XiQoyPeFRZci44JaJJTYtDPkT8CVq+C+ebcebC
SMRPUchc6x/gq6UyEkMQL8MDgqYe3g3ueZE+Hvnm6X1ezGgP1ucK24MXIN9u
CT80N4MFpm9tyjB+KoJJ12L3ol7de2aYifgKdhIcmryPIetEv1rn8PlgnxH4
AFzhGDvlHuJHw+6Fpf9+rC+dD0odRH9H2ShNkT/AkJa4ZeocxhvDO6gIbH5B
L+0Xv5823f1q7UGm32MwmK8TjO9f/Qd+Nerp1Bt8PhhJJGUmob480Uvdhf40
1F8UYHqIIdvmbVGZgvYd0I6y+AC+HdD8OBD7948ziyftTkb/WT5rl8D5TTS7
ReccRr0/KizoQHyka8x5+QS8/GdSYCnm025VvysRKQxZbRxmlob1g82YMwfG
pmL+SpcIE2J+z1Zu87sJNpvxT7UP85mIvLo5l4b7XbysIBz12EHGWUPyCEPE
twwYaYD7K5BMFTkH3pBx2ngg+ldavKFxeTrqSTO7LRH1n+U1Cnhy1+5SM7Sn
pNdq/+EMzL8VRo5N+Lxiz3Zfo6Oof/57N1zl54euO2avwRWfRSeK4fz8v1uP
MWQGn5ioB6od8wdMOY54H7nd8CXyPbw14sUDcMHg26tqwLXNhYX+mdjPHzFL
PY341WzELjQL+TsjoCUa+RPbMMOnCDwtLeuXANdrqvVcuu4E1mMD8xuKM+SJ
bvVJ9QEnGaLNzFs2EevbXZVv/maCk/KOpfZhPdNWPva56SmGjE9tMe3lny9d
d7j0ARzblSM4yO8fipP27M5myF25hWlxAuRDYa3XnBzMX44jhCYM8iF/mGkD
eO/SFz1yyLfM3GVqG04jvsn3LAucD4uYvrFnMP8Pbt00GvFnl3Xz6U3w38ML
N7og/s9l/C3gzmL9y+/MsH6QSDXYLZmL+BvGZm/H/O2cFOp5DixStmTfeLS/
aG++yYpzWL8tZ5XD0P/DEz+P/wnuOl3tGY3x9oyf2nv4PNYz/HId/XErhmsw
usD0r7OKkY8qUcfzX4P553obcP3giJeJW/MY8rRuWJQlxqcqZJTHlHx8Xm3W
wqGIf42AVYurwLrnO84qor+jvPeNCyjAfP38ZtcKjHeDsPq3/MX/PY/REkg+
KQKfacvqTvRDPjgtyVt3CeNR2bogC+d7Y79l54BChhzKfjnqKfrH0K5UmAVO
SB5h9h39fcDmt/HSy6hHOTOaWZzvo7nu2I/gtJMPhxWh/pqYBv7aXYT5wHe4
8gfEQ7rxufo5V7BeIl36YcinbqOO8w3g/ufnGA8bfY0dG65i/fvp8EQR9Ee2
ths3rpghJz8523sg//m6dAv8o2RbcxHmUwfN56OF15DvWsllxvzzJQ3FHskS
rB+PdY3i1xfSaivqzoE3Sm7+Jo3zsWN2nVtRir83L1/bhvstUb6X8BNsZTpg
7g7UI0V5cTalDPGdqOY1FO3xkzEm868zxO73EOFlnL9CMlLlDfjLAGuHIoyv
qvjVn1tvMERZY6VYJtoXLvLz0ZSbDNl+TmqBHvqP9xpVYH45O8kT+dDjEx9w
i+l/LqPgLt8ftwrl6N9zLirfMH80fW6dfwU8iH+wiPjV7VAd5XibIYmHF5c0
Y77b1er4Y8Ad7Ff9NmwpR3vamg/XZIF53fcQ9Zg0Pj6z9C7qlcrXX66I98MN
w+M+gs9iuRrihnyotXTbU4H4zLyfegv752XVCUbalaiv8661Xcdx/r2Np+Al
h+bGeeH+e8tFvm+4h/XXaY34q+gvu+tGD8fdRz5PF5epw/ieKw4/fQu85u/G
tRfQfonLl7YKHzD9yzcxjI9z/jcXqSrM9wcsr9z0Qj7kTp93HrxYqf7yAw/k
Q46H0spq1OONEgsCMH94Zp3o/An+VtyeNAbtuZXxuirlIeJzQr5MPvpbJXVM
zvwa1JsJxHI68iM4yT72DfhyMiZCxGPV3oPO2x7Reof+00h8ZDC1Fvm9SaTE
H+MbFT9UsRrcGtUZ9gX58TTG7FtAHUN8m4fVT8F4aUVtfaBQj/3e3XrHZ+if
hIgbp66A9R87JG9Ff78J6dvi+Bj9TaLDOtF+wwB9J5EnDHkx8mRhPdaLB7xD
9E+A7/ly3zP59ZIwT96sAfvTS8/WJODzJoJPXz6Cx3+x05TD/J/uNOX+nqe4
/8XDV1zG+Hbbsye1nzHk9Sa7GbY4bmN3LPopePCY4CFx4BybpnUbnzNkEi80
+f2DxUi98S9wP1cw4eL8DqZ2cuVg3rN1IN4KjPd+Fjai/+yFG53Rf9Lzqyql
mjB/8B2P67H6Q06cByPsR1ni/CXaJptXvmSIWrPs6XqMH7/N6gZXrjq0UpR/
vqRZopv6Cvnt42thjfit0Pg1fEEzQ34vTp/giPOpqul8egN+FJ7oeBzXjxgT
ULHtNfaHCjlahRjfWuXczKlvGDLvxt8PjYhPLE8jq8F7H4mYPRUiH2QmOgS+
ZUjUMdOd6YiXJklXHcUWrIfaNwy9gf7VFT8iexXMr6MHYj7aJfLsg2Mr+svN
ZOhJ9Hdbr/xdkXd0fsD1+cfSJ8D97zOgfYe7dm4ya2NIkNnjUDncX+fnijWf
wMFfLdz34X7MOwZp732P+N4sPcaQXy+1EhmddqwPk9Y6DEX/9jZv7HgKntl4
RasW7bNrLLq9sQP1tR4FDe0/1/D96PgPDPnn4HTlJcZHok5rYzlYpvDppwLU
T+dq79XuH1G/Nw8OaOXnh8rs2dKfUA/Vjidf49dLt1uGXgDf0Zm/vw/zhef1
8e0rP2N9VWfRbYD7vVW8rrwbjN3OCgnwaAR+6hem/72ge/j74Pz6iAVfUb/v
2SisRHurcmVXvQWvVd8S4I/5SSPHYlbcNzpeOH9UVry0ZidDkFalXbifpxnl
bdXgzoK9H04y1J93IV+t72Vtw/30+/PvDOEf573ypv4c/K5SR2z2DurPfyA/
P7zcXh5M/Tn4T/7FlUEe1J//ZEjxZUxYPtSfd+N+FmGG9ab+HGxzepPBWP55
MO/Pexgy//z6jr24fr8//8WQ8oXGB2ZivPr9OfhOj9aGZxz157+Z/rrZhP7o
9+d/0B92lrIhftSfg988OP9uQAD1571Yj3py08XQ3n5/3seQU0m5P0wCqT8H
b8nhnqzwp/78L+rJxZ31GzypPweX13S0SIdQf/4P9dXT85lDFPXnA1gydAAi
JYT6c/DTJ/yLYtSfi7BkiST7+gP6v9+fi7L/vY8SQv05eF97TXt4GPXnA1nS
8y/gZmwA9eeDWGJ4+/TCZC/qz8E/JaU+S3hTfy7GEvfwsY1HWOrPwWrxXf6i
AurPxVkybnq18juG+nMJtv+52TIv6s/BQrersmf8qD8fzBKVYxk5DT7Unw9h
ScsyIylje+rPwcuK9pj6C6g/l2RJuPjQPj7f+v25FEts+YZEUH8OTg1eq6bk
Tf25NEs69opfvsRSfz6UJV1n9ImWkPpzMO/RxvlSfz6MJc+GzLyR40z9OXj7
gu0GQc7Un8uw/c8JRb2pP5dlydm9jh4jPag/B68M2e19zoH68+Esubh6nMym
MOrPR7DkplWepyxH/Tl43/2opWU+1J/L4X4vWd8VrKL+XJ4l043zFLQdqT8H
Dxi94ec6jvpzBZx/z+ZHrT7Un4M/Y3mzwpP6c0WWlHrVHHrpRP25EuLnpGtP
vDv15+D9dsN9Z3tSf67MEp3LxmsSWerPR7JkUsLE1s8C6s/B/Pbn8Trqz0ex
JHQFVqoO1J+rsKRyUO8oMzfqz8Eay2f2aK+m/nw0S+4pvGxVc6L+fAzizb86
vtaX+nPwy393h8hx1J+PZcnq+fe7mp2oPwd/6syV+eBD/fk4lrQvRkaFUn8+
nv3/6+9+fw7et7fgwqlN1J+rssRlz3cPhU3Un6uxZH61tusfD+rPwTPetW07
6U39uTpL+LctTTZSfz6BJRtd7kZFb6b+HNwy29fzaDj15xPR3ktZmaO9qT8H
j+tRPqu3lfpzDfa/90u2UX8+Cf2XM/z34e3Un4Md5/ziUr2oP5/Mkg+JDq6/
I6k/n8L2P+cO8qH+HMznwWGO+vOpLOGnu7VrqD/XZMl7DxT+GOrPwfzrFV1R
1J9PY8nsMQZGX0KpP5/OkjLW6tBthvpz8Ndt2lP93ag/n8ESdQ4j40b9OViF
7ePcPKk/n8kS7Haq9rLUn2ux5IXCb5eRG6g/Bz9bp/NweDj157Mw3i2X3zMe
1J/PZslarI6sgqg/B08Y9oxcdaf+fA5L+NcjogXUn2uz5Pm/AV6PI6k/B4vc
GG0U6Uf9uQ7ud33SeHV/6s/BT8pFnR/5UH+uyxKJKeslr7hRfz6XJTnuZ/uO
+FB/Dr7jXXl6sJD6cz2W7JitwuwLoP5cnyWq95Qu7vGn/hys/Xj/L1Nn6s8N
2P/eHwuh/tyQJSNzum2tNlB/DvY0H9Pyw5/683ns/19P9vtzI9SX8nmaHiz1
52BDn8TBdwKoP5/PkqM5DdNFg6g/B7sttdLwDaH+fAFLftfnLWv3oP6cIF5n
Tu/Y7039OXhowNkdL9ypP1/IkuVZf/TFwqk/N2bJEB/9Q288qT8Hqw8fdeNO
CPXni1CfyAvPJx7Uny/G5xXj5pR5Un8OjlI037sxhPpzE/a/90XWU38O/mhj
afYkgPrzJSyJOTZMs9GN+nNT9H/5u7fPN1N/Dv7VOOSncxj150tZYu9Z8spd
SP25Gfvf+6S+1J+Dz2tgJhVSf76MJXxzJrpQf27OkoIFNr4vhNSfg7efuVeq
uYL6cwuWlFflMAPcqT+3ZIlJ/eKM3SuoPwfb3il7WORC/bkVS4I/6BhNXkP9
OZh/D/GyHfXn1qgnBqrBNSz15zbsf+/nOlB/Du7XvaupP1+Oenfk0aqJrtSf
r2BJksOXuc9dqT8HK/IPIjdTf76SJUHuez9tjKL+3JYlkhm5MTGbqD8Hlz05
seR9GPXndizRy3x3piWI+nPwwDzvd3sY6s9XsaTGZWXbclfqz1ejXgywDXjL
UX8O5vV2bjj152sw38Rk6G2OpP7cniXVt1/9HORB/TmYf11UI4b6cweWSPEJ
Ekr9+Vr2/+9v+/05uEw28OW/MOrP17Hky5nAY53O1J87suTuT4eaDQLqz8H8
PuybB/XnTiyJvypDPIOoPwdzPdZzbfypP3fGemnIbymjQOrPXViSPy25J9Od
+nOw3GS34becqD93xflKiw9O9KT+3A3xYj9zW+AW6s/BR3UW/K11o/5cgPnm
gkrhdE/qzxmW6Fbu7lHwov4cvFslcm6TG/XnLEuW/hnnkhtB/TkY0+rhS8HU
n3OoP36TNxb6Un8uZMk8j9f5kl7Un4MfNkw7lOhL/bk7S/5Gzlqb70D9uQf7
n7/0oP4c7Luci7EIpP7ckyVrWo1bnb2oP/diyWI+sBypPwcfHOo1dYcb9efe
WM/xXxxxo/7ch/3v+xHR1J+DJS1OhajYUn/uyxJ+ORH0f/4cvHRkgIh7MPXn
fujfrQ5114KoP/dH/j4KPBrnSf05OCbL+sx7P+rPA1iyPnWulaSA+vNAliRO
vVWkwlB/Ds4/ltoX7Ub9eRDm422rJgnXU38ezPY/Z5sRRv05WLla50GNO/Xn
IbjfhmXvZ3hQfw6+NGpE95oI6s9Dsd47WFh0J4z68zCWxPXETTeKoP4c/OyA
5rX7IdSfr8f9HzoVZOJB/Xk4xn+UnNuMcOrPwdvO+v5IY6g/j0D/yefFu66m
/nwDS4wX/Ruk5EX9ObhQJvz+Yz/qzzey5IbBrnFTN1F/vgn5Uxj5+2EE9efg
E5aPjfI9qD+PRPwca8goF1J/Dp7Fv/DmS/15FOpDg9aitx7Un29myZt3CByG
+nPwTevRpMyP+vNolhx+unGdiif151tYIiuevkEmjPpzcPrBi2/44/3+PAb1
zlJzK/Gl/jz2f/Nvvz8Hl0VXJqptoP58K8bX7cqJx/7Un4NF+Q1wCPXn29Af
ZQVGESupP49D/Cp6vBljQ/05+K23gWiRPfXn8YifAvEvZ1ZQf56A+Tz0ZE24
D/XnYEVPy65dAurPt2M9MqXd1Z2l/nwH2h+DiUlI/TmYqZ7zc6IX9ec7WSI+
Qn7BHW/qzxOx3rngs5wLov4c/H/7wX5/voslStMei13zpv4c/E6tVK7Al/rz
3Zj/7ygomdpRf76HJW0+3qFZntSfg8+2CMKiA6k/38v+59tXU3++jyWvvAbv
ur+e+nOwzevBK6asov58P+YP/osO1tSfH0B/L3YfpLKa+nOw1KKW7z+8qT8/
yJIFI9/e+mhH/Tm4//3otdSfJ7HE4MEhJRc/6s8PscT63bhN+0OpPwdXr8hP
iw2k/jyZJetWPxjs50f9+WGMl7Wt7tlw6s/BdjNs/17ypv48hSVbFz+/k+FO
/Xkq4uvriLTf/tSfp/4vX/v9eRrb/z0L/vlwvz8/gvZ2vl+yhqH+HJy5Krm0
YTP15+nYz4yTntftRP05mP+62lFX6s8zsH5LOPioQkj9+VGsv3tmvTsXQv05
WD58X3AVQ/35MeSXxELTMxHUnx/Hev/3oazZLPXn4CGj5iREuFJ/nsmShpen
Tte4UH+ehfqi+Ky6W0D9OdgmYPT6S+uoPz/BkkGjjQ+mOFJ/Du7L9KvVXkP9
+UmW7PFadFvPmfrzUyw59+XWQmOG+nPwlAcb0jzcqD/PZsnrCPlzpgHUn+dg
f6l+WaOJo/4cLDW5vs7Un/rz02z/9wzvs9Sfn2HJrafGe2LcqD8HTx1z9l+Q
O/XnZ7FesIz6qc5Sf56L9X/H+PMSAurPwR+VPm7z2UD9+TnMF9kjV5gEUH8O
zlaZ/NUqkvrz8yxJ64sOfOFL/fkF9r/vK/lTf36BrkdZ6s/z2P51kTZL/Xk+
Sx4sOrlxsCf15+BDqxa9GbuB+vMCxC8vSEOpP7+IeLr6OIh/ftfvz8H978MG
Un9+CftnucuSbv7Un4PPtEcc/7CC+vNClvyccpcJ8KP+/DLm95GvPy10p/4c
fGWHlskVhvrzIpasSKl6q+VO/fkVxItvlvfeWOrPwW3Lv0WZMtSfX2X7PVBJ
CPXnxVg/Y3pKiaD+HJy+wMf21H7qz6+xpKNd/WtcFPXnJajHI1i/KXHUn4Mn
rqtQL4qm/rwU669lDwr2baP+HPxW76vnlSDqz8vY/97f3k79+XWWJGP6mxJN
/Tk4Q9RlXsw26s9vYP5Iez7y5Dbqz2/+Lx/7/Tn4utHDDN0I6s9vsUQht1Hq
gSf15+V0PnKm/rz8f/uffn9+G/uriBcWW92pPwcvWXtw8U9X6s/voP6LWauu
dqD+/C5LUGZ+/RBQfw6utkbChVB/XoH5+nTysgUB1J9XYrxOPN5TFEb9OTjm
+r1jJqHUn9/Dfn3c1MRkD+rP77NkWNyJ6HEh1J+D7bSm5si5UH/+AOuP2jkl
5eupP69iyQGrCcmeodSfg3mvlRFG/Xk1S263WV3450n9OXjVj05Dy1Dqzx+i
/uds3pDuR/15DfLv6YZvJl7Un4O1Ze9zwzyoP3+E/VFNtYfiGurPa1H/+Bd8
fKk/Bxv6CQrUQ6g/r2NJwB2tSe5B1J/XIz55ge1A/Tl4W6XtjWyG+vPHLIkd
/meQjTf152C+Lt3xpf78Cc03jvrzBtQX2x3xbluoPweP+DXjxIwE6s+fIl9F
hFPsnag/f4Z4HbyaHPOl/hzMP47nr9/vz5+z5GTR6Y/FgdSfv8D6dw83LSWS
+nNw9D5RKRdP6s8b6XzrQP15E9YHsZ3zd3HUn4PTdpR9GhJI/flL1OMzHa1h
ntSfg6fueWb/3Zf681cseXQ+N+OvgPrzZpY0tVfLPfSg/hzMh0MNQ/35a+zH
FvmoLHGl/vwNS0J44epD/TkYs2mtUiD1529ZMv5T1OZLDtSft6B9zaknH/pS
fw6+on9QegBL/Xkr2/9cJ8CN+vN3LLkwZufTSS7Un4N9Vzxa82ct9edtqB+u
nuZjGOrPwdo9f257e1B//h755iZ99q079eftLHk88J3qSifqz8F7srLijrHU
n3dgPjHdsyxPQP35B6xfsBx64EL9Ofh7wjyzqxz15x/Z/nlqqBP155+w3rg/
zTiPpf4cbDUk3ozfn/f7888s2Wgc+vIOR/05z/wXXFZSf/6FJXP1N9YmBFN/
/hX1m38QL6D+HCyXXvPB2o36828YD9fSawPMqT/vZEntKbvvcRz15+D1/BeJ
/ag/78L9mHQeJA7Un39n++e1Gjfqz8Hq0w9eVvem/vwH6t3CDT++2VB//pMl
lwu/XrNdR/05mN1tMycrgvrzbpaYrm7/bLCW+nOwx9/kJyeXU3/ew5LQ2XrL
nIyoP/+F/YT606K/ltSfg5X5BZ4J9ee/US+apfbnrKD+/A/qweUDXbetqD8H
o/qv2riS+vNe7G9SV1YOsKH+vI8l8wd2VGXbU38Olv3YM1PWlvrzvxjvwblx
M1dSfw4WbEwu8Tan/vwf9oPpB8yGWlJ/PoAjS9S0tySaU38OZgbZ6m2xpf5c
hCOPRC/mcpbUn4tyxFTMqjDanPpzcLp6p+MyS+rPB3KkM0Jrynwr6s8Hcf3r
8Ie21J+DURbS2+2oPxfjiMnXsoMf11B/Ls6Rn6kJ7cbrqD8HK+gvbkxzoP5c
giP3jxx20VtN/Tm44qJu4ieW+vPBHHlwsU9T05H68yEcKRiiNS3KifpzsEfl
W49fy6k/l+TIRRFseJZTfy7FkbBtOdNDbKg/B+vwYtyZ+nNpjqSe3sAEsdSf
D+VITHz9xR321J+Dr+REvwuyov58GEdOLzkvPtmH+nPwG3W3ZRNcqT+X4cih
xOpfU5yoP5fl/nv/3Zn6c3DrZkfL9BXUnw9H/0QN62plqT8fwZGMqtMPH3PU
n4OPlbJWh+yoP5fjSPKJIyn3Hak/l+eIdeiczHGO1J+DF/ytPT7fjPpzBYyX
0iL9R07UnytyZGJ7SuVcc+rPwYs9n9/WXkn9uRJHhtxeVXORof4cHNq3pemC
JfXnyhzhZMc9/eZM/flIjjy8XnE/ZSn15+DB7VMC45dSfz6KI1qd+RqKS6k/
V+FId4vrsSeLqT8H9/vo1dSfj+bIwa+xTlFu1J+P4ciIOX/mLbGn/hzsvk5P
dh9L/flYjvS+Gq5w2pz6c/CRLb3eLQ7Un4/jSMe8qX+/rKH+fDxH+n6r6q5Z
Q/05eNf6/NSRltSfq3Lk8b1Y5w5T6s/VOHI5zTzAzoz6c3D/enMx9efqHAnn
n2Cso/58Akck3J49ULWn/hz8Syj+LdqR+vOJHBG6tLCWFtSfa6A/cp8k3F9O
/Tm46aCjVtES6s8nccR//cLFnsuoPwc7bT2QYWtO/flkjoxPsx5zxpb68ykc
MXIZO7t1EfXnYOlVaZ7TLag/n8qRkDyPE7JLqT/X5MgZR7naUYuoPwc3ztBu
8LCl/nwa4rVzXK3fAurPp3P9z5mc7Kg/53mB0tCRC6g/n4HxTLNonLqU+nNw
nflO9rcO9eczOcJ/XWWeIfXnWsi/Nc2aV02oPwdbj4te0GtB/fksjrwbO6K0
25T689kcmcyuWKSiRf05OE53gIrsQuRD6oBbgXM4ciERA6qPfEial66ozZGW
Ek/2Jvbrb/auD78Kfj2lZZkRrs9/z8tJhyMCfkGK9h6I/zpTVJcj9fX5l0oR
H59ipkmdBJfGme8yRPtNotzfmc3lyOiDqdknEA/pEVk3PoEHBxUf+oN46A5p
Tturh/ZkngkOQzzx+04dfZzPRJJ9jfHK8V6z8hl4S3lo9wAcF3E/MGOTAUfO
f/qU1EKQD4KaIaqGqM9iP6YHYbwLnKRby8HK+/86SaL90g5Lr7vP40hiyvl9
u/H3rF1sqrQR6nXyD7fJyJ9Sm+uhF8D8c8lU1DtFi97ltvM5sjy2/tNHXN/P
VG96D3hB0JNTo5HvFcbBg9MWcMSLWe2wxAD5MP/C2wUE+XOtYlAvrh+h/7H0
LThW86iNNa5fqz05JW4hR0bdnHU/HferqcWEaBpz/d7cFPHDf+6h8f/ipUmj
UTNoEUcCmx8HCnXl+9/jVlrMkd3ZKAzIl91jbN9cBd+6dvewBp8PyntKnEw4
EsUv8PD3RP5BsugSzE+5WpvOY3wPywwOPgkOuZep4grulFxsvcyUI5/3Zw5Y
jngwF9889TOY/7pb9VTkg8g1sX1LOYJt59xXGN/e3u5mHTPUC93y9VXoD2x/
rz0Duz11tfiNeDjX5Xdo0zJcr6X4wFVt5MOXM4Gq5hyZ6p8/tBH56dLRZnkb
3Ndk6Gmhh3xoVZ/iYcGR9oYn1v8QD8NfOw8aasn1e8KtOJ9nY+qrC+CLpyeO
acX43mpouGprxRHV3c1L7mkgH+rkknrAOnUlVh18PmDjlGbNkSkLo46ZzkM+
VO6wIDZc/3PgwPnIh9t3J7WAv79UFt08B/lwfeDA+OUc8fWSemiO+HxavOCl
5grUy2XOg/XRf/xzyodgMd+mqpVYzyTkXz4QtBLzS5u1ymPkx5vcLj8lW458
qVjj8xefN8yZaV4MniZTu7IF8XMgy0vD2Y4j8cceV45EfHzKOCUycBVH1p3N
vqGN9pmkvm08Cc435R84IB+SxhUtW82RyB1WSQ44X/fetfs/g/nHWScxXjaJ
h3z3rcF8ts3PtYmfH+LrzHTtOSLqNmJGC/pXFAX1Obg2SMoxAetRhyjzAZEO
XH9dEKB/CyLiXqiu5UjarUvPb2E+lg69VXgb3P++J/qDDfi312Md6uvjNk/N
VcgHb0OfoY4ccdnrvKAcrOgetjQPzH89bR2uz2/L7JxwPyJbI37z84PTl789
4IPFD789wvysigVbmjNHbP+N36cqRD7YCS8RF470//wD4rfOJnNPC7hvhnfV
KrRH0+KVV7wrR1bIzistQXzFmqqYTnNDfM2UvzAG/dVkvFqtBtz//giO687f
3xck4IjerAmT5FDfdus/fKrEcGSs1xLxKzjepi11sRi8fkpIpR7az28InVnu
v+/z4/hhzRjPgRzqkYTT9DDMF/z36E6B+d996sP9mKv9GW8u5IgDN3x7LsYz
c8zc3s/glwb/Qp8hn3uVgxr2uXPkq65fmjz+nv9ZBF0PrKdWFcqEY318TuZD
4nPw7ZwnN6dhPuC/1x3pyZFVvOjA/O+ChbmaF0c2m9pm+yI+i0Qyxt0B9//+
Au5neN/z3x7eHDm7pvfkBfSnZ4/ik6E+mL8nYEWN/Q7/uyZ54Bc34jeJYjxG
f9m1086XI0v91dkduB7/vbhf4P739VCvqlrFFx3x48hMH71pQ/n54bXx2IX+
HNkgK9o5EfUoqjHyVws4Y4y/4yx8/mnD1fr4ANQjDU8PX8TnrLqf56cFcmRn
j9WDCMRbQvXsHTVg3iu/QfveVPpywUG4f8OTn+9hPPlxUg5G/CatWvQGfOD6
u9HXwPxzgxB+fihW63EOQX4dn8SuwPVMLjvVDQzl/vu+Ep8P+SnnToGV56ud
XIzz8/O8eRjWyxURnj+wfrHJGcF+AackrRmZiHjKybIi+9dz5KTpSqPD6F/R
o9tV5obj7weLMu9xPYfUOz+fg/fr2nVXIB4KkkRrIyNQj/vc9Vg+H/bNz1Xb
gP54YbF1PfqDTYyIv7OBzsf4+9L4QoHnRq7/PaxmjDe/Lx+2CfklskU/Av3p
FzVjVD54umTx5AjUK76ZdpHcf98PwnzPP/f/BZ44rljqAM4fEfDmzJEorG/j
a182I17qvMfGLdzMkRwrifx0fj/t7uDWCjbhH2zh/LGCJKOEaK7/PaZcfn5w
qlWevoX7zx9g/tB1GPa9BhzQEl2hhnq1227Zw+AYtHeMSvR6zHdtNttOK8dy
/XX/HuKDWNzceg2cqz1FrAnxd9j0r4vLVqx32kZx7rhep7HBvEHbcHxbuVES
+of/HaNs8OJfWxRH4P6y9PM7zeNQn8/s6dyP9vZqf676AjZ5fD54PvKVf860
P54j/PK4Duu3c5pc7NwE5L9okf01xKvEpOPOL8DG/A/xIN5d1F4aRG3H/GT0
KOQ1uGjMKEX1HRxxjPNclo/2DR+56tsd8MGo6efX8esl+X0PPHdy/70PiuO3
ZKpPDUvEeuJc56CbaO9oKcmYfPCOlblb7XG9EPElTqt2Yb3mULt8GMafH7ff
4BMWnu4Dkd/8zzSk78Z8Ozf+yXYcj+r59WXhHo6sVVNKu4F8f9qlc791z//O
P+tLwMmEvejPda/iYtCfCR250dP3ceTqs3GTL+N+37S2r3sE/h1Ryl3h99Ov
J+qF7Mf88vtwRBPi+UCjq9zIAxyxm+M1ZTw+/6nhyOdr4KCtYVficb0ldc8q
XQ5iPepcsE4X64n0aoUTg5KQX8ESeXMQT/y3srLBndKjfk/i9w+3E9daHOJI
pX5e3E/MFznXK3W/gvv9Dtorek1sxIFkjvjsfuk/DvOBw+WFn+Yexno4Q//D
ShwvyN9U8QK89K9L8xWsh6TPXcmMSsF6pmTO89P8fjrnR6R6KvpH23RVJNbn
pVmzHO6Cz9raLP+Beqp01EfHK43Ojzjul5ojK3OEI83FVSqTkM8VSa0f8sE7
cr7LVeN6qvtU765Kx/6hI3j8B3w+ItHx+G/wmlUpB7Zgv1UXf3hTegbXH4f8
+4OasY/XGB/Fet3kyJU47K9io4ZrvwM/qvpLrmA/2RRhKbP9GEfmf9wqWsi/
jx6a0DH9OEfm8l+I9UQ+BNy+/Qh8YkR6zQfUh/feIsdCMjFfp1RbiSPeiLvR
xpFZuN+ulaMl0L7DgvDVJWD2tIvtChzvdLo02/UE1+/l0vh8cPg2VOwk1/+7
eC8xPll209uzwSbMmtsquJ9eG49yi1Mc0c27vjqYXy9ZnMj4Ck6QOGB5BePP
f6/zQDZHJvELH+SnxKIxq/RysJ/feq8saS7yYb79rEaw+z2rBdmoD/xztM2n
OfLhto3VRfBwnUdt6mdQ35wv3pXCeHpqDb11F9z/fgbi55amWbrXWax3h8w6
ZIt6MHrS1nCZXKynp+z2jUX8hKjdsC0AjzpZWL8Q+VM1pm/m6nPYbw73OxKF
9mqM1Jf6A557x2r9EIxHlHzIu/TzGO/my6p3sN56KpN3w/gC4pNfwCJeZkl9
SnsHviWdOGkL6uV28Snrt+dxpFiQZzkV/f9GhF05I58j9xTNih+hPw37js6o
Bf8beNauGPX0QE/jkNACjgxct2f6fRz/1KXcOvIi4sfy8kdZPh++2F4vAZ9q
Lxh4Du1L79iT6nqJ498OGvkK1+9ufRAqVkj7B+3jvWMOOMNhU4gd6lVO4+Lp
lpcRLw/2e0mi/vJe9xtYcOlX1GPky9q6a28PFHH9+yIrfL6guqdU7wr2v++L
Rj1D/Erf005pBPf//hj6i73tH7L5KsZ3XMO27ZgPS6+ftZlQjPX8l8DhrzAe
Stfea1aAbfgXF7Fe9Ls8QcL7Gkf4rzPwz0sr8l3eyJSgfm8PXnAK9Uf1XFpJ
AfhXmfpUW9xPRM7T5NWlWF/4sgnViJe6LPngP2Db3dpFuYiXadhWZJRxRCNo
2pfT6K/Y1J1TF11HPLnvvzUJx5uSKsTawHOVOy7cBOvuG/R6+w2OmJnqJ1vi
ersTybUZNznyyS2l3QnXex+/8VAtmP96wW6MN4ktCgy9xRHNbtECY37/EPXd
clQ59uursUM2lu9/rlUKLmSv2y/D+JmHeg9yu43+W/Z+RgLm86yA7FdidzC/
nX74eBXmgz7vlqs54P97nmfnPj7J8i5HPj4LOpyC+nJOsC7gG7gq+Pz+37hf
Cedki4MV9PkO1ucuDvWT9CsR7/yLXZifrtjJDmwCX5aqChnF7x+WW7zcfA/r
k6tPXp5CPnpaxF+ZcJ/rH4elqAe3TMsPVIC/pd5cJob4H71ogL/3A4yHYfyR
Kbh+yPx55rJVHHny7p+dKfK7Wn+9xkXwAQurT9Jor4bORZE11Zify5xcb6Be
R2l9bfwDvrZnmIwr6vtTzWlFGQ9Rn/gNqyvyAQOxqIYjR9/offX0QD6oZfm2
gRs8ZTYc24x8GNNstuMR1psG/tXxuF/DkaMnzqzFfuGpy+sJyNcD8msG1IFf
10vsC0O8fZI58CK0juu/b0fk/xKpmsJR9RzZk5G4bi7uJ11cel8p2F29wXIK
8qVbZKmP22OO2GeOPf4I7bXpi1kq/gTx+PfzGB3Mbzk9ZeqnwdJ76xq68Pei
3//8tWxAPmXObTTF+K/9Mvf5N7DX5lqbTOwnCjqCLh18ivwtz92ijPyWfnd+
j/4z9Jdh47ChaA//VngT+MwHG0szxENp4yTT6OdYfyf/rOpD/ig9FahNfIH9
e2Wimhf/vLUuo68CLKvOr/SRD9Uvnno3cv/5Unyef+9Rtonr92R30b8Rt1fu
vgiuF6wVT0N7667v9lzzkiPOm+Z9b+Lz4dp9k16w6OMF8QzaF3tZQvXoK+xf
5bCiQXua8hf1LmrG+n3eY9W5/PyAjW4bONDq47FNiKfdOcX5O16jvUOsNo1H
/X6f1Z048w32J5zbVVnUG/6LsnXga6tzLXpw/cOpfovD3nLEny/giJ/OpDPj
VFo4gt1RhTrmY/N9bb9Lwf2/D4N4ykpUf+LWinrbs3zoH7S3L945T/wd1qvR
4x5fwHxkhwQ+DZZeoJdhgPHh9+FWbZivMvxDvdAeiQ1yizrByz1nHv+E87uE
Wo9Nes+RASvFh7kj/q8E7Pil384RdatJzzrckA8+d+ubwKc3Plwai/vHKudC
dMf/nlfeEizYMfEDRySFl5MqUQ9GO2/gKj/Q51Po/xAsEHw+cv2ecRXuv9qu
a/TwTxyZ9+v70yTUA/6964vgVUt/mV1C+6MsvOrWfMb+nB841M+npqfO9YKl
27/K3kE8zlr0NuHoF+6/9+/R3u3zx7GLvyKfa6TCZqD/3+ivJe/BU1svjbiK
eDLUOaSy8xvyf8IFfQms9w5o1f2c2ckRkT/v6w+CP2nK1NaB+XmzCOOxZJJ5
blgX8v9539TrqGcZanHxKt85svFI/aETvH8Yc0tQBnboXO8QqYV8GPlvvuAH
8jnm2lgL1IscecNREj9xfn5DhXwUlQ37cRrMP26chv5ZK1VQY9WNeM27cdMM
+3n+tZ5OsPm4q0dL+flBVDMuqYcjbSvW2f3kny8hcAx+ceTHk+urhvD76Z7j
Ri/B/e9/YfyUvr9U3vIb7DLuyNXZ8sT/y6jvE/9wpGTUUe16fj/dsephJfiE
FZFzxfpe9d2+0z69WN/xP4+L/ox4Xb11eB/mt0ALxW5wXaOk6yUwr5sXYryn
PV0yz/4v6vnW3Gf30J/878z1gduXzvinivrSVF3aefQfR2T4F5jAuvd+Vy0e
ICTPHI9mXUd9331bN+c9WOxl5am7aP/764GxO0WE/70PhustvHbOWUtUSCr/
tXx5ifnv8OUOg3rwxbAlaw/y+ZCvobh+oJCw/EYR/Wd+zu2byiAhuY7pbS7y
PSsn/UEZeJ/a7LNv+HzIen5KICbs/11VQ94/HFWMkRAXkt+mr7I8eP+QusLp
DBjZf4JB/Egc2qVvLSEkpg8+dimj/1323ZPvAktNPR15Yg7yIVH8a9JgIVnB
/8Ax6ueIBOP7BkOERL3n1bJQxJtnbOTJl+CvchI1XxDft6KuRm+RFJKIXRVh
U3A+/msQGlLC/56XzUI+hM7Wuwc2+nJny03Ed3WAr5yvtJDMMl5/MQD3q+Fz
+vPwoULiw29wMN9Fub+rvAR+YGx4yp5/3ipQO2E/TPjf742iv2c5O23uAw+q
NIybrY18cEhZe0xGSE4PtVpcpitP3to90TWRFZJroo/2z8b9Gi4fMaIdnFf2
MX0ezs/PSzuHC///875PptsrtEYIyTa7a3vDsb5ZsuhOZj343olvUufBGfNF
o9bLCckilc1D49H+bv35DqPlhWSs0mO144g3G50Inevge82Tw0NQr3K0CmUZ
BeF/37fF+UWndX6QUBT2/y7xIeTL2kkz7p4B8797uhbjd1HN87i1krA/b6X5
fBh7clMXeNe6uSeuIR7ZkW/WHFIWktiSBFV93E+p/Fhtw5FCkjmob+tY1BMl
WQeZV+BDK0XdRuD6/lJJHVtGCclwvRHuF/D5CvHa2xoqQtJ7wmTTPqzv+J+t
vQc2UF+2IYbPhz6zjb6jhUSafxCF/Krr2bp6xBgh8T4vVjKXz4fvN2YXgs8v
dI74g/q39UvfUIexQtK6YYmaNvK9qUO/vQ/c//tj/POldyHlx8YJyds/b1Yc
RPzvfp2XYTIe8W/5rSibz4fGTxHt4NX8BhX5svDplFWJqjj/B6WP29Afh+vY
WbPUhGRPzAjuuRP152D+5wvOmFF/ri4kelnLo/c7Un8+Afd/drv//oXUn4Pj
tKf65xtRfz5RSPz5Ey+k/lxDSJKbsUAwpf4cvCbn6PGO1dSfT0L/71YUSs+h
/hyseNNzmqsR9eeThWT7oJVVZ3WoP58i/O/3/fSoPwcjWo88Nqb+fKqQlM6c
YedhTv25JuqFhL2ixTzqz8Femj8PNa2k/nyakFiaPXn9fhn159OFhJy85OFt
Tf05+HngjNt2JtSfzxCS/G8uO5qsqD8H5zUZkW4T6s9nIt7Lkqfbm1B/roXx
dUQmc9Sfg+tNm2UWWFN/PktIJmWMfTFbi/rz2UKyt5Z/0EL9OVhlRqD1alPq
z+cISdJ49aM3F1J/ri3s/53tV/rUn4Ovq5VFxltSf64j7H+vb9o86s91hWRx
3PW9ZA715+D+39s1o/58rpAc45Yq3Dak/hxcsBA7LXPqz/WEZPmN12LDzag/
10d+rgxjleZRfw6O+aXJnJtH/bkBjv8T2zLAjPpzQyGpPlF0+qMh9efgLO+9
F1UcqT+fJySzQ1aH3vg/f24kJCNmTdz33oT6c/DZsz7b75pQfz5fSHTqJ084
bEL9ObjJUbjorxn15wvQXxui7Y8tpf6cCIm4Ftu8eRX15+CX5w6dHEyoP18o
JFaLbF8/JNSfG2N+Uf5/RZ11XBVPF4cVCwNFQqRbuhuJoUFAxcAWMdiwUSxQ
MbBbsbAVAwMDAwsVFRu7McDuFlTk/c7e4/v78/lcuHd34syZfWZnlgY/jiR/
Dp5nlt2X+xDFn4dhfNk9y8c9mPx5uKDan8SL/Dk4Vxg3c09P8ucRAkvZOGLC
rDDy55ECe+u9tfq2M/lzcND7T3f6B5I/j0J/vV6W5h1O/hw8wsXVQSeG/Hm0
oOzbvsOD/HmMwGL4BiQx5M/BD3I1pueGkD9vI7DT1iWrr//z57GI//vF2vcj
yZ+Dv0e1rO9oR/48TmBjls2ubBtA/jxeUOWffuTPwXsSbg9tFUn+vK3ATppo
2132Jn8OVp4/hZM/bycwscdl/4pY8uftBfb74ofzxe7kz8EzJut33B1J/jxB
YNKCyVsWxJI/7yAoz52e+JI/B/PlEG+DyZ93FFT7ecaRP+8kqNZbhJM/B/N1
Y05+5M87Cyx66KH5D/3JnycKbGhTzIBakz8H631yL470I3/eRWC6F07duWNP
/hz87oSfZZtY8uddBSZrHTWf24b8eTeB7frkrPc5kPw5uE3yo4q4juTPuwuM
v3521p38eQ+MZ1fkSYGR5M/B/Ln+EH/y5z0F1mdE0zUNA8mf9xJY98OTB58O
I38O/uvgEN8mhPx5b8TnolYDb4aRPwevbp577GQU+fMktBcurAPJn/dBfOYL
xP/5c/DLjiX2uVHkz5MF1iB5yM/UduTP+wpMo+Srfvt25M/BQyP6TjYIIn/e
T2BnRv2sVeZD/rw/xqM9lfHJncmfgxML21fd6UD+fAD+Pm2Og3Nb8ucpAmvW
V2i0Oor8Odieb6gZQv5cQDzIW/ZYCiV/Dn7Vpm7exPbkz0WBfXg1sbBFPPlz
SWCe3w9H9Ikjfw6+ZrVn08N48ucy4q2m+a5VgeTPBwqst+uhF/N6kz8HO722
bbAvhvz5IIHxx5/+UeTPBwvssSEm7nHkz8GlRXzDbvLnQ5D/vMzt268t+XOw
6YZrxqeDyJ8PFdjahepz+3Qkfz5MYBMSJv8NDSZ/Dk71Nq798J8/H47yu9tk
GM+nFX+eivjCF2BEkj8HL6tZMOF3d/LnIwSmzwVPAvnzkQLrxxdux5I/B4+9
vN1/+wDy52mCykeGkT8fJbCLU5PevIwnfw42/JZ7MLgL+fPRAou9GH1sSyj5
c3CzD1fuD44ifz4G7a1fwby8SPLnYwUWN2t+u3NB5M/BQ7WmnLgQQv58HPJb
nmjbkD9PF9ioE2ln5riSPwd3y7pcS8+T/HmGoPQDF0/y5+MFxh9Xf/Qkfw7e
zrcL9CN/PkFgORUPWz1sTf4crOyfE0z+fCL+f2laTVdf8ueZAnv9vjQizJv8
ObhurZI1gT7kzycJbN2W2lM2uZA/nywo4+igEPLn4B4Ny6yHe5M/nyKwnsOH
dxoSSv58qsDMu7zppulP/hxcZrv3dvs25M+zMP5kLxesA8mfT0O+p3U4tjyA
/Dl4Vv4onZe+5M+nC4oX3+9A/hx8UWp33i+E/PkMgX0c1trT0Zv8+Uy0D36A
Ryj5c7Cy34cP+fNZKI9rOwaZdiB/PltgDrGI3J3In4Mz7LcEWkeRP5+D8qw1
vEt+KPnzuQJrVHSzNKcN+XNwnNe+pWqh5M/nCco47xxJ/pxzEDfl5M/nI989
NWmBoyv58wWIj6OKGn3qRf4crOzvH0P+fKGger/Dm/z5IuQb5TXztjLy5+C3
Fes/DvEif75YUJ2v4Uz+fInAdp8ZsrazN/lz8MC180qadCJ/ni2o9pONJX++
VGCHp0/9WB1P/hwc+SYw+0YQ+fNlgmo9qSv5c/Cz25seaPmRP18usNsdt+fv
akP+fAXmIwMGvUppR/4czOeRIxj585UCE25mZGfEkT/PwfyGTwgiyJ+DlfNf
bMmfr0L76DzF9aAD+fPVAqtJG3J/jgf5c3CrPx2Ch/qTP1+DfMarbsmAAPLn
YGU/fU/y52uRn/EFai7kz9cJqvcD/cmfg1fcvFq/jwf58/UCM8iNrVnkSf58
A/rLVnR8P/Ln4BH9xp3SCiZ/vlFgR750W9PAh/z5JuTr7qktfniSPwdPdRr1
e0co+fNcQXW+ggf5880C+xpo2dzAjfw5OL+P4ef+UeTPtwiq/bC9yZ+DleeV
1uTPtwqq81VMyZ9vE9iil7+CjMLJn4P58Tj1u5E/zxPYz0uLanl1Jn++HfHT
s8+Cb93In4Nrzb2eOzGG/PkOxLOtm63eMvLnOwU2so9faH138ufgoutVnxxD
yJ/vwvxg/IIBJz3Jn4MbegyuueBP/jwf89EFLusnh5E/3y2w9JSYzJX+5M/B
J15Ob34qjPz5HkH1fkcs+fO9gvIc90cg+fO91H8iyZ/vQ7zlGxq7kT8vQPsf
8n3VtyDy52Brq+vef8PJn+9H/Z7cfGVjKPnzA8gXnt173iOY/PkBmt9FkD8/
iO+v/NV9mT35czCyy82NQ8ifH8L833tYgzee5M8LBdZ3/W3Pj77kz8EB00om
tHAgf34Y43NBSePXruTPjyC/f7d+/A5X8udgfnxIV2fy50cxvlY1e30wmPz5
MUH1PnkE+XOwsn7mnz8/jv5X0DmmfzD5c3BhRfyE2W3JnxcJbPPt33P58xzF
n58Q2MF9+QHRweTPT1C+GkD+/CTixyb5SMMg8uen0F5m//ll7k3+HDzeyjqw
yT9/Xiwo7zXoM/LnpwW25Ef9pOWO5M/BIn+xMJT8+RmBVXrauLi7kT8/i/GY
byAdSP4c/ORH3Znvg8iflyC/x/Rmfhz5c7Cehv78DjHkz88JLOqs/LXGn/z5
eUH1/mUg+XNwfoPF5RVh5M8voLyPfGxp0pr8+UV83jsiskE4+XPwFI/K32cC
yJ9fElTruR3In1/GfOv126qVEeTPwfw5Qok/+fMrAts6fOiEYivy52B+nM08
H/Lnpfj/2kdWBliTP78qqHyvM/lz8BG75/u1/MmfX0M+1nXLhZ+O5M+voz+O
N/YVPMmfg0M/WMQlBJE/v4F8f7Vtw5mdyJ/fRDy7vcVocQT5c7CB/jPnU+Hk
z28JLOz8s5tXXMmf3xZU7285kz8HZ2icHK4fRf78DvrrwnHtnnuSPwdvLT/r
9MKH/Pld9Jeup+63bE3+/B6+r1KOGh5E/hzcqNJrUd0E8uf3Ub8t03YecyF/
/gDj0861f/d5kz8HK/u1eZM/f4j5i41WnFcY+fMy5MM2679ltSd/DjbZtOWc
eSj580fI5z5lne/kRv4cPCY0P3imC/nzx7h//4Cpnz3Inz8RVPuFMvLn4ATn
uUljvMifP8V4FhFddiWI/Hm5wLwXOHvv7ET+HJxcNmZ0/zjy5xWCan/8IPLn
zzDf08tJbORG/hys+MdA8ufPMZ8wPuP3xpf8+QuBISzu8Iwhfw5WfGco+fOX
iC/8ALZw8ufgYIO2K3KCyZ+/wvw6fZV0ypv8+WvkL+VbH4YHkj8Hc30+O5z8
+RtB8Qj5AeTP3wrs1/7vNyZGkj8H66O62kWQP38nsLyvWyuLOpI/f498r8Y3
+ZQt+XPwL/U/T1+6kD//gPie83t7SSD5c/DjhH6hlyLIn38U2Nx3bS5GB5I/
/ySoztNyI38Onu1dUhjvS/78s8DqNPr+rbkv+fMvgmo9tBP5c3BO57Xbd/qS
P/+KeDgxxr5jAPnzb5jvLUr96RdE/vzbf8+/FH/+HfP7LfkvB3qTP/8hsIKK
aY/jfcifgzOjeY8kf/5TYHOyzFN/+ZM/B1d/W+sVHET+vJKe7/qRP69CvoJ0
8XUA+XOwDq84T/LnvwTFm+WEkz//LSjnjN0KI38Otvo0fW2NCfnzPygPfoCN
FfnzaoH9rnck+YE7+XNw2MXDEx09yZ//Rf6XNXKMugf5c/Drw5+mfPUjf16D
+X2Mw/H1jPx5LZG1KLLb0YmRPwcf6ll91yqY/HltkWk7jQ1wCiZ/riayF6Nc
fp43J38Orh+bVtsljPx5HVE1Hvzz53VF5swFkTf5c3CzyHfaLIT8eT383qXX
e5f7kj+vL7LN4VrH5oSSPwevXxOkNtGX/HkDkZk8fuT1qjX5c3Cezdf5x/3I
n6uLqvcp2pI/byiygY7Jg+c4kT8HK8/3vMifNxLZ2T8Pry4JJH/eWGRqCOcD
vMifg5X9iwLInzcRVc9vYsifa+D7rr3cOMeX/DlY8Wea5M+bimzC9rTy1ADy
52AvvjObL/nzZiivJ/tjDZ3Jn2uKqv06I8mfg80OJgV1CyF/3lxkjdPvP82P
IX+uJbKq+x6xap7kz8Eo1vI0J/Ln2iIr9ClK3uBG/lxHVK2vcSB/Dq74a3lj
vQf5c12Reb8+EO7sS/68hag6v82Z/DlY/+XQUB6PFX+uJ6rOR2tD/hz8b7xW
/HlL1M+HhZc7h5E/1xdZ0rKnwWWM/Dn42qi4suxA8ucGIhN4YutN/txQVDxL
qQ35c/D9kkYTDN3JnxuJbP6QqRERjuTPjUV2pvOAx7pu5M/BXerfqm/jTv7c
RGT3uidZFUSQPwcr8SWQ/LmpyJq2WS799iF/biYy6+DyLjvcyJ+DlfO2nMif
m4v/n98p/txCZB9ev5l3phX5c7Cpy6biMFvy55Yia3D1428fF/LnViLj28kc
8yN/DjYPjGja3If8ubXIHLlI8iF/3kpknfiEwob8OThhitQyyJ38uY3ITuz+
U3XAjPw5mC8vbGBD/txWZA82j+nZqTX5czuRdci0Xe5mTf4crOxH6Ef+3F5k
/PJbBpM/dxDZzrjK3AlB5M/B5pe7eq52In/uKLKjV6b98fAgf+4ksnWP5qzM
dyd/Dla/ePfqZWfy587i/9cvKf4cXG9o9EY1H/LnLogPIy+NPRtE/txVZNkp
X32beJM/B9d99bM6x4f8uRvuJ8e38LEb+XN3kS2pinq8KYb8OVgt5fiUtbbk
zz1E9v3BnUkjWpE/9xSZ36qqW0aM/Dn43Hh0YHfy514iC+YvrnqTP/cWmWa3
TTNHM/Ln4K+vIrt2Cid/7iOyRbuH2jQ3J38O5p6mnhf5c19RtR7Ljfy5H35/
xaHOmh7kz8H1NlU32+1N/txfZFoDP9vV8iZ/3lpUPK6aC/lzsP+4P482u5A/
DxD5Y07r+XrkzwNRf26vpl51I38OHna19/gAT/LnQSJb8MBl7Q5b8ufgAXyj
C2/y58Ei85zmF5ITR/6cId6NHDuCv3+k+HOwdY9ebRvakj8PEZnBn+q+BzzJ
n4eKyr4hki/5c3CHzxOjOkWTPw8TWeTyDT0Ngsmfh6M8d407ERBO/hx8L/1z
RHoc+fMIkd0dX/LpbjD580iR6RrMGOARRf4cfOU3EphQ8udRIjO8l710oT/5
c3CSRnsD2ZP8ebSoel+sM/nzGFHJyy4FkT8HL9hw5WFYKPnzNiI77nE/zyqU
/HmsyGqlnpp6LY78OfjjjrJR62PIn8eJKr8VR/48XmSxS47lrgomfw5eLi6Y
vOWfP28rqtaTBJM/B583unjkTQj583YiK7txy3h2IPnz9qLyHMXIh/w5uIg/
PmlN/jwB5elfvkDDk/x5B5G9GfUju4Ef+XPwSLtd9r+DyJ93pPHsnz/vBK5j
cTo7jPw5eMPe5PgBbuTPO4uq/YX8yZ8niiz3+8G6T9qRPwfz7XUn2JE/74Lf
fxkfYR9A/hzMzz2u7kL+vCs+z97bZHgc+fNuIuPbNzolkD8H/+mYF34vlvx5
d5F1VzbgJn/eQ1TtBx5E/hysnBfdg/x5T5ElOk7o2DWG/HkvcON3bgs7kD8H
77zvZb4zmfx5b5GtGnLP/G8C+XPw2+rI1kOiyZ8niex5o4+pzYPJn/cR2Q2n
1qeD48ifg2Nin79XjyJ/niyyx1URDfn7RIo/7yuydvyFZfT/L1fWN7kFPjyw
YdU6xO/YC2Uvx/QT2SbPnJJkvh79jH6xUX+RGfEDEhC/qk90XnMCfCjg9pwm
aI+JRxeO7T9AZEO27Gx+Ev1x18HLndRTRFbqZpZ+DL/XYF9D1x1gvj3DG9R/
n10RjdsLKJ/FBvdrYTzl77F+BXdR375nKsZLfi7tMlFU9jWRuY9bV7WqtSSy
hQeRMKI9Fed4jXkMXh330H4G2oPRsuEdp8ii6vkY2mPaop3ONgNF1X5FaB9X
5r5ueBHM53W3cb98X8whg3A/4y81qGuvo5wDqjVYZBbVP9Ke4HruTlydcwBc
MGJlvfuoX37OaPchiMeJnx7weDlrlG6Hv+CAnybOPP+vGJ7gtGEoxvf112es
4POHwXPVI4eJqvV44CXi+YrX4IozpzT90H/e96tXNHe4yOLOnD06D/EpMilk
pVuqyBpN6ll+Dt/P19XeAt9bNijgLsaDys6F7ceOQP7bP3/0RO6nE747GI8U
2dToaUY90N63xbk1OAnWeaU9dhFffxs9uLx/msh+vtxgXoHy6RG27Zj6KJE9
/ai3zxr5WEHQ8+U7wK73K7JG4vf5vnbtRyMf4guw8f0DvHq1+wb2vBfcrg7q
+7jrCvvlY9AfGvQ6tR7tie9zFDBWZDVdZzSdhOvl6/Qeg/l2w69R/uct4o9O
GSeyO1UHL07A/ZubzFxmk477GbP7zBC013H6Z1IvgpX10hifbujUbjs0Q2RR
u4dXH8F8xFEz0E57vMjCH7ildUH9ZzUeW/cgeMyX13uc8Htl9fc/7j5BVO1n
g+vzVvt8+C94zoBf1uU8X6p2XLphIvKDPetcbS3RHyrF4ZGZorKv5SGUR8i3
TXFvwIo/Q32s/PjEZt4kkf24GpT4Ce31yxujOu6TUf+JBX5X8H2xL7o+ugWe
r791zkSMd5ueLikcO0VUnR+P/KIaab3xVJRv+sQpP9CeuNc6CQ7nB/bgenfd
iI4dkCUq+3xcQ7xtUDq1VcNpIhukPu/iId4fLpyovRN8qrhg6AfUZ+GZPw/b
T0f/5IId453WSd9D38BuVx5PDUX9ykdHLl4+Q1Tt34z4WHxw95CAmSLjx6V+
Qnwx2vcu5gmYe7YGfH3VLlvrqbNElY9C/V3Z1r+W7WzE//jM5CreH3LXPbgI
vjau0j0B/WviuocHhs4RWf/SNRdvgu/mtFykPVdkV/vaLeLrndyWdRp8EKyc
T4P4NWvRguge85B/8oUFyD8q5l6yrAEr7y/w91lnqtdsmC+yEXzjQ75eY2r4
/cgFInPiHQzlxbe5eAN+f3Tu5Xn4vcj0owvmLRT/v95u7ajKge6LEC/SY/2S
0D8rh3tG3QZf3/zG5B7vD4OHWYxbjHju/yyF+1W+D5nxEsxvfvUOG4a/V+v/
6u5JsLJ+EPXZA2n5gGyRVXtMqTyB+ivo3md+w6WoL77AC+MFfy95J/h9TJ8R
Tfl69IS7EQnLRLatRfMzz/D/x+N0zL+DP6+7lzYU7Vcvuv2f5cuRX4x/qWeN
+DcsbM6dgBX//d75oHN7n4An157ajPsFc/+686auFNnsTWWv+uH3eZpim4P8
cH3jNz3Qnm+4ZoRfAp++jokEvs/R8ZDpsFWikiccNkV/sPn2S3s12k/YGd+J
vD9YuN4+CP4V0mtTe94fTAbt6bFGZL1FtDyUP2+3NeA5zkObcv//SueZsHEt
7r/Ny+J9mO+HaJqFRa3DeGvMT6RHf2jc0+Qt+KVPnGc0f95af3nVvPWYr0id
nvTH98Wq3bzpvkFU7R/A+wPSxtvgZXkFZ7zQf6srY2eP24j5deQr4Q3KJ/Hb
9BSTTaJyLvwOPn/4WBxyCrzI9LPDbd4f3tYYpeRi/CjK2Nu3pY5yDljDzYjv
2umiKeJV4dPRN3aCC/PeHbFAvNIq27crYQvibbPXB/PR/gfe/TjzO7go/Gja
X5R38Q2HASu2iqxnyaHycpSfUanAArdhfmjvqXkR8YSvO3wKVvZfxP3wfS6n
5omsZUg/TB3QH04aXrfdLrKMlYv1VuD6+DHll8B83+Tv+P67BxfPGLZDVK2n
t0B/2FfaT2cn7ndlt9ja6M/83IdD4GB+QAzut2JblEHPXSKzL+k/vAblGZA7
5XsNWNkPDuWzZF3R1Y35yO+vbJnXmb/PmvN7e9RukWlsuXTZB//Pz2F4C+7R
KPq3Ka5n7aIRfefvwfx0wcQUTbSHyrn5gR57Md95dXzVPZR/+5lvW94Br/tT
1lpG/9g21ebbuH2Yj6x6dOY3+qdaZr9SkwL0D35gE/pHj/S1eafA+30qT/VH
+ygY9SArZb/IUnXMGqXgc41UveRGB0TWbJXHhgLkBwMGdwzYBQ7uZOC2D/H8
uDhfr8NB5KcbeuS/xv3p9b/45TvYlR+ghesZltTgyopDyEdSvjfl+cb57mHb
AgtF1pYfSGmM/pA4cepTcIsNYU+iNdEfEo4kZR1G/OOv6+Fzvu293RGRcd1+
Be3BMdqjxWXw9yO7vXqgv2aFDf087CjmmwNDPs7F/T0K2n5J5xjyCeVBmY5y
Lvoh8KOFe+7/Qf3O97Kc0vO4yPjjDjfc3yvXpN61ipBvnBttl4bvC3HM8dsE
/pA9dvsujB8rbe7oRJ8Q/7//yhcL7U9vwRtxuyG431iTdhfnn8T40XBdy25o
D5v0Z2/2OCX+//lftU7JpDtgZT8rfH+iZp1e6cUi2/3MvkUROL9xsK/padSP
w/QW9xAPGmBCXQxW9iPC9/VRO/gh5QzqY8vI3X9x/YXVX843OovxICM8bib6
L99HaRfY9mOFOA/3M/CbnNmhRGR6U6ZLj8HFHzf3+AHW4g8e0T6N3pZ7rzwn
sjoNCkbWQ3mmvTDRCjovqt4PxPjN+/VTcBwPJOgfNmVLz2VdENmUJ5/f90L9
Zd69vtHuIsaDRk26laG98jT4MjiAb/yO8ncrbdN9+CW09/P+Rr2Qz826MM1L
97Ko2m8e/ZXnQYXgRnzj8jY6yjkQPa+Iyr58eny9xlH/klqlInt9w/5XGPj9
wVEbNoGj+EQL1xO5b+/46Kvo71HV33n/XbvrQ9d34ES+IAD5b+U2e88F10R2
69WtWrnInxNyU5p5XhcZf5zWDeXHl3HeAb+5FGiVAeb9Iv0Gyqtwy/bWqK8e
ywzWm95Evjo4tXIT7rdgUWJGMTgxpc3boSg/jXmLugi3MP/jL+ChvPg67Ma3
Rfbw+3Wd2hgvjk9t1DQfzJ87p/D+kBn5usMdlOefhJsrcL3D0ief/gE+dq7u
HwPU//lRx9euvIv4scrlR29cv0Xqr3FB99C+Yz7snon6GzfYO7EczNf51UN9
3xBT3abdF1m8U4+3s8GO/Xc1sX+A/Ddj6cuTiE9ZSW9eXga32TfWqD6u/1H3
VsXDH2I+ZOzV6jTigXdi3zW6ZYi/+3ZvMUZ7m5+wZmwhOPVvKx0LxBd+bHyv
RyLz29drfTOUR0h0C9faj5GvOV79sAD5/sqwDo1zwTtGjl6tgfL4GjTvRfQT
5HvSptwv+PtY/wsn34HH55v7OuP3N3nVX73gqci6XnA/vYfnS66hYzzLEc89
JzzNRj7B50V3wU++Fqs/xfidb3PYOaNCVO0/y/c7sPzR0OyZqPLVPF8ycX9e
DHY5pfP8OuJ7of6QE8Jzkb1r2aWnEeKplm5eTuMXqH/16rhjiD8DNV+Mygf3
RHcNQXmfbmzRoeNLkfnUMtQ0x/Xw99R/gsfwjRDxOT/3O+cVyi/jQ93faB9X
qm9VBL0WWSA/ABXt0aaqeVE5uJHWg7I6uL7Mb/Erp71BPDXq6f+Czx8+zkyz
f4v+0H5LwGHeH96eaX8FrOxXg/qZ9aK2Y+o7xLM6r35Wo/9VPA1s0OK9yNo/
dt9yEfE+oGxseSFYt3PR9SrUR/bd/cd6fRCVcf0B2tv7G5+X1/6I/Mys1Pkx
+l9kqdPIXLBy3iufT1+Q2sV8Qj73qmlfAfG88kyu/Xvwo0uvoopxf3wd7MLP
IgsbqW7UUAf94ajxU88vaH+rV17UQP7AXyO+C+Z5+xbEvx77spdlfMX492ny
DJ4PFuy6lmr2DeNFe3e//fhcI0+j7Wnw9IH7px/jfjo3xk78LjLnOlc67DVC
f1iXVbfJD8T/O3HH7/HnS6tOPs4HN3/yzfkRynfYsurDHX+i/PkCYdz/+UV+
S3+ClfWHKC+LeWnDcypFxQP24PnSzD1xwVUiM7u1+7E2yu/G1Pc2FeBuHT4E
leihP2Ta1Zn+C/lEW+s6DPEnK33AI/vfInsR5NdIUxf9YdT6wivgsfwFecRX
79SyJal/MF/92bEi1xD9YbD+sBbViA/pXGCiP4idYw+Da3vtH7QT420Ipvm9
/4oqn4PxcGXS5dpqNaJqP0MD9IfuDctywQmD6sXH4v5jEyMOxdSS2PSOL14Y
oj3wZenvwZP9n1+ba4b+EHdsyMLaEssPvdAuD+Mdf+/HS01S5q2xaE/5YV7W
98A1r3I8NVCfDYKH1xpfR2L8OCsD/F4f/50PzOpKqvUB+L5Cr9cHToOV+RC+
j69DFutJrGraKeEtPueeokl9iXnxDR610B9sVkfvBvNzDFLQX4ws71l2aiCx
zUkWj/xxv2kmujU/wXuzzBpY436u6Cfcz1GXlDjngv5nozt3f3BDiT23rllc
hPrI1Dy/oAI8zcRt3BDEv7uN6w2a3khi+udN1qcgv+P7qDo0llhhR/+uNSi/
WWrjLUrBPcZjhoL2V1F9qDq1icQGPHN8J+Fz/l5UCw2JfRYrZuzH72V/cy04
DJ54f2vbBqi/9x8Hze/dVGK9+IZx+P7It1tltWaSar2INvrDi2cRm8GN+cIa
cOVTM/M2mhJzMjf9NqgF+kNZzz/vwROzLmWHoH1su7v8zsLmuF9NY7UofD/S
3b1eWhKrxR/4ojz4uWn3wP3f7Ho3GfdXcCFOGq8tMfVFo5sOwPVpnJ0Rbq4j
MeV4HrTflJOnTc+AF2i3mpNijf5wtNZvUVdidd76TtiK+K13KOB2kxYSs9TK
WprG+8O+MXt2g6ti9rcr4fnSroI5nfQk1rzDwX35aA8WeZ+ESnAjp7d/96C/
jct1DFvVUmKxr1f07ovPb6wTTZi+pNofHP2Jn7NXAZ7fcaTVMnx/1rInN6cb
SMxi+PzcZri+R4uMdjsYSmzgkYbHJbQvn3ldZ5eCf9j2nH8K1zt/5pKUEUYS
W/o+7FEq4uurqVdD9IwlNuO+95zJ+H1+TtIRsHL+L+pvZXp0ZW8TifWdkrXY
E+X1ddTUG2qmkspPoH5iU0/s2gzuz1945es1Bv+Z2cZM+v/6Xr5txAfwg8f3
TI5h/E7sP5ItMpdYix8FxUkoj/yk3YbeFhJL29Fh3GbEQ/Ue737cAyvnw3D/
kGh7fbylxLpcHhF+nM8fEvrvNLdC/9OpY7US16sVv27GGfC7WfpP36M/Dox+
2E+yllTrf1Afp8NaBmu0kpjP7zrPD6B8jJDo7gE/Dz/SyA7ll+a/4HsnG/Qf
fiA193Fel65Wgkc4dc88gPKycVPfscqW+jd+L9MxfDqzk1T7HSJ+3bPJ7PsM
/FCzwiufr9ewPBo4wx7ld/zHpUUM/cGksqWjg6TaT4P3B33Pb6XghZ+OFYXg
fgJ0h5WOcJTYo87Nlk9Hf8zW3JGn5ySxAKGx+k4+PjR+lXUE3Kzx/s1jwZEN
rJKTnCXWVJjg1QDtk+/bWsdFYtp8wxDUZ2V1jt4WsC6Kh6E9J1Td+dLGVVL5
YsT3vG/aVz6AB/AFavx566d22xa5SSyu5eULP1B+yEKmertLbJeWY1MB8aPg
RUnSfXBl+ewfY/C5Rnmd1hM80B829DQoQvxJKQtuYeGJePD3hoYOrofvY3oG
bH3hUYcrqD/lWDgvXE+X7PFdMN4MK/26RcNbYs5q/cbX4f3hgsuUPeB71nkH
66N8LPi2Xz4Su9RnTrQO4mH6yS1+VWC+zq41xrcbRyt0VvtKzJs/MMX1YDr9
iflJbNK155ef4u+z9vW4+Az8dsR+3d8oX/5exQx/idklXQ1Vw/f75N2Y5Nga
XI+vbEJ/yG3W62prik8Yb16ti/UdGSAp6xYjMF6ErJqu3TJQYrkbjS61wv2u
XFb84Qi4XZ36MWvxfV8X1ZxPCpJYwRJHm/Vob/wc+zrBkmq/IsSfTTNHZ24B
K34C/ad66r4esUxiL3rO2n6hKfpD5kfvj2Bl/1HEs/x0B63FIRJLaKOeeAvj
l/po4b13qMQ2vF9+2AH30yd147n7YGV+gPZSOPjxxglhiEfO3jt1EN+0JMOJ
FuFoX8m6Q/ujffJ9t86Cf/S1tbmP9nE6abGXHCGpzvfD9RojADaNlFi1cHl+
ETgtsfG7PeDslYFXGyH+XEmIKukcJbFhK4NaP0E8sYmfsqEKnN1nuO9XXB9f
97A6WmIlme++f8D93Qv73TUkRmIHxNr3E9He3IJ9PJ+D/cKGl+Tg+2b5j2g2
sw3i48+RaSW4XvSaN46xkrKv/WF8HoAE6yq4NM511UA+PqBYR8ZJqv2OcP8f
bPpltIyX2OukRRd00H4iLdd2OQo2rpg1eyPiI3+NqU9bfP45Pecv8uNKfb2m
ddtJ7L3juC1qKI8E3Y6vt4DDn0SvO4n6y9Ocfzq2vaQ6fwDtVa3JxbUfwZNG
8weU6A+YwC1OkNiYTBunnvj7ArWwRJ8OkrIu2r8V+XMw30dW35T8eUfUtxUi
ujP5804Yb4xfXGxsRv4c7LPZxvGzGfnzzhK7bBa0u8KU/HmixOY2WjWojh75
c/CGlYt2FDcnf95FYq3nxEx0sSZ/Drbmia4h+fOuElvXAT3Qgvx5N4m5DOw7
Kd+W/DmYb3d+xoj8eXdJdR5WC/LnPSS246zW7bMtyZ+Dq1zT740yIH/eU1LW
uVw2Jn/eS2JqOSM+xbUkfw4+HVRbx7Ix+fPekmq/CDPy5+Dp7TGRsyJ/noTx
JxYdR5v8eR/E3zYsjo9Xij8Ho/R2zzchf54sqfa3tiR/3ldiRzLeFvP1too/
B69JWrKOxyfFn/eT2BKhd9Mjzcif95dY+Six65xG5M/BQ7Q/ZI9tTP58gMSS
Z5cFbTcif54isXS3JdrvDcifg0fxgcSc/LmA70s9qnbNkvw5+Nlkj8rf1uTP
RUl13lQL8ueSxGRpSNZuA/Ln4IVXl46wcyZ/Lkuq8+PtyJ8PlNibpcblfH2D
4s/By7rqz80IIn8+CPFA2WiZ/PlgxOuWO3xv2ZM/B7/Ye80vWJf8+RDp/88/
FX8+5L/8RvHnQyVmP/uU8ywT8ufDJGbFha0t+XNw4GRDux465M+HS/9/3qv4
81S0d2+z0J765M/BfN5vZUX+fATG25Cb42u5kz8fifu/tXPNYmfy52A+Lyjy
JH+ehnj4YFqCpiP581HIzy4M/m1iTf581H/5puLPR0ts1czXoTtMyJ+DF9de
N8vQhvz5GInt8T7bdow++fOxiP/Dlhz19yF/Dp7bzyp9qgH583GS8tztlzb5
83S0zztaX0JMyZ+D+XOB66bkzzMkJqz+PJ7PNxR/Pp7imxH5c/C47bvCvHTJ
n0/A9Z422536z5+Dh94z/5tsSP58osQM7c9W5ZiRP8+UVO9zNCd/Di40ymff
rMifT5KU92QmtyB/PllSxpEDDuTPwSabx4+YaE3+fIrE+HHEghX586mUr5mT
PwffXLNoRF9T8udZEutnj5HMgfz5NIn9yeu59Y8D+XPw/dp3dD0syJ9Px3i5
4O4HEzPy52B+rlO5OfnzGRI7/yJv7Dxb8uczJca0k4tvGJI/B2vxFzQsyJ/P
ktj2wHdZat7kz2dLzGDmVXVvE/Ln4Ovzp3V80YL8+RyKZ7bkz+eivviBWa3I
n4Pj+QNnE/Ln8yQ2UsPDc01L8udg7U8DrRq6kz+f/1/+q/jzBRIra+Lz5Ks2
+XMwP8cyoSX584Von+9+dBvQivz5IvTXxklJb93Jn4P59hsptuTPF0usXoe+
d354kz9fgvjaJmxuqAX5czCP27UtyJ9nYzwY0azhY0Py50sl1jtz/Mg39uTP
wcp6ZWvy58swPmr6aolm5M/BEfzBZzPy58sxfsz5nPzDgvz5Ckl1XpUN+XPw
xcqf+nom5M9XSqr9f03In+dIqvNjNMifg8fwDcctyZ+vktih0Rq/rhuSP18t
MT7a1mlK/hxsOkV3S3cH8udrMH+NPq4VrU/+HKzDv8iZ/Pla3G+cR9lbK/Ln
6ySWNyH361N98udgvi99Mwfy5+sxv3zypauHO/nzDWivz3uY3nYgfw6+dODG
7Rmu5M83onxPSSdnO5M/3ySxGw/Wzp7WhPw5mHvHpmbkz3NRfnofera0I3++
GfEycuyL52bkz8FX7T1yv9uQP98iqZ5nmpI/Bz9dPqCdmiH5863ob7fMLvH1
8Io/3yaxmnFZ9X56kD8HD+cJkCX58zyML3zBmhX58+0S+/lK4+dCB/LnYGX9
hTn58x3InyyGtLW2JH++E/OFjbv2/7Qjfw5Gtpt4rRn5810S8+QvCtiRPwe7
74zvl65B/jwf+X7N6PAsA/LnuyVmwwc8TfLn4Nb8ICRD8ud7wNvr/Vjekvz5
XoktuswHMvLnYD4PfWRK/nwf5vtvFj9MtiR/XoB8f/t2Nf48QfHnYGW4bUH+
fD/yV74g24r8+QGMN7YFO37rkT8HH4iJ6PfelPz5QbRvF3RgN/Ln4H/+VfHn
hzCe+Jy4NNqV/Hkh4m0L5+277cifg8v2T824akn+/DDa5/HvycfcyJ8fQTw6
9yrTKoD8OdhXmfCSPz+K79Oa3Pm7O/nzYxLL2ZHQ7Jot+XPwneOZvQ/98+fH
Md7yCas3+XOwsn+NB/nzIpRnwJ2fTxn58xMSm/IwYvkGI/Ln4ONZaRVl5uTP
T6I++YINf/Lnp9Bem2Di50z+HPxy+7N+o83JnxdLbF9Gr2k1OuTPT6N832cE
c3+o+HPwQL7gU4/8+RmJZRS2m6dmRf78rMQ6jSg82V6P/DmYL3fLciN/XiKx
tOAtZsEO5M/B2TEag/l6NsWfn5NYyyWSZ2FL8ufnJRb8zKlLcCvy5+DkhOZb
FjuSP78gMQ/vkfuCzcifX5RYnx7B1YIT+XOwZVyC81xT8ueXcP1Ol0Jb25A/
v4z+0ytryVor8ufg5dLvLon25M+vSMq5kz8cyJ+DLR7n3rT2IH9eKrGQFOFa
a2vy51dR//FrjYcZkz8Hy9M6JRw1IH9+TWJ1dtduXm5A/vw64sNB87MDm5I/
v/5f/1L8+Q2JPUyxP21pTv78JuY3fENNK/Ln4IOfbewNW5A/v4X58OtkMc2C
/PlttI8/g54dbkj+HHzx9i+L9Rrkz+9IbPXEI+/u/PPn4NmzfFf3dyB/fhfl
3zmrfl998uf3JNV6CTPy52Dfh1FD4g3In9/H/LdbSvNZGuTPH0hMOrvh9Tsr
8ufg5NzJs/JcyJ8/lNjMgrnBCfrkz8vQPnb/LU1uSv687L/nBYo/f4R4wRdE
upI/B0f/Kpj115X8+WNJtb+0JfnzJxI7uuhZ4XFT8udg5bxcE/LnTzHfO1Oc
3tSR/Hk52gdf8GhJ/hw83mzsS+7vFX9egflx84Gf7czInz/D/Ns35muJDvlz
sHLeqC358+cSm2B0eWG2C/nzF5Jyrt1pN/LnYH6OXZMQ8ucvJdV6Ngfy52BR
vcQx3Z38+SuJvYqPsJ8TSP78Ne6v+4dLdT3In7/+b76t+PM3iIfa1uYLW5E/
fyuxVH4wjwf5c7Cy31Er8ufvJDbIwkPvkBH58/eS8l7aLWvy5+A1DZCAtiJ/
/oHyRUPy5+DNdmqrHlmTP/+IeDBkw1Kevyn+/BPyhQbmZklq5M/BeTffTUrU
JH/+GfGmUb/GIU3Jn3+RVOdVaJA/ByMNaXO5KfnzrxIrTslsvFeX/Pk3idX1
6XAg2oD8Ofjg9YH79miRP/+OeO17q/vyeuTPfyC+tk0qvdOE/Dl4068rLm00
yZ//RD4z+uNWN3Py52B1PgHUJX9eKTG+/KduE/LnVehPU4TQxTrkz6v+y5cV
f/4L9fUSib0R+fPf+P1f79+esCN/Dtb4HbinrTX58z8Sy5zwuGhsc/Ln1Whf
SRcd7hiSPwdznX7Iivz5X4k52ja54GlA/rwG8y2+fLVGW+XPwXfu/+6ka0/+
vJbMgvhArk/+HLxp6HVPW3vy57VlFsg3PLQnf64mq953Mid/DtbMjrz0zoP8
eR1Z9X5zC/LndWVmMP1Xr7v25M/B8bpz2ryxIn9eT2YtBs8bkeNK/ry+zKau
+lkz3J38OTh6y66MpTbkzxvIrGXw3HT+vErx5+ANOdWTUg3Jn6vLyjlKca3I
nzeU2dXP18rnuJE/B0+ucB8im5E/bySrzmOyJX/eWGZq31NuZkSQPwd3/154
f1Yg+fMmMlswdXzrmbbkzzVkZikkt2ttRP4crKyPaU3+vKms2r/Ljvx5M5kt
w/Sfr4dW/Dl4ibx2Xokj+XNNmenOfqyTaED+HDwT07+zjuTPm+P6nHqd9HYn
f64ls1CLwRXtrMifg5GGxG43J3+uLbOtXS64n25O/lxHZlyn8/dZFX8OnvPw
xi1jB/LnujK7FWQ8X9+X/HkLmdkedv7D118q/hz82TEkknmRP9eTlXNCN1uR
PwencLH2z5+3lFnWuF/qf9zIn+vLLEwNPd+G/Dk4dXZV4Xo78ucGMjuXwdZ5
2JE/N5TZwOQW9/3++XPwT/9tLrEO5M+NZPbwYHcbZx/y58ayaj2qFflzsKdj
ZK+BLuTPTWTmXNfPNrkF+XNTWeVrNMmfgx+07WE52Zz8uZnM+HGby4zIn4M7
2D9teMyZ/Lm5zCz4C0sB5M8tcL037vZubE/+HMw9iVYr8ueWMuPHhT/2IH9u
hfLY8Ve92JX8OXhxYkbYUw/y59Yya2KWYXvNnfx5K5mdNBBuNDcjfw5Wxitt
8uc2MtOO+eY+y5r8Obh+pv2Qh+7kz21ltis6rn2xDflzO5k15wfZapI/B/Nz
0hu1In9uL7PaHo9Ptvvnzx1Qvl8Wy2tNyJ+DN9U8715gRv7cEd83a+c6SZ/8
uRPKO/FmH4NW5M/Bp6++edbEmvy583/Xp/hzF1nZ96mLL/lz8OgjvVfy9Q+K
P3eV2YWWpikuhuTPwcp+T8bkz91k9rbjvPPK+0rcn7vLzD2vScUQV/Ln4MSD
49qOcyF/7iGzPaecTGPsyJ97yqr1aS3Jn4P3GMR2NfQgf+4lM4+HmaXNLMmf
e8vML2derSH//DmYP3cs9yB/7iOzKNOvtSeZkD8HqzmfW/rcgfy5r8yarfhi
vtWe/LmfrOzr07UV+XOwMr93JX/u/1+8VPx5a5nx5Wt8faTiz8Ffro4+uNeK
/HmAzC5qlhw+5ET+PFBmr4651a1lQ/4cXOmeMPVmIPnzIPT/XvfqTWlN/jwY
/cPVceLxQPLn4K8X+8yJtiJ/zmSl3/B8WPHnjMqjBfnzEJm1zdi/0deG/Hmo
zI68Dx2xuhX5czCfx83wJn8eJrOJVf3PDPMifx4us+O43JIg8udgfjzHDGfy
5xEyY2Vs0mh38ueRsuo8Owvy52C2oaHOHl/y51Gy6nyT1uTPwcr56O7kz6Nl
Vk+/tu48V/LnMTIblMRcHsaQPwfzdr3Ug/x5G/Rfk5Nz+fuDij+PldlwtRtS
mTf5c7C05UXqFDfy53Eyc2vSNVXXgfx5vMx2ehx3cdYlfw4ePUCvyS478udt
ZfbNZ71m7Sjy5+1k1jF4qH0HN/LnYL6Pwy1v8uftMZ6r167Ssid/Dv63/kjx
5wmy6nw7J/LnHTC+5t695mtF/hz87/mz4s87yuyg7b6QVn7kzzvJ/8+nFX8O
Tlsy5V5dW/LnnWU2/++ygdcsyJ8nIl70e6t/ypz8OfifP1H8eReZTXteerCe
IflzsNb65oN6mpI/7yqzrnyDYz3y591kJa8L1SZ/Dn5qddn0hj358+4yW/G9
r62NAfnzHrJqP1l98udgYz6A65M/7ykze6MQ+zMm5M97ob1wsWVH/hwcWLiZ
pdiQP+8tK+913nUlf56E69k/MLS7B/lzsI9v8+r7BuTP+8gs54Xxlle25M/B
yn7R2uTPk2U2iie2euTP+8qq9TZa5M/BT5v8neBmSP68n8wcJy25u9+Y/Hl/
5EvrNnZ2siN/Dlbm883Jnw9Ae6h3Ykx9Y/LnKfL/n18q/hys2brjq6P1yZ8L
MrszteDsOm3y5+Bb9W02JBmSPxdlhmleXQMj8ucSxm9ZWH7fgvw5mL8uttmC
/LmM9t5Q74u6M/nzgTLLCxsyjZ/HpPhzsHIemjn580EyexYt9HmmS/58MPLF
b1W2ls7kz8HVR4JG3P7nz4fITNnO4p8/Hyqz/lwQtSZ/Dh7EFzS3In8+DOV9
9idGDvLn4J+tder9siJ/PlxmY7tPeGIfTP48Vf7/+5aKPwf/WJp6/K4D+fMR
iK/xN68/tCd/PhLxfEJ5rV/G5M/BegdSHFzsyJ+nIf8zif/e34T8+Shcv1fP
Z2uakj8H/8vnFX8+WmZ/ajdrYuZI/hzMn5tV+ZA/H4P+bdn0HjMgfz5WZjUX
2izu4Er+HDxjylTbJFfy5+OQPzxZ2fqXC/nzdJn9fpPHnLzJn4P5OeFe7uTP
M2RlX8LP/uTPxyOeYTox35z8OXh+qmtOLQ/y5xNk1fzXl/z5RIz/zzP2/HQn
fw7OOe/z4KEv+fNMWbWe1YH8OXgCf7BiQf58ksw0+ANUd/Lnk5H/8wXt1uTP
wcr5r37kz6fIynV/a0X+fKrMJjWKWtDGjfw5mHuX057kz7Nk1XmzbuTPpyE/
KtxY89ye/DlY2Z/Rg/z5dJkZ8gnEP38OVs5Tb03+fIbM1m1euvO7F/nzmRgv
Nrl+5PtzKf4cXBA4rni8FfnzWcgH1ppGqruQP5+N9v/te8Zld/LnYGU/Hnvy
53OQb7ft3V/NhPz5XJkdaLPbd5U++XNw7QTXfjx/U/z5PMQjo6X1J3iSP5+P
fH/1J61V9uTPwStsQ9+M8iZ/vgDzkaL0qLl25M/BV9o//NzKhfz5QpltXJx7
+3cg+fNFMhsRc2uUNvJfDYSpB2C+b2QB/j6l6nCTiYtlZV+7Vyi/om8/Xlos
kVX+GvXP36M/C34oZK+4jvY17O2QNXI25gtXQ5YNw+fcIzVdivasXpxpjf5n
Uf6i017wqfUHx4zB+JBeZuGauAzzM75hNj7nafcvcISz75Qi9F9+Tvvq5fic
HxDK+0Pp7ZMhK2SmXl8zaAnixaMLWqufgzMnmbFpKE9+7sPMlWi/H0ZkFODz
BSdndXTKkVmp1EIczd9nPXrW+Rp4i4Xu2Raon5BDao3SVmH+dyfeLh/1vXJf
0POWq5F/Pr0Y3hyf8/dWj4KZrG3zE+07Lu9ATp81yEf5gxuMv5tyv4yqu1Zm
hx/22VqM+qhe59xhK7jO6743eHtVjuFbh3wqyti4C/LN/GWb1T+BlfMkEV/U
F5dXLF6PfG/fwrd8/pU8z6TIZwPGOzS3zbw/zOy+8gGYj+PV+D2+jG3iRuQ/
LY4fv434yve5t9yE+436M8sL8eV0elPHEjDfjuka2oPx6DYNBuYi/hgWdDHl
66tSp5U33Yz4mTtg0yNcz5XBp47tBV+ppdefr4+1kf4uT9yC8WCTh+sXjF+Z
/f1H/gJzj+iAeHEvaVS7NVtldmmvzaTLaF9uPfbah25D/2n0qewF7mdW4od6
L8CON1yaDwVXJNg/nZkns+kJmgHHcf0B8SlHnbbLKr+D8Sg7esOya+CiiV/L
T6P+P4Q9Sk3bgXzFju/wjP4QbNBWf6es7MvJ9xtY659odwy8fnJxYwv+/p7X
orrJu2TV+Z+4vgS3K4/r5iP/c7u63wX5SZ5joyNbwXOvlt58y9ff2kYujduN
+52tnfQe8wP+nvwnsPgmbfYJcIHJ8bgle2T2rsWkPccx/moY/LLx3Uv/j3w4
Rde7zkPwqbgHRXtxfUWaqY8m7pNZF34AIX/e2mRXoWUB2kNV5MhS3h8avFlS
AlbO58H/n1drNWzgfpn1bsZ3pkN/+Jsc2+zAf+0zvWp1q31gi9x7AU1RPze+
3avd5aD8//VNjp90y36BF59elPqTP299m3BozSGZhW/a3CuOr0d/MXdxaKHM
PvTYqb0M/+9Tfn7IC7Cyvzfax4Kyem1mHUZ++O3X4kr+fsbdEGvnIzK719Or
tDnaG18GcB3clR/QietZWVr4IO0o8r/Iem0P8Pn0he8H9I/J7GxVTnvu4+LO
ui06Bu7AN+hG+W06OXhw8vH/xs/qo9ui6xXJbFYP1AjifeKh55bbwJ1MytRn
o7/k7zOviTuB+PcFAw/igXp+r/ufwMtnHLxShPaSnLdi/5KTyN/GY8bN59O5
txb4npLZgubtn6qjffI88yE45HszC33Ux8BV8VGZxTJ7H1Fg3BHle3rZTAur
08jPtZdV6OL6jBefqS4BO2xo9SuD+7h5te8NPPPf8x0e9pqdldmLbjEOvP5t
ssbO3we+s+mBViHaU2bmfrlLCdqXZ3PvAFwff4/9Nzi8Ui+kH+rHfbST+dpz
sur8AbTvWanSn9DzaC+br2ws5+PD4Nw7L8Alwt6Ja/h8Wnq6d9YFWXU+Oz7P
7m88z/mizPR3bszj76d8SOomXQf/27+Dn8s+6hLGvzFJ2Y1RnmsTr5kaXEZ5
fJN0q1E//JiGY+C3NUYvLuL3E+JjbidfQf8V1EscG6M/RGftqVeK9rS7xt8H
9VMn/OScbaU0X8Tfc+0SfxXjd2fnTn8RXwr8/cI+g5X1o8hvNbzTTLKvIf7L
P7fXaob+4Lanyve6rDqPBZ8XOb6/+RBcchNfiPxTz9Zud+YNmVm9jzT9injI
j3mzuikzzGbKuuF6+LLlc2C+b+t59A8Lg7KQQbdk1ftUKP90XX1jzduy6rxD
XM9Nzc6V+8CH21o6ZfP16E0W3uhyB/MnLpTwe1kNLu/6Db4w52B2b3z/I7WG
s9beRXw/LPTaWA/94W/4gLB7MuPDh9gQ/aEqk70ET3vhP7egLvrDt6OGs+8j
n6xj0pKpoz/w11AfIN7eN8xIRn2sfOt5/TpY2f4E1/f1xbCdox7KrNugxbPO
NkJ/KN8xw6AM+QUXeBo6LLfsVb/j4M2hAVoufL3GXavgvo/QX/aX1X2M3+OP
Veo/Rvv9ONe8Ftpnfumq79vAyn7jNdrKPhvxT2Smbdu3eTHGt+SzOjs+gzty
cYn7LzzZfnr2U5k1nZ47yRTtQevYnL5+5Ri/+QNF1M/AQ+cCy8DK8iF8/+l9
dfUnVcjs0U7Ha91Q3sZ8mcozzJ9PXFgfgfY4Ki+j9Bx4dk3rDaEob74v96Dn
smp/NsQ3vq2X5guMT/KRhny/nsxVrskF4CKHyTU70Z/+B5q9htc=
         "]]}, {
        Hue[0.37820393249936934`, 0.6, 0.6], 
        Directive[
         PointSize[0.002777777777777778], 
         RGBColor[0.922526, 0.385626, 0.209179], 
         AbsoluteThickness[1.6]], 
        PointBox[CompressedData["
1:eJxEnHlYTd/7/qMoFJlOREKhUG8yhIolkSgyhqKSUJ29j0QDRSFSqRQVzaWi
WfM8DyiEQqFICKEoFNXv3lnf38c/rtd1Tnuv9axnWuve+8zYL9hqPlRISChn
lJDQ4P8X91x/0WJFKqanHD1cIkXGufofP/3WiliZtZ8LqJUiVs6P9eVarch/
k6vW/3wuRWqDuxWrwPJPW7YJvZQiMnYbRK3eWZHQ1WsGRJ5JkeNHz7eMfm9F
pqxb3fG7Uoo8YEoLUsG9tcO6ldKkyByL/sCdH8CKXsLJ/lLE03XG0V5wynuh
kqmXpEiDse3m0DYrIrdwtUSzrxRZaJg6V/OjFTFMF2Lir0kR951fh70HC9uP
klfwkiLfjo5tvvjJiqhVxK0ODJIi6noH85U+W5ElisNe7YuUIlfXRwY8AjdX
/LH+c1WKfF3TdPR4uxVZdSfVpCVMimw1GaI7+YsVGTnfWVE4VoqErdipWAAe
tTY3bFu4FPm9xFfE9Cu4/n5Fc4wU2bLwQbPINysyuf+JxISbUiRu/si8m+DA
13WivhekyFCFdf66HVZkufOp5iKM11DujHUHuKqgR2J8iBRJn1aoe6XTiuT7
bfZmbkkRCeneOcu+W5GFYglT95yTIkeXygx5Cf4g0JwxNFSKFEkebTr9w4rM
K4zoaLguRaTEk3LkuqyITU6J/gXM54jopytV4NRzGQttYa96OQnWqtuKBAx9
3C/qJkVm9ptuHPPTimz7sKXzdIAUOdkTMjsNPHL9H1kT2PtJV8MQg19WJCvo
dVDMaSmybGxfYy9YT/K4rPMVKeL6eUt26G8rcnFO3rVH3lKk6f0lP80eK7K1
XmTLr8tSRLXlLvseLF0WHK53Sor4vBq2wb3Xipg3xX3Wx/Xbnq+epfzHisz1
Zs+txXhX1zkJPQY7jZg4dZ+PFLn+MOfF8b9W5JSByIDhRSny41535uQ+K5I5
r6tEBf6x68MknwJwiDkv4jnmf6OEYUz7rYiKjUu1Ga7fl39r/bABK3Ks7pH1
Esx/Z/Y7uVvgn6YFW+Z5SpG8OrE+XSE+Kb7fUlGK9RRL3tvYAZY6M/XKAj8p
Yhp3LePKED7RFlL1kPKQIjnR9T7LhvLJ0zdtc1/h+tNKf1u8BCvdVpHuwfWs
gvW0nYX5xKst9PgljK884OJMeRE+mepUIyqC8cn4VfRVgVcYksMawYgHryEN
VsP45PrJ9b+bYL8HFzXSxwznk+UhB+KrMd85rg7eaeAWmznPT8M/nJ0zLA1E
+cQmcq/rFfhnw8nOtX/AT14dX9qKv9cInCAbJsYn26vmRh9yRzwctfirOYJP
7E2tMr+fkSJvmehn78GLw2yyPsPe6hZvUt1HYrxGqtH5GG+Eq4in8ih8XnRd
WCQK8WC82+IxOHrBN+sYjGed4VUtW3E+8Zd/2O0E/wnb+UhWWoJPvjjFjZSA
f4rYdP0uAFt1KgpVnkU86Ok8NR3NJyeV2goWHkM8rHe9PWwMn+Ttuz6zeIQU
EdYq8bwFTvD57mfZzCOGq/oO6UnyyaOh6YkHX/FIseH01Z3gvecHjgm/4xGJ
pcenXR3LJ98SXtlG9PDIwYW3e5aN4xOepd4Pr7c8UjT/S91LsJr18n0ubTwi
pyOZ5DyeT8QdRFS3/uSRI3LmHvIT+GTlnuCFNR955O60iIN3wOnHhr1w+8Aj
M6VfreZP5JPL4sszQzt55MJSoSmSPD75erLOOLmDR+okd/xOA/85Hqu2uZ1H
5otffmIgxSepG7cLJMCuoveT/oDXvL8X3ojvNw0d4R42iU+mz7JlBL94RLVf
y3zNZD5RPLlxuTG+79PjTD6AOb/f+odH2rryp3hIw37ZdzT2fuERZMmfylP4
5PbLx5br//JIjPjU2sdgmbfuHlEtPPLj/ZFE26l88tHR3n/6Dx7RbUlwk5bh
kzEdN1yrP/FI9Ks2s0LwosleHxZhPCN6R2nsn8Ynj8tqP7Xi/jvrTKSHy/LJ
95Fam+918Ujyw+DuW+BrT2NuFwxHPFQ/r9WbDn8cM2dBCJj58OdWJ/jP5Zkq
Cd95ZDDNzOCTDSY2o0OxHuMKPPcvn4nvjzrZ+GaANziPV2CkxXOauH55mshk
Fzk+6Qk/lPYJ45VJJl3y8nzyzM1kqhHGaxvn+PAO+PDeqHcEf/8gOjuOP4tP
hIY+jduL78+J6HKVnM0nZvXTa7585RHPAinjdHC+Q9wa9j2PNATw1XfN4ZPM
nIUaphiPit9Nqb/g93KKH01/84i7V+v3MAU+mTaJ/NYfivoQJ1qzRhHrwyXe
Vh5RdzW69QHsBHPKveaRq86B5zzm8onJ7fMeL+FfnB/8N49PpJfe671fxyNb
A38tewL2efFfWAL8LeyoLs9uPp+8LWs3f9HAI78Zt05pJT7Zn/9+R0g9j2yx
KK8pBD+vc9j+F/4ed0Do5n5ljMdq3fAcrL+wifrZ4f8hn9R+9dmP+xsa2u+L
A7+3HxY5B/6fvjN9+aYFfCLSuvHma6ynxNaOCd/BQok9nQHw76Ps+K9XF/LJ
y/2n2MO9iIf1h6uXqyC+RaT5n17yyCStGzGvwGPSh67ZCX8/suq1i8siPlmS
+exM0wseqTcUNpy1mE9iah0u7X2MeFi6a9ldcP2DBRnRsPfJhVfGM0v4xFt/
0Q13+F/d/NqvkkuRf86XPS7+hnhQEL+XDp7TuGN9D+LLVW599C5VPjnwMLS6
DvZtmnbO+S+YuTex6V0p4kG62DB8GZ9056UsMcT3fSb+Xaq1HP4/35TxvM8j
XQtlJdvAOg0zLVQbEQ/ix754rOCTzUmKPg34/nXRlDv/qSF/an5YYgv+MbQ9
6gkYZl7p/YZHdsmOcbJTh7+37hdPeIJ46DHbM0WDT+LT9ph4Y336usKWFIHn
Sc0d2NOEeOh4IWm2EvH1Udwzv4ZH8sQHPg5fxSdl5hOXCiNexD5sq4oD7+IM
h+ubtnhHbiJ8kuMZJH24n0dyX1U7fQdLbDP8NB3rO65BdLf/avi/pn26NeZv
Vbdm8QpNPgmzM1ttivUrf3h6TBPYzXzRhRtPEQ/VeZ9c1vDJC6vV3y7h+raV
vypmafFJ4q8pX7KRjxpbpMPugiMDtszPQjzNKRA4Mmthn/NTDR/CX5yz4w3G
rsN63Ttn/Anr25D2QSUD/Kp9zJUXuP7K2pHiu7Ux/1oyPwjz94gz/vgXrNfw
UfQ47vc2Oqg8fD2fRCxE4GC+6hHPwrR0kO/3fFNtxP0jCnrt28C/Yz6mCcMf
vgZs3um5gU+Eka5DhkgRbT+PhQs28onYFb2cUvhzmFeVeB14q/kku7OIj98X
hdvsdLF+H9y3atYiHlxXlU3R4xNiOX7OL/hfnPPJ0CKwopyy0CX4l7BjloPZ
Jj4J3adYLYn5GNn92C66mU805vZ/c0O+KPbjKceDF5vHytZ1Ix5Yq1Gb9RHP
ppNSWvH5QYvY99/Br0xulo0URb904G2J/xY+6fzRfPYZxi/vMjxoxVY+uXvv
v7MLkQ+OIOCawFZzNmjORP69uzNg25ltfOI436ntDK43c+sT5dnb4V83t6xX
wXgvsD9F74G3vOycXYT7163f+I7ZwScBstn3xotJkflaF4rH7uSTi+Lx9nLC
6JdWlQVlgC2jJe/Mwv2bVgzY7jZAvu3erzAH119jMFO/D8zN+y3yi89CO6WI
XXxyRrY+pRn55+P8NLG1u5Gf1LteJSKeVyt8e9sGXnawwa8Y6xujhQy8h9Zj
+NuPaYeuLzDkk6VtGwWn4d+60lHH68Aml41XlSNfRk9s1rc3Qn2O/Fw6Bp+P
UBk6d+pe1GPPdSuTsV47xQ1Ei8HxNVeeNmM9kkX9Wsz28cm5UzH7svC5mPDD
AlFj5CcR5uhv3M+0f+S1eHCsoa3b6TuIh551xzaboJ86/WK8PO43rvvM5h9g
J66gYz5WHYVzA0zhX/ak4cpnxMPn3mFq+/nEuk1pWhPiVVFsWnMTeKlIlflL
XN+25Wj+GTM+qZ0XeuIG/PXBq6SA2QcQn/N0Qj9jPeY0fDp6D+x3SdSwHffz
7JbQZc1R/6+eVkqGPzc83K847iCftPFyx7kgn6hUh4pkgs9esGh+iXj1qGxs
3n2IT5rid87+i/l+a+nL7gOXDA1UOQJ/VS/Y6h9x+H/Xu5rtZb3Wgk9UhhSt
80X8fU27p/sRHLFA4clh/L128nCFS5aor/Z7Tr3G/cLiNIUXWsE/V3ea1aC/
+R19qqkOXFqgIqjn6kNEbo49H9dL1DM7ic/jgn9emcpgPd490F2A9R6TM5kt
Bsu6rPr79xniwY/deIDlE/MBdYlJsE+6V9xsMQGfZHXkb+djfBLu74ckgGcN
d7m6BvY9GjPixeYjfPI5jigNx3yLnPdl/wD/FFuyJg71cZLjdb8Aa/jjWoXM
M1y/ZPeUVTsK/w0cp9OFel/v16PdDB42echEL+SvmeymWWdt0F+8Ceh1wHqe
tHAXmnMM9fheY4w97l93oPLFPbDknjHGs1GPlEyGZrHH+SS4LKOxDP7marjS
d5wtn2j6lfseRX/UtPMEkwnOe1TlSHB91a2Z6/fY8clE6xV3uXrlo/ddrh8c
VPlzTy3Wu9tiYl+EPZ/cuxViaon5rdaybFzrwCcpd5Jl92M811fFZHwE28yd
LBQHf/2xosXn0gk+MVz9ZNw8fL7LYJjlwpOIl/xL971gv+iFe7TrwSO2FIa7
gvvn+890cOQThZFdF9VRX3YqPO6b6gR7R+sotsG/8rS6nxaDQz//OeKD8YrJ
bkg/cAr+x00H+dVU+ry32Gk+mR2XNTwT8Z07sdQyAdzFG/NtOb4/bmz/Wn1n
PmmVtLaZi+/bKc2Q7QKzXAF/jngQtf0b4IJ4mxeuv/kh6oNw6jO1M9iPeDe/
6ML62/Z/SW0Gl8Oc+zC/RumxnmfP8smlbx4bd+B+c7rNLeac4xP36s6RWqjP
zh0RWtXgBevkRyrBfg2fX8kKXLEe+m7Oa/D3K8WG9Iw7zycn0J2MRT7zaNnx
NBNszF0I93v76vLtPRf45Nar5KGOWA/1hvue/WCb/KGP/OAfV+tGHI5045Od
63t0MtC/fX24ds26i3zS99+zyGG4vna1y7RPYLso7x5nzD+8sqDnkjufGK14
r26G8f0u6alb6IF4MfF4tRLrubdpalI9OEJ5q8IofB6Xbe3h4MknVzbJB1rC
/lzdkbnEH9x3n0O8GSV/XF0CPlt8L2ItPi+uFp9i7kX9FfEpEWP6W8ybT/4K
3Vhqje8fjAh5kgB2dErceAmfFwU3JOn78Af3qSMRb/I5fy90gV9Kvl2SjPi1
9ttiHngZ/mn6IrIG17/rdYmo+2I9XyXOf4T1m+l+d8prcM5N3tgK5O+TrsN+
nfXjE77tjd4HiLc659WP51xB/fpx9LkT7KeEG1eDF21as/0N5udql+MmuMon
Ex42DNXE/JuOdpuN9+cTX0MEOur9Gu9JGlngES3qwcVcfbBgpA0D0P+v27W9
HP3uxwO3uvvBNalzXO6DNU3e1UYGYnx9dfYfMd4YR7G4ddewX+K9HGOP+f7Y
uffCJ/DarH1PzsIeuluv7fe6Dvvxxi3IRfxG69VrqAQhX33bMW884nWk5W/e
U/BGQ6O3i7h40NLrcgjG/nbtU+kNqJfJqy4+lAlBP6KrX5YlhP2DWkVcCXid
k68aH9c3XTrkvHkonxRuvLWxEv1ELtr0EWF8Um0eZXMK9h2v5KCeCMZsPsrD
P60UMqS2hKOfestKJiI/lst1fu8Cbzs5lqnC/BXJhJrACMTL5CP+vuiPbaUt
bqlHoj7s4yokjzycGH3uNTghLqDZAvefM/aN8bkoXH+FbOgsxJenkshyhRuI
J58Nt6NQT9Cu8WrAW4ptF+zHeqkIX+0URGO/j9mtxf08+mtrxsfA/6NzJpZi
vN+ku6KzwBtlWrtN4P/q3evPGsbyyfGdo9oX4npXO87tG4il/SP6ya+fi5dH
3cR+aTAxIR4+/J2gfQvrlXF4SGMljyQIT//6CSzDHVRw+4dXx6q94rAehV0/
P2D8WxpSYlTiUY/uLj0iiviOq2t3eQrWff30lTrmP6ZzjOGJBMT/KFHNVKyv
UfWBZdMSEf97rhvOgD9nVIaPLwWf8XQeqc3FQ+nLr+ZJ6L968uzqUK+PNg1U
jUjG/nnq3ug82L8oe3t0IlhGxkAuD/uBSek+zltS0G9I+g7Txd9bJ9cYdoMf
6gVZS2N8d+PEVK/dRj/73OSNPOw/Ew2JRiqfHHQz2/sS/ncywvnLa3DnuX2n
x8Hf64Lz75xLw/WU7B8Z4HpKgb+jFNL5hDu+OAH/vZw+xakGHKTWa5yEfNTk
dWTPkQx8/8YWFz/4m6p7wpIJmXwSHTosIh/r5ePaJpkNni4/KrAYn3dHjPpk
mIV6fXzXG398ruloUjUAPife2vAO8XXdLjgyKptPnDPrExbBv7mw1M5BPbHM
DW2DfXd5/9n5GXxbAM/B30db6C/2zuWTvTf0eYXo3/oPeI5ZlIf851Jtdh/1
08Dkzqen4F2euU+bkC+TDUUqT+RjP1S0ds5G2EPMgERMK4A9Cs+GLcN8Tbc6
OpaCdcsNPzTj/rl62QYHC//3+XidLpWRRdgvah1UPgJ/sTOXEk8Cm0afcY9D
PShfxf+4pRj5wah/TS+uL6N2s7wbHOQlxPIwXtulrWHXSvik+ebEmG/wjxdb
RR00SlH/71x+UIx8rKBktPMNOHzK9dQnXH1QCFzoWob+28i7tBufN8jViSuW
8wfX+TjsuZL8elcDnjdx+/Y++L+HtG7ZkQr0D0Yxs0vgL60T3UInVGJ/HDsj
rqMK8TC23CEbzJ0b/eTiQVxoh1EV1uv373Pt8MevouoLhO7wyQO+QdtZjE9b
2H7UDfBHk76wMsRLeH/ae+27fNK47eimdvz9755vJZ/BD10v76t7gPrAGx/k
fQ/9Y/tzsXJu/9BxyH5RNfK7lNjQAxi/cHvUtmfgZd0urSHoJ40+NCufrEH9
Qzk6jO8XCwuLyd7H+B9PGLIJ9pRoMnhXCta2OfAuAPfj2uqDD7C/Vo/UPM6d
L9U9DBr5EP47f/U6gnw0qXaUXRJ4T45U4ESuPlRrb91ai/txjS3W/27lWaWf
4PDoec/X5SMeSovErj/C+mF6jncRDwV/3mo8Rn6rkBF8r+aR1w3TCt6AP1hP
qjF+hHhIt7nu+oRPMsrvHW7F+M8nJx9XrOOT3WVrv368h3iI+6x/H7z/wsKP
3ypQH6pGz7Wu5xOPLc8a/3D1IcJMdOJTrBd3EIHvfwwOa8kGT+EaF/SzmoEv
Coye8cnkZRgh4j8mvd9f6Dn60Y1HPgnfQjx4bTt2A4xta+7ZbNQHd+/N6xtQ
r1tDk76Co12r57aDRY0DdSdivfqdRYf7NKIfua3MRmH8Bo5r3ix6AXv8Lj0Q
h/sl253Ofwaexl44X4H7idnkBZx8ifh5GjvVD/Y0ZX8dlX2FeFvk+sAK16t0
h4OBM3hcpUY8mAsUDzXxifrz/VkPYW8rk3iRUc2oB/vmReRhvlwYJYHfyzr5
xWD9FO1H5mx9jfq6bc/pjYgn263G/j/BDg94knvg71zeuv4G/e5zR6MpuJ6C
zjPdlS2IF/dykSXwT0/z3lkt4HfG1fOecf3Sqs3C59/CnzPcFGZz9UHNo0mx
lU9WtSoZrML+y2NpVc598P1q018yGG/rQuGr1u/4pL2xidVBfKsrrToy8T32
XylTMpVwv6sKJzfmgEc/r29VxPp/lcuavfcD8sWLYpmb+Htt2R9DhrTR/g71
KkGN9+IGeNEf9XUOqBc9E62y13/kk8AbKhVTMf8tY2P92sE9ueIDH/F5nPhb
1ucTn6ypWHZ6PNZ/jOLw9Ys/88kR01f2duWIB2HDWc/By/crrRxWjPqA5Xds
x/zE1Tx1uHjoffxC9gvGf+j2hLvw56O8n+llYHvtSssf+LyoY4Pvoa/Yn90u
NjgG+0xqP8+M+sYn88PeORxBf2P9oXR9MrjQorfdGfO719Ivt60D4xnyosTt
Po8oD8zo+9lBzzNLEQ8Nto3XO+l5HsZfV5easfI75n81zW4d/p47F2sB23rO
U/aC/Xzbx1qe/0HPLzH/psqD2nO7UD/CbvJ3IV5VSyNnPgAv1t55ajL8yaeg
qc+6G/nGmh3/Ff7W3TDk2cSffLLZb7JgHsajmb4zPQfs8ujd/Te4flCyr/fe
X9hPaSkvO4v1/hH3wHLIbz5h3jjceo710I0ZuS4arPM8y88N/Wx0xLoZOj18
olom8fsv/K0/+MzfdnDhosY4edRHg8DCZz69fCI3sZJ3Bv6V7NebuvgP+oHU
0doGyO8TUmQ8n4NnqDcu2498a+p+1MLxL5/s2LjiXslf1AfXJK3pfXxi1rHg
SxDsPd7lk2w52GWvXmgq6pVdiETPoX4+GS7RN94I1y+32/901ACf3Fm1yG0M
WMYm9HYyeMirgEUvUE9t2UbPbUIM6Z89YeZrjPeFe5/5L/Ch2ZMeLIG9FMy3
rgkawpAodVRG2MfZxGvaqqEMYeJ3H3KEPRoM7/W0gA/+3qyqj79XMRhef16Y
IdH/nQv+xe2nt2qmzBVhyIstwVFe8P9WvVMeD8DcOV858rOGTu7Bo8NwfZtT
7m+581atn6t5w5lBP5BG/ug1mTwlFzwsynfFENxfW439vVeUIZ9bxStk4H/h
S+OeDBFjyI/EMZ8vwb97Fr5PigbnuFcIRsI+ezeNcNMZwRBZyTbdRuzn4hT2
mX8B624XSPBRb4Tlr5PLIxky5vreXzvxuZHs0ylLRjFkwmzPg+b4+xK1nq7n
4ODiY3uyMJ7RvE2PHcUZsnVO+MUUrj6MdU+cLsGQ4cHRB5ajXysSr3QrBysL
P9iaiv55EsrQ4dEMsdW/+HkS4sdaeOUq8TEMybdfxRbh83v9DtIpYN/bjX+L
uPOl3ozubZIMMXt0zFYF/nWyu7P2F7hYkxMUUB/GTowLGssQ7JaMU7n60G5x
YdU4hrzJ9gyShj3Pf4je/xbcXO4TrIv1bm55o3FhPPPvnBv5ac2AiNS8CQwx
EpKO3sj1Sw27ux6AuT7wHerpx7qrD49OZAjX7amg39OsfRTH48H+f5JtnuDv
Y9u7zuaCaxX29gZw50uVOqb7pBii5T5knB7WT7fUVX3oJIYID2u6G4v4jy4o
kYoBz2u4PdYN/UB/dt93nckMKbt+LzIF8Tx4jg9uLx3zIBb3T0k+fuuyNEM2
3j06bgPWVyz+9rklUxgi0varL+gX4iHmi3ED2PSi6BU9xEtlqeRyp6kMIX//
/nqN9RwfYs6bIYP1S7/7xg/+xg+M6CwH99bd3vAR9bbc71XN4WkM0RS7E6DP
1YcUoRhxWfhniZvTUNQjW/cdZ1PATSLNi53Qr3J9xvbpDAmSPW2xBeNRcLm/
/Df4sH3a8G/wDxfHERODZzBk06PLRv3INw12aztWzWRIR7FQ6QXYj9Mh34Id
uIBEPHmwBTEX5Bgipr7AuQP3b7XocZknz/zbD2E9B89xwYfW1mmFYX2umlgv
s5nFkG2kcUAI9/tqmDheajZDKnaPXfII/oSk8TUXvJlrLOAfCTbid/bNYci4
DcZiyzHeHj3T6KEKWB8LQYcr5r9VJ8Q5BtxdcP51NvwjTqvBcIMi9acS1AfT
v4u/gr+sTZfZxp0vqW0Z5zuXIRl/djh/w/pnLL30Zck8hjzy6VS4inoxWuXu
nQbwiuEHku1QTw8qDbvhNJ8hGs5rT/Wh3hcprD49Q4kh/tXrPvyFv0ySd9pT
AZ5WPLPoFPzbWjZniYUyvn/9092/sN896W5Jif/g70YevHDkP2XVSZ9SwKqb
j9+5D//itn3bFyD/7HRKyuT0B/Fbkb/B1lMkXitx+wexd07BCxmylDuogz19
5dFxqzBkrfbRnjGYf3O/0eJWcGb4r0pJjE+1N3CM2yL4X4RTwmv4p0933ad5
ixliUWZq8Rrz7x77u+wh+M6ojx2S8AfNdt0ImyUMsXk27vtqrE/QBzdHqaX/
W58fLeUGeeCtEn80bnPnrU1Ci4xVYb+e0/WXyxAPDeqjhZcxJE/xXcY4rFc/
tuUx4AUuhnY/UI8NatPLNyxnBs+tj8IeKdUdYV/B5cZ+Sz7BXya0jXfwXcEQ
Y6O4xzzEl2np4Z1L1RjyMO92+ALYM7fgxsJGcJ7xsN8s1y/lvBY/pc4Q7jib
wfXs64Xfz9DA/LsOx80BlyfvKqsAX6xL97Dg9If4K6EWKxkiI6v0YBLYNqbW
QWIVQyrZsB0HMd6HEeI7boO54xuC+yuErF+wgzCkpv3HpHewr0vguVE94L+C
WWpLsT5on98Hr2bI3Fvja7UQXyref0uIJkPOy1TeKMrikYB42aBWMNq+sKno
X1tdj9m7rWGIVE5svBrqv4ZLyrb5Wgzx/Gk/Qwb2vOrYrlwLfpld8fcl1g/L
J3ZsLdaP53K7EP7L9e1S65hBvx2H8YSz4cV54Ade25t7cP0ei5dBxtrIbyeY
pTsRn4O68nqGXGhCosT6x5ls3xoLzpmaTLqwHsJGPkobdVBf1PQO5qP+GBnU
iH0DL03ZcaYC98vYKtbqu4EhV8O2/zmG+B69Sato6UaG6HACDa53UMf5eiN4
alq7jgnWo0gr//gpXYbw9A7NOQt/4GTImXoM2fks4rov4tHJaMrcSrDSidih
X1FP7mGbb7mJ+bcfhf3lVBJaJDYzZJTpEv8UrA+nq98Gc34shv7ntc6ogB36
DFm84HvqbHyuJG9yrAdc4Xv013Lk1/OywZtDtjBkeWe9VwvG2yz9fO7qrZh/
797n1wtQH1T/CL8Dp/kPfdzPxcNY/Tdu25BPd1spZIA5WWz+dtzfKcVTguuX
kEdrwS7JbU+tUH+DhEVsju1gyNMjl0/mgrv6V22atBPjYxeuUoU9dXtPKuaD
86fPXPIF/V50d5aIiQHq5Ta/1xJYr/6OH83Cu+BvPUH6blhfMwl4AvjKOa3G
SuSzlA9W/ht3M+TJIVEsBerD21jrb2Ayyf6rBti06a2u3x74g+vQzLOI/8re
4bNVDRky9InFq+FY//H1hsIvwE82orMH82sDmk4Zob5dkNK6AX+rqH6SM3Mv
Q4725a20gf0U2376VoJj6n2yq+AvttgYWe5D/WE8QzrADwsubBxtzJC9bvWy
ptgPKeSUzU4Fi8SdlryL/OiSPjBkpwlDCqy3Bv7C5w3Jaq96wP8JRj+zLEI8
xNtlh5giH6r+ZXMxHo+YNL/V+xmiL1Rxxxfr3xrxjX0Hjjx9xmMiPtcpHLf+
ohlDwlYOPf0bn/sHHpqldID5d/4B+3z1ixJ6BB48x4F/cefEx8wZ4tSurL8V
9kyIH5ox6SBDPmlcfRIK+/e4Gvjmg5M6lKU6sZ5bXfwYk0OIx9jEsSUYb5zj
w/Uihxkiryn3PBv+wz1XdRMc73tn5R3M38hGe2CjBep9ypCxLbmIB/Zs4zfw
lg1iO+vzEA+WRRl+lszgczvX4A+HzP/4qFphPvV3J7uj/le7TLN8AR7eVRoy
CvExCRc8zWfIntFd+i+wHtYGyTPlGIYktJrZueB+97Z+7qsEc+fyPbjfoB1Z
5F+Na6e74L8ndczSRwsY4pV6atFCMKqodyo4SyFt9Wz4lxJ5YbnzCEMOyJ88
d52rD9y5CdhqtGTNI9ireem2GaHWDFkf/fzRMsTTMiSs1UcZsnDOYb8yLh6U
qp+9A6+78nO4MezzUUE07aINQ1T2aO8YD//WlF/jpXSMIas8otcXwr5c3/AI
3NV89pkyxtMlnad1/Di9P/KHLu+X7GRbXG/m4jOXYA/uMaJ8MLfPcMH3+8UF
T03sGJKyLLinHv5tgIZIxB71nTfRekUO4kH4g+dNcPod28Iw2HfC9JEHdR2w
XgemP1SGf5n27lvTAf57xEfyHdYjt/v6tCsnkE+mmLxXw/jHdz7tUT3JkNVr
65OPFaI+cBs+8OD5Xgri4cOmlNOO8B/5WRriGA+3T5NzQv8Wrht1NwPxgA1X
FXjIgtDVa3A/7tja6hSuXzFpV9VtxEP9SpkxpxH/QlMkZ4QiHmpP/E4FDz6f
gfE3Vmc+2emM+H5pOv4aWKXqe1IveENmbvA4xE/A24luoS6oF7sPf1iM8bcW
WJprnmGI4eMtow+moT7kxJD34MZpBW9Wwt7+6S1T3M8yRM4CGTGZ9++5wnMM
8W79LvsY49OO3/P4Edi3zXxCNeYTHuOfeNwV/vfD4I4R7t8T8dht8nnsFyxf
LBiZyiP7CrtNC8Amw820IjGe+MANq0wvMOTPsDzTF7if8JXz0sPcUK97Z7Uk
YjzcsdlNcGroHqfj2F9muPfX6l5EPsfu2h75ZPBcDOyxyX/PN9S/Qy62F664
M2SG6KyadIynyDF1/zIP5p9emskbTGsvwScmVxzdGIT6cGWslLMnM3jOnZ+I
eGAPdsldQrwVhruK5KM+WEY+rAJzj+s8xfUczZvirLwYcrtXTlwY13vtMuTc
GG+G6OUFHszF/ZWMdpqmgXmRa16vx/zOG/iqG/gwhGvHomCv5q0PpP6AueNG
Y9hn2aaRP0IvM0T9xqTpj+DvPjrrHmj6MoO63Cn4w0etM7feg7Ht3jQH8aZJ
Cs+5+6H/j5zd64jvc+e4ylcQb9yGF/EktEtm+WPw0mEqah7wPz2Vozzbq+gn
9mWGZCL+o5WSOif7o/5PXBJ4PgLxoPCppgA8+Dwc8pXZWokY0wD4D085PoWL
B9n9Z4cFMuSmatT7eNxvxJTQfbfA+yQvX7flntfgNS7Xu4b90UL1n2noRypV
+sZ1gu8Y76njxjteYmvHlev4nDe/fhjsyRfzql4WBH8/6DwqFfOrEL4X8xK8
jBPwcL9pA8POOAcz5NfdLc4KiCfb3tV75UNoP5CAeOh2WnYHjG1MxkLYX6Ez
Zzw/lCH7X0TWDMffu7R3fx0TxhD3j5oJ/RjPe7HJd9LAyemedSeR31TeMtEG
4VhvlWUb9mG+Hk23nP+A/T8GuGUhH7c2vDMMi8B++E211ljkRx1OyI1E/3Ov
Zz93Huhfu3fcB/DuBZ3aW7De36qvfXGPwn7R3/vGDbB2Vf0d5RvM4DqfRP1I
ePs74jGYF33OZAf8p6dA77RtNENidy0Rs0H8bc25uEc6Bv5QOP9LHfJRfHrF
kkJwmsPU4T9wPa4O7I/F/P6bkCID+xnFa7QPu4nrx8bVEnBGjEPVLXB8e97M
3/Cv0ZEZkXq3sN+rXl8Qi3g7FNLp1Anezd0O/lGdM8HgahziMfKRTDn8Y9IV
i8XL4xly/93wNTJcffCOHvMK7Lc9JvBsOOLB/c0n5wT058+dqjqwHv/FipTL
J6IeDxje9eLiwWV3xB3w3pKlLXeTUB8crzryk+AfkSesTDA/ToaQTIY/Xmn0
OAz2vdK1IB08QcRb8C0O8cDqjN6Vgv7R8HZRO/5+maXrxz/gMXWK3mw61c9v
M+SjdpmiTRrVz1PRT1YeSj1dSPVzsNMwi8pIrL+y9xK5s2kMORvpIOSRT/Xz
dIaUHEkyPZ9J9XOwb6IyZkL18wzE74QZx9VQLy47zvIZl4l+brbHH+98qp+D
f/ktXFlTSPXzLIxPi2fRcp/q5+Da9tysmbepfp6N/kTg+OUa/EXPfMvztTno
z473f0l9SPVzcFv3nM6cMqqf5zJk+pfTzhmNVD/PY/6dN+H+t7eikoBTgyb3
Hc6m+nk+/LlWtPp5CtXPCxjyc/b51gOpVD8Hv7/6mVmE+JpAFqYeKGRI9nuv
/oB4qp8XwX7ll0Vn5lH9HJww5ZuXZwbVz4sZcmm2lJlJItXPwb57FK4F51L9
vAT58cX5LZIJVD8vRX+5ZKVfXxrVz8FnJ29Lqcyh+nkZ6sn2V3JBsO8irlEv
x37eYtO+A6VUPwdXCF2crV9O9fMKhkziDuweU/28Ev7fUDPjFuwZIKxRlwkO
UA/1l82m+nkV8+95khSqn4Nv3uy9+iCL6ud3UL8OmW5Wgz17O+avXneX+dfX
36H6Ofit4OSZ8kqqn9/D/ur99LbDGVQ/r2bIu29NW8xSqX4OHhmqmVRXRvXz
GoY4qJValORR/fw+6muSVnhvFtXPwaa3lF+bZ1L9/AHsO+fMsjGxPMI95i/2
EOvpsONQRjHVz8Fc3XiWRfXzWtRvrhEvo/o5OKc5QqEW8eyYvsws8BFDTnnm
WI24S/Xzx+iHksTjJJKofg5+tnGbyLJEqp8/YUh1vbfed/SHr3GZOXXUn4qp
fg5OwfbjRDHVz+uRHzVG8B/cpvr5U4Yocg5bQfXzp//bfwS7b59k+IwhQZeu
Bh6qoPo5GLsvh/50qp8/x35+9MHxJneoft7wv3wxYKfl+gmcKvHSZUUF1c8b
kX93qTbJ5FD9/AXGd+vHTS7fDern4PuJkjvN8Pl+88XfHV7Cvpq+uwvSqH7+
iiFix2YzcYjfQf0c/FhgLPogh+rnTaivE949/o31rtwqbzyiGfYOijt5II3q
5+BHbaP3H4qj+vlrhsSZWzldLqb6OVixWrIqN5vq52/Qv3pdbh+LeDmjph+r
3oL6VmQauTqX6ufgypirmtOzqH7+liEzJ4kGeOVQ/byVIRrzLCpU0S+/U8AF
wZqzJy8fVU3183cMsTvT9yznLtXP3zOD732oFFH9HDxR6O3kxYin9bwFLoYf
GHLrd5Hc3HKqn4N35uY9OP9/+nkbQ07yzn1fWUj184/Mv+eRS6l+DmYnDSt5
m0f1808MiaoOKsvIpfr5Z+bfc4x5VD8HP+4LPvM3n+rn7fD/I/dl+jC+w+0b
l077whB7TsDMpPo5+PUGW75IKdXPvzJkidbEfvEiqp9/Qz1uWSpdjOtXN6hF
JYITpM/lvIqn+nkH7f9iqX4Oft7RtWF3JtXPO3E9B+z4MT/lqnmSGt8Z8lDp
2KyhGVQ/B48/PeH4+ySqn/9gBnXCYblUP+9iiKT/7YigAqqfg50VhUXTYc9P
yQa7jnRjfbkD1ntUP//JEBkuYSZQ/Rw8vDDSMDmH6ue/GOLIPSAC/9oUol0x
AFZcuXKGWhHVz38jPkOumSyrovp5D/Yvl7nCSfVzMCdvGoJvu6uqePdiPyYR
Nd0+n+rnfxgi6OwIFc6j+jl44mQZn3MFVD//y5C7MksvX8PnE+znhE3rY/71
9WVUPwfP5A5YUqh+3s8QnUMmreaJVD8fwP5QMyVuXxLVz8ERFhevPoL/15ps
+7BFiCVZD+cuis6g+jnY+fSGqwrxVD8fwpLo/J2adreofj6UJSOKV0VvwHwG
n9sBDz6fkUr1c2GWBDbii4lUPxdhiTJ3wJlP9XPwUebmpA/YnwSoLSo5Mowl
owKLE/NyqH4+nP333GMG1c/BuRa4UzrVz0VZMpNrfHD9XgU5ZSExltwffu1A
awLVz8HPlYaaOaVR/XwES96FrJkcV0r1c/CIxc/rHNKpfj6SJTu4g2uMJ3Ps
ZttFo1jyZf/1j/uqqH4O5h7/is2k+rk4+09nTqT6uQRLFFAe5iC/TB5Y+bYU
fNlFPc8xj+rno1nysz1HV6+U6udjWNLaI35TtYzq5+D2JvdyEeTPwXMKSZac
PH+kJjWW6ufgAyuOnWh6RfXzsSx5tTYw0iiX6ufjWGIxdO38/dlUPwenHFup
vjGF6ufjWWLcXvA7soDq5xNYYhcpL/+4kurn4NwNds8aiql+PpElC37I/C3H
/jy4dMOwiTyWcI8vHy6g+jm4e67Kium3qH4uxZKv+776RaVQ/XwS5l+nebcV
9h1IXnH0BtiOO1BOofr5ZPZf3k2l+jnY84dqhGQJ1c+lYc9HvlVP8Pn+kLnN
i6awZIqS6ImbIVQ/B2/iHnSNo/r5VDAnkBdQ/VyGJacXB6uoFlH9HFyqt+6q
KfxP9vzOOYemsUTWvHxY+G2qn8uyxGGl8Kf72VQ/B7udPadgXEz18+ksWTf7
9bP1WL8zNuuu/ATvWs6dOFD9fAZL3l6c/qAsh+rnM9nB59xiK6h+Dr7z5Luw
Aez1zgQFTI4l85W97umlU/1cnv2n16ZR/Rw87cjehXL5VD+fxZKghC1juHhd
v2k2O3E2/HvtI2HZKKqfgzfv1ns2/j7Vz+ewJP19lfGedKqfK7Ck4ZrmhyWV
VD8H625RvmSMei7CNciKLNnJJfIMqp+Di0XYV/fTqH4+lyVrDyofccin+vk8
2O/gfy82ob4d5g7GwNfy/H3G5FL9fD78l3vQt4Tq50rsv+c30qh+Dja9IZXx
B/apHqvic0iZJeOK9ktI5VD9/D/400inFM8Cqp+Dd6G9+nWb6ucLWNL1UtNg
ZgrVz8GY/V6pJKqfL2QJt53i/GNQP1dBPnK13ZQWTvVzcM+G6bNsE6l+vgjj
01dZngF7fvqgt3buYtgb7YRNNNXPwVoe/A9/blH9fAnyY0jQ0rc3qH6+lCWu
RrcOrYY9N9VrpOaA5Yo/7s1Ppvq5Kksenpt9cVYG1c+XseS97X+/7pZQ/Rx8
MD+xq5HbP5QqyeosZ4mXX2l+1V2qn4O5dLe3mOrnK5DvHkTazU2h+rka++99
szSqn4Nz3uqd8kii+rk6S56pTPb6UEb1cw2WcI+X26RQ/Rw8X9Eu7G0U1c9X
smS45MorhzHf2kCdulGrWMI9nlKRSPVz8LL5En9vZlL9nLAkXyR2pU8C1c/B
i52zyBnE7+Lzy1cHrWaJ3zv5K4XhVD/XxPw0Tipvi6L6OfjHlNnSN1Kofr6G
JcNeuM3Jw/0DbBST5mqxZLzjk66GCKqfg4vmSs0diKP6+VrkG+0jcubxVD9f
xxKuTMtEUP0cvKpK22NRDI9sM9rxc682/CneVm99PNXP17Pk+tUva5oiqX4O
rhr3tPL5Laqf67Ak4U6bszzml6mz1uwLOGronBfFIVQ/38D+e78shernG1Ev
nx00m5VJ9XPwfwwshvWdrLqk1lGXJSbcC2vFVD/XQ33qTP9bHE31c3BYfOJz
40yqn29C/Xl+OiQIPHgOuRnXuym49iSD6ufg9yl/vN5EUP1cnyWT2xqlauOp
fg5eofGt8kwk1c+3sMQm4nvyO9xvucQW11VbkS9VKi805FH9HDzaTdLgQSHV
z7ex/57fiKT6+XaW7G68lfMS6xncS74/AA/Kq+VUP9/BkmSx/izfAqqf72TJ
4AsjqVQ/B9+Q/nlyP/xp4MMC430GmO/uceExmVQ/38WSMz7zsdOn+jl4HeeI
QVQ/382SzlMvT/WkU/0czL1+01lA9fM97KAfDc+i+rkhS9/fpvo5WNTx1KQZ
CVQ/N2KJwZfrPk9voj4U6k6YsRfxve7j46IbVD8Hv/U03VTrT/XzffDXPSNe
zYqg+rkx/ONmyWLxMNSHeHWXFHBrruK7DF+qn5vA/sffpamHUf0czL1XeD+J
6uemLNF/HeJ4AuN5Fzj/66r9LGGOPdhsHUz1c3BDRsEr3wSqn5uxJHJt5o++
dKqfH2D/nYMEUf0cHObXpFoIf49w2bXUxhz5zOD4zlEJVD8/iPuvHD5v01Wq
n4Pzkb5P+FP9/BBLZmB7uP86jwwTrI8aehj+xAm+EVQ/Bzc4Gk2ZG0P1cwuW
6HAvAKRQ/Rx8JnHc/NHoXw4bLZP0tUR9EpM5NiKA6udWyA+H28Jep1L9HNz6
a2lfQxjVz/noD/b2BtyAv1XrKDjNYFhieSP6u+0Nqp+DT3MvvqdS/ZxlyYSZ
ryXj0ql+LkD8jz6gkXGd6ufgpHA0vBj/BZXtFduPsIR7fbsuhurn4AsXFpyS
jqX6uTVL3jjtUN4eSvXzoywxW22qH3OZRz7Laqm0ghu+pN3TzaH6uQ1Lpo96
NOPIDaqfH8P8ZQaGnQmn+jk46JakdznicZPE4jCb4yzpnzdPb8Ntqp/bsmQJ
JzgmUf0cfIV5Pbouh+rndixZPbfCqxLfHzzHtke/rd9U9SiB6ufgN6fQid6k
+rkDS4yGuJ7oDaT6OfhaZ+Zjqyiqn59gB987vQH/Yt5u3r70JEv2zBVoc+cN
g/o5ePD5pECqnzsi33Av/CZT/dwJ/eokA6OpyD+1tatKKsDGqZ0mHolUPz/F
kouZZp+SEqh+fpoltmWZa6+FUP0cnBE9+vsJ+Mviwv+UdzjD36ZdDIhNo/o5
+CD3QFQa1c9dEN/Tr/yyTqf6+RmW3GTKFMSSqH4Ojp21c51cGNXPz7Ik9MSN
EiaR6ufnWKLOvXiXRfVz8A9hA4eht6l+7or83TK0VgHf33Zl41up8+gX+UPF
q5Opfg7We1GU+jid6ucXWHLij80jnwiqn7uhvyfzFhyAPTJd1PRjwVXnAjfG
xVD9/CJLUg94vdsbTfVz8N4iE1V+PNXP3VnSUpP8XgjjkRbMK1jqAf9wqnQV
vk31c/DbI+8NbMKpfu7JEk6+eHaL6ueX2MFzzsYQqp+Ds8mZlir4w1MDg2GW
XuAVQi1JhVQ/92bJrxSpkc9DqX4OHjiOQh5F9XMf+Jd7nPFHrN9y7sERcMYr
kebFiVQ/v4x8duJvU0wy1c99kT9tS15fj6f6OXhQH0J8ogtvdvND/t3mvTg7
hOrnV5CfZl5wC4qi+jl48PwniurnV5Gfjl/W3I3xD8jO0Z3kz5KNn0QWj42h
+jmYS9/quVQ/D2CJ77H7rUGJVD8PhD0wjMwQqp+DDcWO6pdiPvliWOFrqM8b
B3y3Z1L9/Bqtd0lUP78Of0r+YOUfRPXzIOz3ppVcuoLryf7UHPIC7Dwq1bzn
OtXPg1H/toS1jg6i+nkIS7jX3bOuUP0cPGnVpZM/YJ8zb1VYy1D4N/cvhurn
Ydj/SpSnXvOj+jn4j7zdcy1/qp+H4/6JFk3WuN+72pkvesANX6eF//Gl+nkE
++/542Cqn0eiPi80khG6TPVz8MiwxLNnnah+HsWSGofKwgO4X0TOJjmlG+y/
fcUVqp+DV4rsiDLwo/p5NEvKtMuvrPel+nkMS6R78ltuIV8OQ9uXD576JfuN
XRTVz2NZ8imdPdsYRvXzm+iPTXYU/E2i+jmYO5eWwvoevqLct/EW9hsBpWcP
xlL9HLw5Ydu7kzFUP49Dv7IxfoZ1EdXP41nC/9p2OieT6udg7feXV026SfXz
BMw3T+HE6zSqnyfS/WQk1c8T6flDGNXPk1hSe9JMTAjxcMFyQ+roZORLZ2M5
nXCqn4Ofqi7I2XKD6ucpqNceJWXpYVQ/ByvuM2e2wf6fDVbIht5GvThROm7M
Taqfp7L/nk+6SfVz8H/cC8CpVD9PY4lgP1YA9tm0dq6nUjpLwj3Oe2rfovo5
x+5Tsjg9d1A/z2D/PQ8ZR/XzTJbMY6wvPbxB9XNwpLHhqj7Yc6TyzjqTLJYs
HHmmKiuL6ufZ6L+HNHx+lUz1c/CdQGzgkql+noN8Vf/uijPGy3A/VANOOsX3
lY2g+nkuxr/4mcWNq1Q/z0M+K43Isg+k+jn48aWUm27wn0diS5NO57PkyUS+
XGgC1c8L2MH3UE6XUP0cvGbXpVkJiVQ/L0R//7inYz7y3+Kfs6aMKUJ/csxv
kkgM1c/BCo6Zo0fHUP28mCXnNb50PLtB9XOwutS6E1viqX5ewv57bxT9R0fT
FjPNUvQzU2clP4ig+jnYgUvICVQ/L2O5p9ms6kOpfl7OEnGN/V0v4T/balbX
PgLDa8acjKD6eQVLuJ9vWetJ9fNK1LsjKaoLb1D9HDyoR+F6g7p/FfYfQwpf
5EdQ/fwO++95l2tUPwcPnrOHUf38Lvvv/awIqp+DV95zG0WiqH5+D/vl+4LA
w+FUP69myYOBeK+pt6h+DlaWVpkW7Uv18xqWSHHyLub71Fvvu9x9luwb+1cw
K4jq52DLzXeX3w6g+vkD2DP6bPfpUKqfP2TJqSMrjyfAHsudNIzTwA9ef5NK
u0r181qWXM172PkokurnYKd9nXVyl6h+/oglLLdBwveDLZVqNB+jnnBCaTTV
z8EPf7ZJcPv9Qf38CeK95rPbmkyqn9exJN7/2JWzt6h+Dg47NrNkexrVz+tp
/xdH9fOn6PeuvPipcZ3q5+AVapwHUP38GeIjsEjzPT7PJzouw56jH6qbk1OW
SfVzsDb3Alg81c8bkD9PBluUxlD9HKwfq547Ft+XVV7+9Uoj+o8A90sOBVQ/
f8GS31vta9vvUf0cHH6Tv2vbXaqfv2TJgrMLZ27JRn2Yomgo/4olh9atkt6U
Q/VzMNemJdyi+nkT7I3l9kml+nkz+oekfWvXZVH9HJxisOvIKvRXg3n8Nfpr
ywMGe2Kofg52dP5azfVjg/r5G+zPuI2XL9XPW5DP2iPbXOB/kZ1akh/ASRtm
/pkeT/Xzt/AfMxOZqjCqn7eiX1C5NFsqiurn4Lmc0AL/H9a82Mn2HfbfS/bl
6nhS/fw9xqeRJk9CqH4O3t+tPWl4MNXPP7D/zs3x94dr5D8Na0M9n7zjvHUs
1c/B29ryK5UvU/38I+y/Azsdf6qfg4uTL8uLBVD9/BP77/cfMH957qDnM0vs
uBfKfKh+Dl7j+Sw/zo/q5+24/uWRZqNcqH7+hSXCNY6iq7j9QyQJuwO+L3d6
QUcw1c+/smTm5KN8DT+qn39j/z3fep3q52CHoaaxu+Dvn70XiO/qwH42LdXp
TjzVz8Gn3SR4mxAvPuYl5WGdLPmiY2IzGvWAew9szXfkV8tzp2IQf5ucpjt8
AF8Tr/oxGevL7es8fiAfN3m/+I+rD1tvL/yviyXNvSlNN3E/vU1fxJ+Ah3IH
Yfj725aS7227sT/mhGLYF9m+RPonWGi79VvYx4BEhBaCuddz7iE/pKi9ctj/
C/33jIGa6V48MnGX0Lbhv1mSOGFoTjnswWxTV44D1w+fE2mM/JGrdHnUph7k
r6xVUhLw1/GK9993ggf1f9yfLz+i9Gov+k2SwzRz9YHMD1r+B/11V4+CHK4/
bYqL/SvwIpU7e89dRH3gFWxz+Yv+KvGwTbAH4mFsj/KsPsxn3gVeA+yzWHmq
2F2w+3KxFXvQf19S3PWW388SF4c7V8YgfzQKJxZLDqB/HO48l+X20wNtQelg
zm+TMP+AKeLHdwkJyOeq2T1jYb8O3nr9v+CfmddGdqKeaXQGK4UPEfzTjbx5
g+/ZaQ0VkLg5P7wLka97xf6++QC+Kyuu/gvz2yayrMBDWEB6TxQezMH9wps8
r/8nIiBLj6Wt0sfnPQ13jj8BE2Z7rDD+nvudMLthArLyRJlTK/w3q3PO3CnD
BWRDoMUfAzDnd0Xg+PtI6Igfo6rslv2iAqI3KNAjHkq7CoaLCcjzefOzZZH/
pZulAuLAOwZ/eIVHbLgXB0cIyDNG/08ip1ek39z8HTwryczIGvEzKaV1rv9I
AZENyf2+G/bkfqZrxSgBeXegZedqrj5UrWl+Bb5RMbksGNeXiwzMdxEXEO74
1xD51jGkLmCWhIDMSKgc95R7virn15G74Eaba9dFkB+WZyzSZUYLyFOPiODD
iN/z3m6KY8cIiL1m8qqL3P7BvVwkA6zhJNLfgestOy/0epekgDzY8WPqZXwe
HCmX8xfM/U7XSMQLd2wWPlZA3P4bv3Y98gf3szJa4wTEhRx6HIN4C7Lp0G0D
G6xaetcb/YuQz/jZnuMFZKRu7PEpWO/dHpuHLJggIK9S1/wtg32izW80PQHf
/yTDXoD/95u8zrGbKCB3Vo9YxGD8Zk7CflN4WP/VqxX3wJ8H31sBz27m25jh
fiOwnTCTEpC5fefSDLEe+zfVzhadJCC3+w54jkE+rLT8MRAHDpmf0SRAfz14
bj5ZQM6rWnUUcvsHci77O9iCcyj4R4VasZ+/tICky2yzM4e9uOdiV0wRELNv
FVJfEG9ntsmubwKHPpgYfQ7rwemiZ6ZiftwLPBi/gmKK0GwZAf09P9QH+fYX
d8Hcdl8X93tPxmQw0wSkrjPQ5R7ss1J9o89YWYw/7lT0D1zfgxfOZIBncAcI
7qgPY1+u3z1d8P/Pw3W4A3dwaeMktTfgSEW1vvAZAtK3ACuBv/8m7NOoNVNA
3IXbfvXloT4MVGe0gQNuNkk/Rz0O7xW97CknIALFDx4F3P5Bap7lAnkBcQ6q
8HDlzpc6T2vXgf9a/3nnh+tzz0nZzxKQojGiI7bAP7n3YKbMhv88UVIrx/oc
FpnyrAgcekpfShHrWzKwM9VsjoCcWEIsbnL1oTHeW1QB8ezg+b0G/nOo/oNl
PNhkZtOKAax/TedIrc2KmF9ifutp5F/5L+tkf4C/zjFzDIR/WVcF/fWfKyAz
pYJLmnG/e6XPnq2YJyBCd4+1dSG+/+MSLTh6ExlvivV2a1zqeWa+gHQ/9x9y
CPFdn+5hMVtJQJSG3egb44z6kFKldQ8cby/34w78+3y88HRWWUDEd7/6tBzf
H8xD/wmIMffADfxlWeTJpxngL6b/TUjBeC6HZN3evUBA5o8+dGoJ6tvHwB+e
feBf9/J3PIP9BnWwhQLClYMwxG9sytbVa1UEpM1VTWod7N/lHjvtI7h85ZAJ
XP7QO/+2x3ORgKQ9+F2YzenTkcOfLFhM8xPy7+BzM+BT/Sc7GuFPBvYBHvZL
BCSybp/WC9g3xebJwalLBeTNmov+6vDfiT4/VxWDOTm1CN9nPVSmHFAVkB6X
eHUX+Guu+YXfossExNTj1cp4R9QH07In8eC8gD+tCqjHfKOBpM3LBUS67/Ay
c9SDR/Yz3X6ACzd9qn6M609DWASsEJCkPIe4NWC7TWlETU1AcpZfFRfC/R7q
fJvSDI6IOH3GA/6z+OC47jPqyJdcYYL/XDJFgGoICPf6VA7Wu1EtKvEeWPfm
644ziIdFqs1u7EoBaV8wu68A9gjYNnT/uFWI32fPZ8XBXzs2rdTIBNfMLk75
i3ygoegnvYcI/p2nYLzc7wL2gYdyD0bBX77JjnoUsVpA1N49upSCesKVy7Wa
sP9XtfNVGE847+yFj+B1Yt5LvXD/nrFF+y+tEfz/5yO592gWagnI3ui8z3z0
h1mK06Tqwdx7xWmodyIiNl32awVkakeP6TlOfxhIejh1nYAcH/LfIj7iIaP3
U1wxOLxYracL95eWGn3ugDbixWF5eyHqrw33otR6wb/f64C/FbeHqieAO2Ir
N6rCHzkdQV8H9syTf+COv+fS9A/wOZcPTWWw99OB5TUBG5Cff01TXo75yDV6
3VLbKPi3/0Y8ONbfO9cMLpi8xJjrt+trh5uc1RWQt3/1FLQw3uVfFJfP0UN+
+7pHcyXmf77qFK8avE2sdZw27NlcmtvJbhKQa1mfVmzHeJcV/qwZtxnxai0d
ORL1OKRxckwm2C58k8MxfN5dv8Nlj76ABE6q7tqI+XCPPfSDv8wb83gb1jMo
/v3yyC0Ccizrc7Qi+mehOyPGr9uK/HSkTWkaxj/4Xjm45b50fjLyZUzI9epL
25CvDnZFvcH1+gOfxizcLiAlresuZyDfmnEvNoH7FibqmSGe8lOWGDrsEBDR
B5O3NKJfGeHhvkxmp4As0p88sBLj23++cnwJ+K3HT/sZiOdcl6HfDhgIyMTL
phMFWC/Z0Fl3xHYJBt9rLML1+fYnohPAUpwgAX+qsMl01t8Nfyqr81+B9Zgm
+G7YBVbifhgQ8XXGY+KSwD2Cf++TY324x/7UDQUkXw4jhb0UTGO+NIMH9Xbk
CxejljtnjQRkbFVu9iXcb/B39vbic715rgTxterYaqdq8OD7LLAH99yOYJ+A
MIIseVHkv1adx0vGGwv+nauhfusc7B6dBZYPtDyoBP+MNF34aY+JgHw8ncNT
KkY8wO37wf/3/P161dLISFMB2cz9ECzGH67S77Ruv4BoX844vxX2HLZ5hsEn
MLZR2be4+qBou9jLTEAOi1XNP4n4jZdPHaNyQEDmXWw/Ox/fF5n+9VM9GLsF
VTfM5zD3AIk5/Cen+N1t5PsSVb0wmYPI30Os6pPg36PHRTqWgB/+iL30CfY/
JNFkYH5IQPa5tOlcA9coDlk44rCArKgJkDKB/3LyWyI485C/yE3Ev/XA5Y/6
FvD3wzP59rDPvd775V3g1c7iMtz85H6OCA+0RD8oflM1CuNxG6fkoG4lIP5G
FS2qyE/17S47X4MjJYqHa8H/uZ8JPcdHvfrq/SsO9kN6FldgUJ8H9uzLwXp8
Hpj6vhrsMiPeUAP5aFmjdZmARfykydXb4fPL9Ymh4wUCwr3OK4/7far96JAF
brKNyNmEeMR2YJvhEQG5uq6m/Qf8J7ZtvfIAePB5JKwn9xpKlLXg37kW/FOv
sOH9uqMYr+hHxaMYXyr3mu5R2p/i+iOfLgvyshGQZRv2hZhh/QxSLtmrHBOQ
4KIRrmL4fkr83W1Pwa+MNb4a4nojYof9d+K4gDh+T9G3Qj1iyxTEptmin5h0
WSEd9SovxOldCbhPx/GrCOr1eCycuR36yel+nsGwF/9Kd9AIe8FgX9KA9X+U
Mul4Ini2l7rkbsT33ITt+lsc8PfFO0IJ7m93/pZSN7i8Lcc1CZ8/dHkndu2E
gPhYPv92EfZdHCrWon4S9piXX70W9790TavgNbhNFw024pXrY885ov+7og1P
RX0Q1B9XcBKQxWOXqhcgfwR4/N5UAx58fwDz7zi/eO6RU1iPoO2LnyKfaJhe
FJ1wWkCenD2zNR1/z617Frie+/lL7E++GQwpNHSm/gN7bD8mHzAAnvg67/4U
rC+X1qJcBESlZkRjK/Jlj07GZu0z8Of1Fku9ufPWtZ1zP4O3RPkc2An/zDKd
IOJ9FvOZj4QAe0nu1W9WOScgS1LnKcmB96pG5z8Fc+1wHfwlQ+VNwAlXAfEu
r37C1UPpzSLW086j31d9qc1iv2CzgeiWgv/v+Yti+auKBy8ISLVe3eOX6A8n
T38kMtJNQDRXbUs2RH4c/F0+cGP/1auzcb/Bc9OL6FfM1qj+wXjlxrn6d4P9
lu74dQfx6ChRYn3NXUDGcYUf+a1erE9XwwP9BrcRxnyWz5o++w34+UGzWe9R
Dzm5xdVTQPS5B+ERv1z7pXBJQLSWzNp9gasPP9tzasALzOCZyL8h4yT9jngJ
Bp8r8fDlkZ8SuuwEb/RrlnkjCnE9zbbwjdng7pxG9z7ky6C3L2cb+QgI97q9
HuJfiPt3WUA+7AipHwp/3P1H7UUU+N6mVTc94E/ce3HavuifrifNycV6D9TW
+H0Gn5BesL4Xf29QIybw9kM/529rqYz1zG+bt37RFcG/fQ14RJnzrGfgmFG3
e7nnffYX5gudvCogpzlBAdfLy/n9Ypo/1qNlwOsm1l/26ZSMUrBUw4Nf25Bv
7R8Z+BwMEBDu5xH4mF9FfAIzMlBAEvpCvjxCPpyGAE8Cc7/rwNXns2WjZm69
JiDKQpceRxehPhRq93VzfHdI3nXcX+FacOO16wKy/eim9ohLqA9XnmdoBAn+
/d4n1n/wOQOw+vjr8v6Y/6oEVUvXYMHg78btwPp6nvfUVgwR/Ps9CIy31eXO
zPvgo82WIdmIL26fdyQU/hhUZbqAO1+6NufZhDDsj+2Nr45CPH6zcUzPBmtw
QjXss16Q7W0Ujn5ZTHXyDk7PtuyyFIoQDOoAWbje4HuL4PlcgUL+3cdtkCJR
7zueHbiEeIo3uvn3M/jkBu6XpVEfdrU+846C/ZuwQYJ9LI6J3l50A/3PxT3X
DVFfSgRrPJ+BpQ5Ufz+O/D4aie5kNPbnmvd95uJ63HvpsjECYj65ZZcUxldj
+kumDCzuuzIxEvOZtXdRz8FYxDPXMGI8R1Xdno68Kfh/RZ13XI/f//+TmURC
USGbpCSFSl1NNKWhoaEloq5XaGpoaMnIaInMikqLULIlO4lQioj0JoVEw+9x
rut8ft//ut96vV7Xuc56Ps95PM/zMMPIBgns7/1Ft4sKwPevD1rgCP+ZpPlc
k4v3aws+0Y72izOa4dkNJunYnpLxMDNQL/0s+lN8kQmJR1CUK52idQ7+6AL8
Af9ol8z3P+/AOUtHV9gT+7BkXG1Mni8jShILwZ/WVzEvmJfvywimmLmooz33
i51KfAQOFrw/Nxn9/cuIZk9BgS9jE9Gh5rsb9mHWYGbCedg38Q9Z0Rhf2XLa
MpfBo73aRl5EeX/+PdCzrtCXUTrxNfUKWT90P6kVKvJlDEaPXZKN8p/pFD1/
Cszll8H7io5WiltZjPF6t2dhCH5v7ecoj//A3DyJzxe2XGP2lWB8EAcP84dI
U6/M4lL09/iAiDkor0/vlF8vwaX7288cxHqnvG7rs5ALvgyWUUYlWJ+Mrzmf
P/Ui/G/7pyFusGdkn/gW+Ebe6lO9+D8XB16G/jqBhYmHffhgtFz0Esa7eNI3
Ocw/AZXHpM+DzUZVV9/G855efvNrzWVf5tiydss9KO/iFwOPu8FTf72cr4Df
T6pRP5t+BfakOE2P+CdYXsZqlWN+mZ59/hPmG5XsB67vwWmGBxKVUf+7TwzX
2lXh+//jP75XykvJX8V8J7FRJhzvT45tPgKneu2LzMbnDx8sfyKohH2dne2/
C8/vgBsw4Rrsz+NxT4i9syKB1OA28aUSXvh8fraNs+N1X37eRn8g66xBN3y5
cw5/yP5S6Cep02AuvzDqoyxtZOfKm75UZ4Z9II4AWPlrRu851K+jb0buvlt4
/syaB3Mx3i5uehm9+Dbsc/znly/QntLkoDSY2B1vvP/WSLVlO+748vk48X2S
t0DuLvxJdoT1JtTvJNuqzlvg5BTVIqK/+FkOfrShCv2HBKrFwT74zj4jeg/2
KO7yqU1EfzAKiToPjnB7cvQB+juJu7asxno/vGJtPsZ7HfNj2W/wSGPNrM0Y
X+okgPe+L5dXdSvqJ9l2zTetB/Dvzs1YoQ570LQo+8F78C+FER9D0b+XKrac
2fUQ69MRt9v/ov9nGg2LkH+E+VPLX2ou6qfbQNfhMViiYlrSSHxeTy5lqd9j
X2bQro9PymDPMmRqx0k+8WXIdKmJ7wsRgwNe3NN7ZzO+b0c2Lp9ifgv1v74d
nz8jFnt6UI0vM0/Ty78R7/dvxK2I02BP4uiS/dYh/xxWPfPlzhWJ4X25cxng
x+/sv65HfxHp9ZfYX4v1jdLvagv4F67dxV8XP4e/3b75njbm2/LOb/fqwduF
bjteRX1MJQ5tnS+fDxrtHyhiFir3wpdxyfN18cPn77ScsL8NvqIwW20q2mNK
01tVr5e+jMw4V8Vc2POo3kFjRtX7cnZ5Ev7f0L38y/l66s/jfYiOavnKl3ku
/1dPBeXb+fDxid/gaa3JZ7+ivV9XjQzLeA1/Qm2PbSL6C5cX6o0v01tAAsIw
HiojF7eAE+MfVV3AfPLxcuWY2AaU56fSKg+UfzkWrPKNvszmgDFPQzH/kmNv
j8EzXprOO4/67jjnd9zvrS+fvwflWZldsEOyyZfJ763S3QZ/7/iJL2uvgPvi
7+9Sxf+HXhNTdmr25fWJEqqfg8ueeZcUoTxa5KDlO5S/4MhVlbNUP3/vy+f7
SqX6Ofis26FnKvlUP2/B93dgJXCE6ucffJmH36pv6cK//VuaMPAUPMg0Wsz8
GNXPP/oyj6oTTa7vpfp5K/pn3h7Ztt1UPwc/OqRz4QbaiztX8wnvX1Ik8WM3
1c8/w59qvfszOobq54TJ9m8I1c/bMH68a+ud4J/c2AvHFhzneXSd5T6qn3+h
+2mHqH7ejvXpzPVNZslUPweXh9qkzUP5Z4baG4T/58vknmzZ5B5L9fOvvny+
zYNUPwevJAFTCVQ//4b1jZt9xt0zVD/v8GV6LMR6l6N9mz12JRWDLyzpueme
QPXz75iv9zsc8Emk+jk4pGeRRfRBqp93+jKGM46tJeNLz9L/r04X1udqsoeH
FVD9HOw0fvl35VSqn/+AfZVvadpwhOrnPzEej69yXUXsF+O5oQasSQS641Q/
/4X2nFetLptJ9fNu+F9HlLqdjlD9HKzbJjrtUz7Vz39jfZ3mFrQ2k+rnPfB3
rqXcjDpM9XNw3aEnXZqpVD//A//F/X4s0ec5/Rz8v/i2u5KRsgf/wr7dLvhK
xgunn/fCfpCDb8lUP+/9v/U9p5/3oX+SQCo8f94Qv/gZ/b6MNklIfYzq52BT
xbvX1Y9S/XwA84lVbMOobKqf//NlErSmetzGeEjqXN9dDJ5v0X3YD5//6vFm
43whlvloMLv5Jdar5DVDwQ8W5O+6ncnvjz4Bq5PANrRXYEeO8rRBLOPQseS1
oITfL90K/t9+rbF9p9gd8IqW1ddEyXntz5F/JYVZpqzkvOZK9H/unB64Dcsx
ffTPFy2VdVfAfbcOTzFF/+5bvfH2qMEsH1+Xy++vOoFv7PknrIP5701D6tFC
8NF525zcUvj9VuEhLKNGJmhwwYp3wVbgS5OlJU/CHqI3e50Bv26J2RaI+SGp
Vty6B7ynvelXWhTWFzUFukZDWebzq7y/6/C+Llp2ykfAw1421PyDPRml+XvK
N/L/yiOvClBeTncfxjLnijsSmvfy+7X7wVs9Vm9h8fmUO7dbW8BkebhmlyRT
uci3TnU4y0z2U2mIwOe5vEjg//kXmZVHz78Cn0mZ+OAnid+s0MycP4Ll87fg
/2SfPBQ8Yuhpr4/o/7JzYoKegNeWLnu8pZjf750mwjLVVd+EZ6H+e4tLLbeC
c39bmZHz09PknHXvgE2N83Yboj4eTe5XkhrJ/v/4FzIPbQS3BqQ/DET75uUq
jCwH5y4kHqAkUyv5smeUKMuEk4Mu+Dw5duUE3v27pftBCr9fXAgm6SHmoP6c
sk5dFx7FcvOweji/f2wFDiOJdtC+yqJfj5wBo9uXPQiTZNzSwuJ7wA4HX2GF
L8mMSZENMBJjmRLH42MOY/6oOHjF/Qi48hQWGJgP3g/ysPwGPj1O5Ew66mcv
ugUzmmVWkYtYML/cSDq4IBl8dsH2fS9P8vvPH8CHU/rMB/D+B3saRNTGsMzv
qpC6+5hvmO7g37HgS7YWURvhj2wliVHB/7NvUyPP1swXZxmSvjQf86Fhh9X1
ULDxZ8X4ErR3139d+U/A1fZ6uVfxfZLWYtpY9v/rA2T/eiu41stPeRjGO3EL
7oC5+47gb57CNCslwTLtAiyQMN5fCDACwNuJMCOQZCJ907XKwX3nqkLPof64
OPJxLPOjRWnBF/g31q/fSzuDt0yW/c8U9SdcHzGiCMzF3yfz+9/C41nml/tA
zRL4J81uhe+twGRak0b/HF5jX3MGLO4QvLgO44HoAD1gw0drq6vQPq3rEs4Z
TWAZzwlqg9dFSPLnisFcumP0N23bu7u+geUOP5JNRv173GG3M5Iss98gPXB4
Kr9/ngweOvGwdhPeX98iy/wD+H/rP7KfribFMqEHzujUoL6ksECOA+/Rah0s
TOytUfDE12Du/iHYNxImoDCR5c+Nwx8kcdChYOJXfsL3ybVVT8AVMx8n5KB/
bC8ceDJtEsufN8D7EXO7FUzOxSXE8Pvxd8BR15wfHkb9BefWp0pJs0xMW4jY
DfQ/4oZvBD8vD9T2QX/mzuWDubhmfH+oyhkXMRmW8/N24v9FC/XNnMEf59Rp
TQbXZ37TLAJz+R4wXrh7tGRZJjUhKWjyTn4/3xrMnQePxHiYUzEkG8z+92pr
GvyhhIOeP3rAav7xX/LxebXkIe+MJrNcux9De3qh4o+AJaVWfJyNz0+Ysrj8
G5jESWqiP2okvs1lprCMfPPRT+YY35/jdqQkg33H6DKVB3k94AM4tfKluCz6
993xeQK1qSx/fgzt/XWnjUsc+PenE9NaUB9Yrpi+BpPpbjra+6HYLnUFOZZ5
Ern6bRXKR64dCwNnNf32dUJ9zhS5OeEp2OGL3Pnh6K/G/puHTJ/GMoNiV5/2
DOf1hK1g7noY9Fd5YazMwZbkB2N5fUFqOstMj/vBCqP9+jd/uLIRDK8iTAXP
y90UmVMO5nRn8JuecYfEZrCMm9MK2WKUN667KNIZ/Mzyg7gAzyeydxE4OmKH
yIQdkozD+r9Og2eyjMXmoabGKC+XNx58Y5t9mU4or09kg2tjFXN8Ud8u9s/n
/AGfG/5Q7wy+P8rWb4LxLJZ5f8BsZirqQxvdNhPM5UdCe7a3HO/4Bi5z9Cqo
DcR4eKfdyMxmGYXn6a2T8X5E10oGk/BQGYzH7w0hlz6Ayb1HBTt5fUNtDst8
slokZAXm9lXAfX6e5bqoP18D18jX4OtybbXyeL6snhCrMBf2pqBuSjeeT/Ly
hYHdRuW19OD7vY+VjJ6Cw4TWZCwNkuTybE6fxzJ1RUZtaRjvj5cFzt4GnkIS
1m/n9ZG74HEutgM74G/m3ckWmijPMmKrpTeNT+b1ko3gPduGGTqh/OELvzeU
gweu1GbOwXxbXLmzWmw+y2wOKZ+1DP3JqWJqmTP4SRYR6DAerlw9VQSeVRIc
+wb+GckzNFiBZbpEXgXJJPL6ijWY209G/YmXpGzJBpO8i2+jeL3lD5jco5KB
8fh+cvMq4wUsc+ffZIvjqI+9MmFLMsFcHB/swY3cMTM7wOtzbo0sQ/uRPE86
irCPDfJxO4l9GG8rdABMjvf64vcZie6vH8A/r1e53EH7b82Kfa2mxDIkXXD9
YV6viQMv9Jo26CTq52HGrQuvwTc33kisRP10jfA5pbCQZU7lqPzeB/9hZsq/
fWFgolNYR8M+HMwMewqO0X999xjGK0kTP10Z/bO8xP8N3ufUv4/228BDcsdr
SGP+WN0ftfIuuDOieN7aVF7vmbiIZQoidJeHYjwrxZdM3wRe88O6qwj1Z93t
OLYCHEASb2E+FP7ZOyCmwjKTkg/EO+D3F0cmtTuDfcufrstG/b8Ln/+qCBxO
AgZhb4d/rasavBj9Qapu+gnUf8mXrResweTeofO+vF6UDV4zap+XMH4v2f/k
3j/g7tSVG9XCef3IWJVllJ2dIkLxvh7v2r0zwWsPSkRa4/MpvqG2HWDpiUF2
41BefeIwq7EMJwyjPr9vuqxyAEzuBRq0Ffah3m36R/C4DiFze9TXrbpB4kuW
wP+4Xtj3B/3vl9uBvjiwuPa/5YFJvP70Gtwck//qvjfsw+M39QpLWT5eEf17
+8Ogu2HgJPlbl2S2wT7Yi5Y8BcuRhTfGi6Vtbtb0ZejvMh79nhhPwXcs924D
N5J0TSzsw63OHXfBR9MfiO0KxniAGzFRHfZTW9osLYTXrzaBP+qXj5yH+ig2
uaZfAT4cUDe4Fb9ff3mjymgNlm939Dfu3kHwmDK9W66orzKDNLFi8BmnshG7
UV9kG32wJsskT6t6oYL/JxS+a7MGk3D416gPrBZeZoMdaitaxofy+tcf8KaN
PjGFGA8T1M8XGS9nmZy916eGYbxrZNtlZYKdyYBG//l86ndSB/jzdb/oUfh9
aZX4YB0ttNd09Dy0/92FGKDgdbKHMnJQf1sV71h/BG+Kk++bhN9Ly/DVX6KN
8dyWXr0kkdfP4rWpvYf/S46vvwFLkI3UcF5PW8DA39Pd/+0Tnmec/OlvGHhD
qfUqd3z+996Yz0/BsvreBhmoH3nSEXVYxh3L8av4PNkO3wYutft1+TXqvz/O
ueguOPXGxP1z8f/cXf1HJ+pifgqaLLjnD/swfm/iJvD8M8/MiT5A9LgKcPL2
pVeMMB+j+jaM1mOZxGYMBPhfDqHbrV3AAUcDH0ti/uLuFQAnHOidnID+sEzk
tNIQffiHV+RXJ6I9W4fpTbYBk3uYnqD9R237KpoDTnv1Sfk+yq8tHN7zB6wh
9L7A6RCv5xkbwD9YIdijjvZJ6cfECd7+Kf7TZtivyk0eNzvA3Tse+b1C/W/y
GlyoYwj/dmfr1m+YfzK7Dx45AI7bWRA6iMT3w635CN6tgJVcgCSX53rJCqx/
BLc6zqA8ss4hnvFgLl/IPl4PfAOe7vc3uBL10/vlLLNgJfy7bp3DQzHeptla
K4WDV2/tmj4O70/ismrAOkdix6X6wD58iBaZsYplnMpL3xWivvPeTf+9DXzF
s+uRGp5v13T9w13wV4XgbGH0j3AT79qJRrAHM47+5+nP64mbwFx+JMzHTvXp
+RVgz+t2RocP8PriaGN8ngRAYnwr67XEu4C5c2lor0ZmZ0Ax2JoEMGJ+F38i
4T7EBOPRsfLXeoz/ioeFFjbgyz5GQfno3++XOTA54Lz9jhsnYT7fu+TPgr9g
nQxZrTaU/8adBGkTU5bJHHv66o0UXp88Cnbq0v5TjudJ37j7qwN8tCP7rjH+
r6Mo+KBjBn9XPmGtHeqXuwcGPFjU5f519IepV7IqP4J75R5ExqM/PyzTylti
zjKL7qsoxaJ8XTPb0uPBk2337NsJ/5Wzg2ADmIOc3by+uWA13o+7cBT2oeCi
aziYiwPF/HNKZr1FDZj4YXloTxJmMMOC5fdLUZ9R2fvmbwfnqH/wvIT+pHRa
cVIVmNtXR3lJnOCkNSyjFNsYMArlExYP+LUJfG1nddL0RF4frQBHvlt3axTK
+y7jzJPRlrB/El6FuVG8XuoC5vxi1E/JsI5zxWA9dc3oTvy/9WBE6hArlnmz
6cWkJvSH5OQpu2zAkwa3Lw1Df9aGO54DJucCL+D9MMu6/gVfd1p/ox8s0Ttk
tYk1y+UpscF6VJ+EGYErN2tsSYrj9dbvYO6cEPq/1M+3E3Vt4O+qtW4n8amY
nocdBLvNtlDqQft2h4/+8RE8jAgaGD8nQvOal6xlmfPOhTIX8X73vtg8iQdL
/51zyRb1tf3zz4o34MHB7x7HgLEcyF1gy/JxK/68XhsOvmr98ng65gMhv5vR
NeADwugAKD+JE5xhh/lfb7VqMOZLuy0DztvBd+P0j3ugvEO9j5hWgV2Vv9iH
oP6LvdQ1Jtmz/P1weF+SFt8bnJ5y65sGyhtdGyl1FWyk3yOlE8XrvWMcWOai
u3V0BvqLGzmIB+4Nstw/EuM34eG65mKwBwnUxfxCrm0csg7tI2yYsgTt4WW7
+4oN+NXTRwMM/MEJNvI5OeDlRNDB/8k+1F/wkGl214dg/BK7YOLIMiSMSX8/
rxcfBU+c9VnpJ9qjyuSE03fwZTWr3T8CeP1Y14ll+l/tHb8f44GTecDL3Ae3
uaL8Dw12zGkFO2W6YSkO+6AnPWGpM9bz5AIs1N8snUvCCWBOZ8P7GBe4dr4B
j3v+fUEe+u/vc0JNC1xYpu3ZtZmHUH559eQH4eDiMcUKqXG8/lwD5uJj8Hv9
p15nz1jP8udX0X65JwIPbQfvdt+7mtjTNwtHRlaBq4yXxOvg83Fw+ye5Yj2Q
WBm5GM9frGDo6A1WaVaY9QDPc0j7bnwVzMXbYbxxeaLcWGbbs967L8N4/Xo9
mLsfBv5g6/TKcSXg9ZNkrryC/SNu01B3+AvDLicuRP/QnvL3mw3YdmuEyx74
o+0yqQ05YLJOb8X7pE5CC4KVDS4vDkN9Vu5qvmTigfXDoPEzjDE/cmHi4I2T
cn9b+fD693cw2Tfai/KT62B1Pel4cId9CLX1PQj2ClipzPjBPoR0r2sFx05C
y+L3yfH3pRtYZjRJDIj66R02e0kCmOx2XCTr6SG3ZzaA62tHh5uiPsm9Aope
8GfIxps/r59HgC89CGtsw/twujTYP1vDXDOW19NnbER/0z+pEYfxEO7VWr0d
rJ/9qdEW9a/gGV1WBe5JOr+8BM93+jnh1KRNLDOVBBSQ9UNXyX5vsBeJMMP4
IX7mVfABv9/LtNDfG9f1bRnjzfL5xfA88fYk+/XedLyH8np8CVhG4cipP6if
FusXakM3w18oeNa4HfW513LbzLXguWVfQ56jvW68Gzo2F5y3N7ayHO3l03Ry
4C94FXFI8TzpRp3/TLZgPaih3H4H5dcx+u/1UfCs7cLpI4h9IHn5wFz8Twyv
5+v6sPz91Jg/HtZePnEQHPfLMH8hytfFuO9vBffJTl3wGO1P8t4u9cV69PXi
iy/x+ZqHB7wTwAufr49xQP2G3le2awC3Dq1fkQ0mcRyKLMvn80T/wyykGgGe
NzOtTmM3Hw/wDBz0MfiNCdlfIgskAeztdBWpS/i/taLVwHYwuW6hF/UtrNDV
XgWerxqSNQHlWXwlqn6SH/zT8FXy5Pzbu7Jpd73BG7kE5xgPF66VXAVz5zVR
P6XTN50YsxXjacq4eY/8+XiC9eB1y0I2lKI+kwvSdpSAufyb4Xx8wdBtLKOu
fUfQ7CHJ6e5rwWFcIBrsg1SEYS5hkk8N41H/9FiVXjC370/WDyfOy5luh78v
m2w/F/+XErcfcwz8Se2dUxr6A7mm4vt2Ot5hP7sz4tt0/dFeWgGR/bF8fMJB
8L1nsYo56F9mZIMXrPu1zP8E+uP2IWzJ0gDYy8vXghvw+ezkQVkJ4OGpf0aH
oX2s9h1LagCTtEf+qF8hshEVyPJxJWT90PtpYwSYpCOywvxR2xOz9hm4t/Bt
zoTDfHzDzCDMf8HKB8l+IddPwHUBYRaRqN/6Tme5e+BCP6/9XzdLMjEd/WLS
wRiv5R0Tp+D9y0L3/vUGk3NXU1A+N3LgF3y+sDnsOvyrhM8vX4wJgf91Rrt3
P8pLzOZ6sC3ZaN3Dx0eUgEeRg+cY7xP8Th8dugPr+1KLzNHRfLzEWvD7omN3
1oA/N3wNzgVz+e6Iv+QdvqEXfPVDeFcA6q/Ka7K1aSjL30uL/rTVs1z3GJjE
BRN/KK3WQ7kTnDA5Sa8f72dYM3iqXhg+nzQrLwn2hoSJHAL3Ogh/N4/n4y1a
wT3ZVvHFeJ7x/cZPS8NZ5oThtOo8fJ/s8yaAGyJPX4mAPZIniW7Ak8iBCvz/
heW584oRWL9yiaskubixCDC5fmQB/p9b+SPxGZjc61oIxiAJnLnz//xLEq/h
D+b0WYz3xStvWN4Dh1R6Xt6M+nC44K0rHQl/TumkrQ/Ki7dS3AyWHzy8dBv8
f3U4npXgP16CuwtR/latZSPFo1jm1ob2ZhdiH/JaetaDOb0U8/Hl3J2tJWCS
py8sio/3GBqN9RS58A/lT1Utur4WrEAuAMF4I2nMcsFprqMj9xD7kPXnSC9Y
12nM7Dt4XqZiYrxpDMvd2/wb7bOKJIIBv3um/GkS2odFg3SCU+4qVSTDf5ZN
EVjq7YL/kTIwK5fGixzaRec3fL53+vEFn8BcvuYdfPzIsljqX2N9/TipTSQR
XJQ9eSAd3xeCwWkA5+SdaY8n9mHSpA+KcSzjojGxyBz1aSdVVhMRR/UO2Kfw
6PXXn4G/tM34HovyKkT+y58Zj/knNSrrJN6fy3ML5vIuhvDxJ/fAJwcnF/ri
fZVDXvlLJ7BMfPrnHxaoj8bAAPfN4Gs1e2TCiH0YLmJRCZ6b4RcTgPYieW3E
E1nmyObBAVlkPJA8W+A0xdtf9qJ8e307pEvBA2MKbb4S/aE/Yviw3Syfn3UX
H7+yFqxqEFFbjvmSOzcN7u/e3nwE/VkH01Qv+GWTRER4uiTz1W3oNdMklhGc
vbBQFP1ratfhc8fAJC6mFOuNhx2L0zqTqL+P53eta4rV28Py8Tnwd4/Zh24/
BCZ5YGr38vEvn8B79kpuGIXxHtqaZ75sL9YPruK2y9CepyzXaiWCRf9T3v8M
7bHa4tf8RvAfMzLjwD407ZqotI/l86Rkwj40zhy2E8ydp8LnG17f/PEM7E6E
e7y/8Mot72fuh30aP8isI5KPn/EHryYLUtTnu9ojFffA08hFulF8PI10MsvZ
kTTYp1Ktj6mbwdw5Kryvi2bUrkrwC5J+Hu2TfH/8VvED8P8Vb4VfwXjQvlfs
4go2/Bo2oRn9z0PV0bz0ANWT0P8kVHo1hx2EP+bklpKD8at/Y/c8WzA5J9q9
jY/HOQvGMvdaLcYrORfbB+by1ME+3Zq39YfpIbRPQ80/P9jj7rIhzcfAsBYu
H1H/Jy6ceNQJjhTu+FAL/8GshCnXOwx76T1T5Cb643a59txD4H/tDaUkniK7
YMfhT+Ctrz4fORbJx/MsS4G9e9SyMBXjXYgE7oC5+0nRf+dIubk0ghebbMmN
IvYB9aqUSv1/PI/cC7QTPJokbMP7FGctnFsLXjBsTG0l7F292BvJWWksf38H
3idGNGhIAJiY/wYfPh7oHpiEr1TD/3YjB3XSWUaSS8TExwdtBpN0NLJYr6kJ
d16pBI/L2Outh/lr477IbPEMlj9/gfedsEfukCs41vtC7FXYU+I3l4KFf+yb
NxXt+7nHSzDsCH6fbLRF8PFEtmCybb4K78vlzQA7P/+2dtBRPr6oD9xzW926
EvWX3tE8xyyTZSKOLFy/GO1N2j0LzMX/oz8FhogLd4GLvEPKZ+H9ZwUVdOgd
ZZmnKW8H1qF+jFtt3x4CC3MBgJJMT0v3g0/gPpv22x+9YB/84i4tO8by98/t
5+OTEsFTL6u2XUT/iNpy+0AjmDFd4NCO5+e+9olUymIZOZf816rojw1eQr47
weT6F3G8D4nDqAWbEQEL9mexu6bRrOMYHya/1XMxPh1qWpcGgF/GkMQakszw
J9Gzq8EmiX9nBqTy8U0yJ2CvL/zOlcfzW+1LhbaAO69e0wlBfY+659RRCRYh
F05hfFy+09cgfhLj027X0hf4f7vlnmpXcN/S9Bnz0b9SLRTKSsHrScIB+BeV
lS9ODzsF+2gsfXI7fn9TxbYDtmC9Dz9/7Qjl46POgr0NMloa8PlVK09t6QPn
3lg8aup+Pl7K7DTL3/99WpK75yMLXG2HFcExjAedMLUuMHd/KubPXi3Zmfpn
WGa/u00Hi/ojx6YPn/m/9ffjXHehz2ByruY1+g+5BmRZNvqvwYW4ueiP+aoH
XyeCia7iE8PHWzWCTz4cluaO8odnNVxUyoF/2ui4QQ/PUzgafGonmMtHD//S
SWHU/lrwrQxVuBKwD/Jnw2blwv7tyywrwvyknGK1JQDc5Sw3Yh/as/Fgl301
eDC58InYhxnRK2TOssxsvxuT+pL4eK0t4Bf9btNI/CLn94InJe1w6jwF+5C4
aezYcyyTWa/XS/YT8K1+V/Dvfd+vXsPv+0ilt5eCufz+qA+sfl8Ny8P6fzgp
MexD5Psq27z/86dJ2umzYC4fbSwf79UH1tZovuKK+nkoWrjXLJ/l74dFeci9
21ng8NM/3tlhvjnm3+PdBSZppveg/mqGJNjqF8CeOs355YH3DxOea3gYLPFH
8bQiWF7orspncE7/C7ODqF8i+6mfZ/n4+K18vNhu8MVda0LGoj6U/hzrawTP
NHC3vRPCx48pFbKMxgfPS4PQ/4TdP9fvBHcIzoi8AS/uCrpTC16zfvO0e6iP
dx1SJbOKWOa6Y3e7Gd4v6euFrABw4GiPnIQ02Ad7l73VYO5+pSzYB9uBHTLF
8E+H6xZH4P/JrXs3bgFrr9HfZX2Ejz+7BubyK8L+kfTeY0tYhqRffI75SMLc
X8WthO7Ho330G4fLXQBz92Xh/b+/Pi02vJRl/rv22DQD/+faETzo+K/vHvg+
OS50FvwhFo4gxkd3bfiLPnD6YVt0AT5+zewC1qNYFsjgfcxJIhCw3oMr4Qpk
/aDpmdUFnk4uRsL8NU19yB79iyyvc+P5VvcOBR8GBxPhHu2J5vD6DP58/KLY
Scyfc1Te2qiXYb790yX8H75fu3CH/m6wC0lkGMzHv70Fk/CTJ0R/qDg3ZeEl
lo+XRPnr59mIRYLLI1ImqcF+x8z5+bcWbL7NsecGiRe9EPNp1mWWzz+O9uTO
mYC5+KktGA9FN25Wg7n7X4l9mLK5SOYK5suNrIMDeCMW/FvAJz+Sg6ewD2cz
Eq+BSdj2GUeMh+xlQWPLWcY/Lrz+GfrT5/EfNriBnyX4zt0Be0VkogtgrQP9
PxZjvVSVNU53eAXqe8OMl6aY37ceLVKyA6cqKV3X2gT7ILpuyjkwd9/qetgH
kb+i/eDmce1Wf2DvAsmBjassU98Rv/0s1kuzDs1rzQIPIYl+MD8bCz9/3gW2
M9NtE8X3e/4JbupXssxYEg7tifGwZ/D5w+AN7vvKR6C85FzzZ3Dwsv8q3WA/
ouK1E9Svof/Mep//A+vT3O62wN1gpXdPHTTxvIboEI+3YC5PLH4/LnKS5cLr
sBdjnMpL0f+5uA3wap83v3PQXg5f1ys9B0d+entr1gbYh/Z/srNvsAxb2rKr
CfWpHrRfJBAs9bzsYZurJM0rifXC6ZWVEiiP2IdXH2VusnxedtTP5XcBtVvA
5Fi0J9bT7b4i16+Brw8/7/jaBfZhS3b+2Fssw8mxFhgPmPjdwJcnDm5fivrz
JsdmwC9yu5bPQPkzPXf6D7+N9Vv54119brAP7lPd7cDP6yYnblmD8bD+qsU5
cOHAk/WV62Afnmxg+sEO5KAB2q/64VBF8zuwD53zX7Cwx732KdLHwQOYToc4
SXL3LvwA2635plWF9398p6lb/y7LLLLJ+LcW8yN3bB5Mrn+uw/fzLcbUfAb7
Tzww4IT3tTPPr1Svgr89AQ4N3pdsi+8Gc/ss6E8KV36lvwVHSYUO3Yj+5kQC
G++xjD5xSFE+UcNZ2yPBfap2J6dgvBBZ7jmYu08T7fm2cIvF7GrMtzN+qvzC
8zjdETy/SUXiOMpDwrnug9/b6Izahv6+kSQeuc8yX0PPjhSDP7I3++NwH/D5
Nh2defg+ybNyDexj4Rllgvb0UZnwfuwDlhlm6PTiNtY/0solT9zA5JjQPrSH
DhaiF8CbJL0CVuJ5JIx7+EPYX7mAsWfQ/nLySal2YJIOux/t9XDO/F3nwKf8
xl1YjPrsOli3rR8s0uzZ6YrvH0ve6mr+CPVxyvzcZ/TfGrmh5sfBXP71jbAP
U05q/gCPmd/QtR/ll5fVkTd4jPVXup3xIDvYh/j2iSng3vzMuSJgUq9tYD/l
YS8EqC+lCTI/1J9gPdQ5+vspa4wHicvNu8GrSaA23lc4wu3JW/CrQ4f3BztL
MudDB11d+JTl769C+70TPZAbCY69Ntv7uSXsg4hyynPw8LliqiPxvFL/NzGz
a+Afd8g4h2C8umwL2hoIJtcVpeL53L48+E7ui5sKKL+2UK6p7DOWCSUJLU0w
HvoNNXzAilPebnVB+0t4d867Dubi/TH/6f+JlJSoZfl1mI0k09ktN8QdzOm2
GI+ZPys7L4C5+8tQX+QaveHP4e9em5dnhfm6u+PvQzuwNkn0iPFNjlGcA18x
fp8Xh/Y3b1fL6QfvPKSXuBntQ67tNq/D+MlbPG8o+s80m/Do42By7UQg2tfq
g7jgRx3tj7A3RFY0eAH/pqzQp8Ib9sHczjQFTOI8vfG+xO9sA/faKRh0wR8i
eVY1XrLMVavND9sxXxfXz56QBDb1SrZdA/8JvU64CbwV3aUM/S9Gz7dzYT3q
T3bI5HzYi7IaobeR4LC7MYOnob7cnxx98BxM+sUd+CvijzQvz36F+vTvzVuE
+VJN/VN2IHjsHrvumfDvWpbEHLoPLh7nFGmJ+iDXwsq+ZrlzTAnw92/eKvX1
Ac8TiS9NQn/8vNDZ6Tr40rCLRoUoLwl/lnjDMj/h3ewm9qFiz1J3cKHstMFB
GM9bryjMvgi2I8Iv7GH6nJfjRzSwjExdG/MC5cHwFrYH/9U/OtORrB+IgAU+
LHLtOdFvZxWdaugHk/SIC7B+rynQvW/eyDIF6Z/idqB9emS+XjoOvn+6U/Q8
GQ8kjwL4wRHFxHj0B3IM1+At2ntSy63/UN9Rp69EpIBJXoZV7rAPEh6+bWAu
vyLez0Z8sKNGE+bHHSMjOtFf444eXJUENt9X/20K5meS1rqp6f/sqYNI4yzl
ZpazMw/x/sOHh4yLAnPjDPOvOpZldeCur45RlSgfCdOf/Y7l8oq6oT+JCVk3
BIJbmjasW4rfv9zfVX0fbHtv3SQrB4yHxOiLsu9Z5mPdsmHuGI+p8dNP+YDJ
cSR9zOf6sdf3XweT68QdUB7vn5siJFrQPtpSYpPw+czIvs3u4G87tFWd7GEf
ItLtL4L/FYd0Fa7GeAhdunLEB/gf6ZoeqqawD+3v1ezBsc2Xdmfg89Uk7S54
dLT7oHHo773+EmMHwNPJBSQob/a2wgHzj+gve+4eD1sryZ2bOA7m8l2ifYOb
el7/AHP37aB+87ckVBm0svx5Zvw+udYvBbzeXKNPFeOVXEvTBn4ZXXo3C/aM
nCvT+AT/WFN+oAPPd3IXDksCM68OzifjS9Q1y7sJ/LjqwnFX1EeZs5ad8me0
18fS7A/gtw8/r4gCc/c6oL9wcZZg1Qub85Uw31XYTpw+pw3z6z+/BfZ4n402
F8cEgbnz1Wj/vbdcBu6DC1w7M24S+3BjoF32C/zpXCVjDcyfPugYPuCRCxXC
K9Ge0iQQHByfYVkthN/TuVJfKtGO55OAKMz/ZNvaHTyfTEjof3KGI/ZebKf6
BX6fRLWN+A/+q/7V5lo8P1BHf5M9mMtngvo4VvDNNg9cMDri0jm8T41mhMEA
mDuvD3sUpj5FZfVXllG5ZWh3DfUpv7RC7gTYaVXXuiZ83uK055if4EV2DeHu
eF7/iSH9Bt+wfuhK/leN9lFSPtyWAq5a0PppF+bvBsXFL9vA1feVopSJfcC6
XaMDz/fM7AyFf3I+bUdJEni4tkCo3wz2Yc7orCawmCAv8Y0t7MOsvCTl7xjP
Wtt0QtFepck2O6LAZHu8F/bCZd/PjXVgY5JYB/PbgSm7bOZ0sozaIw2zGtSX
NparQWDuOkT0r/ZJN5UfgC80pInsQn1IxG6Wm9yF9enw5RnWKD+5BsMXzOVn
RHk7JY78vQ4OmG+87TDqI1Nc/bPED8xH40R3GKA+4L68cAcXNS5nfsO+sSGR
ty+CFUjgPOzLCZHxRSN+wh8gF1Bi/uDWheCFrseEElC+7dvWJeWBZ68t6jEF
kziOAbAuSdSM8WsltHvD6l8ssyTuRYIayi80MM/6BFidHLTC+Jzj/VzvJ5hM
e374PolTNuxG/V5aKr8E/sCw34OnpIInc4427MPP46Jfumn8PN6fxEVo/GaZ
3dEXjxijPWKcv3xKAvvEFEobo/6JbNYEPmn3SusD+qc7qcAe9I/rQ18VY3yI
t5WdjwIvNHrq/BnfV7NxPVoH/pgunJaJ/t1iKbR7zh+Wz18I/3zC+/2BQeB1
5OIcfP9mk5LnA3D4lv6fxwwkuXXp5L8s81aQsOcD5r+DRoG6vuDXU+eWfTWG
fagXUbrxl8Zn6EhyeRLG9aJ8DvDA8Hy55wYjPcCFVlLfF8G/MNT53nMRTMyF
JfpPIDlA3of54caNt7cxvmY9mlprDyZ5d86gPDX3r17PA3P5EPD9niVe5wfA
wmPf33+F9pAnF3v2oz2qLpteQnu8vJUSfwK8camHTyXKE3VDNeAnYZJoAuUh
1xAZDrDMftcI/XErYR8UwixTwedhhs5ivoy7Mob5Aj7R4eMRD39Z9VL+As1/
LGMl7CqhqA/7MMtWdg/4x8MH63/j88NndIs0g4fPIRkiYR+KYruVhQRMv3fQ
x2CUr7Vg1ocoMHcfG9rvQN6tmjowd84W/ZGkUZwzSMDoPsu2/knGQ/a/vCAw
l5cA3089nZn+AEzWGQtQ30TWnSwsYA6lL386EvXjLd7q7wsm2+xZaF+SjuQG
2JUspPC8VUcmWIwbLGDIaYKVqN/utBItD/AHD1OF72hf2eFOC8rAgc9Txbei
P1YP6ZMWGSJgzuhLXN2N9u5NThruAOb2z/B7Ofvm/8oDa0oomX8ygn3or2sZ
AOcITXyShfoleXxXDxUwJ/ONpvcysA/xQytPgLl5AO9nF3vy3E/wPaeOgUBz
jIcYnTTDYQL+Pgn4iwpd7bGpYG4/3QrjISJ02xewO0lcht8XDZNx1RwuYFQN
23M2oXxlIZfN94DdyYV0GG9vP7tpNYP9vdNGVblR/XyEgLG1ST8YaUb1c7Ay
2TDxpvo5eOQb87s9q6l+LiJgfgs1pqigvoeSBGNgkma6zIHq5+C+Kt1tI9ZR
/XwkykMSRtpS/Rx8Ui5wRwjet6zDIvwq2DpuxfuPdlQ/FxUwKdv/2caZUf0c
vOZrbWeqBdXPweReaXf8vldrterQUQKmYqjEeG0bqp+D2zIWiyXYUP0cbGoa
ueSUBdXPwS4BV37cdqP6uRj6yzOVq7dRvqrXTa+OgrcIqcnprqP6OTjybM25
QUZUPx8tYG7V6+6LcqX6OXj5jrS5uvb8+fhWMJdv34Xq52MEzBKyoaVP9XPw
0fWbjCdbUf0cTK67yFuF8XrviaGiuIC/L8OW6ufgeCfDooY1VD8HD92V5/PL
hOrnYwWMaIff2KZV/Pn67WBuP8GC6udgLh7XjurnEgLm8fs7N8VXUf0cvO6u
qdhic6qfgy3+6t4Lwny9jByMGSdgFFvODEs3p/o5uCXuQs94F6qfgz2PVc19
so7q5+MFTMaHFX0JGG/tuXVr14K5dbYz1c/BsbeeXd9rRPVzcI2/SeMhU6qf
TxDw8Uv4fmaW6ehj4MFOnvVzHah+Dn695PfavQ5UP5cUMD0T85bW2VP9HBxr
9qS8yIXq52Cyrpy2lurnUgLGAMPX1Y7q52BO33em+jn46ddZSTX2VD+fKODu
zVHE+8HKe0WAw2Qf7T/kS/VzcNzCMOnf/lQ/nyRgLrz1LW3xpPo5mLgZcRv4
fAH3wCZ9Fs/THKh+Lo35wlxzg6gX1c/B5JxRxDqqn4M73vdf6kd/Ew96UDdG
BvPfQJH4ZFeqn4OLNp4Wv2dN9XMwd0+gLdXPZdGe3Yf9Kr2ofg7mdBOUx2fL
u6Bc8BufSN90M6qfg3XJBLqJ6ueTBUwJSV/nRPVz8NSr77T8UP6pZGIB21+9
9fXpaqqfTxHwefiCqH4ObjZ+p1PiQPVz8KqFdQ/tUb8kzGjpVPz+U6z2V1L9
HMzlBVhL9XMwZjFh/fVUP5cT8OfJ0B+jLFZlRoClJ31QvOlO9XPwlimxN/o8
qH4+DfPV0J83M72pfg4m4Staa6h+Dv7oOiqvBfX1zsBZR3o62k91+sTha6l+
DibLgUseVD8Hc/mWHKh+PkPAnH6d3aIM+0vSlqwHy5VOqTRxp/o5+NAccX9u
PBD9fKaAMUwPHB7oSvVzsDqzcMVecz5/Qi4YbzP+oyvVz8Ekz84BJ6qfzxLw
8ZGOVD8Hk3QA3pjvuudVuXeC7SMu1uVZUv18toAh5n6sI9XPwVE3s0xObqT6
OVgo1/RIgzPVz+cImNGK8MBQ31ZTGkckgkl6hwgXqp+Dp78LCY+yofr5XMx3
Qu/04j2pfg62D2uWN8fnh06wvvYMTM4Nya6h+vk8AbOIHIR2pPo5mIR3n7aj
+jl4MwkQIusb0UfbpeUFXB7cR65UPwfnqvze992U6udgZ5IIxpHq5/MF/H16
9lQ/B3P3Dqyj+jn48e1t02ycqX6uIODyPPTaUP0c/L/1Cqefg7l7WPD5qm77
p73gkRUHzPc6Uv18AcZP37Uv99ZT/Rz8/IePwtx1VD8HqxNDifYP/Ppsl56i
gNdrrKh+Dq7QWGST4Uz1c/CT35Ytp42pfq4kYM4e6T54RI/PJ5EITlxNDhBR
/Rw8WtLsWZ8F1c8XCpiY2fGzPjpR/Rz8vEagWuxA9XPw7P6r46fg+XH1Lu9m
KmM8LxyT1mVB9XOw9tn11+YYUv0cvOOo9hartVQ/XyRgfp4u05Yi+8FP6lM2
g7lzrpZUPwdz5bah+rmKgL//z5jq5yrUP8B6r/3OarNS8FPXecnn9al+vljA
5WV11Kb6ObjV8VdE0FKqn4NTY03+iOPzmRX3hvSBuTwX5lQ/VxUwMzy7g3br
Uv0cvJgIYOZUPwdr/PN/dd6Y6udqAj5/Pn6PxEEdAnP5qTSpfg4my1/VFVQ/
X4LxMyHbXlSP6ufgYJ/j88eu5PNjNIK5/cVFVD9fKmA8bir9+mFI9XNwQcYa
p/kWVD8HawXZ5pD9CKejjyfMWgZ7p0tuGKb6OXiN4TohaQOqn4NJurEX6lQ/
VxcwxD2ONaT6Odjn5KCKobpUPwfH6x/3aNSm+rkG/NFBUafMjal+Dp5YMuvc
9HVUPwfr+S0SnIN/6hO/jh2mKWAeKJJM91Q/B8sdMZ98Tp/q5+AftiqL7i2n
+jm4OVp3CBnvUyOezzZbLuDmocHLqX4Otg83FhpYRvVzMHef8RKqn2uh/1me
dxiC9+H8AnDYPYeCMBOqn4M3HNmVc9Oc6ufa8C/FEloHmVD9nDBJyLmS6ufg
feIfRe1XUv2cETAN9f+t/GVK9XMwOUceY071czB3r4QN1c91YD8r7r8+g++/
W/96SQA4YuW10MkrqX4OTsyespE1pvq5roDRSS/yUneg+jm4b4v5vnozPl9I
Jdg+88jxS5ZUP9fD+CUJox2ofg42CsqP/raG6ufgCvtvD4egv+mb3z81TB/r
A8foefcNqH4Odi++9O+eFdXPwWt1Rm0j609OPweLLI2WV3Wg+rmBgNlGDprh
81waMfDCbqcdNWZUPweTbf+Da6l+bgj7sLbYbQZD9XOw5/gHC/JRP1bqtv8+
gbdevrE61oDq5ysEfLylDdXPwQXz9r2ys6L6OdiXXFADHqr89ILSSvgbh4eO
C9en+jmY288yofo5WC9vYMQthurnq+DvjK9eKwz/tWzOys0BYC4+dCXVz8G6
ZKPIjOrnRgL+/iMzqp+DuXg4A6qfg51nTS0XxfMnyDqJjzXG/Hinao77Cqqf
g6Uues5XWkX1c/D03Jjkajuqn5sI/v/+F7nHyxa8NNIqYbIj1c/BhUmBxRl2
VD8HsySRqiPVz02xnqioSpu9js+fkgV2JRdDW1P9HFztJ2HkvJLq52YCZlyd
w2AHA6qfgzdaG6vft6D6OViISyBI9XNzfL8wYckic6qfg7n9cUuqn4MlY1Wu
pVtS/Xw16teHWCSMh59vXu4Ec+fATah+Dj4rvvf2Az2qn1sImL9pwY3TV1P9
HKyvHDT4Id5HnXRo8PJLGt5ljlQ/XyPgdJ8xplQ/BxvNkTBRtaT6OZjcw/4S
z+fuWbeEv0US4q2h+jmYu7/MmurnYHJPxHgrqp9bCZi5Cp0Rxauofg6+GL3j
aQl41Yt3n8+CRYiApEP1c/AE4cu396+l+rm1gBnbFG+nZEj1c3CJMxaM+P3e
h3bHusCbR2LFbUr1cxuMFx2xpptGVD8HZ5l/WPXMmurn4P7IxsItaJ/8WzXW
6msFXNwY0ec4/RxcP9rwv3GrqX4O9mke/XyeOdXPbQVMtg46NH7P6cqqUZHg
P54ZMrWWVD8HHx4WZnVLi+rndgI+PmI51c/BcvqLPtQbUf0cnPfBLWAn7ENF
gXOhjL2A6VxhseGbDtXPwdokgdQ6qp+Di0zlpb21qX7uAPv3Bo4E2oO7VwHM
5QtxpPo5+KGr6w+BKdXP1wn4e5sNqX4ONj02mXUk+1/EjoCnksTtFlQ/Bwtn
rso460D1c0f4D7/viguZUP0c7LJMd1gXmFyz0gX+cI0Rl7Ok+rkTyvOh4t9e
S6qfg1XJQbCVVD8HH/RGAxpS/dxZwNh0FZUzGJ/kXNJuMHd/hCnVz8Gq6et2
7zSg+rmLgL+/2ITq5+AnFbL+TSg/ucfrOXhuhKt7tQnVz9cLmGLXS+pCa6h+
Dq4Wns22m1H9HEzOdfTj8+ReIRlXAdPmWms0bTXVz8HBSyTHDzOg+jk4x++1
pZ8W1c/dMF+eP+gRp0f1czAJpy5wofo5uIBcZ69P9XN3AXfPxUgzqp+Dl+5s
K/XRo/o5mNs3wXjh7nUBc/unJlQ/90B5yPEkM6qfg0sLavyyVlD93IP2Z8zX
Vja1v/Q94a81HoiNsaf6OZiL91hF9XPwCpK43Ijq5xsEfL5hVYwHkkgEXPBd
UapzOdXPwTff3t53RJPq514ChqRd+iFP9XOw1KiCyyfNqX4Ovnz2v/LpaH9y
r9rsjQLuHLu0GdXPwQUvf2Zl6VP9HMztW5tQ/XwT/AdFtfzxaD8y3fuAyT5T
ijnVz8FcfLYp1c+9BUzQTHhyBlQ/B3Pn4dE/qhQtrl4An3NYPof4o5x+vllA
bs9KLTek+jn423/zxzzTo/o5+Haa86NBGK+Bs6q39oP77myuPruS6udbBEwA
ScBjQvVzsOKDlx492lQ/B0epPj5D7Denn/sI+PsSUZ8vJjVJpYA7M1N/ua6k
+jnYlGygKFP93FfAhJOLjDWofg7O3aAztwPlI9dYvQXnvL+7oHUJ1c9ZAZ/v
UIPq52By7uA6Q/VzcLZdVuM01I86caAEAj4+RYfq52DNrM33J2hR/Rx8Nu3C
+H1qVD/3Q32K6ow2Wkr1c/DWSzYh9fOpfg7O71s0cYYu1c+3Cvh8vLOpfg4e
+LHYZZ8+1c/BNY8GmMuoDyIbDd8Ge36o5t4nA6qfg7l1nBrVz8Hc+Vl5qp+D
iS7jiP7Y+/n5IfPtAma3sfXr9+pUPwdLkYS6y6h+DhazunvtyVyqn/vDnxKf
Wt+J9spvMjFJAZN7CepVqH4Olt2xfpH1QqqfB6C/yB5cWKtG9XPw4GGrjtlY
UP0cbJNZJxyiSfXzQKx3rCs3zFxD9XNwXfGFypVLqX4OJtkVHqpT/TwI9vji
lSMSchgPcHsDwZy+Mpfq5+BxHr7zPs2n+nkw/Gey0F9E9fNg2p/w+z431jhe
B8eIEEWG6uchAua0gp5s+3Sqn4OXGRavyFlG9XNwXcrpzHT0H7lL98eN2IHx
LlkearOK6udgObHsh49WUP0c/DNec9UVNaqfg2XLUo/JqFP9PBT+3scLElfg
D4flNZcdB5uTi63VqX4OPuPq5rTChOrnYVhvYVoarUv1c7BdzCMhKdh/cqyi
DZx/8qzICTOqn4fDX4uUrowxoPo5uHQ5Zjorqp8T1jg1UQ7j6V3a05nKEQKm
ylDO6aUS1c/BT04EyDcrUv0cvCG9sN9dk+rnOzG+7k173zoT42HfyjeB4MGO
vcLBylQ/B3funPyPrPc4/TxSwHRU39LNn0f1c/Din+ZskS7Vz8EB3AY+xkO0
U7hEFMpz6f37HE2qn4MV5N9vS15A9XMwycPbKkf182gBY31zXHA/fv9EyAtV
e7D6AwXdIlWqn4NJupdoeaqfg01/7LHctpjq5zGwJ8qOcXVjJPm8r+B9Denb
HKZT/Rxc/lV3a6Ya1c93oX+EbCi1Xkb1czDJK2qqQfVzsLL2ksUeS6h+Hov5
015X6/M8qp+DOX1MhernYJuwSbvHLqP6eZyAef3RYeoL/J67Y4NhFNi2ZbO6
8FKqn4NJ9HX0bKqfxwsYkm5FQoHq52BynfVHtN8EK6v++2Du3kt9qp8nCDgd
KWA21c/BcRUfv1SpUf0czO1jYXxXGT0skUiEPbtkdXqBFtXPwaT7uc+n+jl4
ONNQd24u1c93w35FRV2NV6b6Objo2n9HNTWpfg4eEHt9bu8Sqp+DDzSLbbRi
qH6eJGAGZQd0hmlS/RwcKoKVEMqD1h39E7zHfv1fJxWqn+8RMCulMmxGKlP9
HCxFEu0ZUv0crHd2rpMH0QsVnt3W2Iv5dWp6kJ8p1c/Bjz6vuDVPhernYP2m
xvsSplQ/34f1MBGI0B6cbgyeJBjkddCM6udg7t4rLaqf76d6nC7Vz8EkvYfo
Oqqfg31uXl3kC/85Vcpl6uRkvE/ROKdIPaqfgxcej7wluobq5+BPi0VLNfSp
fn5AwMy4FhYnhvZaNbq+zh2sXKq+TE+Z6udg7p4lXaqfHxQwJB3bYWWqn4Mj
B0WPmUXGw5DVu/PAQ4ijI0/1c3BFtW9N9SKqnx+CP+u1J69vEdXPwbuqrW7k
YPyTvJM/wartuzsSNah+fljAx48to/o5+I4/BvgKqp+DfypPFf9sQvXzFIzf
q31mB/B50e+NrUlgLt/vYqqfg0m6p2otqp+nChgtkuB4AdXPweQ4yXuMDy6P
Eti5bMTuXwuofp4m4PZF4lWpfg6eSgQaVaqfg4OIo4v+7NP4yHJyOtYrJrta
/ihQ/RycJZNeXKtE9XNws0REuJEq1c8zsN43afIeoUj1c/CMBYfKZihQ/Rw8
nSSa0ab6+RH0r0lnXeUXUP0cvPSKUcDLeVQ/B4/sdv50Bv8n+0wDYO5+EUWq
n2diPrmQ9fvuQqqfg4NIgqhFVD8HX4tc7FaD+lO6VutueBT+AdnwU6H6OXhU
23fxu9pUPwcHswEvfOZT/fwY5ve19xfdJvbhgrHMHrCTkeOiPcpUPwerJM2W
cltI9fMsrHe9Rf5kLaH6Odjpt83M2XOpfg4uCzYLbkL7cPu4x7HeJAZnDtXP
wST85P1cqp+Dl8sPdMTJU/38BOq7y1ZlEb7fmfVquy+4/AIaaBnVz8E/bBxj
NxlR/fykgMt7v52h+jmYu68Anz+RYqFQBn41feOSv0upfn4K9QG30GIV1c/B
drcLb6XqU/0czMX/g632VL8fAN9PNLl+Xofq56cFzEuSzm851c/B5F62RzpU
Pz9N64uh+vkZrO81pGP/on2LI5t2pYLJ9ckzF1L9HEyu5SjRpfp5toCPT9Gh
+nk2fT+sx9yD1i5vBpNpcxLaM6F1kMKiHNhbOSyA8T7k3shocKVpePcMsr9E
AlHBp38nnV+O+YakhZ6TK2CU+o3XpGG+0WwMeh8EHlKtEbsI/YekcXkA9pk4
9EYLxrf0xtyKyWfRn89+3xCI/lTlueKsL3hPm4ixJspDZPEbYIPykfO08Xw5
16iYcecwvw62/fAS5XvoPG2rB5i7vxDtQe6dLAMX+o//lIPyzHJwNBPJo/vh
eF6Nba+GQ97/7Z+E2aTNywe71q83+Yv/y1stkfoHXnW5V3Yq6v+lRd0Qi3zM
Xw8MdszB/NhfGf7jBJjcS0f8dSXTsc0/weS40G+Up8Ho/CPDAgEjQwQE9N+4
lablqWDxx9l7rOGPkXNHX8D7M94N24H5hxuH5wXMzJWn62vQX5N05kTvAZtO
2G30BfMhd04bPESo6uhy/B7JO7yoEP73hqdPtTF+DqgPMo0GczoqWHvpMfUX
YAG5GBTv3666fO7cItgrG4wYPD9V5c2EYLD1pm5mPvrP/wNJr9E9
         "]]}, {
        Hue[0.6142719099991583, 0.6, 0.6], 
        Directive[
         PointSize[0.002777777777777778], 
         RGBColor[0.528488, 0.470624, 0.701351], 
         AbsoluteThickness[1.6]], 
        PointBox[CompressedData["
1:eJxEnHk8Ft/7/0NpoUXabiq8QyJFRSIZa0WWyhIKSUll6x5CEqHsiUjWSglR
IaKSQighSiprWqQkklSk32vOfX9/n/7R8zFzz5xzruVc57xmRsLeddte3gkT
JpQITJjA/FUQck05voxNBSVFyFbsEKXaZkwPbwQ7qaqxFpqJUqGC17yWyLIp
zY3XrJo0RSmlaZv3eYAP7p73Zp2hKPV2cs/2avClgdeqKjKiVNSkYE2WHJuS
ODvivmapKKXKt2TlQbCMzgMJ03WiVM+EhwtLwT6nVxu+WiFKxY7bTJu5nE09
8hyZ0I7zqbGxETvw+/RHrIqFolTf78QP+WDhFwPyOXdFqIQRlecT5dmUTeD9
Hz+vilC6wy8fmIPn/bxVYZsuQg1+p69ngq13GU0NyRKhUgdmJ/8BJz/sXLnv
mgil338zdMsKNvVcON6LKhGhfn4xOpIKbi+43nj4pgiV3tvnMACOa6bVGwtF
KOOesG1aK/H7divpiosi1Nh7Geos+GhathZfngiV2V0l/xFsYqqck5UsQpl2
OYiqKLCpP9KGgZdwf54O3qlh4MD2m85bM0So3NYLP1vBupva6+/HiFBWrze8
l1cE+z+/65UmQvG3tDUeB7Ouz/AvThKh8l/4lDWCz23ntZ+dKkLZNi3IXbKK
TT0dSHO5EC1CCTwrSvQAVwzL7DydL0IV15mGVIO/bhpOsb0sQjnUfvdgrWZT
Zw95rJO6IELNehy95yBYY0fVSRe0p7RqxdZS8IyhD5Ne3RahnCqfbpi5hk3J
GdDxlrdEqHnlB5bvBvfKtu9yrBChysumiBSAj+1wfTGtQIRyLc2YPEmJTb2O
53Fchv6K3tUZNgc/cu9qPgz7VBd3d2eCf6S/PVuC43SR/7M/YBv5I/tOnBGh
xG8tvr9FmU2ZZr3my0X76vLuXUsFG19fFv0a53vfsDo/ALZfOefmohwRSir3
10mttWwqZ33Aze3gpux4+ix47pndc13R3/LVFzd3g9/6PeDjyxShXBQ11q5R
YVPB/Pavn+J+oivbJU+C15qN1HxMRPuWH539Cvz15SpW1DkRii3LmiC7Dv2d
ViRkjPERl7n99Sj4S3TSW/4IEeqplFlrHVgoItCgGvb2XjJUI6YK+8lGyE88
j/ZJnClyB+vnz9hoAW5cvPJyBbiodcWaFrDfwrozc9XYlLbY8j3auJ+syMHj
juAp2Xo3+BNEqJb5U51LwE41Xmf10f7AuVetBNazqeXfv5x6hfFRENbdtAss
ObV8rgnOb5v1TukGuKBxncYj+GPIjIAlPOpsyuLI8qLNV0QoJUExoe3gkBWZ
rucRH2+nlo5fBie53XhqjeNRk637foJVLlyRe1UkQqlO+v160wbYr8fo5r9s
Eeoj77nqRHDLqWG9XMRH7ASlwj6w497R6NsYf43xpksbNNjUupLOizJoX9+o
W3Q0eLdzRMoA/Dvh9wy/bnBYXXXhxUsilM5IzsE1FJva/CZyw0cmXn/oW54E
+1y7rq2E9qR8/6T3CsyMUxziQX/g5BpZTTZle+6tRjuu//Or5H++YMb9nsO/
Ln0pn1kP1vervLED/mjca/dXTItNwXuD7MNFqNGP45/dwZOP9X5tiEO8vk9+
VQEOmLYxWh/xbNqtWjVXm029q064G4944ul6VeAITm00lzqTgnht97xYAv6x
feFkm0gRyrJ1zmkBHTY1gedg83XYk/91vu8usAd78LY6rpf/0uTADfDtRI+q
EeQP2xf9Fjy6bMqgp6JgIvKNQFOE7nYwE5bjiKfbDbKrr4BbnE1Gc3E/h7oa
8RHwnF3z/dyuI15r983YrIf85vJ7kz7sUVozcSwR/PjJykBFxLtT1aXePvAw
hlEF/jq3kmrZsJFN5cvz1W/D+Jc/7KiMBt90/3t3Qyziocw3vxuc/vjRgh0Y
P9FSkQtrNiH+3s9yZ4chHu4UR54EO96Of+wG/2YXmx99Ba4eYpm4xiMein7s
l93MpsqGwmf/gP8+LYgx9wX7KF/bYIF85Z2noFMPXuoo0+8F+0rdqFcU12dT
xbzThn/AP5tyDokdBmff2ahsgfH0y542vRI8PWP3rxD4s2xm5p+5BmxqyR3H
XemwV8sVvU+O4LP3VKv90Z7A9PfNJWD2UOSnVPiLwsUTFQJb2JTCPgNzXSYe
UsXzdoFjXYtKFHMRD8n3U2+AW0Njojch/ysl7ozgMWRTn3du1Z+C8Xp77o/3
dnAUr87DCOSbqLgExyvgE2y9sz/RX9VYZbMRsLVAwbN62Ptj9AutzUZsyku2
K7UH/hkbdVghCdywovPPzSjEQ8SsxV/Bom8mHKKCEA+h1wU0jNlUz9ic6oBT
iIdTW35Hgyd/ba7WPo14CP78sRssee5ftB/Gb/BEyIs1JmxqRHziewPEf4q/
dPlJ8Lig68su+Afj56/Ad192XM1m4uGofYrsVsy/M+TaviO/pXtPCPcFfxlr
3VuG+cL4SKpXPVjv3NpTBzGeo/T6feLb2FSlT7p5AtqbefjN9sPgDzLUnKch
iAc3L81KsPhxp61paD+Py7yV87azKVWfsY4MtDf34K2F+8HPCiyHS+Avlk7b
pt0Br866OP3BScSD48CIgCmbOlkre4jfC/HgEPVhF3hsvC5c+DjiwX758xvg
S1OyWl9jPATsnjzgMWNT8hpucUsRf7d37b++HXw5c/VItD/iwZo/+Qq4Nfij
aiTaM8vycugIeGn6E4V+T8SDudaRzeZsKqvMZvfDY4gHTMBJ4BsCGippPoiH
bX7bvoItV1V/v472lhsvpDQsMP+frGh64Ip4MLwjfwbcuPPqmfgDiAeDHaLv
wKJMgj+CeNj0c4rSDjbV1FVUNHAI8xfc4iR42/HS8hMHEQ86q96/AscNPeoI
x/g81XzWKGuJ+V8nVXJXIOJBAxEHTs/7eaQI/ZVSF8ytB4dF30k55oF4UM1O
FLfC/JFslN8M9lPZFHIY/EJgQ91j5C9Z5Y8eleBDU6Jqi0MRD6uD9syzZlOz
OxYH+WM+ClT8b+t+sHMUO8kN46uw8sGGO2Btsy1X0jCebcttlgvuZFP7hO12
jKP9IbJjLBuGQ/bsasP4KckkTr4J/po0eq0a4/dWSmWYZxebElw/sngF7he1
5GX3drDWeb3YcHfEgwT97Ar43/WG5GFvxMPi2fdHwAXntbcJBCMeFt68ttmG
TQ1Vbd7dgf5riBidTwJbaCg/Pg1/6Jvfd/Ir+FlJ63AT7JkwN4zWsEV+qrkh
Zo/zdYVl7M+A+y59CjgNfx6cVWX8DlwaFjFj02HEwwwHdSU7NrUL4WuO++kL
8sqdAgscffP2Btr7c+qFBa/B38Q9M56hfemTN/DL7WZT37WvCK0+iniY1Dbk
C/aWtEmtx3iP8vq8rQcHjh16fwfnZ05Y0CBuj/hO+Fn3F9c3HS+8dxgsN8bq
yAlAPIxtz64Em26P8VCBP+X+Hjw3bw+buoVweAN/sxw5HbwfXFPnxrcB/sA/
LM++A/5ep7w2A/6U/73WTtAB889k/lkb0H/bAScjG3Bo4a85E9iIh/7J62+C
r7xqVHkBe97+cmUZ716cX3B2+VLc36FXe74peHWoz8Or6O+snrcTM8CTJXd3
Gp1APLw//n0E/KvcIdsO13fqXtS1eR/qcev4G7VuiIeuu3VJ4F8Pf7/IY+Kh
3fLuV/AnY9HmXsSbS+tIpoYj4lX0loUY2i/6Oi7+DJjMg36Ih5erg96BUwsm
Bb2EvegXje5K+7nzBfxRvMnV9hRYS3OZVQn6+7RhuuFr8PdCx/iJsL933TVV
OSfMF+9n8qfCHlK1m2WOgZ8dW1ewC/7VVNMztwE8OFy4Qske8VAVzCdxAOMx
O/XZF4yHbOWSwcNgmy2r2784IB4eYoID70urlmnwRTyU2T6dd5BNHWAcHe1V
KP1bsh+8petl+/q9iIc7SVfvgB8tcv1uTSMeitfFCR5iU6uiHc+5OiMeilpO
2IBZH86fq3BBPBR4uN0EHx6XnvMfxi8qT9iG1xnxZfnrjxX6p3ojz8AUPHZF
91iMNeIhx3hdBjjQMGXjI+SX2Oyv0r/A6/ddWDWO+NLIDJ+j74L5xWOhhin8
pQ/mTQYLb/6xKgztS0iv/vYV/H5zk1Isfq97cW+7hiviYe68tpn7EQ+pfLVn
wGe0K+uyYN+U5IvF78D2W/4cXYb+6ydqZCi5sSm7HFe7w7DPz3PtsafAv1Ok
V3cgP6fHHQ14DT5k02wpD3sbx7Jc5dzZVPPna9d4mXiIvr3zGPjOrGsa5ehv
ZpSZfgM4VgQTGs43jRhaK3EY9fH0kTPW8FeesDNSbHDkbqNn0hiP3FMrhR+B
T71dYq+P8bUMrpswn438oic2xLMb8RB4sH8/uCG19oUk+pPvP7XtDli9JIPa
Z4F48Lv6WJDG9b826GqbIx58dW/bgGfM8VqaZoN48H53+Sa4UPTY08m4vsOR
gBhej//lt1keYv6m4L1vvxzcZYV4OFzqnAGuLJjI4sH4OrlZW/8Cf3Gj4/px
PVJXebKpNrkh812OiIeD55STwYlL5MoE9yEenJQk+8GvXnibjhkjHhyfC1FH
MJ9KTpP/gt9XO7j/OwOe+WLZaRe0h7af+fUduFhj/nSWLeLBLveNkhfWazLx
1lbwr6e7DGpOgYtr/dp78Xtv697C1+A5lgdlCnF/KctT6XLebGonT7DPnx2I
B5Shx8CeFUW65/F7P9MKvwYwY6e/GD/ZbbsPSfiwKQq3O414aTH+Z8kG86d9
fK+L9hM/BF9c7nssF/6pYKCmNP8o6pHOFaMeuF/bptf/OYGdzItmeuN4iN6R
WXfBFk+nuM7E9ZR05o4L+qIeXyCx/g3a81az4IsNeIOl4s5FTDxobH19E9y/
5LZ0O+6nqv6tivcY8vEyjayfliJUj2rkLVOwT0fkpOCtiAcVuUsZYD2frXdt
4W/MtPALfM7tk/xixFvfasdj+n5sKgPhpAZ7JihOOpgM9qyUEN2E9uquTN/R
D263Ve+33oV4WK6pRx1nU/URfmuS0d4U2c7VMeCAWOeuGcgP+jLHJN6D3SMb
HP7hej+lRGcq+7OptIWTQk6gfelLSsZOgU/2XLHfg/sbS1h8fg3uWSNwSw32
HF083CIXgPrk64udLkw8LIx9dAx8PMPm9hRcz1REsaABvPhh5Fl53J9nQcMF
iROoR07+Td2B9ubOxcwMDtlkeDcB862lsIDvI/AmtyV7w9E+fqEsp/mBmC8S
z2j2Y35jlo1OYPUBxR3uqEdsBT/o3AVPUBbX2umEeJgWuGp6EPL1nw0LJfH7
4skS4rbgGuvrfofwe4dJZdPzwDsj+/RrYa9ZfLtGeYOR75X/vj6N/pROGP1k
CtbgPf7rN/zTaTzhZQY41qJnQTT8a96YcuUv8O+yJbKmiOdyTBP6J9mUQ37x
vxrcz2XkcFoyeJ5R05gizhcdnhXZD54eFWPRA39EleVDnUL9WvMx2xv+TQ9s
2R8DTt5mI3eRqZf6P5u9B8s5PVo7B8effgnRVg5Bfo5SuxIIf/DulVYMAe9J
EL71GPOBVE/l4jfgx+9f1Csgfpve2wsuD8X4hdXcDEP7/Lon/DkGHj27J78Y
/WHK8gZwq+GA4XMcb2lf3ywRxqbufeYZisb4Bba+KWeD42S3/oyHvRRee918
BP7Oj5Uq2tP2cl7q/HA2dQ1pOwP1QOiLW+FO4JeLwp23oT1KTdu874J/LtF1
2IH2vm0Y2Dc9gk25pn6OTsLxqLooU1swEycdyO+qtcu18sAm5oIWk+E/PTVP
VvJFIp+duhIght/HVu1fZAaeefSi/1cc16jkF7gK9gs3irdC/u97ePnXL3Dq
Usy4sF9CmdZH/Sg2Jba3ctIF3E+3tOt5MnjPi8KfGzA+g3f8HvaDT3e4iZXg
+inFC29Qp5EfVraVKKC/+kV3kmPA9kPuzpnwj58FO8Leg2Mkp1hQyM9Mnaoc
jfnJbdKczxgv4xtn94aApXbWLCnG/UZzVm1/A3bD8kodnJn9jFp+hk1tn2r8
aRj+bprpssIP/NPGt3Ex7MGTIbjwGfj1Wbl7tWhfbnr21P9iML+NwCFx3Ori
phE2WGvDp9c5yNdM3noEdt6x3XIO8kl+clDT/FjUO2Ef4s33IB4S/3vgBH68
/vtkPvxeIOFB7l2w5vKkdZK4fnGcTdL0s5hf5l4JsgM7xI6F2IIXePWr70T/
Z51J9MwDdxwRPP13J+IhSsWBLw7xe/lqjQSOO0W83GoG3itiuKLKDvGA8vQq
+O2y9/rqyI/lp2bL/wb/UBSb9Qnx7xJ8U8QgHvFystzxC84XDTSakgI2W2A9
5TDsWe3fN9wPfvttfoEUfk/7hb2jziHfvdVop5APxX1lGmPAy3y69tzE/Z96
V91/D6au6J8tRfu9jzjkKCegXqm6h5YiHjx4E0PAFcfev7yM+qnp8IVTb8B8
fenbLZC//Nw2eCw/j/xVgQkP9pRzabP3A5eYIRPg/i0HfUyegc9MvxxuiHgM
dFqw4b9ErK9HF4XxIp4VHIvkaPDz3wPLNTH/tjmYsqrA/zxc3kRgvg+1/86/
IIlNBe1+EHMN8a5kF/3DCZw7Ivq1GPd7u2tF911wc37h/U2o96KsUQEms6lu
cYkn8+G/qpYHSm3BuLtcMBMP5lOu5YH9/TrLvFHfxppmJPCl4HyvDXyf0R6N
bTonzcCKNkPZ9ciHfcbd7KvgkUUVezTQ/wRD/92/wVSIQ00e/F3XYLGxQSrW
H9HLxE7AnwY33Vufksrdv4T/pOhZyX4Dr9lo7seC/fR1fs3XTEP9Xi3QOwD7
/dSMnxQLLlewe2wG/0jXWDP0Hux+uEx7K44bqzd1KV/AfBG75vgWjOeoqlt9
CPhoy4WVpYaIB5UZ996AH4r5jR81QTwo52Qtv8hdH6J+4Fmjf84P7FjMkyYG
/85V/BT0DHzn4jK1v7i+1cqTh/+7hPWJxKLF5ZsQD/KSdjT4/V7D5QNmiAfZ
csMqsEpqg7/PdsSDjJ3agnTEa+bohMu4noD0uMwBsO+QqLSIKeJhSfK8e+AV
oilD29EfBwnViTMuc/e3cb1ZYq8GbcF5B4/elcJ8WLrQszMPfFrUb207Ew8i
c+r4rqDeZhZgyBfzFuTfMQO78R8vS8D8Wz7XJPMqOGRk4Y4o9NdFuD/uN/j6
5ttSh+HfZB2dwaaOlK7R9ddGPMyQdU8BfwkPKko2QDwI1th8AwcfKQn5poN4
mLZvi+ZVNsWz/+yKvxjfp5MnqsaCo0ey46Yi3r0nXVr6AXz67/L4/9BeKT5q
7tpMNrXoevPin9sQDxM6eEPBBze6R6nqIx7Gjw68Aftt35F1AceZddzyLNQr
U65OWonjLb9v1/qBZ9pKh0XDXwJHzEqegXdYTDqgiP4qDA9l/JeN9f60O6WX
0Z+272fO0mAZRhBAf0IHVp6oAo+oZq00QH+U+utcF1zD/P+z1+sp7MmUoQfA
zpb3V1Sg/VG9Uw3ugScZGuREIL5Ue66qzMhhU/fld2QLwN4973Wl7cArIn5c
8oS/xHa/E84Hq5U7PQzH/KTRFcAzMRf5pazp98AWxEO72Dcz8LjO3opEtD+h
tbTtKvh8iu43U9xf97X1k9/gtP9OhSTB/wdf/r5tcB3+1l577DD8I+XFuSsp
YGZf6zFYH8uOb2AjhNUQ7Puz4bm/5g3Y58vW4sXwl/Q6d5dYMCOvbEZ7jWtn
7vwAFi9+IjwF/R+ryd289iabOsYXK6qL/mVWGawNBbd2vl5civEzreyVbAW/
tnsrWcfEA5NQ89iUecvFxBj0J7dMasJxcBNbYFcohXgorfj6DFx+P0UnCOfz
393d+l8+8s/dAs9WJh5QltBgT9b48+nIj7ZFKUVV4KWtDxZlwj6o4i4vKMD4
JOZsnYn8VJz3+swB8EiUiLC9EeLhxpHj98BWJfMT5mL8ZqFgm3EL+fzNagNe
XK80u8DKDvzdLrx9A/zRKXPrpnxwT9aMEhazfsj4pjSxkE2t3FqqdBP5ujw9
col5IXf9D3u7XJQTygQrTWHfPYffi6Y9Hv8NdqIn561G+6uTHfsMilCf3HgS
/AT9oxMnvUkBn1m6uWULri/OLAjBl257eTVg/OriNAs1byNfC83314P/e8d2
XooF6zf8mL2HiYczx6I/gGtfq6Xnoj9NUQjkYjbZt+JHe/wiSg6Ggn06f71Z
jfbIhVlYtoKXMgsg5C9mn1++BPbemeWoCf8PDEaiAz9AObh2I+IhUPG/RrCe
dlW6KeKpzb9h5pI7bGrg7/Q31zQQD37Of2nwrUXbj+zF+Uq+Al+qwIxf3EZ/
33pnvVpwF+0LWHygFfki6sjGqgNgRiYTQz5T9fhQcA/Mo1R4KBfj0XM48OKM
e/CXvk3DKUw8uEmctgMnLcq6PwR/Y7bX8sGzL/lqCqD/fQi3iaVo77Mleg3o
T4LTqIU5+NUMvT5h3E/X8bxuJnipvtZ/zvCPQYe1q/+A76R+ujMATrVvFt9y
n00ZfJ64Rgj+q2/HnpEKnjZr0uoM+OPPXUJj38CpR2eeW4j+pVvf6NUsw/px
xZoWJ+QvY0vDllhwkkpJ50XEx5j5l8oPYOfFpx6O6SIeTEPz1z5gU0IVM/Y0
YbxMty29EApesmJCZBOO85g8imwFo9ps3IH+5RruOSr/EPl+xbsMfuQrKwMe
p+Pg2k2lVw+rIh42p5k3gmd9ibTajeP5euo6S8qRH6+d2eW0GfGg06roAX60
HhU32iug5S1WDTbltZ+9Au0l69QKNnVhLhI77u+gXvjnAPghj/yuh3qIB7Xt
n+6BiwwHizMxHqUqg80zKtmUtNItnlcYTyfl0xV24KbRqpbUdYiHNfJ5+WCx
1lVdy2HvcsXa1ImPsF4IST27GfZwXekUYQ729vz98hTuJyo/2ScTvN8nNG8L
7Fste8XxD/h+6z33bRg/WkbbbEsVm5oaeitSQxPxIP1WK7WKW68y8bDkuMJA
FXf/G8zMm1rVbGLHp+qIB7G7AmfBeXMeW/DCP5oWWv7+AB4sEe4rQ3z5iYx8
XFuDeNuIBRkTDwviXoSC8zLyZfrg3y1zV5e3gs+pfKcckD8ChRtvyD/G/XYr
fraCfYh+Dg67+bY3jokHRj9/zK3XkE+Jfv4E9eKDartHsAfRz8HS7OXfsmEP
op+DC5ZZeJ1TE+Ho57VYbyg/encJ9iT6Odjk8ClDB9iD6Odgg5sqyb8xfkQ/
f8qmJJcK356G+xP9HCw3wlughfEg+jn4Y7y5drcRVz+vQ/3xXOhBnRZXPwdX
fMuw9tzE1c/BohtzHl014ern4Pp3Clh6cPXzevjDnOifGhRXPwf/1GkJFlvP
1c/BR0+6Pc3fyNXPG3A/O1Qw67n6ObhxYtiOSgWufg5ujok6rCDH1c+fwT96
TE5mq3D1c/B/ayum/1rP1c/BY6e3nDIy5urnjcgXo59exNly9XPwmku31v7a
xtXPwb8Vjr72tOLq501sKnRXa6u8E1c/B/su3Ve6wIqrn4Mnms+Qzzfk6ufP
kQ9tjs9Os+bq52Bmn0/agKufg7Gsmj1rO1c/fwH7WA1OD9bg6udgYcEekX07
uPo5eL/H4ZPdG7j6eTOb004jrn4Ofto3tODDZq5+Dt6LNNVIcfVzsGdXstAV
Q65+/pJN5rXP1lz9HDxToDDD24Krn4Nv1d7ekGPB1c9bML8f1a8PNeTq5+Bk
hd1r5PB7v8w19h/B+8989dWAf8llNBmrvMJ8RqXuuo94bkl3Uw8Dh7vFbt3L
zA8XEXjgZbdyRquZ9XRazoIVr7F+xrR5Gu1vS9bn9wdPKx2X3ID7hyZ+Gmp8
zc2fYKWEk2+XvAH37dPTgL+/jZNs8ACfcvk5+QniNyq2/F41+Hv9RUEz+LPq
GbtsVivyw8mu4gjES0/U+LmD4PCri53cYI/YiOTgUvDSeb/CXNA/KkyVPbMN
8fDLOWQQ+bLv1Cu73W1cPQX5ICHY06gAHLSvpXQu2qsbOGf9pHasJx2bMj7D
HoP++csswOoz++vf4Hqpfibzs8DvfwtmrsV8oe/bP3EUrH16gfptxMtP74jv
Wzrg3+v9df1QP6Ufke1KBc/90PQrGP019qipGwCn98y7Mxv9GTu8765WJ9Y/
00NmWcAfMt0mZp0FX/rmsjcU9zd1uRT/EUwKD8QfzyEqSKUL863znwIxtDfX
qcM9DDzhdKZJO+onK0df2zbwTGZDHe3lZxayb9mUwB4BzRnM/GBfrOoPHnT0
KuBH/Njamcs0gTX3SG9dCXsK2PyYK9nNpjr/3OzIhP2LrWP4PMFJtdNPqiL+
HCwVBqvBTLljhvgSsqjvYL1jU31zrvHvRj4tNT309CC4U+SV7EMcZ+TBUrCe
399ZomjfPCwXZr5nU3O8Y+g65MdyQ7243eBNnZedTDAfuRq8P1EA3jlB5IoB
s9+6+YTbpA/wj4RhexmMX7WeuI0FmOj6iHda575B1gfu/grGX1xr57pRcPgo
EgTGs07jj7ThR9R76p9vWCC/easnzEkDz/tjxxJFvEupKfMOgm+6xXw8zcwP
Ki++afWwqYgTXYNfMX5+yofbz4ItmQcrMP/IrZlV+xE85b/wNYO4fovi9WKV
T2xq3TF12wKMT+DKLRlhYGsvG1llzJcK8p9j2z5x97cQP22yIQEretmUV2Hb
+ak4Hioj7eoPfjL/VrQ//EFJunJnE5iJ48XoT/cSe33Jz2wq+2X58luo36Mk
Jqh4gi3LziesQH2qKpYqVQO++iX0ugBTLy1cLyzy5X/5juzbg2XDy1eEob3M
RkgpOHyVqEMMMz8wukIf/OHFkukuiB9m2203uEzAuiAO+VtXaNvtArDVrCej
KvCfwRkDlyd9RXsPRW/Ww/VSBaNiLMARcxHJGB/9acv9s8B/pLpzh5D/EMXO
o+BqLAM0kb/SJ+23NuxHvTT9UuEljK8xHyqYfu5+AfxvbMJl5UGw+G3bDZa4
Xua4pqT2NzZnnQX/MR3rFIoDJ4wZj/fj9zx/jv37CH4XsdvoGeZHZh9CZQDx
effsHQcmHoZL3oSBGzeYD7Ti/vxDFjVtA1x9Ef0vGBguXDGI8baatmmUiYf+
2HR/cLskf0Acs37oUzzTBFbffGffd9yvuLfBT/I7m/rb9uxsCrN+6HE+5Amu
nLrlqgfGT+iDgFUNOMqzbeAu4rO0O2ujyBDWc9EXfimifU5dG5UOgcfM/L8p
w3/ndXz47z7Y9J94jAT8u7w1cNasH1i/lTz4kIfzXV9LjO8GOzpE352C9oi2
lH0pAOuEH+oZRb1V/WLX60nDbIpZxlggX9IoxCzAGQMXXntg/MWfnb+VBfa+
/q1CE/FYV7f20ig47LDTWDna613bfNrwJ5tyF5cUSMD4SD1mH0sDy4qdyG7E
8aYqoYOD4CoTo1vX4I/MYzbaI2xOXKE9ckwAg/8qaHndgr3QvNU94KuTJ13Z
D38PKg2VWPcL9UQxn8cTnK9wd+nM8F//O7+t+NFYG7h/Q/XGcMyfoUV7Pq/4
jfnwTjO7CfMRU2b6gyOLZEP78PvuvLRHTWBm288b+TzqhnqB5B/41zLVmFrY
TxUFgif4WK5B5DMmHrK9o2rA7fyFnW8wXrGZ831FRpEvq1bv/4TjVEah0yGw
erPE2grYl9lGuw+OLCwrUIe/J1wc1Jk1xqZKy0+M8mA8ddNOr7IHV066sPUO
8tdgsrz4LfDIBrNgfoxvamLtdP6/bEqkIvmCIeJDn1mAgONmvPy3bifiIW5y
bxZ4XPbBkSRm/RB75eUoeHDf9A4LjJfxGe1Kw3E20cmY9o1Fvc1LA88PPOXU
CX/OjDieNgiOO2Yx8R/GxyxsUaT2P+RjmCeamR9C7vrEgbfXvvzzH/w7N9hy
fw948u3C4B5c3ypwxGzdBJqavkgtsxLMeHk4+GHmZSMK41/gt1qxHTy1wl/K
Ar+39W1cvJKHpi4r8afMQj4R8HEVDACfW7drnjDuX3xk+p8msIy/vcNjZn/J
41qPJC9NST+qXuoAfxZib272BEvO1JnnhPEpdesprwGTfSc7xAOzgcpHU0Gv
Jy6IZ+Lh0JLUQ+Ds7+pLhDD+zLbHfTDZL1dCPDjaes+aSFOnWCLGE+E/onv/
7rMHM4+fPVuLeLBPMr0Fjpi12HkhjtN267T4J9HU6BJBvni0T9ymZeUO8G+D
8D+SOL/O2mNRNvjovegZM3G+t6WwwBg4Zue49h/Ek7RF3i9Dfpq6RU9qDcH5
TabGH9PA+cdT+QUx3n7bvj4fBB/vML3M7NfJmYQ/1J5MU0t+rB5m1lMthstu
xIGvD6yYPwj/CjKoTu4B8z53aufH+Cts3hu2bgpNrQ2fL6CN+a9Nj88rHKx8
5rzATsynoToX97aDmenyPbO/pKWxfeVUmnpeavS5FuPZrdFOBTC8L/lkJjhK
/eiK5+ADI9cmdOJ+zGO8UtNoKiXQUSsW1+9RuT31CFjfOzeofxXiQdlspAas
sF+CJx31FLVm6L2IAPrDbJDgOJP+DoHVshPFP8OfE1aufHAffE55YTw/WFe+
LneWIE1VTy9LckF8DcoeTLIH+3XJGotjPkyVwcoNTN0PmjYD/qwvfdWTfzpN
zZu/8YM07Et0FHBZs6r7OlwvXeLd1mzw1taTW2fB343FAjTGwN9Efly5jfgb
WygmbzSDpl4MuSyXwfUzRUpFLoCjA2fve4PfM/vu38HM9uhqXJ9n3u9h7Zk0
tf3LXz015Otc4XPv4sDM45drMZ5WQkqNPWDntQ/XGjL7SzOf3183i6Y2ToBF
4N8Fgu454eAP38WaXJn5YdrMxHZwXc4V/1toj8CU3FMrhWhq5p0gbVdmf2mS
gUcAmOzvKiMe+Hrtn4Mjz+uUdq1GPPCcMpGaTVPMbkwC2s+UxUfAWJZvZMM+
yMpyj8F1H90XPGXWD0ydIkxTwkVpEYOIx/KRcX5ncHCCQXYR2u86nPzjPlhs
9v2RtZg/RYdUu2fNoaleh6xhP8Rz9cCrBntw30nn8FXMfmu/Z+kt8P/Vw+JM
4TaXpq7Wp3f/Y+ql3vyEHeC2Cz+t1Zh4YNZh4Hn7j2xSxPwg/aGfPQZ2m2J2
4Ce4qRsT7zyaM38hnzF2vwAWUv00ewb8T66jZv13sPy0uzI+OL+ldZ+sznya
qvSqu6aK9pC4B4vbak06hfhSaLk06RP4zlwsnJj54QU1tG4B/OFkdoI+s7/U
1NEVDm4LnBW9kqmXnvnWt4PP9PfMeY/7d9eJ3FvJoqmnTUZ1HzD+qPKzAsCR
fmuSV+G46mPzc8/BlzN2bVmN+ryn6keQlAj8lQeZCfEcWxlz+AjYXW3Ncj1m
/cAIAeD5JxaeVcB49pXVG4qKwl+nDbR/xO8TSg+pOYP/qXt9bcJ8rXt32rIy
8NHWLcFeaxAPxZnzhBbSnDoJ908t0pu4B9zVsml2EOJN/9b7wVtgsp8LfxjJ
O9HJvwjxSBIp4uGGeN0O8L7hGbe1lyAecu/fyQZfhHm2Ij7HsndmjoFlzaeX
t61APGT+iTNajHyFZeEcCcRDRkLgBfDNhRJ83tKIh8vK7t/BvH6RkprIV7kX
X9joiME/FKT/lmI+s0o7vCUeLO/VaBGN/iDrq34Ck+eb4C8FideXqorT1Gml
JYFtyMe2CVvmRoA9LLcc2gD/EYj/zNsB1vp62/MSs78UGzKwUoKmVq5pcbqM
8x3OSHcEgJnHg+bj/kKnK2ufg8d3G5zOQLyWRtiXSP1HU16aOgfeIH86hU24
egQcYoACGvM/s4/0GBzXf71AAvFYHrz+hOgSmnoldOqQuDziIfCNqzM42VVn
JAf+JRrgtasMHPms4cUX9KfGb56BkCTie+K7rib4D+17S2UP+FCM2KAc6nFx
n23SheDc+drrGpF/644MCE+WoqmTE7peFcB+3h5RPJbg6F9zDxaj/WQfB9zw
6tyh9eAmtydtY2Dn3JWz3yAf+7nsf2IkTXP2o+E/cof4iy+AwzznbvNjntdw
unzlO7hzzTHPB0y9xKTppRhvdZ+KY7CHwt4u/3iwB/MAEfJXm72fyycwqavB
oXYLd6rKYD4aUlZWw/2UbO5sjgBPsMjfs4RZP1jvWNsBdvwWUSSLejTK8qek
wjKa6m/Q1a7CekLV4uzsE2BN2UdRVRiPHtNVE16A3/p+3nEF9ovd9uyrlCxN
MTLZHowfZeLSegS8tyZvWBDx2Wco+PgxmPZmF5tjvM8jLYnKgXdfnl8I/9bd
vOmyMzg2rOpNJ+4/qPfxTBn4eFmCvCXsm6oTdFxoOfz3n5VNCVMvaf3nvAf8
/mftUjnE74jGA6tC8OpDZ4eTML+kq9tsmiwPexfJFGjiuLHamJIlWPxo6eg7
zNdjKolLroHJviXam6msIvQXHPWlc/g8/MdszctxoxU09fmJo/dixBvPKrrv
Apg83478xJjtO7igX0ygEeNhJX+zWmclxqtPbmYTfs8vZ1QYD/6Wu2mLCVMv
yWAlAV6/BStS+C8jI6kq0BQ7oHZPnQriQVLGLwIcd8dh4RL0v1ii6mAH+MOy
a70+sJeDGFbUijTneSTYU2gR78YTYEZHH2f2W0UurHkB3hktX9uC8TqwYMN/
0quQv0zm3b+P4/OwfPMCPxY/IpQB/ysX9vn7GGxUUn53J/zHVWjBF9HVmP83
J2UfBYvOLHrlDE5ok8l/Cf+oETStKgO/+hbqkY35lp72vUBoDU29rOS1bUR+
E58SfXEPuF7p6TMv5Me6SStOF4KrjN91jOH+3nxPfScr0ZTv1/NSPKgPpXkO
HLAEF72psJHB9ZvGJ++4Bv7zIk+/F/33G7ui+xd8WXT3ViHEk9wf7dXGyjSF
7OT5G/ZqGXkrfhGs6n1m6i/0N2j4+IwhcJr7W2oT7K0wtGhMZy1N5WzzyThX
w6KwyuqNB3s8SRfdnceiQvstWz6BrYlQyqKU+kYqVVVoyvDXFb+OShbV3RuX
HwHed1dLbHkFi4rqWX2hA/zJ8bNH+DMWpfahMVJhHU3NrZp3YuEtFtXT7Xr0
BLhlzTcV3WoWFds13ekFc9wdM8ltFkV1XDOXVqUp3aR3bdL3WFRf62YdLzDv
6y/tYmUs6vzrHsUn4NNh/9QulbMo3ZZgsYVqqBemdo6Koj1k3Q3ObpHn3VPH
olKbHv4pA79NVPtje59F6T+z/SS0nqYmqo0LTGxkUSN1f5v3gJMfhQdLNLGo
9NqkikJwc+zvjZ24nvHjdXmT1Wlyn+QGFjVW1ZJqCb71KWVacQuLyqz0iLgG
tuhbeXcp2mfGOAzYaPqaNDb6x/Mgz9F4A/y3ef3G97UsKrfU2OwiOEtR4mPM
ExZldfer1hDYYtepA/roD39JuIKuBs153+UxiyooWrb4HPiFb5xvH9pvywjr
4NofBpXWuL5g/t7fqhTWC9N+hK7H+cU3+HoiwNtJwcyiHDAhdYAvZMTnDj9i
UULXNMoVNGnKdbmM4BP0rzSz/cYJsOxVdameFyzqQMbRlBfgTY/+Ldr6kEXN
u8wKl9aiOXov2ld+8baXF1j/3LhU1lMW5Zpmtu8JuL23XrgB92dk8YXayOf7
eXWX43zmOSwX8MvDjtIL0H6aKXjB7UXfth4vZVHi8XULZ+vQ1CUt5o0PFlUX
e3CaA7iYZp7cYFGM2xaCzztK5f56yaKkT1/9MFmXppZJTbz2Gf1pitB9bgm2
s9b46wh7+4W9e3ANPGdnTuZD+JtcSMD1v+DGsyl+Jrg+Y0ZjPdh7QUxsaBKL
CgosDb0IHtSP6flTz6IUAqyPDIGD+2NU5OAPbX6/HXQ30lQHH21bj/6G+p7b
dg6cJ2KwQ/Q54sFHieoFv1rhrLIc9+8+8lxebRNNvdl+2KgP/hXl4S4aCcas
8nE94kONDU8FT65nbX1zF/HglvtTYTNNiQaVtNdiPGJdDN6f2MyNf9iPOtTb
+AL8acsb03b8vs/pVJm0Ps5/JfuwG/HFjIsX2I7vv8o4HNfdW5H4BOzubupy
CfE6aL87ZKEBTSV6TfZqQn9S7f55uIDz92Mlg/jSt0nZ8wAs/S+27Cj8aQRl
0OwtNHVD58KfybB/uuXrDQ5buP6H8TFmXoQCBz+N0yzE8THTuSJTDFFfNPN9
lMD9M7cVTLZi2PdoywXEi5nJ1uFrYLKf9RbxYPSt+y9Y5NfW6aPoL9lWMKLJ
Oms7fm+1We7+RXCk9t8Vh3Ccf+Pja0Pge3TsgonoT4GO43ldY6zfmImWiVdG
PweT/SP4C9HPwf3Tjt2MwO+Jfm6C+QDLFZdiFkc/B8f3vZpSifEn+jm4aUFu
enYJi6Ofb8X6LEpMNhLnE/0cfKD8Z6wi+k/0czDZ74a/E/18G/LB47exRogn
op+Df5hgwfWAxdHPweS5ePgr0c+305TBxOzjs5h4ZfRz8OOcjreeyL9EPwcf
/HHAvwm/J/q5KerTjRGp1jhO9HNwSYfydgn0l+jn4ClPtTN8cZzo52Y0pVK2
+5Im8gvRz8FTeB0+vYI/Ev0cLLt2qwEb+Yjo52Dy3BHaR/Rzc8wPZzdPd4Z/
Ef0c7Mo0BP0n+jm4usSw2AL2IPq5BdYfn0qCr6P/RD8Hp563U2lB+4l+DnbU
0xAxQn+Jfr4D9cr+j4+VcD+in4MVCxr2nEV8Ev0c7HrhgdpvxC/Rzy3hb0XJ
Bu44n+jn4L3jjWudEB9EPwdbaz6fLQf/Ifq5FfLp1HmnVt9gcfRz8HFmYQx7
Ev0cHOWVn8SCfxD93JqmlNVlZHThD0Q/B3/LRIJG/iL6OTj38txOE4wv0c93
0pznuJh4ZfRzMLO8FUA+IPo5eO764J1ZiCein+9CPRM0+LwYTPRzcJeDaDEf
+kP0c3D+BQWZ57g+0c/Bd+ZYxB3DeBD93IamyHIR7SH6OVhy05VXjTif6Ofg
qX+3lLow8cro57ao7x4tnLgI+Yjo5+BSFxQusDfRz2259fUrFkc/t8N6NHjX
HPUuFkc/B2fb4X9gop+DI0rn297CfEf0891o/1DFlLfwJ6Kfg0leh38Q/Ryc
tT/nbwrGh+jn9jTnvQScT/RzsNns15Mti1gc/Rwc0iy2ewH8hejne3C/Fa4z
Wpj5i9HPwUv3x1YsRX9IHQrW3u75RxNM9HMHmlL3c32eBib6OTit9oWkF+xB
9HMwWTdivIl+vpemfLJeJbRgvIh+Dn5/yUpnDvyH6Odgr90Hi74jvxD9HPxV
/oNvHuxB9PN9yOeF5T9K4f9EPwc/sNn98C/aT/RzcFi1bmEI7EP0c0eaYh47
nob8QvRzMHkfDceJfg7+b9vzFRmID6Kf76c578GgvUQ/B3/6/VzPA+NB9HOw
daK1RA7uT/RzJ+T38/iH6xP9HDwaEznZOofF0c/BkQKTtfJvsjj6+QHYQ7JJ
eRzxSvRz8O99SaLP0X+in4PZI+s2WLWxOPr5QdjjXk7oJOQbop+DpT5abpaD
vYl+Dq56eGVPPX5P9PND6K/X+d3pmC+Jfg4mz0sx8xejn4PLZ8+USYI/E/3c
GfVwdeFFe8xHRD8H/w1erOiD+xH9HHzk18F8vVwWRz8H6zGCFuKV6OcumP+O
3BmqLGBx9HOwph4VvATxTvRzsM1M6UfViD+in7vi+u1qB7Zg/Il+zrDBtvP2
uB/Rz8EX70rWh+H3RD93o8k+RRL8hejnYPPnwzotsA/Rz8FHDDcdFIR9iH7u
TnP0I+Qfop+DPU1CvyyA/xBdGvzEtfHxNrSf6OeHkf/i/MpfI16Ifg5un/rT
tgf2Jfo5eE1w/cG+fBZHP2fT1GyTt1O2wd5EPwczr/vNwvlEP2dz5wfYh+jn
NPxFasfCeowv0c/BiZRQ+ALUU0Q/B+8Xk/vljP4S/dwD9RKfWOBcjBfRz8Fx
y5de/FHI4ujn4LMG7+bb4P5EPwf3a7FT9DDfEP3cE/V6mpjeFMz/RD8Hr5PZ
nfEV9THRz8Ex1qh0LrM4+vkRmhreDEOifUQ/BztMNFU5Af8k+jk47V36Ixbs
S/RzL5paEeOZfhr3J/o5uKxQWEoC9iH6OZis82Bfop9701TS9aV3VuD6RD8H
vxTR/6qL6xP9HMw8Lm7HxAOjn/vQZF92QzaLo5+D/9UW7ucBE/0c7E2ewGZx
9POjqHdXKOfOgT8T/RyMtPU5G/mA6OdgUft7H82Qn4h+7gt/H6dKnDE+RD8H
62M56ZDO4ujnYP4f5SkC6C/Rz48h/sq+Tp19jcXRz8FzCmwEP6C9RD8Hix1o
VZgG/yD6OfhUueOXLsQ70c/9aOrk2oMD9+GfRD8HazAbG8gPRD8H72detGPi
gdHPj4PjJ2Zmwd5EPwcz5rNFfiL6OdglQ2v9bLSf6Of+NIWqbeA1rk/0c3Bm
TsaXUMQT0c/BzHOQrsj3RD8PoKneY+8ONmD8iH4ODvX6MtaKeCL6OdhzbP4U
XvSP6OcnaGpS2I7Km8jnRD8H674a+KGP9hD9HHz4j8/9fWCinwfS1KP30xWG
EE9EPwffsBMddED8Ef0czDxXvgjXJ/p5EM15rwj+Q/Rz8FxmAxHjR/RzcOch
9h4fjC/Rz4Npsu9zE/5H9HPwNU8kAPSH6OdgYkfYn+jn4Nh3Rr12aA/R+U7C
n9m3v1zB74l+Dt78c4qSNvyL6OfgyI1ZQUtR/xD9/BTWQ56XJCXhX0Q/B98+
P21wE/Ir0c/BzDhsxHqd6OchqH80BemvyC9EPweLzJ8R5ID+Ef0cPIWvofQU
jhP9PBTr4fGBoU7kZ6Kfg4NtP/cYwv5EPwdfve4b34PfE/08DPXK9LYAVdiL
6Ofg+7+nC09n6iVGPwcfXXl//2mMN9HPw2lqJcKDF/Yh+jlYK2/uGnlcj+jn
YMeEN9smYzyIfh5BU3s0d5tkoD9EPwef38y8wcvi6Ofg+uyGZnOMN9HPI7He
pd78m4D+kH1h8Omxhw/YyDdEPwe/uvNiyl+cT/b5wOrfqk6Uw75EP4+iqW1N
Fc8+M+t9Rj8Hz7hUeKmOWd8w+jmYvG+L+CD6+Wn4h0jI3tXIj0Q/B6d7lk0b
gH2Jfg5ecyfw1XmMB9HPo+Ev+X6rFXGc6OdgUudivU30czAjH8Ug/xL9/AxN
yT/VUruK8SL6Objzt+7UP+gf0c/BD9+13uXH9Yh+HgN7Mi8Kwl5EPwc7ZwXe
W4z+Ev0c3F//xnk+8jPRz2PRvnuWgSM4n+jn4JfV2p3t8D+in4M/7gy79gTx
S/TzszS1nEk86C/Rz8F5ylVGXsx6n9HPwXpL0izWM+sHRj+Pw/n6Ux9m435E
PwfLObtHNqC/RD8Hi8xLv16I6xH9HPwx7ovzavye6OfxNPW9v2aHM+5P9HPw
+zcmivXIN0Q/B8fnC7rnYDyIfn6O5nz/BvMd0c/Be6a9VEkCE/0c3PH4anUR
6hminyegfi40WbUO9yP6OZh87wHzJ9HPwWUpOkHHYX+in5+nqV2ZYwe9cT7R
z8EBtks2z0L7iH4OvlEg8e8p4p3o54k0tVXoauwhnE/0czDRVZh6idHPwcy+
WyWuT/TzJJp8ZyQA9yf6OVjt8OXVCqg/iX4Opk5GLTIFE/08GeurW26WwbA/
0c/BpztbfzjC34l+Ds64jUIa8UT08xTUAxnUPkfcj+jnYDve2/0fs1gc/RxM
3gfCfEP0c/C/vFmLeK+yOPp5KuwTk/1VOpPF0c/B5HkK5HOin4M53/thcfTz
NKwfBhy9CjJYHP0cbC1dMeiL84l+Dg448r03j4kHRj+/QFMffFq3BMP/iX4O
dru5VlES+YPo52DyPjvaR/TzizS1RD7u9hL4N9HPwXO0Ju8qR74g+jk4Z8dY
xk2mXmJkn0s0ZR80sP8d4pfo5+BZ/KlHZ8L/iH4Ovih0aOc/Zj3N6OfpNLWh
V+dEFtpL9HPwOkZ4RH4k+jkYt+V5wKwfGP38Mvrjs/rAfcQP0c8vc/0b7Sf6
OdiQeZEW9Q7Rz68gXrw/friJ+Zzo5+C/Kw7VmV9ncfRzMOMXiagHiH4OLux8
ExqD8SX6eQbmC4Xmp1aYb4l+Dh758NQzGO0n+jn4xs0uvwdMvcTo51dpqmmb
t1o5Uy8x+jn4rzCzQcbi6Ofgkogkkf24P9HPM2nqB8vEVQ/2Ifo5eNXECdWp
YKKfg79U+KSbM+tpRj/PwnibmmwdRjwS/Tzrf+sbop+DmW2vUaw/iX6ezV2f
4npEPwevZz5YwewHM/o52FpnTuxaxBPRz69h/l8jpLwe9T/Rz8Hke1n4PdHP
wccPLtXXYvaDGf08B/XKy6zv6rAX0c/B5yyu367DfEr0c3Dm9sXtU5j1A6Of
56J/HhaeD3E/op+DJe1obzbWx0Q/BzPLzxQw0c/BVaPuox9wfaKfX6ep1lb5
xzy4HtHPwfd6HhwOgn8S/RwcWvDfgUuIT6Kf30A++BLxLRznE/0czJQtzsgX
RD8HG9khc8DeRD+/SXO+C4D+Ef0c7MK84MzUS4x+Dr69dNOhI8iPRD/Poznv
9+B+RD8HH2VeRMb4E/0cPCTW5GqL8Sb6eT5NjWWe/JsKexL9HEzeowYT/Tyf
W9+gXiT6eQFNCfsf149DPiD6OTg9p3PLllMsjn4OZvbdNc6xOPr5LfjXhDX6
56JYHP0cvHa7xOJQHCf6ObjMfvr8EjDRzwsxX5c4rTaKZXH0c7CLkRQfFcfi
6OfgvaasqvZoFkc/B/seD/z5GecT/byIphZX1s9RPc3i6Ofg52l/NwmFsjj6
Ofiqh+gLv3AWRz+/jXyl7XJS1J/F0c/Beds0dZuPszj6OZjZB7FOZnH082Ka
7JtSJ1kc/RycWPdOISGNxcnzYIOcCL0NuD/Rz0uQ31COLopgcfRzcKKdSotC
IIujn4Mfn/4192AIi6Of30F+fb5XMe88i6Ofg50tPgXu9WVx9HPwgQfivc8T
WRz9/C7q5ch4PvUgFkc/B5N1HMaL6OdggWM3I6ZHsjj7IPdoKuy6gIYK2kf0
c3Dw5LrrRzEeRD8HD+91uvoxhsXRz0tpivkcUDHGj+jn4A/fOrbuwXGin4PJ
9yYusjj6ObgjWm+SEcaH6Of3sR7Z/vGj6BkWRz8H13w2b9iM+xP9HJzsgsIi
gMXRz8to6oTyOt8m3I/o52DmPb/xYBZHPweXVDnmH4c/Ef38Acbjwu/ku+gf
0c/Bh5UX8bRhvIh+Di43cPvM583i6OcPUU9tq59/FPYl+jn4tHnh5XTYh+jn
YOZxseM4n+jn5TQlxBT8biyOfg7ekGcU9w3tI/o5eCIjmLmzOPp5BU29SNo6
ZIbxIfo5WK/J5Yci7kf0czCq2BvrYW+in1fS1C3xsyPusB/Rz8GTmY6g/UQ/
B2OaeDX9KIujnz+iOc9Lw3+Ifg7+0+j2pA3tJ/o5eANTaKF9RD8HM+/RJSSw
OPp5FfIJI9hi/Ih+DrZbvOqDNuKJ6OfgN2c+q5XhfKKfV9PkOy4XYF+in4Of
zEWhiN8T/Rxsnnj2hAvsSfTzGprznS3Yg+jnNf+Ld6Kfg5nXISag/0Q/f4z1
6ZOyeAtcj+jn4GiDhd7iGD+in4Mf9375nQh/Jvr5E5ra4WEu0If2EP0cHFB/
2bA5hcXRz8HmcsJ+WWgP0c9racpq2cTDoRgvop+DfyYunnMW1yf6OfiJ2/o0
Hlyf6OdPac73RzDeRD8HJ/baLB3GcaKfgw8yLzhhvIh+XkdTzUgLRxA/RD8H
u1xp2bfnCoujn4N5mYINvyf6OZh5HfkK8inRz+tRD848/10C4030c3BV6A3P
ORgvop+DJzyqiVkXz+Lo5w3IL8yHwmBvop+DJz06rXgE/Sf6OZjv2/vne9Ae
op8/Qz1pvkz9OfpD9HMwI9fuQb4k+jlYgnlxFv0h+nkj5mPj9Y4CsA/Rz8Fq
C/KMJ6D9ZF8FTL5/cJbF0c+baEqTBBKLo5+DyXeI0H6in4PVi/Y+sAxjcfTz
5/D3hZ8uFsE/iH4Otg+48ekl2kf0c3Dn1j1aT3E/op+/wPieu5KSiP4Q/RzM
TMNjmG+Ifg420uoVkAAT/bwZ60FGWEY8Ef0cfNlMvlcG7SH6OTjmS8bZFuRP
op+D5zMPTCDfEv38JU31zQvIu498RfRzMPP450W0l+jn4KwVXXtPYryJft6C
eLvh9flMPFc/BxeOmvl/O8nVz8F656evepzJ1c9fYX5iCpAQrn4OHnPFyj+G
q5+D+xzz5jw+xdXPX9OUWUeUm1U0Vz8Hx0ZOtu47ydXPwXu3aYv6R3L18zfI
x8nDy6qDuPo5uCXoVtWFQK5+Dm78/F7wUSRXP29FvZ2wP/rEOa5+Dibf0Urk
6udgM+aDjxFc/byN5rxHG8vVz8HPCldemB/F1c/BgrlG9SYRXP28naYqbWTs
1EK4+jmYcWP9WK5+Dl5GzXmacImrn7dzn284z9XPO2Bf5gMOiVz9HEzerz/G
1c/BnO/1cPXzTvhLQ1KYaQhXPweT7yec5urn4PlJ5tMCfLn6eRfy/yPlrP2+
XP2863/5jOjnYC2rPc+mBnD187eIn+cpS1MDufo5eIrlvC1jAVz9HCwYm3Vi
qzdXP+/G+kntVyhfCFc/7+bup/tx9XMwb+IU0VQXrn7+jqaYzyzVeHH1c3Dw
2TTTUZqrn4O16kf/qQRw9fP3qP/iH7utP87Vz8HOzELcg6ufg7d9y0r+GcTV
zz9gPd6+y1E7iqufg8nz86e5+jk4iT2wZf8Jrn4OJu+fneLq5x9papF7DX9T
MFc/Bz+24F2Wd5Srn4ORJQ9qHeDq5z005/09mqufg3+MjteFs7n6OZjsO+zh
6uefaEqbnaJn5cPVz8FnEj0V64K4+jlYgrzgwdXPe7nPN3hw9XNw58EpUbX7
ufo52D1KVfW6J1c//4z+BzXvKPfh6ufgjR/PaCzw4urn4ArByKUnQrj6+RfU
EwccE96c4OrnYEE2KpRkrn4OPh94Id3sGFc/76Op74kWHuZHufo5uNlT2Pc5
zdXPwUHLBaTHQ7j6+VfkIylM3Ae4+jn4z3mf9v/8ufo52OfdZYVvAVz9HHyC
J2imVCJXP+8Hq5lcXR/G1c/BJd3dmW1nufo52ItJKN5c/fwbTX2+5RL4Bv7C
PCZ6Dsy4w7gT4oFKp3vB5xZ1ixWhvcXqmvZqA9z6Gv7uoNZpHAlmqXqahB5E
PKw7pt4Jjo3e1PoL9ixVFpVTHMR80PypeQLscWBNyYJAsPO4rcd7jO+8VRb8
zeCH22vifGCP8pXDQ9Lfkb+iPuwaRn9d5WPfeoFvrZ/ZXw/74GoNT75zn5dG
vNTINNxbOERTL9lNo1VHEA/Sztku4PDL7Z/2IH6Y1y4egFczG1e4Xp1EVvDs
HzSVlrPg+gww81iwA1gq/uzdBtRr0os+2BWB26XczXWcEQ8igUZThpHvLgbs
UEZ/mO80WYGFun6s6HBFPMwrW5YD/ms83r8I/t8ivGv+ONhGGL/E/YOERiea
/IQ/Hf49sxftY+b1i2DvXWV2a5Ff2gXXdg2Byfcu4B+h05rrdEeQH/PPa28D
k/fawcy+ejH8rXuSUFYv2Gch/5AFxi+K70a82i/4VyMWOrifGo9hUCRYXztS
Kwb26xn/7N4JZl4X6EF/mM+1KP7G+owv5qYr2kM+pAxmRQiFasF+zHTUDJ7e
zac2Dj4/bC+z9A/i2f0qfRPX1x2aMM8bzGy/VyCeBgdS+WoZNu+ftA/2Te1f
P7hwFPncyr+o+RDioe9NhwuYfC8V7R/p9Xr6APwkfMuDGxhv8p7eGE2l6PP7
y+L6xh9uXXUAM49PJyK/jHVviysC9yandatgvsvsGjgx5S/qz0XjiTn4PZkH
wXuKHMyCMF48bcttcsAHENYH4a/XXz8xGAdbePPuvorxsmrZv85kHPUu84Fe
nM/fzL/0EnggXeTnUbSvoOnynB/gmHNKeQ8wPrbPtHj1/tFUnH9CkADiRbC+
69s58JXW2SVdzPzAfGcMXHKlOboY5zs8XlirNsGD890QZn5gPvgK/j/7lVbu
yOgEr29NX9uG88lzJDwe/9+/5j04GxAIvjUp6GUFjpeXrnJtBntHp/53Cu13
vfts51JeD+qudhjPbNhTtMRF3xvMpAN3xE9NkaBKLXhd43WtJ/BP+la21CI+
D+r0P15Nf8y/4vmbhF3BJO6Rb+pufJzwELyiW03xC/yX2XeePdGDitcSP6dy
GPFw7b82BzDz+a0Y1BdNmQ8eF4EN993L/YH8Qr7TNcmDs/+E+JS7PHbZCvxF
TGcVE9/MZydywDy/Z8uqwB+C0lT8x8HTDGcbPEG9oZDy0tmE34M6a3zamQX7
tifS1pfAjBxDY7xDE2Zv/gEeDFj0bxLGTyn+prLeZA+qLUD1QyPya3eskWQC
OMfsrvRltD/qTJ/QZ/BI9EBpGeo1NebBwCke1AUs91lof0+EzNdIMIkXzHfk
uVmwj2jSoizkE+Y7N4pTPSiV+z+fxiA/9AXzFgWCic6E6zN5vRlcsoDviwrO
1w3YcGbpNA+qUGT2yA70f9Cvzc8bLH9jp2sS2p/q63OoFqzIfAAU9tT3WWC1
SAD33/0z/yv8c+RI0UZXMNp8Rgvnp3uYKj0EHyyuUd+F/pmwv/8nLOhB+bln
6VvDfmNu0bP2ggPEqZNROM48xloE3lnroJKK+drs0NMvU6Z7UE8b340oY3xR
7r62Ahe/L96uCntfd5xSnQMO2Nldw4fxsdqbcWsc3FkZnbyFWT/s0blkMgP9
WxcnyNT3BXbdpy+Bly8vFhvAeNja+B/7AWYeWxKHfwvuXHxQb6YHlfyW39cP
9i62vLcjAfw1df3yF/APBwsrvc9g5ruZRzC/CJn9Wr1+lgfne0SI39Jt8RJR
4M5VV2vt4W8HTNbM7AIbrlSMZ/Il+Q6aEOyx0si3EPHBrNsDwVTZt8576I/r
5hmvmsGX3TM7gzEezHv1S2d7UELMA7SYj2t09Au8wdX7F5kZov201qcLtWDy
fhfiX4LZSBf2YNRvzwWYz+rUJX1dwcmdCo3iTDwwH4YB2zIP6MG+0uvsLITn
eFDpZxrkUjHfNimP6+wF3/b705CI8T++JnnVbTD5niH6K7dKVXzqXMSn20cL
NrOexrLdGty7acU/CcRvkLznaA74v+0bJpqhfwpyc3rHwdpMAON+7cxjxPM8
qNoToRph4FBpk8pL4H7P0jW6dogHyf68H2BGt+nDeHVLRKTpzfegOqr2bczG
/ZnH1hLAwwaV1j3IB2qLanw+gzGa6So4v0dk3/71Czyo2YEPnlxEf2MXTDSP
Aq9X8B+4iPqKmndJuwt8fe+qhQ3Ix33ClOIqlge1iJ2atzIU8SDUsTgI7BR9
4mo0xlN3pq/gS/DLt59k22GP74Iif5aKwF4HhJeO4HjqtOIeb3C2XNoHb9hD
f4p5cy14r+uynnCmXpr0o3yRqAd13yDLoIqZH5h5CnzBzfPgefinCY9C6kMw
853IBziffPd4oQd15yRLxBjxxMgye8GCGippqsiHZn+mOt4GazIGhn/y/Lpq
OnWRB8WUv2eRv68P62pZg0XG/toz9Y3V0LuVuWDms98ObogHJvGA9zfsPTAb
5zPPrW9d7EF9vDka9Rbts+0r/XUJTL4fAxb8bP3xB1jq08ofIeDint/P9cQQ
nxOr/vAj/zh8OPcwAaw8aZVaOPKH0DulG5/BU39fcCyAfZnPza0X96DEmQ9e
Y3wOdLiHRYGPCmsfXoXrMcvpLvDc7KTwMvS//HXu3lUSHlR9lGnnb8y/ri0G
24PAvPvuB6YhPkSbe6mX4LdFRQP3UP/VNJ1aIfMf4nPWv5tXYE/6mdRCH/CS
E+5uvRgfifqKqU/BSssmtdtg/VlXu3tk0RLYq2leyy+Mv/fjf+9dweT9QOQP
6eqUpodg/+U6px6AmyrVHghLelA/To7W5MI/jjMNBD/FNFmP9Z3cgyNJt8Ez
GOGJWT+Uzg2dKuVBnZ/NfKCVRb47ZA3OEkLFy8wPJVsdcsH9TydWlGD8mOeE
/4GfG9rP2oHrM58t2SrtQb4brIP8qZQvJ58OXnN/5QozcPeNxyLDYMc9Uh8t
wVG5jlM2LvUg35nzxnykdm3SzwSwepJZ2jWMZ09m+rvP4EU3qB+X0d/YDM3G
9TKwD/NAE+YL6nLn/Siwm5YE7wzkv76Lx3K6wEdQzv9g4iFNNHHVMg/qkZvH
hEpcTzel5FQQWPXIXZtEzF/MOuAlOFJn/0RR9J+8dy+L/l7yiitEf/XjY018
wDlutRu3MfutsYobnoJLIvkH5iWwSN5ZLOdBpWxpkw25iHjAtOkGJvoh2jMW
ITC5HKxt+rZhgNlvDcv6Ibzcg/P9IrTPLGRj917wtAO/5r1k5oeTHxpug53+
yvP8wnr/emBg6VR52Atmr4C9rAIkrlmD5R52u31Ee5nPkuWC3w+FXV2M9XiB
766T/8AtRv+vqfMOyPH7/39LpUF705CoRFIpKRdKSKRkJLIyMiLdFyLJ3hkZ
ITORSGRUyMjIiIyoKCrJaCAt8/s85359fu/fn4/uu+u+rnPO64zrcUb8ak/k
X0jUr4Uju0uEsdufyg5B+ePzvsBF3fZseYzvZ0p6j2gE8/EKyvs0NhG+B8pn
3elSEeVbc8FCmwRw6PtuNbNQP/F5imCLP00S1t8Km3O2jbu9RDjS+DX0KBs/
hPk2bAW7M4GGeMmd8eXdO3Akm1iF64WHbnjs0BPt66dOX9ex961Tu1xdDWYe
xwbplTfpTspL8KSgF12yUP9HTpy6p6uDhO+D+An1sznbKBb88/kgSR/UB/nj
DkU8AvP37XjeJWPcJ3XsJRFkUjt598H/WwW+9p0P5ut/UZ9yzwa+VqnT4T7i
M8ZP31rHUSL4e32zmY360Hb4Rb3p4I8tMxfcxfURvgqZYF2TiRrbMf5bPeTb
t7ZOEsFjQP42G6SXvXfc2/Fg9rokA/37Uk+7/DNgNu9JBem1YcDD7H9gvv8i
0suJzQh2Rv9p/62hbUIRD+5Ku4+BP1jkaGcMRzy4HV/VCE5rCN/zB7/n5jpw
gXdviZCq3NswcDriwbl8YgK42+ULRlq9DYV4DFO+gFem9o1N74V4cOjQx91F
ws9FyLFHPPS40iUOzH0qvp9gN063HJzkuP/eZAHxYNss18tVIrDH2zcI8dB1
19fVjKPZTnSIB6teZS/Bh9B9YJ8PtXz6sGsfiaCvEdQ+BNxsHp4VBWbzkHR8
EA+m6icegdl7r1G4vl+H1PiObkgvZdbjRDwYDVk5H+zONrbH/Zw0qA6/BTZi
GWCLeGATXfuiPdGe0j1lKOJBp5PPdLDLVTMLJ1/Eg+ZNl0zw7k971l9GeuEu
rFTcJcLrWbM97T0QD+p/tIPBhQojm2UHIx5U9sumgRc8eLOsE54nRNm1/h8Y
tekzA3fEg+KrNyM9JMIet1435+N6bNn+MfAHjHaX4P9DZbUzG8FMC38fhnhA
Ne3dTyIo8g22EQ+/h+9MABd4Gy5gvxf2s2bFF3Bij6aJy0YiHlo2znMXJEJv
Jp5w//zcGjDPR2/EQ8PdIeXg289uxIXh/43ZBOP+KC8eqY/ikb55dXKd14D/
aH172YrvR9Yc1noFtl50qPIYyo/5Zw8Z6wHoz7bV/66M+8+vflMbBT775ECj
9RjEQ1XU60dgzVMvamJHIx4qDe53HIjnn6PUqWmcId/nfz6YbT/RM9hQuq4b
PA7Dyb2eiIc337freKL/IHP8yCA8z6vibTHTwcsm3YuJRf6uftV9bibYfcqP
NwNwf2zYoeIl4ekmAZc+CxscDLZI9tS6hvTbUKDsnAZeMynw2m/kl/Pj5E4y
g1Dfpe7I88DzVzz01PQHD7044t5UPP/W+xV/j4FV2/VYPxj55cY2GAVff3l8
0Edcn22X6+0tke7fPADxcOvqvQTwCKXzB4Pwffai6wt4gv/FUoURiAd0D9wH
Ix6eaE1TGIV4uLJ7Wxz4YY9VPS36Ix6yHJeXg0seXnr+Evfz/dKz2b2GoD4o
0S9Qxe/xeR1gdCt7v8XnbB3QKzBfrxmAeDh72tF6KMrnokL5D7jesTNDLZaC
n/tsDv0ZiHhI/dg+H7zfvUBFbYgh97odfTA+GhP3azTi52Sy5Zf5YL5/He43
MOlW0S1w0oZFK7rgeWSPTrqrM0wiPNhY/lkGv5926G/GdDBfr4DrBbEN0sH8
PR3yT2l/nzgVX4lwqfF5zEuU14y9RcuCwbwecEY87BbD0sB1A8siGgciHuJ1
xsoMR7xa+e/LB2duP+/lD37fcuTZelfEQ5xfryTwqHD1Obv8EA9b6syawCOn
rxrmgPTn5xaMQDylTTL+5mjI96VPAJ8+teftLAfEw9q8T1/Aqmzjf9RPuaum
v3L3w/0zceSEeIhVuBMHtoxV3N+nB+Ih5uj5cvADx33Bm5GeecuEw71Gor0s
XmK8H+kRGVW2ZQ1Yxq333Lt4fnO2sAXcg20I0A/xIDGaZe0v4efgDHRDPLAD
XsDzJ0Ucy0N9ZLVgtGc+mK8n7Ip4mPejp2kA4kll5b3LXRAPc3aYLgDP7jZ5
7mb8nm2YvXouuPLU+fqNKP+vZjz+qTNKIrRfkZk6Bve3OnTOx+ngx5u0Q2qR
P/ZTVV5mgjXSR9fuw/OWTjqZqxIoEVrRvNij/tswcdC5YHB41s9zQ7ojHoLf
H0wDG469920g0qNi3MrNMqNR/5gmZn/H820dYxblD05ANhrj/t0Cc2YkgaXr
qREP/sGBTWC+3hv3G+/3c8DgMShvYs/8SKSnMHyvPbo8wim1ynka+LzGx7lj
Dfj9zK2nfyP/+Dy+sRJhrXnEzyjEp5d3RGsceKVpYfpblIfvnhrV5eCiZ8dS
DuL3Dg5Ie9FrnETqp5G+Q4Vht9aAu8XGF13E9dk+RK/AyVMf92rqjHhwW59o
HSQRPMNK7jjien6uVpuWgvn+uyiPv51vL84Hr1kaWnYK7cFJxynTTccjPefL
e/TrhnhwkBm1ADxFN3xaR2vEg/3B/rngmrDv8YWWiAe7vj10gyXS/UlQ3oJs
S0xmgPm6GqSvkvVilSwwew2kiPzLsNJrUZmA/sSBKxN64H5DLC9UBYM3N6oP
m4fyq2bh/zwNLPMh6IKMHeLB9OsNmYnoL+4tru6J9A/tsDXNH+zS07KLNsqL
pnG3A0lgPs5A/l0zeLChCdyZiR6UrzC2sUAI+iNsYj/SQ09HMXQfuMf159Pu
4nlzNZP8a8Bs3NeuA+Kh/QDBYxLyY8f9lMSeiAf1d3bbwGOrBlSF4Pt5KsuN
K8DtcuwTbFwQD8ombR0nSwQ7PoET8aCY3bQGzLa/q8D95MuPff8KPLxWLWA8
7n+JbNNT6ykSwbS7a1080oevM5tC/WE8D0b7Z/LBikXeJ9KQ/jEYVptORf7u
ezxcEeWX7auwAHx60+uZMihfRY2qYi6Y9wPw+6sbUqbqTkN/K5ytmEM8fPMe
OQMcfH/rFsEE8VBX5ZEFZsd1fEW8bqhZ1U01VCK8dQ4w74j6xvmzudEE8Dqn
XV6TcT8V1deVzoJrY0dPykN7zl5Ly0yXCBlfyjbeRn65Vf6q8Ad7WZuPDcT1
qt8lFCSBT5dbNEfi+ePLeuc0gQewf/Akfz5DIp0X3pP8Odjl9Zu9B83In4PL
L5vfne1B/nwm2h/Pq5K/7uTPwUrs4C8H8udgNs37bCfy57PQfzNfEHe8B/nz
WdRe9iZ/DmbLoa73IX8ehvrAa8pKIw/y52DtepkRQS7kz8F9HUbv/9eF/Pls
1Gd7/mQ/tyN/DvZ9ff38M0vy5+DVh48F2lmTP58jEdjxOWf7kj8HG/ANM8if
g0ujfNur2JA/n4t4eDmyUKE/+XNwyhoUSHfy5+C176dVjO5J/hz8IlrGf78L
+fN5yG82YHUhfw5Wfq/l3dGF/DmYn7vWk/x5uES6j7cH+XPwWNP20YvcyJ+D
0+WrN3f1JX8+/7944/4c3Cf+iE2yA/lz8CQm+HqRP18gEUZ3ffbnwADy5+CH
2spud/qQPwdzX+VF/jwC9Q17oTOM/Dn4wNqTtw71JH8Onv/0vv8XO/LnCyVC
x/kTenbqS/4cPPLYtmmje5A/B2s3nE7S7Uf+PFIi/J30LqvZjPw5+OubpZnv
u5I/B/uxhQxDyJ9L0D8bNscjzZ38OZgNy484kj8HFxV1PnXZmfw5OP3BmgfX
ncmfixKhPzugzJH8OdiyYFJAdX/y52CTkKXThwjkzxdJpOcv2pM/B9d3cLK6
3Zf8OZiPGzzIny+WCBEbt77/3oP8OTiUbeBtQ/4cnNNTQeZed/LnSySCMBt3
2pn8OTiyVvXjGlvy52A+f9qJ/HkU4iMz7s0+R/Ln4H5xIw8usSZ/Ds7ZYO6a
4EL+fKlEYMsCdPqQPwcHdfP6vsue/DmY7+fUl/z5MokwZ3x8sVkv8ufg9uwg
M3vy5+AQNrHVnPx5NMpvWuf3q7qTPwe/WKkf3caa/DmYn8/Vh/w5mJ9f0Jn8
+XKJdN60NflzcIP5SaNrfcifg/n+gg7kz2NQvgyEFj8L8ufgdPcMS8GO/Dn4
2MLlGyvNyJ+vQPkrMV422YH8OZjN29xnQf4crDtmV/QYR/LnsRLhjI5c1u2e
5M/BV9NC0o0HkT8Hp1deFzTsyZ+vRHmdw05gIH8O5sMjJ/Ln4Cgj+8E/Hcmf
r0J7lKQTudSV/DlY3054HaZH/hx8pV1h/DQ78uerMX4L+nr0rAb5czB7/XfV
nPw5mE2r3duf/PkajB8SXhQo2pM/Bw9kBxsJ5M/Bn8+OGTu/H/lzsMnX1smr
BfLna1EftA+uautI/hzMzx/rS/4c/OP3rGN97Mifr8P4KNwqWbU/+XMwqwb2
9iV/DmbrXH/0I3++XiJMnDHwb8JI8udgNk97QU/y5+CLf2xtfW3In2+QCJNP
jHVS7kX+HMyW11d1IX8ODtm/ZddeffLnGyXC741Owe87kj8Hzx6EkmNG/hyc
kb/lU1tj8uebJEL2VdfgVHXy5+CBvX/JV1mRP99E7wvMyJ9vRn/87bVjd3XI
n4P5eXZm5M/BrWHeC7YakT/fIhF2nPd6Ns+S/Dl4/uP1z8oE8ufgz/HevW85
kD8H10afUlF3JH++FeOxM6EOJqbkz8H8vEtj8udgu/OJ9SesyJ/H4fn6Wxm6
GpM/B+fvkHG6aEL+HMz7UWbkz7ehfRo9udcNXfLnYN0/RxK66JM/B9+cnzZ5
rR758+0SIZotjNIgfw5epKX510uD/DnYTaYibaIu+fMdqJ9dbHqPNCZ/DvYt
Wu5wV5/8OfjWzNGX2rclf75TIj0HTY38OdidDSBVyJ+D07dlOZzUI38ej/55
gOngsrbkz8HGbPswJfLn4Fu5F8LrTMmf70L5PdlyvZMR+XNwalRropU2+XOw
j5vTHmMT8ufgymTFfU/akj/fLRHiXJ8U7TEhfw62VhzsGGtB/hyskuX/ZKUG
+fM9eH7nUZsb9Mmf7yHfZE7+HMzX45uRP9+L9nzsyFWzlMmfg3vc8Ogj0SV/
Dubn8+iQP0/A+Fx7yY7IDuTPwayaUepO/hzMXr9OtyN/vk8i3a+4B/lz8Iw6
8/KlPcifg/k4vRv58/34PVHvWoA5+XOwyUCZ+TWG5M/BvVlGGpE/P4D2YMn8
RS89yJ+D2XF9923In4NZvb6wA/nzRInwK3junb8W5M/BfL/RjuTPwR0i264r
syB/Du7lZ/jPQ5v8+UE877TUh9aa5M/Bvx6s+qFjSP4c7HmiunSsGfnzQxLp
+oEO5M/BGp1Wexvrkz8Hs2Mkjncgf35YIqR5l0fpdCR/Dr7ZZ6upTQfy5+Co
f6ZdhhmQPz+C31/88cp4Q/Ln4H0XdbY1tSd/Dmbrao/ZkD8/ivLSbYW1fBfy
5+ClDv8+7rckf36U+tt25M+Pob9s1GtDlDn5c/DTR2gYLMmfg7NGbJXz1CR/
noT+LVuoYUL+HNxxrsk5PVPy5+CeyzyHbbAkf35cwuc16ymRPwe/0zj1okaT
/Dn4UnOKjeNXA6k/B/+rtg+ZaEb+PBn17QFfbxkl8ufgsoWTXAfokT8Ho7e/
T96S/PkJiWAVviKhXoP8OXjsw8SEScrkz8Gma0d3mWFA/vwk4kPx0tB0A/Ln
4FbtXeqzjcifg9n2xi065M9TMJ780+A4SYP8OTgiue3rEYrkz8H+r0p+jdIl
f34K/HTsLzdV8udgvp9GW/Ln4I5sorQp+fNUMFuIKEf+HIw/Jx6QJX8O3tRr
rWt/VfLnpyXCuZ+d1OT1yJ+DjxbeN9yoSv4cPJUfUEX+/IxEep6jBvlzsP2L
yWvGtyN/Dj73VvvLqLbkz8F3N60xj1Ahf54mkZ4LaUv+HMzPabIgfw5eU/9H
vcSW/PlZ9B+LP9z9YUn+HPwkybfQ3YL8Ofjvt4kXHTTJn6ejfXt8I++hEflz
MN9PWpf8OTgqL759/zbkz8+hPh6GAZoW+XMwO6fkYTvy5+CkX65tWtuSPz+P
9hDdm1gV8ufgxKb4A9qq5M/BfP9YW/LnGSjvbINrU/Ln4CNX4465apE/B8v8
tQ482o38+QWJcLsfOhI65M/Bfn9WDV5rQv4cfMf188dMI/LnF9F+reydNFKT
/Dn4bJtrvdeakT8H+4hzFCp0yZ+D95vGzBrZnvz5JcST3bbDLbLkz8E6j/au
dGpH/hysvGhG7SVj8ueXMX7/4GrxtjP5c7DcqqQRqQbkz8EPtRJD9czJn2dK
hFzbIQe//DKQ+nNwZvq8q25y5M/B9dvzAxvUyJ9nob/KNlZRJX8OPm9r16mx
HfnzLHrfrE/+PBv1VY+bKe11yJ+Dt2TKOA7tQv4cfOqH9uN5duTPr0gEx8Zs
r0lq5M/B31XPWi75ayD15+A+wanuNbrkz69KpOt4VMifXyW/aU7+HJw7GQPS
NuTPr0mE9U1sIQj5c/Cm5IydNzXJn4OXpN+Zd6gN+XOwdrTHg/XG5M9zJNJ1
fzrkz8HPRrabrq1B/hwcJ8MORiZ/fh3jX1RvvVXJn4OHrc9KCjMmfw72kXvx
4rwu+fMbqG/W+U77YEH+HMzPT9Mnfw7Ot9AZ31+b/PlNiTAg2HXpDEvy5+Cb
Z64sOaVN/hwczhcMkT+/hXhQb52hKEv+HCwGPJjdWYH8Ofjg5XPF21XIn+ei
P9Xtxb4P6uTPwYHHxsjH65E/B/feUnvxsBL589vobyH5AhXJn4Md2QNqkT8H
N2wNiLRsNpD68zsSwXaN0H2BDvlzMDtn9jrym/tz8OipbWdPVSN/DubrwlXI
n9+VCNu0rTZP1yV/DubLz5XJn4Ot2cHrpuTP70mE1V5eB4ZrkT8H83Midcmf
gz8HLT10Sov8eZ5E4N01RfLnYE/2YrbVQOrPwaY68Ud3GZM/v4/rX1YyNzMl
f37/v/vn/hz8a0LRvjNq5M8fSKTnYOmTPwdnvVP7u9yc/DlYLS3r2L/O5M8f
SoROPh/GlumSPwcXDJxrPEiT/Dk4gh1c+9tA6s8f4flZB9+a/Dm4Bc2xhir5
czA7ztm1HfnzfJSfzdZjK03In4PbsAXHeuTPwQ9nYSQvS/4cXDf+jPYebfLn
j9HfentzhIkG+XOwyZcKZyMZ8ufgUKcJIyL/GEj9+ROJUDG6v1qkOvlz8PZv
XXd9VSB/Dt4ZqDnP4bOB1J8XYPyRtnzOjn8GUn8O5npKmfw5mE2PHqRI/vwp
xhs/rgdvUiR/DvbeGqk4qB35c/D6723sLGXInz+TSPffkCV/Dr6zI6KZpQ/3
5+ABi4Yc0NUkf/4c6W/T63ijEvlz8Ip65/ADluTPwTfaFJ9fZkf+/AX6N33+
icWm5M/Bk/8cyl1mSP4cvEPikj1Un/x5IdpDx8KdrUrkz8H83HZF8ufgFYM+
PbuuQ/4cbOQU0tnUmPz5S7QPbDteW/Ln4HQ2nLcnfw4+7VIYtLcz+fNXEun5
Qz3In4PZdkfmluTPwayeUTAgf16E/x+z/amsNflzcHLhtsx7FuTPwYpsIzA1
8ufFEmHX9AYXNT3y5+AXMS9/txiTPweLx0OTyrTJn5dIpPsZaZM/B3dpSf6U
0Yv8OTjQ3iaF1b/cn7/GeOK+UxsHW/Ln4GtvZ95T70H+HNzmtmVwnjb58zfo
H6O66NqR/Dn476usWb3akT8HnzV36V6pSP68lOYnKZM/By+v6h+10YT8Obhl
U/GOQFny5+Dgj0MVTrUnf14mEZq3j985z5j8OTh+rdEaS3ny54x/nr8QoE3+
/C3Gaz+uGqsakT8HfwrVeWjXgfw5ePY3a5m78uTP3yEeji6yedeO/Dn4dY73
n0YV8ufg5W4blP/JkT8vx/j52eyMc1rkz8GHgqIlgTLkz8F8/2M58ucV6M9r
ZftUqJE/B/PztxCP3J+DX246cmCmEvnzSom0HkB9xP05+N2VfOMuuuTPwZHW
aTa/2pE/fy8R9LO1Yj/XG0j9OeOiqRbHDcmfg0W2oF6H/HkV4vGz2LRLn/w5
2G2kltYs9Ge4Pwd/351qul+B/PkH9A8mly5epED+HOyv2nlngCr5czCvV/XI
n4Pfaa2IGapL/rwa5cVBzsZElvw5uC87KFWH/Dm4y621J8aokD//KJHuF65K
/hxcdOh29XAZ8udgfs6nEvnzTxLp/huoH7k/BxfGT+uwtR35c/C6371WtWiQ
P/+M/viSuF6+yuTPP9N8LPw/H5eDX374F+iN9pT78y/4vYR2iQfR/nJ/Dk7a
ujV1uzr5czDrfp1GfnJ/XiMR+rEDZWXIn4Od+EYl5M/B/Bz1jwZSf14rETye
HHI+1WAg9ee1NF8V+cH9OZgd2/1cnvx5HfUn8Tn35+DC8fLjOyuTPwfz8/za
kD8H59XP/ZnRnvx5Pa5/0fdbpgH5czA7B1VZlfw5WKX9vgnNiuTPv0oEtJb9
vyqTPwfvqTh1vt6I/DmYnz+tS/78G+r3jHGNWUbkz8Hs+PgyNfLn4N2WTxqj
lcmff0f/sCldX0WZ/DlYgb2ANiN/Ds62f7apRJ38eQPqy3bfo+zbkj8HRwpa
TbU65M/B8foJK0LkyZ//kAjT2QQeM/Ln4AdbLGartyF/DmbLIdj4ivvzRvS/
ZgVI4tTIn4PvfKgs8TMnfw6WZyLEmPx503/9Ze7PwcFnP/Xv35b8OTiiF9uZ
kPw5+Fvh1gqTzuTPmyWCC+u4qZM/BxfsKfsbrEP+HCwTcWv1U9QH3J+3oD1R
k71xTon8Obhgcs5VGZQH7s/Bv+8NiFRWI3/eivGpS+i8HFny52BW/RfokD8H
8/PJZMif/0R5XrEkLx7lmftz8MWTIyLWIT64Pwfz88dlyZ//kgiGVQl7ctuR
Pwc3ZoZfHI775f4cfAXDx1+K5M9/S4SlPeO1a1XIn4PV581WfaJK/pyxs6Sj
Ln6f+/M/1L+XI38O5udfq5I/Bwf69HlwU438+V96f6tK/hzstsB1Yqwy+XNw
6hc/3yGK5M/BGmzCshL5838S4cLOmyO//zSQ+nPwdHbABupX7s/B/PwLPB/3
5zKiMLDD6MwqefLnYM2/XgV725I/By/ebdbpsBz5c1lRun8N8ov7c3Db4dFm
S1C/cH8ODmULzvD73J/LiYJG35xrs78aSP05OKkswLUW/Wnuz8FhjYWBsfg+
9+fyojA4eeCJauQX9+fgdUeFQ3moX7g/B0/UmuH1QoH8uYIozL48YWZapYHU
n4O5J/hiIPXnYI34103uuD73523wee6L3X1aDKT+HMyW72nj+tyfg9n03GI8
H/fniqJ0/TGY+3PwmREoWKrkz8FbLowq26pB/hzMz/NAfSK8KUwdrCQKGxUC
8k8jvmqKFybsA3csv/DOC/GU8EpzXQ245/Oms6dRnr0Kz0Z6KOP5Txr6e31D
PDzznbIN3DIPDTn4YMGXERXgE/LjRpypMxCGPt7g7thWFL7cvdJpaqOB0Pyw
i+1aMEYzA+Tx/WP37xgUgYutdLdcRP773ZuqaKMiCp6zwr+u+YR4uC37YylY
vXxv6Ajkb8qtQ+X54Jxjd1fvxfMG3nB/YqoqCt+azBTeIz1l2UGM4KdtGu0W
Ij3TMOzMBQ8r3TXBHuWTn5uqJgoLWaDiftg5MzPAfilaoeH4vYwLAQuzwC9l
NRY14v9Dzn+bpKouCsYH1i+fW2sgqKXHDZ8A5v4Y8Zl5xq7vWfDz14c2rUV5
DU19aC3bTpS2U4gXzZRZ+gHgdfqeSckoL2zbiOPgOwveFUagPIYlHf/eBB7b
wfWZIdoL9npjcHtRut4B6Z+Lx90HVmIvulHewxNjrtSA3zUmZHggv9gyGw8N
USjwLPr6g71f2osGHfxs7obg+U0GPE4rwDcDDwpF+H/z+OYFjpqi8LHX4bLN
bDy9fVfIWvBGV+U+Qbge3+cJzM9vQfpabXnax0ZLlJ6fifh4tjG86zIw3wcH
5TNmvbreY/CFD/dCglj7sDZV3kwb6fe7xWcTrl+0asi3BWA2T+M28m91bHVZ
LrhDnOHJzah/7GPWPNLVwf11OBnQEelTuqxT9gywNdvIjLUPUTdPZIFjn7Tv
tBr1h/PikF2quqKg1Tz2ZwHyr0LyZ+UE8Pyuyy61Q3nj8yLAMYffXKpH/rB6
SVZPlLabeP7qeRgogPn7fuRv/ByJ63Ewn68L5usqwPwcbTBb1jlEXxRuKMwr
zUf8JaAU7gd/GpLwogDp6zW1tr4GLPt2bpkL6gt+7q6BKOwbiB4c6quDE60f
bgMzXdgf5cMn+F5mBZjvZ1iBeBgXmuxoKErP38HzsNcYa8Fse/Aj+H2/wCOx
ReBopX4LZNB+/fbvF25jJApXd46Im4vnSfErDV4Gnus8espBxHMgOygR7MwO
akb/SnaYoYuZsSj8MEADgv47P+cazPZ11sbnQd6B2rfBm7Nflp1AfvFyZiIK
JzvOmj8e9UfGgO11M8Cn2lvWm+DzEKHHmyzwQ02HbTOQH2oe+fdVO4iCrdPS
w7qIr0w31HTgsOMaeZ3RXoW6tj1+Fjzh78CftbieZu8TO2Q7isLjP4WVOShv
7JjtAPAfDTQcqC/DHCrnHgfnlO4wSUf507OPHd8MVhkyvbEd4iXXznTIEFOU
twfDZv1BeQm3vea8H2z35e85DcSnifV4y1pwtGVndzV8nmfVqtnPTBTYdiCD
Ub9EWu75tw3s2Xx69gXkh7mFU20FeLKz7NoqxFu+6fMSR3NRCL7rq+6I8hnV
YUHeWvCINOttxchfKzYhBLys8MHqEOQP1yAWovBkdo1WIZ4vRs9n+zKwITuQ
8zvaB51Pyx+DO8sV9luP5+PnfnRCfSdkF13A56vbdw6KAK+3c9/3GddH78r7
Njhq/qKX83C9UpXJTnqWonS/FOQ3RkkWM8F8H1d831kxUSMb/NGuY9lC9C/Y
MlPVzoiXAe7RCiweZIu/TABfSYyu6o/7dcMw/yyY9wORX9W/de7JWolCStjK
k79Y+8DGeeBrrsGp7kgfocXv6HFwm5MpobORnrWNdXHN4IZxB5UWIf8TGjZH
D+mC9iDXemEDPmfT8PeDV41Y+N0C5Z/tM1cLZvsA5n82kJ6b2VUU2HT2PSwe
Pis4bgf7sRdsSO/m6qPmlV3/a1+PVQntnaxFQYZVkHhev8qy32vBR1bmqlog
/X6/W/a5CMzPL2HtQ5lRkY2NKLDtDpew8cObzDvLwJ/72vytR/0qWzI64zGY
vT5VZeOHVz8Om9mKAtu2pR/qsyB2sCs4Qyko1pz1l57bL7sNdtFNsb+E72cU
PJ6l100UjhacrzPF5yGP54yZCb66fcn79qgP1B6peGWD7x4bdUsb8ZJ5/6SD
mp3I+/nXEN+hbENLsNXtYH82HtK88149HfzbtU1rMe6Pn9vWHfVBj9lTYlEe
2bqIAHDy82z1MLBeTs7L42C23f1UpFfuleDbzeDMj9NSGpHffB5qD9yvQ9zv
m7hfk8t7D+0HK7c5PrMK8Z53wXlLLTg5emFMI/KfrevoZy8KkexALjy/eXrE
zO3ghKH9ymvQf8s/ozG6EszPJ0D6RqWmDXTqifYifnqDC/LPKmVYz3Vgts+N
GdrfZ8mfOxaDo1HdzkJ/JyZpvZqtgyjsuXP7QyXKn+1Rq5/LwDyOEK9s3PkY
7H9wiWsN7m914pRCs16iYLb/vfdvlBf7/TK5EWCt7u813+B+S/ceTL8NPn7t
pr4VyteG3X0P6jmiPWcHwCK+neNLNs0ER/jdGvYa6VOxffGSbDBb/pWO62+N
05uh5iTydms4nscNHaOJYAOrgDbHUJ7Y9sXp4McntgYOxf/Hr//aQ85ZlO5L
jfqK7xMIVujDdlJDPKC7lgxm1ccTcELsg5ZmMEumziivXjEzPwzpLQqBG85f
jkf78X2Z4ov9YLbvkNMPxENU0s1aMN8vGenvs3jA2X4u6C8YrbHMQPlplrw7
sB38qfaJ10CULz4vCHx4NmpipL/fApPFTq6ioKPsducU2rvf87JD14HfZGFA
h/ROmTM2oBjsddByAmv/+Gu3PqLwl21/gfpIdmZ892jw85/j5b6ifPF1ieB+
m44PzkH6sG05zN3QXvq9S1yG/FCaPK85AszmpUXjc75NLnhRiZHmZjxfCJso
2FcUprIF3MgvtaDBN2aC7/1Y3bkj+g+ZYz6cyQaL/hh54/5CA1fvV3MXqV+P
9iHAYsNE8MpKh3lh+H6O3w0x3f2//nrY8InT5DxEoXWG4rdYxI/esN8jR4GX
s4ytQTwM2dcvGayjEBdej/sN93axawGbltxTWY7yaeL10mhoP1HYpcFmtCMe
MIw7AJ4wJ8haAe0xH+eCtVBNT8D1zD3SK/sJovR8DKR/vtvwp9vBfB8/5FeU
a01OJXiDKpuYgnjovfG0U3/0d7Sml/xFvD9z7LpvHXjxii52wR8QDw531xWD
X7xqcHqIz23tp0lsB4jSeh35WWQnNzUafPzwax8jpOdq28N+T8C11q5dmpA+
9tYeHuYDcT12IAm+X2r1xnYh+Ezylw1p7P2SZZThHbDBoxDzhVWIBwsDJX1P
1C9O4451RH5VmF76MRPM9m1MQnmN6zCqIhv898DK33NQHt2Mvz9R8xKF97Na
Y1Px/NUG265NBHO/j/o+Xq97ajqY+3qUHyb+5AaJgoPL0ImJiMdazbC1o8BD
ulkvOgROaK8cmQwuqVwTuRjlwUs9eXILWM0UOY3y+F3Fc8RQb1G6nwzS86By
Rd8D4KNLXzoFIV59FFfY1IHZdqvDStA+yHc0EAajPOirpWUhfY7JXm2zA/w5
/2SrDWsf/o1rqAQHPFnpV4bn+/27+Z3TEFG6vzfiO+XnrsfrwF99n89QQvoF
tvS6Wgx+d9XlWyHqTwwHU2yHisJ57YkrAxD/rF8YDebnxeH52bSTJ2A2vTgd
6aVUnxph7oP+xcTnq1bi+hk1QyYtBE9GNzAV15/0udr3Dpjvm4n8Ufu4xk1/
mCgMWHxhwW2U58yqTtazwOj8LxmH5wmtvKl3Bfzx0LspXqx9KA9RUPdFfte5
B0egP5xT9ufbRHBrU1p/1v8Ie7P/bTp4X/DmWAnyS6/ENV9uuMjPleiA/M59
9Sp7FFi76xTNXKRneKHkZDL4ZmrV42GsfXiuvbsFzNfH4Xp5BedWDR0hCq6T
b80czcYPj0csOADm53Ygfc0f1U6sA19IP9HhL+Ir//6mYYIf+t+f9jZsxv1G
sYNNwXw/KlyPnav5HoyoXb4F5eXZrVBd55GoLw4PXxKJ5425IS+/Hnx7Z+mj
j8gvvs81OPuItdsf3F/RlX5ltv643otLk3XYeDqr9GE0uNf69jUtyJ+el5dm
PQE/WXUlQ0T6ll4wPGEegPI3zC/3MuoPVu0uBJ82rt+6GfHmnB648g44L3++
vAdrH840hOuPQnvv9WzeD9SfcanbJ8wCS7a9WsXGs24pPXyugOeOjk67hPSs
Ts53UQ/EeNs/ulof8RWfNNsqBDxr9KX2S1C/CEfb6pwD1z5bm/sMv1976ISs
/GiMZ/qlNH1C+U5I9KofBQ5nC8Txe+wcpmTwEZ0zb1RRXr7vRQMC7mMeWdAZ
fHC3aebQMaJ0PyLcj0/8teMHwFaOiDCUR/bevg7Mzz9n44e41hXCWFHosqFz
VR3aX78te+btAPNzF9De8nmF4KFf1zra4P5S1j8f4jwO9WXb5H3jcP+Baxf0
Xg/276oaEoL0lEMHtQTc8HHQ2FEY36XFntHqFoT4eIWMwfeDYnxkloPH6Ygj
f+B6StFoqcCn6rbnByL+M6LWvTYfj/Z5atQtLbTPkxZ3vr8QzD0Rvq8m5l66
A7bq6OdcxeJh4eQk/WBR0GcvPPH90AX/ts8Cc5+H8sKOX7gCblo6JdEG+Zcz
x22u+gSMb3z3KXrhcza9JASc8NXnz1WUV/a66Rz4S5y92ljEZy6Kn/xEjOdq
22q9RnqET83oFAi+f0q5tyHSz2TySM0TYL4+7CPiYWL93xZw0JHBzQtR/0QG
b6kZGiIKzfdHruiKz82DbEsOgO+1s1nQAb+fP+b+vTrwm+z9J/qgfogKnHFR
mCQKvmxCynvEA7oZO8CFNbGjJ+H/n/sd2/YezM9rx/3EDO+/3HmyKCxgCzKQ
PrbD3s5eDx483GqeLq5XNCR6XAlYpfvoF5NwP6u9jb27TRGl+wW9RjywF/jg
gR1vboln4+kBYywKwAuzbvqtQ3ndIDS2t5gqCiNXzTLwQHo4e+z8sxDMl5vj
99i2JXfA24YMenwL9SGbJ6g/TeT7PM/A/bFlWrPA/HxYcLWj6oUr4KwTqW56
KA/xDilH1EPR3vIDOxEP9t5xIWB+/hxrH9g5H2D/rzoRx3H9BNtVYfLTRaEi
4qrcU6QfX/cBbrmrIWPC3rdaXfc6AWb7zH9h7QO6Ma3goJn4ZaSHj8UvM58Z
onDu9YxdCXieZtOEdolglsx92PulDr1/14FvP4lpPxH358cmIMxEen1QmBuB
9P9tsPDVDjCfX8PaBz30yMGKh0dm/0D5C9Q5e955lijsUChX6Yrfk9PyPbwe
zLwq8yFp7b9sKQF/MZE//4rFg/qGpd3C0P+pWb3nHfJbSbXLrOXgLVPQIUL6
ZijfGV0Atjohrk1B+k1SnOppMRvjsUXTTjvj99QUZB0iwXfXex4JxefsWNa7
4Pw8s0WaLxEP//qqG8wRpfPPcD+af0p+zgLzfYFRf+b8XPzxCmOWj/g9tixd
fS7Sv1rn/QzUB3pNF3JDwLweRnrnNvifOwfuObHh1GPWX2ITKOdhvBbkqbOz
GvGAajMQvHjKy01H0L7k1XSLOgE+t67p3Eo2nv78YEYreMzncRoP8PzmH2cG
+oSLwpzOkXtuI/7yqxQHJoIvVhirHGLtA9tYB6zVkvskBv0vq/IBHfvPR364
lXd2Qfl8XvZOdSd4LpuOjv+PebO89T24T75cbTuwbYlJtfMCUXqeEuK16FX2
i/Vgfh4t0oNtO1YCNnzf/ZYOrsfeW3aLEIXqcoXk56hfSgviE5eDAxTbzfzE
3rc+dthUAO4085HlZ9Y+PCpYbLEQ/X9Ut5NZf+n+vOmR4HtHlutfwngo7p7a
qLtgNi70RP2MXnd/g0jUh6Gt2Wqoj6pvDe4RBr4zxm3jQrRX8Tc+mFwF67p6
vjmA/jw/V1giCulbK9cN1UY8XLFoCQEXvLx5swzf5/t+gz3fDT58k71fYlpK
RP0+Pr9PJcab3y/8vhEIztvjd7Nc11A4eH5f2gmR6h/El0+6y4FWMBv3GeP5
ms+83OCzCPFan9t/ANInKTVyUSK4MsXb6A2uz9571oOTY00L03H/v5PT/fsv
Rv8zNKksAOmdkjRc2AnuafXnmg76D4FHa+yqwD8HRT7Jxv/LHd5o3HsJ+pNs
Ii/as7TErm03gA8HbDu0BekTtP9uUwl41CnP4vG4H6WEae+7RYnS+X+4XsZu
uWfLwc3vJx95ifubFH/4egG4dsWXjYaIX7UdHmcslqL+R3VdivLKlo1EgvcN
qHYScX+hW6LW3wXzdVFIP77vzDJR6tPx/Zz1l6aGgdXYhBJ8H73TkVfBawai
pOP39VZ/92gXLQoP7hiMvYf7z43d1m0SeKvHB3k5dUMhPKa70Xnw0/F9r1az
/hJbV78c+T/h1pHL6M/mRYU1BoKHxvRYo4TyLVmsXHkCvDvd+e5w1Ffcn4P5
efUy5M9j0F+5ts5nK+o37s/BD698lm2QIX8OZsPhnP/58xUis0p9V+L73J+D
uxUN6lvM3n8xfw62U66KNgFzfx6L/vxzdZ3FqA+4PwezfXSH4HPuz8F7ZGdY
j8Pzc3++UhQurak+PkWb/Dnj7k4D+snT+nPwyy2LvO+qkD9fhf4Oe5Hyl/w5
2LWzmVW5HPlzsNXJ8vFjlcifr0Z9MLFwnJ0MrT8Hq34t/bBFnvw5eAJrmLTI
n69Bf7pgl/Ko9uTPwfYH+w/8p0Drz8EZbe27xbQjf75WFHw+dt+QoUX+HMy8
Sakm+XPwwM2vrrL5Z9yfg5eyA3mQHtyfr0N/4NGir9r65M/BcgfK7vySJX8O
9mATcGXIn68XhbUpdpJtSuTPwXIxLa3sfTP35+DrUxfXzJAlf75BFFas3KTr
1EL+HMznOcqSPwc3R0ruMZ/G/flGUfgQv2LvauQ39+dgvi6jlfw5+LJnd5dV
9eTPNyGeXb6GZVWSPwefGnRWsSvaD+7PwXy+eC35882iUDOiYmEX3A/35+Cs
XCuHheUGUn8OPvJjzbaGOvLnW0TpuVBfyZ+DmX4b8oP8ObjVd/LxlWg/uD/f
iv7dZO2ELBlafw7eNfV85j8WD8yfg2XuR378gfaE+3Pw1n4ji9MxPub+PA7j
4cnren5qT/4cvDFuRN5j9j6Y+XPw1+ZNxTvakD/f9v/FA/Pn4CvTTDoVy5M/
B0+/eduUjae4B9guCt8LFl0+r0D+HHw+J/b+Fjny5+CHsR3DXsuQP98hCmz7
ewukH39vCubvoVC/cH8O7lIUk7gf98/9+U5R6Bdu4z8Zz8f9OXjwrZxET6QX
9+fgkOUn7m9m8w2ZP48X+Tx7edSP3J+DB9/4+P2DDPlzcH2grfbyTwZSf74L
1992dWFX/D735+AJAWYZGcwXMn8OXpMvoz8N7TH357uRPi/nb1+K/OH+HPx1
uIf7JbR33J+DI/z3Nrvgetyfg1vKzcwfoP3n/nwP6qvGaJfB6C9xfw4+36hW
vhftK/fnYLa9lecv8ud7Mf7dPFgniLVfzJ+D2XKcVz/In4OvHzw7rjvuj/vz
BPQfzKu6FKI+4f4cfAPdzWjWfjF/Dn78O6ydxhsDqT/fJwqsm1Tzjvw52Obd
weoRv8ifg4+qBfbchetxf75flO5XjP4Y9+dg/r0v5M/BPxw2Vu1G/nF/fkAU
1OfKOJuhP8j9OVjXf7l/LdKH+3PwMuu+M8Va8ueJonQ/esQj9+eJ/7V33J+D
L25+sdQG+c39+UFRWDXMIUIPv8f9OXjE7qD63sgf7s8PUrzJkD8Hm7KN45F+
3J8fEqXngTaQPwff2/9bL1GN1p+D+fmWMrT+/LAoPZ8Nv8/fs4Fv7Lm1ajpr
H5g/BzslfLv0DOnB/fkRUfoeu578ObhtQLxP5f/8OdhXx1zi9ov8+VFR6p0M
af05eG7vm71929P6c3BNSw8NBWVaf35M/H/zLbg/P/bf+ynuz8ETena66q5M
/jxJFH49Gnco4jf5c/CZUvFI1l/y52B+3tIv8ufH0T48bsnJ/EH+HLxg+9Ls
7Ery5+CEl8nnrjWRP0/G83S/e6PPX/LnYL6eiPXnmD8Hfxt8tW+iKvlzsJ/L
lYvDFMmfn0B5PLvbrZcs+XMwP2cK+c/9OXh0kdr8/iwemD8/ifrlVWjLiGby
52A0k/E/kF/cn5/8r/7h/jwF/a0s9kKE/DmY7/+F+o37c3CfLwFb7yP9uD8/
hfpll+qumFry5+Beer4zumiTPwdf/RCYWFhB/jwV40NUa0W/yJ+Dgw6XmrPx
A/fnYF5u8X3uz0+L0nOIGsifgzv+6fHqaBX5c7DFyJnjmuvJn58RBdZs9W0l
fw7m+3mj/HN/DubzT76TP09D+7V/0/Va1Hfcn4P5/t3fyZ+Dm0Kqk/NbyJ+D
UxdldjBC+nJ/flaUrgNCeeH+HPx+RqdXvvh97s/B7NyzpLbkz9NFIUezNCMN
/U3uz8GS+y6DzjeTPwcbnl0SOKMN+fNzonT9E/KX+3NwU3Cy1U1V8ufgPo/2
6E/6R/78PPqXG0Rd/zLy52CeTw3kz8FML45D/cT9eYYotFvb5/R8jOe5Pwcr
TbRbNB3pz/05+MG6w2HM93N/fgGfdzkaMv4f+XOwrO9q9RFIf+7PwTfjworq
mS9k/vyiKF3H8of8OXjQ3qPBRvXkz8HbbRu7KbP2gfnzS6JgoFLUbhDSk/tz
sHNkRj+/OvLn4N7swNJv5M/Bm1wSp6X+In9+WZSeN/yH/Dl4V+JyP/1P5M/B
YWs+LVVHf43788z//C735+BVtw4PO1ZM/hy8bV3OlV1V5M+zRO6xPWvJn4P1
2UGOreTPwddORJQEIP24P88Wha4soWXIn4MfGG50K0N9wesx8JsritGf/pA/
vyJKz0Vl7QPz52B+n7/In4Mv3j2sPQDlhfvzq6JQdHCc1mF8n/tz8JAV+4Iu
gbk/B7c7/LY5HOnH/fk1UbouBON77s/BedGpkgrcL/fn4G7q6Onh+bg/zxGF
7mimjFGfcX8OLrc69sAe1+P+HMzPH6sifw5muwFWNZE/vy4KY03Qov4lfw6+
UvMqsa6G/Dm4zuOe9ybUL9yf3xCl5yqx+VXMn4OnPTn48MUP8udgf7VtM+VQ
Xrg/v4n+hbZSQf0v8ufgXUUXr5V+J38Ovo7ulsUX8ue3KP/R/+T+HNyy5ax7
xgvy5+AV6us1xiB+uD/PFaXneX0gfw6ex0TAd/LnuRSfaE+5P7+N/kdxnM52
XJ97FvC+SzGhxz+RPwcPf7o9+C9rH5g/v4PxkeTf2PV/yZ+D2bC00wfy5+C7
fsMvpKL/wf35XfTX2AYQrL/E/DmYn6dRSP4crMwOXKwgfw5m0/v6ozxzf34P
/ceSwMGtxeTPwT6LMFJ6ayD152BvNgG9jvx5HsYv159uNS4jfw7ubXRjvFk5
+XPwzMUZivVfyJ/fF6X7tdSQPwfnHB1/9tM38udgyWn/qGTcP/fnD0Sh8Ydm
Sy57/8X8ObiXQ96E1Ugv7s8fUP7i+tyfPxSFT+rN28c/J38O7sgO6EL54/4c
zPcjRnpxf/5IFMIP6Hxwx/1zfw7m65sayZ+DfapzMxTwe9yf54vcs1rVkT8H
L22+t7TwM/lz8Ly1xl9b8Tzcnz9Gex9xfeBI9v6L+XMwO2doJu6X+3PwVY+F
L0/UkD8H8/13WsifP8F40e3EuMNsPgnz5+AIo6MqMU3kz8HseGwjlH/uzwvQ
3z7/tfFiHfnzgv/aE+7PwauSO48eJE/+/KkoFLsvGXuykfw5uDDDLL4Z/Qfu
z8HNcqg5/pI/fyZK999pJH8OHj5FY6zrD/LnYH4ueCH58+eiYMJEVAP5czDr
3mxFfvJxC3hiN7Xtz5Hf3J+/QPpOmx9/9TP5c/CI+NWeJR/In4PXHY81Ze8v
uT8vFKXnW7D3wcyfg/n02wby52APhcBjYxrIn79E/+nKp90dEJ/cn4PXduwZ
Ne8b+XOwb8mo0k5fyJ+DP94sHXellvz5K1FYzo4/qid/Dubj+Dry52B2XOm4
D+TPi9A/LCsX2fxv7s/BGU9d+935Rv686D//yf15Meq7z4HTIlE+uT8Hs7d5
n5rIn4MPjX5qug/tCffnJaJwS9fv5AncD/fn4OFsQj2ux/05mO83jfaD+/PX
iF/Xvb4rvpE/B7vzCW7kz8GfumUo32kif/4G5at+vUohm2/I/DmYbS/1+if5
c7Dbu+wpg1rIn5difDgGPTc2nmb+vPS/+QHcn4M9/ZyinL6SPy/D+IEJqgry
5+Cur3Tyav7nz8HTHk3wyWsmfw5+lfRaK+sr+fO3GE/hZwaVkz8H83VBn8if
g/l+5p/Jn79DPI9J37L4O/lzsC/bmKCO/Dn4UWZK7IcG8ufloqBy2GCcQzP5
c3DxI/OUNez9EvPn4PlsARHSj/vzCpGvI2Tzh7g/By9+OmbbdIyHuD8Ha77d
MK6HIvnzSuT3xLqdx/D/3J+D+bmt38ifg9n2tWdayJ+/F4XYpQf7zVUgfw7m
53R/J38O5vvdfCF/XiUKI3MOr1H4nz+vIl+F+pz7czBfv8rmVzF//gH9S+Ps
YlP8Hvfn4JNbA4c+QXxzfw5mzdkp1l9i/hycm/2tLg/lm/vzalG6f8o38ufg
1zfXR8t9JH8O9rkfoTW0nvz5R1G6Xvo1+XPwFDa9vYj8OdjXbvyXTT/In39C
//klCkAr+XOwDTt4DPn3f2yBkHQ=
         "]]}, {
        Hue[0.8503398874989481, 0.6, 0.6], 
        Directive[
         PointSize[0.002777777777777778], 
         RGBColor[0.772079, 0.431554, 0.102387], 
         AbsoluteThickness[1.6]], 
        PointBox[CompressedData["
1:eJxEnHc8Vm0cxo2EZDRJiESlRSGJHDMzKbtBSGRUMp/HloykrEi2BhoyUxkp
kUoyUhpUlFGKllH0Xkf35/P2T30757nPPX7rPtc5R8Lu0I79bCwsLDd5WFjo
vxPEjpsfWMCg1CvYZv3sFaPURJZp3QQfyjRz1H8lRu2PerKeZyGD8rdLl+lu
E6PmRriK7wELZrLZqoC1FkzNLgR/KcsarX8rRo3MTZtgEWRQsnaZLNEtYpRg
sM7ADnBAf+jEmUYx6l5Ab8d5cO2V7ed/gw8zQ+t+gWf0j06eixCjcrjnF+kK
MaiCtpArlxzFqEbv6sxU8GD8kRiHQ2KUl+fuk5/BQ6G1Cj4OYtRSjwnGlkUM
ynXpBsEKVzHKlCXmwGnw0xV7JpJxnGVqpdl7mkvrHjqBl7u0a8oLMyifzsLN
b6zEqDYnD7nj4MnQN9fdTMSomaPsYi/A2gJ972bg+sU/snlkFjOodAHl/rnu
YtSLfYYTTDCPXZaLja0YFW4z2NcEHuENb+44IkbdGGK2LxFhUOca9skG7Rej
HD4tunsE3Lkn6/wdDzEq2rLu+j1wtIXVq/k2YpSiuV3GAlEGZWCNFjC+np0Y
ALhl6avxwINi1IL3cb43wfcfOvV+B6sYqxzgEWNQMfqDM+RxvX7Dl6Z7wELU
2PYcXC9R31ejEPz1qH+pkr0Y1fCCex3rEgal8qvEMhrjP9pxSWQnePvJZPe5
OJ6quYPnAphLQtxGA7/XUR8e+wU2EJfydkN/fJtDPuiKMygWdvXg2W5ilFTT
krZU8Eaz0QcfGWKUgfLD2s/gLrFjwf7OYtTYRqfCLRI4n/6D+ZGpHz93Guyg
oi+loi5GPb+XHPUe/OTv5VgRPTFqUlbDV34pg3rmE2gSuleMyl/7dv9x8LrR
RpNgXTHKfHXgzhfgtZYFPL5Yr8hb/JSMJIOqa71z6qClGFW4/NZaf3D2qjl5
U1i/XVKWIk/A1/g/nbQGc0r+4hZfxqDmvvRYe19bjFIuivh1BJym4GuTZCBG
fbwm1XsP7KMrR+WgP7wiT1sXSMHePjscTjQUo24ucr9zAByUU7zPSEGM+nTp
75Wb4BeO9lIfN4lRKRfSU3mkGVRx5WUxWX4xqnqubtQeMP+tY5qH3olSLgIf
vQvB2ud6Xkt/FqUE+Y45sC5nUG4siuIar0UpvbQFJjvBC+5fvuI2IUod5r6j
dgE8mBx540m3KCXCuXfNKNi8nN/v0TNRqnHGH2G9FQxqX4zufOsOUep3/EnO
c+Ca9uZz0b2iVN7pVT8/g9W/Pcme/UGUejL5rGfLSgalmnFmScVLUYrx+2jL
afD6eFWNpjui1NUojur34NsOIpKd90Qpq4jcy/IyDGphFPfBMbQf/MMo9ThY
ZY3a4aQGUWr1t08RL8Dt50y+m90VpfYGB3jKrGJQ/et+RLbg9zyBi+38wbrv
GPOvPRel5D7d3/4E/Nxp01PNJlGqq99+i/hqBqX3vaFUERz9kXW1B/ii5qW+
Nw9EqUrPBKE6sI+TZcytelGq550q58I1DMpZab97dYsodar71Y8D4ECxXJXv
uL7KG7/3N8Gb+JfLpuN8dxeeZp61DIrj+BX3n49FKWHn/Mo94KPzyuRvtIpS
6h07LxeC182/LhrzQpQaahtJYV3HoBznRF/N6hSlxO3CwneCCzIeq01g/I9t
JI5eAM/3Nvlxp0+U+v740b5RcHzRyz81D0WpzIfOxnqyDMrLJ513HONtsfy9
+Ry4J/pErkebKBVofnblEDgy3LqtEnz+nqaQmhyDElUNPNTWLEqZ1L7jiAMP
qshMfUV/JquDvr8HM/XsS2PR/jqjOW/l1zMos/mFxeWNopT5rdtPjoOz1/Tt
2A17YKuwqnwBrrkx0ByI9S8sG82X2cCgzixr/hmA9t5pRp3xB2dtXJAvi/Gc
VF9+7AnY4/BAynfYX+m1Fg9xeQb1oHy2kgHGb3vlkK0H+JLX4vbAR6JUgjKr
UR3488sud70uUUpNKVN5oQKDsr49pHH0jSi1/4LeSicwf4hkyMxXotTc3L6F
t8CyBpsVksHVWeEzZisyqEWip48FgEfWCo7sAa86KMt7D/MlmFbbXQgOfTg2
ugj2VXfWpol1I+LLxovLV9fCH5Inb+0ET910euBbKkrlSJ26dAHsGGm/5zXW
uzF+05lRMG2WtrAPr9PPw/SUsD5L1195XyVKLY31OnIOPHLurj5HmShlCoca
AnecrmhoxfVYhC8YqG1CvPzbc4y7RJRaHmGsHAeeKI2eelopSrUdG1reA05m
PbDSqlqUmjkvaL6CMoN6yfp8wQbYX7GAKFsEWHjb2XOH0L8XAQ3DL8B0XAl7
IkqFM/d3yWzG71VoB4Q/+LE/9gert81dlYvxOXAmVTwBl289VHEK14v2VLsk
rsKgDh43Nam8JUoperxJ9ABbaPjopaH/PYeQMMG/Z0pvjIZ9I/0eWqjKoBh/
ui6q3Ral7v4u2O0ELg7tPi5UI0r1O5kZ3AKL+Ja9PntTlEpy/K40ewuDMuwR
3KtXLEo1/DgmtRdsukS3axP6f/Tb0nnXwdcbtPRLcH4qloNNjUHt0syvisR8
6+xx+boTzHcgUIET4/H79OfVBXDi+Nbu8zhfaiC1cRS8++G43Vf018Bcu0KP
Iv6G88d29lw4B2ZhdXl2DeefNwlJGALPOCK2zRb2/rx7brCaOux/jltDO+LD
pGGVexy4OVOxoA3zla+/a3cPmCNq6AsrzjfXHddT0EA8uvF4oBjxI7IjWjEC
fDCneesi2INC+4plnWCHPjdX7zpRahc98ZqoXzKSo0/i+pxqR1gCwEJJ7dxO
mA/lJrahJ+DXvDllObCfjw+zXoprMSgJtcU33XE9XiWDRg/wHa/7McPlotRN
hYHyOrD2SglLM8z3p3uM3IXaDOrW3JDBJZjPlFqhOCdwrm9SmRH6X732XtAt
sLXAw99KaM9l9T632TpYf4HerGPwb0GZv9Z7wWIXA44GYf70K05vvQ7++f3i
0gWY/8NSmxXZtmK8fEFGHZhPRG1JU7Bg+uqyrkL4g7jPnItgjaRU1ado//c1
rqlR8NmfdiuWg/OuXPykp4v4tirzg99T5IdFJi/PgaXzDeU40T+G4NeGIfCl
h6MxWmj/6oXgUjU9+L9JhVg47MsqVywnDnyxXapHCPMXLNB4ugc8sLqE6z7m
YzVtGPrI53s6OcJw/gseDtcI8OLKwofhBcgPqWcsO8FXnY6mvcJ6yHGqb11l
wKDuVq0/9Azj7ZrRLR8AVlp/6k8t8lM0W8DSZjCis3MUjlee5uOXMET+e38q
5wnsv2eyYtIDHCFU6GcGfz712/xTHTg8MdP0dzvyw/iPFwuNYO95b4dDEQ/d
I47fdwLbcG36+hf5anH4spJb4K1bCn0HMf7pvLkN9Zrtu2VNWM+hr66n9oId
c7jyX2G84oFTzOtgzq+XPbJhL4+Zac5sxsinV96ffIz48b1fx9IUfLn5mfln
rEfmx17ti+BuxZ0SYvi9QW/ohjHwqPky6TzYZ6DHfHH97fDnwQJqDebvfHc1
Xxp4afeFdim0Z/Jm958hcBRnotFNxJvJlxMDaiYMalxXnyGE+LDOOaYjDrwk
Q+oBF9brtaNMXQ/4wBeJd0z0n629vVhhB4PK+bzmgz/GV9jikRUB1mg6LRN9
A/nBZsbJTvDCqp2so4g/J/fkMFbtZFDDr5kVvWiv9KGhcwD4qd3K+ELYs+2D
QfNmcPVLk7RcxMMEc39NCVMGNa9VOGwbzlczFZY7CrarMllliPE71tYtuQ/e
YHKsfQjtz62x4xU0w/n77rWtug9/qGT57QTmb+nns0N/RvTj+26B9+Xdm3UD
6ytYodIx25xBWRk9n7cHx+vKXt7bC56uozA/h0t8i66DB63gULh+jvqsDDYL
BvXLv8mjE/HAWC3vhCn4+MniwA0Yv9eVHYyL4Brbja67YB9LC4YPjIE5uhov
NcC/TJVCTfUtGVSJ9MKxaMRvukxLA/uskVjyA/1fnvtQ9gtY7WqOmjzspy3L
SYyyIvUJ2p+5bmJWPPjzhZVsadeQH1anjPWAhZYFWGtjPjrPavQpWCO/lP1s
C8L1wpPftkeAL+w/37UT9iGXFHi3E9xnznW56Dzyg6RA4apdDOqkltOMxZfg
D6dvpQeAw/1ObTDCeDfGWp5oBvOXuQlxZMMfTvzyldjNoDxXaJoZwl8WCEfu
Pwp2jma55FOE/CAovfM+uPTUgj+K8L/+Y0/VBfegvshaGBZB54dQ93XO4HXy
z53P4/cNAiwit8Fn+bk8pa8iP/BlcPPuxfr/ehzPguOpTN2xveBFj34Y1KFe
0PH7+OH63v/zz3fvY21sNqgHN97NWYr5kOJYeMcUvO9CaHQBjht43Ll2EZyz
cvNkFuxp7NDetDFwVqT27M1X4A9uf6L0bXE9x5uunvj9898nvdPA88/4Up2Y
n7DxVQ5fwLGqzLU7sR4Fjh07qH0M6u03yw3rsf7mDp5UPPimmQD7HvQv8hvH
ml6wAjNrgRD8SWE4V1jRDhxk6NKG83ft2cYdCQ4vChfnhH1y7fr8qxM8sUJy
LQvygfJAQM8qewaVn4OATueHj4tbAsDDNUmfX+D3vKb1Nc3gu7VddadhvzdN
HK5KOMD+RHY1C2B8jsZs546CrxQkdzsjfqS8SYi4D76aW8Cdg+PV+lu8Bfcj
3qno3XJE/1x0X9s7gx8k8qs/w3oL6jBMboOXTv7yepuG/NDOs4XXEfG3TWZC
E/7wqyV/lQ241DK6dxXiiwgcsgi88e33e1ywz0aVb5zsBxDvp1YMPkZ+/f0w
7Icp2O3qurkvcb28BxLvL4KFX7mof8V6P1F4/HQMnNyQGqeO/jE3HKzWd0I9
+1IxJpTeP9T+LkgDD6Csf5qP/FBzNuUL+CWbxqd3l5EfVmtFUM6INwM8En1o
b7XMe8948Ll8gVO0vXQuD7brBRtcV0obv4D8UD7HWPEg9nsPznz4hPmRk6xU
jQTTdckw2usSt171Ehy7ROZkCq4XLTYmtNoF68P1510f/KvqShRHIHhU4tDN
CfiDc8Hy783g7aaKV/JhT6cEW99JuGJ//cn4/VHEE5UFh5uPgm1ucMX8xHy4
57JW3gdLnDYQ8buO/JCdmS/oxqACCiWU1mJ+1fn0U5zBxXxbLQZgj0M8/eG3
waOeXg126F8q9/GjvO4MambHkT/b4U+PkwVtbcA6Q4EL3iIffp9xd1sR+Mc9
rnctiPf0bRT2Q8iPhveG58TBH+gbFmAbqSW3eWDfgbGnFl4Ch8nbt3hehD/8
3sQxDj59Z0ngFNozGX/+Tf8w/CFh453HiA/TZgF+5KCU0Xwa+SGcs+kL2Hp6
g4P8EHrhFnUE8Xhy7kjHWeSHYeP8eLDknYE9lZnID0NDZ3rBwR1/xgwwnnfM
oDBFD8b0fQAuzHesn+iRSLACT+nm83nIDx8bbF6Cm10+z312Dvmhd7/R6qPI
T7LMTm/kJ9737JsDwcbWFVfuov/YRS5/Cs71HLCJRz3g+EZt4VJPxJeM63Xs
qcgPr96we4Iv+1SICuP86hfMkftg/+Avj86mIz848nYJeiFeGxlcicHxdIfL
j5zBp6aSXVpykB9azG7dBv+S1HawTEJ+aP5+idebQX3qnX1fFOPL2ROeaAO+
9eZRgMcx5IddkqFF4P0FtqY7MH9eD5oOs/ugvt2mVVOO9V1a77LXDGzZ46rM
loL8YDqpfwlctfE4y1swy45zSuPgJUY/HaZgb8trtJcb+OK4vHZwG+ajrbJn
fjq49IF3dWY0/OFWCNtX8D76RscZ5AfdeV8pP9Rzt3gP1sD+O8uq3sSDlemC
Hv0NL9n1qBesUl3l8jQZ/lA0XqHIYFCV1xV2+WE9HNROXIgEs47PlVGKEaUE
VFcmvAQv3T4Zpov2Nxa0haxmMqgtiU6NPTi/59KRQ4Fgl1W/kt/kIj8osu9+
ChbiqO15hf7e3ZCtt9SfQb2jdBfKwh77swyUPMFji5BxE5EfMgak6sGJc0PN
fsYjP6xmzhUKYFBrqFcHaXs6KrOI5SBYh95IYj1Sk+99uQ0OZfva25aA/JC0
7zVvIOY/7MVZDYzne/zfRhvwvZ8rdp9Ce1ISceVF4KJ3A0nF8FfD2M0X2INg
7y/rGidjkR9OdMabgX8vxQ4Y55+P8gm+RB+v6pocyUB+EOR2GwfnsYadN8Z4
whZcsjYIZlCtSu1f72I+CkJN9NLBx1WHhp/Dv8yDvyp+BYs/PVuaD/uL5AuR
VA/B+DBdzhiPwuwlcxLAO87a8YWi/V1+jX97wS9kat8fRntcPgeGFEMR7x6V
t3XAHko9OV5FgsNbrrguwfg/siU3vATzrd76gMLveQ+rl68Ow/40WaHoDsZ/
0607NxBcqJU1wYn5dnQJiHsKFkjSefwZ85Uyzhe49BiD0k9awTTA+k3nQfDJ
QPm09fi9i4OFdT34xM6r4VaRyA92P7cKhTOo2YO7Pnqi//rDx+UPgkeLkJDR
v19Dy5ZWglUi01fS+VQUaYnvOOqx9uE1V+DvjZZuUzZgsQtzM56Cf3+cGiwC
P7VPPLAX5+f1pr1gj2BQ9e8eF35EfHxisrXBDJwWMS9lG+IR0/hD6SXws76D
sDD4g1FYzji4zEXD2h7xx+rV/FMGkcg3Dxd0fQiFP+jWBKTTHFe6OAD2u5re
YIItvGvfpmL9OjV/W6pHMai28eHV6vB3ntYY7QTw0p1bZpjBfm80y2z4AA6N
NS87j/nqUnkmsTGaQW1WSF48G/4frXyUPwqsFc061wjXr3ow489LsHqIz7cB
Oj/U5wysPkHuD8MeUFW9CAR/qr8taY/fq8h9uv8UbPSqprgVx91r/IuXxjAo
29M/nBcgHi2uEs7yBG+Iua1eCntQl7kfWw/unPmFSsf4viy39xc6yaB4GIdm
s+L6qVKsBw+ChXder+9E/HlcEm9eCTacrMzXxfW+i6tq88UyKNWgl3nbEI8y
xV6ttwXXFZ/V3IH1MBTxEy8Gu29Y8D4O6xlYMIt3xikGJRp7rfUNfi+Tlzdh
Bl7ifHjXLsRnkwU7By6Brw2vFRxB/qXD/jh4loP3wirMl2x26D2D0wxqE9yj
A/XE6wzxonSwauvb8nLkD7bZjzK/gu8k3w1zxHoWcjufVI+D/yTIBxlifd4l
T/glgHszrn2xxO9jk1IOfAD39WpLv8X5pWya5hvjkU8qLlvEof60ZXmnGQWm
98nm6B/vVKDcK/Bl1c/hbHR+iBEQW5Pwfzx3HL81Owj84muUVwHanztqOfEU
3NP153gUzq/58atvaSKDWi6b3uGG/o6ERrZ7goXnN7FbIl6lB0vfrQfPpW+o
wL7qhp5eF0piUDHfHj/aF4H88Mk94yD4S3/QzYUnRalcP5YTlWC/AWk5LsQf
Y58MX74zDOp7wsHMWIzHq1f3gC347c+zJVsw30vffzQtBhs0eszVR7x+0n1M
Y0Yygzq4vsftAs5ndV+4zhwsWNm/Shf2uvzVHdE8cEZzMGMD4k3bi708E+Bj
HfeSozDe6bybwqD0VlVnD8N/ix1iP6SDjfuid2jAfjpbEMjAVndmuL+B/YU3
d9Sqn0W+Q/i8i/7INXkWJoDVxCa+mMMeHXbNTPsAljm0VWkN7EXA6nzUxlT4
47vr8sNY/43123yjwI4/+W5oon899z7vfwXW564tYOD6C3YE7lhzDv2puuTx
EuffNRahgsD54zLjLwKQHyrr17aANzcEf/6J+Jx0y0FEMg32mXPmozniEa0r
eYHt5p29eQf989RJ/FUPXnq3hksY10st2fJBKJ1Blec0HXEH6xS9bj0I/nT5
MlsZ7OP7NcadSjC9PY/Dekupzr7Kl8Gg+vVnFARhPlqVC1JtwctW1cyux/jG
LplGFWeQ/iBenb/wzXtGJvIlW0vCesTP5xuO2ZuDX7T7mf7BeoXJLTXJA5et
hyVjvNP3fcH76RsrsB/ztINrDLMYVBDC7UacHynzZ1EGuFQ8cfQI/FdhRSrn
MFjDu6veEf66K0nrl3o2g6pQVbe7Df/gSnjfkwB20kioi0e+Kj0d3PIBfOyW
bvZq2PNHsbnVG3OwX5SLa3Wl80NM5ZUo8MM3fWNOyAc3o6xTX4FTIm88qYF9
OkaMRazJZVBS9EYF401ZEO0ZBD5xx7L7DvqrPW+FXQs4E8OQhn24BLdulzzP
oBZ8VH0ij3gnGHh4ixe4+ryc9VbUG/qz2VY1gO1CCvs70N9f3FlCiy5gP2kb
Z6OG9kR99DldwL3P+YtqEc8aPft/VIJvl8KAgpEf2Bjv+C4yqMD8zI0LMH95
LELNtuC3HW9UnuF6T9zuVhWD7+lzLDA7hfzgYnt5xiXE649Hv3hjPMudp1LM
wXHaqb6csBer0VPheeCwCOfu10HwBwdlzwnwk8XLseVFfrB7sc8wD/72YYjr
Ujj8wcbbOAOskfKq6jX8jecLp8oweLGB5WJ78I1PF1Zq5GN/he36d4yny3K7
UCKYrivC6Pxg/oXjI1hj15MLFajPqnqDvm0sYFA/dcNevcR4nd+Lvo0CKzl2
Jtw5LkqdNn7w5BX48JCWni7aUzFyrFxzGf5J38BE/Jm2S/DFWTpSXljvxZ1J
Z1rAwlFPuRThH+o6VLjkFcSvv7F527E+XzS7PLzAvXNe63bi/FR1f9sG8PEj
GyM7EB8eN/MaLbqK+dMKm6+C9fJruqzsAg49CkeCf2cqm6+sAvePt+l44XxD
pR8L+a8xqAuvA2JPob+B9eHs+8Ahmnk7ShDvZOokR4rBKtnPM+vAJnJPumcU
knyH+Zxc69pkDtatS9TNwXHZqsmbeeBFbMH2zej/61vnLk2ANbgeJG/H+rKt
0DljeB3+BPO4G4X8INUblgG++rtBwxP2ifL6yDC4NWrGziZ/5IeieXs1imCv
fyYkFLHepWLVhong7sWaLIfhD/tEdit/BH9g6iyVRzzkFZ5YrlSM/j2Ie3IH
56vlnZgfDfY8d7jwMVN0+j7La/DV6lsy208gP9CFTAny3b7j9fPgPzUCHl1B
Jf/XgyMZ7I9awEpyy5bPg32kp2VXSJbieisvDzAw/3Xchpe8wAki1y83hiE/
cA4mNoAHdNf+lcB65SYxQxaVoV4RFflshPEYJyw65AJW/3pSggX982Kp21MF
ro4wiN3shfwwtc+Av5xBrVh5neUi8s+T33+V9pX/P/+s0XFSJWDsdhbmBsIf
RjfP57iB+mGo5KEh5rPtRyerBbjpSY6PDOwr+JvP1zywL9/+vGg6PwRzv54A
H5wf/3gQ/mQTeKnRsIJB5fDemamF/oR/MqnIAItwy79oR3vrB75eGAbr+109
9gXjdfAJide4CXv/ttnIEfMv4LUkOPEmuf8Jf9v4vtH9I5jWyWfCnnq6D+xW
uoXxhWUqBcMeTr/h0I8Gi5Td/VGF+HzXJVnxNdhTiu2ZGuJ3/wt1qbW3Uc8V
jRntg78ldXTPDQZvVJoz+RL2qt4ewNIKZjO4ZjeC9fG04x+SrEQ9n7up+Bu9
n26++coL/Hz8xqNAjE+nyaKxAWwnN2jNRP++P/xZvqiKQaFa3DwBlrKKyHUB
O9IbJfhHq7lUXBU4Y1ZF3zjWc+xecxB/NfbLLYVXMzHf52vd3PaBr5sKDq9H
fntu/NeqBEzXuZqwpzCj9K0cNdhvKB9+Eon5Kri1VdECvMDjQgZHCPJDxQfJ
fPCL1KuVvYhX7OVhc36D/R2OPlOBfSloLZgyvIP6uIY7nMsX/lBU8zkDPH2f
D/mTq3DPy2Ew7wb5DC4P+MMVOE4t9l+fO9YvQv/6lE+WJoI7PiQGpyDfJCit
yvkI1lh+jO+WJ/LDhWenle7CnxbfSMlEfx1zjwZGg200OCIEEZ9S5DhcXoNd
ffifBmD9tdflWq69x6BkaUEB/u6SZrQ1GHz5ycEQVcyXYOon+VZwaeLq5dm4
nv6KAIlldcj3G0ZPD2P+f0kt5vcGP5Szeh2E46IJ9ycbwI9HZmkZI342nrb/
tOg+g2rIUE3Ox/W8Ylk7XcA3ysL7LiCe5okk3K8Cr1vUoPsL9vkkSrWUv55B
zWBL1zuH3zMjXmXvA3PH/OQ1hH3RUb8EvPhb8+z3WB+reTz+HA3Il84RNdIY
78w5+c4WYK4l+qW9iEerA3da5oPXih7NKII9dDJHtH+De4QaxbIxPp5ZYeuN
HmC8T6nV5+A/FZwS4plgoxqtSi9cr8vzEd8IuOyiX8NK9Cfaw/mPRiP8/Vpq
XyT8t4rld38iuMesQ/E++oP01fERrE0nJhw/7aJ5X+kh9n8pBgXlsGcV53fF
0WD68RQVXL/fMSjrNTjUUvGoLtpf/FPg5NpHDOpAxu6d4rBPVA3MYPCP6Eti
zsivX2ysnFvBt28slVOHvaTuGTVf9hjxa23PxZl0fvgUqekNNh581LoN60PX
rQ/A9H2VHPQv07xliXAT/G9WyO73mG9D00O8ruDeBZEZiVifwPcsE1Xgp2Xr
sgQxfpm3GX38TxiUpNPjZYOwDxMjvY594AmUe3vQn0n9vnsl4MTjwuHL0N8C
3fAijmbk/8b6sDXeyA8dCzMswCsLk57ugT2za9XG5INn9BrkvcXvC9VtGL/B
ZW+1bdQPwh/UJg8YPWVQEXfiqDCML7Yp1jQTPKK3fK4hrl+qvElzBDzFf918
iIH8oPRcVrMF9jhWIykD++dV9BJLaiH6uw/yQ91Mnj7w5IawsTvwn8+158eU
WmGP9jNleg4hP6xDJQ1eHfr3qgPib83qofbX4B8xAY31R5EfbgXWrm1jUI0J
512k4c/pFSKFwW3k/jn8vU6qIb0V3OLpvV4J/Tksuf/EsnYGtZu+kYbxikqw
+3mDp5YHjcbiuHFh4v4H4PubBvsrwN70DdlnyIcnXk7KYD6WCr9Rd31G4gv8
44kgc101mElv9OFfrBdniwh0MCgHK9mRrchn9H1iO7CPwxXFvxhPu4DZWAn4
s9HsxkacH8z3/QPHc9SHCTs338P8FKcda7UAo5q5+x39s0ldeicfjLPrroLD
OZuu/QaHfIpe9M4N+YEDEeEF7ON4t9ENV+SHhD+RmWD6vmEw5lcgLtV7BHx0
rr4NlzPyw5TWfs1OBsVZnGEdgPXq+f1+RxL4UjxrVrQL/GE8mOoDf/v87So/
8vXdiLlrNr1EPDscx7wF+0c1ufgE2ObcyaQUtJ/0zZr7DdirMGGiGP2nH0da
+4pBnT13SGsU+dYzMLonGHzB+HI/P+xF3H9FSyu4q8dwXjnWa+tAa82y1wxq
b+amTzux/t8/Hr7qDU7ruv/7CK4v5cWW+gB8uFV+RSric6tHVoTwGwa1MGJD
TSrWf6xb39sVvJLjzd5W+MuFN/321eAfd9N5JE8S/byLQdW/EbdexSD6ObhC
meX9tUCin4ONKtlVnGEv4sN3WNi6Md7LD/qDE4l+Ds69fiKHM5bo5+AAb1pR
Jvo5eLrOxfy0fFS6ofcW9cPsh/KpMUQ/B+cJ9R3SCCH6OTjuGzaouH7Ym+tu
ce8QnyN5qNxj/7PMJVWpvkSin4OrZc/KCIUT/fw9419ejCX6OfggwqtLItHP
wWbTAiL2+y31c1b1MKhR1cFCC1+in4OPZTQVNHsR/RxM6+ZvjxH9vBf1ZN6i
HdpHkL8ebHngAfbbwj7YFEn0c7C69rNCz0Cin39APmnd1vTBm+jn4OuPhjPd
Uf9o1ZQH3gJTTqr+ZyOJfv6RQZ2XP9ewL5jo5+D0nysbHEKIfg6+GFz6lxXt
/Spbq8DW978/Tuvn4DoujCyO6OfgzwtDiqqPEP0c7HH/vsnNKKKf92N+u3Y8
EUR8Ny3Q6jwHHu6uVBoJJ/o5eP2Wx3vLA4h+PsCg6Lvvzn5EPwfPaNwcsR72
PTO78lQP+HZw8iJFBtHPB9Hfll672f5EPwcveHu7abEP0c/Bs4smJGcj/t5I
ltdZ9YlBWbk7KyxzJ/o5+NOkzmZ3X6Kfg58G8e+97Un0888MiqEUMlCK+XaO
vfLHA/zeUvBGSzDRz8FzGm5VnPQm+vkQg4rai525B9HPwVv8LPMUAoh+Dsao
k41xfkPo3azZX5BvlknnvWMS/Rz8LYnS/8wg+jlYgjX30Tl7op9/xfV335t9
EuPz81O2MAU3zFNPizhK9HPwlxJaiCb6OXgPLeC6EP18mDHth2KHkb8OF/Om
gXPOLn8+35fo52BzR/1Ph5yJfj5C9p9uRD8HP+WruJZyhOjn4KMCnqUFXkQ/
/4b6dFXEwk53op+Dp5/D8yD6OTh4VWfRHF+in39HPGTO0/TAceVdlFMA2GK3
SNI5X6Kfg2PWzNi0Yh/Rz39gv3cUFaA70c/Bg1xvHUfwe/q5i/vg4OFsLQN3
op//ZFA1qewzjnoS/RxcQt3WjEZ76bqyz2b/Qj36IytrfsD/3D6rbVQ4lOjn
YDeVF3Y3goh+Dq6e86bk2hGin49if8DrxqJ4mujno+T+BK7/W0XH7yK42nC+
hJcL0c/BqMYzCzyIfj6G+iCsc4aQN9HPwXudF+WPor9XN1Sv+wKOERBzEzlC
9PNxBqVTvDVvUSjRz8F0XKPv503r52B++kFM5Ou9MoofFSYY1C5f/Os40c/B
78oMFvOdIPo5+KCb8CuXEKKf/2b8y8vwPwGJa2kBYPUDrRcHA4l+Dj7xbpAl
0oXo53+wX6+t//n1INHPwSlul67OCSH6OTj3gbVmPubXfUEdJTjJoKQVlzw/
ziD6OXhh9/Yx1wCin4P16BtsYUQ/n8L+qLRAShT2JT5bZXQv+ML3d1ah/kQ/
By8b0lnyPYTo538R7yc7tiV6Ev0cbNx8uygL/trCVnr1ItjqYFW3kw/Ry1mY
lBPtYMz/eeiGd84yT6Kfg4N5ivePM4h+DrZz8vI4Hk/0c1YmxeUVp2HlS/Rz
sEjJZz3bMKKfgy9RjgdaThD9nI1J7eBBxYHrvRtS54oET99f8iL6OXjFquOX
2Q8T/ZydSXXXGotQh4h+Dl7PYnqkB/aS0Huzuhk8Ko6K0Zfo5zOYVJx0F2uG
A9HPwRaSt1vXexD9HGzS1dAigvXVeiXnJcjBpOa8/bG2K4jo5+BHetjIeBL9
HGyRcOnKRSbRz2cyqcRak2+DrkQ/B5frX1dKcyb6Obg9ReConhfRzzmZlPBd
uUcZnkQ/B1te9jbS3UX0c/C0fgb7ph8HGAPvMfbcM3aE6OdcTOpK/upZty2J
fg4Oeh047qBN9HOwnfPbrQqG8IeqjccpbibV7LzQyceS6OfglItchxlbiX4O
5vslfbzXgejns5hUvrFHhBH4RkmhSiSYu+7TBIcL0c/BZnfnMSatiH7Ow6Tu
rlf0LLEh+jlY9tde/5ZtRD8H705wN+jdAX/Iu/9WYjaT8l8d0B9qTfRzsEws
e+GZXUQ/Bzst05B8YUn0c17mv7rFVHR6X+gMfpZ8IT11F9HPwez0hsKB6Od8
TMqefmBzP9HPwRwIt6G2yA9JZUZF4MpinpnPDYl+zs+k3Pp+54/YEf0crDR/
yy5OC6Kfgxnbt0eb70V+QOAdB2s29rY/OUz0cwEmZXVP+8uANdHPwU5JZ1sn
XIh+Dl5gybJz5l6in8/B+EuV7FOQnyKDNfPiwfkH1Fd83Un0c/CzpzNt2e2I
fj6XSYn2/rTd4Ur0c3Bch5CnBuxb2ef23pfgaKt1x+l8Ma2fz2NSO5fZcJ93
IPo5eF1tPv8yG6Kfg88kbJ/QcEJ+cNuwYOl8JnXQMPLmeWuil4OPP6w5Y7H3
fz4jfSHrlQvRzxcwKVfJjM+OjkQ/ByfXr6uMdyD6OZiS/96buoPo5wuZ//QD
J6Kfg+sXhook2hL9HJwtwBqx3Qz+YFl7iF2QSX2uGstR3Uv0c3Bip3hCzG6i
n4NNG1m23zci+jn4jfpnw2zM31XjTdIGQkxqG/2AkD7Rz8FHg35WHDIj+jlY
YGYGk/8A0c8XMakvflOlJmjPBmVKPHj6/oIT0c/BdDpef4To58JMKqrlKM8e
K6Kfg3MCBcsdDYh+Du6ylr434kr088VMKnDjm2JNV6Kfg+1TB/YuNyP6OZje
h8RbEP1chEndvxoq1I/1cJdT2+gJbuH4ueboQaKfg4t/+ZRvtSH6uSj8f2z8
a+0uop+DJ0fflhlgvcRX3Bi6DZ5DFy42RD8XY1J6AteCNfYQ/RwsHeO4/7ct
0c/B9OM7J02QH8TWnWdfwqRqL23yi7Mi+jk4JjvNyWIf0c/BwrlepgomRD8H
O8UN+avtJ/q5OJPaajZP6w3GJztPWzcdvGL/Ds3FtkQ/B9v2XWxS2kP0cwnE
wyn/XddNiX4OLr18+lsC1vMdd9VUL/gD97F0O22iny9lUmlvz11s3kb0c3Bv
hL6koznRz8HT96PQXgKLQtlqScQLWkizJPo5+Gzay0UXdYh+DqZ1VX9Nop8v
Y1LY9nEt3oL8MHrFxRNc8/3E3B8WRD8HXzcLvf9uN9HPpZjUBdmvRy5aEf0c
/PKwpfDYPqKfgw0kHX/54fycT3f5+aSZ1HCXib3GbqKfg2mda6Yx0c/B0/Wx
OdHPlzOpJxOJ9sXov+l75Xoz8PT9ke1EPwd3XUFi2E30c/DleGycdhD9fAXy
4+N4FgXM38zOYv90sKFCyRm2HUQ/B6fdPxEuYUf085VMqqR8pZjgfqKfg2nd
RMyR6OfgeMsdX7ZYEP1chkl577A5432Q6Ofg5RP+iXMOEP0cvFPyx4af+kQ/
X4V83p1VNYHxoBx6HgguypnZJmtI9HOwrQcqJnuin69mUseqoiQ2ORP9HKxb
u/NBEvyF3nbUg3szF9VxOhL9fA3mz9I1IdqR6OdgHem3z3XtiH4ORtpcW4ff
+xXJavGtZVJX1++0DjIg+jl4WlczI/o5fZzWJyyJfr4O7b+L79lmRfRz8JY9
b4peYL2eX9DpvwRe+8G/aNSO6OdgTq6P/SO7iH4uy6SajmpVG+gR/Rxsn5zX
JYz2I9OqM76CuSP1sBMl+rkc89/zFbuIfg7mNqnOCjcl+jl4w/no92YYr3KC
otnG9chvBV/imsyIfg5mrumvkjMl+jl4+r6CGdHPNzApbb45Gy/BHj5HXeMJ
Ao/n5m0YtSX6OXhavzUi+rk87PvaU85HukQ/B897tot9lxnRz8Gu9AMD8G/9
wLpCIQUmtWS1veZGA6Kfg+n7CGXGRD8HHy7btjvWgujniqgH6ceX4N+/PVUc
bcG07ptiSPRz8CP+3R+4tYh+vpFJZb210+Z1JPo5OHIk1cILfNWlVCQPvNKr
UUnHg+jnYBEbpqPedqKfKzGp/l/x9U57iH4O/m72reg2xm9jt7rtK/jegU9v
bY2Jfr4J/nd58IOPNdHPwec8dy0VdCX6OTg41bq84wDRz5WZFF3uboY9V5lr
+ESBWz80vbPeQ/RzMJ23p3YR/Xwzk3JY4mAlu4/o52DrSkuhpWjP3ejWmhYw
1/UHhUvsiH6uwqQUHyyTPHCE6OfgTXyV1l/8iX4OpstdK9S74lrre4VUMf+z
LTgpV6Kfg1fumUg+b0f0c/Do0VnfSkyIfr6F+e95EgOin4MH2pOavxkS/Ry8
aIY535odRD9XY1IBCRfVW3YT/Rx8ju1surYx0c/B1V2TI3thL7Lr7myZAM9v
7mTT2EX0cwrx4I6F5yczop+DM1VWt6eaE/0cPDE7b2Mu1vedlNJPdXXMl3jz
2m59op+DxblOZ9sfIPo5eK2HsYXPbqKfayCfyCysWQmmdbsoMKtT4tpJF6Kf
g/fFitXcsCL6uSbz3/MpW4l+Djb7tWfOHzWin4NXDj5WXaYCfxCoN5bUwnxx
ZJnckif6ObjokuhU6m6in4Ov1KmsctYm+rk28mfTqZpS+FMu55aZLuB55Zkx
IyZEPwdv37j9bboh0c91wEKJzvJWRD/X+T/+mE6VVRaDGxu+sEmZEf18K5N6
69TAW+NC9HPwG4YR/yx9op+DP6qd766Gv81E2TEBHlqDAGZB9HNdJmV0jNe4
UIvo5+C19ItTm4h+Dv4x2e47oEj0cz2yXmCHAU3BRLBzY4/zuDrRz8EpixQf
ThgR/VyfSbnTDqtN9HPwtrYDnLs3ik7fx3oF9n/28JiNMtHPDZgU/frxD3Wi
n4NH2cWEKF2in4OtontXhaC/DR0bjkkaor5xE0z9ZEr0czC2ob+YO4h+DuY+
xK9BbSP6uRGTurG3LSxUg+jn4GmdXI3o5/TxlMzFdL07/f/bmNPvHQurEf0c
TD9+7KJF9HMw6+vVe1dj/Z7X1nbNMEY8jtTxETAg+jn4xmeBv9fNiH4ODhGn
jsfuIfo5eKdlflYOxh9ZsSnJcDvqv3mz5hzWJfo5OGSXz3dTC6Kfg2dYGV+t
1if6uQnqudPPrmagvlEuLDJIBP+1+t6zbg3Rz8HSHrWL/qgS/XwH8us2afcF
8kQ/B08/Z7qa6OdgreNmlXGbiH6+kzn93nSOCtHPwZb1x91/bSX6OfizgaKY
qwnRz02Z/55/Q/2ln6p20QtMy49aWkQ/B1+0s9+71ZDo52ZYv/CPyie1iH4O
ph+vrcD1f5++sbsKjG1zxWGK6OfmqD9PcsslmxL9HDz9PIEK0c/BHR//mm3F
el+NWDePw4JJLdYf0i5VJfo52Nk9/LqwAdHPwQEz28+Z7CT6Ofhh9LtBFkui
n1syKUn6BUv0l8df+0YG+MC3JsWNikQ/BzPoB/K1iX5uxaTab+YkChgS/Rwc
P60cwx88qtw+0jzwdMDPgujn1kzqXYnX4etbiX4OprdvBzcT/RwsHzZ2Jxbx
lb6tu3YX89/zLVuJfg4eHJAcjlAj+jn44Ohllm4jop/vZlL8NzTv2WF+xW2v
vvTa/f/+aFo/B3eIiKfkbiX6+Z7/68lp/Rx8vaeGEthO9HNwQar44Bbkz0DT
e4H8e5nTzwX/MCf6Odjl3PsjJnuIfg6u84WjGRD93Ab+v7xz0AP5lX4v1ALc
O6o42WlD9HOwD/0iiA7Rz8H+IVbZuluJfm6L/X/Ocuw4kB/USz5l2P5/P2Ra
PwfTdSq3MdHP98HehmysnDWIfg62YLgpmmsQ/Ry8VzciQnYL0c/tmJQK/QEB
JaKfg0XNjAS81Ih+DuZzNn3rYED0c3smda3cLqgT8zmyWl0nGGwWPtOuU4Xo
5+Bg3kgBiy1EP3fAethIR59WJvo5WFfh82gdOFfy5p8G8FRKx8UiVaKf78d+
8erzH1myRD8H71s84rBRk+jnYOpimbPrOuQHYbkSfkcmVb7qR+16aaKfg9/s
OaA5pUf0c3BkyLUAVlWinx9g/nseUoXo5+CTKZ19cugP/V5DPniHv7+G91qi
n4P/Dh7pPqhK9HMnxGuVjpjZGkQ/B59tfzrTVhL+wFHDOwKWF3jkyLeJ6OfO
qE+107YVaxP9HDz+U9P1OkX0c2eyH1QQpRb+UaxTOoh6kzpW4aFI9HPwxpND
ZVnLiX4Obj5v9Ex1PdHPXZjUA+2yyBWwn4Zv1xjB4B/bXx03oYh+DpauXz85
V53o565MKsx9nXOMDtHPwbP7wzcLKhL9HMxfcS1lDtZPqq9OTNgN/tJT/UzZ
hOjn4OevW/56qBL9HOzdLafyS5Po5+6Ip3ckTPORz5+/UXm2D7zZZO5c581E
Pwf3d92TalAl+vkh7M84rUMkNhP9HLxiK2uOLfoX1V56Ih+8h77xpk70c/Dd
8fYifT2inx9GfMB/H1Un+jl4VfbtZU+wnsqPVmuMgJXoB5JViX5+BPa/xscx
VI7o5+CbfyJ+vNpI9HOwLP0CoDzRzz2YlIDPT5n1MvCHGo2P0WCYXbO9PNHP
wX1TMBBlop8fZVKVn1wfqG0g+jn4yJKbCnQ9oV9+K60V/Ld5X3UlRfRzTyal
7L096tMKop+DX+iodDatJvo52HlyDesY4ufvK+t3CnvB/rMztrCpEf0cTMtp
pgpEPwdvmGg5/FCF6OfeTCrqyfoT21WIfg5m3316zaONRD8H7z9x/k3/BqKf
+zAprHKSrRzRz8HjAqYn964h+rkPuT8G++NJuXP1N1ic+7f3XDmin/vCH0Ie
jo1uIvo5uMlL2DlfhejnYLdDN5ZxYnxVsUoOmn6ox5ywA99C9HNwt4m9xmNt
op+Dt6pq5W5WIvo5g0mNtEvyuq9CfkBaOwF+qsGmk7yR6OeM/+uraf2cyaRs
AlR+vFEl+jlYbDwspG8L0c/BG9wPZo2jf4/96quX+TOp829X9uqrEv0cnLRc
wDtagejn4JHA14HjWkQ/D2BSGcszSjjAdHnsChZgKF7espXo5+APs++LHkJ9
9dyFsV0gEPmqpmyeFOw1zFloix1YjBYWMT7ZA+WrSsFe9AuJGI95u63wzCDE
/7z8/S7oD3vrFKclePr7LSuRH2xP/8gH3114O8Ac8/1uz9r3v8Es9AuB8Eeu
Ry+eGgVjv2R6/u4LrNf0ezjg+mqHnlrYI/2e5QiYPz3Dxx79STC9mKIZgvWl
X8RFPlfboXU8CcxPP8iO8TjWfPHsAw+/+XgyAfEvxSh436ZQ1PdfWYytUb9p
G4gZnwCbHr1Zux32OqJbqfIGXHnmND8D1xMsd1y1LoxJeQ4bOsXj/LqSGYtC
wPf2Ob/dSu8f1M9wtIE3Cga9mof5zFWT/77sGPPf92zAjVe63nmDp5+vwni9
C/ybHxz7fz3ylPgqhcP/r0/o195cwSbbSi+fRn+ZueYp1eDCL5au9P245dk/
wgWO4/odrh+k4E/W64572IFnP9j7dQrrMXPNMttS8KEX5StKMD/FMneNZkYg
X8Ld7sP/O5NdVSzBY2/LDOj7azzSUysKwJuneGawYr4rJNMW/gE3XRUwt6f9
QUJ5xrZIJvXH/FPdB7QfHdv7LRN85VRE9W3Y18aY0Lcj4OPKVw7T/uksPL9J
M4o5XecdhX0uFCq+lQSesfh5zSesr0r47vw+sBvKRyscpz8ztCka8UTl2Egb
2l88JybsBPj8puJvjxBvGvhkjrwBi5f/cCpA+1+Y7TbrTqD+ij5l/AD9T/Xz
MAoB0/vGXRjvY84Zym3gkpL+9FlYLz8UIlIxqIePBtvGIj9KsVMLfMBS1zdx
NmM+DA8PsjeCaV16FtY7cIo5LHwS+W/mzROyWI9VfxZ1uYK1D5zVXoHj9HON
1eCpjm2Jx/D7SUe7WwKxTOrOU0mdZjo/OLDk2YGFWrwN3+D3r7/FJZaC561s
+ngE/YkaXhc68xSTup2qsl8B56McOmwJtg/qVPXD8V27fPcWgCs/mqU/w/rH
DnAb/AFPPx+4DPmh75LSttPoT2i+YwfWi94XZ4EnUj8Ut8C/eHcMz/8G5lI9
Z5aJ/KT2NoRVKw75oTK+9ybm6/ObJV+TwBd5Iy6E0PUSytQ+MG2XurDHGl2n
R5viYQ91aq4DiI8jHeM3ToBnpT9/IYV8kt6efOENGNWEhyDmW79VIWFdApNS
HCjXWov1O4wLhoD3n2RE6mC9pr+bAtZf2f8rHvNn/Ih/t1Qi8n1ky1Ee1GN/
HlzV8wFf/PJwrRDsYamipVIj2HFh9otZiIdPNqACS0I95yJz4i76z4qA6gam
47QNrn+1RoqlBqxRqBbVjHhvXXVvSOAM9me17i/K0Z9gGffXdmDHebaWU2i/
uOLvg1Lw+0dac3agfzbl6eUzk2FPJ582tyM+069JWoL57Vu7DSSQHyQ+xheA
JcOLh3/C3unvJv0BB39VPJSG9Re4usBtWwrWty3cchLzVVVQYp0Fnr7vgOvR
n+34BmYanpc/h3ro9II/ilpncX5H/QvuJcgPuSclz4C/evZF9eF89+xVc/rP
/n8/I4mv4++mVCa1sOvD0mrkO/XZnkMnwB8CI3IorJ9nKsfLN+BKb+d7+7D+
2CU0rDsHe6E/HAT/aUpSLwsBW696KdKH+f/O9jm3Dez+J+rhcTo/xAWclkpj
UrsbY09SiJ+tsYsDfcA/XmtYLMV+IjDmpktjGrlfCXu+MG5vvTidSdXwc3Kb
YD1MRll13dLJ/So6P4QnyNeAH+w5tvIhzpcNk1s6J4M5nReOo/41H34lYA8u
7owb3Iz+s9MbHfBCusBEfxX8eT7NzGRO67Tz6fzgl//CEky/1+wLe+fq29lQ
AP5ZuZhnFuajtHek9A94/eYTXfmov/s8wrK3ZWG/oq/Ko4HfJxyWOJUFrs4e
7lSGf6m51/h/A9OPnWahPcdXzi5a2bDXQyv7TsB+Upx/W5wBy2cevfEJ80P7
fT94+nloMKr6Dco5mK8rebXyqAeEWt9JxIAt//bJ2iC+1DUH8XeB3Sz6w/Zj
/ejbVOtykV8Wp0UGwt9zdxUOhICTbo7reGL8jQ+sXrSBr932K9DEfHrXj96X
Oo/1+S328znsMc80qtgHPFi0hv0J4oHpjuVZjeCdhbtm1MM/WLffP7n4Auoj
X55lK3D95VWH/N3Afy0j+UIwP9YGrM41YCtD1y3XcP2Zepnmcy5i/9FpGeWH
/UexjqqWPbjg5mvbPOwHOkv61peB6edU+hFvpt+rv8SkNo08i30vgvygJshr
BZ5+HB3+5aBaNlEA7vLOvrkNvz9RYDPwBzyi8zFODcc30g9C5DGp7HVVkzfB
zoqn7mWB7QxOXWRg/hfKryn6Bu4NebDUCPNJP2evlQ/798nsycV8D2R4nTwD
nv4eEeLZ4jWcjH4wX9X9e0yMt0HmwgHlAtRbjZePzkY9Sn9HIaaA3E9divyQ
NKTZBT5Ucep1KsbTJBkkK3uZSW1RMTg9B/biJyEqFgq2Plf/yxpMv8bdDh67
OFDCjvYNY/ZPSF2BfSjsMfbE/I1Fsff7gOPFd7OGY/5XCSW1N4KfHEpxOo3x
0F8ZWnyVSb1kwY4I/Zn+Th14lYHnGSvEi4JgZkYN2I6eYMzHaz7eE3OuMalE
Z/mbQlivqNmXfe3B9Osn1+AvhX5mB8rA8XucF+UjXu32+W7KWQj/GjRv1kP8
iOUIV7cCG1hcP0n7hzK75LrL4BLfIlkt9L+PpVZkEjwebhGvgvjD6+7CY3wd
9aNr4s9ziBfUnz+jWeCVzZUi3mjv83jqh29gRi//zIzF8IdRpTatIrT3ZKy6
Yj7yA8qwM2DvOonFumjPhX4RCewX79nUi/XJGJ6bplyM8c25x2eP/uh/uR4V
A55+/wTx9DASXBdYT/bZY2vkE1Gr8f2yJUxqF/2AIPpDvzcXCn54cqkLrxTy
Q+8Kqh3cXr5v/gz0L+99/RrpUqzXj20cr2FvT4yPiPiCH8qn7o5B+6xdbNwP
wbZWzjtmof2rr7J+LS7D/mdDFKMW/bXu3NLrBl7JWcItC3sL1hlorQF/Ujbd
Gb8A/tDOqJlTjvEvPieaj/mzaRW6ag92VVvUcw/n8zwtTy0Dd5guDN8De1qv
ui+K8wbz3/O96F+X8l9vK3Cb85uZZWCBxtP2l8E2T1wt+tHfqvq1JpNgevtZ
IoT8sKFTzbgC9f+5qc9b0d/Tcj5rsitIfYXx06/dfQc/nTXb6g2OH6q6yKl9
E/vLKOonP72fvq318wzYfX3B7B4x5IcVX3v6wYKO2elts+EP5cFPlW8hnjnO
/RmK/oiXilXHgFUrNrvcEIU/FFVe7gLP55jQysB4vosdSJW9zaRi4y36hMRF
qUwRjshQ8Phtn/YUcGvBGc92MP05pFTYa2CevJ10JdpbmSD8EvH7woLu7b7g
Q3zPD/IjfpnMC9jyELyCL6t7FPYcls23SqSKSQ2soBcA+SHzipA7+GfGQ2dj
rD+ti9wBVywZvsMC/2Wf9fPHnGomNS1v8iE/pBx/Zw/moAM+zn+XtKy5DEw/
F6CL9YpNuFvJWYN6mMOVUxLxrZTF7bIV+Gew34NEjL8vdir5Mli70mtqCO0n
xKSFT4JFVgxv24L4T9+YMr6D+mCQJfI25ttxtHdfNvhE93xzGfgrZtH4O5ij
btnuBxi/dth8Fe1aJnVgpdU2DfRnJLh4ZTI4L28i6Ykg8sOX3UID4AefVzMu
4Xr0Yz2b7yL+vhgqeYh4+ssv5lsMuGUJKlmsR66PzNsu8PT3sWAf9GMvsveY
08/5VOP33u89KkPB5dUo1BbBHw7PyG8HK/BGf2RFe6buOWek6xBP3N7yteM4
K8KQbx3R62Ef9G29h+Ao309/XsHerQ/424jcZ1KtZrduP1mI/LBf2MgdvIB+
kAT9KbarUL4D3vlY/WmLMPJDs93KufWYz076g2rID00sgg5gLvbmqgisd8Wu
ePbyenL/FfNPPwfP2cCkHq9kleOG/52of9ltBc74ojKShvneSN94BAc/P/Bk
AvYHr701CabLpysY78LteZeMHyDfxqVkHafrJSOdpGzw+oQ8QX/0Z+DWcNh3
8PT3B3G9xXqhh7UbmdRe+oYKxtugI743GVwTGMm7EPbjqVVtMADOXx9zWx3X
Sy1yUt78EP7jhkqDC/6gNiF9EixPC9yYHz/VlPnd4BSFojsWOJ/+nJfcI9TT
cw6lB2G809+pAu+JCfESQf/GLgR2tYM1p86q+8NfVskLPJJ+jPh3VifhBOLT
c7lrFb7gPxev71CHf09lWF56CJahJxjHC9J+JYo0wX/0+F48w/Vey0SGuIOz
3isNH8R6Rq2QPnQHrHfAtnc/L/xBum733CdYr1jxJDvYG/3clwM4qLvG7wjm
L1aCRakcrEFVH5uF+VBekiHF1Uye9wH3iajMs24megriCW1GV8CXh6THLuJ6
tyKOfZ1sJvcv6fywYOFr46fMf/ctUe+mzCttzAbfzb7h64vjNcF7K76Dm7Nn
m8lh/lwC/1zQbkH9c9hXXQv+lDE7Nj4Z3Lfod/xJ2IP+rNXBA+BM6wAvM8SD
wz4d7ptb4e8OV7Pb0T9R+gOy4Pbn3xUeYb6M2WfqdYMpId8vqohvf1jOK8q1
Mano6+8GktD/vCn1ZWFgWmdmIN5Mf+cEfPdXgtwWxG/WiYC/0u1MyqNG0yQL
/b06unjIF0yte31TFvNl/fPmy4fgi1t3qp7F8WA7h0aRZ0zKZf/ddT8Rv9fY
st1wB5unJoa647jNl4TcO+BNWq/T9OE/PJ/l4uZ2wN9yJG/+wXqst3od5ACm
12kH5qPLnOFWDmbpPcadi/md84HHmus5c/o7tDZor+p9/lbr5+T5TNhXj7Gp
4hXwoHghJ33/4rTRN8kpMJ1HqlBf330VJrD9BfYnL2Pzb2P8hzolprLBZ9fW
DZ6C/dHb7u/g0LhkhSKwutbBl9qdTCrSIHbzBYzHs/V3fTL4ZbzZHHf8nv6u
xgA44l7rnVNYr6amjTmbX8L/d5v92gP7/K78/vRJcNmiSxIFaC9LKTiwG6ww
/YEF5If6OS5yr2DPH8rm3kL9EFhXaBkG3rUbmY4f+UHOeusz8FD7bnfZGcgP
68bkl79m/vseK8ZPP2fiBxauGdaPx/zJ3l7O/wi8um3dnEOIR68r7v8ReYN6
OX0FdxT8g1368Cd3MP3cFROsUMr64g64OrLcfhD2874o8/7cLua/75egvdhC
1RIH8PZFf7f0YL1LRfqzy8GNEu8/mmL8+4SPn+LqxvWCqtdYYvx0mLEGh+8N
mpuJ8dB+cAWsQAs5+P30vhI8fmDmSAj6N3fOlPb2t0zq3polenR9pp15an0O
+L3oWz0eXB9BT/wHmM7bHQLID7Ne8Om8Q33h94HxCvG7jtP7TzKY/s7fYjo/
JHEODICTH3AcGIa/5CZc6Nj8nkl1Jp2JY6B94zjNupNgZFtmNtbDe2qouBtc
0nRygBv9zYsJypTrYVLrhHYf3YrzzaJFT4aB6+dfOaKI+MsaeZvxDBxs35zx
CPO3/Od+5+W98P9rmgpSyGft39gt/MBCRcYs9P2+mSFJmo/AO/TSg6Ux/pLA
DXKiH5iUtAjjRATq085Pb5YcAtvwbhc+SO8fBpi8teBoiU1nK2AfFT68E3M/
wj8WTTopob538Lrc5wDGMvOUIX6feG/WUQ6e3nfA36e/g9UH+z3MMX8Q/aF1
QWuwLv3BT4x3oatkxhWwbRNr6Cbkg7vOtSemwIPXPofW4vcDHS6M7f2Inwpq
U610vbR/0jEHHL+3/YsF9qsNdudMf4AvfcTGEfWDp+0mDZ0B1CtffBO6cX5q
U49sCni+dcekPeLd1kchYoNgX+5tAeLwXz+reTwqg0zq4CvZWaFYX2lsFE+C
6dfNz8MeDOt29XWDN0R/OGM+D/mhdrxd7hOTmqPQ0peLeLRq+4naMLDOmcdF
lViv50YrC5+BG/T2dfUgvk3daktf/pn57/2WOcgPFUdO+IGFrvfKLIQ/vdZh
930EFrH9uHmMG/lBK3u/6BCT6nnbKtcHVtBQ23kIrPdqbF4S8sXuwgH1WjD9
nJofi+j0d9jmfWFOvxfgi/4pb14ksh/sO/vU5GrEsz6lG9w3wKWxBdKRs5Af
Lu4b4/rKpFjpB69hT7dy/36wBn/Quj1rJeIt/d7BFfBWscjVrdgvpKxbd2cK
PDXr7Kow/L4mrfPa9mHsB0frBVgwPpdUn7QcsDJdqPMgP8Ctf4BPz5OOcYS9
6Etf8tYZYVL8Wgud36P/9HeiUsBW6xu+XUN7onFfdwyCt9AfSJwQoYyXhKip
fEN9unSRhyvO/yOyZE0suHZJ4BQT480TrhJ+C07bgQoB12uOOMC9/jvqhzCn
q07sohQznGM0DMzZfEw6igP5YV5yzzNwWZ6xRwTas8bCLf/B/Pc9NPwe0a/G
D+zepbTyMdZvjX/A1UdgYYTHYU7kh1n8qaI/sR+fOfSsAfPLw3U14hCYe/vO
Rx2ziH4OfuCbqO87F/2LNdPn/wX7EGXbysZL9HPwzhlKVSc4iX4Opr+b/lSA
6OejTGreCnrHJUpZoSCzAFNuppfYFxH9HEw/hprDQfRz8IufPN73ZhL9fAz5
h3v0YSUH0c/B62ewNGTwEr18nElt3hHQJ7jgf7aNfzj/KAvRz8fJ+wU8RD8f
J8+34jj9WRulCSb1Q+jD2eR5RD8Hb9OWiVkzn+jn4DviA20ywkQ//4345CYf
fAPjW3ygbU4wOD7JZqb9fKKfgyeCnsVJihL9/A/z3/fc5xD9HDx6eriqBvx4
j8GDBjD9HPqIENHPJxEP8p+vYZMk+jlY28Hy/uJFRD8H/8gbq5EUJvr5FHP6
vpA5WGbHPtd94OyXb7V+8BD9HJz5we+wjzTRz/8if9Af0F9I9HNw+c+2oA7Y
+2vdzqX54NNjC1wquIh+Dh75Sb/oRvRzFn9KTm2j/H5Oop+Dd9If2EW+jFUz
6RwGl1rbnoqaQfRzVn9qm3qgogcv0c/B5U6sL82/i/zTz8H3Qn+z8n8WodQU
G08psflTg+rqK63HRf7p52A6jzSBp/VzsPyaovXCAyL/9HN2f+q+2f7uBSMi
//RzMP3dboMPIlS6TPeGVnCVqevjT/0i//TzGf6UY/jSN834/bR+DuYpefrE
eSbRz8Gxg57in3DcWMJicBGHP1X2545ZxluRf/o5mK7TPqL9af0c3PF30+Pk
UZF/+vlMf2qmgRfrOoyPVag5ax+Yfm/F6qfIP72c059KPrKTvWn0f36449Ok
zm+Rf/o5eH5R5L4IjGdaPwf70B92R3vT+jl4Wm/kJPo5lz8lsfmQfQk70c/B
dN1Ygd9P6+dgjp1NVy6g/wLse35rcPtPz0Mv5ntaPwf/19R5x2P5/X88DSlK
Eq1bqD4ibZqiK00qIS1Ji7RJWrquJtqkIVQaVBooSiTZe28iGZVklJWG6vc6
5z59/frv+bh13+c657zPuJ5nyMuqX7NH+qg/B7ev0THp3ywS+/PePDd/3Wzv
p99F1BOfAeekIMHfRGJ/DuZD+/b99lEk9ufSPF2XNKNVJPbn4OzCmJjy9yLq
qXLBH6UGJ4fUicT+XIbnbMJ3OGR+EYn9Obhm4H+fxuP/U38O3vwqoPUN0kv9
eR+ee9tT5flp5Af152BaX5E+6s/BK0fZqDeCqT/vy3Oyshs6tBtFYn8Opvs3
/ojoPuYQsO71aAdzlAf157JIz5dzoaNR36g/Bw832bK6XZb5czD1kcj/ybmm
B3+Bjbwl57V0Yf68Hy8+fxL5Sf05mFyPcOKrSOzPwUWxY57tQftak5w6fo4c
zx0yzDyti+el/hxsQzr4vyKxPwefOENeXIrE/rw/z2W5dGidwPNRfw4mj3sA
5T8vsiKvDEz6sWw8D/Xn8jwncLe0tiK/qD8H0/kEypf6c/Bsn7Wv21BfyLUO
Iwfw4vPmqkRifw62Cw2fqCvB/Dl4LikA5A/15wo813JBQ/k4+jf/h9ncDvBN
VVFIfS/mz8E7yEAW9YX6c0XU7173vFej/Kk/B3c/7zU3Evljfnthewh42vav
r0fXiMT+fCDiacuajBnVIrE/B5PjAQe/E4l9ObjngdxY67ZOnr5xrF4PlEfY
FctrSwbx3KbRv51CEF/Un4M//dQTjezO/DmY7pPpwvz5YJ5zst7xaTPyf+u5
QpMrYNIPnevJ/Dn49hh0pNLMnw/hufuYLs/D71N/Dt41YPV2dfRXQ08YSb0F
35bbYfEX9Y3686E8t6qrxtPtSA/152CPEVYqWfic+nPwDN0vice7Mn8u4jky
DK/vxvw5uKnVcLXLIObPwedKMEEaxvy5Es/ZkoVZA5k/B5/qP/bgzN8iTnNX
2cbXYHpuWQ/mz4fx4vNp5Jk/B8sEGGUaY3xfZmU2WFKZ557YXfzo1quTratj
FCP6MH8Ovvt6TEO+DPPn4LWTs+R+4HmoPwcHX8OAGvXVdU161hIVnotW254/
pzvz5+CiM1OSwpE+6s/BRusx4kJ9oP5cFfEWVDewHvWH+nNwqXZo0XHEM/Xl
w3nOc5Idt6imk1e0ntzsg/aC+nMwhgVdpbswfw5ee1bx1k6U14355qPHj+C5
A+uuSF9BeVN/Dnb5iI4K7RX15+DYLStCZdEfUH8+En8/Z4jCNNT/pbq5FfvA
9dHTRxiiPlN/Dn7gNKr1J+or9ef/8dzJmA6FSUifhLbh1ddgsm5xdVMna6g0
HDmK/oT6czWeaxtvYH0Gv0f9OThk3f6XLWgfqD8HX5MYl+yB9FN/PornuizH
zBPPu059vc4q8NydQ+fPRv5Rfw5+dPXd1klID/Xn4Htz+0ee68r8uTr6g7WT
XN3RvvRTLm66CX4a59najvaB+nNw2CerB20oT+rPNXgu7+bvhXJIH/XnYNJu
KSAeYxWM/WvAjl3OdvysFIn9+WieUyaCGc9L/TnY+t6zPx5IH/XnYHqcZQPi
QSbZcrwmz4Un2gQfQflSfw7ubv7y+E6UB/Xnmp39KfXlY3juRePHB317Kf2P
v3dM0D+A/MrtUt41BXy8KskzAvWH+vOxPFegZtS4H/WR+nMwPZ4P+Uf9OZiu
50S8nWhfHt5vHMY3ul5HWlE/qT8Hu71vVs5Ff0X9OViSLOBCflF/Pp7nFt4P
5D1Q3pMbM2xXgRNte2sqID3Ul4MlJvYa2Fzcyelz7vFSn0Vifz6B5waThhHt
L/XnYHJvRyvyn/pzsH28Od+7C/PnE3nO+FfADXXUR+rPwZLX71pNR/lQfw5e
Ps7sz3MSDyVrUqdPQvlQkSsS+3Nw5ln5dQ3ID+rPwYeVptnMxfdRf67FcyoF
T97Jo736lpV39Bh4CTlQG0z9OVhe09c9C0z9uTbi+/KxbuboD6g/B9Pzg1He
/omLpqaAD1+wjolHfaH+fDLPWfSYmP0c+Un9OThn5YXNY5Af1J+Dley1yo7i
c+rPp/B0n2gL8lcyYkPpRvCHUMHtJ+KP+nPwGZXMuF4kHog/n8qL52EoH+rP
wXNfL3qwCPUh7GmJ+0MwuU7oNr6P+nNw8Vc0sBjPUH8+jef+hI5auAOfU38O
HkMEAJ5nq7/JwmYwPe8If0/9+XT0b9lzi7+ivlJ/Dg7iWv0W43lotoPJcQcZ
SO/Qmyl/ps/gxe9HskVifw4m01sPlD/152ApyX56l1E+1J/r8PScBEekh/pz
MD0PA/F18NK7O3ngJyJ03EgP9eczUV86jLfGIz+oPwd7f07p8EV7R/05mCwX
l0I8aZ5ZuXqoLsYDZKKA9oj6cvD3B6O1+9V1coXmyzbvcpHYn+vx3GJyQB3+
vuxoluwmcHav2yfGIf6pPwf3wnAvjcQD8eezkJ9kOQ/igfpz8DP3unuXixAP
+xckPgSvEAJDN6K8qT8Hd7vS9EUL7QH15xzPaQ12rdHCeJb6czC9P6IX8+dg
si8tj8TD9rXb5s7mOQe1nQ8bJZg/B/vMGfxwI+on9edg7YjGgIVo/6g/1+fF
94Ug3n02FqicA+eVpFSQ+KL+HPx6m3Xs+B7Mn89Bf2Vp1fUw2i/qz8GPZiPy
kN9LVy8pygPv2rV46SqUJ/Xnc3nOvdf3yRe7M38OvupATjhg/hz8Vyru6H8Y
v1F/Po/nyPZ/JaSP+nMwvc8B4znqz8FqCUmjrJB/1J/P57ljGdMPqHVn/hy8
Ku2G13rUn3VzSyc+B1fvNhk7HPWRvsdagP5j5h39vfg+6s/BGSp6T6pRP6g/
J5+bXpsWDu6ns+xTB5hsf+uB8qD+fCH69xtf7ieiflB/DpZK3flrGOoT9edg
8t53A9oHss19rgFP91Hb4HmoPwf/MFT5bx/ym/pzMJmuHCXzB+LPDfH7XQsf
rkX/Rf05eN92L5kksIpapX45+EOfCS1KyG/qzxehv74z3GgU2j/qz8F22ZbC
TMQj9efg2n7T+m9B/OaKVv/4bzHGf+QgVjD152Cyfcsb6aP+HBwkSETaoTyo
P1/Ccz/XDx76EvXhhHxO0E4w2ZdojPyg/hz8Obv24FTEH/XnRozR3lB/Dg7a
f+TVStSXyb0NNj8HPwr+cqYC9Z3686WIhw8WZx6hfKg/B+8gExZ8H/Xn4KSF
36Qmo7yoPwf3jfgyaBjy/9Ify95LjXlOT1LT6Lkk8+dgeh53qUjsz8Fbsqy3
9Ud+UX9ugvnKU9/d/vj9eW2F0R5gtb+Xog4hXqk/B3dZpTQ9t0Qk9uemaE/N
rXTeof2m/hz8ePDg9+PQvn6rM9pfDr7fs8fdLWgPqD9fhvn7R2XhUqFI7M/B
7XrLnSURD9Sfg786p5jFoD+i/tysc35P/TlYIWVlVw0yXiL+HLykxXWZA+oH
9efLUX9KfVSevhWJ/TmYnquA9JF+OQrsknRYcRGZTxN/vgLxt/6h13PUB+rP
wan3LCrXovyoPwe7dKkoDsHzh2WYneq5kucUJ9ZPUEN5UX8Ovvwz+NmyPJHY
n6/sjHfqz8EZtcGexWWIh/h0vaWreI4MV6xRftSXg4OL1RTOt3UyXf/elfnz
1bz4PiTEK/Xn4Nx3iypno75Tfw7OMjRv6oP8pf7cHPP7WKOn29B/UH8O/qB5
7HJxgUjsz8GHyMYK0j8EmXtNWMNzOru+v3VAfaD+HDyJbCBFe0r9+Ro2vsT3
U39uwXPbyEUSaF807+UuPQDWJAOffJHYn1uw8RfqB/Xna3nxfhLkP/XnYL2Q
kdwSlE/ZdUPJaHDTMaW/PVD+1J9b8tzzBy8XTMH3U38OnrPihaPRG5HYn4OJ
NzmaLBL783UYX5g/366finhAQa4Gv/1iPOATyoP6c3BRpMLpXvj/1J+Db2A6
3BPPS/35ep5L3jDhiHM64uFk8frb4FkfPMc0ZonE/hxMllPX4/upP9+A/rBl
+v6I1yKxPwdveHtgvxX+v89h44G14G3j7zR44veoP9+I8aWekttgjO+oPweP
L3crHY/8WLo3OWPCJp4jOp+MF/4xPacT8U79OfhxkvBoL+KJ+nPwm+S9y1LT
RGJ/bsWLfTzyk/pz8CmbXpO6kvHS1vLdqWDiDbQRb9SfW/Pct/rwxUuQ39Sf
g0tQ/Z7jeak/B/dTmZPUF+lft36Fev/NGI/mjzwwB99HfTl4WtSGO7P/H0u0
zzzyBs9H/bkN+kNyPAPiV25lZvlq8Kse/QfMwvNRfw5W+pgm/QTPT/052JBs
8EB9o/58C0/H7VMxnqD+HKx3oCHXBeVJ/Tn4YQQ5oEMk9udbMd/fWJKuivpG
/TmYrkNC/af+HDx7k5rJeKRPRd9ius42xKeFf8d2/D3152ByLsF0fB/15+Do
EaPNpoKpP9+O+YxtYYWA+k/O+T8O1npb5/ca8Uz9Odilm+rqaNR/6s934Pv1
uz3dgfym/hw8tdLS6wXy88T4xfdSwXS/AvKD+vOdiI9PYUNKEP/Un4Pp+cdI
P/Xn4N062mPmZ4jE/nwXzxmQBeH4PurPwXEL4i8vRHlSfw6uw3DOFkz9uS3P
keX9p1A/qD8H0/t38DyXhrzp8hj8tbRf9WSUB/XnYG/Ht8MnIP3Un9vxHDk+
JgHpmSdn+qIFPPa/NAP1jE5OVBi44AP+nvrz3Tx9z9o/RyT25+Doz8numShf
6s/Bq1wvHJuJ+PvWM3Wnjj3PrSQXLKG/ov4cXPzi0qmvqI/Un4PJ8UFVqA/U
n+/hObk/87I90R9Qfw7e+eDEq2EoD7OOd3IFYLIvcgvqH/XnDuh/gmq2e+D3
qD8HX0uZWlqG+kD9OXhG3TLXlFzEQ8vKZNFetO9kwyvyl/pzMNmnfRflS/05
2JYkHOml/nwfzy3oXl2Ri/FtWG3WYSvwwH7msuuQH9SfgyPybozyQf2l/nw/
z/WfdMHmKvKb+nNwY87QxhHoX8ixPI/Bvvuien9FeVF/Dh401+/eWrQv1J8f
4Lnpm8hKBpHYn4NV3UObRiG91J+DH7xuOdsf/VlS/tqSeQdRfkesZjig/aL+
HEx9A8qH+nNw04mWB5tI/0D8uSPiP/Covm4k4iGtwO082JgsdCL9AfHlh3hu
HXlhmN3JI06UzfNE/lF/DqaegMQDArgALDdlZqRpqEjsz3me8wqP/vA0UST2
52Ctu20vukeLxP4cTPcnovypPxd47vciU6+NmSKxPwe/qZmYqhUlEvtz8NUP
dZM6kkRif34Y88dh2+dLIr6pPwffn/XLfXisiHq7UPCzmbKNmcgP6s+P8Jzp
jb5WuiQeiD8HR8hy2+RRHtSfg736TEpJRn2r91228g+YXl+L36P+/Cjq33mp
xJgEkdifg5Osy/I5lDf15+D3NiOKlqC8fLzT+sw/xovPr0N9pP4cTMaZ7Ygn
6s/Blj6ZCnfjRWJ/fpwX3y+J8qH+HHyIHAyC/OhwrXz6Dkz23aYi/6k/P8GL
4xD1h/pz8CbeM3IHfo/6c/AAbmKwFeIpwHn1llFOGI9d+TL4NMqT+nNwyZN7
weqIJ+rPwXS9Hv6e+nNnjOfJBhjwOj5nmC14o+HInDT0x9Sfg9031Q2ORf2i
/twF9dfSoNkC5Un9OXiv+YvZDcg/uT0GBaHgabfuahaT/oH485M853aeexVI
+gfiz0+y9wtIP/Xn4CvX5Q9tIe+XiD8Hj6+wdjmP57e1WXfQ+BTP1ZxTb+iD
/KH+HEzOYZn/UiT25+D5w7WPn0f/Sf35aYz3yPQE6VGxLBrvCfao26mlgPpC
/Tn4bvv5IN04kdifn+E55TdJvQ8jPdSfg+/xUg/noz7mmi39+A5M5s2lqP/U
n59FfAZM/OSE+k39OZgcvxSP8QP152Czrhv7j0N5Oy1Kuj7qHC9eh4fypv4c
7LFv27ipyF/qz8HuCN/ZESKxPz/Pi+/PeSYS+3PwO98/js6oj1Wz3nIx4Nk3
mj/NJ+Ml4s9dMV7BdKUE6aX+HOw29cfYGeEisT8Hk+Nd8xGfl6Ysb5dyw3gu
h7w4E4n9OfhAdv3LF8hv6s/BZB3EFPwe9efgOSpXpzWT/mJsRoDxBV583iLi
gfpz8JMVDd4X8P3Un4MvfJsVbY74o/7cnRefI0jGS8Sfg3uRBbGoT/S9DZic
E/gxgfnzi+hfgtxHSiFeqT8Hn7vTU08S5Uv9OXh7337pOfj95YPWSE26hPFW
689L31G/qT8Hj7282KgBTP05eMgpa62TKD/qzy+j/36w5fFvxKekbN7rg2D1
hTv2y6I9pP4cPPjTm4HZ+D3qz6/w3AoDK2UrtD/Un4Nt+5+ITiXx0GPR3hjw
gmrjKGn8fbl92yZ5D8Rzyb43Q/C5nMRJY2twzNQlN5VQXyL/jNR7AabngWG8
v7UjVrPXVYynVg0afh/xpIiJ5xrwlO5occj7pfY/kgHgY90T3CYiP2zbrrf+
AcfJnB91HP3h0JYZVcaePHfRcemHZ/g86Wtx1h2wx+eulpvxeePaE69bwbfv
fF45A/GlUj/g0XwvxEtmrM8+fH6wxtjlM7jqcviP+e87mZyjIY/xxi2zXw4z
vdG+EKGO+MitOrfBFfzzesTa8ZgvHa4YvbQCrHx780IF1G/N8uSZk67xXMKf
4EPNyE+TRXs0ncCY1mxxRXk4lXQfVAim50cgPycU3emhfh39g3Pm9nrUP7Sy
LQfB47plmgZjvnU6t7wiDTzKqHG/Otr3ydl8ptINzGc+zDGejP6xKmPIK1tw
t57PHHqg/3ZNC3sQA6brRzAfn5Gy4qq8D9p7m/8CvqP/3jBFwsUafMfy61Yj
tHeX4i/avwDT8/JRv7nYCet73UT+hLb8zkd9rY/KXLIGbBMmcVMZ7Zn82IMz
A8DkHIvNeN55Eb01/oJ/jdxfPBff3xTmr2hyi6fvNRzJfDp0fndfcOF7jUe1
GF/Hj2hqbgWT16PK+P/knqX5t3mufjw6SuSvb5BKhidYnhzsivhZGvD65Wcw
GS7HIX86Hlr4z7zD033Kpnh+ss7XFfx9Wp5TA8p/+T3PExXgfvQCMPQPflN2
T/Llue7k4E5wwO18SyewHhHKqH+SN/rNUPdDvFw9n/mjpJO1tmuoNKC+hHgH
jnIE0/O6Ed/rPBcrpINnHHTv9R3pR7h1G3YX+dXrp7Qu6ksYhnm2YO1FXfPz
wVbuauUxYOfGi9M0Md+Rc4tPk7+H8UvJymF+GI9P7dj10hrMKd6ZU4H2jJyb
/QI8gCzoR/upeMrncq/7mF9Mzx08COmLdZ55fA1YomPZw7lg2xNvbAPA3470
bfmA9Fz56mT5F3xWu6nvV8R78mHFRSb+PGd+NLTgMdoLBwSeLxi91zvSfqk4
mqq1gafUVHhl4/cW1HQMWPAA7ZOCyLIfxn8H97pKeIHpfRyoL2p7xnz5DG4z
XO0yDfmRa5daNvMh2j83o7U/MJ7DrDvNFTxvgf0PWaRPc4dkWAX49s0HRWNR
fhil3530CPE2AyNsPL+Tjf4lJ3A3/brKNMTfBOuKo4Vgck6lM8q3bOPhXeqP
Mf68tqL3MXz/6fUiC0fwk4eWh++j/Z5s+dIgHTx5zkN1Szx/1ZpVU4cF8PQ9
/Qf8vlRKVzU7MD0fHvE4Y+Xl/rHgFbKeJxfj/9eYTeoyIJAXrz8BXzLNbrAG
Ew98Cv3jyyjHshfg9Zcmf1ZFesi54b2C2PtVsNeih6FrwOcMP3fXjkE8GCz0
CwCTcCH90/bQ5ot/wXQ/BP7eZ67TEZMnPJctvX/cOZSPof7wnb5gK4vdu83Q
v7ej22gD0/tl8by+upYLFzzlOcE922MPnmepTsdkL3AzqVlkvDTNe0QdOMP9
yjpJlKf/lGlyusEYP5wOGb4N+b1cu/CPK7ipqVfJQfSvh24fbagA/44cMEwb
7TW5xnJSCNpLKbO/Kqiv5mOfJDmBS3+ZKQxB/JPXbIVgC/syDSW0X2M9v/uq
P0P7pjzvRjjGF+SYBkcwuZf4Edon6ZHqh9PBks6zveYj/8JUE7cPe85zY+Y1
X+EwXil3tTO3A3/8nKT2g/QPSl0XxIJvLbtw8zyeN3LILe0Bobx4vz0+3zZI
b/hmsNJMee+RaF8UFctkw8Cz5c4O2of8Jcdy9nrBfCrK11ZuUN0aMM13lOdQ
2dDiAHC6lK2sPj5PljFL/Auea9v01Qfpo+d8hOF5zq9Jz0J/SM5N8gVPIy8U
wBk9xrm1ge21F6w4jPwn15EvCOc5hW4jvTmk75bdvu1e4Ix0/EP+EF1cB/Zq
VvUfgvEqGbbqvkR7Z3PVVkB+av6co+UGpuftof0xIRcPEz6yMEpAf+LUdqSv
VgT6ky09XB43Ih5alDqcwJrkoG7EX9nXiNpCsEuV69Qf+P7TjauL1F9hvmKz
YakOfp9sS3ME1z1WLN6E8qyqvRKcDv483Dn4K9pT1xqtW8Miec5J85bxUrRv
Oh9yztuBo2dapZ5E/7zBlOdjwdMiz7ZXY35zqaLP1gGveY5cZ7UM9Ykrf7Ri
M9jPtH6LiMRDqcHcMHCNSdORBajP8gatk3pH8dzNvec9upH5dJGzskUUG1+i
vpF9+IHghhNjpNXwPD65MT//go+bYWCP+muYve6TSTQvjjv0F+0Zvwt8wQ6j
io/cIP1D2rW4tmj2PhHpWZoy/emCGIwPMv2WFOD3OhKLfLzA9ttsPN/gczIs
rgPT+1tIPKDC6MaivnxdkmeD9kci+qmNG/hY2qaMZNSPgMilyyvBFmZnT21E
/uWPRoHF8dzDPkZzo1D/yLZkZ3DYhxEatU0iek5gURx7/4j2ct2zJGmNeJTn
C73HU5E/Lqr2Px3BOuefmZXjecOCutWkg4lXMiHvl8gy+wSeW/W4cnh7K+Lh
0axYO/CNcWdPZyB9kf5vg2LBy8kLZuTPtnuHbgxI5Lm3n6fXCqi/in6Dz24G
k+OeaxCPZB9AGHhE6Y/D2xBPtjeXb+6dBCYH4eL5r8h0WW4BPm5f+noB8ivZ
2312IPjGtSnV2mj/HTDg7ZLMygfti4pHhsgU3JcssEb7tqDbAWk/sLfUUB9L
jK9JN9gGHuQY/ykc41c1t/sfFqTw3FZycSzig2gqL3DJyFlVK0n/8ONLTB2Y
vldF/GqeOhaom4rysqv1bMHnqC7X3cCRO+/pz8R8xelE5OlK8JHtowz1wROO
rdmvlcZza09uMwxG+lZiGOIMJue+90T+nOavmhaByfC4+gX6B8fJnEY6z5Hr
+b7i+6v25409BKbnUeD7pD4IogzC5MUM5g86e2R7KWdgfPfszJ9s/H2NXcA3
O7CnS+WIjWjfyLG+sWB67zh+72VpW+6ATMx/nhtPmo7nJ/esbAabzmsavR31
nYy7wsD/BcsGjwlDPFjHeffOQn/VsNG7Fulv2rjhlAWYnqeA/PVZ/3dvIFiV
c3FVIv2D5Y1NXbLRPxLxhfwk69ZMwflHCju+k3hYXaLnB5ZJ7z3vJcbPZJjy
Dfxl2fItKqivHWjGF+aw8Tz+3t80pKc3OCxZd+1b/N5yY5O2uhzmA1B/DkX+
qtbNxXimsfazK9qLgEXns93Ap+Rifc+jvpkbaL6uBAfKICKQPskFKY+08ngu
oqkxeRXq09hne7ydwXR7Kn6P7JsvAktf39FtP9oXGc7XQSOfvf/C85N73w6B
r1if2kTeB1npvFuaAZ475cK4KZGIh+mCrnIB6pfX0XUjUN8ipwzV3A0WkYsj
8XzbtMMHxYE9Tw/324X0K05aKalQyNN7Ffqi/Z95U6JtM7jimISTLMYHtmMv
VYaBe3JlBY8Qf0M1J2b1LuK51z8PfIpAepPVs15ZgNenezw+g/ag8crBR4Hg
K2Mv7vMl84eR0p5ditEeD6g9bIR4z1B94GwKbt0ZY7oW48uDygv2+IHdBvuf
O4K/v3WuacM3MF1vjucj174vLEH5Kg2L/Y70HR6kOtMbHDls8Rk3lJ+mYpRG
Pdh+l3zjFfQ3RfJrB+q94TmNmVv2vUV9cpL71f0C+MXhn1ne+PsJsl7NleCp
gz4/iUX+v5WZWqFVynOjlR7/3YPnO927IMMZTOKyJ/KbeLkicL7PxT0b8f+r
esg90CjjxfslkV5yLPUhcI+BmtsmoD/SkVjilAH+M8Zj+A+0Zxt2tdsrv8X4
0sjD/AvaJ3IMwG4w2S6cgPRyP9WWxIFVlVt3rEB6yKlNCuUY776JbTFF/ZW3
ttWwAV/MWN4iIuOlli6K4eD+NvPy5yI96JW7Sb/DeOxN4k1/9Gdkn5oF+M/z
V/aR6O8M69+UB4JXK1Sq+SI9u8mC6wq05w0yy9aAfWsUX5qCz70sLL8PJsfD
+oE/H5yqOIDEQ5XplW9g4lWH4ffpvb+VSK/ky289MP5cjgGKN5i8zg5F/Sbn
1tVXMl+M/AksSV2kV4Xx/YD9r1LA+fP3zrgAvvgfBsb4PckCyVFVYLIOYxDq
T0iu3wDtavRfhww2PSPvl7L1u7qA6X1gYJnMii9FYHrfLxkvpR1+q/Ee5e+n
NaEZ8wWrFFHaIXDEoaONaagv5J6JDHDfscE3SP5Hxq+6p/yB54oGOeh/Qv17
P7Hbld3gaSe3Pz+J/FeMvnwsDrz2vrsH8SuxkZNsFT4iflvf7HiM9t42ItvC
BswXTjbvi+cl1+aGg8lyymWI/+RQmWnSNWjvpS2Gbcd4n5zDvxasQAa8+HuV
4IXyQeBjtc92nUD7uEC5RULiE8+d9w666IbyIt2u6Se2/hTpVXs0vMwPTM8j
Q/3M9Y9O+QZuHlnrnYL4PXLP8sXCWsw/fi+O3IX6ounX4ecNPhJbEmCN/Ci6
7X2xHkzmBVswPnBCNup95rlamXOvHtciHsi1puC2VrnvcSgfeo8TOPqS4rhH
KI/Tnv0NtOvQv6lnmiwgPs7jyRQXsHtjzYD34KpLRiOLwR9Vl+l1R3shRS6K
rue54E0j+gUh/3Tczvw9BKb7j9CfkvdyGWC6vxPxdelM4hvlBrSnNXc3bnqN
/qHdLmU3+E1KhfpB0j84dw2NA7tNHnGiDN/vdeKWr0IjxgfTiq8NQn8075ie
uw1Yklzkgfwm59SEg8l1NPH4fh/ecYf0F5Tv91irh8Q/OA4yXwsm4zQzlH/7
/tAFQeCEB4WxY1A+5Jhqia889UJL0F+lVv0ZsQxMjuM9hOfpsLvQ7y74iOIi
dx7p8d817s838NPthyL+Qzwv35Fet7CJF98Ph/gh73W8wWX9qicHYTwfaCOV
VA/+9Pp6SSDSY25975leM+rXiwyzUyhPyU1z71wAux/Z3E8Z5T02u/FCFfjt
Ot3GNaifojx5j2ktPLdRtmFTjy+IB1QzF/Dvtt7SjcRPr361qhgcFzZ07nak
j7z2HN3KczbkwmTkz9n47pN5sNPmokgFpDfS1EM1E6wuK/38HnibsbasShvz
6cgPRaPcjt3gLqJD3yzwPLoRfF0c+G7U1dgTYLLvU+EbLz63BOU3dMHjBBuw
DjkQA/GSPNcwJBzsq9znfjrS3/i09bZ0O+rb6EkzVBCfpN9eC/4hf6XPdsRD
hu5IPgisddZ4Rw/8/UGd2K0S31G/9o1vT0H9Vpu+fuUyMD3Pk4yXpvyZexds
q4meDuVD7lFtB3tpBET9h/LVxM8Y/EC8SV6b4YbvLxpf3OcamJ5H9UrE/bl+
vKMevJgKPcQDOiq9n+g/9D/v+4b691Y9uPDCT7ZelPg4NeP4KjA9DwHlQ66R
0v7Fc7HGJxV24XmqVM/ddAG//yHjPxXtk6vy6PPFYFKOG/H/dZSSHUd38OL7
f/H7G87Yb+XBMpjetqI+XxrUfUUmeBe6x2jipxXvzFH5zYvve8Lz1stzE+3B
O93K7ZRRXl5y5cPiwVGjMeFBezpPlpdR/MPTflmE8mmWGfLTBkxeh/VGeZJ7
CsPBUZ5j0SUgHqRWFEj/5en3OKE+7iYXTIJ1NbcmTCXx0O3ikyDwdzOjQ4Zo
f40lJvhIdBHEHgf9T8efjLPLwPOfn1JXAw/fccDxLticHEiI513+s5dNO7hc
l2v/gP5J4vt9MwMJQXxeIMo3sG2e/jWwt37N5H14nvyNXyc0gN/t2LPJkfi4
pmNKs7oKHHmdYYH5RUijsrQ7eKRG7YYtqN/r6iO/V4FvPh4U2BfpJ/eSa3cT
ODJ9cMXvh9X8yHMB26gNypyM37f6cDWmGEzes6ggf+UQlqO7C+LzrtGfRVbk
XefBxvdnvpT7iP5hyeGzmeDjQ14778X8E9PpAyo9BHpvXSXKnzSz9uAzQfsG
1GB8blu0aFk82H577s7TGL+Q63oVJQVOa2mgxgXUj+Tck+O2gOl8h/i47P9E
L8HmRxZ1+YPnV82M6yXTU+Caxj4e+gX5nZG2oX0tmKzDHo7yJNfDB4HJa5o6
tG9qSTdyJaSQvi6DZ+wjPi5eJ3oZ+IePu9R5MOkH7oK772n9TsYDd8c7XW8H
Fwb4XCpHe0HWRRj0Erhn9uMnaOL5nSJC9l0Df7HT0R6D35sQbmLVAKbnhaE+
rFTrMJ3VW+AWxmnsaUH5nX52fpY7OCocE1C0X5ODNcdWg/uXvu3mQMZLQSlD
JksL4vujkF4pJYdeJ8H/6qPOox7fisGP7W83B6E8a/x9q0fLCJxEacwpAeVN
joXmwacW/+hnhvSTiUQmmLznla5mvryPwHk1heZuz+vkpLEfa1wKmT8Hk3FU
TRrz530FzpBspCHxOmKjoRXY/+/jH01JzJ+DZ4eOWXe1kvlzWYH7vlt7wYpy
5s/Bx7uZvzyewfw5mGwviEZ9IPu8f4PJueKK//x5P4HTS2upaCxjvhzsonx9
qVJdJ2d9+9SnHb/X1Per3zw5QXyeSznz5+DmOXfltEqZPwcb9W4ZZvOZ+fP+
AidJXwQiXntsWXMevMAMPVM58+dg9/BJ/lOKmT+XFzj0Xv9dqGL+HBzCr3X5
m8/8OZh4UO885ssHIH9lkloGV3QyGXc/fs/8OdjPNldb/TPz5woC52Opkdav
HfH6te35LvC7MnRgpcyfg/+tj6H+XFHgxrlLZ1a8Y/4cbKpGzC7itWbnjlDw
Z/3Hf6SqmT8fKHAawYXG274wfw4+9+2AqhKel5w79QdM15/ldjJdP5nE/Pkg
gQteHDX31Qfmz8G5gwcdXF3N/Dm41a5r3tYM5s8HC9x+m4ZQ6bfMn4PTnFOj
PIqYPwenDl3/USeM+fMhAhc+NWrDnUrmz8Hk3rCySubLhwpckOq0cdUfO5nu
7/7nz8Fu70pbbd4xfw6m92WjfJA8rVEigfvq55w2uoz5c3DB/sMmx8uZPwcX
+6zuf6uQ+XMlQXy+BOLvdOimz7vAt2LuZfrmMn8OPp5yfvj2DObPhwni+77j
mS8HJ0v523VH+1Tz8KCrlLLALSEbKeM7mSwHr4tn/hxM7wMpYf4cPJMI7iTm
z8GSZMCA+ud5u2musYrAqZILKr4yfw6e8nFvvOov5s/BnyV7v7r0hflzVYHr
Y+I8Kw7xY+i59ddV8HS1s7/cypgvHy5wm13OBx/O6+QIrxw3sn6I+nOwOlmQ
VcL8OZh4mVm1zJ+PQH4VrB775AXz52BZGRVevZL5c3DokqYw/0Lmz0cK3Iev
BqP6o703P9G+/CDYklzo8Yn5c3BtUeHSvyXMn/8niO+RTGD+HExeX89Eeynt
aCsTA24wWL+nbznz52oCt6pKwnpZOfPnYNKvkPV41J+DNe+o/eRJ/2VXEys1
SuAqe6vn5yUxfw7+NqopXD6d+XMw2a55/58/B9uQjqCE+XN1gXttM1J/RDLz
52C6Pz6f+XINPE9D1rw5iZ18aei8wiFvmD8H0/Na8HwZa/YqfQb7hPRwKvzn
z0ejfe4TdY2Ml6g/B9P3U6+ZPwdPIQu1IhAPpg15EzUFbu4Zif5Lspk/B29J
Cx+wMoH5c3BvTQUzM9TfCQbWZw6OQf+zw+JvYFQnVyx5Ud8vi/lzMLnmjryP
p/58rMCR7dmO0cyfg396yko5fGT+HLyTXDSXzvz5OPTfs7NzHhYyfw72K182
vaGE+XPwQLmE932imT8fL3CJS6vLOwqZLwc/UsEEuqCTh3XES7SmMX8O3i06
8LyshPnzCRhvkIWjZL4/evu1O2B6/nUE8+dgFTK8TmL+fKIgvm8ujflzMDnu
ZhHqj69qtclnMGZzSQXFzJ9PQn9zPkg35D3z5+Dhpnnj7qUwX64lcO+LZJ/G
IF4lFH+0nQCPuBUr5xfbycJBiW85Jcyfg8m579czmT/XFqg3Msth/hxM95ug
foXI7H6cBlb9tGX5olTmzycLnIzuxtayXObPwWRbyc0M5s/BEzdoa5ai/bXq
VrtRforA5b3RDi2KZf4cvLFdKW5TFvPn4LS+TbJrUpk/n4r60O9hfn0O8+dg
ut49jvlzMPXQCcyfg6VmmBdczGT+fJog3v+Uyfw5uOdXxYXGqB8OjfsiW8GH
yQabBObPpwvi+/jI+qraYE9PcMWY/9IM8PxqHxr3zJyB5yUH+KZ0MjnOeWgU
8+fgtOLsjD/RzJ+Di26Nj/ydwvy5jsCNMewV85DMb0o3j3YC0/luNvPn4KH0
Yhbmz2divPpe89jlZObPwe3uay7tKmX+HGxNDjTOZr5cF/11+e4zrvGdfDRf
zagxiflz8M3uU2oqSpg/1xO4J0F7H8ghPTWJrU7W4DfVzg4Hipk/B5dtqp0z
MJ7581loD/fOuNCWz/w5WE3bYIwGvt8zcodOAPhPi/b6C/HMn4Olulp9Ks5h
/pwT6L0+ktHMn4OlyAQb5WP47H1TK1hm1rSbMz4yfz5bEK8Pz2D+HOysdvq/
D+XMn4OH/1JJO57C/Lk+2l9yMVIa8+dgsq/mUgHz52B6vmQm8+dz0J4uVEh4
VMb8OfjtXARyNPPlc9G+fej9xf4p8+Xgvj69lvQv7WRyz01HKvPnYDKvH0Ti
weNz12HzUF4f0vc5lzN/Dn46IGUlWZ9D/Tl4f+GuCPI+nvrz+Yj3hHffSP8d
eW5juDXYxe2Uhns+8+fggjrFY08zmT9fgPatMSVOP4P5cjC9nyqnk9uadZZs
xvcPPXZg7V8w2We+Lpf584VIv8WQqK+pzJ+D9bM2F9S8Yf4c/OdoT8l++L2M
/V/lFxhgfEA2RuQwfw4mHqSkhPlz8Lx+NZXdC5k/NxQ4D1XXvbvR/x/etSXV
FdyLTGySmC9fJHDPfy0/+qWwky87zX2TGMX8Ofhpub/CvSjmz8GRZ871XRjL
/Pli9FdSVTOvZzN/Dg4YOGd6zmvmz8GtURZnFaOZP1+C8ZjxgE/y4YiH1d9G
2oHHWqzYoBXN/DmYLD9xfM78uZHAtfQYO3J9PvPn4DVk4yb6U854V+kL8HDS
QL1i/nwpxi/ZFvfdE5k/B3dzrMx0/ufPwRcvnV7TA/WJnGP5F6z14Haf6FDm
z40F6kl2pTJ/Dh4VMzTXP5r5c7BvuqSXVTzz5yYCt/7Afyl7IpkvB390nzXo
QGYn0/dPWcyfmwpcwjI37bAM5s/BZJ8Ued8jMcmhvgI8gYjKHObPl2E8t+/b
lZ4pzJ+D/70vof4cPGLbnawFZLykXn9H3UwQ7x/IYv4c7D3S43JEFvPn4B5+
v2WfoLzJPUh2ywWu1O/O029JnWyx79SR4ljmz8F0HUoy8+crBO7+PpcHYxOY
Pwc7kolQAvPnK1h/+4j585UCd1cRPW0o8+dgsg+r4Z8/B28gQj2L+XNwyIvL
LQmoPw7kmqRVaP+cDlmXpzJ/DqY+Ppv5c3BCWl74nXzmz1cLnNXwuyUzyXoS
iW3bvMDZc3YOnV/J/Dl4Nlmw/5r5c3OMv67kJNcUMH8OJtv3ElDfi9orVSrB
ms7cuN3xzJ+vwXieHK+Txvw5+OFxE4Mb2cyXW6D+jsKA+V0n0/WGSB+5ZsIR
TKa7LsXMn4PpPVUlzJ+vxfw9wlFhcAPz52ByToIOeR9cZXsoFvzb6NJg21Lm
zy3RHi4pqe2ZwPw5eFOOw75JYcyfg8m5/PVoX71Kaib2XidwcqKru5dVM18O
ViQbsRM7WbLPb3mLV8yfg+3JweBZzJ+vFzhy3NTfNObPwa1Tb/eTSGL+HDyY
LFANY/58A8YLyq/2bc1j/hysvHl8qRHxhfF7z9WByfZC97fMn2/E80RLziXj
MerPwZcND+gHvWP+fCPr38h6w4gGfa1NAtcUGTX7UAHz5+BlpMHLYf4c7CJa
k9XvNfPnVgInfehNZRDqnwy5dhes8Hf/XOdU5s/BMzffmvQnkvlza7SfDXPK
7ROYPwfT/ZgvmD8H5zd5HksNY/58syC+rymR+XJwbx/9wPy8Tq5t/mgXUMj8
uQ36H7KQGe3h0BstyyzARkc3/Gj558/B9PzfTObPtyDeTCLW9Qhj/hxcfDO+
xgjtU8al7b39wOR48EeRzJ+DE3ZXFNgnMX++FfFYnDMtH/X78Jnq6Dow3X+U
0skHyAF36cyfbxPE5yk+Y/4cnC79xM0okvlzMLnXRCuS+fPtaG9yf67pingg
+yCcwU8nBo0g30/9Obj5gPnhilTmz3cI4vOgS5g/B2+ocruTSeYPe3cPzQAT
3aVSyXz5TozHAm5tPf2hk9s/9Wl3L2X+HOy3CxMzst5wR23OgF2or2RDSxbz
5+Dl46PyrAqZPwebVd+9Fl/B/Lktxovl9x9mZzN/Dibe5V0K8+fgqbbXB3yM
ZP7cTuCuzkiui8ln/tyuc/xN/TmYng+E51m6cv+Yb2Bh9ZsHJH+pP98tiPcb
vGT+HEzuwQkrYv4cfEan/P0LlLeE0ZcqXXu0x3qrEl3KmT8Hk3MSzDOZPwe/
tD75nfg56s/3CFzXsWtjpgQjHubaeDmDybHYEwKZPwevJxcwhzJ/7oDx86vl
RbdfMn8OpvdhRjN/DvYfqv7VKJP5870Cd93FP/ZmDPPn4HUhFlNmJDF/Dqbn
gWQxf74P+dH/5aIqsj9jfFvLZrBjksaMi6XMn4ODXxbsyU1j/nw/+hM9iQEj
yPpzNBSB4D3WxjvtcjuZ3of3ivnzAwLdRzX4LfPn4H8+gvpzMPGQ09GeqCl9
WP8NPLjLw7DdacyfH0R7uMRm1IkQ5s/Bv4tHzqp6wfw5WIkIwVfMnzsiPn51
8ZuSw3w5mK7/Te5kuv/6NfPnhwQu50KT+pVo5s/Bj0YGywY/RjxI7YkoAsvO
r5fnKpk/5zHeGpR6el8B8+dg5cKhz2PzmT8HBx/xkZRBf03ufVEWBM7w+dKk
TYXMn4OHnekqDM9i/hzck4jxEubPDwt0nHuX+MK2jeo2YLqfvoL5c/AScnBB
DvPnR4T/7Reh/hyM2V/Bqljmz8FLxiVGzyDrDWsPpHc5KnDkesjgJObPwTNS
Y3Z0TWf+HEz3s+Yyfw6m5+Pg+8nxqwuPCeL7veOZLwfXnXUKvZ7WyTcdhseY
5TF/fhzj83Tz3gvxuXnRlukXwJu3zJSLD2f+HLydLFCJZP78hCC+zz6J+XPw
sNNX7+9JYP4c/G6XQd/iBObPnQTOoHXSmQ+JzJ+D6freFObLnVEfbk5VeJDd
yeS92U3k77bYb5d2g0k/kf+C+XNn9n4xlvlzF9SPg+fX3kll/hxcLdrrYIF4
Hhq+yzAcXKXb02NEPPPnJwXusfK19wvSmT8Hn1xi9bFrEfPn4KurBp/nyfwh
6GMXiVOINxF98yz25WArPZVsr/xO7mEUekwnm/lz8BzXABupf/78tED39S6o
Yv4cTO93yWP+HEzW6fR4w/z5GZTn2R01v1KYPz/TWX5vvR3WVJ1h4/9s5s/P
Cv/bb0T9OVi0wUTuPvGD7vVyo8+hvSaC5f+xHdlQGs/8OfiJ8sYTznnMn4PJ
8qBb//z5eYFLNAk/bY7v505ZJe8G0/NaYpk/B+90yFy6O535c1e0X8dqyuMS
mD8H0/XJocyfu7L5ZSDz524Cp7FmZAPZ30J9OTgu3GXwkP/H/9azUX9+QeCO
T5nO56J+Gu9pHr6MsFvMmWWRzJ9fYOOJUObPwRNlVtkrpDF/7i5wh5PXBB5G
ejHcLfEG10whGyiZPwdjsPZ8Swzz5xfx/y2UuuxGeYasr3KrAi+xNimeF9PJ
9P0cymud5VFB+5LAmZILW9OYPwc3Xy5w0I1h/hxsRC7CzmD+/DL61/bkjw/x
PHLLv2vxYLJv+msE8+fg6WRAnsj8+RX0Lw+P9EupYP4cnKDyxH4L2r/YRXaf
48Dq8zTbu8Yxf+4hcI29hSfnMpg/Bz9e6Z4jkcL8uQd7n4H+0UH/0y3pqwI3
RVddfV4a8+fgRauGbhr1ivlzMD2/KYT5c0+U52pk1Gvmz8G1129WTYtm/hy8
iB54y/w5uDlLpqpbGvPnXgI9p2BEHPPn4J9ejm+H4/87jd33qx5c8+tBU+5b
5s+9BU4P4WyVzfw5mFy/5B/B/Dn4YKZiP3Oyf29k41PtawL3ZvnCHwYJzJ+D
v1d/SxsVwfw5+JdOqe/UV8yfXxc4XmbF9W2oTzVDNm/hwf/W61B/DibLeSKf
MH9+A+NlpUS/qCTmz8Eb30xtXxnF/DlYa9CI/s6JzJ/7YDy8IzNGK4b5cx/2
++nMn4OHkgv4kpg/v4n2MEnfgfj89h6tsWvB5ByXg6nMn4OP5hr7XnjG/Pkt
gYs1af4simP+HEyGK/fI+6WO7Qfvgv80WT6fFMP8Ofi9Ue3631HMn99Gf02O
20xk/hysETj6VyDGU+Yt1eMbwPYDN5yxL2H+/A7qcwgXMSeV+XPwiR+aVoHp
zJ+Dz1v2MR7ykvlzX0G8Pi6S+XMw3e+UzXy5H+pzYEODR3wn6/y+Nc40jPlz
8JjwMwm2+D7y3jATTO+rSmL+/C7a+wt9/M5GMn8OTn7aJlP5z5+DX6XN40eh
vx9aUMsp3kN5lF+Y36Oc+XPwFr2aXUVpzJ+D9xT1b579jvny+2g/yYG27zuZ
vq+pYP4c/En+4EWHt8yf+wvi86hzmT8H/yg82Ub2W1N/Dv63nkwzev+1dvDP
ApGKZxzz5w8E8fmoqcyfgyNjj/+SyGL+HNz3zSO3k0j/29AvJrMeon8c2GhB
9qdQfw4m2ym8apg/BweOu989Pp7580eov493tV1Hf0a6rZNgOdMXIUHpzJ+D
6frTf/78scBdW7l3hXQZ8+fguvgPB3rkMn8ONjn+R9+N7Fe6LTxWCRC4Nepe
19/g+bxuDvW2B+v2LvK1Q/nMuxF+Mj6AvV9F+ft4tm3cEiiI91O87mR749jF
paifhh6XjF+CTTafWDwJv9d+aaKeTJDAtajozuuL8Zave5amJTipXxfRIZSv
sdvOwU/AG/wGPv+F9Heck+7Z9YnAPa98ov2V7M8486B1GXjlnKphi5Cfy9FL
3wXH6wdsLcf3Sbh8yGoHt0U8mbwG7bP5MdVH154KnO9wo1ElqZ1svjD6UzPi
RfJIlGcD2KP36IeHn4uo954VLHBfdFySDpP9So6/9riD6fniSL/MAa8N1eBZ
DrOFNOR32N6pSyeHCJy13eVXZD5gtadg5kmwKRFVZH/G7j2jS8B7lR5qpOD3
I3fJDdJ8JnDyzbOzyP6vbTuCegjgf/tHyT3hKs8RT7oeeg45nfzI8ccNNTy/
rfXpTHvyedVU5yv4PtLKx4PJOTMByO/k9QkPFEM7/ZeD5aarW8Ala2/5RaP/
V7WQcH4JnkAusHqEeFh9017mBfJ/zKH+xWivDq7UXW8J/mBVtWI2nk9teemS
J+C7d55+20/et5oe1Okahvb059pib9SHI8YDNczAE7k7vQbcRjwYPVe8B+73
n3nzAcQ7wrf7d/Ds8J3vfDE+cTJoajIIx/hsMrfV/yniYYHbu2vgMV8e9kxH
/JD34g3gL1W/w34jvaf1017Oeilw4517ZgQiveS/uYNVD/CHitCek3FiNVhx
p+uea2BXnbsnJkegvtw7mKSB39eZPmf3SXB92bPB99F+knFDCZiel47yvKx9
ZLHmK3Bt3Q9v8n5pktIMAdxhku91CO0P2VeXBVYgF2ggv73GrlZQjUT6/XfG
qZP16Oi294A3kQ2c6J+a1a98jQd3xGoa+KA98lHTKld8jfbZNTD3LcqbbIve
Aq5cb7txIcZT7aq24S/BdB0M4oesi5OJQvxl3g17iPIwVnp02RJMzxdF+XYM
MTj+BHx5oNfRdSQeBtXYdo1G/30MAyrk33JF57Vm4HOyIVd3oj5iVrnoHniS
RNT8i4jXQLmYad/BPcjBteR9q+w6NcMYgXs9wWv0IDw/eS92HZzg3nP4WbQ3
Ib2vSTSC6TmMxD9ITf8yK1bgzv7VuaNP5g+SRWXuYLp+/ibiodve1GrwXnJR
OsZn1hLyYZPj0N/o10qrguX+Prl7Ekzvd8J4JLLD6FIJ2N9k4aRH+Hzbz/qj
mvGYPxs+mXYd8av4/cwuAZwmL6WT8BDx0KZukQX2GJnVJpD+oSXRQDUB/an1
XQMNlAe5tnYPmJPfEJeH/E9u7PpfAti6/GGdMeqrQ/2t/gMTMV6f0HecEvJL
9bNel62J7H0H2a9UU9bwEjyaXMAVjHj44FgqkyRwp9rmB0wIQDxUD0qxBOee
ffN7NBkvVYSGPgGj9MqrUJ+PlJv5dU0WqFdyIfszyprdzcD0/j6yv7vkwpF7
YPt3226EoXydisbt/A4m1w3lIv/ItUKGKZhfOV9MeYDfe5u7beF18CFy/MZV
Eb1XqRFM918i/6Zk3hvBpaJ+fx/frzuen9wLdxE85MerqgfIT9eUqj/V4P4D
ZiWWoX3TSTpaPzkN8f7KdZoV/n9N/LA3J8FTnkavdED9vRz7KqkErBjzd0Uw
PicH6WimYz5IJnBgcu+GAI4O0XWMQ355RXhcyALPJgcoIr/nhWsfVs0QuIuz
G4cvRvvVHJq7fQ84KCPRMB3/3+eZ3eoE8E5ygT3qH1l3NTAT/z9izhkJ5Hd7
0GPtrWDy3nsyysc3wHB4BDgkZ/qsBMSv8aNPsn2y2PsL8r7V3+W3JXjq2+A5
HSQe7o2sewK+cuOw8UDiq/1ii7tmd64PlLizPtEMXDPoQmQ5WW9480/IPTA5
no6cp2N+4/rt7+Brj01kc9Af9rw2w80wR+DWP+p+Ng7fF+JZzF8HG1eXd7ig
fpJrfRrB9Lxt1E+ZywNWcblof87lHxqN/A9zD553EUzPx8bzWbsZa70H0/tJ
yHr0840qU/IwvpcwnHMenxPvdApMttMPR33admp0Rwk4tHScdhGJB5fkWs18
gcu3JguKEQ8nNhcJ4PC/yQ6fLiMejnVPyALXxC4cvw2/P/TInWDVAoELmHz5
zVl/xAPP3doDJtdykvbz/wAjvhuG
         "]]}, {
        Hue[0.08640786499873876, 0.6, 0.6], 
        Directive[
         PointSize[0.002777777777777778], 
         RGBColor[0.363898, 0.618501, 0.782349], 
         AbsoluteThickness[1.6]], 
        PointBox[CompressedData["
1:eJxM3Xc8Vf0DB3AadtkaxqWykr1nRzZlFTKiZJQyKhWaFyWFlFEaMhpKNEQa
IhpmQ0nLasloGWkYv885ned1fn89r/dz3TO++5zPOTc5/3DXwEkcHBw3+Dk4
yP+2KV19oTGPTYhdulqmrCdHlCiymzxhjsnmuwXE5YhEBed7sbBTsXLqq1ly
hJ8861YhHLWSo8tCTo7Qnff1ynM4gGv++44ZcoTA3IqCMXiDKV9r/kw5olzW
O9NJnk1kDcgVzMb2Uljzk6Pgbep31hxkyREBMr/jcuHX3Zr12jMYH46KNvIQ
kyOMpWtj6uHap1Kev6fJEcJSRzYMwlG7bnsU4fPu2UFrpBTYxJnh61M6BeWI
ilm6flbwU9ax6I34+7SZU9zD4BeuxOsJITkiZMazxUfghHFeNXd8n5DIs6iC
54bkPbbB+UmIbzDqgdmmCq7H8P1+UUJTRJFNvFvYRrCx/SzhdpkAeKpYb89c
IcZ19epxmnxyRLhQkXgynK3Em3gN52sluF2gDP5QVfjxEfYnOd1hcgdc1bPi
NgvbGxCY/YdbiU1YvtHc7DFdjqjl7/muAa99J91pJypHZPOVd3vCuwWkjQue
yxKRvAntsfAZYe2/Jg9kCTlu+cbncEnzabHIW7LEyNSh6jE4pYfXwSRHlmia
UnNDQZlNpOau5s74P7cfuvJ69JwskT/58GUneMPEoZ4nubJE9KRV56LgNoW3
KoNnZQlnTo3sXNh61QwrwROyhALHRHo97LctyG73MVlidLzpwCC5/bWhs98c
lyWax07ESs1nEw2vz0b54O8LRtdFW8EnB5dKcWfLErv+GkWEwc9Xzt57EMej
8vvliirYJvLxTes0xs+t+AK7YM5f55b1wCfavBRqDskSrT+3OIiosAnd0vVF
6th/8bDVImNYc8clOYNMWSJ+SMwwAB704m2Tx/l4Db5XT4Z75retCM6XJTQG
riqUwZN+3Nx5F8fD9YMt3QHfXj5zzrlTskTbN2cxngVsYs/V78OlKbJEyVcW
vyacq+aqxI/P/forfsXCbQL6nYNpjP1zX+h8w/no9iV9K4QHjnlsdsfnAr3e
n57DjT/4LJ3yZIl3n+e3jcGD6A4VOP7y7t/PFFTZxJbTfx6R55PyqbbeCbY9
H684BAd8PHI3Clbi9/PrOyxLGH8IKs+F9bYk9hYlyhLdXVPODsIlO2q9i3G8
FZ3PTkipsYkI87IFfgdlibSOvDQr2OkTa0daCmMNFbGenXBI+4b9YXDy8dlr
zBJkCQLN/Ah87PJYQBK+L/FWMKoKzt+0c//7VFmi/3V7WA88qzt8kRyOp/pV
UaCIOj43q5PWy5Ilsl5u9zGGH+7uH/6K71u9mG2fTHooXl4mlbG40aUrDkmy
xMCzcv0OWFurdkV8IuMlqt59B/B5bXOCGo8Gm2iRfz+zDseb/dRdXhPO3Ru+
qg3bi3wiL+UFb4rVM9y+X5awfzwkEgc/Vrd/4rcP/eNRDe9F2Jr3D78pPh9p
PMzR8n9ualg1MgYvYKe/LE1Gf6jX+KqgySZMT6rY8+J8ousmPjjBCwsOiNXj
fBUenmzOhXPGSz49TGCcvHretniyP9xfX1cPq0Y99UhFe2y+Z1w1CPc+6YnW
hwtq+K5LabGJGzo7uzLQP3ahAK3gDKVtDoZHZAm3uwWnw2DbsWE+fpyvStXW
40dg402CvB0H0P4rxBN7YEPeM+rx8YyduGzqCvF58e0Pu0S0mfPxuhkbGgBf
dFcYdT3I2HNW8nZf9CeNGy4ByfDAo1wBN5Q/FwbsMpi3Wty5AOfXVvbNpQNu
OKF2IBHbKym9Y8ujg++ju1zC54nXkhdqwgYJ60oTMtAfSnz0vOCIq9PeslG+
uldVVOPgHO21Szfj7wWu/Jl7Ee6037J+Sizaf/FR4XF4roRmv0YK45PzO7RF
cDwpRcE8irpsYvEsg5wzOL+Ai3oTTvCzCsfeBnzfuHDqzyh4nlXA8vtxsoTw
hef9ubDNsoIwtb3oHwX57+thn8bH05bgfCvObXw9CKeYCHmehtPOmj+V0mMT
VuV1BVooz5AzQrVWcHOK5E59nC9xuuNOGBwrla7xDMcnkV9cegR+aub+/Q3Z
H3J3XKyCr2jN/n0bx1OTszi/Bxbgan37FOebdUrymIg+xm+hutTVOP7w7N5U
Y/jIPU9hXZyf1ckbCQGwUOaV3OPYn+SJfTuT4Rhn5/3uOH5yHCmDM/tf8tzD
+dVmKazvgDW/bTjLC0diQ5oGbOJetAG7B8dvn5nm7AWvPTijuYuN9p/hbxMH
n5h5OC3xAOOJ4scnhrH/kTRNs4swp1Zkfw7ZHw5z6LbAG5IfB0xge/mHHquM
wxrT1aQ34fyjU7PnKBqyiYqJg6IK6J/OB0NnOcOG24Kvke1HAQUbDZf0bioV
34T2f+D1WD0cklCpsC6AsXCqem7sOrT/xKg+KSM2UeP/vPSnL+P9TQ9Lc73Q
H/bZvLOCueLWff3sh/6QIPEqDB7Z3HlCeAXmh70fHx+Bf7/Jlr0Ct8Zfe1AF
H7KJmBu4FP0hLq6iB17+oVXwiifmh1jXayLGWO/wGN+/4IL+wJYrNIZ3Gify
TLii/e+qPJoM7/E5H2zuzPjgvYZnN/B5yfYVeztg21kbONcsZhx8s9VuB7aX
uG3BDh4TNtEka3b5vRP6Q8zfTZrw9UXLk+Xx97rR9SFesKq5NbHHAf0hKmtV
HLxv/uisdnz+bsua5Rfhox1rtd67oT9s1ndqgTtF+5b9dkf739RiomjKJspr
TVe0YX/GG09rO8OvMjIPxXig/W/YND8azlM2HstBeZLDdB5s+OJ+qM5yxs/u
3KiM8UF/CBOe2QDrV+fNccT300M7pw/Bd5zcctn4+5D1l6ZKm7GJvxmPEoJR
fsS6naNWcJKD2+t3qB+JkCWDYfDnBOHqfJR//xqp3iPk33u4H0vH51lBN1t7
4BezOmYcQfmFByY+ElmI/nL2qlI/THZbY3jzJxmROx6MX96+UOKF/UuuVrwd
ABcSqlyC3ugPq35eTYZPeZgM28K1K++fL4PD1mIlivLI9kvP6YA9tlt0lSxB
//BdfYSHYBPhwX7RqSg/+xVaKZpw54s2kxacj5wP5x4vWNIuNmIqyr/J89TG
i/CWLu7upU6Mxa7VdaXh+9EepivH4aVb/pivWMx4tENY/ALq09ldwEPRnE2I
vOL2lMDnCm5vljjDUy7sEqpDexpdesEyGg7Reh96Bufb7BptnAe/816u347j
LXCx1WqAAz8s6F+L/Y+knxCVXIT26zE1RBPl0ZS2js8SFvVXO/8ax5N/2Igz
FN5fe3m/vhfjr1OD9sxB+3FKffn1DhxATk+ejNPbGj/boPwUDp772A0Lbdnv
FrcSx5e85a2QBZu41jhHzHsVji/J6pkhXFZZYhqDvyenQX84dNxv8wccD1YF
VQfgyUceHjuE7bslXr1+DW4u5LS3IPtngvMZLks2IV0UYmeD+mndwzqhDmM0
yb6C8y+K/3p4ObxP9Khjnztjnda1p8+gfcTHVSSyYbL4UtGfvWKTdl+A5+jX
TPuF8tVge299Br88da/bEcfDtXt+2ChcpbDuuQXa99udvwPkrdjEmsvnBwtQ
/uQ6yRH+/PZLzFpsn1zH5sApvZGyfTh+3Rhdog6+unqu0CXsTyB6iv4AfMpT
JOcsju/d1meqktZYr0gsCVZcyni7P2YsuHxL3jxLeNYHtWox1GfK5g2SofDw
Ap6PO3C8AZGESCYszbHB4xL2T87rlbDb3g36+xzRfze2T3TD5PRdge9XhG//
YmiD9VOO6CJuOC3M4YM//KV5b00zzicEy+4D8BPfHSZDVoyjMmXn5tijf64r
r22DOe7XHja0Ztwa/OhPOtpr/9qESi5btB+ZXzMv2mI9t8a9TB1ODzmV8hDH
mxUsX7QcXj9He0Y5HB40lM8m/37j2tFqfN8qsObYBVggXWw5B9rHD/9V+0bh
pZlyKZtR37WrNHbJ27GJ6pFxri9oj9krJzY7whHe3lG+aK+Rfo/Wb4VPh6GD
OjN2P9kyadsy9Fffk6tz4N1Z3zoVcfyyK9Z71cE5Th/smrG9EW9jlwH45LTf
wVyovyYvPltJexy/fdSiS5gv8j1fmVnC5R6fim6ifKOXF+iGwl95zk1VR/k7
eWxdkAmPFJv7xaD+RpeJz/4M66hJ8dTh8+alH4SEHbD+IxfmaK8FriXcRvCZ
ts+rzZwZv13DEc7G8e50iR33h89LCN//gPpyc3YZPgAXznkbsMwO85eTbP81
+JGe/llFlCen47d3bfCllZI/AtDfWxffecW1GN+/Ld11DduPt/d5uBzW5eb5
9Bnf97JTucOGyenZBNvXsP1z7QKcO/w9MI9s/1gGPoMNyAUo3GZ1NG8UfhOC
EdiPsa9tQoIG2nOJZXCW/BK0L7tV7e9x/IkWeqmOcMrlgn3PUH9+i6YmbIUv
DBb8qkT56Jo/35EDx1SLCCqR8xeRH1kHZ0cb9t8h+4PZxnUDcLusl8prbK/c
1Nxf0hHj+8cSE0HMRwHGHU6hsNTjYKIC52NsVGydCc8Q8hL0c2Sc8T3edxfa
r7DhDtNKOHVxguNjC8xf+ot1PsMpXN8lbNFeK/QkVYSd2ERkxtfiEhxvmm6v
nBHs++aNah22H6JzY+Zq2OC0CzsN7YXQ3ieYBO8s0PEPskF/0PLgKoVFhdIi
5OBq9eFBLmfM9+c+chdj/1lq93rVYd3+kXtG6F/hqmldy+GYh8pGhy0Ya21i
N6zG51YL/F+y4SMblk5uwvYkVTQfX4BDD12T3GGJ/qHM8eAZLOsftycNrlV6
fHsUViIvcLG9bMXsEnkXNvGJECwNJdD+5U1yt8LWPAf1UmwZK8std1Mn54c5
r1Pq4JM29yekzdH+5c7vGYBPpZ68fgXnny8btV3SFddbnbeaJG0Yn0nIbalD
eUWzbDZZwoVcq8JGcL5OMhIhobBseb0oD+pXQfrjykzYUSFM/B45f0le86iE
l4SsmXwZ32+eHef4Gc7Iav7jjf5SMMvVSngp1qNP3W7eQn3unClnYgR/EH5r
+wrbV5GoVE6Cf6503b4df88pniJbCjvVGV5JcGTs89l+ygUcb6voihnt8Ibi
VXsfkOs5kQXTuZfhevBLv4ogOT8I/52iAdeUWWVNg72E6v8uhyf35y/1wPY0
BLMG2PDtSU/TtHC8XNPX9FyARQcvnhZH+ZHX8c9g7dFzkko4v0S+liZ5N9Qn
2UDdGKuNlynaoj3r8my6tRXWufW1yNaHcZv8BndL9EcB7kVXc2CvIOH9Rdje
u6nC5+vg+R/sTflxfOVTOk8NwEt7FFHjmB8mX8qUdMf1q0Oh3AYcT8CkncmW
MO/EnDWNGB+MOZfEh8J7+DERkf2BQ2pbJiwislZyF7ZXMXZjzWeYiC/f+BPj
Y9roPj9hDzZRv4+fyEf7CsFCzAhGb5TqtmZsxGPk1WKE/vBHYclqeFn4tPUZ
aG8Sv4ctkuBc+yaZNWjPZLMvhV9sav77YCH6x880zXb4+o6Df/pwvlnD/krc
y9nE+y5T7ky0X6tBDglPOMxRfjKBzyUHHgvELqfnD7L9f8+eXAh795S+Wo72
Wvst9M8zOCfpx6qfixi3b1ppuAjHm/3V5McoLP94eIcBji/yC/9neU/sT8dS
fBzbs+9/3e4IZ6+4M7wKxyvbd75lK3x64qPXNfSXkZ6oxhx4QVD8dW7sL79b
4uYA/Ku9I6fCnrG6qxK/H8rf6eO1c5ZemB+OOLkLoP0pfIjLDoUfjRM3QnH+
o+9cMzLhAkml745mjPsmpD414Pybu+SSKmEdsa236/D3BZ3fYz/DLm/2ugiZ
4PqmozJa2JtNbF1QZmdljPmhPSXCCFY5PXr6Nfan0rYieDWstdljy10DtP/X
f5eVwlIWHBH95oyfP7PpFMTfx7/MWsTtg/nj6cacBJSfV+saQw3YjBzgcf4a
L/Q1POGDndb1EnaMqfuHKF+uFi7FWHgKeQGI8m171iJdCJPL34fYHnlf8Tkc
fPLHjg3Yf+LTTfxjcKLyIUt1HL/uY+HfjitQHjJrI7z/z4XyGDhQPu8aL33K
gXlY9tc+4PvlDTvb6mBFTZ6LUmh/KfVLng/ADrLyW8jy/c9xuo/OzsXxBNRJ
NUj6MudvXNt31xJWGFfqbUR9Cz+8WR4Ki8Sr5Djj+933Ey9lwjXfhTXlsf2K
e8vPVsJHtd+I/8H2QtCAhf0wnlxq9N5sxdj2gPZeQ2xfoiqdvRo20ey774zj
77+zOioJFtxdXuhhiPZfoRVeCs8Q/GZ42YRxVePW76LYf9ZtzqB2WODTpdQb
2H/4rSc+3CvZRLfulsReU/SPm6eWasBjP3EBi+1J3giz94R/v1yRcxr1/eO6
qXks/DzgwRt71G9tmYBBIdze/WvNBrI/lL5Rew4nteICCdu3L4mWUliF7Sen
Vd/G/mWv2oo6wcIF4+bzUB8jl2fwRcGfIj0XrzdjnBvYtlAC32+69IkjF04I
+8ldr4v+UFw6UgfP0f3ifwzlEY0F+QBc2jalQwfH73Rx6UdJf6x31E9dnKmG
/oGFjSX8RLn2sbUe+sP5H82h8MTki2634IJzB6sqYf5FmGm00f7P+l7/DDc+
iZqzj2z/Z1SLhVdjvFrq/mzYhLG1pWb0ZPRvsl8YrabLG+bMbzi+Gp7qJOfR
S/aH3GOHk+A/Nh2n16J+i3PWJpbCArW+38bh+FMGu9thUYuNWhswn2mcfBGq
EYD5sOgtfyPOn+vEmQBPuFR3zkxulF/bsUjvWLgwg7fyOVySZeFaCJfZhJcf
xP4Tj4rYPYe/CCz17iUYJ38pzRnB+fod6Vo4BtsNae3/iPLWzbyspxCI+XNR
D7+cPuaHjF2qTvCra648H7TQP9Ic50XB3pZiafqo//LD0pK5cENg/qad+Dzl
UL9wPRz81Fg8At8PSL3FMwjHSHENeuDvhVM8f1oGYfwX1w/TJNt/ktKXUPjB
/tmLa/B5xYGR95nwHt9dIqe0Gd9Z+6d/N5y2/8HrSvjWyogmadRvSGLG08/w
F7uVm6bj+Il9AbXCwVhvpase3oL6kkjQrjSCP/nsL6xHe+zfM6lsNRx4jvXc
CuNFdfzTi0mwy7DKSUEcb1ZcTn4pTN7O/KqO9s82O8S9hk1clk56qYjjk9w9
bZ8GfOT+vU/vjRjn/bAU6kb/+LHz7U5P2KLh5q4FaB+1Owo3x66h7w/i8+zt
MesL4aH77QfU8f3IbXarn8Mr1n1b6obt28fM9BqDw6e3hghifJaN7nZWWIvr
U/21s8VwviNby2yc4BOz15h1o/7yNy/TzYWNpv5+VYv+EB05d0E9vG3dysIp
OH/nTQNzBuGtIsLjVgaMP7xVeKuCzxU23p0lFYL6+lLG34Ttj0akClnB3v0/
PQNRns3hftxhcMWHXQNbyfkhTG08k/x8O9/uH+T8EDo2VAm3y93nSET5uq1v
7PsMfxDkyt5Gzg/rjr8TXofxL/TC10PYPob7J6thVvzu7bxwcTDPwyTY9bvY
xjPYX3xQa0UpXGHwoyVFi/GJqkiv6yg/r8Cz19rhGf7DNjNx/hoBmwu512P9
cfaYp4Mm+sdqyzwNuH3iIa8oPm9bJZrlCesV72oNhhP9ruwthLetYan8UkX7
99294zn8cignhyxf3RVOkWNw0Ju16yzRXwR8ZNYphGL8WqKyhyDnB68vq5zg
17OFk+K0GTsXfhZs0kF/8Ly9PArO7AvVFif7w/IDTrmwiFZq8BGyP3h4WdfD
kfKTWhZqYH5wVzYdhMmc6REs7PZLWyoM65Usvh+22B5mtflW8J8dE5/uY/yo
cM2UC4N7snz9F6D+Qpx1BKvgc32JxfzYPuE0masHPrZixH0ezlfCsXlUOBzt
87HNrA2ajMl2tRftv39x7qARPLLFYWMVzq/aIaJ3NaxwfrEmN8o7y35hVxJc
ZRJQn4DyCLeb/rIUFlXyF67B9q1s2x61w4/ud/ycQrZ/q223NSIwv86umJ1D
tn9L+xJP+Mb90bdP4GyLWRdiI5j6iFz0OacQ/vHysb8yOT+YXz/yHHb7uUJ4
VJ/x6+In3A0oHzlib8oYvETtQZURvj9i5rZHYQObeGf0QHwG/r7JdN52J/j4
g59eT1A++SaDG6PgnNE24xDsP9q4em0urPpo5qcp6C/ORodW1sP6d/WXnML8
Oqqv7ii1EfXZeXJ7DMq/WW/c0moj3R5xfAW6TcZhsMjrjWr3dRnH1fDPcVVB
f9A5oXUErhTa2D6B8cNNe51y1UY6L0L5q2gZyfbAfCdbX5LzPacm7wyRTWxq
HvyG82tVfznNGB6RUTP8iv3Hq275mwSvSpGpvG7O2Jtno3M1zofMxdrhD78F
CvS1GVN5iTLaP5mXR2J+nGiUNdNgbEkuqLB9Kj+H138O2kXWF5Wfw+eHd+ZL
ozyp/BxuSQ+QTiHnBzI/hw8YnAwoxP6o/Bxu/bX452OU9zu5pFMKm9nE8M/u
PDmYys9hqxOOV1tQXlReDosqN33aQLZ/Mi+HHS4mWZthf1ReDlss63r83Ywx
pvFt1igvKj/fgv23n9+9DfVP5efwH77mJHJ9SuXncNejPYd8cX5Ufg7jMj75
CDk/kPk5rNbQGvgL4xmVl2+FPcW7FIwZO/INygSj/5K3DYxhm48KIWuxPyov
30qvVw0Yx8cr+T3B31P5OXy0Yr1xKMYTKj+Hy1Tr16ei/qj8PAr968J1rjL8
PZWfw+u/ft51A8dH5efw1SDMnOT1NI97SyFsSg6A+ozrDyyuumRO5+ewfN2m
HSw9Oi+Pxvp40km741p0Xg4vC8vL/KTGWOjw1MWdanR+DidVfuEVMabzc/hk
zpLpp3To/Bw+ky/VqKBB5+ew+EO2R4MqnZ/HYP65kvDzihGdn8PTnS6lB2rQ
+Tn84HTlkWptOi+HPfdNZ881pPNymPXKR/exIZ2Xb2MT5q13dvsaMKbW04Z0
fg5L5p4632pK5+fwkc0Ty/ep0fk5/HTeldNvTen8HN47ETl5qhmdn8OvTabH
/Tam8/PtbCJ/kuKbKlM6P4dXuKCk0V4Tv3zl9IL3RM3zzTaj83I4S2lR7xY9
xt2FH1ZvNafzc1gy9r1WmBGdn8MBk3v8nxnR+fkOjB8J62VXWNL5OezpVHTn
phadn8OLVn58MseCzs/hYIWZj3RN6PwcJq9z3czo/Hwnxnt5zpAQQzovhxeo
zh3OtqfzcvjpIZ9xCyPGVuSC2ozOz2H3gSu3CEM6P4c1r2+74WRG5+fwRY6O
0HaCzs93oTyaOGYEWND5OZx6e5OSBa6fw1sdlgbAJq8N/FXN6PwcPpbxxaJ9
EZ2Xwyyx9LwMYzov343r4W/nHjjo03k57P30kwE53/9nhYi+sGwjOj+HH6ti
BtWl83N4xq0d7lnmdH4Oy5ttjR3Tp/Nz+KhWBOGgTufn8MGklk8TpnRezkZ7
kE1LOqHLWIC8cFel83J4XdnA4QlNOi+H+fs1DzWbMOalFpp0fg4/z9pm+0uN
zs9jMX/cr9k23YTOz+F9uy0KyPmCys/hvrrR/PBFdH4OYzYuVlCn83LY8Ud5
gYQhnZfHsYnyyMboB2h/8bdKthjDflbW3PPM6bwcJh/vMNCl83LYUflSxhNT
xr9vCkz0mNH5Oax4WpfrpAGdn8PFt6IvWOjR+Xk81vdLnje/1aLzc5ineGBK
tR6dn8PFq302bNCh83J4VXJJD48G4xlkIE2uly7VzW6Be+yynj/Ro/PyPWxi
C7rvdEM6L4fHA0c+rPo/12bESMQb0fk57G65ZOg3Qefn8Kkpet2d5nR+Dssq
z6mZr0fn5zB5nZVhSOfne9lUvV0g6PwcXhr1pP+mPp2Xw2mzX3OsN6Dzctj/
5arFf7TpvBxuqpXdKqzHeIKluHimKp2fJ+B65MciI5MFdH4Or7yy98BbbTo/
hxcImSqnadH5OXyba0fPF0U6P4dd4tbONNOi83P4UOle121of9lHh/159qG9
6BWMvTCj83OYYynX9DXmdF4Orxh7OW/hfDovh5UXnv/Zo8FYrfDyrE4tOj+H
awQfnUsxpfNzuPHZjbx0DTo/T0R7VpqX1aJN5+ew8+wQscM6dH4OP/qTvvoq
OT8k8XPnwcKSC06cRnkX7D8/NJhI50dadF6+H+1vzYYHGgsZfxhe6bpdh87L
4QYb1+YagnHQqYdKj3Xo/ByecXJBabs6nZ/D82ev2xWsTefncPIzIayk6fz8
ANZnCWs73i6k83P4UBa/j4wxnZfDm1M4X/WZMrYwMon/Qc4PO1IOlsFTZ6/v
NdGi8/IkNrXuV9dh3Fj27MU+Azo/h4vChk8M6dH5eRJ9f0eLzs9hrXpt9QRd
Oj+HFxp33vRXo/NzePzms5OKZP+I5LIeh3dc9S83UqLz9GSsL60UHYr06Twd
Lu26rPNdm87L4bnkRK9O5+XwvJPsQ0dUGScNT1scpkPn53Dq22OR3vPp/DyF
TWS0RJo+VaXzc9hWk8jjXUDn57DR1YGGlQvo/Bx+F3m4SA3HUxPc11kFF1UH
7ebXovN0eLd/QJ2UCp2nH8R66rCsD6cqnZfDl/ie+3+XpfNyWJ0M+OYxXuvm
YFSvSefnMNkOI/To/Pwgcz1G5eepbCKi5+hgki6dn8Pk43oNhnR+DisFulpI
KtF5OUxOr40ajNdvV/jbrUnn5fDSx7HOZHuj8vJDuF6MbZe0MGDcKjJg/liN
zs/hXy7T/ppq0vk5fHiO1sV38nR+DtvUS9jdUqbzc9hSfFwgXAH9wXmG8hCs
sZrvhcFctH/HUgnrwyi/Zuf81HmM68/84L9E9ocl8dPCYbdQXMHgfIvt5/yt
gmeUm7xIIq8f7H786IG7E7vXcxoytvbOsPyJ/XvZVn0WSWMTG/9+TBNH/WjY
HOwwhs2mVkVxoX64rH1fBMCv5i1854HttVmqNiXDyjwyHe3YX4nFaE0ZnPm0
tlsc5ZO4qOFmBzw8vL1pI/anS6wt0ExnExKjevei8PcCCw1OecEvbz7nGcP2
3plyZ8bBvsKj4fKoP/KwL8JhHfnjMbqMB7L6T51DeaYYn4lrgS/1mJsro70G
GEXGjMN6l3ovSpDXE4YWGxQzMB5unjy1HecnbCCyxjmDvv+P8+nW6/KNhhfq
1R0kr/8rdC+75cHB5ZynWKi/dJ1dixvgNZfMZP7AhJa0kXQmxpd7c38M6DBW
zPPzXojvk4+BWcPGsxP+rCDnC/VbiuHwRyuFzla4Rm2/zFE4OcuyopNcL6l6
it+FZ15x4rhPXj8sUBLohf2H3i7yIK8fVEYmiR5BeZ3z4i/B+UjOf/DbGLY8
u53nAsb7WsWA7mS4seSw+3YVxs+PfZI+h78n7yt0wMk25+MV0T/t5z1t4DnK
pu7rPVBgfDq8WUdpDvrD3JxqTXjvw50SDnKYH+TCb3jB3D4ejTyYj8jnguKO
0nk2vp/PmnbuIpw+skHHBo6WeXuyBZbvOVanj/aqIBVzQDGLTbCja9MFUf6j
s+1inWGPzM8LStC/m2fNjI6GOWcENAygPxTM7A7Pg6s71IMcyPY/oyyoAVav
MjPaLM843navlDeOx01iz4oheLSru5Ib7U1FfNky6WNYn0ZgxkB74BSb62AN
q7Hs7ARxPGS/DIfdciTiEtB+ioXvGhyFN5y39/ZB+cULparfhd/rogGR1w+C
fgq98MI6ab1DOH6uaWOiJscxPxR2nx7B8bTxN/IFwn8bvtbVzGfc8+WxlQWO
v4TvOGcKbHhsrkol+msib8ivMrjiLPfUMzh/Px7Dbx2w89+ik0rYPpmT85xA
ff9ZOUsS9UE+h6cJjy3GSI3x6d2Us8+84Juqh/gfweWTN9fHwb4j7vMU4JRJ
lncvwhnsyV438X1jjnfF4/CUDTKOK2ej/U9cPqN4EuvtOPFzXiqMZxXlX+DF
8XeP7TrhDG8XPCK1Fa4YdUyLhnNja/jnYHvpf6X358FJuSfWeKB9hPzp390A
fxdvi1mC+iB+39o6BHuJ5JzNRPmQtw2ts9mEk2y/WCHKo2ZYyScc1tc/q7gA
388aGnE9Cju/26T4EvUXPvjA7i48d8ntySaajEXetE2OJO+/DmQQvXBngGT5
ZGn0hx8B+qKncL2QySqvx/kMfNNWM4FbuNAjUd+1XyfJB8JmR87bfZfB/PDl
qWQKLEVegKO8IvtzRK7Dp+rXOtXheOz7wnk74V9dsnL13OgPvWYcvDm4ftUY
lB5NZxFN3W+/eMHXeng6gw6xiPxPhR/i4CcBEybTohhvU/1coRnAIqI/xry5
CP9+kTBsncwinD/YNbfAcbnTVd5uZBEK72fWjcNTz5ml3k5jUe1YMRfrn0pC
SDaORTR3lpU5w/b+djf+JrGIgo49RdG59PySySLc2uYeb4CXzkn0tWYzniIz
k/i1m0Vwvrm7TzoP7Z8Mpg6ziNZXqbus8+j3FQ4yPrxi7azzR1hE8Uu/LeFw
4pXFlZbbWUR8q1roUZh8Wt5rC4vwejG2+m4ePV7tYxEaLY1evXDjvN6pp3A8
XM+Pu4jmo7/Oemj78yiLKHlquDAQDlp77tNGnF/iEx69FPibtK7CvROM5SZH
b/mN7+s9Oju3Eyavk1ecYxECTZtn855mE+IXN+hJX2FcEnVFwzKbRbxrsBTW
gq2eW546GMsiyNjfG/bm5t4miv2l1L0bj4OXeZg1DKayiMDaK8MX4Z/PewsL
8ffGD3f3t8B9bgGRBMpH+IHT+3F47Wi1it1OFtF9T+a14hmsD3Ym3ViXxSLS
q28/jIY/i30InpvAIkLuHriTB18JdQmK287Y+0plfzbqi6jyKm2A3wo78vue
ZhESlcoXh+AZ8ye8fLG9/opfedJn0b6DcQaoj5rbD7Os4WPpsWHqiSwi61Zm
ajjcEWY3/eUeFhF+MzDhKLzbtnKHdAGLQC/Y3AvnP3prUY3yGihrXid6jk2U
7ek+44/zry3N9TeBT4SGLXZC+8y+FuEZCOcKcSY4ZzA+d6l7XeY2FhFZstA5
5Rx9/RbJIuyvTre5DpPPlZxFe5W70mbaCQu7Xi+5tJ5FjFy6qMNbwCZ2fjSP
2Q83FW9T0Sqgr39j0B+K7Od4w4OGW2/5wuR98SI4y+45v9kKxiZBOVrjoWj/
BXvHxsnv689y28tmTD0Pj+NvPuc2pHge/Zv78Nbpm9Efzs7rc4ZvrqmNSsf2
d50Z7IqG+3RNlZRQXm6nq1/mwSs3f7ANRv2r4IKmAe6ySMw0SUH/yFv5YOg8
ff2O+io+NV5ifQHtdSi/Kz2RcejkrTmOqC+vkydyj8LyjdfGVA4w7nBZvagR
5alxYt3Ru+TfswYyC1Gf3MeNDvbCJ+4f2COH9taWxbtXtBDlF8HjFrIX/ePo
y+0mhfTzazi/xCPnNgXCtde3TvuD8vbL3BKSAj9N/aGUEYH+kWG16jq85e9F
raU433eH3zvyXsT1/Ld3Y+XJjCOtlOWWB6L9p7JNvOE96aeW/cV4FHjQWTse
jp6apxgYy1gN00nnLvSHFNb8Itj2zMunBqh/4eSvsi9gXO3MH8fn3QcqZkzA
ZpsvusZgPKjYnzRdqQjr+/0RaS6oj/RE76kusNiUg+HfcHwh++aPRsO1R5zv
duF4JPbW9jTA+z+3vnDC9vrjj3QOweS8o4H6rokLapUuZhPlUVGP2dheVqzu
I2u4slVI6gibcUF41rNAOJw95X44fOa2+6KtqB+r3c9uHYUbeV9/+B6N/rEr
7+pdOLpv9E0g6mNgx4bzvbBx8rVl7ejftduJHNFLbMJ0td/VHxgvI2PakwPh
lrnTwtZtY0w+BxoUjvYftX3bdbhxhUMt9w4WlZN0wls2SE7r/D/PP2Spno/x
EcPVWt7LdH6G+s6P7PHTgieXxQn/jcf8sKnc3Rt+JX/hOhfK03ljwpJ4+LK+
5jzF1ZgfNrhbFsGHH1XVNqA8sSo2fgHXCJ927cf2m8OGNCfgxfqJ5ivJ/hBa
o6R0hU2ss7MxPIrjcVu3SiLmCp0v7Ef7D9GYlg8ve3/m+L1UxjJ65BUw+sPa
icmNsLN0YXr2Whb1nOUQHOHzYMm0ZegPQSd/SF9F/yEfx1iH+SFw/Wdr+PYK
9SXCzugPAcYd4fBraVeB1DUs6rrlKOw/uCG0YDna/8qCmt6r9PPxroyb6n/K
hXui/ftaXzEpQX+3jbe+7IL2v0K8IBB+my17pW0FYzJuFPBCf/D5kJ0C5/H3
en+yxPzgXZJxHd4x92bwCgv0B8/YpE44uvcQ13UrzA/LXeJ4r7GJqOP6jnxL
0T88ZGO04CafzoHlsLHbneB42OvHtD2PrRnv5KyI6F6E/rAs2bcIfrA37Ce3
Pdq/i8riCVj58KUprq6M0w5oXk7B9tKd/yxSKsX1gXCX3xRT9AenOkMX+O0L
iewj+D7heFQjBtZfKieTaIP+sSRYMR/eFHRrEQv10e+gJ9MIL7zHxa+I8qmx
nyo+DCflcZtxOaD92+ZPsimj309zZKzvNlL7CeUjaW3+/Sg8fv2wtCTKc8BS
qPsuLPmaYz2xjPE26gED9AeLjrZe+MwbkRud2H/2ouLnotdRn7Wbl9Z7oz+Y
72gwgaM/fbz81xfzA7G4OhC+/VnFVhvlJbdQ8kYK7PnX+E1+MPqDae+l63BC
CGYSD7R/430necvZRLgyRpL/cyD5At9KtH9DhQPe8MPgq7uy3dH+DYbZ8fCh
7xWV5g6MhQsXVmugvZGXkUVwbJdPjcAS9AfdtPAXsHX6Ty4/tD/yMckJuFT/
V3UAymOXtuYKpRu4vl3CbnyE+nTT4ljmAi+dmn/YCOXDqZFtng8fuXDtvq4Z
4zNvd6QcxPkVq5qoD8PPS3+aubmh/S/gV5C5ifWjkbuyqTbjsT9yesttWdRz
azawxxznsThYY/550QjYboHy1lNoH9zKUXxZcLEV/5MytIc2RRvOaviMnfLn
nzi+EgWJX73wQ2tZ31YW+of8x6+it7C+D5BOKcbnenPj3gbCD1xuJHoZMe7i
cVXegvp9h2Xs9Vv0ehbtq5z1vaoTJp9DqbFi/OSLfPJT7J+MFXlvYz5ta9ix
Ef0pELvRgmPcgkur0L6MpVac8YbJ1wkcsX3yvl48vPTaRnUN1E/3rL+Hi2BM
i+Xv0d4rZtYnvoBllm4NnLEY/WFG1u4J+LSBjbQ06j9EYs1WpQqsX7ZU8n1H
/UmIcQXGwKMpXVdOoXz7RVq88+HxVQ4Hz9ozToovO+GA+iLHwUZ4GXlDGMeT
JbTJbhiO/LqlQkcX/UFwESFzB/MHuy55jgrmh+nC+jZ36PEH5YdRWzUCNnEy
CeZH/dTy7ZSshhfsuqO63J7x0ba0hD1wJI8Ur1glm1hDJo0L0f65+yZMYOGO
RE91d8ZL8uvuz8T25Lhu/gyET3nt2OyG9joyJfFLCtwRwbqha4j5YfLyD9fh
V3PW6v8xYFG5Uyd8ye+yZBnKI5rz51PeKjZh4bb4zCkC/YPjfq0WbEQ+kOyE
9j/mXxYP2+4bmKoawPj+bLWNTqjv8385Tr+AHQXq6u5he7v+PD42AZ/QWKWj
4sA4xEH6wzCOz+139iGlu2zCxzOvpBHjmcqv0H0ud+n3OXH+nCMmu2LgL7fm
/OpAf3o5zL8lHy7S2HFJDudbPPR6fSO8XDbGVQHtK37w/Oph+F6j2UEX9Cev
gSgvmWo2Iau4eGYTtqfxw8bFBr7sqSZ5EuN129ePZlnV9Ptdymj/X67pVlf/
93wx47UP8nr60T4T++MW9MF7LMJ/fMf2/fpc54rV0M9nonz1euVmm8KLttqd
EEd7Eej5LhQER1l9r8wwQf/oruQ+CI/zZanEzUd/+JQyfh3ever3YKg5+sPH
FcOdMPlcygKUl/H7v++07rEJV8WcxMv4XPhd/Stv2B7d9bA147EcNVclsj90
Zj2JhzdH8bw/h7+v6FjzsAjWdy2zfY36SG/Xv/MCNv5bHzeE+gtp4yqduEev
D9CeibcthUr32dRzoAT6g8Sb03kusJm5/61taA81Lxel5sPk8ltqEWNxGZ1b
X7H98BedO4bhXVWTJ/OgvVi1XIqUeUDff1j+f6byKPSH5zvX2Tygr7fx9wPN
S/wj4NazVyrI/kW+x54Fm+Qt2rwJ5Zn9pM+pGiYvB0ywPfK+ah9M5s577dAf
HiWaij1kEwavN9R8Q/+Qa1quYwpvErH348HnIw2KKkHwjQcY8DG+kN2mHG5Z
8WpqHMovpjZdsAuWRHP28GBMPY+O+cn54Wouvlr6eVZ8X+GB1pgWPLdy575p
eugP9ziHvGGh4t2LTMn5oeZJbzzcfCEzMh3t6Xz1qa4ieLuKiOhztP9dd8Ne
voBZQp8Xv9ZB+68UeKBUh/XsozDVNHJ+uPPmtgscunyppxjqm3zPKwaevuRV
D7cV4z6ZVz7k+EDmZvlw7mKcGfpH/E3b3EbYuq8gJJacH27MODoMf4jnzfdE
eWigAcrU089n4Xi4r5fusYF5Gl4+acL5tZXGb4+ANW4pCvKjPSSWzAmphgXJ
BzLwOVaxK/vgWZ5aDwdgvStVHmIN9PP+KE+BywcdTeHFUtGyV20Z7xOuzk8m
10vFvlZB8LZXW17PxvmWF6maHITJy1kTtI+Ui6Na5fDJmwOe2RhfAgsblLvg
uL3jvGoob+MLx2T5GnE9yXpuxYfyaJIeU9eHxQjNqwE4nu5zBtN9YLXzr8Ni
0b7IdrgHvnGWCArG/kJOnxl4ASctrrp0iGz/WDBPwIH3pua4eDG+JP8hLpuc
L/IsOpWa0N4yzEvvor/354i0usCB7t8ijFF/Nae6mmJgGf3RsJs4nqzsy/fy
m+j5BvNT+MldtxrhlidcKydrsf7l54+wnrR0kHFSYWzxYWh4O7l+I/NyeP6D
38edMV5TeTncl/TtgIMVY82s+TMzMD5R+Tk8zcChbqM/619+/ohZz1L5+WOs
dzVlt1VgfUXl5/CN0I78cZwvlZfDxydlnbRyYrw1O+qRBNqHZEsPUQZv7GzZ
GIz2yH+cU43nCdpn+PV53JhvqbwcXtO7+UAV2T/JvByW5UnNXa3PWObtydI3
qB8qP39CP9+J8SQg05T3IvzS//rj+VjfUPn5E/p+MuqHys9hsp1FGrP+vX/+
lE1k+nGttsT3qfwc3lu37G4B6oPKz+HV1lHbhFDeVF4O/7TGDKLO+peXwwte
Wpu8UmURfQfiy6SaUd++ZKDN+Brny908mqx/+Tl82f3LsVQF1r/8HO4Oa3VY
SvZfMj+Hp030cPGhPKj8HM6yGV/ZaceY6o+oTypPf8YmzvrNaTdC/6Xyczgs
n/P2VBwvlZfD6XddBnrRH6i8HO6b5Bv00oCxy8/MjXdgKj+H98xpe6wMU/n5
c/RH8oFItK/G7dwLNeHd14nYd4qsf/k5bCJ8L9oA50e9fw5fEJz3TQrrO/ko
i9ktcLtJi5w++iv1vjksZT7/fgr6H5Wft2B+HD/64qwc619eDn/h/7zHGPW9
c9Ou4SjY9LjbqUJVxp0vS7q1sF6i8nN44/6UDwM4fyo/hytjdVY/RXlS+Tk8
6aZ6cBmOn8rPX2A8iAtelIbPqfwcTkjkUo7C8VL5+Qv6/h+Ol8rP4ahvBZpy
mA+mkhM5fFHyW0oS9k/l5a1Yn5nY3QxCeVN5Odxl5Wd+zJzx9b4zypNQ/lR+
DvtQwQiL8CVfQIExrZmZwFR+3vrf84ysf3n5SzYhMHU991w9xpZjauub0H+o
/Bz+cSospwrnR+Xn8PaBy87rcD5UXg4PygQfu4zxgMrL4e+OZqZluoxbZ/CG
GqK8qfwcll1Z9FoXx0/l56/YxJ09m9+3oX6o/BweClugJIDtU/n5K6b9UO+b
w0o2nHkrUV5Ufg5/38fX0oT9UXn5a5Rvwq8EVRzPUee7XVav6XwE9Ufl5bB8
+h2hjWqsf3k5vOVu5zFjI8bzJ3Nfi8R8QuXnsLTpzvBnGG9+OIzd7oFfKrtP
q0Z5U/n5G/SHkJzfJzCfUPk5TD7+4bgK/WP399wAeCHH+SUn0N9krXkOlsHT
zudFZWB8pN43hw+s7/57HuVB5eVvUV5V7rwSmN+pvByO5L6ivQfjUZS5ZYgX
fHcWVrZ6jMXPa5QJkdf7ZH4O5+hdeMZewPqXn7+lnwfA+VP5+Vv6fiH2T+Xl
bbhe9zlYPYzypfLyNvr+pzFj8uc9luH71Pvo8P2GZzfyyPZP5uXwXg70GNQv
lZfDv23tY2YaMY6ffjPeAt+n8vN2XC+bTe5twvhL5eew7ynDvqU4P3KaDoNv
ivZXPsJ8RuXn7fTvK5DXN2R+Dn/leur1FPV/VXXyI5EONjHwZOv1qzh/6n1z
2FqpLPYszo/Kzzvo6wXMD1ReDk9cEZKehPLlV154vgyWk0k8cm4p4zJhpy3a
q1n/8nP45fGZh9M8Wf/y8042dd/BjbzeIfNzmMyNeTHfUvk5fM39miF5/FRe
DvOSDxSYMc5dMv1UJDkfkPk5fPZrvdpMtI80mb3uil0Yr3X4rxnjfKi8HL5+
RMe6D+sTKi+HfU+uJn7aMy47lfRjFforlZ/Dt77HDZ7H+NI3q1qzARb/ZPpI
h5wfyPwcppb/+NzN6RNL+h3mCym5ydH4PpWfw87kzwWgfVG5O/zI+e0PBXL9
RubncO8lj+URfqx/eTlMPpd/EutPKi9/j/nw2KXDB00ZZ0x/MWGI86Pyc9ij
aZPlHbQvKj+HA+SMpqSgPVH5+fv/3j9i/cvP4fd3JW7twPE18lnd7CC3d3Kn
8wyUN5Wff0B7yy/QHsH6n8rP4dMRpnytmJ/ludgZcfDrg2KHVsmz/uXlH+jn
GTHeU3n5B/p9G0XGVL6K8YTKz+Eg7YTTEmjP5H0vxY9s4ptUvbM42guVn8Ni
CklBgeT1DZmfw69MyTeTWf/yc3hudn+QNcqv6O/DRUPwglWhSSdxvFRe/olN
kK+P6uBzKi+HT73Pvz8Lx0/l5bBzh9a5BrQXrpHJMkdh1R4l7hJDxgPbjo/3
Y/1J5efwiT/EwCNyfiDzc1h0aEbMPbQfKj/vpn+fCuXpO7DwtzE8dC65N1ID
/UMp43sA3OP/zF4O/YXKz+HZOkNOEWg/VH4Obz5cpHYO6x0qL/9M/z4U2iuV
l8Nin0WjD/+fo65tuOeF8ZLKz+F5bK7j5HqCys/hFOJ2sR/2/6l779mLcL8j
VnQYn6n8HC59m8W7F+VB5ec9+FzzUPN6NcaoZosDGO+o/BwmXxfmRPuh8nN4
ZFLJokPof1ReDmfzvDM5gfI/2j7uMwSLe2Ts8NBhPDPaU5Qfx0vl5730/UNc
D1P5Ofw7mOsHG+2Hys/h2WvP35ZG+VD5OWzUtzSlDvM1lZ/DM5SUL3OgvMnf
XRHtY1Pj+lPsn8rP4aO/0IBRf7LkD2XB0xPOsFlWjM3JAQDti8rL4WDyB9Cc
GAcJsV7+wHqRys/J7ZMX/ij/qMfsjzz9bOLgX/e+e9gelZ/30/0B8xuVn/fT
x4P6flpfUXWR/JxjPeZMxrZ/ru0fR/1Q+Tm5vYlJ5rvRn6m8/AvWO7drp4yi
f1B5Odx52+BHixnjf++Xs/7l5/C9yzVHhzD+Uvk5THa3jxiPqPwcFo94PHgO
4weVn8NaDxJeNaD8qPz8K5twIG/ML2ZMvf+Hv6fyc9jt9bvZpzwZ538kBEsx
HlN5OWz4oyXlHcYrKi//hvWjYXrufHfGh00XNaXifKj8HJ5h6zw6E8dH5eew
TWP/4EyUJ5Wfw1NDN/46jc+p/BwW81ynVIr5kMrLv7Op39Egr6/J58A14c9v
Ys/cdGZsfTTPZ7YTnZfDnmPCezkd6Lwcpi7sUB9pF2uetsAhoooj5Pzwn+dq
XXyX7EPn5/D8sfgScvyk8vMfGG/77n2MsqLz8x/0+99of33nJi5Gw+TvkARY
03k5HL0VK2VyvfR24NAQfOTi/og0TcYHqtX2y9jSefkAmzAQHnv9x47Oy2H/
nHV+hDpj3wUCh54p0vn5AP18pxGdn8On/xpO/Y3vbzpp7dULc5Iv9FjR+fkg
m3h2asxWGPXZ1hxiawIXRs0drHWi8/RB+vk/lKff49YF1+G5w9n1axfS+Tl8
N7WlKNuCzsuH2MTTFSLBVhi/yHWgFrybvAHowFh8YqvlHiM6P4fHKsRkdLzp
/BxW+nFDtN+Jzs+H6OsrSzo/h/OyFFvFbOm8fBj1ieYwA+uXipovT5xhV2sf
jtm6dH4O25MdDeNNUeLUO3kw+R6YhSmdl8McY3d2DS6i83KYUH97Q0OL8eXa
Syx/bTo//4n5XfDJDkOcL9ce8yxruDrxc+uLhXR+DtdtuXNq9kI6P4ezuQQO
m2F/vrt3RPbCgQbZj3cb0fn5CMZ3DAPOOnR+Ds9TKOjyNqDzcnhpusP7GWZ0
Xg6TbyOT64n/TD4+2ob9Jcfss74OX1e0Xb91IZ2fw2rkBY8JnZ//oq+ndej8
HFZzW3tgHT6PvjhrVjx8MlAi96U9Y2q+Iuj8HH6//0A+eX21cAPH2Dg8/sO3
VEuTzst/09ez6nReDg/H3bTNNWHcNg8zijadn8Pk/4+YR+fnMDn9TdGh83OY
/F2KySp0fg6f3lDQsceUzsv/YL7Q/FQsj79/GGRzIRx+OufN751GdF7+h/49
RhM6L/9D359TpfNymMxJnqB9kb8zIfqXTVzR9Y6uc2J8Pu62zGIjOj+Hyefq
ftnS+TlcVazg5KlK5+dw+PCJoTsoj+gVlSuvw85JC7JWYz1B/u5LJ7z6SEH7
bFs6Px+ln080pfNzeHjNBcXBhXReDq/ZaqtJuDKm7m9a0/k5vIO8ca9M5+cw
+fjQPU06P4e/15gvSsf2yOe0lcZwPbi3szzJgc7P4eaZRfkXMD4QCb8H8mCs
nr6LmDD+9/sUuH5wXNTTAG/w3NPEYUPn6WPM/TwqLx9nEx3nd2/Lxv6u2u28
Fw5nPsGAoMv422EDlTwFOj8fp/MSSTo/H6fzs/l0fj5OP9+jROfnExgvJHDB
hePJ3iZ4xATWIF+Iw3hmH10UnwLvNJLRdraj83N42vhOTW/0b6OF9zd0wt6r
/vhaONN5OUcsIeDZ1mtoSOfl8H/9+z/377PQS1Wj83N4sEiwLxntIc2Ic0k8
LH2JGDptQufn8N0k5eXvTej8HF47psr5y4bOz2GOZRveS2D7u9YfZrlwxhIH
dH5M/25J5+ewfIOd0g4XOi+H132/M3+GEZ2XwxGL5CZNl2NcGz3BUsT+ZmvY
/hmCVc4ExyRq0vn5pFhC7eP2KyNz6PwcnskbanhEi87P4f+uDzapxLcchUc+
rMp9oUPn5bCi6HU+fw3GjzhmBDRge40KVZdNJscSdzSncDw0o/NyeLFuSeYk
LTovh5cd1CkvMmXsYKx7RHIBnZ/D3TNTK9pN6fwcLqpBgzOm8/MpsYTXLgeO
cWU6P4dbQwS35eJ4yPuu3rBHz1cjSexvmRS3bxH8ObdsWj4+73b1cXsBv7T/
rJZoQefl8LoTS2w49Om8fGoscST50W9lHH/RDAtDF7gy+5KnmsP/ufn39wXm
dH4Oxx+TcxNbSOfnMPl6bbgpnZ/DJiLqTt0YP7lEd4kNw7m/MECR94PtnvPL
cMUSkfOOTKSa0fk5nILdp2jT+Tn8rHJehrIenZfD55oMprnI03k5HFbVnSCs
xVjI5E7FOiE6P+eOJRpEeYzvz6fzc9hFfGmPIso7mefB3UCY+r00fTo/h0+/
m0gp0KDzc1iOeoEK/cPkxtlOmHxP/Bra/6fJk07y8sRSv0vRQ/YHI490Lfj9
vtJfYhp0Xg7PtSNHWMwPE6ZRRfB2xaCKmfMZk/eVv1jR+TlsPY9Ptc+Mzs9h
6vkVPTo/542l35ek83NYI/bB4jz0fxXNx/YxsNfOzvlOznR+DvN8ELEh109U
fg6HkEEY1qfU76ryxRKvjfOL7LXovBy+cOsqP5cinZfDdSYD3JPVGd/MuRPo
qE/n53x0/0T/kv1exVENRz4LOrFXic7PYfJ1CmsDOj/njyXEjjr26cHUc0Gw
w5b1U95hPBSY4/osBf61P6zirA2dn8PkeyRk/6XycvjLAAYcUzovF4glzk4f
iNEwZGwXwArwRPkXfOQu1oIvjz9edWcBnZ/DBnGVfo16dH4OU88/WtP5OSxT
NadyJ8qLo8si8QVM/tzNYTM6P4f9rvMkDZPrJXH9MJdpsUT92+1zb6I8PN/u
CoiBi7PT2vXN6Lwc/u/+BJWXw+Q4dVGX8WkpjBwadH4OR5APINnQ+fn0WOLt
91s9map0fg5PUrLObNSk83N4oB8FokLn5fC0pd69smgfXU8fCPfB2VbfllWZ
0vm5YCzx0L6x5LAenZfDch69nkLz6bwcJp879MD4YtQ06UsKTL1frsb40WjI
dCETOj+H04N9p99Sp/Nz+MB+g5MBxnR+LoT27udzoRnlm1ZrVqsFuw8PGC8h
ny+ZSKv0hr/s2l0agvJrHtUsKoLJnzds1aPzc/hmbOi9NFM6L4fNyR+ctaLz
cuFYwof8gRITxjs2u+VIaNP5Ofzf/XMqP4ep31NEeUve2bM5H753RS0s35zO
z+GPpSI3HbTo/BwmH8e2x/FtunHX2UYklvodjaXzGFukxokEofy4v0vYRsDa
LvHPvwjQeTksS57gbMwP18ZU+uBlhl+UDRUZx58Ymdgwh87PRTFf6MmsvyJJ
5+fwQ5EXD14q0/k5TP3+hiSdn8O4OmEJSNF5OZyh/En280zG8wQtJdaK0Pm5
WCxB/IwZeciP+eGC5StvuGt77/IzU+i8HE4VVUgKkqfzctgj6siBXzKMHQ5t
l08VofNzeMuBquUdGG+Lzuy+NgFLOiyXXD2Dzs/FY4m971L0f0+j83PYT7lB
6CEfnZfDQ65XNC/NZYzVO+ubPJ2fw/43hQoXzqHzcgm6vfPTeTm8zp996bMC
Y+te04xn01mE7vGHqyLgYz5J7M0CdH4ONy8jb0TS+Tl8elm1aIw0nZ/DQnPj
bSRRP8mZk03FZmB/T98lrZKh83L4p1/32SaUL/nc3EF4yub6fEmsPz4dWjiz
HP7WkPWFT5XOy+GnPucOZc6n8/KZsURnXtqZF/yMp70PEyoSp/Nz2J98gJNF
5+ewUdGbnJ/8dH4OZz5KCOadQ+fnMJkjr5iF9l9l+ngCJu9TuuD4whL23lea
FUusimiSHhOk83O4wB0rEx46L4fXkIEXD52Xw/f6A9+sxf4exlbnNMLU7/lL
Mz59ZmBL/Fw6P4dXr5R+KChO5+ezY4kc8ZlXb4rT+Tl8+uyKxdqof9md49si
4BTPn/Mu43hLri3dlAWT79n/nkvn6fDy2b9cpknS+bkk5gvT75rLhem8HLbL
uXv2kSidl8O/K5bs+qnNWHnKxsS5gnR+Ds/7MRBZPJPOz+G/plccM/B5wSYr
5S44slT8b8N0Oj+XiiWwGh3chO0Ln187Qxum3tfE9znC2VP2wOR7H/n8jGX+
ei6wEqHzc3ijnjTn21GZf3k5fOta12UdWcwPmHiVpNE+lq9P28/FuPGL79e0
yXR+DpOvu7f8lfmXn8OqMecmfeWl83M48MEb+0tjMv/yc5h8740b/U/yuPR5
GZlYIsr/xYFctHfyPS0b2N0/O+PaJLT/o7cyI+Dl5IUVtt/lNyU5C55oKF3D
if4YmekZX016ntnWWNSXfYbStj7SvnyCx7C//yxd3CLzE+crlz6yQYyF8exB
5eNynJ+RN7HGFP7Arp2zBPNt06EMvyBYCZffgvg8PzXA/SC8iLxBi/HQOWWS
ZRfcEr1stAP1q5D81IhPFvPtHFwBoL+NHsjR1IZ5dV4+j8Z427w/XMkHTrm6
U1sT7fF8ohlrD0y9D/R/5u34K3kN/bfaOUG8GL4WOfXNPtgt4a1AKyxK/vAg
1h8qewsnc8ihPzeLcTqiv3HuifmjBK+4t9X/BXn9tbjmuwu8Pz1o0ADnUxw7
83MMTOUlYmj/u8taGmEMyw+c0H432Uw0DMMBDQObZ+H4uXcuq5GZE/vvfXb0
hzYsE2zgQ0rXLv5VZLzMIHbZfpR3ybaByxGw5Tqr4+9Rf4kxd89lwZpkEIn6
8YtOza6GRcgLCpS/XpRfRh/Mfyxz+Sycv8BWtSSxuWgvFlJ97yRYBHlbJAim
fg+Gl7E0S/XRTHweuDEkuBz+PhMtGPsz3mDo2wXP3yD9fj85P+C4+Oahv8gM
t6oIMCb7aR7Ki7wPpQ3zuipv0RmXISpCzy7ygeUP7UgN5MT8sH6z4R7YX9Vs
ahX6T5H2HfViWNHJc0kr2jt5Y7EVJkR+fpmH9imx9p00h3wskSDx6tEI+l9N
0G5+V5i6n43+khXoNGkbTI7zimg/4QEyv/Pl6flelHHpjKdbFqM8rFZ/+dYI
/5fHS/rf/jQM9y3DQgH1r6s8tU1GIZbwvTO8qgLrqVo/r+c2sO7Orox5GB+y
fZUbImCtyRk/vmH7yfPMy6th6vcqJBl/jn9ifgT9b8Qz8KyYIsZb8sYu2kPT
cp2TpjBn+yTe/dge+c8oBMHU76FPZ/y4qrbhGMonxr15/0H40rzoYnJ/ZC5W
DluSBYPtKyyLiOqCdRXu+biiPY26LgznU4olzt8ZPCCC+Vt89r5Abdihltv0
OD4/79zm4wNTj+Og/e5yurh0D0z+fGUH+iN5V7YVntxnsLMA3+dcPMuAQzmW
WG/+LVkO+yOvE5VhsntH/J/LVIbuaqE+iu2uy7vC//79FMwPQhxS22B58ofl
0Z+9bNxET8MmpziHg7B9DVzYNMHRTYVGhVPR/i2qR2TmxxLPj7sMuokwdrxW
mDqA8080X/kxYj49X6D9+hHqb7Ng8mmYMzg/vYXjzdVwxI7l4c9nM57o3dAR
gv5E/rsGffBY3pSxPeiP70xOVImpxBIndKbt/4T2UG687ropzClavlkfx59i
ZFQcBAeXVsmIYn8FnHGnD8Ln89+HBGA9I6x/7nAXLDav7BY3D+PjU3DliuMn
75tqL8D4LXHnzgscX7q22FYfeHa4SoUe+hP5u917YGVyQSjOOCFBY+dsbvQH
zasBxfCX+adHT6O/S2iwvVvh9q0CB8fQ//rVnF05VGOJjqoP1odQfjWqLDtl
mPr9ffSfrAVfF7rCMe8MvQkcH7nbbbCSIH/pWZwP+ZjqadKrtx+tIOcHxfmS
P2HqeW0lxpvK3be9RPvu+mLOY6uG+QpXD49ZjOt/+3+7j/GLvG6PgKnfS0D5
OcwN+pkFz68zklqB85Obo/ulGn707n61EPZv1LPjfR/cHVH08zLON18m76mp
Otprd00JOT7952mhHHqyOB9nKaLyIFxa4LQxAfWpIClYVg5n+7fINmI+Gp3V
frEL1iEf6J5gvDcyiuc9tk/ex+PTwPwcsUJzLubj8zO2H9OGb/62jnz8R4ao
br+X6gNT/54P2qcbOtAeuEFYKzV4RIYg/5mTYpj8HT9+lDf53D6HJq5vzsms
jUD5FAu5r1aGtTgrrQ+jf8QLynu5wtTvGeBzr+lDztvg4+58bB+cj8a0GpvT
cKqaXpGYCGPq/jX6E7fAYbMmOOTt8Q4N9J82vlW6P+GX3xI3XyCvJ3g1FrC0
Ygnynxe5i/aeyDMxxxYWLHv5pQSmflcM/rNN2WQN1sN6XCeFjsGb3tyxGUN9
kM/d1MAK+vsv6uJ8ycdexbRj//0eEfZP/ewC3FLMuzYZ+w/kKHgXBO+Q+3B7
AuX7n6cubbp4BudrPLHl1UHYNGvX0BK0V2odAF9xeRGugO11j4o97IJlj+Y/
/Ib6q/j7voJPJ/bf71uiPNL/XL2mDS/5LbQsGfMH8cs5bw9M/XsJKB+JEVZW
May+d2PeCpT/l+GvB1vhef9r6rzjufr+OG6XCA2U9EE72qHNp42igbZ2UWnR
lFQfIS2KSkgLlRTtpIGIBioVhcqqFEJmxO/1Po7v/f35fNzP595zz3i/z7mv
c95vZdmTi/6PL5TJ+n6CP35a9chTykjSEg8U5c2JVdjdH2xCjuoP5kuVC7fM
Bo+jjV4o7+QK/XW7wNMTPMZKMB/SLq9fFgoeSRvNSkVio3sT5qWCVVZ3WjoP
5UspPTWjhv5P+7fQ/7b8MhpnZixpOb8Ae0Lzks1gFr8U9a9XnKEfCK6PO9os
g+u13y/oPaXf0359A4Ed5D0jN+B9Ur9t7lIC7nh2THwT7AXpiOojYC/HBXTW
wfvQvjUTsE2yfpg9yj+z4HPjavCmN89n/0J5+uRf++MDnqh7amSlFPzDV9ef
90fw7yFoL/XLSV/zwPQ2rrj/ntzitOEjMV/oY6yTWSMS2+bcT1oENlNPuhqJ
+9G+Ow/wZAoUWiMwO9+E9pT+NOfWdbBovfYNjd8icVZW74hMcER/GAD8/3pm
1TmpUbC34ekq91F/ySHjTvUHvz+RXjm2TiQe8m6Zxy7wjB4JT9rifVr5xyfN
10oYf7lvmp1SwaN/dFR5hPqpCTBbUwM2HHhjmBbshXf6maU6oyUt+kFbgQ+c
f/+8K8b3kjTHuWZgiltJ6yfj1DFWm8GW5/9oxaK/zPDfPykQvCRguvphjJ/8
Fx/HPAWrUKBr/J7SupSAX6h/LuqB8l/2idMxGSNh47wSz2tllj8L/adDUmF7
XzA7b1olEpNZiwH7d9DcOwXlfZQgacgDYzT5dNIQ+Lif90J5mi/Fz6psNxbr
w/dO9n1w/7VxusXDwXcSXzgUYj4hfvL7yyIwfac6An9EbgY9Vyyf86dxDfzl
YI82qdfp+kzPiAC8z9PYRYmZ4Ix1t250xPXTDwxipcZJWuJrwp6zuEfgHk/1
P6do64i17wWc3QUe+VGhTIz2q7xjfzIUTLq0NsrTyjNSixQmov1TbhsfSQVX
DBg/RQz7krdrj3sN+Ltm7x+DUb9bbr5z0TGRiL+NqfOWxf+n3bi42QzM9n9i
/acX7eSwGVzrdFZbHtcpjn4gGKuz311RX6nX1OY8BVut/CZzCu/rcvX6RHVT
+Dcsh3Zi/jQzYvdoE/B4d8szU+UFLt03Z2kK2n/N5mdD7MFLi113nCyHf7jU
rZ8vmMJzWKK/vg3/KYoBn99/+u6eaviHsBj1fPAXK+qQWD84yigridGfVEvq
BmP82F6cK2so5t9b8Xzp89XlHmCp7t9eKmG8dXMw+X4dXBQoc/oMykPfATPB
FJ3jB/rH/jPL30uNh72y8/A/C/vbyjRdjqf1RPDQV/3BL/eJ1mbjfkOCpJ7O
BjebFCTsA7cJTI/ZBXalgHao/9yAkOhQsATLrYdo31un1l9KBef6Vy5QRPt5
nxwbUgNm8XjQn+m5OhNw/4e2mecx3pT9rkg2g7OfLu63FNfzj+3YGQjOv9o9
aRTqr2Fe/Man4I0xf2+YNwks0nzf4wLq56iPhn0JODmoUeMM/Ouqo0V26hNh
f7D8MMb/6ZynCbiHtYmcLcpnY/PPwh6MabmjD+rv+8HZE3zB7HwS+p//gfLB
+eD7P0fbWHcUWJKU9yoK/sTdqm13w0kScfRxn1x59G8ND7vOdmBal05TFHh3
Wu71U/h9qfsAJc9JvP9hfv1U0iAdBT50WMUsAc/PMZ9Ul0m/Jz0f7btx7+nf
UpMl4qSmm7sqwZP3OHzrD/7qkNz+Cfy50eS9GbvA22ulck/hfVJ2vX8RCoZ1
PutL35NcQuNTwSyfB65v2el8vwa8XJ1WJiLxtB0TonSmSFiclZ5o/1Zm50vQ
X/S2dwg3A089ojj0FK5TnqLNYEpH1YT3Sd0S5RcIVjPxd3iO9RPlVXsK1qCN
7ugfj0Yn7y0Bj9st11SO6xSnzWSqpGU/D8rfuOHBKnvw7l69xymj/6gbyy7y
Bef+Cn08AHzFcZ51DFhty+2I3nifPev6WuSDdw3171SqJXCTWYeuc+DPbNfW
iJXM8H7TMePA/GTDUNMRhuCX+5f8/I7/Szv4D7IDdy14WrIKz89avaK3Jzgw
tWBIAOaL11cN044CS8bGuv5Cfe1fKd0pC/xL6kCsC+zJghWvFaXNeX3jfdos
21A7G8zy1WE+n7tkXNku8MZ37TJqtQRWIgET9qWmj2dhKJidN0Z7e9tlZ6eC
dTI9D25Gf6bP0jVgu4Tz93agPxsv3PlcxwLr42TVE1PQH8kvmYH/zLHzWovx
QnlAAuk6CYU6AkfOPfZGuj/8QfemwBJw8QoT3dd4/hgb6+Pq0yRig483OhzA
fLSDdQ9vEzB9Lo2TEzhqp639HbTf91kVe+zBz7f33/r8h0j8eGbcNl9wX1rw
w//6z/BZHwOeU56tVgB7tdZq8cp8sD4FfKL5k+XAhUrTuX/E84d0mmxmB17u
sdDkeEeBx9ABKYyH02ZrjKPAJ3vUW+jifhunjhyYBZ4qNeKQJtqLwkJKW0pY
u33rKrANBQDBfEp78gctfXB9jmLNErxf5cSwDtZgtn8d7ZsyYUtbV0uuB6F+
8xQfNYWCe3Rpc+ooxusWLPxTwZad9baOgf2ZZppXUgOevTyzZhtYzyS6QMdK
IpajgCmofzW5lNebwey8MspzcXT3lEBwr5hGryolgc9U909eifmry6iSx0/B
iQFVtfS+M0fG3ikBs3jImE+RDKM+A+tbx+cRbTHfaDSaf9EEzPKTYry+NewX
aA+2pICTqN+Ev6ZeMWAK53zoj8AUV90Q728wZOVWpZmwF2oR70oqRGLpwcMd
DcGnCvfaWZZhfjRQZoUdGNbcd0C5wOcfr7I6Rf5iwJv5nmC9+XFyG2C/KSx9
FJjlr0L/X6C/cWoWOP7QY4kheEh/ExPpWRKx7SCbpjuwvxblnob64LD6FQuC
ML+gPJzWYEtLyYhQ1Id3L5euYWAW7xfj4cKvBNU0MIVT08d4MkbD1IIXntI6
fxb1q6z3/Z/ObPjPHp9HN2sIHLXLoGOnXvAXOnerzMAnXLEyRf9q+Nb0czOY
ne/B+PfpbpMfCKbd1UG0ntDu+fEpePj65hcWGO9julWml4BZ/H20B+neJtaw
Hx4vnpxEfbZyN/oQg/HhrzHoqi94ACVEgr1aq/7vfAz4zfhTm350F/iKQ+S/
M6g/95zJAfngeJvh6/rDnmt0CvJRssH6qn7f1bGYb5V2WOtpCO5YO+/va1pP
q43abQf+Oi1v/C30p5zMfc6eYLa/FOOV4oBHgaO3XunwF/Wjrbx1nrQt/Eva
9CHB5B8yHlnp2/LxjOelKHaaYg3eVPLR+TTsE+0DdQXHz7aLe6kt8I6ycYuc
wLTvPgycfOZt/F/Yl2kKe/XTwFNl2htvRfvoyc/QqwVTnqdkPL9WVtRFdw7m
p1/77dyK9kyVKVUxB38o8t8bgPI+SpFrDARrzcZKh/SG5vl/noJZPDMw5UEo
AU/vghGF9mlsrP2qPhf+dEpaQgjWL/R5yAR8ZV3p7ggtgW8XeH6xRPtc+Xsi
zR7Mzo+g/vbUr0zyBc8dt1Q0DGxbN/xhDHhftHWkFuY3BrUyt/LBdPz0BfyZ
dM2bK0rzJOIpfb5mmmE9SHG/DcHracIN3l9pctQTHHIz8HpfzCfOxHjtjwK/
TXYVn6P+X56zKwu8VSrR7lE7gbs+y9VdgPdr8/uqk/R82CvjyCsD8P/cUpc1
+uDMLlsm/MD4q7n9dIk1eAI5GoxX719d5rqCCz/NHJqG/rj053fLMPCIAx8O
GsM+MP0cTOmDp7fl+vkC2LPDZ589gr2gOABTwUsCe8QVY/3I9HLw281GNw3Q
H5leDqZ5xfNqgS+NfdBBA8z0czCd0/n6HeUr86n9CR7u6F8dpMj184WYX6oE
pbwqgv/qdbtoLNjvsqZroCzX08HR18423VLg+jn4hma7LBX4j1Zmeiveh+nl
iyQsL1tCG66Xg3337x7jjfUZ08vBO1zCBkxU1vmPaXtgvhzXz8GYZvd1kOX6
OVh/XoHj6EpRi34O7k2CJO7HzpvbYT59tln0sEZg+q61FPXP9HPww54r7tSj
/gdnWy28aMf3T+B+TC8Hz0373HW9PNfLwfYDAtOsFARep7rr/F7SR0g/XywR
K4YmXi8FUzNOBTv0zLTsr8r1czCFG72H/lapFNXrNDjBcsqJZSWiFv0cHDSf
dgCLxPden2jbeYlEXF07e8drsrekny/h+ibuz/Rz8OCwQV2T8b5ML1/C9Sis
N9RevSm4B45xqklzaBBYmxZEUlw/B9skFvda2J7r50sxnz4y4fh83J/p5+CH
16o+OeL57Lw5OD3U8v041A/Tz8GrbDACpLh+Dl7qW7VGHf0xIcE8sBm8yfTr
PukqgVl+HJSX6eXLMH9aXKUeqsj1crDPcMssNxmBjdqZr66GP2P6OViLNrDj
fSoe2ji+ArN4+zJcPwdTHOoijD+mly+XiJ/oa+o3Y7xa3PeduglcQ+HNlfn5
czCLF6bB9XNw8L99TtkqXC8HT0md+zwZ/vjCrVc9Oq+QiO9+wgIG79vKLN6h
ItfPweumKMQckuL6OZjla0X9Mf0cTLrtDty/4XrbpnvgpDmvbyeifLQvSHGl
hOmuhegPTD8HBziOzVrehuvnK/n+GbwvbZvcD77wbvGk7A5cL6f/b6gaqqPG
9XIwhe8Jx/hr5bKdTbdnoX2Zfg7e/mFDLPUv99AZV/utwny5LTwg7AvTz8Ht
6IA47Cm5FRfws5lWt6/i/jlnD3m+Alu32TmO7D/Tz8HyXaXVj6px/Xw1ylcy
sMi1A9fLwVgFDHzZhuvl4GyPb6OPyHG9HHw6Y9XQG3h+K9tmW5ZbynL9HLz+
2uCOn2S4fg6m+wxR5fq5Pe63bvzvIxjfTD8H07nZD7I6/7GWpgqm/lw/B6+t
vSr1BfXx0FdFNQ/8zJg8uqhFL3eQsDxTjlJcLwc/FJvvk4c9b2VpSvBN34NJ
PwcPJKEO9al+2OLnfge+/wj9nennYJZPQYrr52BaF2pKc/18jYSde/skL/Cc
B7Fpnrgf08/B8WPqq7IUuH4O1vhc1OOxLNfLwew8BP5PYV+rwZdu9iuh9XMr
75QbMftuW66fr0V9XRyRMxXji+nn4LIJzmemtOP6OThjrVnOCrQH08vBlIfw
LpidPwez/ZxSXD9fh/odJgrriP49Y4ei1TgwbdfSk+N6OXi03FE5LbwP08vB
0d3uDnyhzPVysPuFnVKHcL2VZ5FAI8P183Vc70N/cnPqrNvOEePBd89qNVWu
n4Mpr1tFO66Xgx/+ckwxxfwvc/3Mhmvg8fdl2lXLCUzf1RUbuH4OTghPu5iP
9mR6+XqsXxdXvOuJ/jB4zeEPs8B/dMdNVqkQuO2rieGudVw/B0vRi8LfMP0c
rEMH2iu4fg429Bw1Pgjj+8DKlBvVYJafHvaK6ecbsP6VJG6rldL5jwOeTPj2
Asz0c/CEn9tqTmA831uc4Z4ApnngTyWun4PLxrdNOYX+yfTyjZKW/dJ1ArP4
IHgfpp+DKR2hHvmLBapLVoNp324m/s/0c/CC82a1zu24fg6GWZp9QkHgx956
o0635fr5Jqw3w2/5xUtz/Rx8d5DRBFNZrpeD+7t8XRGdL2rRyzcJ8xOml4P7
Opp2LfgjcJoGSqbK9fPNmI9P8oo7JsX1c/ARuwsutP+S6efgdwHkmOEfLI5/
dwG/+KcyeZ8K18/B3aZGJl1S4/o52LLjtBe5qE+ah4qcsB4uMg39AnvP9HIw
i48sw/VycOjVLdtpvt/Kc9Rk7RpkuH7uxPfb4vqF8e1CEsB0DqVemuvnYDon
a6zC9XNn+OO2z2X6SHG9HPzuDSZw3QRuCpl36YUm18/B6WeNIzKkuX4ONkv0
N7uA8jO9fAvWdyvxQ7SH/ohZ04aDOzouar6uKjDlOXhD/oL08y2CvsX0czA7
fy3N9XNwHJZTm9txvXwr2jdpYzsD1G8rB6xpmDsH/Zfp5+Db0Ze6N+H3OQOf
S+8C73ry5mg31CfTy8H9loWXLlHkejmY4sQro72ZXg6m8NUb2+j8x7I7lHr1
U+H6+TaJ+Jhbw+hNYKV+7zKmgg3XWG/1gb1g+jk44aD1NQ9Frpdv4/svNQRO
evbw6MjOXD/fjvbTv3z5rzrXz8E21se3jvwpatHLwQ0yLnlpeN9HoukHfcA5
1W87SzcJPLQ0qOGqJtfPwc80JNr+5B9IPwdHSGaZn6HvwaSf78B8531q0hfY
B6afg29hufEA92N6OfhDhF2nt38FfnGx27JZsB9MPweXLZm/ZjauUxouqZ0S
phvPUOJ6OXgKJZSS53r5TkEPbOWGYtN1btpcPwcn5GAiROsJ1fSOoWCjFW+2
bJPh+jlY9uSipHz0rzaT/0jVgGm6WyrF9XMXXL/TZex0Ja6fgz90u5NQ1Z7r
5+BmeYkU6SNMLwdvG/nAYjvux/Ry8M7jW1ILYX97y2vEdd4lEdd5y/6oLRVY
RIHH4Z+Yfg5m56/bcf0czOLvteX6Obj90eNzv/8Qtejl4Hin/cqFxQLf2qmt
8AfPZ/q5K9YX9XeXXkH9ZzYc2bYIHDMSI+WXqEUvB1Pe5j+YvzK9HOwol7/1
n4zOf/xmwZtvI3E/pp+Dt30N7hBG/qL2+Syp3Vgfbjp5vAj/Z/o5+PR9WzVZ
XGf6Obj43Yn0SvRfpp+Dya8eas/1c/D1oNmLDaS5Xg5uG6m9YCXKl9KnvoOO
G+9fUlwvB392ql7hB396r0SteRN4E31YIn/B+ZFt5vlAzN+Zfg5m+QDATD8H
y9BEkNYTpJ+Dn/SPtJmJ/sf08j0S8bxjb6TNcd2l++aU1eCTEw85fkd5mH4O
Zufp4U/WFBy4cx9spXJ2S48KrpeDh+ed+rsT453p5XsxX4hbqDse78f0cvAi
ShzdUeCN5GgruH4O1qcNomhfFqcLHHf86rzGGq6fgy9ddz35XZrr5/vgL2gj
N+w9yzMF9knCBE+Z6+fgaakiB3n8n+nn4M6vJ2WVo72YXk6/13ybp4ffW7xT
MkkFU168qP9jyhvlKs/1c3BEVac0+p7G9HOJhOXdov1jTD8HBzQU9hPLcf0c
nJ34/J+KOtfPwc/+KvQZ0Y7r52D67iqjwvVzd4l4dbXKvYmYz5AMOw7M4jnL
cP0czPJ1ynK9HMy+08sL7Ndt8getVv0cPLJ2rk8D/Ll+0tFneXT/gfKh/zD/
Yfr5fonYrTFs8u5W/Rx8IqS49zOwe9yL8x5gdp5MluvnYDqe+VKO6+XgDK9B
lzfCvjC93AP2Z1vHDk3VXC8Hh7/3vZ+M/nfzwXvn2R58f16FwEq3x4R2gf1k
+jn4m1313p11XD8HO9NB5Waun4NHUGA52Bs6lq7jifnpiUk142u4fu7J57OK
XD8Hq8+TslaAfVl5w1I/EHxZ2y/pH8YL08vB/kNNXi3G/5leDg5fkTa8plU/
B9P28tUYv0w/98L6lya0qN9Hkd7yJuCa07dMitpy/Ry8fjNlxOb6OTjg67s2
x+l7MOnn4IO27kPuKXH9HEzpFzpLc/38gKQl/yP8I9PPwQOjFm0Mqud6OXhV
+O2mk7AHky68vnkdTOvQZ3heK3ef2zP2bSXXz8Hhv43kkslfkH7uLREfDln4
wwLtx/Rz8OYUhbdJClwvB99asv3BHzmBi9rTiTf4h4whrqHewn4App+DNTOm
146m9QPp5QdhXw/8ToyEv2R6OThiqlbOBwWul4MpnexX8hecAxpnNJXBHzD9
HDxpzcZyD9yvt5/1mKfgusOTHORa9XNwePm5j1vxvkdTtvdXPwT7Uv8w/0ob
rp+Df5ybNrIKz2P6OZjy3JXQ/hHSz8FSh+1fv6b+T3o5WG2rzt53uJ7p/bKi
3WEJey9jVYGV7LzF1fg908/BCwM8tlnBvjH9HHyh3+u+lbAnTD8HF2aq3oiX
4fo52NHkent1Wa6fg6fnjb/1C/6I6edHUP96Pl9pPcb0c3DT1PCJl/A+S/Z0
PLsLzPKHturl4BXKkQV1HbheDh6ooJrxmNbTnM8/+ruD9GGmnx8R7Nk9FysX
naNon+S3XoMwvph+Dm7eEbXg9FdRi14ONqBE5uiPatsO2j4Fz5l6dIsCxsfF
yC/TS8DlCR8ci96LWvRzHwmrR+nfAp/rFngzo5nr5WCD/e/nJWC+ZbrpRF9f
8CbFONOwvwLXzd7xuuQT18/BFavbf57bqp+Dw091eVkF/8P0c1/YD/mHr6Jh
Pwwu9Pm7CNzwM0I8EOVj+jm46c2INVpyXD8H9/1ka1aP+qH7ZoLHkKGu4/r5
MYnY/MHqylQNrpeD89ziZGVxvZWZXoj2Zvo52G/z4ZU+6P8Ux30X+OPSvF6p
eF+mn4PZ8TeUl+nn4Lhiu4c6GP9MLz8uYXGoEgsEXj//8aCnqD+mn4MHssSt
ohb9HOywMHV0QQPXy8FwY9meeP83c31Xl4BJx+sK/9fKyyJO3+kMZvq5H+ZH
cxQ1vEgfIf0cfND04GhnlJfp5358fzr6p771q/G+YKd1b9d7Y/3K9HLwwvEZ
HQ3+CMzOI6H/Mv3cH/ZolGLYYDmul4MpvORfWa6X+/P92bR+IL0cPJIS8NUK
fGp0yq94Oa6fg7s+F51fjfqntIlSJyTi/e9KSwxQXqafg9/f0vWvxfsz/Rxc
/ckxMrFRYPZ9AeVn+vkJvr8Y/2f6Odj13ZKoaCmul5+UsDzVr9EeK00PhZmB
t1IAx0KBK3sVBz7/LmrRz8EadKCM/AXp52CDg3PnZ2P8M/0c3PzCwm82/Bnz
y+C/p0KHJaF8TD8/hfFLASXa6vzHPRp0X0rQP5meDiZzUYDylxi+nR1zip/X
wXWml4Pp+HMFradJLw9A+SWH97arFVjUFBg5C/2J6edg61OHV/RCf5w0RGWQ
XQDfr0D6IennYNNLuqbdMH9m+jn495XgGn+Ul+nn4HrzOzOS0f60T1D6NPon
HdCDvWb6OVg9r8/FF3hfppefFr4fMb0cTOGUl6N8r3rbZqeCD9dZvXKBfWll
2aVj3T1b9XP6/TefNevJP5B+Hoj5U12nE+3R/5l+DvbuG3v6jSrXy8FRbZvu
Hcd48ZlzJ/QpODamLjsE5WH6Odj6178pY/C+btqpx9SDYB/dB+W9pv1VpJeD
2z1q6mXShuvlxFkqU0pkBT6X+N0qupnr5+CdMJfl+D/FBYsBe0pPu74c78P0
czCLg1bC9fNgrM89Tm5txnyW6eXg+uk16RnofwodO5t6gikv5U30H6afg9OH
3AlTqeT6ObjruHuvT+D/TC8/w7/for2WtJ+ppQ+O3LL9TPt6gSnd+0aMD6af
g1+fWdq8Fe/P9HNw4s3TE2eTfyD9HLxT9pVrG9Ij2h6uTgXH67g17ZLienkI
5ofN35K8cb2VyQ5IFLh+DtbzOxzs0Z7r5eA+hxp8prfhejl4h8qqywcVuV4O
DpWaNWRFO4G1PkfGN/zl+vlZSUu8OLw/lpMXTMDZcd0vW2N+zPRzsNNQhQ+b
Ub9Xhtf6+oIf/El0vlvO9XOwn3b01efor0w/Pwf/618d5F0v8LJGwzKy10wv
B1N4izff4B+qLOZ7gs81ix5u+yiwyPFGtn0118/Bo18OmHCjSNSin4MNpm05
OZ/WE6Sfn4d97DhAhfRwpp+DKR2IM+zZrd5Xe7iCJ5ubha5vFNiKEni34/o5
mNKH0fcqinNeC3623nDvPTWul1+QtMTZUOJ6OdiFAsXj/q0s/8Vw9zbUB9PP
wT9fvrVKRXnfFqXmBYJZeDn4Y6afg0+ojn//A+/H9HNw/5MLF1B/0kcHMbko
EZO7mYX+0Mo/LugVzEJ7PdZcctsebPrPPtWH5kekl1/kekIV18vBFWcCqpej
fPOzO/sohcL+U4JS3K+Vred33jZLjuvnofz8CsYz08/Bj/7FOKTg/0w/B/s6
yEwegPnVzQ8z10aF8vPj6O+T24cvywL3Hea87yXtJyE9PUywZ0pvD0+2Bos/
X53Th74nkV4O3kIJrKW5Xg4e2vv4j1UofytT3IwJUlw/B//InTezC66vTE3R
rQWPqwgeqAtm+nk45pvthz1PQf0x/Rxcfe5c52t4HtPPwaGXUvTy4T/8kjMq
n4LLQz1e6itz/Ry8+1bqkWKMb6afX5KIkw6X19D9mV4OzqiJijTE/UvQXezB
zbrH9ZJrBLbM7GSnifHO9HPwcArwh/HC9HPwvp77FILQfkw/Bz9W91ZcC380
6fG0K0qXYS9U6cAi1gt/Np6yA1PeaXPV/2PMex/Wcf0cfL9nsAYx08vBzpTQ
VJ7r5Vdw/6xdFZPRX5leDq79WXD+t0hgtlzS1mnRz8EG4W9n0H4ClgcL/Gdu
yqKu6B9MPwdXea0OWYT2NS6+OykN/CLPz6oXyt87Km2obgQ/H4f2ul/Us785
+I7VoqNzwT6FlTpO4LEei67Yo71XFcRrBIFZPnCMF7eIdu0TwSwfUp7Abl30
xn6i7015S+RKwcsp0MEXkfj7l0EN6lclYkUKIIP5wePP/ypMwJrmsW+SUd+Z
YVN+2IOxurx7Bu0jzl77IQZs2i1mg0WxwB9G04de1B8lZorE/GRi3q2tmI8r
nJv1wBD83vTAyhRcP/0h/IYdmOKu0H6pje+3XvYEw1psV/4tcI7Bnzl2KM+B
4MchUeA1SSM6m8D/Lwk6ciIL3CGl99GxpD+8yT8sfQ3ru9+fZ62g83yvb7jr
g6/e/H3wK+4Xkr7XxfoaP6+G/nvv5PNNruCaXcvP6JM/eFW6OA38KkBilAZ/
UPvioW0teFr0yOB6tD8Nc93r6E/K+bJj4N+/+b6bYA6muIrv4A9a2T5kkbUu
/C3FNXa6zscX2nvms7ohQeBZ9ZmVL2Cf1hwZ3zcRzPJlYv1jelhNVApm8Y3p
+1K8obJpFOZnFFhMQeCET13G5KE8AV7T632jBH3S4PH58hhwm4nd59zHdUoL
kQ+mcDGpSgJv3myz4QLulxVr+lkpGuO38P0oBZSvQnLgnSF498JoG006rxGT
+9IOvGBQtzN/6Dzr/cgEz2jh+7iFW2JUFvjlYPehPVDeVg7L/bHCBO1x69aP
M/o34D/pQzKdx7h5z98anO4ee2sb/PVFTGtdwZ+/1zlsRnl27kjfFwb+8G+F
3mg5gY2dzdaeh71Qjuq1Mw3M4uvjefnX/mysBbsVrEsfAPuB4q3WvSkRt//X
aVEkxs9bZyU785t8/yetHyKW2jiBe3p2fxaK9u5wuWl8Ili1v4KZIeof7m9k
Kdjgk/Z3Y/DjsODBGrckLE7WSNgz/9B1fUzBD4bQgUP4B0wQHG7x+AGlAm/v
5JpRhfK4r3XvdAzM4uGgvuavmd3uAbhh7pxAf8wHSs9eki4AU/qRLmi/pyHb
6pRuw95N11xeDX95cyUWPOAPzaNencL1VqZ0qfR9WxvL0ijwUb+Eh8l4XmXA
vhdZYHiLFamwX0pLX8RJ30F9V3VccbpJ4IrY4pPdMT4oL5k+eDIlTML42HKi
7Lo1ODzA/dxF9J9p/o/CXMGd3pUPjER7rVyoEBx2R9DHUn31D9aCZ+jsM22k
70k+9Xt170rEGwf65e0gvWHOhO3mYKluanrXUX9+th02OIEjL6Mj43kUpjEI
7Fj8xmYG2r/xoNGiRPAyCngPe9DK5Z2dwkJQHvXZbrNLwTERJbE90L4lMy3N
Ne5hvE7CC6A8e7wuiE3Bww3hCVEeW8/NIxzAFM4mH+WfNN2714N7PH6Epg7L
i1kAntm12aSgI/zBvmsdle9LxBa3Cytu0/fWva6KRmC3jRln/3XREZ+ZmtRs
B34r9VlGkc4DT/Gv8QSftV1t8UtV4D3qX2NpvLXZXVwaBWb5PWk/+q77hVlg
9/Dec6Zg/VozQTpbOkYipvTVR9Eer8a/fqMP/jv1S+gajJ+lO3o/twabswWD
jth4e9UTV/C/ONsQOr/We5zytTTwtel1YW6Yn913XhZaC2b5lGFffJyGBOk+
wPpDL/nD8M46/3EvSqCE/1NeE3Owl6H+ppvddcRuI80OOIFPB3/qGq6hI+6w
8cyeIPCezzahCfj99/WO2xLBsx6f85AbgPHhOGZ9KZjSNc1G/WcO379CIxbz
mTXrtbJhn+mYvQOYdBF/zGc0HLabHQPvqav/HY/2GDI4zuRBLI/3Av+tMMjH
qACs4pH+gfTYVmbzfbzf6ZWFA5Qfwv+8bqdM+302rrjV0whcGOv/YCXaa/Jy
idZiMMtvTHpO/5dqXuAfYctXLKb9t0t020aDLT9c9nKAfQmxe1wt/Ugi9tHq
tHwQxs+9Xm1K9MFeoRoWfTC+pi1cVGANpn72AeXRW2DwyRU8uqfFLnfYD9oW
GQb+rVUVdk9H5z9u3S+vpjsxOQ0sH1+QHYv+/U3U8XEt2DFK/tEIMOUt0X0s
ES9UzO29Gf50po1xpDmYxUem703d9lxwAoej+FPxfqZaVqeDwNtpgUD+YIaT
Vyn4TgJ9qEb/txrvpvFEwuIMuaM9AtQPbjEF91hfMMNGQ2BFOuiJ94fTX+cA
vrn/ztBt6P8yWPYdA3dskJt5GM/LMt89/wGY8lgo4f8Vas9mFIAnrx60aSeu
L5jyc5xRnEQsV3R3tw/ar5VZPi/YawtlGQMv8GiXxs/heB9dpTd60eDyC1G6
FB/i1vg+XT+CKQ98GN7fW1ytKhMvEe9918eqrFZg98dVNd8xPi62MVEwAC/v
dDomDvZgp0L7f9Zgln8H/U153PIq13geTwnlyR8z9FcYWNYEnpXGx2ip/DTw
zT0hCsqkP4wMSddNkIhl+t9Ytwv9ccyI9c/MwQYskB/8g/HYR05g2t4cAntG
cRyDEvj+STxPutE6IpGuv6YNtgKvpkSNtB932JXzpQk8PhTuv3bojgCNp3gf
h2sOzphPudfFHTV9ytdH6J/za308HMC0bvah76sDbjs/AC94f/yok5TAtH1n
MNqL0horJ/LzTHRer7/ePCPw1R45K23Qn7X7lVstBk8tmPlEqUFglv8E9VfZ
58lkL/A++SGrvuL+SmVtxkaDR67+6BeH/hXSy274R/DdGhNbD9Ijeg7Ql0mS
tORbwv2m9WjQNQAndC56W4f7rSyeqGkDdrv0/PA90htEDvLhSXw/I+53sfuI
xjSwEcxNe7z/o8I9lbVJfL8E+odfgVWx7jPYq1/h/pl4n1b2+hcy7xLmD320
Qr+aPxP0z8YuzplOYNoH+w32KUNzQlrQM+G8Zcnng4mJYNJJtOg8H+xyKThr
z5kgY9SvQSe3K6bJEnHlKY1qc6wvJn96dtYBLCIBGPXX7eOJk8fALL4s7Ml1
1V9HHoD7ZTg4DcV4oDjaBWAKt1mM8rfy88J3aUPU4S/ey+xSTsH8a5R8/UeU
bwttlABvdtbvKoXytVHqu2YxeFVjw2EltH+uYs0SrxS+H430iNcmc6LBjrti
e48Cv0pvb/kR3NOBMlrCH8gPG2PwXMLicvxEfSjLSQ+zAbP8HigPizsFps95
neGfWllEG7/QfpRGOPy5sP/XR2qDRjq4xFL5+XPYh1XNY9vXgek4pQvqw+2Z
h6zeC/SHD5qK68HfG65UOIF9rh6zW/N/zPLNYnxlxsd/TgQvpgP3eN61ON/3
peAtQZuiXqE9xLVFrzReYj1KB8pJj8OCyRS8gg6wywtskma4rAHz6yG0cAbL
vHt38w7Gs8LDV9HHwAMsFOMjUJ+nK/UuPwBT+K8ZqM+NFeUhBeCPi5VcNpJ/
KH9yQvkVxsf4gGw6301xqozAgWVbZy9Be6aUDHDxAlPeH3vUZ8ivhk3RYAVK
GIf6v3dzkv1HsInemI0r4L+P3ui0WCYV/d9jrKSbosD6vh/nV6F8ej8cbA3A
MbPTJTPBtd9GTLcBy13pPEYL8w+KerYbvPtl8KBDtH6InDEqHEz7KIpoP3q+
c9868ItD0+Oi4H/65E0Q6aXB/54tVAnC/M708qHOFmn8/A7Km/H5q5IzuEHP
eN5I3O9KbpRMMNiBAnKg/lv5/o+VV6pp/0aOW30iOMln6PaBuD8dQy4FXxk8
bYwRrScwD9ZIx/q8zmPuccynZChsKDh45oG9E/H8ihDZl8fShe/nrczOz5E/
eNc3piBdOO86FAt95dfon5u/rD2D/1sEmoYbgQ93WlJK+2V0T6ucWQx2ruzR
ib5HtnJE2bFUW/SPW+kr/L3Ae2M0Bopx3Ttt2KFosDWFR8L/l6ZKSz6CL16/
U3sFz9/pb7FD5g3mQ/a3fjqjP+U/37DaBkzV74Xr91PG2e0Gm4r+ls1B+7/1
8bQOB49IuNDDivS3o7YW6eAT+rNqTqI/j0mKGF8Hji468Ws9ykNpMPTeor2q
72+8g/dv5WXebfwtUf/6hxIGWYDPbj1yUpbOAx881tsZXFPaq0djN/iHuG/a
weABBpYW49Ef1j650ykJXDhwrqkx/k95a8rAcb+G2+9G/6a8VqYZEnFBUoLa
KPqe9KCizAHs3iCtSv0TXrHoGPjxxWf7A1A/N/cq5jwAh4V6nX9fL7A6BejD
+J58b3FGAfijvPu6Mvhjyjus/E4iru5Q9zQd9qLydmOc0Ttenq7wD674B3j6
xj2DtFAfeS6dr3uBd80oun0J99t6Y01YNJiO491F/dG6+SNYovM++gvqa/S2
md4G7/n+RfTv1MiwvTZgLAMafPF72qe2+z0/D4fyt3Kw1c33RZi/PnJ6tD4c
zPJNo/+QbpUOnn4gJnQtnde4nLewDvzZJ3vwWdr/HR49W+8Drmtd3GqD9s8I
22NuAYa3j+1N35scU0ydwavWW48dhPq1vVAyMAlMfuFsX/T/87G9ysCGsWXX
zMh+OMh108yUiOcPH5Zih/J0s8/oIAabUsIzZYFFuW0PHUR9Xj/TT3EN2PDx
4EG2aE+KY3YMPKNt9y2KaG9KG/AA3ETLXfTfLctVSwvAHifa6UfQ96RTw7ON
suBvYk+/8dEQ2PstBjrsD+X59AI7BpyvmDQE/d//3JNoMMX5r6T4Bn4b734E
U/c+2U9g6fVX59ujvMrHTa7JfIQ9s8u9kYXf957vddEAvLzjoMIO2pgv+eQE
2oBz2+je8cbzfI5ePbYbHDoiZ+oG9OdVR1wOhIMpXXAMyk/70OrAXjnKI77i
99+9vzvqfZKwuNJ67QQe915vxFP8P3NG83xnsOPJl1O+o72uWaXNDAZXV6ED
ov+1MttvhvuLPXqaJYEL1Q+E+KM/asDxl4HLFkww+YH6LZXEG2lmS1hcZVU8
T8Gi3QAx2Fr8qVkK4+303iU914DPq568cR79ZYrbP7VYsBUFqiZ9f/KUNoVg
Oo6Y2VtHbEQJF3KwftElywv/4LK22ghsLtkk31kf86Odo0oWg08u+D3iUweB
25KhgL+/L5bke4G1ldq5D6P8BqazPkaDS1du8n+I+YzetvDXH8GL5J79VUD7
1m7ZmiyTi/Fyfbf0I1o/jH38yAAcN9/ipB/4+2gYevAUqgjML2ZuunEhPJfv
t8T46bNx7+l0cKRvpd9a1J+p8XOfOvCr34anKzQE3iq36dYO2PsMR5GX3mfU
n/xqjx6lInaOyQI8+JJcYi+0x561D7c4gxUP6qwog70MGCq/Lhj8KnDeVwPw
hiHvliV9FtaHMvb955eBx8dOPChN55XghjW/YP0SlKgbDU42UBu3Bjx8xJcD
ZRh/C5avMjwOPt5jWGQ++sPQZYYGsV/4eXl5gWlf6TewRb/deoXgHxYUoVCH
5elr/xXjcXaZSTLe/5bdeVVj8L2JT5e/w/rXe9EmhSXg0SYLgoeiv+/sceBP
NPhn6uV6fUWBY4M7qvnBfubPjcyTyZOwuLqf6HvSnF1ZBmDart4J9utt98Q0
G3C8TMCwTfg97bvZDX6Qs/TyU9RHK7P9M3Q+yPrHw3CwAX2wJP8w+96tdHDF
lG/HTHEds8CIOrDln6PWWyi+UJf0c3r5aM89wUOWgf2tegVYgEOw/N2A+6/F
D53BVyn9J8ozv5OSaxK4rqumyn6sV0rNlzqX5fP5MsUPNBu8VrNA0hKPXFZg
9r2A9mtMbVoqBmvMvHzJB/VJYS3XgNuPuhtC+8cOtNewOl4gnJ/SnrRuciz4
Xchx5+WYX1ZOGD22EFz93nbfAvye8noaF0rEfZziuzZ2/z82ui2dRXqDyTbN
A+Ccvemq7Hw3515vjZsmoX1pn/0ncPj9iJJYGYGtJhQr6WE9SLsGZIpQ3x33
/dTB+4aOullpANYr6vveBP7QZeS+Yhuw55WBW33xe7/m5192gw9Mr1ezwXUM
4vhUcBSG16Zarp+D/2D5QPEQmH7+De97dV5jOMrL9HLwKgqABPtA/WgzOHl/
wLSI1vPm34TzLa38UuJtevAv18/B5pSI/i/Xz8GbljpdTGnH9fLvaJ/uh7P6
qgnMxjPKx86fg6eNfhHv2FHnP2b7ffH/hOHnzfPBuTu2r4xU4OfNf2D9mWuq
caETP28O3j4UJfs/NqVAv2gvpp+Dr3iiw9D+5cG5vTzBLD+OCj9/Dl54Mupl
uY5Oi15ejP7a6e7Zw7B3tIzRBw/Y21+2jRw/f17Mx1dXft4c7KNdrEzfE5h+
Xizs/2R6OTgvI/hhCv7P9HJw7sJjAecUBNac4jIrVpWfP/+J/hRxT+HuX66f
g8ld5WA8NegsvRb4U4i/xfRzsNGe6esy2vLz5+D6QWGDurYR2Lpn1fBq3M+m
W/ABk1+wB31CjRTac70crOqWL/UXzPRycMePbeZr4H2YXg4u6zF91qB/ov84
edCsR0YU71Mja0U+OOCS8+T+sLdMPy+B/x9rr9SW4n1Ob5xlCL77KPe4dqt+
DvYp8LLoifLnqBUYRYHpeBatJ5l+XiLEc2D6eSnme/a9JvSEf2d6OdiJErOh
vY2UdTpYg893zBxK8R1b2fnPkR/0PZXp5+C8csmBd3L8/DmYwjXp0v4q0s/B
pOO9as/18zL4a7+Dzz616udlQvsz/RzsPeHlgz3wH99kTiUHgmdX7JlqQ/tv
ST8Ha3m/bmsM+8P0cjCs9Z2aJq6X/xb07FZe99va1gH1w/Tz34Leov7v/Gl7
cFwqBdDSadHLwSrmA/2n434B9Spu+eCFd9ZNWEDfwzhfzn828BvGMzt/Xo7+
ceukzFv0d6afgym9Nn3vY3o5OO/u3fKHtL/wT9eZUWDKu7JYnp83BydO7GJ6
REngDs7m77e1nj+vkIh3uM2SNFXy8+dgxztej2bifXR/2xpYg+VJUP/D9XPw
1KI+a9eUiVr0c/DIuoSVEeVcP6/g5/XAM4qX/tOpxP835KZa/+N6Ofju0G0J
06T4eXOw/3SrUjqv0MrBB9zW/8P7MP0cfLxX27lijOfLhcFZT8GLro4r8ZDh
58/BG75cbHIp4vr5H4n4uQwsVZnAy64M+rqK4i/Q+XPwYom1jlkZ18/B5bnf
jvjlc/0cPCIiY19kLdfPqyTiRm2dgWnoH0wvB0/VvrlvS4XAbP1dzvVzcLbV
wp4SaX7+HNwpw2PeP9p/S/o5uLBe+fIIWX7+vBr2PvqrWxzen50/B4/5MuPI
KTqPQfo5uKvuG7mDFH/h9cKxrtXcvtdwvRysssbm60r63kV6OXhP6AFl2m/O
9HKw8pzgtQNLBA6uWzuV4meMfnVKU7dGwvzo2xKun4OLVubPGa/Mz5+D71Y5
RPSVFZjCVR7B+GHbbsCaIacOHqnn+nmtREzF6VbH9XMwxWGfW8f1cvDZ1Ij0
97AfCfGfE33BwxOy3dVoPwlnQ8mRX19az5+Dye8XN3H9HBwYMCjxJ+2/Jf28
DvO5M5U/puD+3R5pnTMEa/f12EnfJ5l+Du5wyc9xaz3Xz8Ffa+S8SzFfZnHy
wBvoQH/refN6Ccuj6afA9fJ6YT8908vBnqKhLhv+j1k+RAWun4MzOktb/YY/
vHBzmWUYmPrRIfhDpp+D32zNa/Md5ZsR3Ty6FkzbgUzRPxquneln/lciHubT
GB/Xievn4AiVmK4bpLh+DnbKE5tpgJle/pefb0V72Fz5KFsKpnSkgygeNOnl
Dejv9IG6VvQf7+4x4/j1eq6fN/D4TLVcPwcvuzTPqC3Kdy1U/YsvOLvebS3Z
F41Po1LzwZeiZ4+fXMT180Yef7qK6+dg+6WFqyzRfyhPqx14Mx3URnmZXg6+
cG/HjnTUH9PLwbe/JS9ZUCX6j6dH3A362sD1c3DT7mcesrT/MHDRYel/EvG5
BqfVsRivTD8Hq7kYXzX5zvVyMMufiutHTwTYh4HHUYLc71w/B1+p16/PwnqC
6efgipUjhv/F/Zl+3iRpyZ9TyfXzJq4P/xS16OXgzjQhyhT43MFu9wJ+i1r0
c/B2SnRUw/VzsAVLtCVq0c/Bp0bZaXT6hfFx6EtnjWaJmMIBp34TtejnYMlR
TAxgD5h+DqZzmBkYnxs8u5XH/B8zvRz8cQFFEhC16OVS7uLDA+VG9cP7ML0c
XG3mnv0pX+CT0cbPrH6IxMn75r60o9+b7xnsgfZn+jk4uWJiWIcCrp+DKQ6u
2xeBSZ4bifZi+xKk3VvW4zmiFv0cfM7a9+yRHK6fg/PuHw7SwvOYXg5m+fJQ
3hmUiBdcn00JfQXe23fgojkoP9PPwex7z2+un8ug/AH2va/hfkw/B9O+/UY8
b8yVwdOCwIdX+swcXijwl38Vi++gPZl+Dn7Tc0r6QFyX3qAxWEPWvSV+INqD
6edge9oYXcz1cvDlkSoPF5RxvRysZjfzy7DvAqPZd338xvVzcLPfk11TKX6E
g550AXgZTYDRXkw/l3MXj5qUE2yB3+eselJmKMfrH/3pf0WD7pg=
         "]]}, {
        Hue[0.3224758424985268, 0.6, 0.6], 
        Directive[
         PointSize[0.002777777777777778], 
         RGBColor[1, 0.75, 0], 
         AbsoluteThickness[1.6]], 
        PointBox[CompressedData["
1:eJxEnWVYVU3bhgUJAymTMEBBRUEwSGOBDQoWIRYhBogYhGIAFhLurQIK0hIS
gnSXdEuHhMojYqGEAYr4XbOd73h/eZyumpk199Q5ayNlZrPHgnvChAmZUydM
IP+yzvuf+erHYhTEV86L4F7I/D8XbIjQ9uZdyIxE5R/WfMRibLQvxt3gW8iI
nJmkbwm+qnyuy/uXNNN3ulXHC/xwwtjeGE9pJtc6UisH/FYn6vWAmTSzO/y3
Wi+Y7f5X47GxNGNptUlR0J/FBIxYbj2rK80wltMXq4AvZcuomehJM7NO9sw1
Icd/x5Zd2SjNRAerzHQD31l8TVVoqzRTdMx5ahL48dfTFm643s9Cj7sD3Gl2
9fQJbWnG5ui80YkBeN6qnW1X90gzm837vy4Hd/O8Wn3FQJpp99Pq0wdvFtmT
nmwozQyZeHRdBfvqflKO0pdmyo8YNz0BT1PVqTiH64MOL62qAxvdkXl6Z7c0
o+RztXAUHG9+8OzZfdKMzsGyDOlAFnMtpj6WC+dLHXjwTAdce/b09C+438/9
FpG24KkyXns1Dkgz7nezAgPBvCOnh0txvzDDid6lYK3Emavl1aQZR4MG96/g
uWoNYnM0pZld+qEuc4JYzJyNavXx6tKM7L4zFzTByguvd25mpJmxPRtsLMGv
VomGiqyVZhp2Cx7zApvq547paqD8dnUdzAGvOaRne0hVmnHSe7q3F5zBl6ad
gOtFb3HpCAazmGKfZIctOH/ZTm1NFfDR881rt+J+XDvEVE3Agq4RLvM3SzNt
2u8V3MA7cyauPYn0Wrmsk00CT0+fYhaC629suyXZAc5q3X5lP9JrvFV/Ok8I
i5Ee8whRwnHFLYumyIOLzDd4RCA9xZcvchmAQ5eJRI3jfl0bC39eBftdW1Mb
uUqaSda69+UJ2It7qkklznfTNOmtA5PHv8H9jzArOkfBGjGPFnxUlmaUN4w3
SIeymOpDOuX866QZgfU1FTrg2yKFYXfw/J61AQW24Ij2tYLXUb4ZGlbpgWAX
Y4F5kThf51xBfCl4F9ta7AzuZ6E2OeIr2K9Zo1MQxzVU2/znPGYx3G3Ok86i
PERUntzXBI8Prza5u0maCbcec7MEb5o5LmCzHvGwerOzF5hfK8l5Mo57r5rh
kAOuEi7LysD1liv/s+4F6xgPTru5QZr5c0LVQjCMxXwrPp/mvAvxoOhyQAV8
LqzceCPK57PCrj0m4Jx1k7hGkf8i+fnb3cD9zp/cxXDcb/mXDUngu3rltR0o
L5tlucod4H2G66uGlyAe5DzlecJZzH3eHa9bZkozkksPLJIHK2buPhongnhY
LCdhAH6w3lbzynRp5uZhJ1EnsNvhLYmd4ogHmfJJUeDafbe39syVZmwXPfxb
B16bl2tVtxjlt/DYj1Hw4PELyXzzpZnu/dn90hEsZrWC5KQKUcTDAp63OuBJ
b0W3zhOWZmrmN760BS8x0ZiTKIR4mPe4PhCseF1JevccaUZF/2d5Kfj+xbdC
fLMQD5JM/lfwwq4XS8txvqyEUNqcSBZzfaSA9XcK4kGs+6km+EbjtdlXkL+G
OXFhluBFQptmncTzj+lx+3uBq3TGFzvheqdZOvdywKmdfpNvTZVm9GeK3+4F
l8lFHHdEeSyb8eGq4BMWI7t6+/KlOD9Pe729CritNatpEi/iQcT1lAlYdThW
jZkkzcQLG5i7gR2un4g7gfK7ISRjnAReynPObSGun73FcXcH2LD/0d0W5F9x
WtFWnigWs92FV9ECzC9wf708OF0ADRDKu2uK6RoDsEzV9iVXkJ7kyYrLncDz
hd/veCmAeJj0VzoK7PtTtfEG8nuEv1asHmxvbZO+COWvzBco/Au8JoWrzRn3
F+A9xb8wGu0J/0OWGtITrPF8XAc8epxv0AXXZ3BP+W4LVnu0cFk+7s/iav8U
CO74iY4Az7eYENVTCj6auFNOHPkbUf7T/hX8efRRb5IY4mF8c92cGBajv1PY
bj6e1zc2o0wT7M+22lgCzv39X64lOP3yIpl1M9A/rFRL9QK35n9adRzPtxx1
ic0BJz+0fhLHhf5hZNfjXvDto+WJ38ekmFk/5/sJxrIYHnUvZf2/Ukz/9y9s
FbAemu8/fIiHb7m3TMCy4uGvl/IgHoY9r7iBU/eez3w+AfEwdMA2CRyw5sIR
n99SzOZBOasOsKDOxA0xeF77YmcznqcsxnhbwfuhH1LM0JdyI3mw2cnXW9d8
k2LK+x/qGYDPy4lNiBmRYoI+H9viBHYzkTyojucrLcxZFwUeDPT9bobn6Xzk
WV0P1jVRj+sAS31olPsF/h68ZsP4LynmZ99jqYVxLOb19VYFa5SP+7yROTvA
u9wNvvDifmG9jJAd2DN39pEUfvQPCIMg8Jz+QS11lMeu/7rHSsH+d1vm2HIj
Hnrihr+C7x5/aHMFz8ucM/HTnHgW45PBOlvyR4ppeKXzRhP8pZqnKHNcionu
Fm+zBE96Kml8FOXh1PWh1gvs8ebjhNsT0T/M2FCaA/7J+60wELyswzWnFyzG
YyAoj/RzvTRIFnyGeMw6figM929rk4lRAT8s3i+yBuVpJXQp1OQZrY94Xzda
ih66gVXcn67xxvXGzfdZSWA5ld065/F8xSbTmx1gyc87BSpwPX+j4mWeBBbT
O01xeC7y21X/95w8+MX0F+3cuD65rvakAfjixOrL/Li/24tAEyfw4ODk9ou4
35HaU4ZRhIVL9f77IsUM8xTq1oNX/ao/U4n7CVRP2fwLrGmWfckZ77unsl1j
YSKLeeQ128/5qxSTURG1cge4aNP1GWu/SzE6E8aX2oFXnKoxOIznW5RtWRAE
nnXCYZsS6oNG6czZZWCVNXWXa3G+SMnbaQPgyMPpkzxRPhgO8YolsZj2dReN
onA8t/Dab03wyB//2YvxfO/nu4cswR1Fh5eYIP2WBQs+eIF9x/TGv+B8tH6v
csDRodMK+Eg85OW19IILf3gprQf359ypEUxmMaKnDv6N/ynFFGUfLFYB5z45
93Iv0uuXtSzbBIzRUqUuymv5oHOSGzjs/FX3/5D+zchwEthwYXbDyiEpRjLd
N7gDnFp0xGsNrh9KPf6AJwXnM8HlXoiHm59z7siDn9hJNF0dRjwk894wIMfR
js/FcdukJkcncObqq298wDqJYWejwNO3uR3qQP66+0ZO1IPj/fccXjaKeIjX
PPIL3NkcW/4e6amJEzZYmIr6fuHLuoN4ftjTVzt2gBvGlOJ24nrH2PiNduBs
wWbvoyjfXTFX1IPAP9+p7FiN+i8bvUOpDLzq99otF1G+Y08klgyAv8utVF8w
iHiI/DhPLA3ttShaLpx/rGvDLC3wc5uNnq0oT6fw2wJW4Nb2u07HBqQYfTJg
A+s44H9QP5Y9lv2VA45bvZS3C/fPa7s02AvmP2hYPQnl2xZc3CeYzmJ2u848
PYr7xwd5dauA79cWlFehfG8EmjWbgCVCg6Nb8X5nN6VXu4Hl7vi296H+K/pP
KEoCB6Wc2X8Tx/kfvcjsAO/vmMH2QHl0+QYl8GSwmCt8Tf67UR6k3ZQHbyQD
VpTHltrCIAOwdmPIiXl4/hGfqT5O4GjFNOG3KF9l75ceUWDrCcoLtNBeCnhF
X6sHrxo95i+B+wVXjF/8BXb9dajtEe6XcXfrmYWZiP/9K8tI+8hizzq+A7y5
beCbNt6fBav3kB1400mbgZvgkWJ1/SCwrvkl+fe4XsTzuk4Z+PhXzzQ5HO9z
36M1AA64FVUYDM5zk1ITy8L7kJea/w31xfv2wAqtLNqfknhwzZe1Agsv2Fgm
iPwzt1hzvcFKl9rtX6L9m3Xz0IxcsJb3ihNSKL/+68unvgMvalAe34TnO2e5
cAtls5gjTV8MudD++blUjqiAy9omr3iO822c/b6agPVIwlBem51OvHMDW7r5
1Jfjfban5nYlgVmGCxz34Pqhy3xNHWAJlwuH8lE/yi81V/LksJgKbtkzn3A8
yDH8uTx41aydxxcjPpQSRzMMwMr2bh/jUP90Lmg9cwKPvlylw436JuUgEhkF
3rr+2YWPOP7T7nVAPfhukLTrbVxfY/vM6xf4cNujuBycT+J2YS7qu0PaVhs8
3/HcTpcd4Pg0M6d2Eg9nJS/YgVd++BoxgONI1ekgcKWEyTsNvP/MSOZYGThQ
DjMIlH+DtdvBATAPd+B2f9TP6FNGe8XykJ632d5ZnxEPVou1tcCDW3cf/4Lz
RR9f1rQCSwTcvmqN8dCykyUq3mDXjlBTJYy3uE54K+SC7cf7k46QeDhmLvMO
/EKYtf8H6ptVYIakUD7KS3VL0laMn24c5ZquCi4SVruyDv2dsXndZFPw9uz6
sst4H4pmwRPcwZ6ZVpNHcT6/6emfSeDPIaKtSijvriPrvnSAs2YWWi7H+0w+
LNDLU8Bitikb1pxHeaHV6ZAHl1SeeDuM+nLkYEyDAXjM4FNxL8pj+P7fCifw
oPxTia+o3wIYCESBV5z0bNmN+Osxmp1eD66bIrC/C9dnGL6L+wWe+0HAMwf5
2cHSiFj4HPOL7Uvf/8BxC/0b/jvAKyIUxMqQXo19e+/bgVftvtHUj/otslfa
LQj8oEbyvjGeH+7m4FwGzo1JNjZB+523q8B+gPBTN9481HdvPUxMCtG+r0AN
xfux1D18VAt8x3zRpRskHnbKH7ACp2/2m7YS+W+8fm2PN1hh33hqDtLTr121
LRecFGR8xQ75Kdr+aMM78KriRIXTiC+/bSeVhYoQ33FhMZNxv+VOefKqYA/V
wKOxqH+bt/AvMgWrpQVJSeJ8yc0t4u7gDcV8UxejPgxtjBBJBj/vTTx2FPXt
puOvSZ3kfHPf6Smoz0GaG//yFKP+ih7f3ET6B0b0hzxYzKhscCPpXze8+WwA
djj6VPkv8i+1PuE/J/B2oY2xXnjez7VOL6PAT3y0Fjwk/YOGbn09uBPV7SPp
H9Tnlv8Cb3grb7gB9cFR7XPewhIWo34BI3g8b9oZzbQd4Gv634c08DxZDETs
wCJ/Xv76gPZ8bM3+sCDw0/n+b7fi/IbVSx6VgZ8tuhj/Fc8/ZnXl3gC4uL8u
YQ6ud1pZ6ipWymJKC1FhwfpKPle1wNpfEtyqcf0yxaN2VuCLPCp70lAeeccy
T3mDJ+zlEzyB8miT5zbPBa88G7uAD+mPX16//x24IF5Wbz/ud2NZyC6hMhYz
PNHwIjfK11jOZqsq2PUxOmC8D8Wl69ebglVnrD/Aj/TzL5m2xh38szJHvxXn
d8l2LksG6/F2Do/heckysdKd4D7W+EMrHN9ycII4bzmLaXki6VWC55ks3C6s
AN7/quDtFhxXlp7DbwguTuYR40J7IiDV98cJzBcQcVQN9SvYcO33KHBC/JQm
Mt7NmHfzUz24aHnKedJfsOfu6/kFrv+k13Me8W8hubB9YQWL2RGT5v8a6R/Z
c6FuB5hb/tBzZdRnEfHnpXZgRGkFF473zbmbGwT+YykoXI3052EYXAbmtT43
Eo7j3rMUYgfAP66GzVVBfFvO/BMqVsliZnzaNxqE9DMzqn21wE0uT58YoHxm
TcdMBBzevVetH8f7RSxveYO/ramyCMP9nLflX8kFZ39uDfyC9+cnNMn2Hbgk
vr//AdhGsNVSqArjAUsMbMl4aVqkqSp4wlnDZ9KoH+0bfxuZgh9GYWCNeBua
sknPvYqO/3F++eTpW5LBE/m2Bxug/IIm9aztBLPijk8qQ/uhtEFlNW816qt3
qFwkrtfhc5ZTADcJOu1swfVSvHpShmCt9e/bn5L5w8R5c5zBLTaykVORnxru
fsFo8L1NK8KMUP9N1LT4GsDGIV1SJbjecYLH2C9yvyFUKJT3rr/7hxfWoL0z
rz6kQ/qH8SUfd4BDb/J4KiD+yLjNDjwvOm/YA+c3/C5tDQL7hg5uEsbx6F8+
tWXgN1MxcMD7cRo9WjIA1qtQS3TF80UVs3LEallMTl/BuRskHn5yJ2uBnyW8
vlqA8ub6UR9tBW4Kun/eDPdr+xYS4g3uzFRsIOOb+GGbh7ngSeqYKaA9vjG0
nvUObKb00fgSzifLJkIvMH4IHzU3JvEw0HlJFXyFLJQgP/xfY8+Zghekunn9
Rv1+JMNl6Q42a/1hr4PyTf683SQZnH/0v+ezcL3bpzmGneDzWctllVFfTT72
7eSt+1+8DC9Yt1kB7G/0elkW7ifw/qaGIfgHf6X1b+S3592+lc5g34jAR1U4
ntG7cGk0ePoXn4uxSP8OyYsLGsAv5G1luBEfFnjsb3Cw/YhVEq7X6Lk7bVE9
i3nlseLlf2T+8OYIz05wT++Hg7tRHn2vFH7bgTsDtPmc8T7yuv8MBoHDxTwi
k1H/vLuq35eBm+R+bVyF9Ft2+r8aAGe1peyZhPhgOixbxBrwvs1MbwcgPY0i
BTVaYEvScJL+oW1SsRX4Ydmje5o4XtTamuUNnml7abs5rvdriUzMBavPD5Ip
R/kunzYW9Q58VcIs5x3ys7lpU7BQI4v5ZDO5YAPSL9k4/YEq+MvCdFkyPh6q
7/E0BXd9Cs9bjuM3J6necAefc9159B3yE/TC2TEZbLB0XaMO6R9q9c52gr+N
5O50wvU6NfNO8DaxGKslqbPrMZ+Tqu4/rAD+YZq7exnGJyncGw0MwdpXi58Z
oTxqKjx2OIOLhvckKiH+yTJaNHjqFhk7bjzPsWypegOYe5nrrHbcb9r4VaXf
4IMVrDsMni9bUrZ4UTOdD6N+jBU9mLcTnGug5UD6k4ZCi5n24E0ep/p+o/4f
G80SCAa/OM7kipH+oWDixHLw3ITYir24v35+w+gA2KiHy2Iv8rMsL3RArIXF
xHy5V6OP9HLlnunTAp+5+FRMDOXdlr2h26qFrlehvsdnYaIDvrneqPQWiYfM
rqpc8NJ4ud/xiG/jjKeF78DpflMGtyF9X75wZQm1oj11/2PxE/fjT9NOUAXf
FnRZ6ILru1LEnpiC9ZjppkXIX3Ly+0B38Ia4xxtWg7d8XOeTDP515e+7EuTP
JPGWRyfYWWT1MVG8b+UE/Wu8bXhfAob8pLwE0FEqgB/O2/n9KO4f3HvxjCGY
TFtV0d4hececwU6z044tQ37YsfcORYNXxgj8dxr1ySLGZF8D+LrbBnd1PF8j
eoXOb7DuspuMAuJPJGpcc1E76986MukfImtUd4LvBezolCP9a0TACnvwSbIw
gXjyDreSDQZHecyoLMTzFncUzC0Hn9MzdFj+DvHwePKMQfD9e8kJT/rRP4S2
TRF/ifbyRN/qqchPf/ATro3gE59em9igvji3jI1YgaPco79Nx/v0C9z81Rs8
fH7jXvuP6B8CZrzLBY/7aV426UM8+P/X+Q48be+BjwtQ/9rrVZuEOpB+Ib8h
qfeIB1+XStUOup6A+5c/3PXcFKy0pPHEuQ+IhwfzM9zB0r9SvzfielufL/HJ
YPbpG5s3v0U8eOdGdIJnKk88eLcX8eDlGcDbifpoMzgQ9B/6h3sHvBTAJfoW
r2bifjV35dwNwaU7p60O/oT3Webk4gxeIzBfZC+JB1a5QzSYp/QXnyyet+vO
w9MN4HPjsjOkSf/gecziN/hWXHulDt5vZmH2wUVdLMbn0bq6KUhPgxvP3p3g
rWq+O51RX6JvN263Bz/16DgxAfdzIgMXsG/4yhJJxKto3k+VcvBl39xTGih/
8poHu2j8gLlvCMmId7OYl+M+PrLgtmvdEhvBNTUqjy+h/ONd4kRPgTtzzu7x
xf01M7in+IDXKsRs3oT8GjvpTMgDS91LG1yM96N0VfznO/CmAql90W8QD1c+
9Au9Qn45wgr9Q/L6XtVXdP2FxIOja4cpOLOnJ6oT6XW7aNDgDubK68g524Py
uyBTkQzWTnk7mILjw/GOBZ3gjeprbwyi/AXsi9J4X6P9cMcAGuXdY3s/TgGs
IXkoIhvHM86bhhuCybj9E5h9TtHfGexbeP1YK/JrcfbvvWjwXy32nHXIn8aZ
2tsN4HVm3zq1wCI2gU6/wYczu5X3orz7rE/ZL3qD8dEe9HCo35fCn1vvBE+/
Gh2sgvt5W005ag8+VOxg1oL8WVq2GweD+cnCMu7HnIzaXQ5e6Hrbfy/KrzH4
z7ZB8K9myQW+SH//sS0bxHtYTGwds9wfx4ssZipvBO/6c33bLeTf7+jb5afA
NYk5sfNI/+CvtsgHTDydP67fbHZNPA8sdMVhGWnfJU13i/SBj61yDZ+F+jd0
ZMEk4f9YjEzcyK1CpKf88NdxVTDXmtRTceCgQ3nfTcHGPxYlqJF4OHjnszt4
duDy1G6wzoGD/yWDLVc87vfF/aSMl73sBGtujTVuQHpT7jrX875lMVNyxxet
x/k1hhVlCmC9g5jR4/wwA988Q/BS6SK5bjKf1j+e6gyWFu/S/EzmD545T6PB
UgZON0xJPOzlDWsAe4zXVXuR/mF3k99vcNZLNLi4f+OusLuLetF/T9QYn4ry
OeY64roT7Pb5+vKpiB8nXc2r9uDPK8eeSJD1pZ3CdsFgSdJhknjY8cqqHFxt
+nNuEeoHt0682SDY8JCrpTbS27b9yn7xdyzm41q58a9oT+K37di1EXzk6pMK
T7Q/N7ZKbD0Fjs9QlVNB/TAmDTpYrnTUfxee9+XyhjV54JuJNxfwk/WlTbeX
9YEPTE2uq8X5XVqG0sJ9LGYLppMVuH+ypqyYGvjv/MU75iB9Wy5cEjYDK8Td
Kl6HeDTBRNADHCr0IDEU5aG83utPMrg3oG3jbzxPgFTcPto+4Xjw+fRPvO9x
v0ThudxkvVV9Qo8CuOzY1pivaE/Yai/aDMHHHyX8OYrys1DFCAEcmdakeZjE
g4p1aTT4Wf25EFeUR611YW4DeGs5qgrSg1Y85Te4c8vEC6T881a9jFn0gcXo
2HGtWAX2XhkduhN8lh0hdAjpW3xy3Nf+w//mG4ziVnYweN1SL/GXyP+sFbNu
lX+g693If7987+VBsOPcs+V8aF+cj6rbin9EPE3enReC437LrltuBJ8+vUPP
iPQPcntMT4FP2vInrkJ7vXmplJEPODr/sOnzLsTDkgHdPPDC/Ku3pyH93qfs
1HrB214LbfiL8zn+/BPaq78HKlhgjj8HF/4c5+sHc/w5WELHSMIc5fP5eOIM
N/DWDw35i3B/jj8H22q9D9FBfjj+HJy5L0I+Hu0hx59/Rn5ejbxcReKV+HPw
gYfiocE4ToZ5+uA3LwaOkfRx/DnY+KjGKz08n+PPwb/nfW8l4zGOPwdv3D/y
y5jE66GR56PgxrDooGoSr8Sf97OYxN+sN4lgjj8HzyOCGOXH8edg0x7249pO
xKvR6sBAcE8cJgZ4Hsefg4k3Hkd7x/HnYOJRniJ/HH/+Bf0Ht9anN8gPx5+D
b4vKXyTr+Rx/DrYv8Rz4gfM5/hz8n6epbh3yx/HnYMPk2pE81A+OPwd7tt/X
FyHjOd1L2oJfUT+26d3bSOY3xJ+DczRTDFLQ3nD8OfjzyAphHozPOP4crCni
Mcce94vfni6TBDb0uWLIQ+KV+HMw70oNj24Sr8SfD7CY8gZXhSgc54x7wPnZ
PjLqyA//5uEJBuDHl1rWGCP/HH8ONhsdtn6O/onjz8Fk+fF6h9Q/fw6u2yp2
lqtN6p8/B2tNCdKKR7xx/Pkg6q+/Otu9VeqfPweL6d86q/Ja6p8/By8gA0Xc
n+PPwc3JC7x/tksxLHX1+FLwx/tnPY/ieo4/Bz9Omxa2oE7qnz8fYjG7V4W7
9zRL/fPn4AUPVYcYvN++NfZuluCWP+ZS6mCOPwevyYiTX/tK6p8/B8tyoed6
KfXPn4N9nOSfHcRxRinpqOAwi/HyUEpgIb8cfw7e/j3wiDeez/Hn4BvHWnNn
oj5z/Dk41eNk5CXEB8efD1M/gPxw/DkYUStVjvM5/vwbizGvt7VfifLg+HOw
h+tPSaNuqX/+HDwacjz5I55fLjsq4gS2IBswUF85/hx843qumxTux/Hn4KMV
klXZKE+OPwcPBsgvSMH9pKTX9Et/ZzGr2zfoTWyR+ufPwZ/OYCSI983x5+A1
9X1hnkgPx5+DtQ4LyZa8kOK0S6VgTruN9HD8OZhXN81FA++f489/YDz7n9JE
n3qpf/4c/KedPeMe8s/x5+Dxo55CyXif0bMvP/ICc+ZBNVL//DlYia/l7BjK
l+PPwSt+2z3RwPkcf/6T7g8Ac03PsFMBs0uUo0/g/XL8OWEPS5HdTVL//Dl4
Zalre1Wt1D9/Dl4UMCvnfSPiQfDbrg6w66ud6Z/xPI4/H0F/uclqsz/yx/Hn
4KUH2YXfkT+OPx+h4y1cz/Hn4IcqrlapSA/Hn4Mv3reteYvrOf4cHFUu1fMO
6eH4c3Datpd31uN9cPz5KOY7gvJJgbie9Os6YLJuY1Em9c+fg7e9cZwRj/Ln
+HPwbQsMcPD+OP4c7NC26ZgC3pfGX/v2r+Cqxwkej1F/Of78F+a33yydG3Cc
48/Bu3PXJOijfnD8OfhSwdqjlSQefiWleIG1pz7Ub0P8cvw5+DiZiOP5HH8O
fnP5o1FEE/XnvxGffFNyvF5Qfw4u9xbSbEZ5cfz5bzrfQ33g+HNwR5hK51ak
n+PPwcH7RUMiu6k/B395qGcggPKQHBg15RljMQN60aIWrdSfg/d36wv5tlJ/
Dr4+S1Qxq4n6c/Dq4bePuFHfbD+tWRcFrljgIBKJ98vx5+D+rHRpJRzn+HPw
55mzOoXqqD//w2Ja9f7uH8b7rXl3ds4OMO/r4D0yaB84/hzMGTeiveH4c3CL
UeHLOY3Un4OJrrNBeXD8Ofjw9qGDr8Bjry9/nDOO8eXRqiG7eurPwWYtHqEB
ddSfg/+4futoraf+HEymd1F4vn5nRkkOWE5SU64E5cfx52De1SLKa7uoP/+L
93Xp263fbdSfgxfPNjeZi+fHt34LMQEr5v7JPPGa+nPwHOknz/oaqT8Hl+7O
dDN+Sf35X7rfCcc5/nwCmwzrt61spP4cPDv7ioFfPfXnYNlY6c6jTdSfg133
XBKxfkX9Ofi+5hfpHRWIB7LgDjb+nvnSvZn6c3CA63Rf3Srqz7nYTEG1w8D0
F9SfgxNY/7lq4/mYXi61A5/0sLosW0X9OTgwUIB1v5X6c/B0E6Pxy43Un4Pv
NEQ4bUf++oqSecS42cyoQoSCWCv15+AHPrIRIR3Un4OH7W80Xmul/hycYBct
8usN9edgsftebgeaqT8Hs+blp394Qf35RDaz+9q4FruO+nPwpZ1CU7TrqT8H
Z5th5Iv3ZZP5K9ENPGneq+41bdSfg4XXe5+o6KD+HPzO29n3RiP15zxspq/H
5tI1lHd5ivIdefDrAJGI3Hrqz8F/F613uNZM/Tl4fQp75lg39efgaSqvh4vw
PKmEcyfqwbLK81tv9VB/Dj5066/txC7qz3nZDEZjyzNaqT8Hiyq8Fel8Tf05
uNr32praFurPwSLzrCUTwRx/Dv78izfb9D/qz8GtOnt5VHupP+djM0sEQ179
RH2JjsicqQV2mH658dsH6s/BwxKy4uHvqT8HH7hY8fdtH/Xn5Pj+IH4HMFfo
94FecHjpDV+dj9Sf87OZjIN/2hZhfMjx5+CB8JtVcp3Un4Ot70wqJeNn4wCl
ajcwT3ld4nUSD8Sfg09bTX2h00v9OVhtS9LWqDfUn09iMzOMMeJop/58Eq2P
yI/bg7VBBmA/+f0z36A8OP4cjNGLfksL9efg29Nm6TbgfXL8OZjji0n/cO/C
xV/g3TPeT7/YQP35ZLy/smGxXa3Un4PXbRYUUWml/hz81yv/0la8f407KfuC
wJppy488bKf+HOwZGnDCsJ36c7CzKQZ87dSfT2EzjXmZ+Y6d1J+DTT23IYvU
n4MPX8/79uMV9efgan4edS8c5/hz8P3khCdzUd84/hy8v4DndBeZP1z7zSU0
lc3xhpFd1J+DZefUrqkm8UD8OZhowlekfyD+HPyx8vjFeSgfyasqXUlg0v2d
eUP9OfiZt8Vt8y7qzwXYzJyL+6dPbaL+HHx0/YI6P+TH9uL5DAPwxNo9SQGd
1J+D22Vi0vlaqD8Hn+5WXVrdQf05eO3z8U+dndSfgx277/DebKf+fBrK3/xI
0mAb9efg8ysUl81op/4cvOSaqtDiNurPwe7vW1v0UH5jp7MsysCp+7pZZ15S
fw5u/sC07O2g/lyQzWSumi7Q10P9ORizkE2WpH+w/MFYga9yL9nyAPnl+HPw
b27HN7V4/xx/Dn6hmBoh2ED9Odh1V8QxITJeslgpKSTEZtKXYISH9HL8OfjP
MbMsYbSvHH8OPlGVOcMQ5cvx5+DOY3LFC9HecPw5+KXhvPAnbdSfgzn7qVAf
Of5cGO1Z1THB7c3Un4N9XCYaZ1VK/fPn4KwfvN8KcVwZge0EJjp1QyP152AD
i1czn7dSfw6Oej1w7TbSz/HnYN8dMz21kT+2QWr4QhG8nzMOLadxPcefg4uy
Br+Uk/kD8efgx3KRDXrl1J+Dmecl7uLFiIfdg05l4LAFFy5fKqP+HDy9VSk+
o476c1H0VyUeN6UqqT8Hm8RvnlpXSv05uGW+6ZwE3G/WjrHd3mDRmw/s/uJ5
HH8OfnSB/0JDIfXn4Ls6ROxQfz6dzQQbX7HTx/NstqrKq4JNDmz4c7yG+nPw
msNZ2wUaqD8Hmz4xWjOpivpzMM/7n3/80R+Va9lO6gSTw+cbqT+fwWYwu1+c
U039OXi7hbvapAbqz8FhVf5FqZXUn4M3qvye2FtL/Tk4SllV5E8D9efgX2Zf
S2Y3U38OFtZsft9cR/35TNSfg6rC91F/dqlmp+4ASwyr99xtpv4cvFdzc/Oz
aurPwbEH1i3OLaP+HPy+4NwNARyPXvXz7gDYdC/eVBn157Pw/I2r9OLrqT8H
9yw0015UQf05WPvIJLWvKA+uFatOeYOHapRVIsuoPwdzfHAR9efgs+V8DSWl
1J/PZjPzbi9vKG6k/hz8VqFwRm8l9efgW3eHxzeUUn8OXi8duUm0hPpz8MAa
njKLaurPwen1E7q5kT63RY5ivHMwfuARP/Wxmvpz8NXXcnoLqqk/By+X67G9
n0v9OfhVRJPMf6hPPfPTvkWBPdsWO5vhfI4/B9tcs3m0vor6c/BMj1czDBqo
Pxej7xvp15AYerEDXDKxMvJgBfXn4Jc8cx5sKKP+HDxsG79Eppr6c/Ayd8P9
HdXUn4N33vpvVKCN+nNxvE8ywa+h/hw8O/NJrEYp9edgh5wKm/rn1J+DzRSd
blbjfLJvJ1eclncV9efgKz6XPyu0UX8uwWb4P/2VfFdF/TnY2mjv/hm4v6SA
nZEp+Pv02tPyZLxE/Dn4grmm6a4W6s/BqqHCXK64H8efg3/UrTcYwPlkWY1X
ks1Zp3VDejj+HEy2X2xroP4cLD1uqsMupf4cvPplzKKkMurPwXUPu8cPIv7D
uHJ4G8Ckn/tZQf05ODvlTcLqcurP57KZU59Fmw8UUX8O5uwHQ/yMjf18bQd+
97FMdrSe+nOw8lyuzuW11J+DRU8kRA+3UX8OnuI8KCBO+oeRVTli89hMU+Di
oOQa6s/BsQ4Zc8VLqT8Hr09exJD5OMefgznf41RTfw6uCt2cNlxD/TmYs95Q
Sf35fPRX3kfnsmqpPwdz9sO8oP4cHCGy6vdaPK+r3/GkO3jZbLm/xnlS//w5
WCPyS6VCOfXn4B8Pu7xca6g/X4Dxz2jrUCXiSflD2iYFsMJTia+sYurPwWRZ
blMh9efgW8+e2UVXUH8Onq0QmyCG8mS/HZrfANZeLLpjTRX15+DtJ5XZRQXU
n0uxmXO/e71mFlF/Dt41e6n3zTLqz8EhnoOmPyqpPwf7fFNMUa+n/hxs3qgt
dbeK+nNwblTXM+5i6s+lMT6UX5AyD/mf9VKtRgvsk74wYBaOc/w5uLhePyu7
lvpzcMfugDBWKfXn0jS+sxEPzXZR78D+dqU/S3KpP1/I5niHgjzqz8Gtq7+q
bi6j/hxM2mlHpJ8Mc93BlbNT7jpXUH9OOGqlZ/Zz6s/B0s/3rbJ6Tv35IrRX
SVdXKeVSfw4WV0p+YZ4jxdk3ZAh26Lj5Tj2X+nNw21c3u5hi6s/BwQfea/NU
Un8ObtaqeNuE/O0qHVH8DTYwXVXAW0H9uQzGoyM3De8XU38OXmx58vTNOurP
wdO6DXu1UD+in68WCAaHHj1nebyA+nPwyzgMdPKpPweTeQn/c+rPZdmMfMr5
R7yV1J+DTcjCawH15+BJZKBVRP05OGzt8Lm2EurPwUuuemaS8uH4c3B+s/pZ
NZS/UvqlTKHFyG+fnkRzBfXnYD9TzKSqqT8H5+VrXvr+nPpzMNn3mof4cUtK
904GJ6ifC19VTv05WDeg8+uuaurPl6B+YXpfXk79Ofh2tuNMMcQPWec2BBMv
dpfEA/Hn4NS/XC0xNdSfg79KHLl0rJ76c8L6y6Zfraf+HLxlg7iuXxH150sx
35z+ad9oKfXnS2n9r6D+HJz0ciz/YwH15+A8JZ4JZTifs09kKZ2/VlN/vpSu
Jzyn/lwO7dWA/FOJdOrPwesaXqel4X5FQfYjVuBhO7HxxhLqz8GlRZcEl+dT
fw62vZyial5O/Tk4LD71ZzTaB8lHSY1Cy9jM0oQJkQLF1J+DfdB8xVdSfw4e
/3p7SnMu9efggoSx0bRy6s/Bu4kgLKD+HEzGgdyl1J8vZzPPY3trd5RTfw7m
fN9SQf05WGsSngQOY486O4PfJdWrbSih/pzwRQxgS6k/B5N9UGrV1J+D/Q2m
uBxEesfc1xxcJI/5gF+jhVIF9edgDbIwWU79OViTbHiupf4c7BHe9d4c9yfL
8uVgsT4bLalC6s/Bs4cmnQ4vpv5cgc0cIaK5jPpzcKOrQpRNBfXnYIdv+Qc9
yHqr8+XJPuDXQ0arVpZTfw5OCrjRMLuS+nPw7JY7DltrqT9fwWZOxiweJv1p
16WMt6pgF34+4fXF1J+DOfujaqk/B9+aWxqeX0b9OTij+kOSL56njIR0go+J
fr+mV0X9uSLawznGgQHPqT9XpOs3NdSfg0ULanpKKqk/B/84GCn7vIj6c3Dx
AbT8RdSfg3d5PC9KKaP+HJyrdjB2XTX150pspjy5Kp2kP++UhvVOMNnuOLmE
+nMlOj6pov4czBP7sdehkPpz8FbyQQOOk+9CBsFkHt9dSv35SjZDthfllFJ/
Dt7cenN+QBn152D7v0a3BRG/NubJC33AV20xg66g/hysOe1VYVY99edgi79r
p82ppv58FfvfOlsF9edg8vVMcQX15+D+oTihTyXUn4NrvFteidZRfw6WE7dy
Ol5E/Tn4CU/xooNkvdXoVx3vajYzObw4vr+G+nPwF63zgVsqqT8He3Stj61u
ov4cbD6lRdUf73/XPuWn0WAjQ15LpXLqz8G9Jspct2qoPweTecS8SurP17A5
+xBEkN9ovXOuO8FvNro9WFtL/TmYrJOGVFN/DibL82S+wPHnYGnP4FKyvsbx
52C3TaEWXWXUnyujPj1VbTYup/4cbKraqrixivpz8M62qytL86k/B898IxtW
ifOVNmeuzgNPnOw+3zyP+nOw191tHSON1J+rsDnT0x1F1J+Dy46iYqI+uzHf
hcxU/rd+yvHn4ItGUWtqiqg/Byd2HPfxq6T+HGyA5j0a6e/RUPrEq4r3Nf9a
TH0R9edgP+Hz25trqT8H1y0eWvShgfpz8MgsBPAL6s/BayOuf3fC+SLKa3Mb
wDKTDJnQWurPVel6RiP152oYr717J1HfTP05+Kl+tmw43p+l0gVfezDn+5RK
6s/BVybFbHlWSv05WMJ/bnReI/XnYM5+C5Qn2Tcsrs7+189UUn8ObjmdXXew
jPpzMJnXkvE1x5+Dtxyy+rq3hvpz8P0PdR8uEv8gm7+5D8zZf4/zy2VYa4U1
0J/pfqxqQHqCFh1apQY+VFAlIIHrbRculzMDC7x7djcTz9eR/r3AA/ym7sDa
HDxfSgojLfBMA7moKJQn0SldYLMQqyMMnkeGV3xrcf28yCvnyXrrXJUxBTDZ
Bz+G+ucoyTdsCK7nM5kojfq6S6L5gzO4Q8nO0B7HyXeL0eC4COeUv8THzTnf
2gAO7/nLikL6G2dr1f4GbxeOd9ZCeqNniZQsWof2NmHvU3HEm9PM19k7wb8T
t18txvvVn/EsyR687fYQrzyeR6pNMNhaX7Sdn8SD6M6QcrDInS8L7PG+24Ql
Hw6C5c4kTesk/YPQpzvi69lMjGCm2Gk8/4Zg1o2N4I0xSw5b4PnG09wunQLv
IQMuHFcSMDrnA2as9z2ZSNaXpi4+mQf+80tK2Qjvt2vyjyN94Nqu+IeR4ORJ
JQbCGzA+Km235SHzB37vnWpgjH7nTcfzTfjMN5mBU3jEuGbifSkTMQ7eHfxW
0J+Ml3i4VqaAOd8/4H31cNct6QL789hsCwNncAXP52PYzFn1CoOHiA/2hNOz
VoB5PYr8jqD+knbTCOz1NjNPiMTD+FQeF3AchllTcT2ZB0WDK552v7FH/vp+
Rw82gHvOL25zQvuZ9+vC+99gsqx2j/QPo1tfLdJEf0REHtJniUDbCfaasCb1
FI4zP3ur7cExTZ9dDHB81o+UomBw3Mnus+6kf/h2Pasc3HZ9++Ag8k/2rQ6C
x68qHUhC/0K0krgWxku7dFNiMX4h22g2gjPdS2ymIH+bB/J9ToHF7i1JeYr2
RPIry9MHTDxDP54/1H/oeh740rVi+58kHj4vd+wDW+9dq0DGk0Gffp8R3shm
0nYOZkShPpBuRw28XgsjHxIPH/wOm4FlFh43Jf2z1PsT+h7gUxtLVJ3A5Lu7
FDDpZruRvppevo1d4B36L3vEUb7hb5vV+DZhPHi00jWEzB/+C1dcAT66Vltm
LfK7CwVrBC5mWvOcUR6yb7TmuYD3z06vnwAeeyUyMwZMPjfbD27sfj21EfzX
x0c2As+LxjRtDHyF92TpY9zPqfPq6KLNqN8SywPCwfodOwd2gudsCo88hP59
2UvJPnvwQOQB+9uIb+72T13BYM5+XRIPrVlN5WDO94Eor/gWt6pBsPHQBeOr
JB6ajQrFt7CZ5U2P3s3F9cZNizM3giMf7dfhwvOUGn88OwW+QhbYUT78DSWR
PuClMhgxoLy76rwD88A1duIno8n60gtz7z7w5DOOs0n/5Va70kN4K8ZXKr98
hdoQDzVc19TAal+8BVtwXLm67oIZeAO308goni9QFWzjAeb4RdTvnorTx1LA
8x/Xzy1GfjLK1x3qAp8iGz+QPnaZwD6+bf9bP7Io7dBeASbbnSagfDRKYjSN
wKln9t+sQX5Fii+quoC9ihYHbkP97SvctiIGnKIRPmcBmT88ny3bCFavWq6V
SOKh4J3kGPjl3nO6n3HcMj91usx2NvMtIn3DbLK+lHdjii64c+ncp3/RH8zK
3cvlAJ6++KfGDBzvz5YeCQZ7a1/Qeob8ctaBwZz9D2Q+nVnQO0jupxIqzIXj
NhnsTnFtNqP9aENkKtqfzemHGzeCmR2FN9eivkmmyVeeApPuiA/5GUoZK/AB
P0hQLtUl8YBxXx5YTWixYiDKKyjpUXwfWIFT4FKMXeLJCGEdzF/bnALJeEYn
QTVADRydM/dNCuqf1DN+LzPwmY8TKzTwPn7Gtbh5gLMHrg9HEz/9FA07WC3D
tvoirg+PtXXoAktknta+iPw6xmw8zbeDzdxYWhkxSPx0tKjFCvDI61QdCRIP
UW8OGIEDhV6IHiXrrZEJe1zAU0KvK7wh/UOE0/YYsNF8oSsOaA+iw3WZRnCR
WVPqD1zvRDokcIUXJnZIn/7jz/IyOzG+jnw4p4r0D6HZi3TBnO9N8f64Q9wl
HMBq6ZN/VuJ4W9B+0RBw4itMIEn/ELhkcgX4zy03vqXI/42An38HwY/7fbOW
4fnG/qU/xHXZzIlK3Q1RqP9Kj3z6N4IXzlL6rEjmDxjwngJzvtcl/cPDVR0+
4OwvcdvI/Cv5AXdDHnj+MJdLLeoj0Wp94D/Ha9j5YBPvkHxhPTZzwHF1sxfG
U8peNmlq4JDwAm5f9M8C99fHmYEPqr9ba4760XN3WrgHOF/4XPdfsl+D3fko
BXzmy7N5P8l8mhV7rwtsGTIakI38W9xxvM23C+3pgnoed6RHw3O70wpwfsa+
CHkyXvKYY28EfjytgG8T8t/n1nfKBXw5423GXrK+dDvNPAZsnN2vdR7393a9
adwIJp/bhaF+Wt7at3tsFx0f4X7MzYXbZHZjPlKqsDuX+OkbQ+t1wd3sjhXB
nYiHa8/XOICjb/0JMiLx4HJ3eQh4G/nhEdI/OB9ZWAGeckL61AWwjZOC+BD4
ru6h0eXI75arf4Ql9mB89N5iRhXyJ4mGaRN47tvvJnvI/OGS//gp8OddO7e3
kPmDo+V3H/CQd7PtunbEw0W1z3lg2d4v5y9jvGF3YdJ/feCLH2SVJuF68l20
8F6MTxSbq42Jf7CPrFMDk++qH5P+wdauzAx8OzPcMhv5rzm/Kc8DzNbXfvEN
54efm56aAn5oc8XIBvdzPNsT2wX2E93+bSWO7zqT+JhvH/Jb7L3tMdmvYePs
twL8ISC4RxXvZ8xa764R2FrD+s4klGfjqXmuLuDaMbKhE/Fg1X8lZh/1C2S/
hmWObSO4qq2uZpzsXzrpYTUG/jp/ar0UeNkJYzMZfczPVoQZnUZ5cB9ful8X
XLF2iH8ixndtFiN6DmBRMjHC+40/WrYlBOzlGXBzHVlfMn+wroJc/0PzAS/x
cWYWq4fA33/uuVCH+qtkunqZhAGbESc//EL8A4aFm8BzvMYPT0H+ug43zLEG
19jfXG+E/CQfChV6AH7W3//gLRkvHTzDlw/mfA9L1pcObPjTBz5V5Zzsjfsr
Gwt+EzZkM2HcizsKkB6B/V0f1cBCS/m2rUZ+egyfvjEDa8qVsErJ+pLBpTYP
sFGs/c5txD/gvaSAI49Id6uj/ljsEyvtAk8eT78/l8yn977P4TNC//o3IWIr
zic/q7QCvEPFTdMEz+vbdSvGCEz+9UV9zNPTD3Uh5xvWdpP1LW/dRb4x4FHL
rWdZxMftHGY1gnl36jz1JD4O7fYYOKosTUCVzKd17l2W2Y/5QCn5YBvxsN3k
vC64571c1yGkr2jbCksHsNef4dUmKA+/reMmIeDPv8/cFUZ6bLZgxgoO+vqk
VIfEw+YA3SFwfNsRez3iHzZZbZYwxnzngXr5J9x/SEt97SawwbTCzi+4vlxz
8ipr8KDC7MFAxHsQ07b0AZh8LvsY19tteLIgH+yt8EdnD8pTZ7397PeEjx8W
zCbzByL6D6A9Ont232nkF70crzqY7HNsRHnWqP/32wysTjYyk3hQSxryAOuw
Ix1X4npHVZcPKeAJZGMR3u8ulV2vu8DK9/ymHiT9g/L8Vr6DGM+Eif+4hPIe
W/2lZgWYDHsaMX9tXJVbbATOap+/JJ2st670zHYBH3nRuvwh2AnDzBjw3vU8
+mGkf1CUi24E929OmbsXvGzFaPAY+PK2ke5XyD+3QvkDmUOYX+9pVIhEebUt
f3hHF3z+eqjgMqQvftmxGw7gCb1fu3eT+bTcmksh4KbW4TVVZP6wlOdcBZiz
HxrtHfnuZQicYD+jL4rsX1r8+IjEYTajt/b41ElkvCRz1mATeKrTLRUrjIeI
9rAGX+9KsN6N/tltodCmB2BNoVTrOcQ/oNrmg2vFdr+UIOutUnFK78Fz13/Y
dA3vR2DB5SUiR+j+JxzvmaczX/0I3T9D1pfmis8yBytmLxaaivJhS34Q8ATf
lyprWYX8WUhkTEwFT/PY3foS+dMQd/3VBfZ1kw4/TdaXxAwG+UzYnO9KfMn6
0myZ9yvAZJ+4I95X3qxv3UbgrWXN5fG4n/fMomYXsHK8U+txst464351DNiE
/AAU7k8+02oE//kWvIb4ytmiilljJnS8QfYvCf9NkDHF+EH7YFkG8dNCtU90
wdvm8C0n81k/wcAgB7CVmcuz97jeZtopnxDw8pBdevNRHlsENDwrwK4r95Xs
I3566pTrQ+DQE/MKpHH/ocntFyXM2MzYhHDlszhePinqzCbwk+oaFdK+B/E7
HLcGfy29VkjWY+z4thx+AF49wyGnAtfr8M7UzwfbVQkOCpH5A89bnffg9ycL
Fnwg/QN3spaIOd4Pz9w4S7LeiuGuOnj60pp3Z9Eeh0/YrWgOPvGAJyqajJf+
zl/sCe70f6VYj+O7xr/MTQXzLdNNnYX2UvZP7oxuMNl2KY/6Mfbbcyr/UdQH
TE9eo341/jrArQgO3GIsR/b/RY/KjRqBV281uCpG5tMjo19dwOTz5B7ip3+W
v4sBV3rsKHgGXvbjYVcjOOHciXv9OJ/7+7GmMTDZ3qxP5g+o5jIWKB/bhPEX
OD9+iKdQFzyY/eHBXJTfjcHGDAdwZMCKH4dxvfHA42ch4P5peYp+OK709Wxk
BdhH/r49iUf+L0zgEHjhcPl8sv7d9VnIW+IYxutH6rTI+nXyp273TeDXoUvq
FuP9u32Mc7E+RtdDsxEPHy5feAB+9LFijNxP+b2OTT54DRkA43qBPvFj78EL
ZOytbdBekO9ORY7/b75FhjXq4Ct1yfu/k/nDf67a5uDQUKdrHngfFj0Gmp7g
Lw5LpnxDe6DxRkY1FZzr8fO/H8Q/vP6m0H2crq8hPe+7i2T4T7CZeXsdLGbn
IB667ksqgqeNRd36k4d46DSdvh9MHpeZhXjoUJxyDRy+5/MJSbLe+vLvhFjw
+9uXH+5Beme31/5sBJs7ta+7iPapvzXwyxjYX0p/xjMSDy2nemVOsplzhTfq
n+J55HfddE/+b33PpmlKo8NJup6A87c0tleEgBdN9S2IQ3olG6IKKsAkfLvJ
fLrOIX0ITD5X9cxFPLzYEi9hifFdQpHvN9SnoNqZEZvAvO5GxQmo33Y1b/2t
wWZkIx7en0518v0H4F+DD2eR8pSquuaWD/6kf9SWwfN/Vux2fg/+VlBmUkLi
oXyBg4gVxsdyZAUb8VD21Vod3Kh4eRPZn+lYmnfUHHyefDCL97ur5M4BT7B9
oc6Zj8RPFx/ckwoWEjIdW436OVa4bHs3WPRH/yJppKfx+a8N/KfQ/qlE5Big
vYguqFBWBJPtDJ9RXk75vvL7we3r38obkv4h7/iia2ArsvEJ/e2yXGWJWLDT
T5b4dLwv7hxe0SZw57Z26ZNkvTWradIf8FyNqGI70j9khv2VscZ4/VTlzG7i
pzPO/dAFPx5oVyf+zjhds98BzPkeDuWtlCb8NgQ8Ej59ciTKhz/11csKcJ+a
9KsIEg/J8fVD1tTHIp6Sk66US5xG+RwjvzCDeEjckb8J/OrUeXNHsEmCRJo1
eP/qwEABsr707OPTB2CynYSsPwkggflgFZXIxcvJeOnp7UfvwSxpq2kRKL/M
WMN7IjZszj7+u2S9NUb2tjo44A3f5atIv0X096vmYI+z47Iz8DySbU9wUiAG
IGS89MTrVCp4QHf9ujTk/32EmXk3WOOV3p2HpH8IVzLmP8Nmrp6bsWAK2DsM
DSCYt7viCcfHPX6xdT/4iWb9WmeyvhQatP4aOOiS0ENJ1L/ZIdZrYs/Q/YJk
vBS0dnkT+ObXP9NIf1UUOHXhH3Azz+6fXEivX8BLMdmz6E/IhkOy3uofLawH
Xi/TV0zW47eQjU/g1d/0ziQSH4cBVgh4UM7KvwflM0SqMdjrjBT7NdJX/qD3
0xD4Ee/LuXvwfoJ8UnokzqE9iN52MxHxYud9vX0TuNfvYdEX1E8drz111mDO
73ESP42O9gHY9Q0G7MRP3x3IzQcLoRszR34wC0x5DybrzK+Qn3AWK1bkPJtJ
OVB1VBXth+OdQ4/VwfKfT7rmg3d5LvczBz+TeXs9CPeX9fjN9gT3/dXfysL9
x9wqb6WCNTD6C0d5NN72u9INFrh7gnsz0h/tesKW3xbv66Tu4aOo32QYoggW
9tlS/Rnp17/JZ7Yf/Myn7pBoOuLhRrPRNfAC37Cyr3ge9/VwvVjwjVYFa1U8
r83l/JYmcPD8LZPYaYgHZ611f8Am1Q+eupP5tJPIalk7vL/g0tzRVMQD2VgE
ln3duk2UzB+uPJO6AH5XGfLyNZj/8tU5oeA7Dyaua0J+uxx3ClWS60d0qx3x
fpIvSvINg2d6an/kQf/sduHTmIQ9m4k9go4B55s4ZA1vApN9HGT/C/mdImt7
up6J9AjYGb15AA5Qqp78Eukn66D54E1kg0gO9eeEby87/jWH+nMHtHf5i1uI
v+X4czD53ZBtRdSfg29eZK/amUH9OdifCwPLXOrPwYmn3t1tyqL+HMz5HjiX
+vMLbCYnYc2Bi8+pPwfP42zAof4cvJ78UG0R9efg0663SqKyqT8Hu6Xc2bD7
OfXn4FdRMyO/plJ/Dq7Kf2AYn0/9+UU2s6JrEZ9LLvXn4Psy55d/LaT+HPzz
w4VqJpf6c7Bcb6poVjb15xfp+nEu9efkeu9viimF1J87on3/Omfe70zqz8GY
rblI51F/7kj3P2RSfw6+OK8zMDWZ+nPwObKglk79Obh44eCQbR7155dof5xM
/Tl4FVk4z6X+HKx9ONCcyaP+HPxOCjOCXOrPwdtOOQjV5VJ/Dt5RqnR/XRb1
55fZ/35fLIP6c/CnvayKnlLqz8GXRlbuvpFD/TlYxlGs5FwR9edgzvc75dSf
X/7f+jHHn4OXKb3QNn5O/fkVjDcmPeFdUUj9OfiEI2npqT8Ha5ttzyT1k+PP
wQfIRCuJ+nNwVKzGrI4c6s/B58Z2nSzOof78KsZ7VjK2D3OoPwcvlTLSX5FP
/Tn42vzmhFdF1J+DPfbG3dyfQf05ODRkRlxnMvXnYPJdl1kS9edObKb6EflB
EerPwauzrrf5FVJ/DvbXD46Ny6D+HCymNvXSy0zqz8HHyQ965FB/Dj7w+cd+
izzqz53Z/+ad+dSfO1Oflk/9OZictzmT+nPwgUO6k28/p/4cbHL328mZJdSf
g7OP8I6cLqL+HIzexkE7n/pzFzazlkzYCqg/B1dvEtmTXkX9OTikM+3r7jLq
z8EFz+4tmpRP/TmYzIt/5VB/Dk6zKNivnUb9+TWM94Jfm20uof4cPPNcRBBv
JvXn4CDf72ZL8qk/B3O+d8+m/hzcIq7dvzmH+nPwuk1hGrdTqT+/jvGKjniY
XQ715+AOjxMakXnUn4OXCFSufpRD/TmYC9OSKXnUn4OjnkZ+csuj/hy8fNjg
kGsW9ec32Jx1+qlp1J/foO/nGfXnYOKRjz+j/hzs4+x7Y2oi9efgLYmdDZYJ
1J+Dyb6vVVnUn4PJ8jaJZ44/v8nmfGe3IJX6c3C0NhKaTf05+ELaVpuMfOrP
wUJbDT98yaL+HLz6h4yEUBr152DO7/mkUH9+C+0Rmr+YZ9Sfg8nPIYxlUH8O
5vy+VRL15+DkhvAZtsnUn4MRhrdbkqg/B7ecuXcpK4n6c1f2v3XfVOrPwahF
s3JjqT8HryMCNIv6c7DFeL3KySTqz13/1z5x/DmYbAdbVkD9+W2MD7vslN/m
U38Ont96y/1sPPXn4M4TE2xccqg/BxM9rxFP/Tm4Suhg7+QU6s/Blcpn+D/m
/I8F7jW2DqdSf+7GZsj2R89U6s/Bifmfg9amUH8Orn2+KnR7EvXn4NaT4RFD
adSfg6dgGu6fSv05OOJE72GTPOrP3TFfkdunMjud+nPwnS3rn11Iov4czLLv
HMhOpP4c/GZRzfzGx9Sfg8k86GcM9edgso/0TxL15x5spnC0KVE7lPpzcErF
Gy/dp9Sfgznr/JHUn4M5v5edSv05uFgr7mR3IvXn4MSIrXvXJVJ/7slmPofn
Le9/Sv05+FHqjLs/nlF/Dr63rWNkehz15+BM1tmSkmjqz8HEO49HUX8O3jgR
I4go6s/B2/Y0FNXFUH9+B/EpvG6pVwz15+CRs6u3GkRSfw5eUTijtyGK+nOw
UoPHS1IeHH8OJuse/ZHUn4Pjsy/GbIyn/pzFZiSTXGwTo6k/BwveUn96Jpb6
c/Adp+Czb6KoPwfLcDdvuB1O/Tm5nnirKOrPwT+m7Tg9I5H6czb73+83RlN/
DibrYvLJ1J+Dl17SUTvylPpzMOf3kWKpPwdzfi8ulPpzMPFao3HUn99l/3vv
idSfg7kt9sYPxFN/fpf60QTqz8ETF66wMsuk/hw84tF+Xz+R+nPw7bxsH5ks
6s/BXCNP9rllUX9+j835OwTPcqg/B9dpcW95mE79OZizjz2b+nPwSundJ/an
U38Ork5a7FKTSf05uPvp898xKdSf32cz7F2rwt0LqT8HJ9iuX6uTQP05mOyj
npFK/Tl4edb3R/NSqD8Hi05vGpBPof4cPOG8vLFzGvXnXux/3/lkUX8OXvsj
2cg9h/pz8GTP79N2pFF/Dt64VnSFXjr152DRUJFTB9OpPwfz9Hku6U+l/twb
8+Mk050WmdSfg+W/bFg5N4v6c/AGj4hteUnUn4MFc0uKLqVRfw7m7MNOoP4c
zBmXp1B/Dk7o9flknU39uQ/m+5+3fQ9Mp/4czPl92kTqz8ELXii8+pVA/bkP
9ed51J+DZ5INGPnUn4NV5S/UG2ZQf/4A7YEj6fmoPweT785jEqk/BxMdsCWN
+nPwJr3K8Ftp1J+Drz19YnAklfpzMOf3MlKpP3/Ipr/bS/05uH1hk0B0EvXn
YG5hh+9yMdSfgyvPrA3miqP+HPyyNDiKxB/Hn4N7H3H7BcZRf+6L9p+ETxL1
52AlmfvvLZ5Sfw7uixbMFIuk/hzM+X2tWOrPwYdIRxZD/TmY83v+0dSfg1cL
mdw78oT6cz88v6lWMTWV+nPwvpJ9vyY/of4cfIx82BZL/TmY83tdEdSfg2M/
OD7+FEP9OVjKtk5GMob680dsZnH7x3PaIdSfg6c3H5h4IIL6c3D6RVS8YOrP
wXvID9CHU38OJvMmjUDqz8HNXgjscOrP/dlMV83euef8qT8HzxSbe/dGIPXn
YPK7tMf9qD8Hc9YtHlN/7k/3D/hQfw7m/N6vH/XnAUhv6up0rRDqz8GTS59H
mD+g/hwcd/vR+2E/6s/By0bbDoUEUH8eQL8386X+HBzZf2T/yUfUn4M5n6/4
U38eyGbGU3YHCgZQfw6eVpzkt/ER9edgHdsH+2/EUH8eSNen46k/B3fsuHlh
UST15+CF5IODx9SfB7EZK7IB/zH152Ad+1M8PXHUn4NJ9ZGOpv4cTPbtaYRT
fw7+fKp8w6oE6s/BRY3LLMRiqD8PZjPnQ1xfKj+l/hxMlktkw6g/BzdlTbPM
j6D+HOyx6paaZiz158H0e6BQ6s+D6fcgUdSfh7CZgYIJha4x1J+D/4vwL14Q
Rf05mPMD/xHUn4PJurjKE+rPwZe6pBVbgqk/B2/9W5V6Ipr6czAZjun6UX8e
iv6a/GBCBPXn4JhjLXuYx9Sfh9L+JJj6c/Bd+apWixDqz0Opz4qm/hzM+T3D
QOrPH2P8FaQV3+RP/TmYs64STP052IT8gZdI6s/B1p6BA6Lh1J+DR2ZrmstG
U38O/q8QCYmi/jwM481BDLyeUX8O5vz+QTT152DO75NEU38Ofm5o+2lNBPXn
YM48O5r6c3DH603frMKoPw9nM1cmz5Q8HEL9OZjUk/Fg6s/BGGVE1oRQfw4+
Hjh45Wwo9efgFHW1jWeDqT8HP7C3VFAJof4cvC7118eYKOrPI8BECPlSfw52
PB26TMSX+nNwyFiXhqU39edgq+Wm1p4R1J+Dl3MmXNSfk/t9ORA3/SH155Hs
f7/X5039OfitSOe29kfUn4PHG6fNuPCQ+nPwlUUy6wR8qD8HF7pjwu5H/Tl4
dcfMXyah1J8/wXzCXW2S+iPqz8HplzL1WI+pPwdLETEcSP05+CLZsBRM/TmY
/+I63xkPqT8Ha1+6vmJHEPXnUWwGtcL8gjf152DBH7K33gZQfw6W+3Mj+UAY
9edgzW2zFF3CqD8HdyVtHCt6QP05+PGnQqHah9SfgwM85Yoy/Kk/j2YzZHun
y2Pqz8Hrqw+nBT6g/hx87VxH3lYf6s/BpJ9+GUX9OZjz+/WPqT8n1z+M3j4Q
RP15DNqTx4duegdTfw6unTD7aFUM9edgzu9pRFN/DhbmXRVpEkH9OVhKnYfF
E0P9eQz1rQHUn8eyGb138694BVF/DjaNKpqSHkD9OfjLZNGOrjDqz2PpekQU
9efg5hSPk5Fh1J8TRvcmE0L9+VM2437u5FihP/Xn4IVK/9fUecdj+f3xvyKj
oVBRpJCVEQ0jqZtCVlpUlBUVFQ0qDSoSipvIyMgMaRhRiqJCKaFQUSkRWiQp
Cr/X+/pcv9/399f9eD6u6z7XGe8zX+e8j/7Elsusfg7OehXzUvgiq5+DJ5CD
50RWPwcfEFNUykli9XPwkVfjx+66zurnYFpnv3SN1c+vwr4+fNm55TKrn4NR
OyeHp7D6OdiSHAYnsvr5VXa+ksLq52AT89UPbiax+jmYrp94m8jq59cwfzz9
y+hqEqufg5NKdQf6klj9HEzHs0cSWf0cTOdw72ex+jm4sXJ5y9sUVj8HC1fe
vhWSyOrn17n/+VdMYfVzcHCb8onIGFY/B8vSAeoMVj8Haz6aI7s9mdXPwYkF
zWoLL7L6OdiEDqxnsPp5Dpc5xyYZw+rnYPIbl57M6ufgMq7bq+4sVj8Hq5GD
gDRWPyfOanI/eZ3Vz8GbBmvH/kpn9XOwFRlUPquf52J+X/ljeXoWq5+DX4oJ
7ta5zurn4Ps7rAsnZbH6eS67fzKX1c/BumfeZR3PZvVz8LhJF7b8vsbq53lc
jtYe/s9UPxj9HDxhmfbFxYmsfg72aWtMa77A6udgMXKAH8/q5+ATAnvbvyaw
+jlYXvvXibbzrH6ej/Gr+7a+1GRWPwcXVWzP801k9XPw+9dSJR+iWP0cbOI8
y3lTJqufg2+0bw7OTmH1czBtp+1KY/XzG1xOxpega+Mvsvo5uISbqpN3mdXP
wY7kUCWZ1c9vsOdB0lj9HMz4AYpn9XMwc/9RJqufg4cW+P0pTWT18wIupzgq
bNLhRFY/B/eVzdf0TGX1c7AgOdhMY/VzsAkZTiKrn4PpXPSvDFY/B2fP5rvd
n8Dq54Vcxs+XRASrn4O/31gkIx7N6ufg5OPfHB5Gsfo5+J2XZtvFWFY/L2T3
ByWw+jlYiBybxbL6+U3MB8lRTSyrn4PX0kAgkdXPb7L7G2JY/Rys//Luceqf
Gf0c7NiySub+RVY/B3vRhQnRrH5+C+3DlXXtRxJZ/Rw8c2No2IlIVj8Hf146
KssintXPwY8Ua4olE1n9HBzwZO4uviRWPwe3rH0mdiSD1c/BZwaKkpWyWf28
iMvZsFnyfFwSq5+DR98/LaKazOrnYIGw5K386ax+Dm5erfGMxv+Mfg7ufKUv
dy2V1c/Byx7lObReZPXz2xh/+Ar9bE9g9XMwM71OYPXz26w/olhWPwfL7Bs8
fPcSq5+DXwY6SG5OYfVzsDddKJDB6ud3kL8vRJSpfjD6+R32vFEKq5/f+V//
y+jnYMafbRarn4Mxmg6clMbq52CxW0saz6ax+nkxlzPC962hMpXVz4vZ+V0K
q5+DA7clbl6XyernYPIq+SWW1c/BL6a9/EPjA0Y/B689etTgQBSrn4OjBO/V
18Sx+nkJO7++yOrnYHvHsqHjF1n9HPxn0CZ6Rharn4P9WgLEr4ez+jl4FbMB
jNXPwYV9Oy4rRLD6+V32fEgiq5+DN5EDqmhWPwd3Jplp90Wx+jl4L8/SZWfD
WP0cXDcnN+3NeVY/B6c4xd8TDGH183ton0L4eqaFsfo5eIu7er3jeVY/B88e
Xye9J57Vz8HjXgkZfY1j9XNwz5sjt9piWP0cvHDe6bcHI1n9vBTpMQ/4OBDP
6ufggApR/fiLrH4O/rM78MeFaFY/L2XPi0ez+jk4er/StblxrH5eyq63XGD1
czDndaRycSqrn5dhvuhrMnddGqufg9+bjI+2SmL1c7CYcbu8WzKrn4Nj/ZJS
rRJY/Rw8ny7AiWT1c3DfLutj1xJZ/fw+l5NWtnv3h1hWPwdXedQ9XhvH6ufg
zbprRESSWf0cTN011W9GPweXZzXeV4ln9XOwbVfB643JrH7+gMv4dZl2ndXP
weQegdYnGP0cXHZldRq1Z4x+Dt5eqNxXlsLq52DSzaWyWf0cfGXJiRzKD0Y/
f4j/7/Of0JbF6ufgk+0C0x+lsvo5uJfjHC4fxernYCOZhSdD4lj9HFyvUPRA
/gKrn4Nt6UKESFY/Bzd8zs4ek8Dq5+VcRhesjmT1czBz3+JFVj8Hkx+KP0ms
fg7G6EJpTBqrn4O7GnceXh3D6udgN3I8GM/q5xVcjrrL++NRoax+Dl5Ijini
Wf0cTG5LfkWw+jlYOvetHuciq59XsP6UEN+iff3POsGTZf2NJWB/3L3l5cKV
GC98sIu9ifS67IksXgxm/PciProeW/O3gpd9+No4H+Uh7D7/8lnwyLP+zonU
P+wanVwA1iOHklQfdtZGvwOr6T5ctgv1P9LtYij/Iy4n4fW1Wn7kLx3LVweT
39UbyH/ODr2jm8CPpZK3rUR9FNs+Yf9JcMbYeYPjEJ9vLs2u2WCBzrvxr2n+
4HzZoR7sEG6/7CHsNXar94YhMKzd1R3/93BauUr+McY3H3fWqOD7Ro5ihpbg
qhCZnRPxXNLhk+4h8LKzk6V2I769dgXzk8H7MltOXUX6Hm3xV6oCrzsivLsS
z9GKzv4JbmlJKhlEfnjZyohJVqH9mB8a/hXhUzkbgm2KxGKmnkN9IEdW4PR+
maZQWl/awP0bBZ6yrOJNAcIjL+z3wN1VauKbUV5pVqpdnWAaHlsjvYfX/2sR
fsLlGDyVs2pGfFeve9K4+AmrVyF8+bUXqreCxS6OcViC/5OMfBasKog3kT8v
LLXvFICdbfni0/G9rFX8ee/AHRV9/nI0f7BozOR/ymV0RVNaXzJPv6gO5uly
emGK9CjTQtJT1p8K2ssxpstDToJnqK8cvIHvv1op4p8NHihuzTIGXzP+cLge
vGxjRYA7vu9vlLN3CJzDXbWF2kMbQ98d8tVcTt7LO8ve4XsaK1bZW4IZd+io
z/zLZ1ofAjtqjg5op/5B/6t5Mni0hf9ESy7qA+fO8irwAuoAEV4wue0Hd2/c
FRFM46WlmzQkn3E5s47Xy6+i/kFPUdHwGbt+jfyfsOS3lDv4wKD+ljSkp3Vx
xdRocJBTL18M0lukc35CKdiTNnBR/6DtzNMFXmMqYN1wBvVBa8GgcA3y+9VW
mXSEp6s55sdiMHPfDOIrvKiuYyt4zbw/CxVQ3zoXJL07C/ZbuLXOk8ZL8z0a
CsAqr4yWvEb9i9RY+vQd2OKl6BYxmk+jnvPXsvog9Q/z3hSpg+k6qAaUH/kl
2QSe2ZlcOBHl/U3lcMZJ8JBwwGgzhP9A2SQxG2xPF5yifY2dK36+HvxXJlm1
g9ZblTrODIHz5t63MKL1JcXCk/J1qF/nRicF0/qSwilvS7AjVRyE1yu3fs8h
8CRyrEHrrTSNAnePkRs7DeOJRNneLVVg8iPrTeutMmXrf4L3KAh/sKf5g3SY
meRzLufr21ndVghfera9gSG4gQ8TRbS/v6XUdNzBzH3ASE/1zKF50eAph4dM
jtL8QfKpfCk4Vu3hZy7q22GJuJldYMafNvJj9Qy3KSIvuJzr8pabLJBf8tN1
xuuCFQJvT+Kg/vwTExjjDK6duyD9F80fMM45Cz7xJXj6B4wXs2jbDXhW8QHX
BzR/mOL16d0Ldr0M5WsluuItfz2XU3C2/shchK8sIlqvDrYtbBQTRH0cI9xa
tQlM7t7XoD1+NSm37CR4455l70/g/9eEjt/Krmf3c+N9WPH1evDzPVVvjsKe
bCdIXRoCTyCHwmdRH8Z/i5dvQPtDC9zID/5xxRGWYPu8Hw5n8P+3AmeCD4Fz
Ax1Pa8Be8/ltTiSDp5JDZ+RHMJ/SoaoG1v8G8ptZFwTP262tMhHPNXkrXSQb
uRy748c8P6O+TuCJ2mwIvvBl4fO1NH8Y7bLOHTzHqEbVE98rGrXQNBpM5fQd
/+eOjNEvbWTzG/lJuncXmNknhe/pDiWpibxEebf8is2HPQv/85DTBa+jBSn8
v3NwqaQzuN1pwpWPqF93ByaKhoDLPjbf4aP68OeNYCF47qiKBTvQP7r9zh7V
AuZd4vohD/Hl9B/+zf8K9QvDe3+w2C+T7+rgj+tGnd0O+/j2U7x9E3jfWWfu
auTfg96O5pPg+2t6P0sifrE/Cp9ng4WzXMVewD49ek49rgf3x9KGedSH7vWl
Q+CtK1Jq8xB/xi/+a4wvpVY5LEZ+9H7tvWoJ/qf58FA17Je27R0CS9DFhWi/
Ej+HxSWDR78bIxiM/PHqsj9XBU4/GXzZnvqHTrWgn2BjXfc/b5Ef5J5Lson1
P4f4ktxoCCb3uhMQH5p+uIPpuNRRvJ/20c05Gmy5LPPMFKT/cKuObSlYe9vr
CJq/rv4gsLYLPEepy3EH7JvZt9fM/U8HQHr+vbu0TBf8q1fXYhvCo3bGGayj
6HjpG60vvVmhGgLu+ZfCO4Ty8G0WnVMIHlQK5bmO8GlbVAt4Tv2ErBSUn/Lr
XGGBN7DfxdKetVQfXh0X0AAz/vtpvbXRcmQT+OPlvO5g8LUGqf6TYKVlWf1d
YP/6b1+zwUeXf8j3Atu+KP5YT+zy7vIXMKN7g8ta93zagPLjr7Opk3+L/mTj
A8PvQagPNUqPLMHS7QoNSzG+J7fph8DMfTRUH6orC5LBO8YGXHHHc9rnWAWe
fVSx7hz6E026hgtcff3TqDK8T6u+ku8wv3bCyBf52/qIJ9wQPDYzy2UnzR8q
n592Bye1/Pawg/1wK5J9osEhPxz78/DcpXyPVylYoP2YZDXKm4Y9XWDKjkdo
X4QfCG0VaWH9l9J4qeztJl0w3RPlhvp3t/TKamcwc38H7CHy3hHjEHDZ3ula
i5AfbndNlxa2sO076Q8l0xe1gGtKHz25gOdixZ3KAu9h7wsnzBKm/oHW8cFK
smqjQoJRH4oCptuAp+j1aGzE/2NvWU32Ax805f8ygvR73JzDfwXc8ahqnh+e
GxX+HKoHB+jox9H8XbLgft8QOGT5kNoumj/kh3+R/4D6NErySD/NHzCttgQz
/pmRvsTcea8PgYeVlS1Maf6QM1yTDCa3aJ9pPn29uqLqw//m29LX4kt+/n/8
+8rOG5KtXCZcLtrz6uzF2YbgyXyJRybBXtMuC6a4g21vjNqdjfw9nPUqJhrc
svudthLNpzMzuKXg1qX7dj6HfcpnHAjoApd3rMoZQfn+Szc8JvKR+59/ZtjX
i7QpnrrgosFcEx8aL6WiwoFPHZpjl4j644uBRAh4MX+NP9M/JJ/YWAhOmTPn
uSbafzrX0gIuzhvP9xL/H0MbbdvY8ycoj1cJ35dogCcJtvyVoPlDfMkCG3Aq
/1I+ZRovxZ2d6wem7Z7nqX+4YCt9BUx+teVIf0CH3gB+OX96aAf1DzEDQsNg
xk/kadSHqEdjFdpRf3cP5s9C/PLPR/+zBD/+6DpwAukLjtz28xA46vMYu21o
Xx0iFn1OBjPr/KjPmud4P1S1s/6MaH2J9hGBmXU85D9diyD5icshd9A7EV/a
B2P4iT0Ph/rEDeEUu4NX0YUOaB9dzk7KjwbTMMAb4dM6ZSn4RnZYbwTyXzj4
alIX+OqUMUUPEV86VyHSweWY0AXCSP/d02ahuuB1NSdXv0P6IwNmnHIGf8kY
uTKA991OdR0JAedUrjDNp/rgf2tfIdiueNZNe9irmN9p1xawo9Yu20jYx7cT
1g4CnVxO6LI1r3MuoT4cl9ugAZ4pdf+PK8Yvsb59FjbgNWUfxgojPA+fByv8
wAY3rG/ooHyNjp3TvQK+57Iquhz9teRRx/kNYDqeEUL14bC60jCYuU+B5g/e
I7MUulC/NMgTLOrDoWfTVnex9oL88zqYMNEbfLYv5cA99B+ks6aAyR21Leqz
tJfu3yowHccXgD3/3j+u9yeY2nGaD1fve90p+RntwZapmeUoz7S9mS2G4Nxp
mBDgfaZfAZO7p1y8v9rDqDoaTNdp5sP+5N2nPiwFb6eJDfJ7aFfb7S6w0y9j
cT7qH3bm54p84XIWRUtMoPY5y+1kpi6Yjqe6Uv/guuaiM5iOf9J6jtWO2VEh
4N3lw3lHUL4qdPEuWIUuzCN9ettdvxZwQVqq5FNaX3IOOSzwFf0dXdCO8K5t
3bxXA6x24O+V+bBXfyflHTbgjVfN/6TjfVvHQTs/8Fa6CAbhaTg8troCbvft
PdgN++K3jzFvABd7X17ujvJ/u2X78mGwO6qDEuKTv1lzscI3lN9csbkj+H+w
7ViN1WBn/vO3QmEfDjb1Ct5ghfn7T5DerknLdODGq4kR79DeTNi4b+oTcLtQ
3KOniG+rtf6EPrC37n3XMpRvkdVknpnfMX4v/jhlJtp/7vqWAUPwriN35HQQ
P9rG5A4OjaQDVqgPa491RIOnVwUdoPmi8Brzd6XghX/+lu+i+mAp0dAFftcu
c1cU4ZMfGZFuLqdCXWFHBPUPFkX3dcHhCiYvzWGfbuaBRc7ggI50J9p/wDHb
kBMC5rW5fXI37EHMVD6jELws+2kk6dvfVv5KaAFP1VnxJh7298D4YaRAD9pH
FF8v4htrFHFGAxy9cXrIUYTvYeh00gYsocp/OBPtqdEKDW8/8IwZlrx78Vxy
+ag9V8C0T8MK3+/Vr9nWAKbjcy7IT7omZxjcboiRCewpcdnu9Qo/uJzEWAdt
Yq+lS8xWg5+P7FO1AZvpjTfwBquTA1KqD0uatFPAi2jjLq0vLc6a9wRcHmL7
tAbl8UznkHwfOPffQKED8j9N23jmzF4u59KN4ahRsOfDWtOmGIFpn/Qwnq/W
bB/nAY7IpIsmUB8W3RgdA97yYYtaK5jRBcBDkyVU4qk+zF/b3QWmfQopsPcs
DelPIj+5HGVyKEv9g3rPG10wbQfSIz1u3r0XzuDwBhgQ7FFFLbQqBFzYrLaQ
9r/RPaSF4Cjv7GvLMV57paxyqwWsN+5l6h6qD3P/XhPoY8/r0PxBqSpdA/zW
NjwmCeHZKsbG24CvFbf59qL91YBZ+IEv6nxZF0rrreQwl97npxsppZl+pQGM
anhRG+WbL9twcLiP3S+P+AfLpLkr/EJ76OW5OQT24iC932U1eDkNMJEezdkG
m73BtG72Gs/pGrcU8NiMpWHFKN/Wme9NnoBVl+05r4DyKpK8zukDr5y+d/QO
mj9I+GjN7GfPc4BdZlioGYFtvznOm0LrS9Ml5TzAopMU4/Yh/cLiXyRiwLof
/7auRfo7p90WKQMrvpzy6Cu+f3dqkOBn8JcHh1OtEb/IKRtHif7mcp4KeEyi
/Thu5NjjN+t/EeHRwTNncMc+v2Qh1D8x4fK2EPCtKlEBXeT/t0mRzYVgickY
ieB9DNeet4C7914SbM6QZsZxAn+4HNkB09lyyC+PCaNLNcCXHe8pNNL60vja
Qhsws+5F46VxF6/6gan58qH5tIB72hUwuX+XRvvziF8vrgGs5xjEH0n6A9+E
c8NgumcmHfblNbY5UGEA48mq3X+l8NyM97LvavDzUGQk8kOax/uAN9itpGVH
Jelxo1fuThlg/X3ge4wODg7sa35J/X/aSLtNH7i38PlO6i8PD99YM3OQy2l2
P+lxgeYPQ34rjcDM/TUoD3m6sGiQtRcw+VWKARcED9c+pfHSQI9KGVjxTmwd
F/mR9eee7Gdw4tHDu57gfeZc3l/uf/cwobyt+rcILwF/zot5RfMZlV8qAi7g
JQvK9lxDfMb0/R0OARfsujpPhNaXeqt+FYLJr3cnrS/9iP3aAt5YLhFrTPp0
z46PAv9gH2h+z1D/0K3VpPGP1bfxvsZ3vjob8NX562x8af7wraHSD7xte53u
VNKnv6TdvQL+8OPbFj/8P//z/oIGsKJR1NNcWl/qMrgyDLZDNxJL+zU6hVMV
hricDDlrI1mUj2bH+9jVYHQLZ1po/vDpepg3WIcG1qhvrW0+p1PAl41nvGmk
8dJHC58nYPK7PgXMbZX06gPvoYtgYD8U75nDXE5+oZIU7TfTfX/byQhMMv5b
hCfcErTJA0z1/AHNH95uXB0z/D97uPtGwbgMvMfx7aGDpD809+t9BqdW73UX
pfWlpvKFoiNczjkv7dumtL70OlJ5CfgihgO0fknrWi5gUVoIwfvfGjHQBPf3
uKQIoL160DB68s0Rdv5L8+n6Wr73YGqXnfD9W101Pryjwjj1KrXfw2Dfsq5a
g+JgRl/G/CO0M9FLFfxZesZbfeTXwHa+H/rg4YaPdxvw3Llj9y5rMLmHMsRz
9B4dbmC6Pncf2ityq+ILrnVY17EG8U13SXsXAWbu68R8ULh9vE0m+FqSa9B5
8FHn/Q3F4MyFTtsuYnzc8bFpdR04oOpe1AYfac7arQZP28GRSfdqZdF/lbRm
GQ+CaduBP76n6IQZ2+gwzquJzdNc8H7Eh0NLZcFFe88MFCH8YYf3RVpgE3KI
ckKa4/reeJE5OO9kS4C4r/R/837wcskvrZonpTmTx/TKeYITx93qGPBD/E5s
Sg4E1zZYf52H8VfHqDLJBPAmqtBoz9ceV4zJBZ9a7vGjh+I3whWtAO+/++rI
j1OIHypYE/idlP/xo/g+ufHoBj8f5t+YjfeHj1Wc4hkTxin3OqusBnYdUh0t
Djb/oJ//BempP3r+qApYlDpqhEcOpDngSXShA8oj+4jzfiuw8rR7Slf8pTnT
/j757greGCJ3JQTpP3F4gZsPeMnUPTU/kV7yW3oOPCjk0zoK/9/gPcYxA8yc
r8F4GaPsN3fAp2LMLhci/bQttxY8I6hWQDNAmkPbOtvAdP3WPMyneQ4mrRoA
6+5LW6CO8Dz6+asm8oT9t36O+DR5eRjKgHnoYBrCN/zVWKoJpnlVE95n9lmD
BdpEjKXQHkn0pd+0BzP33SE/AvZPXOAJLjyhuzoD///R63ktELxvRso4X8Rn
8743SgngNz13uqKQP7RNIxdM1xucB9M5kwpw3BKXRVuQ/sQekfgmMLVr7XjO
+NUC303ueb34uDTHs/vDOR7esP/8MyL9Le4mQuLg1kNLeT7jfbrHXQUcPGvr
dxvYS8Fu8bH64PIDv0e9hf3O/uZ73ArM3GdzRJpD1wC7gpnzXrCf/i+rDvqA
o/h81j9A+hx3FvaeA3vNvKz0GPlR/Xmmewb4e25f8niEr40J1B1wae72Ghc8
T+366lxLfEDd6WKgNEfIdf37NvCI9wz1lXju3XnHdgDMd8exOQX537Zd9uXE
sWH/T4+y7AheKwPelpzwQgX/v72tt1oT/OZW+b83YLlPm0zMwAu3H6vSgP2E
uZQ9tAdnibh4KCF9/9oUOZ5gu5Lgs0J4f7tz2J1AMOPHHel7/vG3ZgL4m9OF
LjvUD7pHIxf8U9diW/ExaQ65XagAix036nqO8hB1UstqAosvCznyE/nl8+H8
nG6wwOgBkbkojy6HoYs8fGGcjM6VaiOoP+vfO0uIg5+fNXzxGlxq/zRKhZ6T
/oT0K7csENEHu4td+LIQ+RdlFxdiBZYenfokDuVJ635u4Llhrzf1wX52bXHz
9wEz/pkR35dv6kbOgevjix/xIv8MNuscyQD/X336anNS/x2wYuHJS3L4v7it
wL5a8Era2IH4+DV5fGsDb9oVEVyB+HRverljAHzqmG6QANJr83pp20R+2Mve
9w37kJ/lGy/Zy4AVtit+P4T4qaMh0wRf/TdfXPawNCdug5e1GfjrToqoNIcP
EbQHM/sd8f+91issPMFtide+bzwqzXnTkP0oENyzekqnKMrP2Ep0RQL4R/IK
Mym8n1d/+F4ueBtdEIzyk1rfurgCbKaLGSTqV9ALk8ImsNFXUY4G4t9H12SD
mfOfSK/9c/GrPAKwp21m1oYon6o1xxXFwR/T1Lv3In5075wKeBkdLEJ8yI2I
Prjs0ZMLG/E9DL8uWIFr/ty9tR716YCl1DQ3cNqaExG7Ed6HZ6fCfcAhX02f
rIS9WKz6NiECXH5u328dhH+ren1gBnj+zMV63YiPrEUxTzF4utTfTSoon9Cn
sr61YLVZJiaTkJ8DZmcG28DrQ+wmroY90DbDAbCTyot5wsiPGlObHxMFwzhb
u8vFvqH8FleV7ZIBxyxonjqI+KSbKHVqgjEZ5A6AJz8O22oGXp/prjaM+JDf
G3t6/309/zkP9A+V9jae4B839fSd9qN/MK5sCAQP3xrqfYzyJD9eCeD2I6Rg
S/83jgFH6EQdbEB8I8qHjCvAmA0+jED6h1e4PGgCdz+J/TYO7Prw6dJusC0J
RNQ/LF94m2dcGLNuluWF/uFB3CJxMOOfCunJNuDJVQG3vW63nYX3p913U9EH
l2m2PnZH/p3Qf55hBabj3wvx/tdSHVk38HX7HIlCfG8DJznRB1x8Xm7xE9SH
+/cEZkSAxyW8fCWH+NM8IgNsffPwqsOw75i7LycXg2kc1oH2hrZ91IIXaHrm
L0N/7VFyib8dzNxbAPtsWiLkNwBuN2i3f4L0GxZ7DU8cH/bfeBTfy9F96y0D
PiebcCIc5SVxZ8UvTTDN687h+3RsygxsTUI37O1HkehXezDdY7UI9oXqu90T
PFyosHIX4ld5q7U1EEzz+FFob+Zrw7LBMu6r5Hhgn4k3c1/nguVD6hZfRviC
WtOtKsAh8af0vuG5Z+Hx2ibwuq87JD8jPi2LOs26we5pu8JvoP0zLbCs5JkQ
xtmz1OvKWoxv6diBOJh3vfbJ9WC6JUAFTPssMvF/Zt88mM4prUR+9Od9u2EF
1nnh/00B4TnOt1J3A+vHSS7tQv2ke5R9wLVHtgqMQvlpa8xRiAAz+99Rfqk5
Z1IywJsCtBvLkX4h9Z8zi8FDpVaJnEPoH67bxNaCaV/mbdgzc+8JxWfWi6aF
sA/La0phA+BjGz3qx6E8bquGjxeaGPbf+R8w3cMsA06f/EguFOUTruIwRgt8
2oMGtOgfsiuPmYFlaUOzJ/oH5XkD9mDqHo7sRf9wOcrTE7yYGlLkv97c4e5A
8LvOrUtnI39pGT8BzOz3p/5BqfpTLpi5ZxHx88FAsQIczLV89Az/71KIf9sE
Zs7nw17XZ/Bs6gYXrNocugHpK5XfWc8jFMbxFR0nvAfpV7703FIcbOT9qT0H
6YmCWauA63LEva6i/RidnmykD/677PRAL8p/1xzB+1ZgWuaYhfLCrF/PDbyX
Dszi+wayr275gMedEtD2x/t0jCcCnHFVuEwb36dtURngs71PnzgiPeQGqxg8
kxxAgLtnH7hUC5agDRx43ybprXQ7WPlNb3gk7Ll8lmHCAFhpy2B0GsJXv3hF
XGgSxlPjfvUJ4/04qSmRMuDgJz/GrUB4tOyuBWb0IOTX3pkfg83Apx/qRS1F
eb2JN+VzAEc9Mer4h/CN6SAi+M3cwBPXkP68uOlDgeAMmoHB/shvQgKYz8iu
8SH6g6ALnT9zwXf9xwnNw/f7pq/2qABnR3lG+sH+7GNvfm4Cz6Lr82CfVeKz
tnWDH43v6pmM9mBRTMAHnslhnOb0iafT8X6S2PfN4uB7hT6DNWgfSVdTATPz
Q3zvwLSSdfr0/u/Me3aYT2B4UGM1mZ1/ID0WU8+auoFbBnPeZcLeb0X+LPcB
T/hs+8kT78tOsdWPANM44QryLzTifnEG+OWl3JJpSD9GGdrFYGZ9APFxPhee
XwveNl+yZjvssUZ4QK0d7Bp2MiMM+bE43OHyAHhVr6xPOeJH9UBIGO2/xXHH
ATwXDpuXLAP2s9zfKwM+OilaUgvs/jDi7VOE1xE6HG0Gtkq7/8oA+bdWaJuo
A1jpfI+/HcqvJKQ61BOc5J5Uqov4KE5cNC4I/Cfd5916pJf8CCaAF5pGD8vh
+fB43tF54AWYPpuhfaVxZwU40yP2hQvST8d2m8DM/dVgTvDi/d3gE59nrZiP
8LIFU77ziLDtE/JnWpCgmzjYMU2s4C/sgfYVq4CZ+3hQfl9Pv3LQB5fMSFpY
j/hv4Oe8sQIr0sQQ5X0/IGODG3hA+J7TRIynVPkmvfABJ+1e9OUs6k/MqQOr
IsAI7cAafJ+HHNeAz//oXqCG9s3D39CwGMzci4z62cRztbQW/PjRplcvEL6h
35Ql7WA9cgCA+OaMOXpzAOxXWpVsiOcSJz/OFxJFexhmmpuK/AkYbXZNBkz7
cHfgez+O5ylpgZn71mn+MGpGuhl4ifrxnmQ8r/Q9MdsBHJ8iW/QP8Z0/0hnn
CfbYbu8dhvcTfVaLBYHfk7yI9JPfwwTwlI7M1I+Ij+exWUJ54AsypV1bEF7L
v4CgCjBN597BXkyPfudtBjP6GuJX8NfqeDd9757gKQHYx+wjJX95pqD++jaE
yyL/zwzOOSgOLn90TicK8en3PturAqZxST/Co3ud9cF10nvm1CI+1Ydsu6zA
f9Z9TI/D97X/3Hd2AzP+rGFfqQfnvveZws4/kB4hcsgBZvaboP54HxhozAAX
aa4/S/NF0rWLwRY0MUX4ll6PqmvBQhc9ZcpQf273zTNpB+urxOnMQfsr5xn9
cADM+DdB+YX/HF4mNDWM07iW0zSC///bt+2ODHiz9JUKEbRP2+niLrDTK0fz
QbSnz/cuyjMDD3+fuUge8ad9ag5T2fkjvpe5hzfLE1yTPMFKA/EV7dk5J2gq
m18Y//h4vLiYAKZ1rH+If9f3xRJ5YLpXMM4b/YN7SlQFmPE3gO+VfhMUaabv
JXyrk0B8lHfvDekGM/57Ed+or68EeKeFMevoPPj+6F0cf3Gw+VBxFo1Pd33J
GFEBM/eloDypm9MHS9of2WaC/xt8PtBvBVbKa1zthviQX283MI0zwlF+4l2G
33zA/z503ONH+frtuLojAnzSM9c1HfbQ3TGlLQOco5c/h4P02mw/al8MPj19
hiUvxgvlnz421YJdN0i3K5yXZsbl7eBq3gdFAYhPXHte3QD44GTddZ2oX3wu
MyyExMI4y7niejcR/t62E49kwPRjgedvtnYt1wLTPU/JiJ/xx9X3zMCM/2R8
L8/p1mIH8BPjtc8foL2Rap1V6AlWn5slWov8CXI8rREEliQHuyj/vvffrySA
wwKVwlcgffYO1op54FrBZD81xK+qpSS1AlzwDwMU5Ncie7lZzeAQn4Xx85Ff
Se/OXugGCyUKWoggvPF2fVN5xdHfeS7LmI3nB97ahouDZ2kcdk/G89bNDyao
gpn72xGeBTo2fTBzv9cB9A+253iswfVbbfniUX6yzQM+buCMLeYL3uL/oTaO
gz7gttLs9mfUP7x+5BUBZu73RXjOm9R/ZIADdMWMDiM/al5F7yoGT6KNekjf
4o0jHbVgbfOFK8tgX+kvt21tBy8PMTi3Cd8jP6cD4MXnnviuRPyPNi6yEZqO
+d2aW1Kn8P0Oq4QGGTCteyxE/VzbwLtGC6xOB0GRXyXrdz01A3f6uezqRHoU
618YO9D7pP/T+tc63QeeYOXU8Bpl8PDzlKVB4JAJ+8Qc0T65rh13OwHssrDX
uxzxq69DhQPnzKQb59A/rHmdUzGdLT88z67lqDSDmfOn1D+szszoBh9aPmOq
Nq0v1UyS5Z0Rxrl41c+vhOYPqw4mioPp+oN5qL/k1lUVnKB2Jqga6UUrc14f
TNejXED+qtKFtGDZyde/iOF9uvfRDeylIzdbHuHTtZO+4MbhZ/2dyD8Ps7aT
EeB1MkF2RjR/qDIbzgDPD9se7YH20tA037sYfPm2seYG1JecxzN+1YJ9k43P
JiJ/JUxO7mkH3/2TomeH9NI2+wHwyCEMjME/jNdsF5II44iTIxWkdzMmDDJg
CdNvhjdofclotp0WmNahpyI8upfcDHzXwrdfFvFLNOxe7yDxv/wQLLeu9QTz
o7n1Qfo9V9w1CwJ3o3l7SP3DA7nKBPCezRUWEzFeNoWh5IGrbb1mXqb+4X5f
SQWYpt/9iM9sg806zWDaLiuI8SxdW9MN1nLXWKaF/OznKKvzSoZxZtABFpSf
U+m5bHHwzDD/Y7po/6qXDcqrgo9PmKmbife17zmm6Euy67sYf6UufTzTGkzj
OuoPhO6qx7qBnfnmfmzB+J6OLfqCGX+w1D8Uj3AjwHvHTvnchfEOc6wOLPYj
IeYX2o/bd54FFIPpmHgYyktOV3NMHdiVDkrAvsNvJxxrB8u8n3y5Hu3PP52x
AwNgnnyD8O+oT9uLdnkKzcT4TWDGgiCk/7l2fbcMmJqbFSgvvVu6O7XARffv
bH6I9zO1Uj+Zgene1qewf9Gb45wcwIz/NcTXR3PfW09w1cILm88if2mbexB4
e5zEC1HEZ/0i/foE8PIwP5Ft+F7pjUzLPDAldwPSp7xw8pMKMHPvJMo7Kv+g
UTPY+dmCfjnk9+gFLWXdYIn4QJ/d6I925Rnp8Uqx67XIX7p2VBz8XBMz+/3o
H3KnLlQFrzj1+VMr4n9V/dh1ffClowKXjRBf8Zy2udZS7HoH0uM3z/ySG7hm
nmmtPdLffS1f2hc8fYn5309oD2zUJBIiwIkXnkwMwPfKr54UzwTnuhfrzsf/
1VU/RxSDV7pb3Fal/uHKmkl1YDvaQErzB5Wi4HbwoR8+b3xQXuSmZxDM7O9D
ftA8QWgWxhvVw5wi2Ifx5e5/MuCX815NbHaX5uQrbTikBb6aXG+3AumTyrr7
0wxM4+5K2F+QoryHAziqKzrwJuLblxHy2RP8vM1pwhW8b6/wyyUIbDFPI6oL
9lZ1afOHBHBpraxRDfIbtWZzHpjx14/+Kyld+VUFmK4zmUPrS3IR65rBR9TW
Rbyn9aW0wWfdYOY8JtJPfr55Z6M/wbB7I75vkfq4XByc66Eg/AH5f0tGQ18V
fPCO3QUZ5K9sSkyxPvhP65n+Q8ivUOlR2tZgvqQ1t/sQv4Gk7flu4NJNplER
qI/Os2vUfMGnd5+ZL4H6VXNR83IEOH7KJ71nqO+LZyXKZYJFki5FXUV60hPH
JhfPZuen+B7ds10H3kMOflF+RxPqo9vBgusizT7iex2SS0QHwZePH0lchvSt
jU8NFZIO41wZwgAG+VciMX6cLFgrc6hxFb6nGLfvlBZ4VY/Fi+0oX7rGwRzs
VZUq4Ujzh1j9ow5g5v4YWl+anvXbEyxOG5rA9TGT9weBb3UMvDACc8QPfU8A
LzRRUTqI+GRHt7jmgYPqb5xxRf2ZJmbcXgGeNwU9CvLjRNQ1h2aw+UcxOxOk
5+vUaW+6wWpeYS/9YA+0LZZXBvVrbOkhPoRPbnXEZdj1apSXaqT5KlXw2KFT
UhqwvxjRG4/1wXRcPBPf44mQMLQGM/tvkR8eIn6lbmBHOqiL+UdT+GddX7BD
Nu+ZB5j/GAqvvRkB1jp78v0PfC8nrGh+Jpju6XyK+kq6cjH4E+/ufX+QfwHc
QKU68Lo59oJpNH8Q6klrB/PHLeYGw142h26YPQjuCIGB0/rSxHtxQrJoH3Zn
b9qO8l8QIi8mC6brf3wRv8QJoee0wHT81AP5wfh9ASt5e4WORnl4jt8S5AAO
vDgiVYz0twQ/5PUCG9nrX8iFfZuOUzkeBHbVqV1O6zEFQRF/E8DTR12+tRft
z2zBvwfywAt/3TZ0QHzPBDr1Vsj+b/2S7l1rBtP1rOfxPafTGl3dYOYecsSv
mi/WmXcOxldWfuo3Eb52wKj34mCRkrNOVN9Tx+6wVQW/a7vZ6YzyEzpV06gP
9qbrj5GfVM2sweQ3aineb/NLrHYD1/HM8puK/KFzy75g0q0aaP5A65zgzQcC
fV+hfMnPUSZYnpvRzo/0h59YcqcYfOXK7uBKlA/5ma6bw67XI7ztx8fntYOf
rTGubIC90b6UQQqPHCkhfD3fpkwhuTDOPd+frUz/MKw/Rxb8cVj2BY0XyX2T
Fri77cVWW1pfGposYQ726LX1zEN/RMc7HcCM/1K0F3TcwwvM+CNA+kqPGIcE
gZlzgEi/8t9rAongJ6YRa2vxPOrwNP88cO2KVz19KO/Rg8dGKsCM7k/rS97t
h5vBI7VPI3aCX/4x7+8Gk58qEbDBoRt7eeXRn7w+HxVO60u/Jb6Jg/1Prr2x
j/qHg347VMF6xm13IvHcr//zR32w9BihZFPEp9trrb01WPtu/9NztL70q6jJ
Dczcp4TyK/eUtvaVZ/UQ6h/6AusiwGOKHobzI7y4/T3mmWDmfh/kF9/PDY+K
6fnPMKVZeL53373ldeBVPmdWRaG/Jz8V7fQ+XciC8Iz3hi4eBB/vPdidCXvL
7/lVIKQQxikJ1XbmQf8itWeLhiy4NfyQ92KUT1D3wyta4Oi241ssUL/73FUU
zcFV5eIbqf+w/x6R6gCeVNcp5IT007YLL7BJU8jST7D/Rd+cLgQpsOthaJ/I
j3AieER6qN8L6R//VSM8D2x4Ymm4AsI7sDN2QiWY8V+O8mn9PCqwGXzQJH7q
GoRn4baDpwes2XZx+kNfVj9XxHiVHJYeZ/Vz8JJVdeGbfVj9HDz7gjdGIKx+
DmbuT/dl9XOwv1llPLUPjH4OFqUFikOsfg6ef07PoPo4q5+DbTd/XPDal9XP
Ff83X2L0c3DGEyennydY/RxcNur+aZFjrH4OZu6rOs7q5+ALdk4qL3xZ/Vwp
jLO/eExdxGFWPwcz6wIHWP0cTPuCHd1Z/Rx8deru0P3ob+rtr+c4gKOH5bLM
kZ+clmkqXmByx3CJ9Ac7n4wg8JQjO2Yp4/vT3rXLJIK/zv+XIQE+scUiMQ9M
66QdsK+vb25MrwQfFVIxfoT2js4VN4Nt5gXsS0F9ut/sN7kH3LT+rSzpeaq2
X87wzg3jTKODebC/mKa1/NPBopQwlAftq1MFryAHmrA3j9fSw/pgWu7nIH+a
NgZ5W8/933qgIaqpG5i5Xw/5kbNh4x5fcE1q60goykfi5b0vEWDmPAT+H2Ct
sD0TzLftlAzpvz8aQluLwVP4a7v/Uv9g1b+lDjyOHFogvZX1W163g8VUGsYW
o31eQI6awFr3U2RWkT79QqVWSBn9Py3AU/+Afl8WTNf/SiG/PZ//rdACH/JZ
c3IYz1vWbDUwB5vDnL7CXk3rqkocwNPoADDKr2D1fB0vcMtpP39FhD+7NvZG
EHjLPQetXaRPW45WTwTLdc7rC0T59T/bkZ0HlqWFFbDTqlr5SnBW0NJZLpif
VFdrpTQrs3ot4qNtcXFmD1h+JOLeEdS31Kd8sbwqmG8W3MvXQ/yEzN2nTAdH
PTu9XXAf+ocnDVxV8EaptIxHCL/NVG+8AVihyWrlwF70D1VpAdbgMk+bm/po
72+bTBizE/za4cOcag/0D4/3H/MFryxb9+i8mzTj9y8CTMf7jWCf/yoNPDPB
nNMDvWNIf8AAtRj84EJVSg7i+7xCeGcdWA3TERO8r0dCAFiRDuqCM8vfOw6C
SVcRRXpEDVe+FVJF+3Iq99RsfJ/c5MmCG76esHaAPXQtF6vXAveknXoyF/aD
WZ6lOfip4VEF2q9RavCpygEcpSe46xnSp4wJsBd4oPH0LyOkL0q/oCwIfOR3
5RGaf40uk9RLBCOYK+to/sDxv5WnytoX4gPzW1BJ72+/YWWC7xksW3e9GfzL
HANmhH/17u25PWDmfCPaZ/GlMpd41dj1U9QH/5Ig6elg5r4R5F/3kh/xquD1
+4vKViN8m+KN4gZgVXKYDvsp1y2NsAZnbFwkQPWdzkntBM+hjRhIPw2DfME0
fNRDfPlu94+NBH8wkCoLQf7v1bE7kQmO0Ri7k9ZbaJ9BMfj+4LLTA0ivMTl+
Axdpz9Vag/qcfzPyZzu4kWvRS3qPlNY/90GwndCdbnH0B0GFWz8LzQtjzrUE
Ir59i564yIL3dqpKvYM92xfM/6AFLjjjeukIvkfzPHPw/cBjYxRJn74x+pUD
OLxutMkrWl9a4LrOCyyY1fx6A9I7Pr/2WRD4jtGTE1LIvwPztU0TwS5W/nFn
qX/IvVieB55BG7XxfwsNfv1K8MlQ64I0fP9WjntxM7h+xUXufNi7rHqjVg+Y
uZ+X+ofrevm86pifPjjW1oj8GVBLV5sOjh7zfJif5g/XJlxWBQulnbFQRn7W
qHrKGYDvzlOzckX4pJtZgwsueVcqIT7pKssld4KZ+0FRPsJXLkf7gunc7B/Y
w1FlEdFI8P7t8uLPdqN/uOwdmknhJ5tWS+F7a+d+ECwBT6IL32H/5Ie9Drx3
44w/a/B9RaWcUZ/o/3QhxnZpZh/uIFiUBAR8f1jB97eQRhhnU0tpmxG+55rx
aZ8sWI42ioMb5Fd91wK/EV413g7p5VwqcDXXYPU1/D9bbma7A3j28kqhuWgP
pqX7O3iBN3aIh5UgPifmfG0OAuufONjbhedfU9dtSAR/lwupW4z/b5C98zwP
vNZo86gZiC81o5XgFEw/m/F9VZngx81g5r5NcEzyjxU94KNFlqFjdqF/oAPA
81Fek63+LEB98kgq1Z0O7nmvIJSE+t40S/GmKpj2YYxH/A1RrAZgOq70C5wj
9fuqNZi5LwnhSyTaKe0ET18vER8Ie6J7jX3p/50/1xjhfebYNThHh7/GH8/J
bUYmmNn/uBP9Q9y/aSVgNV4dRUc8XyDhfK4OvPXwfZFJKC+a13+i7/lZJBgj
vYIzFgQNgjdy/1p/Qfw9Yy/wTloQxqlUW1OyaA/6B/Exx2XBjrTRDfXFNMb1
rxZYfTLvo1rkZ4FY3QFzsABPTclpmj9Ea/c6gE0YBxfoH6Yl7fYCB33f9JL0
5f7z/F1BYMafJezbaaqHcyL4QvVH9RiET/cG54H1EpRNBRG+9pSltpVgcqec
QPp0RHpjM9h6Ms+Wv/i/kOjEtT3gQpHbZq3IH+9zntW8CzHe556+ewf2Sn67
poOf70s63YT8sAxf/lAVfPuNQ+YD/P/25OxlBgv/V5/kwkTuWIOnkuMg5E/4
pMOaO8H1DTPP7Mb7/0I/5PqCGX/4pD8ImahGgsOVf6kI4P3nITmZmeCFVOEQ
X72J4nNKwMz9Rsj/zLO+F+vA+o3rsklfpXHbJ3BG1e+ztB5Fw+BBcKrX+kX6
6N+7xhUKT1qE8pF89s8N8bcKnhkiC767fY6BLMIrFTwloA1m/OWgvVEO+upn
vuh/6yFRAutHHMBhSX80PuF7owPvHPYC2zjrtliS/sAv2x8EVrl5Y4YI9Q8B
wXsTwROZCzXQP/D1fs0Dj6WDZagvV09t2lEJbvLk3ZOP8ZX4WIxkwA2b3dXr
kV5/f0X7HnBgcfvnSrS33TxhTbyaiH9FgHs/xjM2fr+tpoOvG1RZXsb3y8fY
16mCtYZec6fg/+onK8wNNNn9UCh/8ttvDaZ1n+N4znfi/PKd4PTSMTHzkV97
Rw3d9QXH7+I5mIT8eePrvDgSTNtxflD/MPKkIBPMnLND/cr3WaBRApahA+Zo
H6SGL1ypA6+hDXFIfxCa+U9ggwPvKrZR//DPNXUQ3KepqbsW8bU/Wic1SSuM
87PtwphY2FfVX+0LsuBP57/sXoD8WnQkaao2mNatzuD7SYP84ebgxVumicYh
vPGHPSY4ghn/rMiPA+jIvbTY9XfEn/YJBoM71e3tjiM8C9pWDqZ1cy7q462D
EwfzwC9Xu82j9RVZcuAH9rufZJ6K9JEf5mawMS0EIv8Gfi3f1QNO+bFicgee
O3tld/Bqh3G+aGYONeJ7NX0iW6eDSbcRg/3TOSdVsN3W6Mx31D/8/LDJAOzx
0mwdL60v7TdpsAYz5/Vgb0d7c1bvBF9y1hFMR3/WsVf8qS943y695dq0//aH
r3EkmPEngvahZE/H/Uww/4WaombEn6b5JeAYS+sJG5A/ER6FRXXgpeTwDPZN
Ot4n8JjGy1tEER9X91M5g+CRzriFE/H9hm9flSfpoH2+UZEkCqZ7gmXBi5eV
76X1u+yvd2S0wevHOImooX2btks20RxctLsldRj1mc6JO4J91n578QPp++rW
G+kFtgj4ODCB9OnPmyYHg4sP1sdMRvxpG3oiuH3utHtKpD90KfLng39tjfgX
SPr0jrCTlWBap8/C+7ydv4eawbdm20ZdB5MO3APm+aLtQ+vnTZ8q+ngXYzzn
om40B/Ex3Ka2Zzq4/LJ+TDPKn/bNqIIX2WEki/RLuAxtMwDnbZWdfB31O6DN
udUaTH7pniC/fmx9umUnmNz9jiD/mWkf+JGBp4Ak5i+VTnHrI8GMP8+z0sw9
DZlgug5iGupXoqObWQnYT0NmDbXXgh/qKurAKQIY4JD+4KBj8AmcXx3SJYjv
M34ywLSv1x/laWovoDNJN+y/8wN4XvDO44Ys+OjcDD05mj/YvZynDdYxyjPO
hH2SHy9zcMBsfrmnpD9sviTvCGbOtSD9Tm8mpniByS9rAsInXSMYTNsxH+C5
dvObmETwJnJIRPqDzYop+eC6QzKBP1F+Qk3Z3EqwyXaHNhe8771JdPwbcKXL
m3rOGfQPrw4H9IATfilV0nqU5cbW0WOXoD7Uc37qwB5vvzQ5Nh3cNokv8Qji
L78h948qOD6oy+AK6k94o7inAbjRQ/7SeOTXP6vj3dZgvuKnOWuof8D0fOcS
Vh8h/WG95SffJf9bL9erL3SMBIdee/7WC+9nrpN6mwlWjZIZMEX8RV+c2lgC
9tKr86L1ZbLTOrBCUlDOB9If6hAgWII2nuB9qzXFVYNL/rf+938AyDFBXQ==

         "]]}, {
        Hue[0.5585438199983166, 0.6, 0.6], 
        Directive[
         PointSize[0.002777777777777778], 
         RGBColor[0.647624, 0.37816, 0.614037], 
         AbsoluteThickness[1.6]], 
        PointBox[CompressedData["
1:eJxE3Xc8Vu//B3BaQimrlFn3baVUSGSdzNvekZEilIYRKSolIyqUkRENpBIN
FVIRKRmlFDIyooEWoYz8Xsfv+jy+f/V4Ps66znWuc97nnNdxt8zV28p9Bhsb
WzE3Gxv976POhvPqZYnUzHhhvcZqJiWzVU3IEjY0LUn2KGdS8R2X491hV7N6
qcjnTGpqC9eCILjtLTWkWsqkvD74RsfAL26Kux6vZFLvnN/PzoSTr8z1CbrA
pKh26lghHM7Fs/rEVSaV63R1ogYW2fpJ7c8lJrWobcGBTvjZzhMrJuBjjoFD
v+Fb/15te3yKSQ20fNjL+SSRCl2fZXnsJJOyc9DvE4WDrM9wucHl7/PcFWCn
50Xd3SeYlPxmwS59WPnlFcZRTE9pPuTkCH93zOM/F8ykZtn3NHnDkV0MVyN/
JuXdZGwdBjscW5brGMCkWjYVvEyGPQ9Xr928m0npNS41yoPVH34u88P8t2xD
[truncated: 692,891 more chars]
