# Supplementary material for: Stress relaxation in the presence of sudden strain bursts: Methodology and stress relaxation data of microcast aluminium microwires
Source: Data Brief. 2018 Nov 14;21:2134–41. doi: 10.1016/j.dib.2018.11.047 (PMC6265499; doi:10.1016/j.dib.2018.11.047)
Supplement: Supplementary file 2 — Supplementary material [file mmc2.zip › Data in brief/As-cast/Al4N/Al_20_r_11/Stress relaxation txt files/Al_20_r_11_Relaxcycle0003.txt]

Time[s]	Motordispl[�m]	Force[mN]	EngStrain	EngStress[MPa]	Shearstrain	Shearstress [MPa]
155.206519	6.630828	1.800641	0.002484	11.149079	0.005179	5.343174	0.000000	0.000000
155.226521	6.636796	1.794997	0.002491	11.114131	0.005193	5.326425	0.000000	0.000000
155.246523	6.641152	1.773910	0.002506	10.983568	0.005225	5.263853	0.000000	0.000000
155.246523	6.641152	1.775170	0.002505	10.991368	0.005223	5.267591	0.000000	0.000000
155.290527	6.641232	1.775366	0.002505	10.992584	0.005223	5.268174	0.000000	0.000000
155.306529	6.641232	1.774557	0.002506	10.987570	0.005224	5.265771	0.000000	0.000000
155.326531	6.641313	1.775320	0.002505	10.992299	0.005223	5.268037	0.000000	0.000000
155.346533	6.641313	1.779311	0.002503	11.017010	0.005218	5.279880	0.000000	0.000000
155.366535	6.641313	1.779405	0.002503	11.017590	0.005218	5.280158	0.000000	0.000000
155.386537	6.641313	1.778847	0.002503	11.014138	0.005219	5.278503	0.000000	0.000000
155.406539	6.641313	1.781977	0.002501	11.033513	0.005215	5.287789	0.000000	0.000000
155.426541	6.641474	1.778850	0.002503	11.014151	0.005219	5.278510	0.000000	0.000000
155.446543	6.641394	1.782396	0.002501	11.036110	0.005214	5.289034	0.000000	0.000000
155.466545	6.641474	1.785046	0.002500	11.052518	0.005211	5.296897	0.000000	0.000000
155.486547	6.641474	1.779852	0.002503	11.020361	0.005218	5.281486	0.000000	0.000000
155.506549	6.641474	1.776924	0.002505	11.002230	0.005221	5.272797	0.000000	0.000000
155.526551	6.641474	1.779674	0.002503	11.019259	0.005218	5.280958	0.000000	0.000000
155.546553	6.641474	1.779136	0.002503	11.015926	0.005219	5.279361	0.000000	0.000000
155.566555	6.641474	1.770386	0.002509	10.961745	0.005230	5.253394	0.000000	0.000000
155.586557	6.641474	1.773307	0.002507	10.979835	0.005226	5.262064	0.000000	0.000000
155.606559	6.641474	1.778471	0.002504	11.011805	0.005219	5.277385	0.000000	0.000000
155.626561	6.641474	1.776720	0.002505	11.000964	0.005222	5.272190	0.000000	0.000000
155.646563	6.641474	1.771723	0.002508	10.970024	0.005228	5.257362	0.000000	0.000000
155.666565	6.641474	1.785511	0.002499	11.055398	0.005210	5.298277	0.000000	0.000000
155.686567	6.641474	1.775082	0.002506	10.990823	0.005224	5.267330	0.000000	0.000000
155.706569	6.641474	1.779432	0.002503	11.017758	0.005218	5.280239	0.000000	0.000000
155.726571	6.641555	1.773346	0.002507	10.980072	0.005226	5.262178	0.000000	0.000000
155.746573	6.641474	1.779914	0.002503	11.020742	0.005218	5.281669	0.000000	0.000000
155.766575	6.641474	1.778442	0.002504	11.011630	0.005219	5.277302	0.000000	0.000000
155.786577	6.641555	1.780854	0.002502	11.026563	0.005216	5.284458	0.000000	0.000000
155.806579	6.641474	1.777317	0.002504	11.004664	0.005221	5.273963	0.000000	0.000000
155.826581	6.641555	1.775740	0.002505	10.994899	0.005223	5.269283	0.000000	0.000000
155.846583	6.641555	1.770034	0.002509	10.959570	0.005230	5.252352	0.000000	0.000000
155.866585	6.641555	1.772347	0.002507	10.973890	0.005227	5.259215	0.000000	0.000000
155.886587	6.641555	1.779572	0.002503	11.018627	0.005218	5.280655	0.000000	0.000000
155.906589	6.641555	1.779861	0.002503	11.020413	0.005218	5.281511	0.000000	0.000000
155.926591	6.641555	1.771828	0.002508	10.970675	0.005228	5.257674	0.000000	0.000000
155.946593	6.641555	1.771083	0.002508	10.966066	0.005229	5.255465	0.000000	0.000000
155.966595	6.641555	1.771748	0.002508	10.970182	0.005228	5.257438	0.000000	0.000000
155.986597	6.641555	1.776397	0.002505	10.998968	0.005222	5.271234	0.000000	0.000000
156.006599	6.641474	1.774122	0.002506	10.984877	0.005225	5.264480	0.000000	0.000000
156.026601	6.641555	1.776157	0.002505	10.997482	0.005222	5.270521	0.000000	0.000000
156.046603	6.641555	1.774643	0.002506	10.988103	0.005224	5.266027	0.000000	0.000000
156.066605	6.641555	1.773597	0.002507	10.981627	0.005226	5.262923	0.000000	0.000000
156.086607	6.641474	1.768349	0.002510	10.949135	0.005232	5.247351	0.000000	0.000000
156.106609	6.641474	1.766950	0.002511	10.940472	0.005234	5.243199	0.000000	0.000000
156.126611	6.641474	1.774086	0.002506	10.984660	0.005225	5.264376	0.000000	0.000000
156.146613	6.641474	1.783464	0.002500	11.042726	0.005213	5.292204	0.000000	0.000000
156.166615	6.641555	1.780330	0.002502	11.023320	0.005217	5.282904	0.000000	0.000000
156.186617	6.641555	1.775295	0.002506	10.992141	0.005224	5.267961	0.000000	0.000000
156.206619	6.641555	1.777785	0.002504	11.007558	0.005220	5.275350	0.000000	0.000000
156.226621	6.641555	1.777226	0.002504	11.004097	0.005221	5.273692	0.000000	0.000000
156.246623	6.641555	1.776459	0.002505	10.999347	0.005222	5.271415	0.000000	0.000000
156.266625	6.641555	1.780079	0.002503	11.021763	0.005217	5.282158	0.000000	0.000000
156.286627	6.641555	1.777763	0.002504	11.007422	0.005220	5.275285	0.000000	0.000000
156.306629	6.641555	1.776572	0.002505	11.000052	0.005222	5.271753	0.000000	0.000000
156.326631	6.641555	1.776644	0.002505	11.000496	0.005222	5.271966	0.000000	0.000000
156.346633	6.641555	1.775894	0.002505	10.995849	0.005223	5.269738	0.000000	0.000000
156.366635	6.641555	1.779220	0.002503	11.016446	0.005218	5.279610	0.000000	0.000000
156.386637	6.641555	1.776146	0.002505	10.997414	0.005222	5.270489	0.000000	0.000000
156.406639	6.641555	1.768206	0.002510	10.948248	0.005233	5.246926	0.000000	0.000000
156.426641	6.641474	1.775288	0.002506	10.992097	0.005223	5.267941	0.000000	0.000000
156.446643	6.641474	1.774174	0.002506	10.985204	0.005225	5.264637	0.000000	0.000000
156.466645	6.641474	1.769469	0.002509	10.956069	0.005231	5.250674	0.000000	0.000000
156.486647	6.641555	1.770731	0.002508	10.963885	0.005229	5.254420	0.000000	0.000000
156.506649	6.641555	1.768188	0.002510	10.948139	0.005233	5.246873	0.000000	0.000000
156.526651	6.641555	1.780378	0.002502	11.023614	0.005217	5.283045	0.000000	0.000000
156.546653	6.641555	1.772667	0.002507	10.975869	0.005227	5.260163	0.000000	0.000000
156.566655	6.641555	1.777667	0.002504	11.006828	0.005221	5.275000	0.000000	0.000000
156.586657	6.641555	1.767234	0.002511	10.942231	0.005234	5.244042	0.000000	0.000000
156.606659	6.641555	1.767550	0.002510	10.944186	0.005234	5.244979	0.000000	0.000000
156.626661	6.641555	1.766730	0.002511	10.939111	0.005235	5.242547	0.000000	0.000000
156.646663	6.641555	1.769541	0.002509	10.956513	0.005231	5.250887	0.000000	0.000000
156.666665	6.641555	1.771628	0.002508	10.969436	0.005228	5.257080	0.000000	0.000000
156.686667	6.641555	1.766946	0.002511	10.940451	0.005234	5.243189	0.000000	0.000000
156.706669	6.641474	1.765229	0.002512	10.929817	0.005236	5.238093	0.000000	0.000000
156.726671	6.641555	1.774835	0.002506	10.989296	0.005224	5.266598	0.000000	0.000000
156.746673	6.641555	1.773959	0.002506	10.983870	0.005225	5.263998	0.000000	0.000000
156.766675	6.641555	1.769155	0.002509	10.954125	0.005231	5.249743	0.000000	0.000000
156.786677	6.641555	1.769285	0.002509	10.954931	0.005231	5.250129	0.000000	0.000000
156.806679	6.641555	1.763527	0.002513	10.919279	0.005239	5.233042	0.000000	0.000000
156.826681	6.641555	1.769232	0.002509	10.954599	0.005231	5.249970	0.000000	0.000000
156.846683	6.641474	1.768126	0.002510	10.947755	0.005233	5.246690	0.000000	0.000000
156.866685	6.641555	1.765858	0.002511	10.933713	0.005236	5.239960	0.000000	0.000000
156.886687	6.641474	1.772913	0.002507	10.977394	0.005227	5.260894	0.000000	0.000000
156.906689	6.641474	1.777521	0.002504	11.005924	0.005221	5.274567	0.000000	0.000000
156.926691	6.641555	1.770630	0.002508	10.963256	0.005230	5.254118	0.000000	0.000000
156.946693	6.641474	1.775708	0.002505	10.994700	0.005223	5.269188	0.000000	0.000000
156.966695	6.641555	1.773596	0.002507	10.981624	0.005226	5.262921	0.000000	0.000000
156.986697	6.641555	1.770088	0.002509	10.959899	0.005230	5.252510	0.000000	0.000000
157.006699	6.641555	1.765831	0.002511	10.933544	0.005236	5.239879	0.000000	0.000000
157.026701	6.641555	1.770764	0.002508	10.964086	0.005229	5.254516	0.000000	0.000000
157.046703	6.641555	1.775376	0.002506	10.992642	0.005223	5.268201	0.000000	0.000000
157.066705	6.641555	1.764585	0.002512	10.925829	0.005237	5.236181	0.000000	0.000000
157.086707	6.641555	1.763376	0.002513	10.918342	0.005239	5.232594	0.000000	0.000000
157.106709	6.641555	1.762208	0.002514	10.911114	0.005240	5.229130	0.000000	0.000000
157.126711	6.641555	1.767303	0.002511	10.942661	0.005234	5.244248	0.000000	0.000000
157.146713	6.641555	1.771318	0.002508	10.967519	0.005229	5.256162	0.000000	0.000000
157.166715	6.641555	1.764429	0.002512	10.924862	0.005238	5.235718	0.000000	0.000000
157.186717	6.641555	1.765609	0.002512	10.932172	0.005236	5.239221	0.000000	0.000000
157.206719	6.641555	1.766762	0.002511	10.939310	0.005235	5.242642	0.000000	0.000000
157.226721	6.641555	1.759884	0.002515	10.896721	0.005243	5.222232	0.000000	0.000000
157.246723	6.641555	1.763813	0.002513	10.921051	0.005238	5.233892	0.000000	0.000000
157.266725	6.641555	1.758639	0.002516	10.889011	0.005245	5.218537	0.000000	0.000000
157.286727	6.641555	1.759244	0.002516	10.892757	0.005244	5.220332	0.000000	0.000000
157.306729	6.641555	1.765981	0.002511	10.934475	0.005236	5.240325	0.000000	0.000000
157.326731	6.641555	1.763485	0.002513	10.919017	0.005239	5.232917	0.000000	0.000000
157.346733	6.641555	1.761988	0.002514	10.909750	0.005241	5.228476	0.000000	0.000000
157.366735	6.641555	1.763502	0.002513	10.919126	0.005239	5.232969	0.000000	0.000000
157.386737	6.641555	1.763711	0.002513	10.920416	0.005238	5.233588	0.000000	0.000000
157.406739	6.641555	1.766409	0.002511	10.937124	0.005235	5.241595	0.000000	0.000000
157.426741	6.641555	1.768365	0.002510	10.949233	0.005232	5.247398	0.000000	0.000000
157.446743	6.641555	1.766678	0.002511	10.938787	0.005235	5.242392	0.000000	0.000000
157.466745	6.641555	1.762882	0.002513	10.915287	0.005240	5.231130	0.000000	0.000000
157.486747	6.641555	1.759128	0.002516	10.892038	0.005244	5.219987	0.000000	0.000000
157.506749	6.641555	1.768020	0.002510	10.947096	0.005233	5.246374	0.000000	0.000000
157.526751	6.641555	1.764857	0.002512	10.927514	0.005237	5.236989	0.000000	0.000000
157.546753	6.641555	1.760244	0.002515	10.898948	0.005243	5.223299	0.000000	0.000000
157.566755	6.641555	1.758344	0.002516	10.887184	0.005245	5.217661	0.000000	0.000000
157.586757	6.641555	1.760653	0.002515	10.901482	0.005242	5.224513	0.000000	0.000000
157.606759	6.641474	1.770197	0.002509	10.960575	0.005230	5.252833	0.000000	0.000000
157.626761	6.641555	1.765066	0.002512	10.928810	0.005237	5.237610	0.000000	0.000000
157.646763	6.641474	1.765521	0.002512	10.931625	0.005236	5.238959	0.000000	0.000000
157.666765	6.641474	1.762065	0.002514	10.910227	0.005241	5.228704	0.000000	0.000000
157.686767	6.641555	1.761685	0.002514	10.907874	0.005241	5.227577	0.000000	0.000000
157.706769	6.641555	1.762904	0.002513	10.915421	0.005240	5.231194	0.000000	0.000000
157.726771	6.641555	1.767077	0.002511	10.941256	0.005234	5.243575	0.000000	0.000000
157.746773	6.641555	1.770350	0.002509	10.961525	0.005230	5.253289	0.000000	0.000000
157.766775	6.641555	1.772995	0.002507	10.977900	0.005227	5.261136	0.000000	0.000000
157.786777	6.641555	1.771998	0.002508	10.971728	0.005228	5.258179	0.000000	0.000000
157.806779	6.641555	1.767461	0.002510	10.943639	0.005234	5.244717	0.000000	0.000000
157.826781	6.641555	1.769658	0.002509	10.957237	0.005231	5.251234	0.000000	0.000000
157.846783	6.641555	1.767234	0.002511	10.942228	0.005234	5.244041	0.000000	0.000000
157.866785	6.641474	1.766105	0.002511	10.935243	0.005235	5.240693	0.000000	0.000000
157.886787	6.641474	1.773922	0.002506	10.983641	0.005225	5.263888	0.000000	0.000000
157.906789	6.641555	1.766085	0.002511	10.935117	0.005235	5.240633	0.000000	0.000000
157.926791	6.641555	1.766647	0.002511	10.938599	0.005235	5.242302	0.000000	0.000000
157.946793	6.641555	1.768329	0.002510	10.949013	0.005233	5.247292	0.000000	0.000000
157.966795	6.641555	1.764520	0.002512	10.925428	0.005237	5.235990	0.000000	0.000000
157.986797	6.641555	1.764145	0.002512	10.923103	0.005238	5.234875	0.000000	0.000000
158.006799	6.641555	1.765121	0.002512	10.929147	0.005237	5.237772	0.000000	0.000000
158.026801	6.641555	1.763261	0.002513	10.917631	0.005239	5.232253	0.000000	0.000000
158.046803	6.641555	1.771149	0.002508	10.966469	0.005229	5.255658	0.000000	0.000000
158.066805	6.641555	1.762611	0.002513	10.913608	0.005240	5.230325	0.000000	0.000000
158.086807	6.641474	1.750585	0.002521	10.839142	0.005255	5.194637	0.000000	0.000000
158.106809	6.641555	1.754022	0.002519	10.860423	0.005251	5.204836	0.000000	0.000000
158.126811	6.641555	1.754532	0.002518	10.863584	0.005250	5.206351	0.000000	0.000000
158.146813	6.641474	1.751928	0.002520	10.847459	0.005254	5.198623	0.000000	0.000000
158.166815	6.641474	1.753288	0.002519	10.855882	0.005252	5.202660	0.000000	0.000000
158.186817	6.641474	1.757017	0.002517	10.878968	0.005247	5.213724	0.000000	0.000000
158.206819	6.641474	1.750387	0.002521	10.837920	0.005256	5.194051	0.000000	0.000000
158.226821	6.641474	1.757058	0.002517	10.879227	0.005247	5.213848	0.000000	0.000000
158.246823	6.641555	1.751810	0.002520	10.846727	0.005254	5.198272	0.000000	0.000000
158.266825	6.641555	1.751988	0.002520	10.847832	0.005254	5.198802	0.000000	0.000000
158.286827	6.641555	1.751577	0.002520	10.845289	0.005254	5.197583	0.000000	0.000000
158.306829	6.641555	1.758639	0.002516	10.889014	0.005245	5.218538	0.000000	0.000000
158.326831	6.641555	1.754928	0.002518	10.866034	0.005250	5.207525	0.000000	0.000000
158.346833	6.641555	1.754798	0.002518	10.865231	0.005250	5.207140	0.000000	0.000000
158.366835	6.641555	1.749916	0.002521	10.835001	0.005256	5.192653	0.000000	0.000000
158.386837	6.641555	1.757224	0.002517	10.880253	0.005247	5.214339	0.000000	0.000000
158.406839	6.641555	1.755808	0.002518	10.871481	0.005249	5.210136	0.000000	0.000000
158.426841	6.641555	1.753267	0.002519	10.855751	0.005252	5.202597	0.000000	0.000000
158.446843	6.641474	1.755649	0.002518	10.870501	0.005249	5.209666	0.000000	0.000000
158.466845	6.641555	1.754770	0.002518	10.865057	0.005250	5.207057	0.000000	0.000000
158.486847	6.641555	1.750507	0.002521	10.838660	0.005255	5.194406	0.000000	0.000000
158.506849	6.641555	1.756217	0.002517	10.874019	0.005248	5.211352	0.000000	0.000000
158.526851	6.641555	1.750376	0.002521	10.837852	0.005256	5.194019	0.000000	0.000000
158.546853	6.641555	1.747301	0.002523	10.818811	0.005260	5.184894	0.000000	0.000000
158.566855	6.641555	1.756279	0.002517	10.874403	0.005248	5.211536	0.000000	0.000000
158.586857	6.641555	1.753610	0.002519	10.857878	0.005251	5.203616	0.000000	0.000000
158.606859	6.641555	1.750301	0.002521	10.837383	0.005256	5.193794	0.000000	0.000000
158.626861	6.641555	1.750563	0.002521	10.839011	0.005255	5.194574	0.000000	0.000000
158.646863	6.641555	1.747320	0.002523	10.818928	0.005260	5.184950	0.000000	0.000000
158.666865	6.641474	1.748117	0.002522	10.823861	0.005258	5.187314	0.000000	0.000000
158.686867	6.641474	1.744211	0.002525	10.799678	0.005264	5.175724	0.000000	0.000000
158.706869	6.641474	1.747039	0.002523	10.817189	0.005260	5.184116	0.000000	0.000000
158.726871	6.641555	1.748912	0.002522	10.828789	0.005258	5.189675	0.000000	0.000000
158.746873	6.641555	1.751912	0.002520	10.847358	0.005254	5.198575	0.000000	0.000000
158.766875	6.641555	1.750621	0.002521	10.839371	0.005255	5.194747	0.000000	0.000000
158.786877	6.641555	1.748474	0.002522	10.826072	0.005258	5.188373	0.000000	0.000000
158.806879	6.641555	1.750170	0.002521	10.836578	0.005256	5.193408	0.000000	0.000000
158.826881	6.641555	1.749319	0.002522	10.831304	0.005257	5.190881	0.000000	0.000000
158.846883	6.641555	1.755017	0.002518	10.866589	0.005250	5.207791	0.000000	0.000000
158.866885	6.641555	1.755251	0.002518	10.868038	0.005249	5.208485	0.000000	0.000000
158.886887	6.641555	1.749855	0.002521	10.834626	0.005256	5.192473	0.000000	0.000000
158.906889	6.641555	1.753546	0.002519	10.857477	0.005252	5.203424	0.000000	0.000000
158.926891	6.641555	1.749169	0.002522	10.830379	0.005257	5.190437	0.000000	0.000000
158.946893	6.641555	1.753790	0.002519	10.858988	0.005251	5.204148	0.000000	0.000000
158.966895	6.641555	1.751613	0.002520	10.845507	0.005254	5.197687	0.000000	0.000000
158.986897	6.641474	1.753035	0.002519	10.854317	0.005252	5.201910	0.000000	0.000000
159.006899	6.641555	1.748700	0.002522	10.827471	0.005258	5.189044	0.000000	0.000000
159.026901	6.641555	1.750549	0.002521	10.838922	0.005255	5.194531	0.000000	0.000000
159.046903	6.641555	1.751303	0.002520	10.843590	0.005254	5.196769	0.000000	0.000000
159.066905	6.641555	1.749417	0.002522	10.831914	0.005257	5.191173	0.000000	0.000000
159.086907	6.641555	1.758925	0.002516	10.890786	0.005245	5.219387	0.000000	0.000000
159.106909	6.641555	1.754048	0.002519	10.860586	0.005251	5.204914	0.000000	0.000000
159.126911	6.641555	1.753200	0.002519	10.855338	0.005252	5.202399	0.000000	0.000000
159.146913	6.641555	1.753791	0.002519	10.858994	0.005251	5.204151	0.000000	0.000000
159.166915	6.641555	1.746849	0.002523	10.816010	0.005260	5.183551	0.000000	0.000000
159.186917	6.641555	1.743536	0.002525	10.795499	0.005264	5.173721	0.000000	0.000000
159.206919	6.641555	1.744418	0.002525	10.800960	0.005263	5.176339	0.000000	0.000000
159.226921	6.641474	1.745812	0.002524	10.809590	0.005261	5.180475	0.000000	0.000000
159.246923	6.641555	1.746516	0.002523	10.813952	0.005261	5.182565	0.000000	0.000000
159.266925	6.641555	1.748689	0.002522	10.827406	0.005258	5.189013	0.000000	0.000000
159.286927	6.641555	1.739642	0.002528	10.771390	0.005269	5.162167	0.000000	0.000000
159.306929	6.641555	1.732024	0.002532	10.724222	0.005279	5.139562	0.000000	0.000000
159.326931	6.641555	1.730090	0.002534	10.712243	0.005282	5.133821	0.000000	0.000000
159.346933	6.641555	1.725371	0.002536	10.683029	0.005288	5.119820	0.000000	0.000000
159.366935	6.641555	1.732958	0.002532	10.730004	0.005278	5.142333	0.000000	0.000000
159.386937	6.641555	1.730082	0.002534	10.712194	0.005282	5.133798	0.000000	0.000000
159.406939	6.641555	1.726977	0.002535	10.692968	0.005286	5.124584	0.000000	0.000000
159.426941	6.641555	1.731232	0.002533	10.719319	0.005280	5.137212	0.000000	0.000000
159.446943	6.641555	1.736323	0.002530	10.750836	0.005274	5.152316	0.000000	0.000000
159.466945	6.641474	1.731751	0.002532	10.722531	0.005280	5.138751	0.000000	0.000000
159.486947	6.641474	1.734433	0.002531	10.739138	0.005276	5.146710	0.000000	0.000000
159.506949	6.641555	1.733224	0.002532	10.731648	0.005278	5.143121	0.000000	0.000000
159.526951	6.641555	1.735343	0.002530	10.744768	0.005275	5.149408	0.000000	0.000000
159.546953	6.641555	1.736128	0.002530	10.749632	0.005274	5.151740	0.000000	0.000000
159.566955	6.641555	1.739242	0.002528	10.768912	0.005270	5.160980	0.000000	0.000000
159.586957	6.641555	1.731759	0.002533	10.722580	0.005280	5.138775	0.000000	0.000000
159.606959	6.641555	1.733829	0.002531	10.735397	0.005277	5.144917	0.000000	0.000000
159.626961	6.641555	1.732841	0.002532	10.729280	0.005278	5.141986	0.000000	0.000000
159.646963	6.641555	1.725093	0.002537	10.681306	0.005288	5.118994	0.000000	0.000000
159.666965	6.641555	1.730566	0.002533	10.715191	0.005281	5.135234	0.000000	0.000000
159.686967	6.641555	1.721700	0.002539	10.660294	0.005293	5.108925	0.000000	0.000000
159.706969	6.641555	1.734865	0.002531	10.741811	0.005276	5.147991	0.000000	0.000000
159.726971	6.641555	1.729963	0.002534	10.711459	0.005282	5.133445	0.000000	0.000000
159.746973	6.641555	1.728925	0.002534	10.705034	0.005283	5.130366	0.000000	0.000000
159.766975	6.641555	1.735798	0.002530	10.747591	0.005274	5.150761	0.000000	0.000000
159.786977	6.641555	1.726081	0.002536	10.687423	0.005287	5.121926	0.000000	0.000000
159.806979	6.641555	1.727719	0.002535	10.697567	0.005285	5.126787	0.000000	0.000000
159.826981	6.641555	1.731817	0.002532	10.722939	0.005280	5.138947	0.000000	0.000000
159.846983	6.641555	1.727186	0.002535	10.694267	0.005286	5.125206	0.000000	0.000000
159.866985	6.641555	1.728010	0.002535	10.699369	0.005284	5.127651	0.000000	0.000000
159.886987	6.641555	1.726847	0.002536	10.692165	0.005286	5.124199	0.000000	0.000000
159.906989	6.641555	1.728461	0.002535	10.702157	0.005284	5.128987	0.000000	0.000000
159.926991	6.641555	1.728660	0.002534	10.703390	0.005284	5.129578	0.000000	0.000000
159.946993	6.641474	1.724692	0.002537	10.678823	0.005289	5.117804	0.000000	0.000000
159.966995	6.641474	1.728971	0.002534	10.705317	0.005283	5.130502	0.000000	0.000000
159.986997	6.641555	1.721783	0.002539	10.660812	0.005292	5.109173	0.000000	0.000000
160.006999	6.641555	1.723941	0.002537	10.674173	0.005290	5.115576	0.000000	0.000000
160.027001	6.641555	1.729853	0.002534	10.710776	0.005282	5.133118	0.000000	0.000000
160.047003	6.641555	1.731988	0.002532	10.723998	0.005279	5.139455	0.000000	0.000000
160.067005	6.641555	1.723172	0.002538	10.669412	0.005291	5.113294	0.000000	0.000000
160.087007	6.641555	1.729121	0.002534	10.706243	0.005283	5.130945	0.000000	0.000000
160.107009	6.641555	1.731016	0.002533	10.717979	0.005281	5.136570	0.000000	0.000000
160.127011	6.641555	1.724664	0.002537	10.678649	0.005289	5.117721	0.000000	0.000000
160.147013	6.641555	1.728009	0.002535	10.699358	0.005284	5.127646	0.000000	0.000000
160.167015	6.641555	1.732084	0.002532	10.724592	0.005279	5.139739	0.000000	0.000000
160.187017	6.641555	1.727545	0.002535	10.696489	0.005285	5.126271	0.000000	0.000000
160.207019	6.641555	1.728454	0.002535	10.702116	0.005284	5.128967	0.000000	0.000000
160.227021	6.641555	1.722058	0.002539	10.662516	0.005292	5.109989	0.000000	0.000000
160.247023	6.641555	1.721656	0.002539	10.660025	0.005293	5.108795	0.000000	0.000000
160.267025	6.641474	1.728221	0.002535	10.700673	0.005284	5.128276	0.000000	0.000000
160.287027	6.641555	1.730965	0.002533	10.717666	0.005281	5.136420	0.000000	0.000000
160.307029	6.641474	1.729471	0.002534	10.708413	0.005283	5.131985	0.000000	0.000000
160.327031	6.641555	1.726548	0.002536	10.690314	0.005286	5.123312	0.000000	0.000000
160.347033	6.641555	1.727571	0.002535	10.696649	0.005285	5.126348	0.000000	0.000000
160.367035	6.641555	1.722833	0.002538	10.667313	0.005291	5.112288	0.000000	0.000000
160.387037	6.641555	1.716416	0.002542	10.627579	0.005299	5.093246	0.000000	0.000000
160.407039	6.641555	1.726745	0.002536	10.691531	0.005286	5.123895	0.000000	0.000000
160.427041	6.641555	1.725938	0.002536	10.686535	0.005287	5.121501	0.000000	0.000000
160.447043	6.641555	1.729846	0.002534	10.710738	0.005282	5.133099	0.000000	0.000000
160.467045	6.641474	1.733023	0.002532	10.730407	0.005278	5.142526	0.000000	0.000000
160.487047	6.641555	1.731021	0.002533	10.718012	0.005281	5.136586	0.000000	0.000000
160.507049	6.641474	1.728053	0.002535	10.699630	0.005284	5.127776	0.000000	0.000000
160.527051	6.641474	1.730042	0.002534	10.711949	0.005282	5.133680	0.000000	0.000000
160.547053	6.641555	1.730883	0.002533	10.717157	0.005281	5.136176	0.000000	0.000000
160.567055	6.641555	1.728108	0.002535	10.699976	0.005284	5.127942	0.000000	0.000000
160.587057	6.641555	1.723602	0.002538	10.672074	0.005290	5.114570	0.000000	0.000000
160.607059	6.641555	1.728583	0.002534	10.702913	0.005284	5.129350	0.000000	0.000000
160.627061	6.641555	1.730033	0.002534	10.711895	0.005282	5.133654	0.000000	0.000000
160.647063	6.641555	1.731747	0.002533	10.722506	0.005280	5.138740	0.000000	0.000000
160.667065	6.641555	1.731858	0.002532	10.723193	0.005280	5.139068	0.000000	0.000000
160.687067	6.641555	1.722977	0.002538	10.668203	0.005291	5.112715	0.000000	0.000000
160.707069	6.641555	1.726523	0.002536	10.690159	0.005286	5.123237	0.000000	0.000000
160.727071	6.641555	1.720729	0.002539	10.654283	0.005294	5.106044	0.000000	0.000000
160.747073	6.641555	1.729190	0.002534	10.706676	0.005283	5.131153	0.000000	0.000000
160.767075	6.641474	1.728191	0.002535	10.700488	0.005284	5.128187	0.000000	0.000000
160.787077	6.641555	1.727438	0.002535	10.695827	0.005285	5.125954	0.000000	0.000000
160.807079	6.641474	1.732675	0.002532	10.728248	0.005278	5.141491	0.000000	0.000000
160.827081	6.641474	1.726639	0.002536	10.690880	0.005286	5.123583	0.000000	0.000000
160.847083	6.641555	1.729097	0.002534	10.706096	0.005283	5.130875	0.000000	0.000000
160.867085	6.641555	1.731654	0.002533	10.721927	0.005280	5.138462	0.000000	0.000000
160.887087	6.641555	1.727597	0.002535	10.696810	0.005285	5.126425	0.000000	0.000000
160.907089	6.641555	1.728868	0.002534	10.704680	0.005283	5.130197	0.000000	0.000000
160.927091	6.641555	1.727980	0.002535	10.699178	0.005285	5.127560	0.000000	0.000000
160.947093	6.641555	1.732706	0.002532	10.728441	0.005278	5.141584	0.000000	0.000000
160.967095	6.641474	1.726763	0.002536	10.691648	0.005286	5.123951	0.000000	0.000000
160.987097	6.641474	1.731578	0.002533	10.721456	0.005280	5.138236	0.000000	0.000000
161.007099	6.641555	1.727143	0.002535	10.694000	0.005286	5.125078	0.000000	0.000000
161.027101	6.641555	1.726593	0.002536	10.690595	0.005286	5.123446	0.000000	0.000000
161.047103	6.641555	1.730810	0.002533	10.716702	0.005281	5.135958	0.000000	0.000000
161.067105	6.641555	1.727327	0.002535	10.695136	0.005285	5.125622	0.000000	0.000000
161.087107	6.641555	1.728048	0.002535	10.699600	0.005284	5.127762	0.000000	0.000000
161.107109	6.641555	1.732463	0.002532	10.726939	0.005279	5.140864	0.000000	0.000000
161.127111	6.641555	1.728101	0.002535	10.699932	0.005284	5.127921	0.000000	0.000000
161.147113	6.641555	1.727628	0.002535	10.697000	0.005285	5.126516	0.000000	0.000000
161.167115	6.641474	1.732123	0.002532	10.724834	0.005279	5.139855	0.000000	0.000000
161.187117	6.641555	1.734626	0.002531	10.740330	0.005276	5.147282	0.000000	0.000000
161.207119	6.641474	1.724229	0.002537	10.675954	0.005289	5.116429	0.000000	0.000000
161.227121	6.641555	1.728553	0.002534	10.702728	0.005284	5.129261	0.000000	0.000000
161.247123	6.641555	1.730225	0.002533	10.713079	0.005282	5.134222	0.000000	0.000000
161.267125	6.641555	1.731233	0.002533	10.719321	0.005280	5.137213	0.000000	0.000000
161.287127	6.641555	1.732275	0.002532	10.725776	0.005279	5.140307	0.000000	0.000000
161.307129	6.641555	1.731782	0.002532	10.722724	0.005280	5.138844	0.000000	0.000000
161.327131	6.641555	1.727992	0.002535	10.699255	0.005285	5.127596	0.000000	0.000000
161.347133	6.641555	1.726748	0.002536	10.691550	0.005286	5.123904	0.000000	0.000000
161.367135	6.641555	1.727548	0.002535	10.696505	0.005285	5.126278	0.000000	0.000000
161.387137	6.641555	1.718401	0.002541	10.639868	0.005297	5.099135	0.000000	0.000000
161.407139	6.641474	1.721263	0.002539	10.657588	0.005293	5.107628	0.000000	0.000000
161.427141	6.641474	1.724605	0.002537	10.678284	0.005289	5.117546	0.000000	0.000000
161.447143	6.641555	1.720582	0.002539	10.653377	0.005294	5.105609	0.000000	0.000000
161.467145	6.641474	1.726914	0.002535	10.692579	0.005286	5.124397	0.000000	0.000000
161.487147	6.641555	1.729390	0.002534	10.707909	0.005283	5.131744	0.000000	0.000000
161.507149	6.641555	1.730787	0.002533	10.716563	0.005281	5.135892	0.000000	0.000000
161.527151	6.641555	1.726457	0.002536	10.689753	0.005286	5.123043	0.000000	0.000000
161.547153	6.641555	1.723662	0.002538	10.672447	0.005290	5.114749	0.000000	0.000000
161.567155	6.641555	1.723822	0.002537	10.673433	0.005290	5.115221	0.000000	0.000000
161.587157	6.641555	1.727025	0.002535	10.693265	0.005286	5.124726	0.000000	0.000000
161.607159	6.641555	1.730778	0.002533	10.716506	0.005281	5.135864	0.000000	0.000000
161.627161	6.641474	1.732622	0.002532	10.727921	0.005278	5.141335	0.000000	0.000000
161.647163	6.641474	1.732256	0.002532	10.725654	0.005279	5.140248	0.000000	0.000000
161.667165	6.641474	1.728712	0.002534	10.703711	0.005283	5.129732	0.000000	0.000000
161.687167	6.641555	1.728476	0.002535	10.702255	0.005284	5.129034	0.000000	0.000000
161.707169	6.641555	1.725911	0.002536	10.686372	0.005287	5.121422	0.000000	0.000000
161.727171	6.641555	1.728922	0.002534	10.705015	0.005283	5.130357	0.000000	0.000000
161.747173	6.641555	1.726521	0.002536	10.690148	0.005286	5.123232	0.000000	0.000000
161.767175	6.641555	1.728824	0.002534	10.704405	0.005283	5.130065	0.000000	0.000000
161.787177	6.641555	1.729665	0.002534	10.709616	0.005282	5.132562	0.000000	0.000000
161.807179	6.641555	1.734089	0.002531	10.737003	0.005277	5.145687	0.000000	0.000000
161.827181	6.641555	1.731880	0.002532	10.723331	0.005279	5.139135	0.000000	0.000000
161.847183	6.641555	1.732264	0.002532	10.725708	0.005279	5.140274	0.000000	0.000000
161.867185	6.641555	1.734005	0.002531	10.736483	0.005277	5.145438	0.000000	0.000000
161.887187	6.641555	1.735787	0.002530	10.747520	0.005274	5.150727	0.000000	0.000000
161.907189	6.641555	1.733246	0.002532	10.731787	0.005278	5.143187	0.000000	0.000000
161.927191	6.641555	1.733006	0.002532	10.730303	0.005278	5.142476	0.000000	0.000000
161.947193	6.641555	1.735048	0.002530	10.742944	0.005275	5.148534	0.000000	0.000000
161.967195	6.641555	1.732000	0.002532	10.724072	0.005279	5.139490	0.000000	0.000000
161.987197	6.641555	1.731577	0.002533	10.721450	0.005280	5.138233	0.000000	0.000000
162.007199	6.641555	1.732517	0.002532	10.727273	0.005279	5.141024	0.000000	0.000000
162.027201	6.641555	1.732491	0.002532	10.727113	0.005279	5.140947	0.000000	0.000000
162.047203	6.641555	1.732501	0.002532	10.727175	0.005279	5.140977	0.000000	0.000000
162.067205	6.641555	1.733754	0.002531	10.734929	0.005277	5.144693	0.000000	0.000000
162.087207	6.641555	1.730324	0.002533	10.713691	0.005281	5.134515	0.000000	0.000000
162.107209	6.641474	1.735467	0.002530	10.745535	0.005275	5.149776	0.000000	0.000000
162.127211	6.641474	1.729137	0.002534	10.706346	0.005283	5.130995	0.000000	0.000000
162.147213	6.641555	1.727382	0.002535	10.695481	0.005285	5.125788	0.000000	0.000000
162.167215	6.641555	1.731121	0.002533	10.718627	0.005280	5.136881	0.000000	0.000000
162.187217	6.641555	1.739324	0.002528	10.769422	0.005270	5.161224	0.000000	0.000000
162.207219	6.641555	1.738791	0.002528	10.766122	0.005271	5.159642	0.000000	0.000000
162.227221	6.641555	1.735471	0.002530	10.745562	0.005275	5.149789	0.000000	0.000000
162.247223	6.641555	1.731257	0.002533	10.719474	0.005280	5.137286	0.000000	0.000000
162.267225	6.641555	1.724413	0.002537	10.677094	0.005289	5.116976	0.000000	0.000000
162.287227	6.641555	1.728452	0.002535	10.702105	0.005284	5.128962	0.000000	0.000000
162.307229	6.641555	1.727359	0.002535	10.695337	0.005285	5.125719	0.000000	0.000000
162.327231	6.641555	1.736770	0.002529	10.753607	0.005273	5.153645	0.000000	0.000000
162.347233	6.641474	1.730460	0.002533	10.714538	0.005281	5.134921	0.000000	0.000000
162.367235	6.641555	1.730640	0.002533	10.715651	0.005281	5.135454	0.000000	0.000000
162.387237	6.641555	1.732715	0.002532	10.728496	0.005278	5.141610	0.000000	0.000000
162.407239	6.641555	1.731183	0.002533	10.719014	0.005280	5.137066	0.000000	0.000000
162.427241	6.641555	1.732140	0.002532	10.724938	0.005279	5.139905	0.000000	0.000000
162.447243	6.641555	1.730448	0.002533	10.714465	0.005281	5.134886	0.000000	0.000000
162.467245	6.641555	1.735309	0.002530	10.744558	0.005275	5.149308	0.000000	0.000000
162.487247	6.641555	1.729459	0.002534	10.708339	0.005283	5.131950	0.000000	0.000000
162.507249	6.641555	1.730107	0.002534	10.712352	0.005282	5.133873	0.000000	0.000000
162.527251	6.641555	1.729309	0.002534	10.707408	0.005283	5.131504	0.000000	0.000000
162.547253	6.641555	1.730823	0.002533	10.716781	0.005281	5.135996	0.000000	0.000000
162.567255	6.641555	1.726426	0.002536	10.689557	0.005287	5.122949	0.000000	0.000000
162.587257	6.641555	1.727852	0.002535	10.698389	0.005285	5.127181	0.000000	0.000000
162.607259	6.641474	1.723016	0.002538	10.668445	0.005291	5.112831	0.000000	0.000000
162.627261	6.641555	1.724379	0.002537	10.676887	0.005289	5.116877	0.000000	0.000000
162.647263	6.641555	1.724810	0.002537	10.679555	0.005289	5.118155	0.000000	0.000000
162.667265	6.641555	1.729538	0.002534	10.708829	0.005283	5.132185	0.000000	0.000000
162.687267	6.641555	1.734669	0.002531	10.740600	0.005276	5.147411	0.000000	0.000000
162.707269	6.641555	1.730907	0.002533	10.717304	0.005281	5.136246	0.000000	0.000000
162.727271	6.641555	1.729919	0.002534	10.711187	0.005282	5.133315	0.000000	0.000000
162.747273	6.641555	1.731751	0.002533	10.722528	0.005280	5.138750	0.000000	0.000000
162.767275	6.641555	1.726994	0.002535	10.693075	0.005286	5.124635	0.000000	0.000000
162.787277	6.641474	1.729277	0.002534	10.707212	0.005283	5.131410	0.000000	0.000000
162.807279	6.641555	1.725231	0.002537	10.682161	0.005288	5.119404	0.000000	0.000000
162.827281	6.641555	1.728983	0.002534	10.705391	0.005283	5.130537	0.000000	0.000000
162.847283	6.641555	1.730830	0.002533	10.716825	0.005281	5.136017	0.000000	0.000000
162.867285	6.641555	1.728820	0.002534	10.704381	0.005283	5.130053	0.000000	0.000000
162.887287	6.641555	1.731608	0.002533	10.721643	0.005280	5.138326	0.000000	0.000000
162.907289	6.641555	1.723996	0.002537	10.674511	0.005290	5.115738	0.000000	0.000000
162.927291	6.641555	1.730106	0.002534	10.712344	0.005282	5.133869	0.000000	0.000000
162.947293	6.641555	1.728571	0.002534	10.702837	0.005284	5.129313	0.000000	0.000000
162.967295	6.641555	1.730742	0.002533	10.716280	0.005281	5.135756	0.000000	0.000000
162.987297	6.641555	1.728078	0.002535	10.699785	0.005284	5.127851	0.000000	0.000000
163.007299	6.641555	1.724921	0.002537	10.680241	0.005288	5.118484	0.000000	0.000000
163.027301	6.641474	1.727867	0.002535	10.698484	0.005285	5.127227	0.000000	0.000000
163.047303	6.641474	1.730482	0.002533	10.714674	0.005281	5.134986	0.000000	0.000000
163.067305	6.641474	1.736336	0.002530	10.750917	0.005274	5.152356	0.000000	0.000000
163.087307	6.641555	1.729727	0.002534	10.709997	0.005282	5.132745	0.000000	0.000000
163.107309	6.641555	1.731205	0.002533	10.719147	0.005280	5.137130	0.000000	0.000000
163.127311	6.641555	1.721087	0.002539	10.656502	0.005293	5.107107	0.000000	0.000000
163.147313	6.641555	1.726369	0.002536	10.689206	0.005287	5.122781	0.000000	0.000000
163.167315	6.641555	1.728855	0.002534	10.704599	0.005283	5.130157	0.000000	0.000000
163.187317	6.641555	1.729707	0.002534	10.709872	0.005282	5.132685	0.000000	0.000000
163.207319	6.641555	1.727705	0.002535	10.697477	0.005285	5.126744	0.000000	0.000000
163.227321	6.641555	1.728675	0.002534	10.703482	0.005284	5.129622	0.000000	0.000000
163.247323	6.641474	1.725493	0.002536	10.683780	0.005288	5.120180	0.000000	0.000000
163.267325	6.641555	1.723771	0.002537	10.673120	0.005290	5.115071	0.000000	0.000000
163.287327	6.641474	1.723765	0.002537	10.673084	0.005290	5.115054	0.000000	0.000000
163.307329	6.641555	1.728499	0.002535	10.702393	0.005284	5.129101	0.000000	0.000000
163.327331	6.641555	1.722790	0.002538	10.667049	0.005291	5.112162	0.000000	0.000000
163.347333	6.641555	1.725613	0.002536	10.684524	0.005288	5.120537	0.000000	0.000000
163.367335	6.641555	1.722246	0.002538	10.663678	0.005292	5.110546	0.000000	0.000000
163.387337	6.641555	1.727749	0.002535	10.697749	0.005285	5.126875	0.000000	0.000000
163.407339	6.641474	1.724426	0.002537	10.677176	0.005289	5.117015	0.000000	0.000000
163.427341	6.641474	1.717119	0.002542	10.631930	0.005298	5.095331	0.000000	0.000000
163.447343	6.641474	1.725611	0.002536	10.684513	0.005287	5.120531	0.000000	0.000000
163.467345	6.641474	1.721387	0.002539	10.658361	0.005293	5.107998	0.000000	0.000000
163.487347	6.641555	1.723179	0.002538	10.669455	0.005291	5.113315	0.000000	0.000000
163.507349	6.641555	1.726760	0.002536	10.691626	0.005286	5.123940	0.000000	0.000000
163.527351	6.641555	1.720562	0.002539	10.653251	0.005294	5.105549	0.000000	0.000000
163.547353	6.641555	1.727222	0.002535	10.694488	0.005285	5.125312	0.000000	0.000000
163.567355	6.641555	1.725757	0.002536	10.685417	0.005287	5.120964	0.000000	0.000000
163.587357	6.641555	1.722803	0.002538	10.667125	0.005291	5.112198	0.000000	0.000000
163.607359	6.641555	1.723460	0.002538	10.671195	0.005290	5.114149	0.000000	0.000000
163.627361	6.641555	1.721450	0.002539	10.658748	0.005293	5.108184	0.000000	0.000000
163.647363	6.641474	1.725289	0.002536	10.682517	0.005288	5.119575	0.000000	0.000000
163.667365	6.641555	1.729313	0.002534	10.707433	0.005283	5.131516	0.000000	0.000000
163.687367	6.641555	1.730889	0.002533	10.717195	0.005281	5.136194	0.000000	0.000000
163.707369	6.641555	1.733068	0.002532	10.730685	0.005278	5.142659	0.000000	0.000000
163.727371	6.641474	1.721876	0.002539	10.661389	0.005292	5.109449	0.000000	0.000000
163.747373	6.641555	1.724985	0.002537	10.680636	0.005288	5.118673	0.000000	0.000000
163.767375	6.641555	1.722462	0.002538	10.665018	0.005292	5.111188	0.000000	0.000000
163.787377	6.641555	1.726374	0.002536	10.689236	0.005287	5.122795	0.000000	0.000000
163.807379	6.641555	1.728594	0.002534	10.702981	0.005284	5.129382	0.000000	0.000000
163.827381	6.641555	1.729066	0.002534	10.705908	0.005283	5.130785	0.000000	0.000000
163.847383	6.641555	1.724797	0.002537	10.679471	0.005289	5.118115	0.000000	0.000000
163.867385	6.641555	1.728833	0.002534	10.704460	0.005283	5.130091	0.000000	0.000000
163.887387	6.641555	1.729478	0.002534	10.708453	0.005283	5.132005	0.000000	0.000000
163.907389	6.641555	1.727262	0.002535	10.694733	0.005285	5.125429	0.000000	0.000000
163.927391	6.641555	1.725668	0.002536	10.684864	0.005287	5.120700	0.000000	0.000000
163.947393	6.641555	1.722882	0.002538	10.667615	0.005291	5.112433	0.000000	0.000000
163.967395	6.641555	1.725664	0.002536	10.684842	0.005287	5.120689	0.000000	0.000000
163.987397	6.641555	1.726479	0.002536	10.689884	0.005286	5.123105	0.000000	0.000000
164.007399	6.641555	1.729411	0.002534	10.708040	0.005283	5.131807	0.000000	0.000000
164.027401	6.641555	1.727204	0.002535	10.694376	0.005286	5.125258	0.000000	0.000000
164.047403	6.641555	1.726879	0.002536	10.692364	0.005286	5.124294	0.000000	0.000000
164.067405	6.641555	1.727126	0.002535	10.693894	0.005286	5.125027	0.000000	0.000000
164.087407	6.641555	1.730072	0.002534	10.712134	0.005282	5.133769	0.000000	0.000000
164.107409	6.641555	1.728341	0.002535	10.701416	0.005284	5.128632	0.000000	0.000000
164.127411	6.641555	1.723423	0.002538	10.670966	0.005290	5.114039	0.000000	0.000000
164.147413	6.641555	1.726939	0.002535	10.692734	0.005286	5.124471	0.000000	0.000000
164.167415	6.641555	1.723777	0.002537	10.673155	0.005290	5.115088	0.000000	0.000000
164.187417	6.641474	1.721389	0.002539	10.658372	0.005293	5.108004	0.000000	0.000000
164.207419	6.641555	1.723526	0.002538	10.671606	0.005290	5.114346	0.000000	0.000000
164.227421	6.641555	1.730911	0.002533	10.717331	0.005281	5.136259	0.000000	0.000000
164.247423	6.641474	1.734013	0.002531	10.736538	0.005277	5.145464	0.000000	0.000000
164.267425	6.641555	1.732258	0.002532	10.725667	0.005279	5.140254	0.000000	0.000000
164.287427	6.641555	1.732412	0.002532	10.726623	0.005279	5.140712	0.000000	0.000000
164.307429	6.641555	1.730670	0.002533	10.715834	0.005281	5.135542	0.000000	0.000000
164.327431	6.641555	1.724707	0.002537	10.678913	0.005289	5.117848	0.000000	0.000000
164.347433	6.641474	1.735572	0.002530	10.746189	0.005275	5.150089	0.000000	0.000000
164.367435	6.641474	1.736057	0.002530	10.749189	0.005274	5.151527	0.000000	0.000000
164.387437	6.641555	1.742671	0.002526	10.790144	0.005266	5.171155	0.000000	0.000000
164.407439	6.641474	1.729505	0.002534	10.708622	0.005282	5.132086	0.000000	0.000000
164.427441	6.641555	1.718622	0.002541	10.641240	0.005297	5.099793	0.000000	0.000000
164.447443	6.641555	1.721884	0.002539	10.661438	0.005292	5.109473	0.000000	0.000000
164.467445	6.641555	1.722192	0.002538	10.663343	0.005292	5.110386	0.000000	0.000000
164.487447	6.641555	1.727488	0.002535	10.696135	0.005285	5.126101	0.000000	0.000000
164.507449	6.641555	1.724237	0.002537	10.676003	0.005289	5.116453	0.000000	0.000000
164.527451	6.641555	1.725717	0.002536	10.685172	0.005287	5.120847	0.000000	0.000000
164.547453	6.641555	1.726340	0.002536	10.689024	0.005287	5.122693	0.000000	0.000000
164.567455	6.641474	1.722727	0.002538	10.666657	0.005291	5.111974	0.000000	0.000000
164.587457	6.641555	1.729023	0.002534	10.705636	0.005283	5.130654	0.000000	0.000000
164.607459	6.641555	1.726979	0.002535	10.692985	0.005286	5.124592	0.000000	0.000000
164.627461	6.641555	1.729223	0.002534	10.706877	0.005283	5.131249	0.000000	0.000000
164.647463	6.641555	1.729083	0.002534	10.706011	0.005283	5.130835	0.000000	0.000000
164.667465	6.641555	1.738765	0.002528	10.765959	0.005271	5.159564	0.000000	0.000000
164.687467	6.641555	1.733289	0.002532	10.732054	0.005278	5.143315	0.000000	0.000000
164.707469	6.641474	1.732566	0.002532	10.727576	0.005279	5.141169	0.000000	0.000000
164.727471	6.641474	1.725524	0.002536	10.683976	0.005288	5.120274	0.000000	0.000000
164.747473	6.641555	1.734834	0.002531	10.741618	0.005276	5.147899	0.000000	0.000000
164.767475	6.641555	1.728773	0.002534	10.704089	0.005283	5.129913	0.000000	0.000000
164.787477	6.641474	1.728406	0.002535	10.701819	0.005284	5.128825	0.000000	0.000000
164.807479	6.641555	1.735260	0.002530	10.744258	0.005275	5.149164	0.000000	0.000000
164.827481	6.641555	1.739494	0.002528	10.770475	0.005270	5.161729	0.000000	0.000000
164.847483	6.641555	1.736794	0.002529	10.753754	0.005273	5.153715	0.000000	0.000000
164.867485	6.641474	1.734683	0.002531	10.740681	0.005276	5.147450	0.000000	0.000000
164.887487	6.641555	1.731223	0.002533	10.719259	0.005280	5.137183	0.000000	0.000000
164.907489	6.641555	1.729166	0.002534	10.706526	0.005283	5.131081	0.000000	0.000000
164.927491	6.641474	1.727450	0.002535	10.695901	0.005285	5.125989	0.000000	0.000000
164.947493	6.641555	1.727957	0.002535	10.699039	0.005285	5.127493	0.000000	0.000000
164.967495	6.641555	1.728199	0.002535	10.700537	0.005284	5.128211	0.000000	0.000000
164.987497	6.641555	1.727731	0.002535	10.697637	0.005285	5.126821	0.000000	0.000000
165.007499	6.641555	1.730648	0.002533	10.715698	0.005281	5.135477	0.000000	0.000000
165.027501	6.641555	1.729098	0.002534	10.706104	0.005283	5.130879	0.000000	0.000000
165.047503	6.641555	1.724922	0.002537	10.680247	0.005288	5.118487	0.000000	0.000000
165.067505	6.641555	1.728719	0.002534	10.703757	0.005284	5.129754	0.000000	0.000000
165.087507	6.641555	1.728701	0.002534	10.703646	0.005284	5.129701	0.000000	0.000000
165.107509	6.641555	1.730956	0.002533	10.717609	0.005281	5.136393	0.000000	0.000000
165.127511	6.641555	1.729917	0.002534	10.711173	0.005282	5.133308	0.000000	0.000000
165.147513	6.641555	1.730536	0.002533	10.715009	0.005281	5.135147	0.000000	0.000000
165.167515	6.641555	1.737561	0.002529	10.758502	0.005272	5.155990	0.000000	0.000000
165.187517	6.641555	1.725848	0.002536	10.685983	0.005287	5.121236	0.000000	0.000000
165.207519	6.641555	1.733038	0.002532	10.730497	0.005278	5.142569	0.000000	0.000000
165.227521	6.641555	1.725467	0.002536	10.683620	0.005288	5.120103	0.000000	0.000000
165.247523	6.641555	1.727967	0.002535	10.699102	0.005285	5.127523	0.000000	0.000000
165.267525	6.641555	1.717747	0.002541	10.635823	0.005298	5.097197	0.000000	0.000000
165.287527	6.641555	1.717991	0.002541	10.637334	0.005297	5.097921	0.000000	0.000000
165.307529	6.641555	1.723523	0.002538	10.671581	0.005290	5.114334	0.000000	0.000000
165.327531	6.641555	1.725241	0.002537	10.682220	0.005288	5.119433	0.000000	0.000000
165.347533	6.641555	1.726166	0.002536	10.687951	0.005287	5.122179	0.000000	0.000000
165.367535	6.641555	1.729545	0.002534	10.708870	0.005282	5.132204	0.000000	0.000000
165.387537	6.641555	1.731774	0.002532	10.722673	0.005280	5.138819	0.000000	0.000000
165.407539	6.641555	1.730257	0.002533	10.713280	0.005282	5.134318	0.000000	0.000000
165.427541	6.641555	1.725842	0.002536	10.685945	0.005287	5.121218	0.000000	0.000000
165.447543	6.641555	1.728257	0.002535	10.700899	0.005284	5.128384	0.000000	0.000000
165.467545	6.641555	1.736827	0.002529	10.753961	0.005273	5.153814	0.000000	0.000000
165.487547	6.641555	1.730570	0.002533	10.715219	0.005281	5.135247	0.000000	0.000000
165.507549	6.641555	1.736243	0.002530	10.750346	0.005274	5.152082	0.000000	0.000000
165.527551	6.641555	1.729579	0.002534	10.709082	0.005282	5.132306	0.000000	0.000000
165.547553	6.641555	1.729191	0.002534	10.706681	0.005283	5.131155	0.000000	0.000000
165.567555	6.641474	1.726805	0.002536	10.691904	0.005286	5.124074	0.000000	0.000000
165.587557	6.641474	1.729779	0.002534	10.710318	0.005282	5.132899	0.000000	0.000000
165.607559	6.641555	1.727553	0.002535	10.696535	0.005285	5.126293	0.000000	0.000000
165.627561	6.641555	1.723941	0.002537	10.674173	0.005290	5.115576	0.000000	0.000000
165.647563	6.641555	1.721705	0.002539	10.660327	0.005293	5.108940	0.000000	0.000000
165.667565	6.641555	1.726999	0.002535	10.693107	0.005286	5.124650	0.000000	0.000000
165.687567	6.641555	1.725420	0.002536	10.683331	0.005288	5.119965	0.000000	0.000000
165.707569	6.641555	1.728089	0.002535	10.699856	0.005284	5.127885	0.000000	0.000000
165.727571	6.641555	1.723957	0.002537	10.674271	0.005290	5.115623	0.000000	0.000000
165.747573	6.641555	1.726695	0.002536	10.691226	0.005286	5.123749	0.000000	0.000000
165.767575	6.641555	1.731039	0.002533	10.718123	0.005281	5.136639	0.000000	0.000000
165.787577	6.641555	1.725625	0.002536	10.684597	0.005288	5.120572	0.000000	0.000000
165.807579	6.641474	1.723588	0.002538	10.671987	0.005290	5.114528	0.000000	0.000000
165.827581	6.641474	1.730409	0.002533	10.714222	0.005281	5.134770	0.000000	0.000000
165.847583	6.641555	1.722645	0.002538	10.666147	0.005291	5.111730	0.000000	0.000000
165.867585	6.641474	1.720773	0.002539	10.654555	0.005294	5.106174	0.000000	0.000000
165.887587	6.641555	1.723912	0.002537	10.673991	0.005290	5.115489	0.000000	0.000000
165.907589	6.641555	1.728674	0.002534	10.703477	0.005284	5.129620	0.000000	0.000000
165.927591	6.641555	1.730425	0.002533	10.714318	0.005281	5.134815	0.000000	0.000000
165.947593	6.641555	1.721820	0.002539	10.661038	0.005292	5.109281	0.000000	0.000000
165.967595	6.641555	1.724334	0.002537	10.676607	0.005289	5.116742	0.000000	0.000000
165.987597	6.641555	1.723514	0.002538	10.671530	0.005290	5.114309	0.000000	0.000000
166.007599	6.641474	1.724062	0.002537	10.674919	0.005289	5.115934	0.000000	0.000000
166.027601	6.641555	1.726038	0.002536	10.687153	0.005287	5.121797	0.000000	0.000000
166.047603	6.641474	1.722719	0.002538	10.666608	0.005291	5.111950	0.000000	0.000000
166.067605	6.641555	1.726860	0.002536	10.692247	0.005286	5.124238	0.000000	0.000000
166.087607	6.641555	1.719928	0.002540	10.649323	0.005295	5.103667	0.000000	0.000000
166.107609	6.641555	1.719247	0.002540	10.645106	0.005296	5.101646	0.000000	0.000000
166.127611	6.641555	1.723478	0.002538	10.671304	0.005290	5.114201	0.000000	0.000000
166.147613	6.641555	1.717876	0.002541	10.636620	0.005298	5.097579	0.000000	0.000000
166.167615	6.641555	1.723128	0.002538	10.669137	0.005291	5.113162	0.000000	0.000000
166.187617	6.641474	1.724079	0.002537	10.675025	0.005289	5.115984	0.000000	0.000000
166.207619	6.641555	1.718828	0.002541	10.642512	0.005296	5.100402	0.000000	0.000000
166.227621	6.641555	1.718028	0.002541	10.637562	0.005297	5.098030	0.000000	0.000000
166.247623	6.641555	1.717395	0.002541	10.633642	0.005298	5.096152	0.000000	0.000000
166.267625	6.641555	1.718483	0.002541	10.640377	0.005297	5.099379	0.000000	0.000000
166.287627	6.641555	1.717492	0.002541	10.634241	0.005298	5.096439	0.000000	0.000000
166.307629	6.641555	1.723635	0.002538	10.672278	0.005290	5.114668	0.000000	0.000000
166.327631	6.641555	1.721762	0.002539	10.660681	0.005293	5.109110	0.000000	0.000000
166.347633	6.641555	1.726730	0.002536	10.691441	0.005286	5.123852	0.000000	0.000000
166.367635	6.641474	1.723395	0.002538	10.670789	0.005290	5.113954	0.000000	0.000000
166.387637	6.641474	1.720542	0.002539	10.653129	0.005294	5.105491	0.000000	0.000000
166.407639	6.641474	1.720456	0.002539	10.652595	0.005294	5.105235	0.000000	0.000000
166.427641	6.641474	1.719811	0.002540	10.648599	0.005295	5.103320	0.000000	0.000000
166.447643	6.641555	1.721997	0.002539	10.662135	0.005292	5.109807	0.000000	0.000000
166.467645	6.641555	1.717282	0.002541	10.632942	0.005298	5.095816	0.000000	0.000000
166.487647	6.641555	1.726030	0.002536	10.687104	0.005287	5.121773	0.000000	0.000000
166.507649	6.641555	1.736061	0.002530	10.749216	0.005274	5.151540	0.000000	0.000000
166.527651	6.641555	1.727973	0.002535	10.699140	0.005285	5.127541	0.000000	0.000000
166.547653	6.641474	1.717668	0.002541	10.635330	0.005298	5.096961	0.000000	0.000000
166.567655	6.641474	1.724300	0.002537	10.676395	0.005289	5.116641	0.000000	0.000000
166.587657	6.641474	1.730058	0.002534	10.712044	0.005282	5.133726	0.000000	0.000000
166.607659	6.641555	1.726842	0.002536	10.692133	0.005286	5.124183	0.000000	0.000000
166.627661	6.641555	1.718511	0.002541	10.640549	0.005297	5.099462	0.000000	0.000000
166.647663	6.641555	1.723998	0.002537	10.674524	0.005290	5.115744	0.000000	0.000000
166.667665	6.641555	1.719860	0.002540	10.648901	0.005295	5.103464	0.000000	0.000000
166.687667	6.641555	1.717188	0.002542	10.632363	0.005298	5.095538	0.000000	0.000000
166.707669	6.641555	1.722391	0.002538	10.664577	0.005292	5.110977	0.000000	0.000000
166.727671	6.641555	1.719724	0.002540	10.648063	0.005295	5.103063	0.000000	0.000000
166.747673	6.641555	1.721218	0.002539	10.657311	0.005293	5.107495	0.000000	0.000000
166.767675	6.641555	1.723074	0.002538	10.668807	0.005291	5.113004	0.000000	0.000000
166.787677	6.641474	1.721301	0.002539	10.657828	0.005293	5.107743	0.000000	0.000000
166.807679	6.641474	1.721367	0.002539	10.658233	0.005293	5.107937	0.000000	0.000000
166.827681	6.641555	1.724041	0.002537	10.674794	0.005290	5.115873	0.000000	0.000000
166.847683	6.641555	1.719557	0.002540	10.647025	0.005295	5.102566	0.000000	0.000000
166.867685	6.641555	1.720179	0.002540	10.650878	0.005295	5.104412	0.000000	0.000000
166.887687	6.641555	1.725923	0.002536	10.686446	0.005287	5.121458	0.000000	0.000000
166.907689	6.641555	1.722869	0.002538	10.667533	0.005291	5.112394	0.000000	0.000000
166.927691	6.641555	1.721292	0.002539	10.657773	0.005293	5.107716	0.000000	0.000000
166.947693	6.641555	1.720808	0.002539	10.654776	0.005294	5.106280	0.000000	0.000000
166.967695	6.641555	1.727778	0.002535	10.697931	0.005285	5.126962	0.000000	0.000000
166.987697	6.641474	1.719320	0.002540	10.645563	0.005296	5.101865	0.000000	0.000000
167.007699	6.641474	1.722958	0.002538	10.668089	0.005291	5.112660	0.000000	0.000000
167.027701	6.641555	1.720086	0.002540	10.650300	0.005295	5.104135	0.000000	0.000000
167.047703	6.641555	1.722086	0.002538	10.662685	0.005292	5.110070	0.000000	0.000000
167.067705	6.641474	1.718186	0.002541	10.638540	0.005297	5.098499	0.000000	0.000000
167.087707	6.641555	1.719167	0.002540	10.644616	0.005296	5.101411	0.000000	0.000000
167.107709	6.641555	1.720410	0.002540	10.652307	0.005294	5.105097	0.000000	0.000000
167.127711	6.641555	1.717163	0.002542	10.632205	0.005298	5.095463	0.000000	0.000000
167.147713	6.641555	1.724818	0.002537	10.679604	0.005289	5.118179	0.000000	0.000000
167.167715	6.641555	1.722394	0.002538	10.664593	0.005292	5.110985	0.000000	0.000000
167.187717	6.641474	1.720201	0.002540	10.651016	0.005294	5.104478	0.000000	0.000000
167.207719	6.641555	1.723104	0.002538	10.668992	0.005291	5.113093	0.000000	0.000000
167.227721	6.641555	1.720560	0.002539	10.653238	0.005294	5.105543	0.000000	0.000000
167.247723	6.641555	1.719407	0.002540	10.646097	0.005296	5.102121	0.000000	0.000000
167.267725	6.641555	1.724560	0.002537	10.678006	0.005289	5.117413	0.000000	0.000000
167.287727	6.641555	1.719565	0.002540	10.647077	0.005295	5.102590	0.000000	0.000000
167.307729	6.641555	1.720476	0.002539	10.652718	0.005294	5.105294	0.000000	0.000000
167.327731	6.641555	1.718964	0.002540	10.643356	0.005296	5.100807	0.000000	0.000000
167.347733	6.641555	1.724112	0.002537	10.675232	0.005289	5.116084	0.000000	0.000000
167.367735	6.641474	1.725374	0.002536	10.683043	0.005288	5.119827	0.000000	0.000000
167.387737	6.641474	1.726096	0.002536	10.687513	0.005287	5.121969	0.000000	0.000000
167.407739	6.641474	1.722423	0.002538	10.664773	0.005292	5.111071	0.000000	0.000000
167.427741	6.641555	1.728430	0.002535	10.701969	0.005284	5.128897	0.000000	0.000000
167.447743	6.641555	1.724889	0.002537	10.680043	0.005288	5.118389	0.000000	0.000000
167.467745	6.641555	1.724823	0.002537	10.679631	0.005289	5.118192	0.000000	0.000000
167.487747	6.641474	1.722441	0.002538	10.664884	0.005292	5.111124	0.000000	0.000000
167.507749	6.641555	1.719655	0.002540	10.647632	0.005295	5.102856	0.000000	0.000000
167.527751	6.641555	1.730223	0.002533	10.713071	0.005282	5.134218	0.000000	0.000000
167.547753	6.641555	1.728224	0.002535	10.700692	0.005284	5.128285	0.000000	0.000000
167.567755	6.641555	1.720519	0.002539	10.652985	0.005294	5.105422	0.000000	0.000000
167.587757	6.641555	1.718117	0.002541	10.638109	0.005297	5.098293	0.000000	0.000000
167.606759	6.641555	1.723999	0.002537	10.674532	0.005290	5.115748	0.000000	0.000000
167.626761	6.641474	1.720822	0.002539	10.654863	0.005294	5.106322	0.000000	0.000000
167.646763	6.641555	1.730801	0.002533	10.716651	0.005281	5.135933	0.000000	0.000000
167.666765	6.641474	1.723421	0.002538	10.670950	0.005290	5.114031	0.000000	0.000000
167.686767	6.641555	1.719696	0.002540	10.647888	0.005295	5.102979	0.000000	0.000000
167.706769	6.641555	1.720948	0.002539	10.655639	0.005294	5.106694	0.000000	0.000000
167.726771	6.641555	1.720619	0.002539	10.653605	0.005294	5.105719	0.000000	0.000000
167.746773	6.641474	1.722878	0.002538	10.667588	0.005291	5.112420	0.000000	0.000000
167.766775	6.641474	1.724014	0.002537	10.674622	0.005290	5.115791	0.000000	0.000000
167.786777	6.641474	1.719280	0.002540	10.645310	0.005296	5.101744	0.000000	0.000000
167.806779	6.641474	1.718840	0.002540	10.642588	0.005296	5.100439	0.000000	0.000000
167.826781	6.641555	1.722465	0.002538	10.665031	0.005292	5.111195	0.000000	0.000000
167.846783	6.641555	1.721673	0.002539	10.660128	0.005293	5.108845	0.000000	0.000000
167.866785	6.641555	1.722181	0.002538	10.663278	0.005292	5.110355	0.000000	0.000000
167.886787	6.641555	1.723174	0.002538	10.669425	0.005291	5.113301	0.000000	0.000000
167.906789	6.641555	1.722600	0.002538	10.665867	0.005291	5.111595	0.000000	0.000000
167.926791	6.641555	1.721958	0.002539	10.661892	0.005292	5.109691	0.000000	0.000000
167.946793	6.641555	1.720036	0.002540	10.649993	0.005295	5.103988	0.000000	0.000000
167.966795	6.641555	1.723513	0.002538	10.671524	0.005290	5.114307	0.000000	0.000000
167.986797	6.641555	1.726905	0.002536	10.692522	0.005286	5.124370	0.000000	0.000000
168.006799	6.641474	1.723734	0.002537	10.672894	0.005290	5.114963	0.000000	0.000000
168.026801	6.641474	1.722954	0.002538	10.668064	0.005291	5.112648	0.000000	0.000000
168.046803	6.641555	1.720509	0.002539	10.652922	0.005294	5.105392	0.000000	0.000000
168.066805	6.641555	1.723706	0.002537	10.672719	0.005290	5.114879	0.000000	0.000000
168.086807	6.641555	1.724312	0.002537	10.676468	0.005289	5.116676	0.000000	0.000000
168.106809	6.641555	1.722351	0.002538	10.664329	0.005292	5.110858	0.000000	0.000000
168.126811	6.641555	1.720402	0.002540	10.652258	0.005294	5.105073	0.000000	0.000000
168.146813	6.641555	1.720545	0.002539	10.653145	0.005294	5.105499	0.000000	0.000000
168.166815	6.641474	1.718434	0.002541	10.640075	0.005297	5.099235	0.000000	0.000000
168.186817	6.641474	1.717576	0.002541	10.634764	0.005298	5.096689	0.000000	0.000000
168.206819	6.641555	1.718198	0.002541	10.638613	0.005297	5.098534	0.000000	0.000000
168.226821	6.641555	1.720301	0.002540	10.651637	0.005294	5.104776	0.000000	0.000000
168.246823	6.641555	1.721742	0.002539	10.660558	0.005293	5.109051	0.000000	0.000000
168.266825	6.641555	1.721141	0.002539	10.656837	0.005293	5.107268	0.000000	0.000000
168.286827	6.641555	1.714367	0.002543	10.614893	0.005302	5.087166	0.000000	0.000000
168.306829	6.641555	1.717717	0.002541	10.635638	0.005298	5.097108	0.000000	0.000000
168.326831	6.641555	1.720561	0.002539	10.653243	0.005294	5.105545	0.000000	0.000000
168.346833	6.641474	1.725276	0.002536	10.682436	0.005288	5.119536	0.000000	0.000000
168.366835	6.641474	1.720565	0.002539	10.653268	0.005294	5.105557	0.000000	0.000000
168.386837	6.641555	1.718465	0.002541	10.640266	0.005297	5.099326	0.000000	0.000000
168.406839	6.641555	1.718952	0.002540	10.643279	0.005296	5.100770	0.000000	0.000000
168.426841	6.641555	1.721234	0.002539	10.657409	0.005293	5.107542	0.000000	0.000000
168.446843	6.641555	1.716475	0.002542	10.627944	0.005299	5.093421	0.000000	0.000000
168.466845	6.641555	1.716405	0.002542	10.627511	0.005299	5.093213	0.000000	0.000000
168.486847	6.641555	1.720538	0.002539	10.653104	0.005294	5.105479	0.000000	0.000000
168.506849	6.641555	1.719580	0.002540	10.647172	0.005295	5.102636	0.000000	0.000000
168.526851	6.641474	1.714835	0.002543	10.617792	0.005301	5.088556	0.000000	0.000000
168.546853	6.641474	1.724316	0.002537	10.676493	0.005289	5.116688	0.000000	0.000000
168.566855	6.641555	1.718581	0.002541	10.640987	0.005297	5.099672	0.000000	0.000000
168.586857	6.641555	1.721110	0.002539	10.656644	0.005293	5.107175	0.000000	0.000000
168.606859	6.641555	1.713423	0.002544	10.609048	0.005303	5.084365	0.000000	0.000000
168.626861	6.641555	1.715665	0.002542	10.622932	0.005300	5.091019	0.000000	0.000000
168.646863	6.641555	1.718680	0.002541	10.641597	0.005296	5.099964	0.000000	0.000000
168.666865	6.641555	1.721160	0.002539	10.656951	0.005293	5.107322	0.000000	0.000000
168.686867	6.641555	1.719983	0.002540	10.649663	0.005295	5.103830	0.000000	0.000000
168.706869	6.641474	1.716214	0.002542	10.626327	0.005300	5.092646	0.000000	0.000000
168.726871	6.641474	1.719395	0.002540	10.646024	0.005295	5.102085	0.000000	0.000000
168.746873	6.641555	1.719942	0.002540	10.649410	0.005295	5.103708	0.000000	0.000000
168.766875	6.641555	1.718413	0.002541	10.639944	0.005297	5.099172	0.000000	0.000000
168.786877	6.641555	1.717880	0.002541	10.636645	0.005298	5.097591	0.000000	0.000000
168.806879	6.641555	1.715544	0.002543	10.622183	0.005301	5.090660	0.000000	0.000000
168.826881	6.641555	1.714764	0.002543	10.617349	0.005302	5.088343	0.000000	0.000000
168.846883	6.641555	1.717338	0.002541	10.633288	0.005298	5.095982	0.000000	0.000000
168.866885	6.641555	1.713692	0.002544	10.610714	0.005303	5.085163	0.000000	0.000000
168.886887	6.641474	1.715972	0.002542	10.624832	0.005300	5.091930	0.000000	0.000000
168.906889	6.641555	1.721464	0.002539	10.658835	0.005293	5.108225	0.000000	0.000000
168.926891	6.641555	1.718585	0.002541	10.641009	0.005297	5.099682	0.000000	0.000000
168.946893	6.641555	1.716217	0.002542	10.626346	0.005300	5.092655	0.000000	0.000000
168.966895	6.641555	1.721166	0.002539	10.656992	0.005293	5.107342	0.000000	0.000000
168.986897	6.641555	1.723958	0.002537	10.674277	0.005290	5.115626	0.000000	0.000000
169.006899	6.641555	1.725241	0.002537	10.682220	0.005288	5.119433	0.000000	0.000000
169.026901	6.641555	1.726345	0.002536	10.689059	0.005287	5.122710	0.000000	0.000000
169.046903	6.641555	1.726157	0.002536	10.687894	0.005287	5.122152	0.000000	0.000000
169.066905	6.641474	1.719871	0.002540	10.648972	0.005295	5.103498	0.000000	0.000000
169.086907	6.641474	1.720749	0.002539	10.654408	0.005294	5.106104	0.000000	0.000000
169.106909	6.641555	1.725889	0.002536	10.686236	0.005287	5.121357	0.000000	0.000000
169.126911	6.641474	1.727284	0.002535	10.694869	0.005285	5.125494	0.000000	0.000000
169.146913	6.641555	1.725020	0.002537	10.680851	0.005288	5.118776	0.000000	0.000000
169.166915	6.641555	1.720572	0.002539	10.653311	0.005294	5.105578	0.000000	0.000000
169.186917	6.641555	1.728835	0.002534	10.704476	0.005283	5.130099	0.000000	0.000000
169.206919	6.641555	1.729325	0.002534	10.707506	0.005283	5.131551	0.000000	0.000000
169.226921	6.641555	1.730606	0.002533	10.715439	0.005281	5.135353	0.000000	0.000000
169.246923	6.641555	1.720406	0.002540	10.652282	0.005294	5.105085	0.000000	0.000000
169.266925	6.641555	1.726781	0.002536	10.691754	0.005286	5.124002	0.000000	0.000000
169.286927	6.641555	1.721012	0.002539	10.656039	0.005293	5.106885	0.000000	0.000000
169.306929	6.641555	1.718757	0.002541	10.642076	0.005296	5.100194	0.000000	0.000000
169.326931	6.641474	1.714071	0.002543	10.613058	0.005302	5.086287	0.000000	0.000000
169.346933	6.641555	1.728404	0.002535	10.701805	0.005284	5.128819	0.000000	0.000000
169.366935	6.641555	1.727102	0.002535	10.693742	0.005286	5.124954	0.000000	0.000000
169.386937	6.641555	1.724134	0.002537	10.675365	0.005289	5.116147	0.000000	0.000000
169.406939	6.641555	1.718156	0.002541	10.638355	0.005297	5.098410	0.000000	0.000000
169.426941	6.641555	1.717388	0.002541	10.633598	0.005298	5.096131	0.000000	0.000000
169.446943	6.641555	1.717425	0.002541	10.633824	0.005298	5.096239	0.000000	0.000000
169.466945	6.641555	1.720003	0.002540	10.649791	0.005295	5.103891	0.000000	0.000000
169.486947	6.641555	1.718419	0.002541	10.639980	0.005297	5.099189	0.000000	0.000000
169.506949	6.641474	1.725504	0.002536	10.683851	0.005288	5.120214	0.000000	0.000000
169.526951	6.641474	1.724836	0.002537	10.679716	0.005288	5.118232	0.000000	0.000000
169.546953	6.641555	1.719677	0.002540	10.647774	0.005295	5.102924	0.000000	0.000000
169.566955	6.641555	1.722940	0.002538	10.667971	0.005291	5.112604	0.000000	0.000000
169.586957	6.641555	1.719458	0.002540	10.646416	0.005295	5.102273	0.000000	0.000000
169.606959	6.641555	1.717740	0.002541	10.635776	0.005298	5.097174	0.000000	0.000000
169.626961	6.641555	1.726733	0.002536	10.691460	0.005286	5.123861	0.000000	0.000000
169.646963	6.641555	1.721685	0.002539	10.660202	0.005293	5.108880	0.000000	0.000000
169.666965	6.641474	1.721897	0.002539	10.661514	0.005292	5.109509	0.000000	0.000000
169.686967	6.641555	1.721133	0.002539	10.656788	0.005293	5.107244	0.000000	0.000000
169.706969	6.641474	1.717482	0.002541	10.634178	0.005298	5.096409	0.000000	0.000000
169.726971	6.641474	1.721067	0.002539	10.656379	0.005293	5.107048	0.000000	0.000000
169.746973	6.641474	1.718901	0.002540	10.642964	0.005296	5.100619	0.000000	0.000000
169.766975	6.641555	1.722369	0.002538	10.664438	0.005292	5.110910	0.000000	0.000000
169.786977	6.641555	1.722037	0.002539	10.662385	0.005292	5.109927	0.000000	0.000000
169.806979	6.641555	1.716349	0.002542	10.627165	0.005300	5.093048	0.000000	0.000000
169.826981	6.641555	1.723793	0.002537	10.673258	0.005290	5.115138	0.000000	0.000000
169.846983	6.641555	1.725572	0.002536	10.684273	0.005288	5.120416	0.000000	0.000000
169.866985	6.641555	1.722167	0.002538	10.663191	0.005292	5.110313	0.000000	0.000000
169.886987	6.641555	1.730058	0.002534	10.712044	0.005282	5.133726	0.000000	0.000000
169.906989	6.641555	1.718366	0.002541	10.639656	0.005297	5.099034	0.000000	0.000000
169.926991	6.641555	1.722435	0.002538	10.664849	0.005292	5.111107	0.000000	0.000000
169.946993	6.641555	1.722841	0.002538	10.667364	0.005291	5.112313	0.000000	0.000000
169.966995	6.641555	1.723639	0.002538	10.672300	0.005290	5.114678	0.000000	0.000000
169.986997	6.641555	1.719848	0.002540	10.648828	0.005295	5.103429	0.000000	0.000000
170.006999	6.641555	1.720725	0.002539	10.654261	0.005294	5.106033	0.000000	0.000000
170.027001	6.641555	1.719501	0.002540	10.646680	0.005295	5.102400	0.000000	0.000000
170.047003	6.641555	1.724820	0.002537	10.679615	0.005289	5.118184	0.000000	0.000000
170.067005	6.641555	1.720168	0.002540	10.650812	0.005295	5.104380	0.000000	0.000000
170.087007	6.641555	1.723752	0.002537	10.673005	0.005290	5.115016	0.000000	0.000000
170.107009	6.641555	1.719823	0.002540	10.648678	0.005295	5.103357	0.000000	0.000000
170.127011	6.641555	1.720122	0.002540	10.650529	0.005295	5.104245	0.000000	0.000000
170.147013	6.641555	1.723657	0.002538	10.672414	0.005290	5.114733	0.000000	0.000000
170.167015	6.641555	1.724750	0.002537	10.679180	0.005289	5.117975	0.000000	0.000000
170.187017	6.641555	1.722456	0.002538	10.664977	0.005292	5.111169	0.000000	0.000000
170.207019	6.641555	1.717527	0.002541	10.634459	0.005298	5.096543	0.000000	0.000000
170.227021	6.641555	1.727398	0.002535	10.695579	0.005285	5.125835	0.000000	0.000000
170.247023	6.641555	1.724278	0.002537	10.676261	0.005289	5.116577	0.000000	0.000000
170.267025	6.641555	1.719024	0.002540	10.643729	0.005296	5.100986	0.000000	0.000000
170.287027	6.641555	1.721303	0.002539	10.657839	0.005293	5.107748	0.000000	0.000000
170.307029	6.641555	1.718989	0.002540	10.643511	0.005296	5.100881	0.000000	0.000000
170.327031	6.641474	1.716634	0.002542	10.628930	0.005299	5.093893	0.000000	0.000000
170.347033	6.641474	1.719171	0.002540	10.644641	0.005296	5.101423	0.000000	0.000000
170.367035	6.641555	1.712034	0.002545	10.600451	0.005305	5.080245	0.000000	0.000000
170.387037	6.641555	1.719219	0.002540	10.644935	0.005296	5.101564	0.000000	0.000000
170.407039	6.641474	1.712163	0.002545	10.601246	0.005305	5.080626	0.000000	0.000000
170.427041	6.641555	1.716824	0.002542	10.630103	0.005299	5.094455	0.000000	0.000000
170.447043	6.641555	1.714005	0.002543	10.612650	0.005303	5.086091	0.000000	0.000000
170.467045	6.641555	1.713201	0.002544	10.607676	0.005304	5.083707	0.000000	0.000000
170.487047	6.641555	1.718499	0.002541	10.640478	0.005297	5.099428	0.000000	0.000000
170.507049	6.641555	1.714745	0.002543	10.617234	0.005302	5.088288	0.000000	0.000000
170.527051	6.641474	1.713810	0.002544	10.611446	0.005303	5.085514	0.000000	0.000000
170.547053	6.641474	1.716963	0.002542	10.630966	0.005299	5.094869	0.000000	0.000000
170.567055	6.641555	1.717195	0.002542	10.632406	0.005298	5.095559	0.000000	0.000000
170.587057	6.641555	1.727271	0.002535	10.694792	0.005285	5.125458	0.000000	0.000000
170.607059	6.641555	1.726949	0.002535	10.692794	0.005286	5.124500	0.000000	0.000000
170.627061	6.641555	1.726299	0.002536	10.688771	0.005287	5.122572	0.000000	0.000000
170.647063	6.641555	1.724454	0.002537	10.677347	0.005289	5.117097	0.000000	0.000000
170.667065	6.641555	1.723133	0.002538	10.669167	0.005291	5.113177	0.000000	0.000000
170.687067	6.641555	1.718088	0.002541	10.637935	0.005297	5.098209	0.000000	0.000000
170.707069	6.641555	1.717020	0.002542	10.631320	0.005299	5.095039	0.000000	0.000000
170.727071	6.641555	1.718853	0.002540	10.642667	0.005296	5.100477	0.000000	0.000000
170.747073	6.641555	1.725037	0.002537	10.680957	0.005288	5.118827	0.000000	0.000000
170.767075	6.641555	1.726624	0.002536	10.690782	0.005286	5.123536	0.000000	0.000000
170.787077	6.641555	1.719554	0.002540	10.647009	0.005295	5.102558	0.000000	0.000000
170.807079	6.641555	1.728153	0.002535	10.700254	0.005284	5.128075	0.000000	0.000000
170.827081	6.641474	1.724068	0.002537	10.674960	0.005289	5.115953	0.000000	0.000000
170.847083	6.641474	1.719928	0.002540	10.649323	0.005295	5.103667	0.000000	0.000000
170.867085	6.641555	1.724484	0.002537	10.677535	0.005289	5.117187	0.000000	0.000000
170.887087	6.641474	1.716569	0.002542	10.628524	0.005299	5.093699	0.000000	0.000000
170.907089	6.641555	1.717732	0.002541	10.635730	0.005298	5.097152	0.000000	0.000000
170.927091	6.641555	1.719859	0.002540	10.648896	0.005295	5.103462	0.000000	0.000000
170.947093	6.641555	1.722975	0.002538	10.668192	0.005291	5.112710	0.000000	0.000000
170.967095	6.641555	1.721955	0.002539	10.661873	0.005292	5.109681	0.000000	0.000000
170.987097	6.641555	1.722588	0.002538	10.665796	0.005291	5.111561	0.000000	0.000000
171.007099	6.641474	1.719430	0.002540	10.646239	0.005295	5.102188	0.000000	0.000000
171.027101	6.641555	1.716179	0.002542	10.626109	0.005300	5.092541	0.000000	0.000000
171.047103	6.641555	1.719925	0.002540	10.649307	0.005295	5.103659	0.000000	0.000000
171.067105	6.641474	1.727922	0.002535	10.698824	0.005284	5.127390	0.000000	0.000000
171.087107	6.641555	1.717515	0.002541	10.634385	0.005298	5.096508	0.000000	0.000000
171.107109	6.641555	1.719936	0.002540	10.649372	0.005295	5.103690	0.000000	0.000000
171.127111	6.641555	1.720234	0.002540	10.651221	0.005294	5.104576	0.000000	0.000000
171.147113	6.641555	1.717528	0.002541	10.634467	0.005298	5.096547	0.000000	0.000000
171.167115	6.641474	1.725365	0.002536	10.682991	0.005288	5.119802	0.000000	0.000000
171.187117	6.641555	1.723401	0.002538	10.670830	0.005290	5.113974	0.000000	0.000000
171.207119	6.641474	1.721428	0.002539	10.658612	0.005293	5.108118	0.000000	0.000000
171.227121	6.641555	1.720220	0.002540	10.651131	0.005295	5.104533	0.000000	0.000000
171.247123	6.641555	1.721375	0.002539	10.658285	0.005293	5.107962	0.000000	0.000000
171.267125	6.641555	1.714841	0.002543	10.617825	0.005301	5.088571	0.000000	0.000000
171.287127	6.641555	1.719792	0.002540	10.648485	0.005295	5.103265	0.000000	0.000000
171.307129	6.641555	1.722608	0.002538	10.665919	0.005291	5.111620	0.000000	0.000000
171.327131	6.641474	1.720329	0.002540	10.651809	0.005294	5.104858	0.000000	0.000000
171.347133	6.641474	1.715607	0.002542	10.622573	0.005300	5.090847	0.000000	0.000000
171.367135	6.641474	1.717423	0.002541	10.633814	0.005298	5.096234	0.000000	0.000000
171.387137	6.641555	1.717554	0.002541	10.634625	0.005298	5.096623	0.000000	0.000000
171.407139	6.641555	1.727692	0.002535	10.697395	0.005285	5.126705	0.000000	0.000000
171.427141	6.641555	1.712672	0.002544	10.604398	0.005304	5.082136	0.000000	0.000000
171.447143	6.641555	1.720684	0.002539	10.654006	0.005294	5.105911	0.000000	0.000000
171.467145	6.641555	1.723301	0.002538	10.670212	0.005291	5.113678	0.000000	0.000000
171.487147	6.641555	1.723082	0.002538	10.668851	0.005291	5.113025	0.000000	0.000000
171.507149	6.641474	1.720051	0.002540	10.650088	0.005295	5.104033	0.000000	0.000000
171.527151	6.641555	1.721821	0.002539	10.661048	0.005292	5.109286	0.000000	0.000000
171.547153	6.641555	1.717586	0.002541	10.634826	0.005298	5.096719	0.000000	0.000000
171.567155	6.641555	1.717938	0.002541	10.637001	0.005297	5.097762	0.000000	0.000000
171.587157	6.641555	1.717411	0.002541	10.633740	0.005298	5.096199	0.000000	0.000000
171.607159	6.641555	1.724617	0.002537	10.678357	0.005289	5.117581	0.000000	0.000000
171.627161	6.641555	1.724215	0.002537	10.675866	0.005289	5.116388	0.000000	0.000000
171.647163	6.641555	1.719487	0.002540	10.646595	0.005295	5.102359	0.000000	0.000000
171.667165	6.641555	1.719608	0.002540	10.647344	0.005295	5.102718	0.000000	0.000000
171.687167	6.641474	1.725257	0.002536	10.682318	0.005288	5.119480	0.000000	0.000000
171.707169	6.641555	1.724411	0.002537	10.677081	0.005289	5.116969	0.000000	0.000000
171.727171	6.641474	1.725221	0.002537	10.682098	0.005288	5.119374	0.000000	0.000000
171.747173	6.641474	1.723759	0.002537	10.673043	0.005290	5.115035	0.000000	0.000000
171.767175	6.641555	1.719637	0.002540	10.647524	0.005295	5.102804	0.000000	0.000000
171.787177	6.641555	1.724873	0.002537	10.679942	0.005289	5.118341	0.000000	0.000000
171.807179	6.641555	1.718104	0.002541	10.638031	0.005297	5.098255	0.000000	0.000000
171.827181	6.641555	1.713749	0.002544	10.611068	0.005303	5.085333	0.000000	0.000000
171.847183	6.641474	1.720235	0.002540	10.651229	0.005294	5.104580	0.000000	0.000000
171.867185	6.641474	1.721797	0.002539	10.660899	0.005292	5.109214	0.000000	0.000000
171.887187	6.641474	1.726184	0.002536	10.688060	0.005287	5.122231	0.000000	0.000000
171.907189	6.641474	1.725410	0.002536	10.683266	0.005288	5.119934	0.000000	0.000000
171.927191	6.641555	1.719777	0.002540	10.648389	0.005295	5.103219	0.000000	0.000000
171.947193	6.641555	1.719142	0.002540	10.644461	0.005296	5.101336	0.000000	0.000000
171.967195	6.641555	1.721296	0.002539	10.657792	0.005293	5.107726	0.000000	0.000000
171.987197	6.641555	1.719840	0.002540	10.648779	0.005295	5.103406	0.000000	0.000000
172.007199	6.641555	1.717903	0.002541	10.636784	0.005297	5.097657	0.000000	0.000000
172.027201	6.641555	1.721768	0.002539	10.660719	0.005293	5.109128	0.000000	0.000000
172.047203	6.641555	1.719912	0.002540	10.649225	0.005295	5.103620	0.000000	0.000000
172.067205	6.641555	1.724175	0.002537	10.675621	0.005289	5.116270	0.000000	0.000000
172.087207	6.641474	1.719913	0.002540	10.649230	0.005295	5.103622	0.000000	0.000000
172.107209	6.641555	1.721276	0.002539	10.657673	0.005293	5.107668	0.000000	0.000000
172.127211	6.641555	1.721067	0.002539	10.656379	0.005293	5.107048	0.000000	0.000000
172.147213	6.641555	1.725516	0.002536	10.683925	0.005288	5.120249	0.000000	0.000000
172.167215	6.641555	1.722126	0.002538	10.662935	0.005292	5.110190	0.000000	0.000000
172.187217	6.641555	1.723642	0.002538	10.672322	0.005290	5.114689	0.000000	0.000000
172.207219	6.641555	1.712465	0.002544	10.603113	0.005305	5.081521	0.000000	0.000000
172.227221	6.641555	1.711359	0.002545	10.596266	0.005306	5.078239	0.000000	0.000000
172.247223	6.641555	1.714519	0.002543	10.615832	0.005302	5.087616	0.000000	0.000000
172.267225	6.641555	1.712199	0.002545	10.601471	0.005305	5.080734	0.000000	0.000000
172.287227	6.641555	1.721021	0.002539	10.656091	0.005293	5.106910	0.000000	0.000000
172.307229	6.641555	1.717757	0.002541	10.635883	0.005298	5.097225	0.000000	0.000000
172.327231	6.641555	1.718365	0.002541	10.639650	0.005297	5.099031	0.000000	0.000000
172.347233	6.641555	1.719091	0.002540	10.644142	0.005296	5.101184	0.000000	0.000000
172.367235	6.641555	1.720255	0.002540	10.651349	0.005294	5.104637	0.000000	0.000000
172.387237	6.641555	1.720790	0.002539	10.654662	0.005294	5.106225	0.000000	0.000000
172.407239	6.641555	1.722970	0.002538	10.668162	0.005291	5.112695	0.000000	0.000000
172.427241	6.641555	1.721958	0.002539	10.661892	0.005292	5.109691	0.000000	0.000000
172.447243	6.641555	1.720777	0.002539	10.654580	0.005294	5.106186	0.000000	0.000000
172.467245	6.641474	1.721423	0.002539	10.658585	0.005293	5.108105	0.000000	0.000000
172.487247	6.641555	1.713057	0.002544	10.606783	0.005304	5.083279	0.000000	0.000000
172.507249	6.641555	1.720088	0.002540	10.650317	0.005295	5.104143	0.000000	0.000000
172.527251	6.641555	1.722676	0.002538	10.666341	0.005291	5.111822	0.000000	0.000000
172.547253	6.641474	1.713662	0.002544	10.610529	0.005303	5.085075	0.000000	0.000000
172.567255	6.641555	1.724746	0.002537	10.679155	0.005289	5.117964	0.000000	0.000000
172.587257	6.641555	1.713348	0.002544	10.608582	0.005303	5.084142	0.000000	0.000000
172.607259	6.641555	1.711046	0.002545	10.594328	0.005306	5.077310	0.000000	0.000000
172.627261	6.641474	1.713659	0.002544	10.610507	0.005303	5.085064	0.000000	0.000000
172.647263	6.641555	1.720851	0.002539	10.655040	0.005294	5.106407	0.000000	0.000000
172.667265	6.641555	1.713270	0.002544	10.608101	0.005303	5.083911	0.000000	0.000000
172.687267	6.641555	1.714950	0.002543	10.618506	0.005301	5.088897	0.000000	0.000000
172.707269	6.641555	1.721646	0.002539	10.659962	0.005293	5.108765	0.000000	0.000000
172.727271	6.641555	1.724015	0.002537	10.674633	0.005290	5.115797	0.000000	0.000000
172.747273	6.641555	1.722680	0.002538	10.666365	0.005291	5.111834	0.000000	0.000000
172.767275	6.641555	1.721665	0.002539	10.660079	0.005293	5.108822	0.000000	0.000000
172.787277	6.641555	1.725035	0.002537	10.680944	0.005288	5.118821	0.000000	0.000000
172.807279	6.641474	1.720769	0.002539	10.654531	0.005294	5.106163	0.000000	0.000000
172.827281	6.641474	1.719424	0.002540	10.646203	0.005295	5.102172	0.000000	0.000000
172.847283	6.641555	1.722174	0.002538	10.663229	0.005292	5.110331	0.000000	0.000000
172.867285	6.641555	1.725257	0.002537	10.682318	0.005288	5.119480	0.000000	0.000000
172.887287	6.641555	1.723587	0.002538	10.671982	0.005290	5.114526	0.000000	0.000000
172.907289	6.641555	1.718015	0.002541	10.637483	0.005297	5.097993	0.000000	0.000000
172.927291	6.641555	1.727394	0.002535	10.695555	0.005285	5.125823	0.000000	0.000000
172.947293	6.641555	1.716245	0.002542	10.626523	0.005300	5.092740	0.000000	0.000000
172.967295	6.641555	1.717121	0.002542	10.631943	0.005299	5.095337	0.000000	0.000000
172.987297	6.641555	1.719148	0.002540	10.644494	0.005296	5.101352	0.000000	0.000000
173.007299	6.641555	1.723722	0.002537	10.672815	0.005290	5.114925	0.000000	0.000000
173.027301	6.641555	1.718166	0.002541	10.638417	0.005297	5.098440	0.000000	0.000000
173.047303	6.641474	1.725363	0.002536	10.682975	0.005288	5.119794	0.000000	0.000000
173.067305	6.641555	1.718296	0.002541	10.639223	0.005297	5.098826	0.000000	0.000000
173.087307	6.641555	1.717072	0.002542	10.631644	0.005299	5.095194	0.000000	0.000000
173.107309	6.641555	1.716854	0.002542	10.630291	0.005299	5.094546	0.000000	0.000000
173.127311	6.641555	1.717892	0.002541	10.636716	0.005298	5.097625	0.000000	0.000000
173.147313	6.641555	1.715503	0.002543	10.621925	0.005301	5.090536	0.000000	0.000000
173.167315	6.641555	1.715797	0.002542	10.623749	0.005300	5.091410	0.000000	0.000000
173.187317	6.641474	1.714021	0.002543	10.612750	0.005302	5.086139	0.000000	0.000000
173.207319	6.641474	1.716330	0.002542	10.627046	0.005299	5.092990	0.000000	0.000000
173.227321	6.641474	1.717987	0.002541	10.637309	0.005297	5.097909	0.000000	0.000000
173.247323	6.641555	1.717380	0.002541	10.633547	0.005298	5.096106	0.000000	0.000000
173.267325	6.641474	1.722273	0.002538	10.663842	0.005292	5.110625	0.000000	0.000000
173.287327	6.641555	1.718845	0.002540	10.642618	0.005296	5.100453	0.000000	0.000000
173.307329	6.641555	1.721944	0.002539	10.661805	0.005292	5.109649	0.000000	0.000000
173.327331	6.641555	1.718493	0.002541	10.640443	0.005297	5.099411	0.000000	0.000000
173.347333	6.641555	1.717413	0.002541	10.633754	0.005298	5.096205	0.000000	0.000000
173.367335	6.641555	1.719368	0.002540	10.645855	0.005296	5.102005	0.000000	0.000000
173.387337	6.641555	1.718278	0.002541	10.639106	0.005297	5.098770	0.000000	0.000000
173.407339	6.641474	1.717583	0.002541	10.634805	0.005298	5.096709	0.000000	0.000000
173.427341	6.641474	1.725612	0.002536	10.684521	0.005287	5.120535	0.000000	0.000000
173.447343	6.641474	1.722269	0.002538	10.663823	0.005292	5.110616	0.000000	0.000000
173.467345	6.641555	1.726560	0.002536	10.690390	0.005286	5.123348	0.000000	0.000000
173.487347	6.641474	1.721475	0.002539	10.658906	0.005293	5.108259	0.000000	0.000000
173.507349	6.641555	1.722150	0.002538	10.663085	0.005292	5.110262	0.000000	0.000000
173.527351	6.641555	1.718391	0.002541	10.639811	0.005297	5.099108	0.000000	0.000000
173.547353	6.641555	1.718299	0.002541	10.639239	0.005297	5.098834	0.000000	0.000000
173.567355	6.641555	1.719888	0.002540	10.649075	0.005295	5.103548	0.000000	0.000000
173.587357	6.641474	1.725511	0.002536	10.683895	0.005288	5.120235	0.000000	0.000000
173.607359	6.641474	1.724091	0.002537	10.675104	0.005289	5.116022	0.000000	0.000000
173.627361	6.641474	1.720476	0.002539	10.652721	0.005294	5.105295	0.000000	0.000000
173.647363	6.641474	1.722745	0.002538	10.666765	0.005291	5.112026	0.000000	0.000000
173.667365	6.641555	1.721977	0.002539	10.662015	0.005292	5.109749	0.000000	0.000000
173.687367	6.641555	1.712281	0.002545	10.601978	0.005305	5.080977	0.000000	0.000000
173.707369	6.641555	1.721668	0.002539	10.660098	0.005293	5.108831	0.000000	0.000000
173.727371	6.641555	1.719303	0.002540	10.645457	0.005296	5.101814	0.000000	0.000000
173.747373	6.641555	1.718140	0.002541	10.638257	0.005297	5.098363	0.000000	0.000000
173.767375	6.641555	1.719281	0.002540	10.645321	0.005296	5.101749	0.000000	0.000000
173.787377	6.641474	1.728620	0.002534	10.703145	0.005284	5.129461	0.000000	0.000000
173.807379	6.641555	1.717994	0.002541	10.637350	0.005297	5.097929	0.000000	0.000000
173.827381	6.641555	1.723741	0.002537	10.672934	0.005290	5.114982	0.000000	0.000000
173.847383	6.641555	1.725341	0.002536	10.682838	0.005288	5.119729	0.000000	0.000000
173.867385	6.641555	1.733585	0.002531	10.733886	0.005277	5.144193	0.000000	0.000000
173.887387	6.641555	1.726963	0.002535	10.692881	0.005286	5.124542	0.000000	0.000000
173.907389	6.641555	1.729474	0.002534	10.708432	0.005283	5.131994	0.000000	0.000000
173.927391	6.641555	1.727683	0.002535	10.697341	0.005285	5.126679	0.000000	0.000000
173.947393	6.641555	1.729280	0.002534	10.707231	0.005283	5.131419	0.000000	0.000000
173.967395	6.641555	1.723077	0.002538	10.668824	0.005291	5.113012	0.000000	0.000000
173.987397	6.641555	1.730637	0.002533	10.715632	0.005281	5.135445	0.000000	0.000000
174.007399	6.641555	1.727499	0.002535	10.696203	0.005285	5.126134	0.000000	0.000000
174.027401	6.641555	1.729260	0.002534	10.707109	0.005283	5.131360	0.000000	0.000000
174.047403	6.641555	1.729305	0.002534	10.707386	0.005283	5.131493	0.000000	0.000000
174.067405	6.641555	1.727394	0.002535	10.695555	0.005285	5.125823	0.000000	0.000000
174.087407	6.641555	1.725213	0.002537	10.682046	0.005288	5.119349	0.000000	0.000000
174.107409	6.641474	1.720139	0.002540	10.650633	0.005295	5.104294	0.000000	0.000000
174.127411	6.641555	1.716503	0.002542	10.628116	0.005299	5.093503	0.000000	0.000000
174.147413	6.641555	1.719848	0.002540	10.648828	0.005295	5.103429	0.000000	0.000000
174.167415	6.641555	1.719390	0.002540	10.645994	0.005296	5.102071	0.000000	0.000000
174.187417	6.641555	1.717232	0.002541	10.632629	0.005298	5.095666	0.000000	0.000000
174.207419	6.641555	1.714723	0.002543	10.617098	0.005302	5.088223	0.000000	0.000000
174.227421	6.641555	1.717889	0.002541	10.636702	0.005298	5.097618	0.000000	0.000000
174.247423	6.641555	1.723651	0.002538	10.672379	0.005290	5.114716	0.000000	0.000000
174.267425	6.641555	1.722262	0.002538	10.663776	0.005292	5.110593	0.000000	0.000000
174.287427	6.641555	1.724392	0.002537	10.676966	0.005289	5.116915	0.000000	0.000000
174.307429	6.641555	1.723916	0.002537	10.674015	0.005290	5.115500	0.000000	0.000000
174.327431	6.641474	1.719744	0.002540	10.648185	0.005295	5.103121	0.000000	0.000000
174.347433	6.641555	1.723537	0.002538	10.671674	0.005290	5.114378	0.000000	0.000000
174.367435	6.641555	1.716611	0.002542	10.628788	0.005299	5.093825	0.000000	0.000000
174.387437	6.641555	1.724737	0.002537	10.679101	0.005289	5.117938	0.000000	0.000000
174.407439	6.641555	1.723963	0.002537	10.674309	0.005290	5.115641	0.000000	0.000000
174.427441	6.641555	1.724360	0.002537	10.676768	0.005289	5.116819	0.000000	0.000000
174.447443	6.641474	1.720206	0.002540	10.651044	0.005294	5.104491	0.000000	0.000000
174.467445	6.641474	1.723925	0.002537	10.674075	0.005290	5.115529	0.000000	0.000000
174.487447	6.641555	1.721726	0.002539	10.660458	0.005293	5.109003	0.000000	0.000000
174.507449	6.641555	1.720296	0.002540	10.651602	0.005294	5.104759	0.000000	0.000000
174.527451	6.641555	1.719566	0.002540	10.647085	0.005295	5.102594	0.000000	0.000000
174.547453	6.641474	1.713982	0.002543	10.612508	0.005302	5.086023	0.000000	0.000000
174.567455	6.641555	1.721294	0.002539	10.657782	0.005293	5.107720	0.000000	0.000000
174.587457	6.641555	1.723543	0.002538	10.671707	0.005290	5.114394	0.000000	0.000000
174.607459	6.641555	1.722972	0.002538	10.668176	0.005291	5.112702	0.000000	0.000000
174.627461	6.641555	1.714842	0.002543	10.617833	0.005301	5.088575	0.000000	0.000000
174.647463	6.641555	1.718119	0.002541	10.638126	0.005297	5.098300	0.000000	0.000000
174.667465	6.641555	1.720638	0.002539	10.653720	0.005294	5.105774	0.000000	0.000000
174.687467	6.641474	1.721448	0.002539	10.658737	0.005293	5.108178	0.000000	0.000000
174.707469	6.641474	1.718826	0.002540	10.642501	0.005296	5.100397	0.000000	0.000000
174.727471	6.641555	1.727902	0.002535	10.698696	0.005285	5.127329	0.000000	0.000000
174.747473	6.641555	1.730139	0.002534	10.712548	0.005282	5.133967	0.000000	0.000000
174.767475	6.641555	1.716042	0.002542	10.625265	0.005300	5.092137	0.000000	0.000000
174.787477	6.641555	1.721401	0.002539	10.658443	0.005293	5.108037	0.000000	0.000000
174.807479	6.641555	1.718118	0.002541	10.638120	0.005297	5.098298	0.000000	0.000000
174.827481	6.641555	1.722751	0.002538	10.666806	0.005291	5.112045	0.000000	0.000000
174.847483	6.641555	1.726657	0.002536	10.690989	0.005286	5.123635	0.000000	0.000000
174.867485	6.641474	1.720000	0.002540	10.649772	0.005295	5.103882	0.000000	0.000000
174.887487	6.641555	1.714823	0.002543	10.617713	0.005301	5.088518	0.000000	0.000000
174.907489	6.641555	1.718743	0.002541	10.641989	0.005296	5.100152	0.000000	0.000000
174.927491	6.641555	1.722522	0.002538	10.665388	0.005292	5.111366	0.000000	0.000000
174.947493	6.641555	1.720031	0.002540	10.649963	0.005295	5.103973	0.000000	0.000000
174.967495	6.641555	1.721507	0.002539	10.659105	0.005293	5.108354	0.000000	0.000000
174.987497	6.641474	1.717900	0.002541	10.636770	0.005297	5.097651	0.000000	0.000000
175.007499	6.641555	1.719814	0.002540	10.648618	0.005295	5.103329	0.000000	0.000000
175.027501	6.641555	1.718170	0.002541	10.638439	0.005297	5.098450	0.000000	0.000000
175.047503	6.641474	1.717005	0.002542	10.631227	0.005299	5.094994	0.000000	0.000000
175.067505	6.641555	1.721183	0.002539	10.657093	0.005293	5.107390	0.000000	0.000000
175.087507	6.641555	1.722540	0.002538	10.665500	0.005292	5.111419	0.000000	0.000000
175.107509	6.641555	1.714845	0.002543	10.617849	0.005301	5.088583	0.000000	0.000000
175.127511	6.641555	1.721460	0.002539	10.658811	0.005293	5.108214	0.000000	0.000000
175.147513	6.641555	1.718231	0.002541	10.638820	0.005297	5.098633	0.000000	0.000000
175.167515	6.641474	1.717389	0.002541	10.633607	0.005298	5.096135	0.000000	0.000000
175.187517	6.641474	1.716637	0.002542	10.628949	0.005299	5.093902	0.000000	0.000000
175.207519	6.641555	1.715264	0.002543	10.620444	0.005301	5.089826	0.000000	0.000000
175.227521	6.641474	1.717940	0.002541	10.637015	0.005297	5.097768	0.000000	0.000000
175.247523	6.641555	1.719688	0.002540	10.647837	0.005295	5.102954	0.000000	0.000000
175.267525	6.641474	1.719511	0.002540	10.646745	0.005295	5.102431	0.000000	0.000000
175.287527	6.641555	1.716034	0.002542	10.625216	0.005300	5.092114	0.000000	0.000000
175.307529	6.641555	1.718439	0.002541	10.640105	0.005297	5.099249	0.000000	0.000000
175.327531	6.641555	1.717801	0.002541	10.636155	0.005298	5.097356	0.000000	0.000000
175.347533	6.641555	1.716849	0.002542	10.630261	0.005299	5.094531	0.000000	0.000000
175.367535	6.641474	1.718800	0.002540	10.642340	0.005296	5.100320	0.000000	0.000000
175.387537	6.641474	1.715945	0.002542	10.624666	0.005300	5.091850	0.000000	0.000000
175.407539	6.641555	1.718459	0.002541	10.640230	0.005297	5.099309	0.000000	0.000000
175.427541	6.641555	1.716823	0.002542	10.630097	0.005299	5.094453	0.000000	0.000000
175.447543	6.641555	1.718816	0.002541	10.642441	0.005296	5.100368	0.000000	0.000000
175.467545	6.641555	1.712610	0.002544	10.604011	0.005304	5.081951	0.000000	0.000000
175.487547	6.641555	1.723345	0.002538	10.670482	0.005290	5.113807	0.000000	0.000000
175.507549	6.641555	1.717850	0.002541	10.636457	0.005298	5.097501	0.000000	0.000000
175.527551	6.641474	1.717347	0.002541	10.633343	0.005298	5.096008	0.000000	0.000000
175.547553	6.641555	1.709676	0.002546	10.585845	0.005308	5.073245	0.000000	0.000000
175.567555	6.641555	1.718735	0.002541	10.641940	0.005296	5.100128	0.000000	0.000000
175.587557	6.641474	1.721820	0.002539	10.661040	0.005292	5.109282	0.000000	0.000000
175.607559	6.641555	1.714694	0.002543	10.616918	0.005302	5.088137	0.000000	0.000000
175.627561	6.641474	1.717512	0.002541	10.634366	0.005298	5.096499	0.000000	0.000000
175.647563	6.641555	1.720581	0.002539	10.653369	0.005294	5.105605	0.000000	0.000000
175.667565	6.641555	1.711631	0.002545	10.597954	0.005306	5.079048	0.000000	0.000000
175.687567	6.641555	1.715378	0.002543	10.621154	0.005301	5.090167	0.000000	0.000000
175.707569	6.641474	1.725353	0.002536	10.682917	0.005288	5.119767	0.000000	0.000000
175.727571	6.641474	1.715016	0.002543	10.618911	0.005301	5.089092	0.000000	0.000000
175.747573	6.641555	1.711864	0.002545	10.599394	0.005305	5.079738	0.000000	0.000000
175.767575	6.641474	1.705189	0.002549	10.558063	0.005314	5.059930	0.000000	0.000000
175.787577	6.641474	1.710660	0.002546	10.591943	0.005307	5.076167	0.000000	0.000000
175.807579	6.641474	1.708015	0.002547	10.575562	0.005310	5.068317	0.000000	0.000000
175.827581	6.641474	1.712196	0.002545	10.601452	0.005305	5.080725	0.000000	0.000000
175.847583	6.641555	1.710916	0.002545	10.593528	0.005306	5.076927	0.000000	0.000000
175.867585	6.641555	1.712467	0.002544	10.603129	0.005305	5.081529	0.000000	0.000000
175.887587	6.641555	1.711321	0.002545	10.596035	0.005306	5.078128	0.000000	0.000000
175.907589	6.641555	1.714499	0.002543	10.615710	0.005302	5.087558	0.000000	0.000000
175.927591	6.641555	1.712658	0.002544	10.604308	0.005304	5.082093	0.000000	0.000000
175.947593	6.641555	1.712369	0.002545	10.602520	0.005305	5.081236	0.000000	0.000000
175.967595	6.641555	1.709815	0.002546	10.586705	0.005308	5.073657	0.000000	0.000000
175.987597	6.641474	1.710350	0.002546	10.590021	0.005307	5.075246	0.000000	0.000000
176.007599	6.641555	1.709857	0.002546	10.586967	0.005308	5.073782	0.000000	0.000000
176.027601	6.641555	1.712804	0.002544	10.605215	0.005304	5.082528	0.000000	0.000000
176.047603	6.641555	1.710465	0.002546	10.590732	0.005307	5.075587	0.000000	0.000000
176.067605	6.641555	1.709841	0.002546	10.586871	0.005308	5.073737	0.000000	0.000000
176.087607	6.641555	1.710428	0.002546	10.590506	0.005307	5.075479	0.000000	0.000000
176.107609	6.641555	1.710742	0.002546	10.592447	0.005307	5.076409	0.000000	0.000000
176.127611	6.641555	1.712904	0.002544	10.605833	0.005304	5.082824	0.000000	0.000000
176.147613	6.641474	1.713266	0.002544	10.608076	0.005303	5.083899	0.000000	0.000000
176.167615	6.641474	1.714257	0.002543	10.614212	0.005302	5.086840	0.000000	0.000000
176.187617	6.641474	1.715355	0.002543	10.621013	0.005301	5.090099	0.000000	0.000000
176.207619	6.641555	1.714813	0.002543	10.617653	0.005301	5.088489	0.000000	0.000000
176.227621	6.641555	1.713696	0.002544	10.610741	0.005303	5.085176	0.000000	0.000000
176.247623	6.641555	1.718537	0.002541	10.640709	0.005297	5.099539	0.000000	0.000000
176.267625	6.641555	1.715654	0.002542	10.622861	0.005300	5.090985	0.000000	0.000000
176.287627	6.641555	1.716091	0.002542	10.625567	0.005300	5.092282	0.000000	0.000000
176.307629	6.641555	1.711970	0.002545	10.600050	0.005305	5.080053	0.000000	0.000000
176.327631	6.641555	1.711660	0.002545	10.598134	0.005306	5.079134	0.000000	0.000000
176.347633	6.641474	1.711471	0.002545	10.596960	0.005306	5.078572	0.000000	0.000000
176.367635	6.641474	1.716334	0.002542	10.627073	0.005299	5.093003	0.000000	0.000000
176.387637	6.641555	1.718380	0.002541	10.639737	0.005297	5.099073	0.000000	0.000000
176.407639	6.641555	1.714462	0.002543	10.615478	0.005302	5.087447	0.000000	0.000000
176.427641	6.641555	1.710811	0.002545	10.592874	0.005307	5.076614	0.000000	0.000000
176.447643	6.641555	1.720916	0.002539	10.655440	0.005294	5.106598	0.000000	0.000000
176.467645	6.641555	1.716962	0.002542	10.630958	0.005299	5.094865	0.000000	0.000000
176.487647	6.641555	1.715982	0.002542	10.624890	0.005300	5.091957	0.000000	0.000000
176.507649	6.641474	1.716383	0.002542	10.627372	0.005299	5.093147	0.000000	0.000000
176.527651	6.641555	1.712182	0.002545	10.601363	0.005305	5.080682	0.000000	0.000000
176.547653	6.641555	1.718527	0.002541	10.640649	0.005297	5.099510	0.000000	0.000000
176.567655	6.641555	1.718835	0.002541	10.642558	0.005296	5.100425	0.000000	0.000000
176.587657	6.641555	1.713160	0.002544	10.607420	0.005304	5.083585	0.000000	0.000000
176.607659	6.641555	1.715860	0.002542	10.624138	0.005300	5.091597	0.000000	0.000000
176.627661	6.641555	1.715639	0.002542	10.622769	0.005300	5.090941	0.000000	0.000000
176.647663	6.641555	1.709097	0.002547	10.582262	0.005309	5.071528	0.000000	0.000000
176.667665	6.641474	1.716197	0.002542	10.626221	0.005300	5.092595	0.000000	0.000000
176.687667	6.641474	1.709746	0.002546	10.586283	0.005308	5.073455	0.000000	0.000000
176.707669	6.641474	1.712375	0.002544	10.602560	0.005305	5.081256	0.000000	0.000000
176.727671	6.641555	1.718135	0.002541	10.638221	0.005297	5.098346	0.000000	0.000000
176.747673	6.641555	1.710560	0.002546	10.591322	0.005307	5.075870	0.000000	0.000000
176.767675	6.641555	1.716568	0.002542	10.628518	0.005299	5.093696	0.000000	0.000000
176.787677	6.641555	1.708886	0.002547	10.580958	0.005309	5.070903	0.000000	0.000000
176.807679	6.641555	1.708863	0.002547	10.580811	0.005309	5.070833	0.000000	0.000000
176.827681	6.641555	1.708716	0.002547	10.579902	0.005309	5.070397	0.000000	0.000000
176.847683	6.641474	1.707647	0.002547	10.573284	0.005311	5.067225	0.000000	0.000000
176.867685	6.641474	1.713902	0.002544	10.612013	0.005303	5.085786	0.000000	0.000000
176.887687	6.641555	1.717408	0.002541	10.633721	0.005298	5.096189	0.000000	0.000000
176.907689	6.641555	1.714372	0.002543	10.614926	0.005302	5.087182	0.000000	0.000000
176.927691	6.641555	1.718419	0.002541	10.639983	0.005297	5.099190	0.000000	0.000000
176.947693	6.641555	1.709893	0.002546	10.587193	0.005308	5.073891	0.000000	0.000000
176.967695	6.641555	1.714905	0.002543	10.618222	0.005301	5.088762	0.000000	0.000000
176.987697	6.641555	1.714261	0.002543	10.614240	0.005302	5.086853	0.000000	0.000000
177.007699	6.641555	1.714066	0.002543	10.613031	0.005302	5.086274	0.000000	0.000000
177.027701	6.641555	1.710366	0.002546	10.590119	0.005307	5.075293	0.000000	0.000000
177.047703	6.641474	1.708659	0.002547	10.579553	0.005309	5.070230	0.000000	0.000000
177.067705	6.641555	1.709126	0.002547	10.582445	0.005309	5.071615	0.000000	0.000000
177.087707	6.641555	1.707609	0.002547	10.573050	0.005311	5.067113	0.000000	0.000000
177.107709	6.641555	1.715326	0.002543	10.620828	0.005301	5.090010	0.000000	0.000000
177.127711	6.641555	1.714326	0.002543	10.614637	0.005302	5.087043	0.000000	0.000000
177.147713	6.641555	1.715766	0.002542	10.623553	0.005300	5.091316	0.000000	0.000000
177.167715	6.641555	1.710103	0.002546	10.588494	0.005308	5.074514	0.000000	0.000000
177.187717	6.641474	1.711911	0.002545	10.599686	0.005305	5.079878	0.000000	0.000000
177.207719	6.641474	1.708266	0.002547	10.577117	0.005310	5.069062	0.000000	0.000000
177.227721	6.641555	1.709482	0.002546	10.584647	0.005308	5.072671	0.000000	0.000000
177.247723	6.641555	1.709783	0.002546	10.586512	0.005308	5.073565	0.000000	0.000000
177.267725	6.641555	1.712857	0.002544	10.605541	0.005304	5.082684	0.000000	0.000000
177.287727	6.641555	1.707336	0.002548	10.571362	0.005311	5.066304	0.000000	0.000000
177.307729	6.641555	1.710062	0.002546	10.588238	0.005308	5.074392	0.000000	0.000000
177.327731	6.641555	1.708709	0.002547	10.579858	0.005309	5.070376	0.000000	0.000000
177.347733	6.641474	1.707076	0.002548	10.569750	0.005311	5.065532	0.000000	0.000000
177.367735	6.641474	1.712773	0.002544	10.605022	0.005304	5.082435	0.000000	0.000000
177.387737	6.641474	1.705869	0.002548	10.562277	0.005313	5.061950	0.000000	0.000000
177.407739	6.641474	1.713087	0.002544	10.606968	0.005304	5.083368	0.000000	0.000000
177.427741	6.641555	1.705758	0.002549	10.561586	0.005313	5.061619	0.000000	0.000000
177.447743	6.641474	1.708743	0.002547	10.580068	0.005309	5.070476	0.000000	0.000000
177.467745	6.641555	1.702756	0.002550	10.543003	0.005317	5.052713	0.000000	0.000000
177.487747	6.641555	1.704487	0.002549	10.553718	0.005315	5.057848	0.000000	0.000000
177.507749	6.641555	1.707939	0.002547	10.575094	0.005310	5.068093	0.000000	0.000000
177.527751	6.641555	1.710328	0.002546	10.589885	0.005307	5.075181	0.000000	0.000000
177.547753	6.641555	1.708677	0.002547	10.579660	0.005309	5.070281	0.000000	0.000000
177.567755	6.641555	1.700824	0.002552	10.531038	0.005320	5.046979	0.000000	0.000000
177.587757	6.641555	1.706404	0.002548	10.565590	0.005312	5.063538	0.000000	0.000000
177.607759	6.641555	1.703951	0.002550	10.550399	0.005315	5.056258	0.000000	0.000000
177.627761	6.641555	1.711241	0.002545	10.595537	0.005306	5.077890	0.000000	0.000000
177.647763	6.641555	1.704488	0.002549	10.553723	0.005315	5.057851	0.000000	0.000000
177.667765	6.641555	1.708874	0.002547	10.580879	0.005309	5.070865	0.000000	0.000000
177.687767	6.641555	1.714198	0.002543	10.613848	0.005302	5.086665	0.000000	0.000000
177.707769	6.641555	1.702511	0.002551	10.541484	0.005317	5.051985	0.000000	0.000000
177.727771	6.641555	1.709229	0.002546	10.583082	0.005309	5.071921	0.000000	0.000000
177.747773	6.641555	1.707694	0.002547	10.573578	0.005311	5.067366	0.000000	0.000000
177.767775	6.641474	1.710486	0.002546	10.590865	0.005307	5.075651	0.000000	0.000000
177.787777	6.641555	1.709964	0.002546	10.587634	0.005308	5.074102	0.000000	0.000000
177.807779	6.641474	1.710334	0.002546	10.589923	0.005307	5.075199	0.000000	0.000000
177.827781	6.641555	1.706349	0.002548	10.565245	0.005312	5.063372	0.000000	0.000000
177.847783	6.641555	1.709494	0.002546	10.584718	0.005308	5.072705	0.000000	0.000000
177.867785	6.641555	1.711004	0.002545	10.594072	0.005306	5.077188	0.000000	0.000000
177.887787	6.641555	1.710518	0.002546	10.591058	0.005307	5.075743	0.000000	0.000000
177.907789	6.641555	1.713676	0.002544	10.610613	0.005303	5.085115	0.000000	0.000000
177.927791	6.641555	1.711521	0.002545	10.597268	0.005306	5.078719	0.000000	0.000000
177.947793	6.641474	1.709979	0.002546	10.587726	0.005308	5.074146	0.000000	0.000000
177.967795	6.641474	1.712344	0.002544	10.602370	0.005305	5.081164	0.000000	0.000000
177.987797	6.641474	1.704170	0.002550	10.551758	0.005315	5.056909	0.000000	0.000000
178.007799	6.641555	1.709669	0.002546	10.585807	0.005308	5.073227	0.000000	0.000000
178.027801	6.641555	1.711093	0.002545	10.594622	0.005306	5.077451	0.000000	0.000000
178.047803	6.641555	1.707575	0.002547	10.572840	0.005311	5.067012	0.000000	0.000000
178.067805	6.641555	1.707133	0.002548	10.570104	0.005311	5.065701	0.000000	0.000000
178.087807	6.641555	1.705869	0.002549	10.562277	0.005313	5.061950	0.000000	0.000000
178.107809	6.641474	1.702897	0.002550	10.543871	0.005317	5.053129	0.000000	0.000000
178.127811	6.641474	1.715389	0.002543	10.621220	0.005301	5.090198	0.000000	0.000000
178.147813	6.641474	1.710053	0.002546	10.588183	0.005308	5.074366	0.000000	0.000000
178.167815	6.641555	1.705751	0.002549	10.561545	0.005313	5.061599	0.000000	0.000000
178.187817	6.641555	1.706609	0.002548	10.566859	0.005312	5.064146	0.000000	0.000000
178.207819	6.641555	1.706509	0.002548	10.566236	0.005312	5.063847	0.000000	0.000000
178.227821	6.641555	1.700893	0.002552	10.531465	0.005319	5.047184	0.000000	0.000000
178.247823	6.641555	1.699080	0.002553	10.520238	0.005322	5.041803	0.000000	0.000000
178.267825	6.641474	1.708974	0.002547	10.581503	0.005309	5.071164	0.000000	0.000000
178.287827	6.641555	1.709939	0.002546	10.587476	0.005308	5.074026	0.000000	0.000000
178.307829	6.641555	1.704731	0.002549	10.555229	0.005314	5.058572	0.000000	0.000000
178.327831	6.641555	1.702345	0.002551	10.540457	0.005318	5.051493	0.000000	0.000000
178.347833	6.641555	1.711932	0.002545	10.599816	0.005305	5.079941	0.000000	0.000000
178.367835	6.641555	1.703520	0.002550	10.547731	0.005316	5.054979	0.000000	0.000000
178.387837	6.641555	1.709345	0.002546	10.583795	0.005309	5.072263	0.000000	0.000000
178.407839	6.641474	1.704581	0.002549	10.554301	0.005315	5.058127	0.000000	0.000000
178.427841	6.641474	1.706349	0.002548	10.565247	0.005312	5.063374	0.000000	0.000000
178.447843	6.641474	1.697758	0.002553	10.512054	0.005323	5.037881	0.000000	0.000000
178.467845	6.641474	1.704710	0.002549	10.555101	0.005314	5.058511	0.000000	0.000000
178.487847	6.641555	1.704830	0.002549	10.555844	0.005314	5.058867	0.000000	0.000000
178.507849	6.641555	1.705544	0.002549	10.560263	0.005313	5.060985	0.000000	0.000000
178.527851	6.641555	1.701941	0.002551	10.537953	0.005318	5.050293	0.000000	0.000000
178.547853	6.641555	1.702532	0.002551	10.541614	0.005317	5.052047	0.000000	0.000000
178.567855	6.641555	1.705799	0.002549	10.561842	0.005313	5.061741	0.000000	0.000000
178.587857	6.641555	1.705175	0.002549	10.557979	0.005314	5.059890	0.000000	0.000000
178.607859	6.641474	1.704025	0.002550	10.550857	0.005315	5.056477	0.000000	0.000000
178.627861	6.641555	1.706053	0.002548	10.563412	0.005313	5.062494	0.000000	0.000000
178.647863	6.641555	1.711614	0.002545	10.597845	0.005306	5.078996	0.000000	0.000000
178.667865	6.641555	1.704113	0.002550	10.551404	0.005315	5.056739	0.000000	0.000000
178.687867	6.641555	1.704806	0.002549	10.555694	0.005314	5.058795	0.000000	0.000000
178.707869	6.641555	1.707806	0.002547	10.574267	0.005311	5.067696	0.000000	0.000000
178.727871	6.641555	1.705842	0.002549	10.562108	0.005313	5.061869	0.000000	0.000000
178.747873	6.641555	1.706598	0.002548	10.566788	0.005312	5.064112	0.000000	0.000000
178.767875	6.641555	1.708972	0.002547	10.581489	0.005309	5.071157	0.000000	0.000000
178.787877	6.641555	1.711943	0.002545	10.599882	0.005305	5.079972	0.000000	0.000000
178.807879	6.641555	1.716762	0.002542	10.629725	0.005299	5.094274	0.000000	0.000000
178.827881	6.641555	1.709144	0.002546	10.582554	0.005309	5.071668	0.000000	0.000000
178.847883	6.641555	1.710914	0.002545	10.593511	0.005307	5.076919	0.000000	0.000000
178.867885	6.641555	1.701929	0.002551	10.537882	0.005318	5.050259	0.000000	0.000000
178.887887	6.641474	1.713350	0.002544	10.608599	0.005303	5.084150	0.000000	0.000000
178.907889	6.641555	1.713547	0.002544	10.609816	0.005303	5.084733	0.000000	0.000000
178.927891	6.641555	1.708806	0.002547	10.580460	0.005309	5.070664	0.000000	0.000000
178.947893	6.641555	1.714275	0.002543	10.614324	0.005302	5.086893	0.000000	0.000000
178.967895	6.641555	1.712248	0.002545	10.601774	0.005305	5.080879	0.000000	0.000000
178.987897	6.641555	1.718933	0.002540	10.643162	0.005296	5.100714	0.000000	0.000000
179.007899	6.641555	1.715288	0.002543	10.620594	0.005301	5.089898	0.000000	0.000000
179.027901	6.641555	1.710773	0.002545	10.592643	0.005307	5.076503	0.000000	0.000000
179.047903	6.641474	1.709919	0.002546	10.587350	0.005308	5.073966	0.000000	0.000000
179.067905	6.641555	1.704776	0.002549	10.555509	0.005314	5.058707	0.000000	0.000000
179.087907	6.641555	1.709870	0.002546	10.587051	0.005308	5.073823	0.000000	0.000000
179.107909	6.641555	1.708383	0.002547	10.577841	0.005310	5.069409	0.000000	0.000000
179.127911	6.641555	1.709913	0.002546	10.587312	0.005308	5.073948	0.000000	0.000000
179.147913	6.641555	1.713368	0.002544	10.608705	0.005303	5.084201	0.000000	0.000000
179.167915	6.641555	1.709787	0.002546	10.586534	0.005308	5.073575	0.000000	0.000000
179.187917	6.641555	1.708182	0.002547	10.576600	0.005310	5.068814	0.000000	0.000000
179.207919	6.641474	1.714279	0.002543	10.614346	0.005302	5.086904	0.000000	0.000000
179.227921	6.641555	1.711543	0.002545	10.597410	0.005306	5.078787	0.000000	0.000000
179.247923	6.641555	1.711271	0.002545	10.595722	0.005306	5.077978	0.000000	0.000000
179.267925	6.641555	1.708056	0.002547	10.575816	0.005310	5.068438	0.000000	0.000000
179.287927	6.641555	1.715096	0.002543	10.619407	0.005301	5.089329	0.000000	0.000000
179.307929	6.641555	1.712694	0.002544	10.604534	0.005304	5.082202	0.000000	0.000000
179.327931	6.641555	1.716444	0.002542	10.627754	0.005299	5.093330	0.000000	0.000000
179.347933	6.641555	1.705539	0.002549	10.560230	0.005313	5.060969	0.000000	0.000000
179.367935	6.641555	1.708417	0.002547	10.578053	0.005310	5.069511	0.000000	0.000000
179.387937	6.641555	1.712206	0.002545	10.601510	0.005305	5.080752	0.000000	0.000000
179.407939	6.641555	1.719496	0.002540	10.646652	0.005295	5.102387	0.000000	0.000000
179.427941	6.641555	1.708691	0.002547	10.579747	0.005309	5.070322	0.000000	0.000000
179.447943	6.641555	1.712816	0.002544	10.605288	0.005304	5.082563	0.000000	0.000000
179.467945	6.641555	1.712543	0.002544	10.603600	0.005304	5.081754	0.000000	0.000000
179.487947	6.641555	1.710021	0.002546	10.587982	0.005308	5.074269	0.000000	0.000000
179.507949	6.641555	1.707420	0.002548	10.571876	0.005311	5.066551	0.000000	0.000000
179.527951	6.641555	1.712371	0.002544	10.602533	0.005305	5.081243	0.000000	0.000000
179.547953	6.641474	1.707842	0.002547	10.574493	0.005310	5.067804	0.000000	0.000000
179.567955	6.641474	1.711807	0.002545	10.599043	0.005305	5.079570	0.000000	0.000000
179.587957	6.641474	1.712269	0.002545	10.601904	0.005305	5.080941	0.000000	0.000000
179.607959	6.641555	1.710923	0.002545	10.593568	0.005306	5.076946	0.000000	0.000000
179.627961	6.641555	1.710953	0.002545	10.593754	0.005306	5.077035	0.000000	0.000000
179.647963	6.641555	1.714104	0.002543	10.613262	0.005302	5.086385	0.000000	0.000000
179.667965	6.641555	1.712414	0.002544	10.602797	0.005305	5.081369	0.000000	0.000000
179.687967	6.641555	1.707920	0.002547	10.574977	0.005310	5.068037	0.000000	0.000000
179.707969	6.641555	1.712067	0.002545	10.600649	0.005305	5.080340	0.000000	0.000000
179.727971	6.641474	1.718547	0.002541	10.640772	0.005297	5.099569	0.000000	0.000000
179.747973	6.641474	1.715451	0.002543	10.621604	0.005301	5.090382	0.000000	0.000000
179.767975	6.641555	1.716454	0.002542	10.627813	0.005299	5.093358	0.000000	0.000000
179.787977	6.641555	1.714252	0.002543	10.614180	0.005302	5.086824	0.000000	0.000000
179.807979	6.641555	1.713553	0.002544	10.609854	0.005303	5.084751	0.000000	0.000000
179.827981	6.641555	1.710792	0.002545	10.592757	0.005307	5.076558	0.000000	0.000000
179.847983	6.641555	1.707526	0.002547	10.572535	0.005311	5.066866	0.000000	0.000000
179.867985	6.641555	1.714008	0.002543	10.612671	0.005303	5.086101	0.000000	0.000000
179.887987	6.641474	1.708318	0.002547	10.577438	0.005310	5.069216	0.000000	0.000000
179.907989	6.641555	1.710161	0.002546	10.588850	0.005307	5.074685	0.000000	0.000000
179.927991	6.641474	1.706212	0.002548	10.564398	0.005312	5.062966	0.000000	0.000000
179.947993	6.641555	1.713240	0.002544	10.607913	0.005304	5.083821	0.000000	0.000000
179.967995	6.641555	1.707561	0.002547	10.572753	0.005311	5.066971	0.000000	0.000000
179.987997	6.641555	1.715229	0.002543	10.620232	0.005301	5.089725	0.000000	0.000000
180.007999	6.641555	1.714815	0.002543	10.617667	0.005301	5.088496	0.000000	0.000000
180.028001	6.641555	1.710205	0.002546	10.589125	0.005307	5.074817	0.000000	0.000000
180.048003	6.641555	1.705949	0.002548	10.562770	0.005313	5.062186	0.000000	0.000000
180.068005	6.641555	1.707226	0.002548	10.570676	0.005311	5.065975	0.000000	0.000000
180.088007	6.641555	1.705112	0.002549	10.557589	0.005314	5.059703	0.000000	0.000000
180.108009	6.641555	1.710488	0.002546	10.590873	0.005307	5.075655	0.000000	0.000000
180.128011	6.641555	1.712897	0.002544	10.605789	0.005304	5.082803	0.000000	0.000000
180.148013	6.641555	1.705681	0.002549	10.561109	0.005313	5.061390	0.000000	0.000000
180.168015	6.641555	1.710138	0.002546	10.588709	0.005308	5.074617	0.000000	0.000000
180.188017	6.641555	1.710855	0.002545	10.593149	0.005307	5.076745	0.000000	0.000000
180.208019	6.641474	1.706078	0.002548	10.563568	0.005313	5.062569	0.000000	0.000000
180.228021	6.641474	1.714801	0.002543	10.617583	0.005301	5.088455	0.000000	0.000000
180.248023	6.641555	1.704818	0.002549	10.555771	0.005314	5.058832	0.000000	0.000000
180.268025	6.641555	1.715870	0.002542	10.624198	0.005300	5.091626	0.000000	0.000000
180.288027	6.641555	1.708929	0.002547	10.581225	0.005309	5.071031	0.000000	0.000000
180.308029	6.641555	1.708642	0.002547	10.579445	0.005309	5.070178	0.000000	0.000000
180.328031	6.641555	1.708648	0.002547	10.579483	0.005309	5.070196	0.000000	0.000000
180.348033	6.641474	1.705626	0.002549	10.560769	0.005313	5.061227	0.000000	0.000000
180.368035	6.641555	1.705845	0.002549	10.562125	0.005313	5.061877	0.000000	0.000000
180.388037	6.641555	1.705496	0.002549	10.559963	0.005313	5.060841	0.000000	0.000000
180.408039	6.641555	1.710912	0.002545	10.593498	0.005307	5.076912	0.000000	0.000000
180.428041	6.641555	1.708802	0.002547	10.580438	0.005309	5.070654	0.000000	0.000000
180.448043	6.641555	1.713313	0.002544	10.608367	0.005303	5.084039	0.000000	0.000000
180.468045	6.641555	1.711324	0.002545	10.596054	0.005306	5.078138	0.000000	0.000000
180.488047	6.641555	1.713473	0.002544	10.609358	0.005303	5.084514	0.000000	0.000000
180.508049	6.641555	1.711240	0.002545	10.595531	0.005306	5.077887	0.000000	0.000000
180.528051	6.641474	1.710912	0.002545	10.593498	0.005306	5.076912	0.000000	0.000000
180.548053	6.641474	1.712806	0.002544	10.605226	0.005304	5.082533	0.000000	0.000000
180.568055	6.641555	1.715834	0.002542	10.623975	0.005300	5.091519	0.000000	0.000000
180.588057	6.641474	1.715508	0.002543	10.621955	0.005300	5.090551	0.000000	0.000000
180.608059	6.641555	1.712263	0.002545	10.601866	0.005305	5.080923	0.000000	0.000000
180.628061	6.641555	1.715640	0.002542	10.622774	0.005300	5.090943	0.000000	0.000000
180.648063	6.641555	1.711167	0.002545	10.595079	0.005306	5.077670	0.000000	0.000000
180.668065	6.641555	1.709415	0.002546	10.584233	0.005308	5.072473	0.000000	0.000000
180.688067	6.641474	1.713032	0.002544	10.606628	0.005304	5.083205	0.000000	0.000000
180.708069	6.641555	1.708739	0.002547	10.580044	0.005309	5.070465	0.000000	0.000000
180.728071	6.641555	1.706701	0.002548	10.567425	0.005312	5.064417	0.000000	0.000000
180.748073	6.641555	1.710892	0.002545	10.593378	0.005307	5.076855	0.000000	0.000000
180.768075	6.641555	1.709057	0.002547	10.582015	0.005309	5.071409	0.000000	0.000000
180.788077	6.641555	1.710770	0.002545	10.592621	0.005307	5.076492	0.000000	0.000000
180.808079	6.641555	1.713863	0.002544	10.611770	0.005303	5.085670	0.000000	0.000000
180.828081	6.641555	1.712856	0.002544	10.605539	0.005304	5.082683	0.000000	0.000000
180.848083	6.641555	1.714444	0.002543	10.615372	0.005302	5.087396	0.000000	0.000000
180.868085	6.641474	1.709990	0.002546	10.587791	0.005308	5.074178	0.000000	0.000000
180.888087	6.641555	1.714556	0.002543	10.616064	0.005302	5.087727	0.000000	0.000000
180.908089	6.641555	1.707750	0.002547	10.573924	0.005311	5.067532	0.000000	0.000000
180.928091	6.641555	1.710927	0.002545	10.593593	0.005306	5.076958	0.000000	0.000000
180.948093	6.641555	1.714584	0.002543	10.616238	0.005302	5.087811	0.000000	0.000000
180.968095	6.641555	1.716095	0.002542	10.625595	0.005300	5.092295	0.000000	0.000000
180.988097	6.641555	1.722350	0.002538	10.664323	0.005292	5.110856	0.000000	0.000000
181.008099	6.641555	1.718077	0.002541	10.637862	0.005297	5.098174	0.000000	0.000000
181.028101	6.641555	1.721102	0.002539	10.656595	0.005293	5.107152	0.000000	0.000000
181.048103	6.641555	1.717807	0.002541	10.636193	0.005298	5.097374	0.000000	0.000000
181.068105	6.641555	1.720052	0.002540	10.650093	0.005295	5.104036	0.000000	0.000000
181.088107	6.641474	1.716560	0.002542	10.628469	0.005299	5.093673	0.000000	0.000000
181.108109	6.641474	1.708366	0.002547	10.577738	0.005310	5.069360	0.000000	0.000000
181.128111	6.641555	1.710671	0.002546	10.592008	0.005307	5.076199	0.000000	0.000000
181.148113	6.641555	1.708464	0.002547	10.578345	0.005310	5.069650	0.000000	0.000000
181.168115	6.641555	1.710863	0.002545	10.593198	0.005307	5.076769	0.000000	0.000000
181.188117	6.641555	1.709632	0.002546	10.585575	0.005308	5.073116	0.000000	0.000000
181.208119	6.641555	1.714318	0.002543	10.614588	0.005302	5.087020	0.000000	0.000000
181.228121	6.641555	1.709824	0.002546	10.586765	0.005308	5.073686	0.000000	0.000000
181.248123	6.641555	1.712217	0.002545	10.601578	0.005305	5.080785	0.000000	0.000000
181.268125	6.641474	1.710339	0.002546	10.589950	0.005307	5.075212	0.000000	0.000000
181.288127	6.641474	1.703287	0.002550	10.546286	0.005316	5.054286	0.000000	0.000000
181.308129	6.641555	1.715157	0.002543	10.619782	0.005301	5.089509	0.000000	0.000000
181.328131	6.641555	1.715172	0.002543	10.619878	0.005301	5.089555	0.000000	0.000000
181.348133	6.641555	1.709031	0.002547	10.581857	0.005309	5.071334	0.000000	0.000000
181.368135	6.641555	1.711152	0.002545	10.594984	0.005306	5.077625	0.000000	0.000000
181.388137	6.641555	1.705176	0.002549	10.557984	0.005314	5.059893	0.000000	0.000000
181.408139	6.641555	1.713136	0.002544	10.607270	0.005304	5.083513	0.000000	0.000000
181.428141	6.641555	1.705481	0.002549	10.559873	0.005314	5.060798	0.000000	0.000000
181.448143	6.641555	1.709839	0.002546	10.586855	0.005308	5.073729	0.000000	0.000000
181.468145	6.641474	1.715940	0.002542	10.624631	0.005300	5.091833	0.000000	0.000000
181.488147	6.641555	1.704664	0.002549	10.554812	0.005315	5.058373	0.000000	0.000000
181.508149	6.641555	1.713664	0.002544	10.610543	0.005303	5.085081	0.000000	0.000000
181.528151	6.641555	1.714120	0.002543	10.613366	0.005302	5.086434	0.000000	0.000000
181.548153	6.641555	1.719931	0.002540	10.649345	0.005295	5.103677	0.000000	0.000000
181.568155	6.641555	1.708628	0.002547	10.579357	0.005309	5.070136	0.000000	0.000000
181.588157	6.641555	1.708270	0.002547	10.577141	0.005310	5.069074	0.000000	0.000000
181.608159	6.641555	1.708619	0.002547	10.579306	0.005309	5.070111	0.000000	0.000000
181.628161	6.641555	1.711013	0.002545	10.594124	0.005306	5.077213	0.000000	0.000000
181.648163	6.641555	1.709899	0.002546	10.587225	0.005308	5.073906	0.000000	0.000000
181.668165	6.641555	1.713911	0.002544	10.612067	0.005303	5.085812	0.000000	0.000000
181.688167	6.641555	1.704641	0.002549	10.554671	0.005315	5.058305	0.000000	0.000000
181.708169	6.641555	1.706164	0.002548	10.564104	0.005313	5.062826	0.000000	0.000000
181.728171	6.641555	1.707384	0.002548	10.571659	0.005311	5.066446	0.000000	0.000000
181.748173	6.641555	1.706658	0.002548	10.567161	0.005312	5.064291	0.000000	0.000000
181.768175	6.641555	1.706156	0.002548	10.564052	0.005313	5.062801	0.000000	0.000000
181.788177	6.641555	1.707979	0.002547	10.575342	0.005310	5.068211	0.000000	0.000000
181.808179	6.641555	1.705563	0.002549	10.560382	0.005313	5.061042	0.000000	0.000000
181.828181	6.641555	1.711827	0.002545	10.599168	0.005305	5.079630	0.000000	0.000000
181.848183	6.641474	1.709303	0.002546	10.583539	0.005308	5.072140	0.000000	0.000000
181.868185	6.641555	1.703970	0.002550	10.550516	0.005315	5.056314	0.000000	0.000000
181.888187	6.641474	1.714845	0.002543	10.617852	0.005301	5.088584	0.000000	0.000000
181.908189	6.641555	1.711535	0.002545	10.597358	0.005306	5.078763	0.000000	0.000000
181.928191	6.641555	1.713732	0.002544	10.610962	0.005303	5.085282	0.000000	0.000000
181.948193	6.641555	1.712244	0.002545	10.601746	0.005305	5.080866	0.000000	0.000000
181.968195	6.641555	1.710556	0.002546	10.591298	0.005307	5.075858	0.000000	0.000000
181.988197	6.641555	1.708578	0.002547	10.579050	0.005310	5.069988	0.000000	0.000000
182.008199	6.641555	1.710384	0.002546	10.590231	0.005307	5.075347	0.000000	0.000000
182.028201	6.641474	1.710583	0.002546	10.591464	0.005307	5.075938	0.000000	0.000000
182.048203	6.641555	1.711420	0.002545	10.596645	0.005306	5.078421	0.000000	0.000000
182.068205	6.641555	1.713746	0.002544	10.611046	0.005303	5.085323	0.000000	0.000000
182.088207	6.641555	1.716112	0.002542	10.625695	0.005300	5.092343	0.000000	0.000000
182.108209	6.641555	1.706469	0.002548	10.565993	0.005312	5.063731	0.000000	0.000000
182.128211	6.641474	1.706752	0.002548	10.567741	0.005312	5.064569	0.000000	0.000000
182.148213	6.641555	1.708125	0.002547	10.576243	0.005310	5.068643	0.000000	0.000000
182.168215	6.641474	1.712484	0.002544	10.603233	0.005304	5.081578	0.000000	0.000000
182.188217	6.641555	1.704850	0.002549	10.555964	0.005314	5.058925	0.000000	0.000000
182.208219	6.641555	1.712467	0.002544	10.603129	0.005305	5.081529	0.000000	0.000000
182.228221	6.641555	1.712835	0.002544	10.605408	0.005304	5.082621	0.000000	0.000000
182.248223	6.641555	1.712301	0.002545	10.602098	0.005305	5.081034	0.000000	0.000000
182.268225	6.641555	1.702730	0.002550	10.542839	0.005317	5.052635	0.000000	0.000000
182.288227	6.641555	1.710018	0.002546	10.587966	0.005308	5.074261	0.000000	0.000000
182.308229	6.641555	1.709050	0.002547	10.581974	0.005309	5.071390	0.000000	0.000000
182.328231	6.641555	1.709561	0.002546	10.585137	0.005308	5.072906	0.000000	0.000000
182.348233	6.641555	1.717666	0.002541	10.635319	0.005298	5.096955	0.000000	0.000000
182.368235	6.641555	1.712972	0.002544	10.606257	0.005304	5.083028	0.000000	0.000000
182.388237	6.641555	1.712690	0.002544	10.604510	0.005304	5.082190	0.000000	0.000000
182.408239	6.641555	1.710754	0.002546	10.592520	0.005307	5.076444	0.000000	0.000000
182.428241	6.641555	1.712324	0.002545	10.602245	0.005305	5.081104	0.000000	0.000000
182.448243	6.641555	1.715847	0.002542	10.624056	0.005300	5.091558	0.000000	0.000000
182.468245	6.641474	1.715394	0.002543	10.621252	0.005301	5.090214	0.000000	0.000000
182.488247	6.641555	1.717045	0.002542	10.631472	0.005299	5.095112	0.000000	0.000000
182.508249	6.641555	1.719685	0.002540	10.647820	0.005295	5.102947	0.000000	0.000000
182.528251	6.641555	1.727324	0.002535	10.695122	0.005285	5.125616	0.000000	0.000000
182.548253	6.641555	1.712154	0.002545	10.601191	0.005305	5.080600	0.000000	0.000000
182.568255	6.641555	1.705115	0.002549	10.557606	0.005314	5.059711	0.000000	0.000000
182.588257	6.641555	1.705550	0.002549	10.560301	0.005313	5.061003	0.000000	0.000000
182.608259	6.641555	1.715060	0.002543	10.619183	0.005301	5.089222	0.000000	0.000000
182.628261	6.641555	1.713037	0.002544	10.606658	0.005304	5.083219	0.000000	0.000000
182.648263	6.641474	1.711044	0.002545	10.594320	0.005306	5.077306	0.000000	0.000000
182.668265	6.641555	1.715868	0.002542	10.624187	0.005300	5.091620	0.000000	0.000000
182.688267	6.641555	1.713363	0.002544	10.608678	0.005303	5.084187	0.000000	0.000000
182.708269	6.641555	1.713279	0.002544	10.608158	0.005303	5.083938	0.000000	0.000000
182.728271	6.641555	1.716020	0.002542	10.625126	0.005300	5.092071	0.000000	0.000000
182.748273	6.641555	1.716796	0.002542	10.629931	0.005299	5.094373	0.000000	0.000000
182.768275	6.641555	1.713984	0.002544	10.612524	0.005303	5.086031	0.000000	0.000000
182.788277	6.641474	1.714957	0.002543	10.618546	0.005301	5.088917	0.000000	0.000000
182.808279	6.641555	1.708124	0.002547	10.576235	0.005310	5.068639	0.000000	0.000000
182.828281	6.641555	1.708026	0.002547	10.575633	0.005310	5.068351	0.000000	0.000000
182.848283	6.641555	1.710471	0.002546	10.590767	0.005307	5.075604	0.000000	0.000000
182.868285	6.641555	1.708393	0.002547	10.577906	0.005310	5.069440	0.000000	0.000000
182.888287	6.641555	1.707768	0.002547	10.574032	0.005311	5.067584	0.000000	0.000000
182.908289	6.641555	1.715525	0.002543	10.622064	0.005301	5.090603	0.000000	0.000000
182.928291	6.641474	1.713166	0.002544	10.607458	0.005304	5.083603	0.000000	0.000000
182.948293	6.641555	1.710618	0.002546	10.591682	0.005307	5.076042	0.000000	0.000000
182.968295	6.641474	1.714082	0.002543	10.613129	0.005302	5.086321	0.000000	0.000000
182.988297	6.641474	1.708064	0.002547	10.575865	0.005310	5.068462	0.000000	0.000000
183.008299	6.641474	1.717644	0.002541	10.635183	0.005298	5.096890	0.000000	0.000000
183.028301	6.641474	1.710165	0.002546	10.588878	0.005307	5.074698	0.000000	0.000000
183.048303	6.641555	1.714324	0.002543	10.614626	0.005302	5.087038	0.000000	0.000000
183.068305	6.641555	1.709696	0.002546	10.585973	0.005308	5.073306	0.000000	0.000000
183.088307	6.641555	1.713285	0.002544	10.608193	0.005303	5.083955	0.000000	0.000000
183.108309	6.641555	1.712760	0.002544	10.604943	0.005304	5.082397	0.000000	0.000000
183.128311	6.641474	1.708733	0.002547	10.580011	0.005309	5.070449	0.000000	0.000000
183.148313	6.641474	1.710726	0.002545	10.592349	0.005307	5.076362	0.000000	0.000000
183.168315	6.641555	1.710656	0.002546	10.591913	0.005307	5.076153	0.000000	0.000000
183.188317	6.641555	1.716484	0.002542	10.628001	0.005299	5.093448	0.000000	0.000000
183.208319	6.641555	1.713370	0.002544	10.608721	0.005303	5.084208	0.000000	0.000000
183.228321	6.641555	1.714420	0.002543	10.615222	0.005302	5.087324	0.000000	0.000000
183.248323	6.641555	1.708993	0.002547	10.581617	0.005309	5.071219	0.000000	0.000000
183.268325	6.641555	1.709150	0.002546	10.582592	0.005309	5.071686	0.000000	0.000000
183.288327	6.641474	1.717546	0.002541	10.634576	0.005298	5.096599	0.000000	0.000000
183.308329	6.641474	1.708199	0.002547	10.576703	0.005310	5.068864	0.000000	0.000000
183.328331	6.641555	1.712375	0.002544	10.602560	0.005305	5.081256	0.000000	0.000000
183.348333	6.641474	1.711579	0.002545	10.597633	0.005306	5.078894	0.000000	0.000000
183.368335	6.641555	1.707821	0.002547	10.574365	0.005310	5.067743	0.000000	0.000000
183.388337	6.641555	1.709786	0.002546	10.586528	0.005308	5.073572	0.000000	0.000000
183.408339	6.641555	1.706578	0.002548	10.566663	0.005312	5.064052	0.000000	0.000000
183.428341	6.641555	1.716490	0.002542	10.628037	0.005299	5.093465	0.000000	0.000000
183.448343	6.641555	1.706286	0.002548	10.564858	0.005312	5.063187	0.000000	0.000000
183.468345	6.641474	1.711246	0.002545	10.595567	0.005306	5.077904	0.000000	0.000000
183.488347	6.641555	1.709101	0.002547	10.582289	0.005309	5.071541	0.000000	0.000000
183.508349	6.641555	1.710063	0.002546	10.588246	0.005308	5.074396	0.000000	0.000000
183.528351	6.641555	1.715180	0.002543	10.619924	0.005301	5.089577	0.000000	0.000000
183.548353	6.641555	1.705735	0.002549	10.561444	0.005313	5.061551	0.000000	0.000000
183.568355	6.641555	1.705918	0.002548	10.562579	0.005313	5.062095	0.000000	0.000000
183.588357	6.641555	1.713203	0.002544	10.607684	0.005304	5.083711	0.000000	0.000000
183.608359	6.641555	1.713871	0.002544	10.611822	0.005303	5.085694	0.000000	0.000000
183.628361	6.641474	1.710546	0.002546	10.591233	0.005307	5.075827	0.000000	0.000000
183.648363	6.641474	1.700951	0.002552	10.531827	0.005319	5.047357	0.000000	0.000000
183.668365	6.641474	1.709443	0.002546	10.584408	0.005308	5.072556	0.000000	0.000000
183.688367	6.641555	1.712140	0.002545	10.601101	0.005305	5.080557	0.000000	0.000000
183.708369	6.641555	1.711377	0.002545	10.596381	0.005306	5.078294	0.000000	0.000000
183.728371	6.641555	1.704175	0.002550	10.551785	0.005315	5.056922	0.000000	0.000000
183.748373	6.641555	1.707945	0.002547	10.575130	0.005310	5.068110	0.000000	0.000000
183.768375	6.641555	1.710649	0.002546	10.591875	0.005307	5.076135	0.000000	0.000000
183.788377	6.641555	1.713307	0.002544	10.608329	0.005303	5.084020	0.000000	0.000000
183.808379	6.641474	1.708956	0.002547	10.581388	0.005309	5.071109	0.000000	0.000000
183.828381	6.641474	1.701687	0.002551	10.536382	0.005318	5.049540	0.000000	0.000000
183.848383	6.641555	1.714226	0.002543	10.614019	0.005302	5.086747	0.000000	0.000000
183.868385	6.641555	1.707167	0.002548	10.570311	0.005311	5.065800	0.000000	0.000000
183.888387	6.641555	1.711010	0.002545	10.594107	0.005306	5.077205	0.000000	0.000000
183.908389	6.641555	1.711309	0.002545	10.595956	0.005306	5.078091	0.000000	0.000000
183.928391	6.641474	1.708114	0.002547	10.576175	0.005310	5.068611	0.000000	0.000000
183.948393	6.641555	1.715201	0.002543	10.620057	0.005301	5.089641	0.000000	0.000000
183.968395	6.641555	1.705111	0.002549	10.557581	0.005314	5.059700	0.000000	0.000000
183.988397	6.641555	1.705358	0.002549	10.559114	0.005314	5.060434	0.000000	0.000000
184.008399	6.641555	1.706961	0.002548	10.569034	0.005312	5.065188	0.000000	0.000000
184.028401	6.641555	1.713551	0.002544	10.609843	0.005303	5.084746	0.000000	0.000000
184.048403	6.641555	1.711266	0.002545	10.595692	0.005306	5.077964	0.000000	0.000000
184.068405	6.641555	1.711936	0.002545	10.599841	0.005305	5.079952	0.000000	0.000000
184.088407	6.641555	1.712829	0.002544	10.605367	0.005304	5.082601	0.000000	0.000000
184.108409	6.641555	1.711499	0.002545	10.597135	0.005306	5.078656	0.000000	0.000000
184.128411	6.641555	1.708430	0.002547	10.578130	0.005310	5.069547	0.000000	0.000000
184.148413	6.641555	1.710624	0.002546	10.591720	0.005307	5.076060	0.000000	0.000000
184.168415	6.641474	1.711726	0.002545	10.598542	0.005305	5.079330	0.000000	0.000000
184.188417	6.641474	1.711456	0.002545	10.596868	0.005306	5.078528	0.000000	0.000000
184.208419	6.641474	1.709146	0.002546	10.582564	0.005309	5.071673	0.000000	0.000000
184.228421	6.641474	1.707732	0.002547	10.573812	0.005311	5.067478	0.000000	0.000000
184.248423	6.641474	1.701989	0.002551	10.538252	0.005318	5.050436	0.000000	0.000000
184.268425	6.641555	1.705700	0.002549	10.561229	0.005313	5.061448	0.000000	0.000000
184.288427	6.641555	1.710156	0.002546	10.588818	0.005307	5.074670	0.000000	0.000000
184.308429	6.641555	1.709983	0.002546	10.587748	0.005308	5.074157	0.000000	0.000000
184.328431	6.641555	1.707753	0.002547	10.573943	0.005311	5.067541	0.000000	0.000000
184.348433	6.641474	1.701243	0.002551	10.533632	0.005319	5.048222	0.000000	0.000000
184.368435	6.641474	1.706305	0.002548	10.564972	0.005312	5.063242	0.000000	0.000000
184.388437	6.641474	1.712783	0.002544	10.605084	0.005304	5.082465	0.000000	0.000000
184.408439	6.641555	1.704854	0.002549	10.555988	0.005314	5.058936	0.000000	0.000000
184.428441	6.641555	1.700904	0.002552	10.531536	0.005319	5.047217	0.000000	0.000000
184.448443	6.641555	1.705178	0.002549	10.557995	0.005314	5.059898	0.000000	0.000000
184.468445	6.641555	1.702170	0.002551	10.539374	0.005318	5.050974	0.000000	0.000000
184.488447	6.641555	1.703010	0.002550	10.544571	0.005317	5.053464	0.000000	0.000000
184.508449	6.641555	1.709082	0.002547	10.582167	0.005309	5.071482	0.000000	0.000000
184.528451	6.641555	1.704816	0.002549	10.555757	0.005314	5.058825	0.000000	0.000000
184.548453	6.641555	1.705751	0.002549	10.561545	0.005313	5.061599	0.000000	0.000000
184.568455	6.641474	1.707527	0.002547	10.572543	0.005311	5.066870	0.000000	0.000000
184.588457	6.641555	1.707596	0.002547	10.572968	0.005311	5.067074	0.000000	0.000000
184.608459	6.641555	1.706229	0.002548	10.564507	0.005313	5.063019	0.000000	0.000000
184.628461	6.641555	1.714161	0.002543	10.613619	0.005302	5.086556	0.000000	0.000000
184.648463	6.641555	1.710813	0.002545	10.592888	0.005307	5.076620	0.000000	0.000000
184.668465	6.641555	1.705908	0.002548	10.562517	0.005313	5.062065	0.000000	0.000000
184.688467	6.641555	1.709541	0.002546	10.585009	0.005308	5.072844	0.000000	0.000000
184.708469	6.641474	1.710450	0.002546	10.590639	0.005307	5.075543	0.000000	0.000000
184.728471	6.641474	1.707715	0.002547	10.573709	0.005311	5.067429	0.000000	0.000000
184.748473	6.641474	1.708272	0.002547	10.577152	0.005310	5.069079	0.000000	0.000000
184.768475	6.641474	1.709090	0.002546	10.582219	0.005309	5.071507	0.000000	0.000000
184.788477	6.641555	1.706423	0.002548	10.565705	0.005312	5.063593	0.000000	0.000000
184.808479	6.641555	1.710686	0.002546	10.592098	0.005307	5.076242	0.000000	0.000000
184.828481	6.641555	1.709243	0.002546	10.583169	0.005309	5.071962	0.000000	0.000000
184.848483	6.641555	1.704597	0.002549	10.554401	0.005315	5.058176	0.000000	0.000000
184.868485	6.641474	1.711160	0.002545	10.595036	0.005306	5.077650	0.000000	0.000000
184.888487	6.641474	1.709015	0.002547	10.581756	0.005309	5.071285	0.000000	0.000000
184.908489	6.641474	1.708101	0.002547	10.576093	0.005310	5.068572	0.000000	0.000000
184.928491	6.641474	1.712631	0.002544	10.604142	0.005304	5.082014	0.000000	0.000000
184.948493	6.641555	1.712045	0.002545	10.600519	0.005305	5.080277	0.000000	0.000000
184.968495	6.641555	1.709959	0.002546	10.587601	0.005308	5.074086	0.000000	0.000000
184.988497	6.641555	1.713487	0.002544	10.609443	0.005303	5.084554	0.000000	0.000000
185.008499	6.641555	1.713512	0.002544	10.609598	0.005303	5.084628	0.000000	0.000000
185.028501	6.641555	1.706808	0.002548	10.568092	0.005312	5.064737	0.000000	0.000000
185.048503	6.641474	1.710506	0.002546	10.590988	0.005307	5.075710	0.000000	0.000000
185.068505	6.641474	1.716208	0.002542	10.626294	0.005300	5.092630	0.000000	0.000000
185.087507	6.641555	1.709236	0.002546	10.583125	0.005309	5.071942	0.000000	0.000000
185.107509	6.641555	1.715788	0.002542	10.623692	0.005300	5.091383	0.000000	0.000000
185.127511	6.641555	1.706573	0.002548	10.566636	0.005312	5.064039	0.000000	0.000000
185.147513	6.641555	1.705297	0.002549	10.558733	0.005314	5.060251	0.000000	0.000000
185.167515	6.641555	1.706447	0.002548	10.565854	0.005312	5.063665	0.000000	0.000000
185.187517	6.641555	1.708546	0.002547	10.578851	0.005310	5.069893	0.000000	0.000000
185.207519	6.641555	1.713926	0.002544	10.612160	0.005303	5.085856	0.000000	0.000000
185.227521	6.641555	1.701792	0.002551	10.537032	0.005318	5.049852	0.000000	0.000000
185.247523	6.641474	1.705192	0.002549	10.558085	0.005314	5.059941	0.000000	0.000000
185.267525	6.641474	1.702657	0.002550	10.542385	0.005317	5.052417	0.000000	0.000000
185.287527	6.641555	1.703635	0.002550	10.548442	0.005316	5.055320	0.000000	0.000000
185.307529	6.641555	1.706987	0.002548	10.569200	0.005312	5.065268	0.000000	0.000000
185.327531	6.641555	1.709810	0.002546	10.586678	0.005308	5.073644	0.000000	0.000000
185.347533	6.641555	1.704836	0.002549	10.555880	0.005314	5.058884	0.000000	0.000000
185.367535	6.641555	1.712592	0.002544	10.603905	0.005304	5.081900	0.000000	0.000000
185.387537	6.641474	1.709645	0.002546	10.585654	0.005308	5.073154	0.000000	0.000000
185.407539	6.641474	1.711131	0.002545	10.594853	0.005306	5.077562	0.000000	0.000000
185.427541	6.641474	1.707810	0.002547	10.574297	0.005310	5.067710	0.000000	0.000000
185.447543	6.641474	1.710947	0.002545	10.593715	0.005306	5.077017	0.000000	0.000000
185.467545	6.641555	1.708018	0.002547	10.575582	0.005310	5.068326	0.000000	0.000000
185.487547	6.641555	1.707815	0.002547	10.574324	0.005310	5.067723	0.000000	0.000000
185.507549	6.641555	1.718723	0.002541	10.641864	0.005296	5.100092	0.000000	0.000000
185.527551	6.641555	1.711072	0.002545	10.594491	0.005306	5.077389	0.000000	0.000000
185.547553	6.641555	1.700854	0.002552	10.531226	0.005319	5.047069	0.000000	0.000000
185.567555	6.641474	1.706557	0.002548	10.566538	0.005312	5.063992	0.000000	0.000000
185.587557	6.641474	1.708470	0.002547	10.578383	0.005310	5.069669	0.000000	0.000000
185.607559	6.641474	1.706634	0.002548	10.567011	0.005312	5.064219	0.000000	0.000000
185.627561	6.641555	1.704038	0.002550	10.550938	0.005315	5.056516	0.000000	0.000000
185.647563	6.641555	1.710508	0.002546	10.591001	0.005307	5.075716	0.000000	0.000000
185.667565	6.641555	1.704795	0.002549	10.555626	0.005314	5.058763	0.000000	0.000000
185.687567	6.641555	1.701859	0.002551	10.537449	0.005318	5.050051	0.000000	0.000000
185.707569	6.641555	1.709155	0.002546	10.582622	0.005309	5.071700	0.000000	0.000000
185.727571	6.641555	1.704662	0.002549	10.554804	0.005315	5.058369	0.000000	0.000000
185.747573	6.641474	1.709748	0.002546	10.586294	0.005308	5.073460	0.000000	0.000000
185.767575	6.641474	1.709038	0.002547	10.581900	0.005309	5.071354	0.000000	0.000000
185.787577	6.641555	1.704768	0.002549	10.555460	0.005314	5.058683	0.000000	0.000000
185.807579	6.641555	1.704962	0.002549	10.556661	0.005314	5.059259	0.000000	0.000000
185.827581	6.641555	1.709017	0.002547	10.581767	0.005309	5.071291	0.000000	0.000000
185.847583	6.641555	1.704713	0.002549	10.555120	0.005314	5.058520	0.000000	0.000000
185.867585	6.641555	1.715634	0.002542	10.622739	0.005300	5.090926	0.000000	0.000000
185.887587	6.641474	1.711569	0.002545	10.597568	0.005306	5.078863	0.000000	0.000000
185.907589	6.641474	1.707999	0.002547	10.575464	0.005310	5.068270	0.000000	0.000000
185.927591	6.641555	1.707956	0.002547	10.575200	0.005310	5.068144	0.000000	0.000000
185.947593	6.641555	1.707897	0.002547	10.574833	0.005310	5.067967	0.000000	0.000000
185.967595	6.641555	1.709343	0.002546	10.583787	0.005309	5.072259	0.000000	0.000000
185.987597	6.641555	1.708895	0.002547	10.581010	0.005309	5.070928	0.000000	0.000000
186.007599	6.641555	1.713460	0.002544	10.609279	0.005303	5.084476	0.000000	0.000000
186.027601	6.641474	1.706066	0.002548	10.563494	0.005313	5.062533	0.000000	0.000000
186.047603	6.641555	1.706322	0.002548	10.565079	0.005312	5.063293	0.000000	0.000000
186.067605	6.641555	1.708316	0.002547	10.577427	0.005310	5.069211	0.000000	0.000000
186.087607	6.641474	1.707134	0.002548	10.570107	0.005311	5.065702	0.000000	0.000000
186.107609	6.641555	1.705790	0.002549	10.561787	0.005313	5.061715	0.000000	0.000000
186.127611	6.641555	1.702714	0.002550	10.542741	0.005317	5.052588	0.000000	0.000000
186.147613	6.641555	1.715497	0.002543	10.621892	0.005301	5.090521	0.000000	0.000000
186.167615	6.641555	1.707220	0.002548	10.570640	0.005311	5.065958	0.000000	0.000000
186.187617	6.641474	1.700407	0.002552	10.528457	0.005320	5.045742	0.000000	0.000000
186.207619	6.641555	1.705197	0.002549	10.558115	0.005314	5.059955	0.000000	0.000000
186.227621	6.641555	1.707441	0.002548	10.572010	0.005311	5.066614	0.000000	0.000000
186.247623	6.641555	1.709042	0.002547	10.581925	0.005309	5.071366	0.000000	0.000000
186.267625	6.641555	1.701997	0.002551	10.538304	0.005318	5.050461	0.000000	0.000000
186.287627	6.641555	1.709311	0.002546	10.583585	0.005309	5.072162	0.000000	0.000000
186.307629	6.641555	1.706596	0.002548	10.566780	0.005312	5.064108	0.000000	0.000000
186.327631	6.641474	1.711920	0.002545	10.599743	0.005305	5.079905	0.000000	0.000000
186.347633	6.641555	1.708310	0.002547	10.577386	0.005310	5.069191	0.000000	0.000000
186.367635	6.641555	1.698542	0.002553	10.516908	0.005322	5.040207	0.000000	0.000000
186.387637	6.641555	1.704840	0.002549	10.555901	0.005314	5.058895	0.000000	0.000000
186.407639	6.641555	1.703793	0.002550	10.549419	0.005316	5.055788	0.000000	0.000000
186.427641	6.641474	1.708079	0.002547	10.575957	0.005310	5.068506	0.000000	0.000000
186.447643	6.641474	1.703027	0.002550	10.544680	0.005317	5.053517	0.000000	0.000000
186.467645	6.641555	1.707540	0.002547	10.572622	0.005311	5.066908	0.000000	0.000000
186.487647	6.641555	1.709967	0.002546	10.587647	0.005308	5.074109	0.000000	0.000000
186.507649	6.641555	1.701699	0.002551	10.536455	0.005318	5.049575	0.000000	0.000000
186.527651	6.641555	1.708256	0.002547	10.577054	0.005310	5.069032	0.000000	0.000000
186.547653	6.641555	1.709861	0.002546	10.586991	0.005308	5.073794	0.000000	0.000000
186.567655	6.641474	1.703711	0.002550	10.548913	0.005316	5.055545	0.000000	0.000000
186.587657	6.641474	1.706028	0.002548	10.563263	0.005313	5.062422	0.000000	0.000000
186.607659	6.641474	1.710284	0.002546	10.589613	0.005307	5.075051	0.000000	0.000000
186.627661	6.641555	1.707392	0.002548	10.571705	0.005311	5.066468	0.000000	0.000000
186.647663	6.641555	1.703809	0.002550	10.549523	0.005316	5.055838	0.000000	0.000000
186.667665	6.641555	1.704363	0.002549	10.552953	0.005315	5.057482	0.000000	0.000000
186.687667	6.641555	1.704429	0.002549	10.553359	0.005315	5.057676	0.000000	0.000000
186.707669	6.641555	1.703842	0.002550	10.549724	0.005316	5.055934	0.000000	0.000000
186.727671	6.641555	1.699092	0.002553	10.520314	0.005322	5.041839	0.000000	0.000000
186.747673	6.641474	1.709770	0.002546	10.586430	0.005308	5.073525	0.000000	0.000000
186.767675	6.641474	1.709527	0.002546	10.584925	0.005308	5.072804	0.000000	0.000000
186.787677	6.641474	1.705377	0.002549	10.559231	0.005314	5.060490	0.000000	0.000000
186.807679	6.641555	1.712406	0.002544	10.602754	0.005305	5.081348	0.000000	0.000000
186.827681	6.641555	1.701703	0.002551	10.536480	0.005318	5.049587	0.000000	0.000000
186.847683	6.641555	1.708108	0.002547	10.576140	0.005310	5.068594	0.000000	0.000000
186.867685	6.641555	1.704223	0.002550	10.552082	0.005315	5.057064	0.000000	0.000000
186.887687	6.641555	1.705080	0.002549	10.557388	0.005314	5.059607	0.000000	0.000000
186.907689	6.641474	1.707294	0.002548	10.571100	0.005311	5.066179	0.000000	0.000000
186.927691	6.641474	1.706479	0.002548	10.566053	0.005312	5.063760	0.000000	0.000000
186.947693	6.641474	1.707315	0.002548	10.571228	0.005311	5.066240	0.000000	0.000000
186.967695	6.641555	1.708607	0.002547	10.579230	0.005309	5.070075	0.000000	0.000000
186.987697	6.641555	1.705198	0.002549	10.558123	0.005314	5.059959	0.000000	0.000000
187.007699	6.641555	1.713956	0.002544	10.612347	0.005303	5.085946	0.000000	0.000000
187.027701	6.641555	1.708571	0.002547	10.579004	0.005310	5.069966	0.000000	0.000000
187.047703	6.641555	1.711139	0.002545	10.594905	0.005306	5.077587	0.000000	0.000000
187.067705	6.641555	1.711094	0.002545	10.594627	0.005306	5.077454	0.000000	0.000000
187.087707	6.641474	1.705430	0.002549	10.559560	0.005313	5.060648	0.000000	0.000000
187.107709	6.641555	1.703377	0.002550	10.546844	0.005316	5.054554	0.000000	0.000000
187.127711	6.641555	1.713091	0.002544	10.606990	0.005304	5.083379	0.000000	0.000000
187.147713	6.641555	1.712256	0.002545	10.601823	0.005305	5.080902	0.000000	0.000000
187.167715	6.641555	1.710721	0.002546	10.592319	0.005307	5.076348	0.000000	0.000000
187.187717	6.641555	1.708560	0.002547	10.578938	0.005310	5.069935	0.000000	0.000000
187.207719	6.641555	1.706621	0.002548	10.566932	0.005312	5.064181	0.000000	0.000000
187.227721	6.641474	1.706849	0.002548	10.568343	0.005312	5.064857	0.000000	0.000000
187.247723	6.641474	1.711484	0.002545	10.597045	0.005306	5.078612	0.000000	0.000000
187.267725	6.641474	1.710362	0.002546	10.590095	0.005307	5.075282	0.000000	0.000000
187.287727	6.641555	1.710128	0.002546	10.588644	0.005308	5.074586	0.000000	0.000000
187.307729	6.641555	1.710617	0.002546	10.591671	0.005307	5.076037	0.000000	0.000000
187.327731	6.641555	1.705269	0.002549	10.558558	0.005314	5.060168	0.000000	0.000000
187.347733	6.641555	1.716111	0.002542	10.625693	0.005300	5.092342	0.000000	0.000000
187.367735	6.641555	1.709246	0.002546	10.583188	0.005309	5.071972	0.000000	0.000000
187.387737	6.641474	1.708433	0.002547	10.578151	0.005310	5.069558	0.000000	0.000000
187.407739	6.641555	1.710148	0.002546	10.588769	0.005307	5.074646	0.000000	0.000000
187.427741	6.641555	1.710965	0.002545	10.593830	0.005306	5.077072	0.000000	0.000000
187.447743	6.641555	1.710790	0.002545	10.592743	0.005307	5.076551	0.000000	0.000000
187.467745	6.641555	1.705649	0.002549	10.560911	0.005313	5.061295	0.000000	0.000000
187.487747	6.641555	1.712432	0.002544	10.602909	0.005305	5.081423	0.000000	0.000000
187.507749	6.641555	1.705812	0.002549	10.561921	0.005313	5.061779	0.000000	0.000000
187.527751	6.641555	1.710287	0.002546	10.589629	0.005307	5.075058	0.000000	0.000000
187.547753	6.641474	1.708113	0.002547	10.576172	0.005310	5.068609	0.000000	0.000000
187.567755	6.641474	1.708237	0.002547	10.576935	0.005310	5.068975	0.000000	0.000000
187.587757	6.641474	1.714935	0.002543	10.618408	0.005301	5.088850	0.000000	0.000000
187.607759	6.641555	1.711945	0.002545	10.599898	0.005305	5.079980	0.000000	0.000000
187.627761	6.641555	1.709936	0.002546	10.587457	0.005308	5.074017	0.000000	0.000000
187.647763	6.641555	1.718451	0.002541	10.640181	0.005297	5.099286	0.000000	0.000000
187.667765	6.641555	1.707206	0.002548	10.570556	0.005311	5.065918	0.000000	0.000000
187.687767	6.641555	1.710631	0.002546	10.591761	0.005307	5.076080	0.000000	0.000000
187.707769	6.641474	1.713706	0.002544	10.610798	0.005303	5.085204	0.000000	0.000000
187.727771	6.641474	1.706928	0.002548	10.568835	0.005312	5.065093	0.000000	0.000000
187.747773	6.641555	1.708499	0.002547	10.578563	0.005310	5.069755	0.000000	0.000000
187.767775	6.641555	1.708248	0.002547	10.577008	0.005310	5.069010	0.000000	0.000000
187.787777	6.641474	1.705654	0.002549	10.560943	0.005313	5.061311	0.000000	0.000000
187.807779	6.641555	1.706644	0.002548	10.567077	0.005312	5.064250	0.000000	0.000000
187.827781	6.641555	1.697995	0.002553	10.513525	0.005323	5.038586	0.000000	0.000000
187.847783	6.641474	1.700970	0.002552	10.531942	0.005319	5.047412	0.000000	0.000000
187.867785	6.641474	1.702135	0.002551	10.539156	0.005318	5.050869	0.000000	0.000000
187.887787	6.641474	1.702167	0.002551	10.539352	0.005318	5.050963	0.000000	0.000000
187.907789	6.641555	1.702413	0.002551	10.540879	0.005317	5.051695	0.000000	0.000000
187.927791	6.641555	1.703905	0.002550	10.550114	0.005316	5.056121	0.000000	0.000000
187.947793	6.641555	1.704692	0.002549	10.554989	0.005315	5.058457	0.000000	0.000000
187.967795	6.641555	1.705967	0.002548	10.562882	0.005313	5.062240	0.000000	0.000000
187.987797	6.641555	1.703536	0.002550	10.547832	0.005316	5.055027	0.000000	0.000000
188.007799	6.641474	1.702850	0.002550	10.543582	0.005317	5.052991	0.000000	0.000000
188.027801	6.641555	1.703172	0.002550	10.545575	0.005316	5.053946	0.000000	0.000000
188.047803	6.641555	1.700671	0.002552	10.530093	0.005320	5.046526	0.000000	0.000000
188.067805	6.641555	1.706523	0.002548	10.566323	0.005312	5.063889	0.000000	0.000000
188.087807	6.641555	1.702909	0.002550	10.543947	0.005317	5.053166	0.000000	0.000000
188.107809	6.641555	1.706855	0.002548	10.568378	0.005312	5.064874	0.000000	0.000000
188.127811	6.641474	1.704101	0.002550	10.551328	0.005315	5.056703	0.000000	0.000000
188.147813	6.641555	1.709450	0.002546	10.584446	0.005308	5.072574	0.000000	0.000000
188.167815	6.641555	1.705115	0.002549	10.557608	0.005314	5.059713	0.000000	0.000000
188.187817	6.641555	1.705029	0.002549	10.557075	0.005314	5.059457	0.000000	0.000000
188.207819	6.641555	1.703719	0.002550	10.548962	0.005316	5.055569	0.000000	0.000000
188.227821	6.641555	1.699377	0.002553	10.522081	0.005321	5.042686	0.000000	0.000000
188.247823	6.641555	1.706458	0.002548	10.565922	0.005312	5.063697	0.000000	0.000000
188.267825	6.641555	1.702821	0.002550	10.543400	0.005317	5.052903	0.000000	0.000000
188.287827	6.641555	1.706740	0.002548	10.567670	0.005312	5.064535	0.000000	0.000000
188.307829	6.641474	1.703238	0.002550	10.545984	0.005316	5.054141	0.000000	0.000000
188.327831	6.641555	1.712019	0.002545	10.600353	0.005305	5.080198	0.000000	0.000000
188.347833	6.641555	1.712752	0.002544	10.604891	0.005304	5.082373	0.000000	0.000000
188.367835	6.641555	1.708406	0.002547	10.577985	0.005310	5.069478	0.000000	0.000000
188.387837	6.641555	1.706938	0.002548	10.568895	0.005312	5.065122	0.000000	0.000000
188.407839	6.641555	1.709546	0.002546	10.585042	0.005308	5.072860	0.000000	0.000000
188.427841	6.641474	1.706716	0.002548	10.567521	0.005312	5.064463	0.000000	0.000000
188.447843	6.641474	1.708089	0.002547	10.576023	0.005310	5.068538	0.000000	0.000000
188.467845	6.641555	1.710183	0.002546	10.588989	0.005307	5.074752	0.000000	0.000000
188.487847	6.641474	1.700846	0.002552	10.531177	0.005319	5.047045	0.000000	0.000000
188.507849	6.641474	1.715907	0.002542	10.624429	0.005300	5.091736	0.000000	0.000000
188.527851	6.641555	1.709312	0.002546	10.583594	0.005309	5.072166	0.000000	0.000000
188.547853	6.641555	1.702817	0.002550	10.543376	0.005317	5.052892	0.000000	0.000000
188.567855	6.641555	1.706271	0.002548	10.564765	0.005312	5.063143	0.000000	0.000000
188.587857	6.641555	1.702577	0.002551	10.541892	0.005317	5.052181	0.000000	0.000000
188.607859	6.641474	1.700340	0.002552	10.528040	0.005320	5.045542	0.000000	0.000000
188.627861	6.641474	1.702874	0.002550	10.543729	0.005317	5.053061	0.000000	0.000000
188.647863	6.641555	1.712653	0.002544	10.604281	0.005304	5.082080	0.000000	0.000000
188.667865	6.641555	1.709747	0.002546	10.586289	0.005308	5.073458	0.000000	0.000000
188.687867	6.641555	1.710659	0.002546	10.591935	0.005307	5.076164	0.000000	0.000000
188.707869	6.641555	1.705668	0.002549	10.561033	0.005313	5.061354	0.000000	0.000000
188.727871	6.641474	1.700840	0.002552	10.531138	0.005319	5.047027	0.000000	0.000000
188.747873	6.641474	1.703775	0.002550	10.549310	0.005316	5.055736	0.000000	0.000000
188.767875	6.641474	1.709570	0.002546	10.585192	0.005308	5.072932	0.000000	0.000000
188.787877	6.641555	1.711123	0.002545	10.594810	0.005306	5.077541	0.000000	0.000000
188.807879	6.641555	1.706203	0.002548	10.564341	0.005313	5.062939	0.000000	0.000000
188.827881	6.641555	1.710164	0.002546	10.588870	0.005307	5.074694	0.000000	0.000000
188.847883	6.641555	1.707807	0.002547	10.574272	0.005311	5.067699	0.000000	0.000000
188.867885	6.641555	1.698242	0.002553	10.515052	0.005323	5.039317	0.000000	0.000000
188.887887	6.641555	1.699379	0.002553	10.522092	0.005321	5.042691	0.000000	0.000000
188.907889	6.641474	1.701957	0.002551	10.538056	0.005318	5.050342	0.000000	0.000000
188.927891	6.641474	1.704223	0.002549	10.552085	0.005315	5.057065	0.000000	0.000000
188.947893	6.641555	1.704869	0.002549	10.556084	0.005314	5.058982	0.000000	0.000000
188.967895	6.641555	1.702114	0.002551	10.539025	0.005318	5.050807	0.000000	0.000000
188.987897	6.641555	1.700670	0.002552	10.530082	0.005320	5.046521	0.000000	0.000000
189.007899	6.641555	1.704128	0.002550	10.551496	0.005315	5.056784	0.000000	0.000000
189.027901	6.641555	1.701900	0.002551	10.537699	0.005318	5.050171	0.000000	0.000000
189.047903	6.641555	1.702294	0.002551	10.540141	0.005318	5.051342	0.000000	0.000000
189.067905	6.641555	1.703858	0.002550	10.549825	0.005316	5.055982	0.000000	0.000000
189.087907	6.641555	1.705750	0.002549	10.561537	0.005313	5.061595	0.000000	0.000000
189.107909	6.641555	1.703102	0.002550	10.545145	0.005317	5.053740	0.000000	0.000000
189.127911	6.641555	1.702422	0.002551	10.540931	0.005317	5.051720	0.000000	0.000000
189.147913	6.641474	1.706935	0.002548	10.568876	0.005312	5.065113	0.000000	0.000000
189.167915	6.641555	1.701934	0.002551	10.537909	0.005318	5.050272	0.000000	0.000000
189.187917	6.641474	1.701151	0.002551	10.533066	0.005319	5.047951	0.000000	0.000000
189.207919	6.641555	1.708488	0.002547	10.578492	0.005310	5.069721	0.000000	0.000000
189.227921	6.641555	1.702792	0.002550	10.543226	0.005317	5.052820	0.000000	0.000000
189.247923	6.641555	1.697240	0.002554	10.508847	0.005324	5.036344	0.000000	0.000000
189.267925	6.641555	1.695513	0.002555	10.498157	0.005326	5.031220	0.000000	0.000000
189.287927	6.641555	1.707407	0.002548	10.571800	0.005311	5.066514	0.000000	0.000000
189.307929	6.641474	1.714290	0.002543	10.614416	0.005302	5.086938	0.000000	0.000000
189.327931	6.641474	1.713034	0.002544	10.606639	0.005304	5.083210	0.000000	0.000000
189.347933	6.641555	1.714597	0.002543	10.616314	0.005302	5.087847	0.000000	0.000000
189.367935	6.641474	1.709181	0.002546	10.582780	0.005309	5.071776	0.000000	0.000000
189.387937	6.641555	1.706357	0.002548	10.565296	0.005312	5.063397	0.000000	0.000000
189.407939	6.641555	1.701455	0.002551	10.534947	0.005319	5.048852	0.000000	0.000000
189.427941	6.641555	1.706441	0.002548	10.565819	0.005312	5.063648	0.000000	0.000000
189.447943	6.641555	1.702354	0.002551	10.540512	0.005318	5.051519	0.000000	0.000000
189.467945	6.641555	1.704341	0.002549	10.552814	0.005315	5.057415	0.000000	0.000000
189.487947	6.641474	1.707210	0.002548	10.570578	0.005311	5.065928	0.000000	0.000000
189.507949	6.641555	1.704278	0.002550	10.552428	0.005315	5.057230	0.000000	0.000000
189.527951	6.641474	1.707291	0.002548	10.571081	0.005311	5.066170	0.000000	0.000000
189.547953	6.641474	1.709714	0.002546	10.586085	0.005308	5.073360	0.000000	0.000000
189.567955	6.641474	1.705385	0.002549	10.559277	0.005314	5.060512	0.000000	0.000000
189.587957	6.641555	1.708082	0.002547	10.575979	0.005310	5.068517	0.000000	0.000000
189.607959	6.641555	1.701148	0.002551	10.533047	0.005319	5.047942	0.000000	0.000000
189.627961	6.641555	1.705711	0.002549	10.561297	0.005313	5.061480	0.000000	0.000000
189.647963	6.641555	1.707698	0.002547	10.573600	0.005311	5.067376	0.000000	0.000000
189.667965	6.641474	1.706923	0.002548	10.568803	0.005312	5.065078	0.000000	0.000000
189.687967	6.641474	1.705844	0.002548	10.562119	0.005313	5.061874	0.000000	0.000000
189.707969	6.641474	1.707922	0.002547	10.574988	0.005310	5.068042	0.000000	0.000000
189.727971	6.641555	1.699009	0.002553	10.519800	0.005322	5.041593	0.000000	0.000000
189.747973	6.641555	1.706399	0.002548	10.565555	0.005312	5.063521	0.000000	0.000000
189.767975	6.641555	1.702406	0.002551	10.540836	0.005317	5.051674	0.000000	0.000000
189.787977	6.641555	1.703729	0.002550	10.549027	0.005316	5.055600	0.000000	0.000000
189.807979	6.641555	1.699172	0.002553	10.520812	0.005322	5.042078	0.000000	0.000000
189.827981	6.641555	1.701089	0.002551	10.532677	0.005319	5.047764	0.000000	0.000000
189.847983	6.641474	1.701011	0.002551	10.532195	0.005319	5.047533	0.000000	0.000000
189.867985	6.641474	1.700244	0.002552	10.527450	0.005320	5.045259	0.000000	0.000000
189.887987	6.641474	1.705962	0.002548	10.562852	0.005313	5.062225	0.000000	0.000000
189.907989	6.641555	1.707842	0.002547	10.574490	0.005310	5.067803	0.000000	0.000000
189.927991	6.641555	1.706348	0.002548	10.565242	0.005312	5.063371	0.000000	0.000000
189.947993	6.641555	1.705854	0.002549	10.562185	0.005313	5.061906	0.000000	0.000000
189.967995	6.641555	1.710841	0.002545	10.593062	0.005307	5.076704	0.000000	0.000000
189.987997	6.641555	1.710156	0.002546	10.588821	0.005307	5.074671	0.000000	0.000000
190.007999	6.641474	1.705818	0.002549	10.561961	0.005313	5.061799	0.000000	0.000000
190.028001	6.641474	1.705018	0.002549	10.557009	0.005314	5.059426	0.000000	0.000000
190.048003	6.641555	1.705409	0.002549	10.559427	0.005314	5.060584	0.000000	0.000000
190.068005	6.641555	1.702807	0.002550	10.543318	0.005317	5.052864	0.000000	0.000000
190.088007	6.641555	1.705083	0.002549	10.557410	0.005314	5.059617	0.000000	0.000000
190.108009	6.641555	1.706087	0.002548	10.563625	0.005313	5.062596	0.000000	0.000000
190.128011	6.641555	1.699668	0.002552	10.523883	0.005321	5.043550	0.000000	0.000000
190.148013	6.641555	1.706750	0.002548	10.567730	0.005312	5.064563	0.000000	0.000000
190.168015	6.641555	1.701183	0.002551	10.533259	0.005319	5.048043	0.000000	0.000000
190.188017	6.641555	1.705107	0.002549	10.557559	0.005314	5.059689	0.000000	0.000000
190.208019	6.641555	1.705702	0.002549	10.561240	0.005313	5.061453	0.000000	0.000000
190.228021	6.641474	1.710188	0.002546	10.589017	0.005307	5.074765	0.000000	0.000000
190.248023	6.641555	1.709122	0.002547	10.582420	0.005309	5.071604	0.000000	0.000000
190.268025	6.641555	1.704409	0.002549	10.553236	0.005315	5.057617	0.000000	0.000000
190.288027	6.641555	1.705121	0.002549	10.557646	0.005314	5.059731	0.000000	0.000000
190.308029	6.641555	1.707335	0.002548	10.571351	0.005311	5.066299	0.000000	0.000000
190.328031	6.641555	1.704448	0.002549	10.553476	0.005315	5.057732	0.000000	0.000000
190.348033	6.641474	1.707380	0.002548	10.571634	0.005311	5.066434	0.000000	0.000000
190.368035	6.641555	1.704993	0.002549	10.556849	0.005314	5.059349	0.000000	0.000000
190.388037	6.641555	1.699219	0.002553	10.521101	0.005322	5.042217	0.000000	0.000000
190.408039	6.641555	1.707899	0.002547	10.574846	0.005310	5.067974	0.000000	0.000000
190.428041	6.641555	1.704337	0.002549	10.552790	0.005315	5.057403	0.000000	0.000000
190.448043	6.641474	1.697091	0.002554	10.507925	0.005324	5.035902	0.000000	0.000000
190.468045	6.641474	1.703276	0.002550	10.546223	0.005316	5.054256	0.000000	0.000000
190.488047	6.641474	1.697247	0.002554	10.508888	0.005324	5.036364	0.000000	0.000000
190.508049	6.641555	1.700396	0.002552	10.528386	0.005320	5.045708	0.000000	0.000000
190.528051	6.641474	1.704104	0.002550	10.551347	0.005315	5.056712	0.000000	0.000000
190.548053	6.641555	1.699791	0.002552	10.524643	0.005321	5.043914	0.000000	0.000000
190.568055	6.641555	1.702238	0.002551	10.539793	0.005318	5.051175	0.000000	0.000000
190.588057	6.641555	1.705501	0.002549	10.559996	0.005313	5.060857	0.000000	0.000000
190.608059	6.641555	1.712813	0.002544	10.605269	0.005304	5.082554	0.000000	0.000000
190.628061	6.641474	1.707889	0.002547	10.574784	0.005310	5.067944	0.000000	0.000000
190.648063	6.641555	1.707621	0.002547	10.573120	0.005311	5.067147	0.000000	0.000000
190.668065	6.641474	1.701055	0.002551	10.532467	0.005319	5.047664	0.000000	0.000000
190.688067	6.641555	1.700413	0.002552	10.528492	0.005320	5.045759	0.000000	0.000000
190.708069	6.641555	1.708391	0.002547	10.577890	0.005310	5.069433	0.000000	0.000000
190.728071	6.641555	1.702400	0.002551	10.540797	0.005317	5.051656	0.000000	0.000000
190.748073	6.641555	1.703389	0.002550	10.546917	0.005316	5.054589	0.000000	0.000000
190.768075	6.641474	1.704441	0.002549	10.553435	0.005315	5.057712	0.000000	0.000000
190.788077	6.641474	1.705542	0.002549	10.560252	0.005313	5.060979	0.000000	0.000000
190.808079	6.641555	1.711655	0.002545	10.598101	0.005306	5.079119	0.000000	0.000000
190.828081	6.641555	1.700704	0.002552	10.530294	0.005320	5.046622	0.000000	0.000000
190.848083	6.641555	1.702995	0.002550	10.544481	0.005317	5.053421	0.000000	0.000000
190.868085	6.641555	1.702999	0.002550	10.544508	0.005317	5.053434	0.000000	0.000000
190.888087	6.641474	1.707110	0.002548	10.569962	0.005311	5.065633	0.000000	0.000000
190.908089	6.641474	1.711492	0.002545	10.597094	0.005306	5.078636	0.000000	0.000000
190.928091	6.641555	1.706756	0.002548	10.567768	0.005312	5.064582	0.000000	0.000000
190.948093	6.641555	1.701227	0.002551	10.533534	0.005319	5.048175	0.000000	0.000000
190.968095	6.641474	1.700636	0.002552	10.529875	0.005320	5.046422	0.000000	0.000000
190.988097	6.641555	1.702087	0.002551	10.538856	0.005318	5.050726	0.000000	0.000000
191.008099	6.641555	1.706064	0.002548	10.563480	0.005313	5.062527	0.000000	0.000000
191.028101	6.641555	1.702589	0.002551	10.541968	0.005317	5.052217	0.000000	0.000000
191.048103	6.641555	1.705662	0.002549	10.560995	0.005313	5.061336	0.000000	0.000000
191.068105	6.641555	1.712859	0.002544	10.605558	0.005304	5.082692	0.000000	0.000000
191.088107	6.641474	1.710133	0.002546	10.588676	0.005307	5.074602	0.000000	0.000000
191.108109	6.641474	1.705530	0.002549	10.560175	0.005313	5.060943	0.000000	0.000000
191.128111	6.641555	1.701131	0.002551	10.532941	0.005319	5.047891	0.000000	0.000000
191.148113	6.641555	1.705317	0.002549	10.558861	0.005314	5.060313	0.000000	0.000000
191.168115	6.641474	1.703723	0.002550	10.548986	0.005316	5.055581	0.000000	0.000000
191.188117	6.641555	1.709084	0.002547	10.582183	0.005309	5.071490	0.000000	0.000000
191.208119	6.641555	1.706978	0.002548	10.569143	0.005312	5.065241	0.000000	0.000000
191.228121	6.641555	1.707492	0.002548	10.572326	0.005311	5.066766	0.000000	0.000000
191.248123	6.641555	1.705926	0.002548	10.562626	0.005313	5.062117	0.000000	0.000000
191.268125	6.641555	1.703014	0.002550	10.544595	0.005317	5.053476	0.000000	0.000000
191.288127	6.641474	1.705156	0.002549	10.557859	0.005314	5.059833	0.000000	0.000000
191.308129	6.641555	1.707551	0.002547	10.572688	0.005311	5.066939	0.000000	0.000000
191.328131	6.641555	1.704964	0.002549	10.556674	0.005314	5.059265	0.000000	0.000000
191.348133	6.641555	1.708193	0.002547	10.576668	0.005310	5.068847	0.000000	0.000000
191.368135	6.641555	1.707803	0.002547	10.574248	0.005311	5.067687	0.000000	0.000000
191.388137	6.641555	1.712554	0.002544	10.603668	0.005304	5.081787	0.000000	0.000000
191.408139	6.641555	1.698406	0.002553	10.516067	0.005323	5.039804	0.000000	0.000000
191.428141	6.641555	1.700758	0.002552	10.530629	0.005320	5.046783	0.000000	0.000000
191.448143	6.641555	1.705324	0.002549	10.558901	0.005314	5.060332	0.000000	0.000000
191.468145	6.641474	1.707963	0.002547	10.575238	0.005310	5.068162	0.000000	0.000000
191.488147	6.641555	1.705161	0.002549	10.557891	0.005314	5.059848	0.000000	0.000000
191.508149	6.641555	1.701242	0.002551	10.533624	0.005319	5.048218	0.000000	0.000000
191.528151	6.641555	1.703522	0.002550	10.547742	0.005316	5.054984	0.000000	0.000000
191.548153	6.641555	1.703445	0.002550	10.547266	0.005316	5.054756	0.000000	0.000000
191.568155	6.641555	1.699969	0.002552	10.525743	0.005321	5.044441	0.000000	0.000000
191.588157	6.641555	1.703645	0.002550	10.548505	0.005316	5.055350	0.000000	0.000000
191.608159	6.641474	1.704845	0.002549	10.555937	0.005314	5.058911	0.000000	0.000000
191.628161	6.641474	1.705471	0.002549	10.559811	0.005313	5.060768	0.000000	0.000000
191.648163	6.641474	1.706557	0.002548	10.566538	0.005312	5.063992	0.000000	0.000000
191.668165	6.641555	1.702902	0.002550	10.543906	0.005317	5.053146	0.000000	0.000000
191.688167	6.641555	1.703193	0.002550	10.545706	0.005316	5.054008	0.000000	0.000000
191.708169	6.641555	1.703460	0.002550	10.547358	0.005316	5.054800	0.000000	0.000000
191.728171	6.641555	1.704402	0.002549	10.553193	0.005315	5.057596	0.000000	0.000000
191.748173	6.641474	1.705478	0.002549	10.559852	0.005313	5.060788	0.000000	0.000000
191.768175	6.641555	1.703824	0.002550	10.549615	0.005316	5.055882	0.000000	0.000000
191.788177	6.641555	1.705039	0.002549	10.557135	0.005314	5.059486	0.000000	0.000000
191.808179	6.641555	1.702263	0.002551	10.539951	0.005318	5.051250	0.000000	0.000000
191.828181	6.641555	1.707570	0.002547	10.572810	0.005311	5.066998	0.000000	0.000000
191.848183	6.641555	1.707317	0.002548	10.571239	0.005311	5.066245	0.000000	0.000000
191.868185	6.641555	1.695194	0.002555	10.496177	0.005327	5.030272	0.000000	0.000000
191.888187	6.641555	1.697087	0.002554	10.507897	0.005324	5.035889	0.000000	0.000000
191.908189	6.641474	1.701729	0.002551	10.536643	0.005318	5.049665	0.000000	0.000000
191.928191	6.641474	1.702163	0.002551	10.539327	0.005318	5.050951	0.000000	0.000000
191.948193	6.641555	1.701787	0.002551	10.537002	0.005318	5.049837	0.000000	0.000000
191.968195	6.641555	1.704064	0.002550	10.551099	0.005315	5.056593	0.000000	0.000000
191.988197	6.641555	1.706262	0.002548	10.564711	0.005312	5.063117	0.000000	0.000000
192.008199	6.641555	1.706163	0.002548	10.564098	0.005313	5.062823	0.000000	0.000000
192.028201	6.641555	1.705773	0.002549	10.561681	0.005313	5.061664	0.000000	0.000000
192.048203	6.641555	1.705784	0.002549	10.561746	0.005313	5.061696	0.000000	0.000000
192.068205	6.641555	1.696112	0.002555	10.501864	0.005326	5.032997	0.000000	0.000000
192.088207	6.641555	1.707102	0.002548	10.569911	0.005311	5.065609	0.000000	0.000000
192.108209	6.641555	1.706448	0.002548	10.565863	0.005312	5.063668	0.000000	0.000000
192.128211	6.641555	1.702873	0.002550	10.543727	0.005317	5.053060	0.000000	0.000000
192.148213	6.641474	1.706466	0.002548	10.565971	0.005312	5.063721	0.000000	0.000000
192.168215	6.641555	1.703618	0.002550	10.548339	0.005316	5.055270	0.000000	0.000000
192.188217	6.641555	1.706894	0.002548	10.568620	0.005312	5.064990	0.000000	0.000000
192.208219	6.641555	1.703585	0.002550	10.548134	0.005316	5.055172	0.000000	0.000000
192.228221	6.641555	1.704708	0.002549	10.555085	0.005314	5.058503	0.000000	0.000000
192.248223	6.641555	1.703996	0.002550	10.550677	0.005315	5.056391	0.000000	0.000000
192.268225	6.641555	1.710716	0.002546	10.592286	0.005307	5.076332	0.000000	0.000000
192.288227	6.641555	1.699982	0.002552	10.525827	0.005321	5.044481	0.000000	0.000000
192.308229	6.641474	1.702631	0.002550	10.542229	0.005317	5.052342	0.000000	0.000000
192.328231	6.641474	1.705259	0.002549	10.558496	0.005314	5.060138	0.000000	0.000000
192.348233	6.641555	1.702565	0.002551	10.541816	0.005317	5.052144	0.000000	0.000000
192.368235	6.641555	1.704952	0.002549	10.556598	0.005314	5.059229	0.000000	0.000000
192.388237	6.641555	1.709108	0.002547	10.582328	0.005309	5.071559	0.000000	0.000000
192.408239	6.641555	1.703603	0.002550	10.548243	0.005316	5.055224	0.000000	0.000000
192.428241	6.641555	1.690315	0.002558	10.465967	0.005333	5.015794	0.000000	0.000000
192.448243	6.641474	1.704886	0.002549	10.556187	0.005314	5.059032	0.000000	0.000000
192.468245	6.641555	1.703527	0.002550	10.547772	0.005316	5.054999	0.000000	0.000000
192.488247	6.641474	1.700166	0.002552	10.526962	0.005320	5.045026	0.000000	0.000000
192.508249	6.641555	1.708160	0.002547	10.576461	0.005310	5.068748	0.000000	0.000000
192.528251	6.641555	1.706498	0.002548	10.566173	0.005312	5.063817	0.000000	0.000000
192.548253	6.641555	1.709243	0.002546	10.583163	0.005309	5.071960	0.000000	0.000000
192.568255	6.641555	1.702108	0.002551	10.538990	0.005318	5.050790	0.000000	0.000000
192.588257	6.641555	1.699953	0.002552	10.525647	0.005321	5.044395	0.000000	0.000000
192.608259	6.641555	1.701327	0.002551	10.534152	0.005319	5.048471	0.000000	0.000000
192.628261	6.641555	1.699360	0.002553	10.521972	0.005321	5.042634	0.000000	0.000000
192.648263	6.641555	1.701984	0.002551	10.538222	0.005318	5.050422	0.000000	0.000000
192.668265	6.641555	1.703481	0.002550	10.547492	0.005316	5.054864	0.000000	0.000000
192.688267	6.641555	1.700422	0.002552	10.528549	0.005320	5.045786	0.000000	0.000000
192.708269	6.641474	1.706756	0.002548	10.567766	0.005312	5.064580	0.000000	0.000000
192.728271	6.641474	1.709540	0.002546	10.585004	0.005308	5.072842	0.000000	0.000000
192.748273	6.641555	1.705121	0.002549	10.557646	0.005314	5.059731	0.000000	0.000000
192.768275	6.641555	1.707152	0.002548	10.570221	0.005311	5.065757	0.000000	0.000000
192.788277	6.641555	1.706339	0.002548	10.565185	0.005312	5.063344	0.000000	0.000000
192.808279	6.641555	1.705260	0.002549	10.558504	0.005314	5.060142	0.000000	0.000000
192.828281	6.641555	1.702804	0.002550	10.543299	0.005317	5.052855	0.000000	0.000000
192.848283	6.641555	1.698094	0.002553	10.514134	0.005323	5.038878	0.000000	0.000000
192.868285	6.641555	1.701483	0.002551	10.535116	0.005319	5.048933	0.000000	0.000000
192.888287	6.641555	1.699562	0.002552	10.523222	0.005321	5.043233	0.000000	0.000000
192.908289	6.641555	1.701146	0.002551	10.533033	0.005319	5.047935	0.000000	0.000000
192.928291	6.641555	1.701497	0.002551	10.535208	0.005319	5.048977	0.000000	0.000000
192.948293	6.641555	1.707932	0.002547	10.575048	0.005310	5.068070	0.000000	0.000000
192.968295	6.641474	1.705234	0.002549	10.558346	0.005314	5.060066	0.000000	0.000000
192.988297	6.641555	1.703416	0.002550	10.547086	0.005316	5.054670	0.000000	0.000000
193.008299	6.641555	1.701340	0.002551	10.534231	0.005319	5.048509	0.000000	0.000000
193.028301	6.641555	1.699930	0.002552	10.525500	0.005321	5.044325	0.000000	0.000000
193.048303	6.641555	1.700340	0.002552	10.528040	0.005320	5.045542	0.000000	0.000000
193.068305	6.641555	1.697752	0.002554	10.512016	0.005323	5.037863	0.000000	0.000000
193.088307	6.641555	1.698243	0.002553	10.515060	0.005323	5.039321	0.000000	0.000000
193.108309	6.641555	1.700532	0.002552	10.529230	0.005320	5.046112	0.000000	0.000000
193.128311	6.641555	1.703994	0.002550	10.550669	0.005315	5.056387	0.000000	0.000000
193.148313	6.641555	1.703115	0.002550	10.545221	0.005317	5.053776	0.000000	0.000000
193.168315	6.641555	1.703207	0.002550	10.545793	0.005316	5.054050	0.000000	0.000000
193.188317	6.641555	1.697946	0.002553	10.513220	0.005323	5.038439	0.000000	0.000000
193.208319	6.641474	1.701527	0.002551	10.535391	0.005319	5.049065	0.000000	0.000000
193.228321	6.641555	1.695759	0.002555	10.499676	0.005326	5.031948	0.000000	0.000000
193.248323	6.641474	1.697837	0.002553	10.512544	0.005323	5.038116	0.000000	0.000000
193.268325	6.641555	1.704518	0.002549	10.553909	0.005315	5.057939	0.000000	0.000000
193.288327	6.641555	1.697233	0.002554	10.508801	0.005324	5.036322	0.000000	0.000000
193.308329	6.641555	1.703896	0.002550	10.550056	0.005316	5.056093	0.000000	0.000000
193.328331	6.641555	1.705757	0.002549	10.561580	0.005313	5.061616	0.000000	0.000000
193.348333	6.641474	1.705559	0.002549	10.560358	0.005313	5.061030	0.000000	0.000000
193.368335	6.641474	1.700004	0.002552	10.525960	0.005320	5.044545	0.000000	0.000000
193.388337	6.641474	1.701843	0.002551	10.537348	0.005318	5.050003	0.000000	0.000000
193.408339	6.641555	1.701673	0.002551	10.536295	0.005318	5.049498	0.000000	0.000000
193.428341	6.641555	1.700395	0.002552	10.528383	0.005320	5.045707	0.000000	0.000000
193.448343	6.641555	1.704641	0.002549	10.554671	0.005315	5.058305	0.000000	0.000000
193.468345	6.641474	1.703096	0.002550	10.545107	0.005316	5.053721	0.000000	0.000000
193.488347	6.641555	1.705652	0.002549	10.560930	0.005313	5.061304	0.000000	0.000000
193.508349	6.641555	1.702779	0.002550	10.543144	0.005317	5.052781	0.000000	0.000000
193.528351	6.641555	1.703293	0.002550	10.546327	0.005316	5.054306	0.000000	0.000000
193.548353	6.641555	1.701406	0.002551	10.534639	0.005319	5.048705	0.000000	0.000000
193.568355	6.641555	1.709228	0.002546	10.583076	0.005309	5.071918	0.000000	0.000000
193.588357	6.641474	1.698361	0.002553	10.515790	0.005323	5.039671	0.000000	0.000000
193.608359	6.641474	1.697646	0.002554	10.511363	0.005324	5.037550	0.000000	0.000000
193.628361	6.641555	1.706092	0.002548	10.563655	0.005313	5.062610	0.000000	0.000000
193.648363	6.641555	1.701738	0.002551	10.536700	0.005318	5.049692	0.000000	0.000000
193.668365	6.641555	1.702860	0.002550	10.543645	0.005317	5.053021	0.000000	0.000000
193.688367	6.641555	1.706208	0.002548	10.564376	0.005313	5.062956	0.000000	0.000000
193.708369	6.641474	1.707479	0.002547	10.572247	0.005311	5.066728	0.000000	0.000000
193.728371	6.641474	1.695874	0.002555	10.500392	0.005326	5.032292	0.000000	0.000000
193.748373	6.641555	1.702441	0.002551	10.541053	0.005317	5.051779	0.000000	0.000000
193.768375	6.641555	1.701392	0.002551	10.534558	0.005319	5.048666	0.000000	0.000000
193.788377	6.641555	1.701797	0.002551	10.537065	0.005318	5.049867	0.000000	0.000000
193.808379	6.641555	1.702990	0.002550	10.544448	0.005317	5.053406	0.000000	0.000000
193.828381	6.641555	1.702764	0.002550	10.543049	0.005317	5.052735	0.000000	0.000000
193.848383	6.641555	1.700463	0.002552	10.528803	0.005320	5.045908	0.000000	0.000000
193.868385	6.641474	1.700674	0.002552	10.530112	0.005320	5.046535	0.000000	0.000000
193.888387	6.641555	1.692746	0.002557	10.481019	0.005330	5.023007	0.000000	0.000000
193.908389	6.641555	1.701386	0.002551	10.534520	0.005319	5.048647	0.000000	0.000000
193.928391	6.641555	1.702183	0.002551	10.539453	0.005318	5.051012	0.000000	0.000000
193.948393	6.641555	1.698378	0.002553	10.515893	0.005323	5.039721	0.000000	0.000000
193.968395	6.641555	1.703077	0.002550	10.544990	0.005317	5.053665	0.000000	0.000000
193.988397	6.641555	1.710203	0.002546	10.589112	0.005307	5.074811	0.000000	0.000000
194.008399	6.641555	1.708266	0.002547	10.577120	0.005310	5.069063	0.000000	0.000000
194.028401	6.641555	1.698168	0.002553	10.514594	0.005323	5.039098	0.000000	0.000000
194.048403	6.641555	1.702340	0.002551	10.540424	0.005318	5.051477	0.000000	0.000000
194.068405	6.641555	1.703557	0.002550	10.547960	0.005316	5.055089	0.000000	0.000000
194.088407	6.641555	1.708796	0.002547	10.580397	0.005309	5.070634	0.000000	0.000000
194.108409	6.641555	1.705759	0.002549	10.561597	0.005313	5.061624	0.000000	0.000000
194.128411	6.641555	1.707449	0.002548	10.572059	0.005311	5.066638	0.000000	0.000000
194.148413	6.641555	1.710162	0.002546	10.588859	0.005307	5.074689	0.000000	0.000000
194.168415	6.641555	1.706004	0.002548	10.563113	0.005313	5.062351	0.000000	0.000000
194.188417	6.641555	1.708424	0.002547	10.578097	0.005310	5.069532	0.000000	0.000000
194.208419	6.641555	1.706838	0.002548	10.568275	0.005312	5.064824	0.000000	0.000000
194.228421	6.641555	1.704267	0.002550	10.552357	0.005315	5.057196	0.000000	0.000000
194.248423	6.641555	1.702242	0.002551	10.539817	0.005318	5.051186	0.000000	0.000000
194.268425	6.641474	1.713153	0.002544	10.607379	0.005304	5.083565	0.000000	0.000000
194.288427	6.641555	1.705660	0.002549	10.560979	0.005313	5.061328	0.000000	0.000000
194.308429	6.641474	1.706800	0.002548	10.568040	0.005312	5.064712	0.000000	0.000000
194.328431	6.641555	1.706760	0.002548	10.567793	0.005312	5.064593	0.000000	0.000000
194.348433	6.641474	1.710273	0.002546	10.589545	0.005307	5.075018	0.000000	0.000000
194.368435	6.641555	1.709224	0.002546	10.583049	0.005309	5.071905	0.000000	0.000000
194.388437	6.641555	1.710034	0.002546	10.588064	0.005308	5.074308	0.000000	0.000000
194.408439	6.641474	1.705927	0.002548	10.562634	0.005313	5.062121	0.000000	0.000000
194.428441	6.641555	1.701004	0.002552	10.532154	0.005319	5.047514	0.000000	0.000000
194.448443	6.641555	1.705980	0.002548	10.562963	0.005313	5.062279	0.000000	0.000000
194.468445	6.641555	1.706685	0.002548	10.567330	0.005312	5.064372	0.000000	0.000000
194.488447	6.641555	1.705246	0.002549	10.558420	0.005314	5.060101	0.000000	0.000000
194.508449	6.641555	1.703130	0.002550	10.545314	0.005317	5.053821	0.000000	0.000000
194.528451	6.641474	1.704484	0.002549	10.553699	0.005315	5.057839	0.000000	0.000000
194.548453	6.641555	1.702123	0.002551	10.539080	0.005318	5.050833	0.000000	0.000000
194.568455	6.641555	1.703761	0.002550	10.549221	0.005316	5.055693	0.000000	0.000000
194.588457	6.641555	1.705719	0.002549	10.561349	0.005313	5.061505	0.000000	0.000000
194.608459	6.641555	1.706112	0.002548	10.563777	0.005313	5.062669	0.000000	0.000000
194.628461	6.641555	1.707234	0.002548	10.570730	0.005311	5.066001	0.000000	0.000000
194.648463	6.641474	1.701248	0.002551	10.533665	0.005319	5.048238	0.000000	0.000000
194.668465	6.641474	1.704254	0.002549	10.552278	0.005315	5.057158	0.000000	0.000000
194.688467	6.641474	1.711279	0.002545	10.595774	0.005306	5.078003	0.000000	0.000000
194.708469	6.641555	1.698647	0.002553	10.517562	0.005322	5.040520	0.000000	0.000000
194.728471	6.641555	1.704792	0.002549	10.555610	0.005314	5.058755	0.000000	0.000000
194.748473	6.641555	1.713950	0.002544	10.612312	0.005303	5.085929	0.000000	0.000000
194.768475	6.641555	1.710149	0.002546	10.588777	0.005307	5.074650	0.000000	0.000000
194.788477	6.641555	1.711707	0.002545	10.598425	0.005305	5.079274	0.000000	0.000000
194.808479	6.641474	1.709954	0.002546	10.587568	0.005308	5.074071	0.000000	0.000000
194.828481	6.641474	1.710496	0.002546	10.590925	0.005307	5.075680	0.000000	0.000000
194.848483	6.641474	1.705446	0.002549	10.559655	0.005313	5.060694	0.000000	0.000000
194.868485	6.641474	1.715255	0.002543	10.620392	0.005301	5.089802	0.000000	0.000000
194.888487	6.641555	1.709130	0.002547	10.582466	0.005309	5.071626	0.000000	0.000000
194.908489	6.641555	1.712165	0.002545	10.601259	0.005305	5.080632	0.000000	0.000000
194.928491	6.641555	1.717137	0.002542	10.632047	0.005298	5.095387	0.000000	0.000000
194.948493	6.641555	1.711976	0.002545	10.600089	0.005305	5.080071	0.000000	0.000000
194.968495	6.641555	1.708829	0.002547	10.580604	0.005309	5.070733	0.000000	0.000000
194.988497	6.641474	1.705748	0.002549	10.561526	0.005313	5.061590	0.000000	0.000000
195.008499	6.641474	1.710086	0.002546	10.588385	0.005307	5.074462	0.000000	0.000000
195.028501	6.641474	1.708370	0.002547	10.577759	0.005310	5.069370	0.000000	0.000000
195.048503	6.641555	1.704730	0.002549	10.555226	0.005314	5.058571	0.000000	0.000000
195.068505	6.641555	1.702012	0.002551	10.538396	0.005318	5.050505	0.000000	0.000000
195.088507	6.641555	1.698034	0.002553	10.513764	0.005323	5.038700	0.000000	0.000000
195.108509	6.641555	1.706180	0.002548	10.564202	0.005313	5.062873	0.000000	0.000000
195.128511	6.641555	1.697803	0.002554	10.512332	0.005323	5.038014	0.000000	0.000000
195.148513	6.641555	1.706729	0.002548	10.567599	0.005312	5.064501	0.000000	0.000000
195.168515	6.641474	1.698404	0.002553	10.516056	0.005323	5.039799	0.000000	0.000000
[truncated: 1,002 more rows]
