# Supplementary material for: Stress relaxation in the presence of sudden strain bursts: Methodology and stress relaxation data of microcast aluminium microwires
Source: Data Brief. 2018 Nov 14;21:2134–41. doi: 10.1016/j.dib.2018.11.047 (PMC6265499; doi:10.1016/j.dib.2018.11.047)
Supplement: Supplementary file 2 — Supplementary material [file mmc2.zip › Data in brief/As-cast/Al4N/Al_20_r_11/Stress relaxation txt files/Al_20_r_11_Relaxcycle0004.txt]

Time[s]	Motordispl[�m]	Force[mN]	EngStrain	EngStress[MPa]	Shearstrain	Shearstress [MPa]
223.089307	8.988869	2.001391	0.003639	12.392070	0.007584	5.938875	0.000000	0.000000
223.109309	8.994838	2.006388	0.003640	12.423010	0.007585	5.953703	0.000000	0.000000
223.129311	8.998951	2.009143	0.003640	12.440066	0.007586	5.961877	0.000000	0.000000
223.149312	8.999032	2.010143	0.003639	12.446259	0.007584	5.964845	0.000000	0.000000
223.169315	8.999113	2.008504	0.003641	12.436108	0.007587	5.959980	0.000000	0.000000
223.189317	8.999113	2.003223	0.003644	12.403409	0.007593	5.944309	0.000000	0.000000
223.209319	8.999113	1.996709	0.003648	12.363077	0.007602	5.924980	0.000000	0.000000
223.229321	8.999113	1.987331	0.003654	12.305011	0.007614	5.897152	0.000000	0.000000
223.249322	8.999113	1.984181	0.003656	12.285507	0.007618	5.887805	0.000000	0.000000
223.269325	8.999113	1.986076	0.003654	12.297244	0.007616	5.893429	0.000000	0.000000
223.289327	8.999113	1.988314	0.003653	12.311095	0.007613	5.900068	0.000000	0.000000
223.309329	8.999113	1.984525	0.003655	12.287636	0.007618	5.888825	0.000000	0.000000
223.329330	8.999113	1.988947	0.003653	12.315018	0.007612	5.901948	0.000000	0.000000
223.349333	8.999193	1.991177	0.003651	12.328826	0.007609	5.908565	0.000000	0.000000
223.369335	8.999193	1.987100	0.003654	12.303581	0.007614	5.896467	0.000000	0.000000
223.389337	8.999113	1.990359	0.003652	12.323760	0.007610	5.906137	0.000000	0.000000
223.409338	8.999193	1.992705	0.003650	12.338284	0.007607	5.913098	0.000000	0.000000
223.429341	8.999193	1.990504	0.003652	12.324661	0.007610	5.906569	0.000000	0.000000
223.449343	8.999193	1.992659	0.003650	12.338003	0.007607	5.912963	0.000000	0.000000
223.469345	8.999193	1.993056	0.003650	12.340456	0.007607	5.914139	0.000000	0.000000
223.489347	8.999193	1.982357	0.003657	12.274215	0.007620	5.882393	0.000000	0.000000
223.509349	8.999274	1.988340	0.003653	12.311258	0.007613	5.900146	0.000000	0.000000
223.529351	8.999193	1.989434	0.003652	12.318035	0.007611	5.903393	0.000000	0.000000
223.549353	8.999274	1.993500	0.003650	12.343206	0.007606	5.915457	0.000000	0.000000
223.569355	8.999274	1.981298	0.003657	12.267657	0.007622	5.879250	0.000000	0.000000
223.589356	8.999274	1.989742	0.003652	12.319937	0.007611	5.904305	0.000000	0.000000
223.609359	8.999355	1.988703	0.003653	12.313504	0.007612	5.901222	0.000000	0.000000
223.629361	8.999274	1.986951	0.003654	12.302658	0.007615	5.896024	0.000000	0.000000
223.649363	8.999274	1.985941	0.003655	12.296408	0.007616	5.893029	0.000000	0.000000
223.669364	8.999355	1.982509	0.003657	12.275154	0.007620	5.882843	0.000000	0.000000
223.689367	8.999355	1.987600	0.003654	12.306674	0.007614	5.897949	0.000000	0.000000
223.709369	8.999355	1.984268	0.003656	12.286044	0.007618	5.888062	0.000000	0.000000
223.729371	8.999274	1.979751	0.003658	12.258076	0.007624	5.874659	0.000000	0.000000
223.749372	8.999355	1.986612	0.003654	12.300562	0.007615	5.895020	0.000000	0.000000
223.769375	8.999355	1.985072	0.003655	12.291023	0.007617	5.890448	0.000000	0.000000
223.789377	8.999355	1.985778	0.003655	12.295398	0.007616	5.892545	0.000000	0.000000
223.809379	8.999355	1.979308	0.003659	12.255332	0.007625	5.873343	0.000000	0.000000
223.829381	8.999274	1.984248	0.003656	12.285924	0.007618	5.888004	0.000000	0.000000
223.849383	8.999355	1.986866	0.003654	12.302133	0.007615	5.895773	0.000000	0.000000
223.869385	8.999274	1.985252	0.003655	12.292142	0.007617	5.890984	0.000000	0.000000
223.889387	8.999355	1.982946	0.003656	12.277860	0.007620	5.884140	0.000000	0.000000
223.909389	8.999355	1.987171	0.003654	12.304022	0.007614	5.896678	0.000000	0.000000
223.929390	8.999355	1.988701	0.003653	12.313494	0.007612	5.901217	0.000000	0.000000
223.949393	8.999355	1.984272	0.003656	12.286074	0.007618	5.888076	0.000000	0.000000
223.969395	8.999355	1.985858	0.003655	12.295893	0.007616	5.892782	0.000000	0.000000
223.989397	8.999355	1.983871	0.003656	12.283585	0.007619	5.886884	0.000000	0.000000
224.009398	8.999274	1.990647	0.003652	12.325546	0.007610	5.906993	0.000000	0.000000
224.029401	8.999355	1.986181	0.003654	12.297892	0.007616	5.893740	0.000000	0.000000
224.049403	8.999355	1.983516	0.003656	12.281391	0.007619	5.885832	0.000000	0.000000
224.069405	8.999355	1.984429	0.003656	12.287040	0.007618	5.888539	0.000000	0.000000
224.089406	8.999274	1.984135	0.003656	12.285224	0.007618	5.887669	0.000000	0.000000
224.109409	8.999355	1.987288	0.003654	12.304744	0.007614	5.897024	0.000000	0.000000
224.129411	8.999355	1.988427	0.003653	12.311800	0.007613	5.900406	0.000000	0.000000
224.149413	8.999274	1.989159	0.003653	12.316333	0.007612	5.902578	0.000000	0.000000
224.169415	8.999355	1.985089	0.003655	12.291129	0.007617	5.890499	0.000000	0.000000
224.189417	8.999355	1.983090	0.003656	12.278750	0.007620	5.884566	0.000000	0.000000
224.209419	8.999355	1.989574	0.003652	12.318900	0.007611	5.903808	0.000000	0.000000
224.229421	8.999355	1.990259	0.003652	12.323139	0.007610	5.905840	0.000000	0.000000
224.249423	8.999355	1.985096	0.003655	12.291170	0.007617	5.890519	0.000000	0.000000
224.269424	8.999355	1.983290	0.003656	12.279992	0.007619	5.885161	0.000000	0.000000
224.289427	8.999355	1.980836	0.003658	12.264795	0.007623	5.877879	0.000000	0.000000
224.309429	8.999355	1.987080	0.003654	12.303456	0.007615	5.896407	0.000000	0.000000
224.329431	8.999355	1.987348	0.003654	12.305119	0.007614	5.897204	0.000000	0.000000
224.349432	8.999355	1.991390	0.003651	12.330141	0.007609	5.909195	0.000000	0.000000
224.369435	8.999355	1.983042	0.003656	12.278454	0.007620	5.884424	0.000000	0.000000
224.389437	8.999355	1.982661	0.003657	12.276093	0.007620	5.883293	0.000000	0.000000
224.409439	8.999355	1.981199	0.003658	12.267044	0.007622	5.878956	0.000000	0.000000
224.429440	8.999355	1.981108	0.003658	12.266478	0.007622	5.878685	0.000000	0.000000
224.449443	8.999355	1.975980	0.003661	12.234732	0.007629	5.863471	0.000000	0.000000
224.469445	8.999355	1.940950	0.003682	12.017833	0.007674	5.759522	0.000000	0.000000
224.489447	8.999355	1.927018	0.003691	11.931569	0.007692	5.718180	0.000000	0.000000
224.509449	8.999355	1.926354	0.003691	11.927461	0.007693	5.716212	0.000000	0.000000
224.529450	8.999355	1.928860	0.003690	11.942973	0.007689	5.723646	0.000000	0.000000
224.549453	8.999355	1.935645	0.003686	11.984985	0.007681	5.743780	0.000000	0.000000
224.569455	8.999355	1.928381	0.003690	11.940008	0.007690	5.722225	0.000000	0.000000
224.589457	8.999355	1.930009	0.003689	11.950089	0.007688	5.727056	0.000000	0.000000
224.609458	8.999355	1.934556	0.003686	11.978241	0.007682	5.740548	0.000000	0.000000
224.629461	8.999274	1.930434	0.003689	11.952722	0.007687	5.728318	0.000000	0.000000
224.649463	8.999355	1.929689	0.003689	11.948110	0.007688	5.726108	0.000000	0.000000
224.669465	8.999355	1.933008	0.003687	11.968661	0.007684	5.735957	0.000000	0.000000
224.689466	8.999355	1.932701	0.003688	11.966756	0.007685	5.735044	0.000000	0.000000
224.709469	8.999355	1.931261	0.003688	11.957840	0.007686	5.730771	0.000000	0.000000
224.729471	8.999355	1.931176	0.003688	11.957317	0.007686	5.730520	0.000000	0.000000
224.749473	8.999355	1.932757	0.003688	11.967101	0.007684	5.735209	0.000000	0.000000
224.769475	8.999355	1.934922	0.003686	11.980512	0.007682	5.741636	0.000000	0.000000
224.789477	8.999355	1.931281	0.003688	11.957968	0.007686	5.730832	0.000000	0.000000
224.809479	8.999355	1.936201	0.003685	11.988429	0.007680	5.745430	0.000000	0.000000
224.829481	8.999355	1.931608	0.003688	11.959990	0.007686	5.731801	0.000000	0.000000
224.849483	8.999355	1.936518	0.003685	11.990389	0.007680	5.746370	0.000000	0.000000
224.869484	8.999355	1.928078	0.003690	11.938135	0.007690	5.721327	0.000000	0.000000
224.889487	8.999355	1.933504	0.003687	11.971732	0.007683	5.737429	0.000000	0.000000
224.909489	8.999355	1.930763	0.003689	11.954755	0.007687	5.729292	0.000000	0.000000
224.929491	8.999355	1.932542	0.003688	11.965773	0.007685	5.734573	0.000000	0.000000
224.949492	8.999274	1.931453	0.003688	11.959032	0.007686	5.731342	0.000000	0.000000
224.969495	8.999355	1.934052	0.003687	11.975122	0.007683	5.739053	0.000000	0.000000
224.989497	8.999355	1.939959	0.003683	12.011700	0.007675	5.756583	0.000000	0.000000
225.009499	8.999355	1.939918	0.003683	12.011441	0.007675	5.756459	0.000000	0.000000
225.029500	8.999355	1.933355	0.003687	11.970807	0.007684	5.736985	0.000000	0.000000
225.049503	8.999355	1.935640	0.003686	11.984958	0.007681	5.743767	0.000000	0.000000
225.069505	8.999355	1.937702	0.003684	11.997723	0.007678	5.749885	0.000000	0.000000
225.089507	8.999355	1.933877	0.003687	11.974041	0.007683	5.738535	0.000000	0.000000
225.109509	8.999355	1.933764	0.003687	11.973341	0.007683	5.738200	0.000000	0.000000
225.129511	8.999355	1.930619	0.003689	11.953868	0.007687	5.728867	0.000000	0.000000
225.149513	8.999355	1.937495	0.003685	11.996443	0.007678	5.749271	0.000000	0.000000
225.169515	8.999274	1.933583	0.003687	11.972219	0.007683	5.737662	0.000000	0.000000
225.189517	8.999355	1.932123	0.003688	11.963178	0.007685	5.733329	0.000000	0.000000
225.209518	8.999355	1.929326	0.003690	11.945861	0.007689	5.725030	0.000000	0.000000
225.229521	8.999355	1.935562	0.003686	11.984473	0.007681	5.743535	0.000000	0.000000
225.249523	8.999355	1.935234	0.003686	11.982442	0.007681	5.742561	0.000000	0.000000
225.269525	8.999355	1.938503	0.003684	12.002683	0.007677	5.752262	0.000000	0.000000
225.289526	8.999355	1.928625	0.003690	11.941519	0.007690	5.722949	0.000000	0.000000
225.309529	8.999355	1.927255	0.003691	11.933036	0.007692	5.718884	0.000000	0.000000
225.329531	8.999355	1.928481	0.003690	11.940626	0.007690	5.722521	0.000000	0.000000
225.349533	8.999355	1.923525	0.003693	11.909945	0.007696	5.707817	0.000000	0.000000
225.369534	8.999355	1.930064	0.003689	11.950432	0.007688	5.727221	0.000000	0.000000
225.389537	8.999355	1.925188	0.003692	11.920241	0.007694	5.712751	0.000000	0.000000
225.409539	8.999355	1.923792	0.003693	11.911594	0.007696	5.708608	0.000000	0.000000
225.429541	8.999355	1.927205	0.003691	11.932728	0.007692	5.718736	0.000000	0.000000
225.449543	8.999355	1.936333	0.003685	11.989248	0.007680	5.745823	0.000000	0.000000
225.469545	8.999355	1.927337	0.003691	11.933542	0.007691	5.719126	0.000000	0.000000
225.489547	8.999355	1.928906	0.003690	11.943261	0.007689	5.723784	0.000000	0.000000
225.509549	8.999355	1.932764	0.003688	11.967148	0.007684	5.735232	0.000000	0.000000
225.529551	8.999355	1.934645	0.003686	11.978797	0.007682	5.740814	0.000000	0.000000
225.549552	8.999355	1.935901	0.003686	11.986569	0.007680	5.744539	0.000000	0.000000
225.569555	8.999355	1.926195	0.003692	11.926472	0.007693	5.715738	0.000000	0.000000
225.589557	8.999355	1.929624	0.003689	11.947707	0.007688	5.725915	0.000000	0.000000
225.609559	8.999355	1.925850	0.003692	11.924341	0.007693	5.714716	0.000000	0.000000
225.629560	8.999355	1.922723	0.003694	11.904974	0.007697	5.705435	0.000000	0.000000
225.649563	8.999355	1.932030	0.003688	11.962604	0.007685	5.733054	0.000000	0.000000
225.669565	8.999355	1.928046	0.003690	11.937936	0.007691	5.721232	0.000000	0.000000
225.689567	8.999355	1.932394	0.003688	11.964858	0.007685	5.734134	0.000000	0.000000
225.709569	8.999355	1.930492	0.003689	11.953081	0.007687	5.728490	0.000000	0.000000
225.729571	8.999355	1.928800	0.003690	11.942603	0.007690	5.723468	0.000000	0.000000
225.749573	8.999355	1.917632	0.003697	11.873456	0.007704	5.690330	0.000000	0.000000
225.769575	8.999355	1.930289	0.003689	11.951823	0.007688	5.727887	0.000000	0.000000
225.789577	8.999355	1.921137	0.003695	11.895159	0.007699	5.700731	0.000000	0.000000
225.809578	8.999355	1.925307	0.003692	11.920973	0.007694	5.713102	0.000000	0.000000
225.829581	8.999355	1.930451	0.003689	11.952828	0.007687	5.728369	0.000000	0.000000
225.849583	8.999355	1.930324	0.003689	11.952038	0.007688	5.727990	0.000000	0.000000
225.869585	8.999355	1.927723	0.003691	11.935935	0.007691	5.720273	0.000000	0.000000
225.889586	8.999355	1.923153	0.003693	11.907636	0.007697	5.706711	0.000000	0.000000
225.909589	8.999355	1.925090	0.003692	11.919634	0.007694	5.712461	0.000000	0.000000
225.929591	8.999355	1.926669	0.003691	11.929407	0.007692	5.717144	0.000000	0.000000
225.949593	8.999355	1.920870	0.003695	11.893504	0.007700	5.699938	0.000000	0.000000
225.969594	8.999355	1.931163	0.003688	11.957235	0.007686	5.730481	0.000000	0.000000
225.989597	8.999355	1.927706	0.003691	11.935829	0.007691	5.720222	0.000000	0.000000
226.009599	8.999355	1.937217	0.003685	11.994717	0.007679	5.748444	0.000000	0.000000
226.029601	8.999355	1.926923	0.003691	11.930981	0.007692	5.717899	0.000000	0.000000
226.049603	8.999355	1.928672	0.003690	11.941813	0.007690	5.723090	0.000000	0.000000
226.069605	8.999355	1.932600	0.003688	11.966135	0.007685	5.734746	0.000000	0.000000
226.089607	8.999355	1.924130	0.003693	11.913691	0.007696	5.709612	0.000000	0.000000
226.109609	8.999355	1.927721	0.003691	11.935925	0.007691	5.720268	0.000000	0.000000
226.129611	8.999274	1.933042	0.003687	11.968871	0.007684	5.736057	0.000000	0.000000
226.149612	8.999355	1.934027	0.003687	11.974969	0.007683	5.738980	0.000000	0.000000
226.169615	8.999355	1.927476	0.003691	11.934408	0.007691	5.719541	0.000000	0.000000
226.189617	8.999355	1.929815	0.003689	11.948886	0.007688	5.726480	0.000000	0.000000
226.209619	8.999355	1.924201	0.003693	11.914129	0.007695	5.709822	0.000000	0.000000
226.229620	8.999355	1.925106	0.003692	11.919729	0.007694	5.712506	0.000000	0.000000
226.249623	8.999355	1.927689	0.003691	11.935726	0.007691	5.720173	0.000000	0.000000
226.269625	8.999355	1.931190	0.003688	11.957399	0.007686	5.730559	0.000000	0.000000
226.289627	8.999355	1.933085	0.003687	11.969135	0.007684	5.736184	0.000000	0.000000
226.309628	8.999355	1.931822	0.003688	11.961314	0.007686	5.732436	0.000000	0.000000
226.329631	8.999355	1.938272	0.003684	12.001254	0.007677	5.751577	0.000000	0.000000
226.349633	8.999355	1.936346	0.003685	11.989324	0.007680	5.745860	0.000000	0.000000
226.369635	8.999355	1.930012	0.003689	11.950105	0.007688	5.727064	0.000000	0.000000
226.389637	8.999355	1.922030	0.003694	11.900683	0.007698	5.703378	0.000000	0.000000
226.409639	8.999355	1.925882	0.003692	11.924537	0.007693	5.714810	0.000000	0.000000
226.429641	8.999355	1.928049	0.003690	11.937955	0.007691	5.721241	0.000000	0.000000
226.449643	8.999355	1.929535	0.003690	11.947154	0.007689	5.725650	0.000000	0.000000
226.469645	8.999355	1.930677	0.003689	11.954224	0.007687	5.729038	0.000000	0.000000
226.489646	8.999355	1.934393	0.003686	11.977237	0.007682	5.740067	0.000000	0.000000
226.509649	8.999355	1.930795	0.003689	11.954954	0.007687	5.729388	0.000000	0.000000
226.529651	8.999355	1.940058	0.003683	12.012312	0.007675	5.756877	0.000000	0.000000
226.549653	8.999355	1.932094	0.003688	11.963001	0.007685	5.733244	0.000000	0.000000
226.569654	8.999355	1.938463	0.003684	12.002433	0.007677	5.752142	0.000000	0.000000
226.589657	8.999355	1.931532	0.003688	11.959520	0.007686	5.731576	0.000000	0.000000
226.609659	8.999355	1.930669	0.003689	11.954175	0.007687	5.729015	0.000000	0.000000
226.629661	8.999355	1.925629	0.003692	11.922969	0.007694	5.714059	0.000000	0.000000
226.649662	8.999274	1.934367	0.003686	11.977071	0.007682	5.739987	0.000000	0.000000
226.669665	8.999355	1.940399	0.003683	12.014422	0.007675	5.757888	0.000000	0.000000
226.689667	8.999355	1.938774	0.003684	12.004360	0.007677	5.753065	0.000000	0.000000
226.709669	8.999355	1.931866	0.003688	11.961586	0.007686	5.732566	0.000000	0.000000
226.729671	8.999355	1.930551	0.003689	11.953446	0.007687	5.728665	0.000000	0.000000
226.749672	8.999274	1.923553	0.003693	11.910116	0.007696	5.707899	0.000000	0.000000
226.769675	8.999355	1.928485	0.003690	11.940651	0.007690	5.722533	0.000000	0.000000
226.789677	8.999355	1.926117	0.003692	11.925990	0.007693	5.715507	0.000000	0.000000
226.809679	8.999355	1.924166	0.003693	11.913914	0.007696	5.709719	0.000000	0.000000
226.829680	8.999355	1.928543	0.003690	11.941013	0.007690	5.722706	0.000000	0.000000
226.849683	8.999355	1.926715	0.003691	11.929696	0.007692	5.717283	0.000000	0.000000
226.869685	8.999355	1.929437	0.003690	11.946545	0.007689	5.725358	0.000000	0.000000
226.889687	8.999274	1.926572	0.003691	11.928808	0.007692	5.716857	0.000000	0.000000
226.909688	8.999355	1.930068	0.003689	11.950454	0.007688	5.727231	0.000000	0.000000
226.929691	8.999355	1.928156	0.003690	11.938614	0.007690	5.721557	0.000000	0.000000
226.949693	8.999355	1.930078	0.003689	11.950519	0.007688	5.727262	0.000000	0.000000
226.969695	8.999355	1.928846	0.003690	11.942886	0.007689	5.723604	0.000000	0.000000
226.989697	8.999355	1.919475	0.003696	11.884869	0.007702	5.695799	0.000000	0.000000
227.009699	8.999355	1.929231	0.003690	11.945270	0.007689	5.724747	0.000000	0.000000
227.029701	8.999355	1.928347	0.003690	11.939801	0.007690	5.722126	0.000000	0.000000
227.049703	8.999355	1.931021	0.003689	11.956356	0.007687	5.730060	0.000000	0.000000
227.069705	8.999355	1.923217	0.003693	11.908036	0.007697	5.706902	0.000000	0.000000
227.089706	8.999355	1.928810	0.003690	11.942662	0.007690	5.723497	0.000000	0.000000
227.109709	8.999355	1.927750	0.003691	11.936104	0.007691	5.720354	0.000000	0.000000
227.129711	8.999355	1.925867	0.003692	11.924444	0.007693	5.714766	0.000000	0.000000
227.149713	8.999274	1.929488	0.003689	11.946866	0.007689	5.725511	0.000000	0.000000
227.169714	8.999355	1.931384	0.003688	11.958605	0.007686	5.731137	0.000000	0.000000
227.189717	8.999355	1.925401	0.003692	11.921558	0.007694	5.713383	0.000000	0.000000
227.209719	8.999355	1.927165	0.003691	11.932478	0.007692	5.718616	0.000000	0.000000
227.229721	8.999274	1.928192	0.003690	11.938840	0.007690	5.721665	0.000000	0.000000
227.249722	8.999355	1.922089	0.003694	11.901048	0.007698	5.703553	0.000000	0.000000
227.269725	8.999355	1.931384	0.003688	11.958605	0.007686	5.731137	0.000000	0.000000
227.289727	8.999355	1.927398	0.003691	11.933921	0.007691	5.719308	0.000000	0.000000
227.309729	8.999355	1.928003	0.003690	11.937667	0.007691	5.721103	0.000000	0.000000
227.329731	8.999355	1.925524	0.003692	11.922318	0.007694	5.713747	0.000000	0.000000
227.349733	8.999355	1.926485	0.003691	11.928272	0.007693	5.716600	0.000000	0.000000
227.369735	8.999355	1.923864	0.003693	11.912041	0.007696	5.708822	0.000000	0.000000
227.389737	8.999355	1.926381	0.003691	11.927627	0.007693	5.716291	0.000000	0.000000
227.409739	8.999355	1.925956	0.003692	11.924991	0.007693	5.715028	0.000000	0.000000
227.429740	8.999355	1.924573	0.003693	11.916432	0.007695	5.710926	0.000000	0.000000
227.449743	8.999355	1.928557	0.003690	11.941100	0.007690	5.722748	0.000000	0.000000
227.469745	8.999355	1.931298	0.003688	11.958071	0.007686	5.730882	0.000000	0.000000
227.489747	8.999355	1.930917	0.003689	11.955711	0.007687	5.729750	0.000000	0.000000
227.509748	8.999355	1.926889	0.003691	11.930768	0.007692	5.717797	0.000000	0.000000
227.529751	8.999355	1.935327	0.003686	11.983017	0.007681	5.742837	0.000000	0.000000
227.549753	8.999355	1.934618	0.003686	11.978628	0.007682	5.740733	0.000000	0.000000
227.569755	8.999355	1.933448	0.003687	11.971381	0.007684	5.737260	0.000000	0.000000
227.589756	8.999355	1.932658	0.003688	11.966492	0.007685	5.734917	0.000000	0.000000
227.609759	8.999355	1.928354	0.003690	11.939842	0.007690	5.722145	0.000000	0.000000
227.629761	8.999355	1.931314	0.003688	11.958169	0.007686	5.730929	0.000000	0.000000
227.649763	8.999355	1.935816	0.003686	11.986044	0.007681	5.744287	0.000000	0.000000
227.669765	8.999355	1.926803	0.003691	11.930240	0.007692	5.717544	0.000000	0.000000
227.689767	8.999355	1.934926	0.003686	11.980536	0.007682	5.741648	0.000000	0.000000
227.709769	8.999355	1.932558	0.003688	11.965874	0.007685	5.734621	0.000000	0.000000
227.729771	8.999355	1.929625	0.003689	11.947712	0.007688	5.725917	0.000000	0.000000
227.749773	8.999355	1.925832	0.003692	11.924226	0.007693	5.714662	0.000000	0.000000
227.769774	8.999355	1.930967	0.003689	11.956019	0.007687	5.729898	0.000000	0.000000
227.789777	8.999355	1.928323	0.003690	11.939651	0.007690	5.722054	0.000000	0.000000
227.809779	8.999355	1.930061	0.003689	11.950413	0.007688	5.727211	0.000000	0.000000
227.829781	8.999355	1.928252	0.003690	11.939213	0.007690	5.721844	0.000000	0.000000
227.849782	8.999355	1.928710	0.003690	11.942044	0.007690	5.723201	0.000000	0.000000
227.869785	8.999355	1.928698	0.003690	11.941971	0.007690	5.723166	0.000000	0.000000
227.889787	8.999355	1.930249	0.003689	11.951578	0.007688	5.727770	0.000000	0.000000
227.909789	8.999355	1.929483	0.003690	11.946830	0.007689	5.725495	0.000000	0.000000
227.929790	8.999355	1.932661	0.003688	11.966511	0.007685	5.734926	0.000000	0.000000
227.949793	8.999355	1.925224	0.003692	11.920464	0.007694	5.712858	0.000000	0.000000
227.969795	8.999355	1.930735	0.003689	11.954584	0.007687	5.729210	0.000000	0.000000
227.989797	8.999355	1.932550	0.003688	11.965822	0.007685	5.734596	0.000000	0.000000
228.009799	8.999355	1.924961	0.003692	11.918831	0.007694	5.712076	0.000000	0.000000
228.029800	8.999355	1.924719	0.003692	11.917336	0.007695	5.711359	0.000000	0.000000
228.049803	8.999355	1.921717	0.003694	11.898747	0.007699	5.702451	0.000000	0.000000
228.069805	8.999355	1.924563	0.003693	11.916367	0.007695	5.710895	0.000000	0.000000
228.089807	8.999355	1.929965	0.003689	11.949814	0.007688	5.726924	0.000000	0.000000
228.109808	8.999355	1.930610	0.003689	11.953813	0.007687	5.728841	0.000000	0.000000
228.129811	8.999355	1.932234	0.003688	11.963864	0.007685	5.733658	0.000000	0.000000
228.149813	8.999274	1.925622	0.003692	11.922928	0.007694	5.714039	0.000000	0.000000
228.169815	8.999355	1.929929	0.003689	11.949596	0.007688	5.726820	0.000000	0.000000
228.189816	8.999355	1.934144	0.003687	11.975691	0.007683	5.739326	0.000000	0.000000
228.209819	8.999355	1.924383	0.003693	11.915256	0.007695	5.710363	0.000000	0.000000
228.229821	8.999355	1.929673	0.003689	11.948009	0.007688	5.726059	0.000000	0.000000
228.249823	8.999355	1.933324	0.003687	11.970613	0.007684	5.736892	0.000000	0.000000
228.269825	8.999355	1.937645	0.003684	11.997369	0.007678	5.749715	0.000000	0.000000
228.289827	8.999355	1.929850	0.003689	11.949104	0.007688	5.726584	0.000000	0.000000
228.309829	8.999355	1.932641	0.003688	11.966388	0.007685	5.734867	0.000000	0.000000
228.329831	8.999355	1.932274	0.003688	11.964112	0.007685	5.733777	0.000000	0.000000
228.349833	8.999355	1.930911	0.003689	11.955673	0.007687	5.729732	0.000000	0.000000
228.369834	8.999355	1.932161	0.003688	11.963413	0.007685	5.733441	0.000000	0.000000
228.389837	8.999355	1.929321	0.003690	11.945831	0.007689	5.725016	0.000000	0.000000
228.409839	8.999355	1.928039	0.003690	11.937890	0.007691	5.721210	0.000000	0.000000
228.429841	8.999355	1.929274	0.003690	11.945537	0.007689	5.724875	0.000000	0.000000
228.449842	8.999355	1.927392	0.003691	11.933888	0.007691	5.719292	0.000000	0.000000
228.469845	8.999355	1.928014	0.003690	11.937735	0.007691	5.721135	0.000000	0.000000
228.489847	8.999355	1.927392	0.003691	11.933883	0.007691	5.719289	0.000000	0.000000
228.509849	8.999274	1.925907	0.003692	11.924689	0.007693	5.714883	0.000000	0.000000
228.529850	8.999355	1.925460	0.003692	11.921926	0.007694	5.713559	0.000000	0.000000
228.549853	8.999355	1.929448	0.003690	11.946613	0.007689	5.725390	0.000000	0.000000
228.569855	8.999355	1.925175	0.003692	11.920159	0.007694	5.712712	0.000000	0.000000
228.589857	8.999355	1.923514	0.003693	11.909874	0.007696	5.707783	0.000000	0.000000
228.609859	8.999355	1.927147	0.003691	11.932366	0.007692	5.718563	0.000000	0.000000
228.629861	8.999355	1.929675	0.003689	11.948023	0.007688	5.726066	0.000000	0.000000
228.649863	8.999355	1.932436	0.003688	11.965117	0.007685	5.734258	0.000000	0.000000
228.669865	8.999355	1.930915	0.003689	11.955697	0.007687	5.729744	0.000000	0.000000
228.689867	8.999355	1.933889	0.003687	11.974112	0.007683	5.738569	0.000000	0.000000
228.709868	8.999355	1.923508	0.003693	11.909839	0.007696	5.707766	0.000000	0.000000
228.729871	8.999355	1.935690	0.003686	11.985262	0.007681	5.743913	0.000000	0.000000
228.749873	8.999355	1.935702	0.003686	11.985336	0.007681	5.743948	0.000000	0.000000
228.769875	8.999355	1.929484	0.003690	11.946841	0.007689	5.725500	0.000000	0.000000
228.789876	8.999355	1.927364	0.003691	11.933714	0.007691	5.719208	0.000000	0.000000
228.809879	8.999355	1.928037	0.003690	11.937882	0.007691	5.721206	0.000000	0.000000
228.829881	8.999355	1.931398	0.003688	11.958692	0.007686	5.731179	0.000000	0.000000
228.849883	8.999355	1.926576	0.003691	11.928835	0.007692	5.716870	0.000000	0.000000
228.869884	8.999355	1.930238	0.003689	11.951510	0.007688	5.727737	0.000000	0.000000
228.889887	8.999274	1.931583	0.003688	11.959838	0.007686	5.731728	0.000000	0.000000
228.909889	8.999355	1.937977	0.003684	11.999427	0.007678	5.750701	0.000000	0.000000
228.929891	8.999355	1.928007	0.003690	11.937694	0.007691	5.721116	0.000000	0.000000
228.949893	8.999355	1.933059	0.003687	11.968977	0.007684	5.736108	0.000000	0.000000
228.969895	8.999355	1.925398	0.003692	11.921537	0.007694	5.713373	0.000000	0.000000
228.989897	8.999355	1.925612	0.003692	11.922862	0.007694	5.714008	0.000000	0.000000
229.009899	8.999355	1.923812	0.003693	11.911720	0.007696	5.708668	0.000000	0.000000
229.029901	8.999355	1.923517	0.003693	11.909893	0.007696	5.707792	0.000000	0.000000
229.049902	8.999355	1.929044	0.003690	11.944113	0.007689	5.724192	0.000000	0.000000
229.069905	8.999355	1.926536	0.003691	11.928588	0.007692	5.716752	0.000000	0.000000
229.089907	8.999355	1.928004	0.003690	11.937675	0.007691	5.721107	0.000000	0.000000
229.109909	8.999355	1.924626	0.003693	11.916756	0.007695	5.711081	0.000000	0.000000
229.129910	8.999355	1.927749	0.003691	11.936099	0.007691	5.720351	0.000000	0.000000
229.149913	8.999355	1.927007	0.003691	11.931501	0.007692	5.718148	0.000000	0.000000
229.169915	8.999355	1.923350	0.003693	11.908861	0.007697	5.707298	0.000000	0.000000
229.189917	8.999355	1.925485	0.003692	11.922076	0.007694	5.713631	0.000000	0.000000
229.209918	8.999355	1.933258	0.003687	11.970208	0.007684	5.736698	0.000000	0.000000
229.229921	8.999274	1.927603	0.003691	11.935192	0.007691	5.719917	0.000000	0.000000
229.249923	8.999355	1.920632	0.003695	11.892029	0.007700	5.699231	0.000000	0.000000
229.269925	8.999355	1.930405	0.003689	11.952542	0.007687	5.728232	0.000000	0.000000
229.289927	8.999355	1.918933	0.003696	11.881512	0.007702	5.694191	0.000000	0.000000
229.309928	8.999355	1.924952	0.003692	11.918779	0.007694	5.712051	0.000000	0.000000
229.329931	8.999355	1.928166	0.003690	11.938680	0.007690	5.721588	0.000000	0.000000
229.349933	8.999355	1.930510	0.003689	11.953193	0.007687	5.728544	0.000000	0.000000
229.369935	8.999355	1.928934	0.003690	11.943430	0.007689	5.723865	0.000000	0.000000
229.389936	8.999355	1.927439	0.003691	11.934177	0.007691	5.719430	0.000000	0.000000
229.409939	8.999355	1.925936	0.003692	11.924872	0.007693	5.714971	0.000000	0.000000
229.429941	8.999355	1.927301	0.003691	11.933322	0.007691	5.719021	0.000000	0.000000
229.449943	8.999355	1.919585	0.003696	11.885544	0.007701	5.696123	0.000000	0.000000
229.469944	8.999355	1.925806	0.003692	11.924063	0.007693	5.714583	0.000000	0.000000
229.489947	8.999355	1.922843	0.003694	11.905720	0.007697	5.705792	0.000000	0.000000
229.509949	8.999355	1.927308	0.003691	11.933363	0.007691	5.719040	0.000000	0.000000
229.529951	8.999355	1.927902	0.003691	11.937043	0.007691	5.720804	0.000000	0.000000
229.549953	8.999355	1.926270	0.003692	11.926938	0.007693	5.715961	0.000000	0.000000
229.569955	8.999355	1.929468	0.003690	11.946738	0.007689	5.725450	0.000000	0.000000
229.589957	8.999355	1.932170	0.003688	11.963470	0.007685	5.733469	0.000000	0.000000
229.609959	8.999355	1.927323	0.003691	11.933455	0.007691	5.719085	0.000000	0.000000
229.629961	8.999355	1.935595	0.003686	11.984674	0.007681	5.743631	0.000000	0.000000
229.649962	8.999355	1.934345	0.003687	11.976937	0.007682	5.739923	0.000000	0.000000
229.669965	8.999355	1.931678	0.003688	11.960421	0.007686	5.732008	0.000000	0.000000
229.689967	8.999355	1.927123	0.003691	11.932222	0.007692	5.718493	0.000000	0.000000
229.709969	8.999355	1.931736	0.003688	11.960780	0.007686	5.732180	0.000000	0.000000
229.729970	8.999355	1.927075	0.003691	11.931920	0.007692	5.718349	0.000000	0.000000
229.749973	8.999355	1.931125	0.003689	11.957001	0.007687	5.730369	0.000000	0.000000
229.769975	8.999274	1.926618	0.003691	11.929094	0.007692	5.716994	0.000000	0.000000
229.789977	8.999355	1.930800	0.003689	11.954987	0.007687	5.729403	0.000000	0.000000
229.809978	8.999274	1.927170	0.003691	11.932511	0.007692	5.718632	0.000000	0.000000
229.829981	8.999355	1.932061	0.003688	11.962797	0.007685	5.733147	0.000000	0.000000
229.849983	8.999355	1.935372	0.003686	11.983297	0.007681	5.742971	0.000000	0.000000
229.869985	8.999355	1.924534	0.003693	11.916193	0.007695	5.710811	0.000000	0.000000
229.889987	8.999355	1.926319	0.003691	11.927243	0.007693	5.716107	0.000000	0.000000
229.909989	8.999355	1.927283	0.003691	11.933208	0.007691	5.718966	0.000000	0.000000
229.929991	8.999355	1.926839	0.003691	11.930463	0.007692	5.717651	0.000000	0.000000
229.949993	8.999355	1.927283	0.003691	11.933208	0.007691	5.718966	0.000000	0.000000
229.969995	8.999355	1.930316	0.003689	11.951989	0.007688	5.727967	0.000000	0.000000
229.989996	8.999274	1.921834	0.003694	11.899474	0.007698	5.702799	0.000000	0.000000
230.009999	8.999355	1.926544	0.003691	11.928637	0.007692	5.716775	0.000000	0.000000
230.030001	8.999355	1.926910	0.003691	11.930899	0.007692	5.717859	0.000000	0.000000
230.050003	8.999355	1.929163	0.003690	11.944854	0.007689	5.724547	0.000000	0.000000
230.070004	8.999355	1.930090	0.003689	11.950593	0.007688	5.727298	0.000000	0.000000
230.090007	8.999355	1.932418	0.003688	11.965008	0.007685	5.734206	0.000000	0.000000
230.110009	8.999355	1.930158	0.003689	11.951015	0.007688	5.727500	0.000000	0.000000
230.130011	8.999355	1.931639	0.003688	11.960181	0.007686	5.731893	0.000000	0.000000
230.150012	8.999355	1.925561	0.003692	11.922547	0.007694	5.713857	0.000000	0.000000
230.170015	8.999355	1.925813	0.003692	11.924107	0.007693	5.714604	0.000000	0.000000
230.190017	8.999355	1.919292	0.003696	11.883731	0.007702	5.695254	0.000000	0.000000
230.210019	8.999355	1.927855	0.003691	11.936755	0.007691	5.720666	0.000000	0.000000
230.230021	8.999355	1.926197	0.003692	11.926489	0.007693	5.715746	0.000000	0.000000
230.250023	8.999355	1.929025	0.003690	11.943996	0.007689	5.724136	0.000000	0.000000
230.270025	8.999355	1.920879	0.003695	11.893561	0.007700	5.699965	0.000000	0.000000
230.290027	8.999355	1.927843	0.003691	11.936676	0.007691	5.720628	0.000000	0.000000
230.310029	8.999355	1.921559	0.003694	11.897770	0.007699	5.701982	0.000000	0.000000
230.330030	8.999355	1.925816	0.003692	11.924128	0.007693	5.714615	0.000000	0.000000
230.350033	8.999355	1.929971	0.003689	11.949855	0.007688	5.726944	0.000000	0.000000
230.370035	8.999355	1.923135	0.003693	11.907524	0.007697	5.706657	0.000000	0.000000
230.390037	8.999355	1.925698	0.003692	11.923396	0.007694	5.714264	0.000000	0.000000
230.410038	8.999355	1.921715	0.003694	11.898737	0.007699	5.702446	0.000000	0.000000
230.430041	8.999355	1.927734	0.003691	11.936003	0.007691	5.720306	0.000000	0.000000
230.450043	8.999355	1.928348	0.003690	11.939804	0.007690	5.722127	0.000000	0.000000
230.470045	8.999355	1.923672	0.003693	11.910854	0.007696	5.708253	0.000000	0.000000
230.490047	8.999355	1.925263	0.003692	11.920704	0.007694	5.712973	0.000000	0.000000
230.510049	8.999355	1.924303	0.003693	11.914758	0.007695	5.710124	0.000000	0.000000
230.530051	8.999355	1.915453	0.003698	11.859964	0.007707	5.683864	0.000000	0.000000
230.550053	8.999355	1.919801	0.003696	11.886883	0.007701	5.696765	0.000000	0.000000
230.570055	8.999355	1.920610	0.003695	11.891895	0.007700	5.699167	0.000000	0.000000
230.590056	8.999355	1.922396	0.003694	11.902954	0.007698	5.704467	0.000000	0.000000
230.610059	8.999355	1.923225	0.003693	11.908085	0.007697	5.706926	0.000000	0.000000
230.630061	8.999274	1.920270	0.003695	11.889791	0.007700	5.698158	0.000000	0.000000
230.650063	8.999355	1.918633	0.003696	11.879650	0.007703	5.693298	0.000000	0.000000
230.670064	8.999355	1.923584	0.003693	11.910309	0.007696	5.707992	0.000000	0.000000
230.690067	8.999355	1.920280	0.003695	11.889851	0.007701	5.698187	0.000000	0.000000
230.710069	8.999355	1.922220	0.003694	11.901865	0.007698	5.703945	0.000000	0.000000
230.730071	8.999355	1.919367	0.003696	11.884199	0.007702	5.695479	0.000000	0.000000
230.750072	8.999274	1.909114	0.003702	11.820715	0.007715	5.665054	0.000000	0.000000
230.770075	8.999355	1.914215	0.003699	11.852298	0.007708	5.680190	0.000000	0.000000
230.790077	8.999274	1.914353	0.003699	11.853150	0.007708	5.680598	0.000000	0.000000
230.810079	8.999355	1.920655	0.003695	11.892173	0.007700	5.699300	0.000000	0.000000
230.830081	8.999355	1.922483	0.003694	11.903493	0.007698	5.704725	0.000000	0.000000
230.850083	8.999355	1.922163	0.003694	11.901511	0.007698	5.703775	0.000000	0.000000
230.870085	8.999355	1.919565	0.003696	11.885424	0.007701	5.696066	0.000000	0.000000
230.890087	8.999274	1.923779	0.003693	11.911513	0.007696	5.708569	0.000000	0.000000
230.910089	8.999355	1.920766	0.003695	11.892862	0.007700	5.699630	0.000000	0.000000
230.930090	8.999355	1.923134	0.003693	11.907522	0.007697	5.706656	0.000000	0.000000
230.950093	8.999355	1.925502	0.003692	11.922185	0.007694	5.713683	0.000000	0.000000
230.970095	8.999355	1.923502	0.003693	11.909798	0.007696	5.707747	0.000000	0.000000
230.990097	8.999355	1.927753	0.003691	11.936121	0.007691	5.720362	0.000000	0.000000
231.010098	8.999355	1.927307	0.003691	11.933357	0.007691	5.719038	0.000000	0.000000
231.030101	8.999355	1.932262	0.003688	11.964039	0.007685	5.733742	0.000000	0.000000
231.050103	8.999355	1.925271	0.003692	11.920750	0.007694	5.712995	0.000000	0.000000
231.070105	8.999355	1.925962	0.003692	11.925029	0.007693	5.715046	0.000000	0.000000
231.090106	8.999355	1.925841	0.003692	11.924281	0.007693	5.714688	0.000000	0.000000
231.110109	8.999355	1.926930	0.003691	11.931024	0.007692	5.717919	0.000000	0.000000
231.130111	8.999355	1.924000	0.003693	11.912885	0.007696	5.709226	0.000000	0.000000
231.150113	8.999355	1.922970	0.003694	11.906506	0.007697	5.706169	0.000000	0.000000
231.170115	8.999355	1.926646	0.003691	11.929266	0.007692	5.717077	0.000000	0.000000
231.190117	8.999355	1.925294	0.003692	11.920894	0.007694	5.713065	0.000000	0.000000
231.210119	8.999355	1.920353	0.003695	11.890300	0.007700	5.698402	0.000000	0.000000
231.230121	8.999355	1.923148	0.003693	11.907606	0.007697	5.706696	0.000000	0.000000
231.250123	8.999355	1.924699	0.003692	11.917211	0.007695	5.711299	0.000000	0.000000
231.270124	8.999355	1.918809	0.003696	11.880742	0.007702	5.693822	0.000000	0.000000
231.290127	8.999355	1.923298	0.003693	11.908534	0.007697	5.707141	0.000000	0.000000
231.310129	8.999355	1.918954	0.003696	11.881640	0.007702	5.694252	0.000000	0.000000
231.330131	8.999355	1.919995	0.003695	11.888084	0.007701	5.697340	0.000000	0.000000
231.350132	8.999355	1.918149	0.003697	11.876653	0.007703	5.691862	0.000000	0.000000
231.370135	8.999355	1.916685	0.003697	11.867592	0.007705	5.687520	0.000000	0.000000
231.390137	8.999355	1.921710	0.003694	11.898701	0.007699	5.702429	0.000000	0.000000
231.410139	8.999355	1.924506	0.003693	11.916018	0.007695	5.710728	0.000000	0.000000
231.430140	8.999355	1.921928	0.003694	11.900054	0.007698	5.703077	0.000000	0.000000
231.450143	8.999355	1.925714	0.003692	11.923494	0.007694	5.714311	0.000000	0.000000
231.470145	8.999355	1.929658	0.003689	11.947917	0.007688	5.726015	0.000000	0.000000
231.490147	8.999274	1.920464	0.003695	11.890991	0.007700	5.698734	0.000000	0.000000
231.510149	8.999355	1.921133	0.003695	11.895129	0.007699	5.700717	0.000000	0.000000
231.530150	8.999355	1.917547	0.003697	11.872928	0.007704	5.690077	0.000000	0.000000
231.550153	8.999355	1.918795	0.003696	11.880654	0.007702	5.693780	0.000000	0.000000
231.570155	8.999274	1.920389	0.003695	11.890526	0.007700	5.698511	0.000000	0.000000
231.590157	8.999355	1.925418	0.003692	11.921662	0.007694	5.713433	0.000000	0.000000
231.610158	8.999274	1.923521	0.003693	11.909915	0.007696	5.707803	0.000000	0.000000
231.630161	8.999355	1.928311	0.003690	11.939575	0.007690	5.722017	0.000000	0.000000
231.650163	8.999355	1.920660	0.003695	11.892206	0.007700	5.699316	0.000000	0.000000
231.670165	8.999355	1.923896	0.003693	11.912237	0.007696	5.708916	0.000000	0.000000
231.690166	8.999355	1.921013	0.003695	11.894386	0.007700	5.700361	0.000000	0.000000
231.710169	8.999355	1.925526	0.003692	11.922329	0.007694	5.713752	0.000000	0.000000
231.730171	8.999355	1.927049	0.003691	11.931765	0.007692	5.718274	0.000000	0.000000
231.750173	8.999355	1.924855	0.003692	11.918180	0.007695	5.711764	0.000000	0.000000
231.770175	8.999355	1.932651	0.003688	11.966448	0.007685	5.734896	0.000000	0.000000
231.790177	8.999355	1.927535	0.003691	11.934770	0.007691	5.719715	0.000000	0.000000
231.810179	8.999355	1.927915	0.003691	11.937125	0.007691	5.720843	0.000000	0.000000
231.830181	8.999355	1.926061	0.003692	11.925642	0.007693	5.715340	0.000000	0.000000
231.850183	8.999355	1.930284	0.003689	11.951791	0.007688	5.727872	0.000000	0.000000
231.870184	8.999355	1.931614	0.003688	11.960029	0.007686	5.731820	0.000000	0.000000
231.890187	8.999355	1.936674	0.003685	11.991355	0.007679	5.746833	0.000000	0.000000
231.910189	8.999274	1.925765	0.003692	11.923810	0.007693	5.714462	0.000000	0.000000
231.930191	8.999355	1.930730	0.003689	11.954557	0.007687	5.729197	0.000000	0.000000
231.950192	8.999355	1.926012	0.003692	11.925340	0.007693	5.715195	0.000000	0.000000
231.970195	8.999355	1.925913	0.003692	11.924730	0.007693	5.714903	0.000000	0.000000
231.990197	8.999355	1.934403	0.003686	11.977294	0.007682	5.740094	0.000000	0.000000
232.010199	8.999355	1.927498	0.003691	11.934542	0.007691	5.719605	0.000000	0.000000
232.030200	8.999355	1.920697	0.003695	11.892432	0.007700	5.699424	0.000000	0.000000
232.050203	8.999355	1.921235	0.003695	11.895764	0.007699	5.701021	0.000000	0.000000
232.070205	8.999355	1.927041	0.003691	11.931710	0.007692	5.718248	0.000000	0.000000
232.090207	8.999355	1.927313	0.003691	11.933395	0.007691	5.719056	0.000000	0.000000
232.110209	8.999355	1.927199	0.003691	11.932690	0.007692	5.718718	0.000000	0.000000
232.130211	8.999355	1.926735	0.003691	11.929818	0.007692	5.717341	0.000000	0.000000
232.150213	8.999355	1.930095	0.003689	11.950620	0.007688	5.727311	0.000000	0.000000
232.170215	8.999274	1.927502	0.003691	11.934569	0.007691	5.719618	0.000000	0.000000
232.190217	8.999355	1.922308	0.003694	11.902406	0.007698	5.704204	0.000000	0.000000
232.210218	8.999274	1.920959	0.003695	11.894051	0.007700	5.700200	0.000000	0.000000
232.230221	8.999355	1.921653	0.003694	11.898353	0.007699	5.702262	0.000000	0.000000
232.250223	8.999355	1.920152	0.003695	11.889058	0.007701	5.697807	0.000000	0.000000
232.270225	8.999355	1.925578	0.003692	11.922653	0.007694	5.713907	0.000000	0.000000
232.290226	8.999355	1.928807	0.003690	11.942646	0.007690	5.723489	0.000000	0.000000
232.310229	8.999355	1.928994	0.003690	11.943806	0.007689	5.724045	0.000000	0.000000
232.330231	8.999355	1.928638	0.003690	11.941601	0.007690	5.722988	0.000000	0.000000
232.350233	8.999274	1.925695	0.003692	11.923377	0.007693	5.714254	0.000000	0.000000
232.370234	8.999355	1.922509	0.003694	11.903651	0.007698	5.704801	0.000000	0.000000
232.390237	8.999355	1.927766	0.003691	11.936199	0.007691	5.720400	0.000000	0.000000
232.410239	8.999355	1.924980	0.003692	11.918950	0.007694	5.712133	0.000000	0.000000
232.430241	8.999355	1.931388	0.003688	11.958629	0.007686	5.731149	0.000000	0.000000
232.450243	8.999355	1.924280	0.003693	11.914616	0.007695	5.710056	0.000000	0.000000
232.470245	8.999355	1.931405	0.003688	11.958733	0.007686	5.731199	0.000000	0.000000
232.490247	8.999355	1.930748	0.003689	11.954663	0.007687	5.729248	0.000000	0.000000
232.510249	8.999355	1.924642	0.003693	11.916857	0.007695	5.711130	0.000000	0.000000
232.530251	8.999355	1.925442	0.003692	11.921812	0.007694	5.713504	0.000000	0.000000
232.550252	8.999355	1.922503	0.003694	11.903612	0.007698	5.704782	0.000000	0.000000
232.570255	8.999355	1.929877	0.003689	11.949270	0.007688	5.726664	0.000000	0.000000
232.590257	8.999355	1.925992	0.003692	11.925217	0.007693	5.715136	0.000000	0.000000
232.610259	8.999355	1.924006	0.003693	11.912920	0.007696	5.709243	0.000000	0.000000
232.630260	8.999355	1.926978	0.003691	11.931321	0.007692	5.718062	0.000000	0.000000
232.650263	8.999355	1.921582	0.003694	11.897909	0.007699	5.702049	0.000000	0.000000
232.670265	8.999355	1.922668	0.003694	11.904633	0.007697	5.705272	0.000000	0.000000
232.690267	8.999355	1.924191	0.003693	11.914064	0.007695	5.709791	0.000000	0.000000
232.710268	8.999355	1.928722	0.003690	11.942118	0.007690	5.723236	0.000000	0.000000
232.730271	8.999355	1.927309	0.003691	11.933371	0.007691	5.719044	0.000000	0.000000
232.750273	8.999355	1.929729	0.003689	11.948358	0.007688	5.726226	0.000000	0.000000
232.770275	8.999355	1.919157	0.003696	11.882898	0.007702	5.694855	0.000000	0.000000
232.790277	8.999355	1.920526	0.003695	11.891373	0.007700	5.698916	0.000000	0.000000
232.810278	8.999274	1.921502	0.003694	11.897414	0.007699	5.701812	0.000000	0.000000
232.830281	8.999355	1.921710	0.003694	11.898707	0.007699	5.702431	0.000000	0.000000
232.850283	8.999355	1.934980	0.003686	11.980866	0.007682	5.741806	0.000000	0.000000
232.870285	8.999355	1.930271	0.003689	11.951714	0.007688	5.727835	0.000000	0.000000
232.890286	8.999355	1.929145	0.003690	11.944737	0.007689	5.724491	0.000000	0.000000
232.910289	8.999355	1.926742	0.003691	11.929859	0.007692	5.717361	0.000000	0.000000
232.930291	8.999355	1.919940	0.003695	11.887746	0.007701	5.697179	0.000000	0.000000
232.950293	8.999355	1.927643	0.003691	11.935437	0.007691	5.720034	0.000000	0.000000
232.970294	8.999355	1.919315	0.003696	11.883872	0.007702	5.695322	0.000000	0.000000
232.990297	8.999355	1.929345	0.003690	11.945981	0.007689	5.725087	0.000000	0.000000
233.010299	8.999355	1.921720	0.003694	11.898764	0.007699	5.702459	0.000000	0.000000
233.030301	8.999355	1.925872	0.003692	11.924471	0.007693	5.714779	0.000000	0.000000
233.050303	8.999355	1.928524	0.003690	11.940896	0.007690	5.722650	0.000000	0.000000
233.070305	8.999355	1.922777	0.003694	11.905311	0.007697	5.705596	0.000000	0.000000
233.090307	8.999355	1.920653	0.003695	11.892162	0.007700	5.699295	0.000000	0.000000
233.110309	8.999355	1.927848	0.003691	11.936709	0.007691	5.720644	0.000000	0.000000
233.130311	8.999355	1.922528	0.003694	11.903770	0.007698	5.704858	0.000000	0.000000
233.150312	8.999355	1.927086	0.003691	11.931988	0.007692	5.718381	0.000000	0.000000
233.170315	8.999355	1.925566	0.003692	11.922577	0.007694	5.713871	0.000000	0.000000
233.190317	8.999355	1.924517	0.003693	11.916084	0.007695	5.710759	0.000000	0.000000
233.210319	8.999355	1.925246	0.003692	11.920600	0.007694	5.712924	0.000000	0.000000
233.230320	8.999355	1.921688	0.003694	11.898571	0.007699	5.702366	0.000000	0.000000
233.250323	8.999355	1.919813	0.003696	11.886957	0.007701	5.696800	0.000000	0.000000
233.270325	8.999274	1.926131	0.003692	11.926078	0.007693	5.715549	0.000000	0.000000
233.290327	8.999355	1.917237	0.003697	11.871009	0.007704	5.689157	0.000000	0.000000
233.310328	8.999355	1.924355	0.003693	11.915079	0.007695	5.710278	0.000000	0.000000
233.330331	8.999355	1.924227	0.003693	11.914287	0.007695	5.709898	0.000000	0.000000
233.350333	8.999355	1.916870	0.003697	11.868739	0.007705	5.688069	0.000000	0.000000
233.370335	8.999355	1.932300	0.003688	11.964276	0.007685	5.733855	0.000000	0.000000
233.390337	8.999355	1.922270	0.003694	11.902172	0.007698	5.704092	0.000000	0.000000
233.410339	8.999355	1.928851	0.003690	11.942921	0.007689	5.723621	0.000000	0.000000
233.430341	8.999274	1.924740	0.003692	11.917464	0.007695	5.711421	0.000000	0.000000
233.450343	8.999355	1.928522	0.003690	11.940882	0.007690	5.722644	0.000000	0.000000
233.470345	8.999355	1.931694	0.003688	11.960521	0.007686	5.732056	0.000000	0.000000
233.490346	8.999355	1.927474	0.003691	11.934395	0.007691	5.719535	0.000000	0.000000
233.510349	8.999355	1.928103	0.003690	11.938288	0.007690	5.721400	0.000000	0.000000
233.530351	8.999355	1.927269	0.003691	11.933123	0.007692	5.718925	0.000000	0.000000
233.550353	8.999355	1.922467	0.003694	11.903389	0.007698	5.704675	0.000000	0.000000
233.570354	8.999355	1.919661	0.003696	11.886018	0.007701	5.696350	0.000000	0.000000
233.590357	8.999355	1.921966	0.003694	11.900288	0.007698	5.703189	0.000000	0.000000
233.610359	8.999355	1.919271	0.003696	11.883603	0.007702	5.695193	0.000000	0.000000
233.630361	8.999355	1.924536	0.003693	11.916203	0.007695	5.710817	0.000000	0.000000
233.650362	8.999355	1.929206	0.003690	11.945118	0.007689	5.724674	0.000000	0.000000
233.670365	8.999355	1.926965	0.003691	11.931245	0.007692	5.718025	0.000000	0.000000
233.690367	8.999355	1.925566	0.003692	11.922577	0.007694	5.713871	0.000000	0.000000
233.710369	8.999355	1.926780	0.003691	11.930093	0.007692	5.717473	0.000000	0.000000
233.730371	8.999274	1.917854	0.003697	11.874826	0.007704	5.690986	0.000000	0.000000
233.750373	8.999355	1.925259	0.003692	11.920679	0.007694	5.712962	0.000000	0.000000
233.770375	8.999355	1.918308	0.003696	11.877641	0.007703	5.692335	0.000000	0.000000
233.790377	8.999355	1.928345	0.003690	11.939785	0.007690	5.722118	0.000000	0.000000
233.810379	8.999355	1.927840	0.003691	11.936660	0.007691	5.720620	0.000000	0.000000
233.830380	8.999355	1.929543	0.003689	11.947203	0.007689	5.725673	0.000000	0.000000
233.850383	8.999355	1.924640	0.003693	11.916843	0.007695	5.711123	0.000000	0.000000
233.870385	8.999355	1.923074	0.003693	11.907152	0.007697	5.706478	0.000000	0.000000
233.890387	8.999355	1.928337	0.003690	11.939739	0.007690	5.722096	0.000000	0.000000
233.910388	8.999274	1.928248	0.003690	11.939186	0.007690	5.721831	0.000000	0.000000
233.930391	8.999355	1.924054	0.003693	11.913220	0.007696	5.709387	0.000000	0.000000
233.950393	8.999355	1.923951	0.003693	11.912577	0.007696	5.709079	0.000000	0.000000
233.970395	8.999355	1.925367	0.003692	11.921346	0.007694	5.713281	0.000000	0.000000
233.990397	8.999355	1.929597	0.003689	11.947536	0.007689	5.725832	0.000000	0.000000
234.010399	8.999355	1.919935	0.003695	11.887714	0.007701	5.697163	0.000000	0.000000
234.030401	8.999355	1.927938	0.003690	11.937264	0.007691	5.720910	0.000000	0.000000
234.050403	8.999355	1.919400	0.003696	11.884400	0.007702	5.695575	0.000000	0.000000
234.070405	8.999355	1.913963	0.003699	11.850738	0.007709	5.679442	0.000000	0.000000
234.090406	8.999355	1.918361	0.003696	11.877967	0.007703	5.692492	0.000000	0.000000
234.110409	8.999355	1.918730	0.003696	11.880252	0.007703	5.693587	0.000000	0.000000
234.130411	8.999355	1.926589	0.003691	11.928914	0.007692	5.716908	0.000000	0.000000
234.150413	8.999355	1.922228	0.003694	11.901914	0.007698	5.703968	0.000000	0.000000
234.170414	8.999355	1.917253	0.003697	11.871107	0.007704	5.689204	0.000000	0.000000
234.190417	8.999355	1.919664	0.003696	11.886034	0.007701	5.696358	0.000000	0.000000
234.210419	8.999355	1.918645	0.003696	11.879729	0.007703	5.693336	0.000000	0.000000
234.230421	8.999355	1.922713	0.003694	11.904916	0.007697	5.705407	0.000000	0.000000
234.250422	8.999355	1.919062	0.003696	11.882307	0.007702	5.694572	0.000000	0.000000
234.270425	8.999355	1.918309	0.003696	11.877646	0.007703	5.692338	0.000000	0.000000
234.290427	8.999355	1.921199	0.003695	11.895540	0.007699	5.700914	0.000000	0.000000
234.310429	8.999355	1.917262	0.003697	11.871161	0.007704	5.689230	0.000000	0.000000
234.330431	8.999355	1.920778	0.003695	11.892935	0.007700	5.699665	0.000000	0.000000
234.350433	8.999355	1.919039	0.003696	11.882168	0.007702	5.694505	0.000000	0.000000
234.370435	8.999355	1.923055	0.003694	11.907034	0.007697	5.706422	0.000000	0.000000
234.390437	8.999355	1.917835	0.003697	11.874709	0.007704	5.690930	0.000000	0.000000
234.410439	8.999355	1.926082	0.003692	11.925773	0.007693	5.715403	0.000000	0.000000
234.430440	8.999355	1.925212	0.003692	11.920388	0.007694	5.712822	0.000000	0.000000
234.450443	8.999355	1.925534	0.003692	11.922383	0.007694	5.713778	0.000000	0.000000
234.470445	8.999355	1.924146	0.003693	11.913786	0.007696	5.709658	0.000000	0.000000
234.490447	8.999355	1.923271	0.003693	11.908368	0.007697	5.707062	0.000000	0.000000
234.510448	8.999355	1.923969	0.003693	11.912689	0.007696	5.709132	0.000000	0.000000
234.530451	8.999355	1.921360	0.003695	11.896540	0.007699	5.701393	0.000000	0.000000
234.550453	8.999355	1.920919	0.003695	11.893806	0.007700	5.700083	0.000000	0.000000
234.570455	8.999355	1.915890	0.003698	11.862670	0.007706	5.685161	0.000000	0.000000
234.590456	8.999355	1.919310	0.003696	11.883842	0.007702	5.695308	0.000000	0.000000
234.610459	8.999355	1.919215	0.003696	11.883257	0.007702	5.695027	0.000000	0.000000
234.630461	8.999355	1.920974	0.003695	11.894149	0.007700	5.700247	0.000000	0.000000
234.650463	8.999355	1.920108	0.003695	11.888786	0.007701	5.697677	0.000000	0.000000
234.670465	8.999355	1.920209	0.003695	11.889412	0.007701	5.697977	0.000000	0.000000
234.690467	8.999355	1.918066	0.003697	11.876141	0.007703	5.691617	0.000000	0.000000
234.710469	8.999355	1.917642	0.003697	11.873514	0.007704	5.690358	0.000000	0.000000
234.730471	8.999355	1.919658	0.003696	11.886001	0.007701	5.696342	0.000000	0.000000
234.750473	8.999355	1.922119	0.003694	11.901238	0.007698	5.703645	0.000000	0.000000
234.770474	8.999355	1.921871	0.003694	11.899700	0.007698	5.702907	0.000000	0.000000
234.790477	8.999355	1.920740	0.003695	11.892698	0.007700	5.699552	0.000000	0.000000
234.810479	8.999355	1.920707	0.003695	11.892497	0.007700	5.699455	0.000000	0.000000
234.830481	8.999355	1.922442	0.003694	11.903239	0.007698	5.704604	0.000000	0.000000
234.850482	8.999355	1.918333	0.003696	11.877793	0.007703	5.692409	0.000000	0.000000
234.870485	8.999355	1.918646	0.003696	11.879732	0.007703	5.693338	0.000000	0.000000
234.890487	8.999355	1.918864	0.003696	11.881085	0.007702	5.693986	0.000000	0.000000
234.910489	8.999355	1.924067	0.003693	11.913299	0.007696	5.709424	0.000000	0.000000
234.930490	8.999355	1.922859	0.003694	11.905820	0.007697	5.705840	0.000000	0.000000
234.950493	8.999355	1.922912	0.003694	11.906144	0.007697	5.705996	0.000000	0.000000
234.970495	8.999355	1.914171	0.003699	11.852023	0.007708	5.680058	0.000000	0.000000
234.990497	8.999355	1.916937	0.003697	11.869152	0.007705	5.688267	0.000000	0.000000
235.010499	8.999355	1.914364	0.003699	11.853221	0.007708	5.680632	0.000000	0.000000
235.030501	8.999355	1.916487	0.003698	11.866365	0.007705	5.686931	0.000000	0.000000
235.050503	8.999355	1.918564	0.003696	11.879222	0.007703	5.693094	0.000000	0.000000
235.070505	8.999355	1.925095	0.003692	11.919661	0.007694	5.712474	0.000000	0.000000
235.090507	8.999355	1.918352	0.003696	11.877910	0.007703	5.692465	0.000000	0.000000
235.110508	8.999355	1.925226	0.003692	11.920472	0.007694	5.712862	0.000000	0.000000
235.130511	8.999355	1.921858	0.003694	11.899619	0.007698	5.702868	0.000000	0.000000
235.150513	8.999274	1.917679	0.003697	11.873742	0.007704	5.690467	0.000000	0.000000
235.170515	8.999355	1.922050	0.003694	11.900808	0.007698	5.703439	0.000000	0.000000
235.190516	8.999355	1.917541	0.003697	11.872890	0.007704	5.690059	0.000000	0.000000
235.210519	8.999355	1.921267	0.003695	11.895960	0.007699	5.701115	0.000000	0.000000
235.230521	8.999355	1.914294	0.003699	11.852785	0.007708	5.680424	0.000000	0.000000
235.250523	8.999355	1.921524	0.003694	11.897550	0.007699	5.701877	0.000000	0.000000
235.270525	8.999274	1.922860	0.003694	11.905823	0.007697	5.705842	0.000000	0.000000
235.290527	8.999355	1.914995	0.003698	11.857125	0.007707	5.682503	0.000000	0.000000
235.310529	8.999355	1.915307	0.003698	11.859060	0.007707	5.683431	0.000000	0.000000
235.330531	8.999355	1.920167	0.003695	11.889151	0.007701	5.697852	0.000000	0.000000
235.350533	8.999355	1.920476	0.003695	11.891065	0.007700	5.698769	0.000000	0.000000
235.370534	8.999355	1.922946	0.003694	11.906359	0.007697	5.706099	0.000000	0.000000
235.390537	8.999355	1.918935	0.003696	11.881523	0.007702	5.694196	0.000000	0.000000
235.410539	8.999355	1.922769	0.003694	11.905259	0.007697	5.705572	0.000000	0.000000
235.430541	8.999355	1.915024	0.003698	11.857307	0.007707	5.682591	0.000000	0.000000
235.450542	8.999355	1.916006	0.003698	11.863384	0.007706	5.685503	0.000000	0.000000
235.470545	8.999355	1.915754	0.003698	11.861829	0.007706	5.684758	0.000000	0.000000
235.490547	8.999274	1.919690	0.003696	11.886195	0.007701	5.696435	0.000000	0.000000
235.510549	8.999355	1.922472	0.003694	11.903422	0.007698	5.704691	0.000000	0.000000
235.530550	8.999274	1.917936	0.003697	11.875335	0.007703	5.691230	0.000000	0.000000
235.550553	8.999355	1.923334	0.003693	11.908758	0.007697	5.707248	0.000000	0.000000
235.570555	8.999274	1.919234	0.003696	11.883371	0.007702	5.695082	0.000000	0.000000
235.590557	8.999355	1.914168	0.003699	11.852007	0.007708	5.680050	0.000000	0.000000
235.610559	8.999355	1.918020	0.003697	11.875855	0.007703	5.691480	0.000000	0.000000
235.630561	8.999355	1.917581	0.003697	11.873141	0.007704	5.690179	0.000000	0.000000
235.650563	8.999355	1.915751	0.003698	11.861810	0.007706	5.684749	0.000000	0.000000
235.670565	8.999355	1.917206	0.003697	11.870818	0.007704	5.689066	0.000000	0.000000
235.690567	8.999355	1.920481	0.003695	11.891092	0.007700	5.698782	0.000000	0.000000
235.710568	8.999355	1.915858	0.003698	11.862469	0.007706	5.685064	0.000000	0.000000
235.730571	8.999355	1.920903	0.003695	11.893706	0.007700	5.700035	0.000000	0.000000
235.750573	8.999355	1.914450	0.003699	11.853752	0.007708	5.680887	0.000000	0.000000
235.770575	8.999355	1.920175	0.003695	11.889200	0.007701	5.697875	0.000000	0.000000
235.790576	8.999355	1.916410	0.003698	11.865885	0.007705	5.686702	0.000000	0.000000
235.810579	8.999355	1.915328	0.003698	11.859186	0.007707	5.683491	0.000000	0.000000
235.830581	8.999355	1.914123	0.003699	11.851726	0.007708	5.679916	0.000000	0.000000
235.850583	8.999355	1.916170	0.003698	11.864404	0.007706	5.685992	0.000000	0.000000
235.870584	8.999355	1.911511	0.003701	11.835553	0.007712	5.672165	0.000000	0.000000
235.890587	8.999355	1.915707	0.003698	11.861535	0.007706	5.684617	0.000000	0.000000
235.910589	8.999355	1.913318	0.003700	11.846742	0.007709	5.677527	0.000000	0.000000
235.930591	8.999355	1.916436	0.003698	11.866049	0.007705	5.686780	0.000000	0.000000
235.950593	8.999355	1.911998	0.003700	11.838572	0.007711	5.673612	0.000000	0.000000
235.970595	8.999355	1.905532	0.003704	11.798533	0.007719	5.654423	0.000000	0.000000
235.990597	8.999355	1.914500	0.003699	11.854062	0.007708	5.681035	0.000000	0.000000
236.010599	8.999355	1.914572	0.003699	11.854506	0.007708	5.681248	0.000000	0.000000
236.030601	8.999274	1.916702	0.003697	11.867699	0.007705	5.687571	0.000000	0.000000
236.050602	8.999355	1.915101	0.003698	11.857784	0.007707	5.682819	0.000000	0.000000
236.070605	8.999355	1.912532	0.003700	11.841874	0.007710	5.675194	0.000000	0.000000
236.090607	8.999355	1.917418	0.003697	11.872128	0.007704	5.689693	0.000000	0.000000
236.110609	8.999355	1.911281	0.003701	11.834129	0.007712	5.671482	0.000000	0.000000
236.130610	8.999355	1.916620	0.003697	11.867187	0.007705	5.687325	0.000000	0.000000
236.150613	8.999355	1.915952	0.003698	11.863054	0.007706	5.685345	0.000000	0.000000
236.170615	8.999355	1.914494	0.003699	11.854027	0.007708	5.681018	0.000000	0.000000
236.190617	8.999355	1.912084	0.003700	11.839105	0.007711	5.673867	0.000000	0.000000
236.210618	8.999355	1.916887	0.003697	11.868842	0.007705	5.688119	0.000000	0.000000
236.230621	8.999355	1.917619	0.003697	11.873372	0.007704	5.690290	0.000000	0.000000
236.250623	8.999355	1.912624	0.003700	11.842446	0.007710	5.675468	0.000000	0.000000
236.270625	8.999355	1.923741	0.003693	11.911279	0.007696	5.708456	0.000000	0.000000
236.290627	8.999355	1.924074	0.003693	11.913342	0.007696	5.709445	0.000000	0.000000
236.310628	8.999355	1.914024	0.003699	11.851116	0.007709	5.679624	0.000000	0.000000
236.330631	8.999355	1.915924	0.003698	11.862877	0.007706	5.685260	0.000000	0.000000
236.350633	8.999355	1.913434	0.003699	11.847460	0.007709	5.677872	0.000000	0.000000
236.370635	8.999355	1.904599	0.003705	11.792756	0.007721	5.651655	0.000000	0.000000
236.390636	8.999355	1.910668	0.003701	11.830336	0.007713	5.669665	0.000000	0.000000
236.410639	8.999355	1.915368	0.003698	11.859436	0.007707	5.683611	0.000000	0.000000
236.430641	8.999355	1.915967	0.003698	11.863147	0.007706	5.685389	0.000000	0.000000
236.450643	8.999355	1.913392	0.003699	11.847199	0.007709	5.677746	0.000000	0.000000
236.470644	8.999355	1.913956	0.003699	11.850694	0.007709	5.679422	0.000000	0.000000
236.490647	8.999274	1.916772	0.003697	11.868131	0.007705	5.687778	0.000000	0.000000
236.510649	8.999355	1.916560	0.003698	11.866819	0.007705	5.687149	0.000000	0.000000
236.530651	8.999355	1.914498	0.003699	11.854048	0.007708	5.681029	0.000000	0.000000
236.550653	8.999355	1.918264	0.003696	11.877366	0.007703	5.692204	0.000000	0.000000
236.570655	8.999355	1.913221	0.003700	11.846140	0.007710	5.677239	0.000000	0.000000
236.590657	8.999355	1.919691	0.003696	11.886203	0.007701	5.696439	0.000000	0.000000
236.610659	8.999355	1.918156	0.003697	11.876696	0.007703	5.691883	0.000000	0.000000
236.630661	8.999355	1.919074	0.003696	11.882380	0.007702	5.694607	0.000000	0.000000
236.650662	8.999355	1.916199	0.003698	11.864584	0.007706	5.686078	0.000000	0.000000
236.670665	8.999355	1.918888	0.003696	11.881232	0.007702	5.694056	0.000000	0.000000
236.690667	8.999355	1.906650	0.003704	11.805454	0.007718	5.657740	0.000000	0.000000
236.710669	8.999355	1.921121	0.003695	11.895059	0.007699	5.700683	0.000000	0.000000
236.730670	8.999355	1.914602	0.003699	11.854694	0.007708	5.681338	0.000000	0.000000
236.750673	8.999355	1.918216	0.003697	11.877069	0.007703	5.692062	0.000000	0.000000
236.770675	8.999355	1.927691	0.003691	11.935739	0.007691	5.720179	0.000000	0.000000
236.790677	8.999355	1.919543	0.003696	11.885285	0.007701	5.695999	0.000000	0.000000
236.810678	8.999355	1.919692	0.003696	11.886208	0.007701	5.696441	0.000000	0.000000
236.830681	8.999355	1.915370	0.003698	11.859447	0.007707	5.683616	0.000000	0.000000
236.850683	8.999355	1.913287	0.003700	11.846554	0.007710	5.677437	0.000000	0.000000
236.870685	8.999355	1.914682	0.003699	11.855189	0.007708	5.681576	0.000000	0.000000
236.890687	8.999355	1.914098	0.003699	11.851571	0.007708	5.679842	0.000000	0.000000
236.910689	8.999274	1.910247	0.003701	11.827728	0.007713	5.668415	0.000000	0.000000
236.930691	8.999355	1.913451	0.003699	11.847569	0.007709	5.677924	0.000000	0.000000
236.950693	8.999274	1.914384	0.003699	11.853341	0.007708	5.680690	0.000000	0.000000
236.970695	8.999355	1.919639	0.003696	11.885879	0.007701	5.696284	0.000000	0.000000
236.990696	8.999355	1.914863	0.003699	11.856311	0.007707	5.682113	0.000000	0.000000
237.010699	8.999355	1.921078	0.003695	11.894792	0.007699	5.700555	0.000000	0.000000
237.030701	8.999355	1.921522	0.003694	11.897539	0.007699	5.701872	0.000000	0.000000
237.050703	8.999355	1.922625	0.003694	11.904367	0.007697	5.705144	0.000000	0.000000
237.070704	8.999355	1.918632	0.003696	11.879644	0.007703	5.693296	0.000000	0.000000
237.090707	8.999355	1.913821	0.003699	11.849859	0.007709	5.679021	0.000000	0.000000
237.110709	8.999355	1.913928	0.003699	11.850523	0.007709	5.679339	0.000000	0.000000
237.130711	8.999355	1.921773	0.003694	11.899096	0.007699	5.702618	0.000000	0.000000
237.150712	8.999355	1.915801	0.003698	11.862118	0.007706	5.684896	0.000000	0.000000
237.170715	8.999355	1.915181	0.003698	11.858279	0.007707	5.683056	0.000000	0.000000
237.190717	8.999355	1.920901	0.003695	11.893697	0.007700	5.700031	0.000000	0.000000
237.210719	8.999355	1.914029	0.003699	11.851146	0.007709	5.679638	0.000000	0.000000
237.230721	8.999355	1.915401	0.003698	11.859638	0.007707	5.683707	0.000000	0.000000
237.250723	8.999355	1.915445	0.003698	11.859915	0.007707	5.683841	0.000000	0.000000
237.270725	8.999355	1.916669	0.003697	11.867489	0.007705	5.687470	0.000000	0.000000
237.290727	8.999355	1.912287	0.003700	11.840358	0.007711	5.674468	0.000000	0.000000
237.310729	8.999355	1.919223	0.003696	11.883306	0.007702	5.695051	0.000000	0.000000
237.330730	8.999355	1.916272	0.003698	11.865036	0.007706	5.686295	0.000000	0.000000
237.350733	8.999355	1.918691	0.003696	11.880009	0.007703	5.693471	0.000000	0.000000
237.370735	8.999355	1.906317	0.003704	11.803393	0.007718	5.656752	0.000000	0.000000
237.390737	8.999355	1.914355	0.003699	11.853166	0.007708	5.680606	0.000000	0.000000
237.410738	8.999355	1.915875	0.003698	11.862575	0.007706	5.685115	0.000000	0.000000
237.430741	8.999355	1.911014	0.003701	11.832479	0.007712	5.670692	0.000000	0.000000
237.450743	8.999355	1.915157	0.003698	11.858129	0.007707	5.682985	0.000000	0.000000
237.470745	8.999355	1.915167	0.003698	11.858195	0.007707	5.683016	0.000000	0.000000
237.490746	8.999355	1.909746	0.003702	11.824628	0.007714	5.666929	0.000000	0.000000
237.510749	8.999355	1.911059	0.003701	11.832757	0.007712	5.670825	0.000000	0.000000
237.530751	8.999355	1.912871	0.003700	11.843978	0.007710	5.676203	0.000000	0.000000
237.549753	8.999274	1.912548	0.003700	11.841977	0.007710	5.675244	0.000000	0.000000
237.569755	8.999355	1.916184	0.003698	11.864492	0.007706	5.686034	0.000000	0.000000
237.589756	8.999355	1.914584	0.003699	11.854582	0.007708	5.681285	0.000000	0.000000
237.609758	8.999355	1.915541	0.003698	11.860506	0.007707	5.684124	0.000000	0.000000
237.629761	8.999355	1.913560	0.003699	11.848244	0.007709	5.678247	0.000000	0.000000
237.649763	8.999355	1.918001	0.003697	11.875738	0.007703	5.691424	0.000000	0.000000
237.669765	8.999355	1.920375	0.003695	11.890439	0.007700	5.698469	0.000000	0.000000
237.689766	8.999355	1.915547	0.003698	11.860547	0.007707	5.684143	0.000000	0.000000
237.709769	8.999274	1.916283	0.003698	11.865101	0.007706	5.686326	0.000000	0.000000
237.729771	8.999274	1.921248	0.003695	11.895843	0.007699	5.701059	0.000000	0.000000
237.749773	8.999355	1.911787	0.003700	11.837262	0.007711	5.672984	0.000000	0.000000
237.769774	8.999355	1.918522	0.003696	11.878964	0.007703	5.692970	0.000000	0.000000
237.789776	8.999355	1.921845	0.003694	11.899540	0.007698	5.702831	0.000000	0.000000
237.809779	8.999355	1.917905	0.003697	11.875144	0.007704	5.691139	0.000000	0.000000
237.829781	8.999355	1.925468	0.003692	11.921975	0.007694	5.713583	0.000000	0.000000
237.849782	8.999355	1.915481	0.003698	11.860133	0.007707	5.683945	0.000000	0.000000
237.869784	8.999355	1.914181	0.003699	11.852086	0.007708	5.680088	0.000000	0.000000
237.889787	8.999355	1.911692	0.003701	11.836674	0.007712	5.672702	0.000000	0.000000
237.909789	8.999355	1.912201	0.003700	11.839827	0.007711	5.674213	0.000000	0.000000
237.929790	8.999355	1.913125	0.003700	11.845546	0.007710	5.676954	0.000000	0.000000
237.949792	8.999355	1.909963	0.003702	11.825970	0.007714	5.667572	0.000000	0.000000
237.969795	8.999355	1.915077	0.003698	11.857634	0.007707	5.682747	0.000000	0.000000
237.989797	8.999355	1.913239	0.003700	11.846254	0.007710	5.677294	0.000000	0.000000
238.009799	8.999355	1.910549	0.003701	11.829601	0.007713	5.669313	0.000000	0.000000
238.029800	8.999355	1.914905	0.003699	11.856572	0.007707	5.682238	0.000000	0.000000
238.049803	8.999355	1.910118	0.003702	11.826928	0.007714	5.668031	0.000000	0.000000
238.069805	8.999355	1.912726	0.003700	11.843080	0.007710	5.675772	0.000000	0.000000
238.089807	8.999355	1.914630	0.003699	11.854868	0.007708	5.681422	0.000000	0.000000
238.109808	8.999355	1.920498	0.003695	11.891201	0.007700	5.698834	0.000000	0.000000
238.129810	8.999355	1.917466	0.003697	11.872425	0.007704	5.689836	0.000000	0.000000
238.149813	8.999355	1.918098	0.003697	11.876339	0.007703	5.691712	0.000000	0.000000
238.169815	8.999355	1.922676	0.003694	11.904682	0.007697	5.705295	0.000000	0.000000
238.189816	8.999355	1.918542	0.003696	11.879086	0.007703	5.693028	0.000000	0.000000
238.209818	8.999355	1.914086	0.003699	11.851500	0.007708	5.679808	0.000000	0.000000
238.229821	8.999355	1.911557	0.003701	11.835841	0.007712	5.672303	0.000000	0.000000
238.249823	8.999355	1.913982	0.003699	11.850855	0.007709	5.679499	0.000000	0.000000
238.269825	8.999355	1.915438	0.003698	11.859872	0.007707	5.683820	0.000000	0.000000
238.289826	8.999355	1.919421	0.003696	11.884534	0.007702	5.695639	0.000000	0.000000
238.309829	8.999355	1.918906	0.003696	11.881340	0.007702	5.694109	0.000000	0.000000
238.329831	8.999355	1.913193	0.003700	11.845971	0.007710	5.677158	0.000000	0.000000
238.349833	8.999274	1.912199	0.003700	11.839813	0.007711	5.674207	0.000000	0.000000
238.369834	8.999355	1.917939	0.003697	11.875357	0.007704	5.691241	0.000000	0.000000
238.389837	8.999355	1.915282	0.003698	11.858902	0.007707	5.683355	0.000000	0.000000
238.409839	8.999355	1.914039	0.003699	11.851206	0.007709	5.679667	0.000000	0.000000
238.429841	8.999355	1.913519	0.003699	11.847986	0.007709	5.678123	0.000000	0.000000
238.449842	8.999355	1.908471	0.003703	11.816730	0.007716	5.663144	0.000000	0.000000
238.469844	8.999355	1.916912	0.003697	11.868994	0.007705	5.688192	0.000000	0.000000
238.489847	8.999355	1.913994	0.003699	11.850926	0.007709	5.679532	0.000000	0.000000
238.509849	8.999355	1.917765	0.003697	11.874276	0.007704	5.690723	0.000000	0.000000
238.529850	8.999355	1.919250	0.003696	11.883472	0.007702	5.695130	0.000000	0.000000
238.549852	8.999274	1.919653	0.003696	11.885966	0.007701	5.696325	0.000000	0.000000
238.569855	8.999355	1.910772	0.003701	11.830982	0.007713	5.669974	0.000000	0.000000
238.589857	8.999274	1.910498	0.003701	11.829280	0.007713	5.669159	0.000000	0.000000
238.609859	8.999355	1.923243	0.003693	11.908197	0.007697	5.706979	0.000000	0.000000
238.629860	8.999274	1.916957	0.003697	11.869278	0.007705	5.688327	0.000000	0.000000
238.649863	8.999355	1.916836	0.003697	11.868526	0.007705	5.687967	0.000000	0.000000
238.669865	8.999274	1.912007	0.003700	11.838629	0.007711	5.673639	0.000000	0.000000
238.689867	8.999355	1.918489	0.003696	11.878762	0.007703	5.692873	0.000000	0.000000
238.709868	8.999355	1.917642	0.003697	11.873514	0.007704	5.690358	0.000000	0.000000
238.729870	8.999355	1.918457	0.003696	11.878564	0.007703	5.692778	0.000000	0.000000
238.749873	8.999355	1.913057	0.003700	11.845124	0.007710	5.676752	0.000000	0.000000
238.769875	8.999355	1.919435	0.003696	11.884618	0.007702	5.695679	0.000000	0.000000
238.789876	8.999355	1.915157	0.003698	11.858129	0.007707	5.682985	0.000000	0.000000
238.809878	8.999355	1.918399	0.003696	11.878204	0.007703	5.692606	0.000000	0.000000
238.829881	8.999355	1.914413	0.003699	11.853526	0.007708	5.680778	0.000000	0.000000
238.849883	8.999355	1.916669	0.003697	11.867492	0.007705	5.687472	0.000000	0.000000
238.869884	8.999355	1.914503	0.003699	11.854078	0.007708	5.681043	0.000000	0.000000
238.889886	8.999355	1.912644	0.003700	11.842568	0.007710	5.675527	0.000000	0.000000
238.909889	8.999355	1.916239	0.003698	11.864832	0.007706	5.686197	0.000000	0.000000
238.929891	8.999355	1.914640	0.003699	11.854928	0.007708	5.681450	0.000000	0.000000
238.949893	8.999355	1.913378	0.003699	11.847117	0.007709	5.677707	0.000000	0.000000
238.969894	8.999355	1.912529	0.003700	11.841860	0.007710	5.675188	0.000000	0.000000
238.989897	8.999355	1.909571	0.003702	11.823544	0.007714	5.666410	0.000000	0.000000
239.009899	8.999355	1.916866	0.003697	11.868709	0.007705	5.688055	0.000000	0.000000
239.029901	8.999355	1.914286	0.003699	11.852736	0.007708	5.680400	0.000000	0.000000
239.049902	8.999355	1.914727	0.003699	11.855467	0.007708	5.681709	0.000000	0.000000
239.069904	8.999355	1.914788	0.003699	11.855848	0.007708	5.681891	0.000000	0.000000
239.089907	8.999355	1.913758	0.003699	11.849469	0.007709	5.678834	0.000000	0.000000
239.109909	8.999355	1.914558	0.003699	11.854421	0.007708	5.681208	0.000000	0.000000
239.129910	8.999274	1.923332	0.003693	11.908750	0.007696	5.707244	0.000000	0.000000
239.149912	8.999355	1.920313	0.003695	11.890055	0.007700	5.698285	0.000000	0.000000
239.169915	8.999355	1.919880	0.003695	11.887371	0.007701	5.696998	0.000000	0.000000
239.189917	8.999355	1.916415	0.003698	11.865918	0.007705	5.686717	0.000000	0.000000
239.209918	8.999355	1.918062	0.003697	11.876116	0.007703	5.691605	0.000000	0.000000
239.229920	8.999355	1.918049	0.003697	11.876037	0.007703	5.691567	0.000000	0.000000
239.249923	8.999355	1.920801	0.003695	11.893077	0.007700	5.699733	0.000000	0.000000
239.269925	8.999355	1.916101	0.003698	11.863977	0.007706	5.685787	0.000000	0.000000
239.289927	8.999355	1.917558	0.003697	11.872996	0.007704	5.690110	0.000000	0.000000
239.309928	8.999355	1.915326	0.003698	11.859175	0.007707	5.683486	0.000000	0.000000
239.329931	8.999355	1.914938	0.003699	11.856771	0.007707	5.682334	0.000000	0.000000
239.349933	8.999274	1.915332	0.003698	11.859213	0.007707	5.683504	0.000000	0.000000
239.369935	8.999355	1.915687	0.003698	11.861410	0.007706	5.684557	0.000000	0.000000
239.389936	8.999355	1.916675	0.003697	11.867527	0.007705	5.687489	0.000000	0.000000
239.409938	8.999355	1.913476	0.003699	11.847719	0.007709	5.677996	0.000000	0.000000
239.429941	8.999355	1.917343	0.003697	11.871662	0.007704	5.689470	0.000000	0.000000
239.449943	8.999355	1.916366	0.003698	11.865616	0.007706	5.686573	0.000000	0.000000
239.469944	8.999355	1.915280	0.003698	11.858892	0.007707	5.683350	0.000000	0.000000
239.489946	8.999355	1.910053	0.003702	11.826525	0.007714	5.667838	0.000000	0.000000
239.509949	8.999355	1.908759	0.003702	11.818513	0.007715	5.663999	0.000000	0.000000
239.529951	8.999355	1.913502	0.003699	11.847885	0.007709	5.678075	0.000000	0.000000
239.549953	8.999355	1.916260	0.003698	11.864960	0.007706	5.686258	0.000000	0.000000
239.569954	8.999355	1.913061	0.003700	11.845154	0.007710	5.676766	0.000000	0.000000
239.589957	8.999274	1.911051	0.003701	11.832708	0.007712	5.670801	0.000000	0.000000
239.609959	8.999355	1.914711	0.003699	11.855369	0.007708	5.681662	0.000000	0.000000
239.629961	8.999355	1.915891	0.003698	11.862676	0.007706	5.685164	0.000000	0.000000
239.649962	8.999355	1.918226	0.003696	11.877134	0.007703	5.692093	0.000000	0.000000
239.669964	8.999355	1.919993	0.003695	11.888076	0.007701	5.697336	0.000000	0.000000
239.689967	8.999355	1.910294	0.003701	11.828017	0.007713	5.668553	0.000000	0.000000
239.709969	8.999355	1.914600	0.003699	11.854683	0.007708	5.681333	0.000000	0.000000
239.729970	8.999355	1.912672	0.003700	11.842742	0.007710	5.675611	0.000000	0.000000
239.749972	8.999355	1.916425	0.003698	11.865983	0.007705	5.686749	0.000000	0.000000
239.769975	8.999355	1.919055	0.003696	11.882263	0.007702	5.694551	0.000000	0.000000
239.789977	8.999355	1.912792	0.003700	11.843488	0.007710	5.675968	0.000000	0.000000
239.809978	8.999355	1.912848	0.003700	11.843831	0.007710	5.676132	0.000000	0.000000
239.829980	8.999355	1.915517	0.003698	11.860356	0.007707	5.684052	0.000000	0.000000
239.849983	8.999274	1.915038	0.003698	11.857392	0.007707	5.682631	0.000000	0.000000
239.869985	8.999355	1.915862	0.003698	11.862493	0.007706	5.685076	0.000000	0.000000
239.889987	8.999355	1.915230	0.003698	11.858584	0.007707	5.683203	0.000000	0.000000
239.909988	8.999355	1.917725	0.003697	11.874031	0.007704	5.690605	0.000000	0.000000
239.929991	8.999355	1.911508	0.003701	11.835536	0.007712	5.672157	0.000000	0.000000
239.949993	8.999355	1.910557	0.003701	11.829645	0.007713	5.669334	0.000000	0.000000
239.969995	8.999274	1.910877	0.003701	11.831627	0.007713	5.670283	0.000000	0.000000
239.989996	8.999355	1.914315	0.003699	11.852919	0.007708	5.680487	0.000000	0.000000
240.009998	8.999355	1.913271	0.003700	11.846450	0.007710	5.677388	0.000000	0.000000
240.030001	8.999355	1.909820	0.003702	11.825082	0.007714	5.667147	0.000000	0.000000
240.050003	8.999355	1.909263	0.003702	11.821633	0.007715	5.665494	0.000000	0.000000
240.070004	8.999355	1.912825	0.003700	11.843692	0.007710	5.676066	0.000000	0.000000
240.090006	8.999355	1.912369	0.003700	11.840869	0.007711	5.674713	0.000000	0.000000
240.110009	8.999355	1.910581	0.003701	11.829797	0.007713	5.669407	0.000000	0.000000
240.130011	8.999274	1.915622	0.003698	11.861007	0.007706	5.684364	0.000000	0.000000
240.150012	8.999355	1.911381	0.003701	11.834749	0.007712	5.671780	0.000000	0.000000
240.170014	8.999355	1.914616	0.003699	11.854781	0.007708	5.681380	0.000000	0.000000
240.190017	8.999355	1.913345	0.003700	11.846910	0.007709	5.677608	0.000000	0.000000
240.210019	8.999355	1.912816	0.003700	11.843635	0.007710	5.676038	0.000000	0.000000
240.230021	8.999355	1.910446	0.003701	11.828959	0.007713	5.669005	0.000000	0.000000
240.250022	8.999355	1.910390	0.003701	11.828616	0.007713	5.668840	0.000000	0.000000
240.270025	8.999355	1.912561	0.003700	11.842059	0.007710	5.675283	0.000000	0.000000
240.290027	8.999355	1.917555	0.003697	11.872980	0.007704	5.690102	0.000000	0.000000
240.310029	8.999355	1.912886	0.003700	11.844068	0.007710	5.676246	0.000000	0.000000
240.330030	8.999355	1.911393	0.003701	11.834823	0.007712	5.671815	0.000000	0.000000
240.350032	8.999355	1.919104	0.003696	11.882571	0.007702	5.694698	0.000000	0.000000
240.370035	8.999355	1.913603	0.003699	11.848506	0.007709	5.678373	0.000000	0.000000
240.390037	8.999274	1.910571	0.003701	11.829735	0.007713	5.669377	0.000000	0.000000
240.410038	8.999355	1.916729	0.003697	11.867862	0.007705	5.687649	0.000000	0.000000
240.430040	8.999355	1.915193	0.003698	11.858355	0.007707	5.683093	0.000000	0.000000
240.450043	8.999355	1.917436	0.003697	11.872242	0.007704	5.689748	0.000000	0.000000
240.470045	8.999355	1.917737	0.003697	11.874107	0.007704	5.690642	0.000000	0.000000
240.490047	8.999355	1.918330	0.003696	11.877777	0.007703	5.692401	0.000000	0.000000
240.510048	8.999355	1.908681	0.003702	11.818031	0.007715	5.663768	0.000000	0.000000
240.530051	8.999355	1.926509	0.003691	11.928416	0.007692	5.716669	0.000000	0.000000
240.550053	8.999355	1.914823	0.003699	11.856063	0.007708	5.681994	0.000000	0.000000
240.570055	8.999355	1.914172	0.003699	11.852031	0.007708	5.680062	0.000000	0.000000
240.590056	8.999355	1.911510	0.003701	11.835547	0.007712	5.672162	0.000000	0.000000
240.610059	8.999274	1.915901	0.003698	11.862736	0.007706	5.685192	0.000000	0.000000
240.630061	8.999355	1.918923	0.003696	11.881449	0.007702	5.694161	0.000000	0.000000
240.650063	8.999355	1.916959	0.003697	11.869286	0.007705	5.688331	0.000000	0.000000
240.670064	8.999355	1.917261	0.003697	11.871156	0.007704	5.689228	0.000000	0.000000
240.690066	8.999355	1.915826	0.003698	11.862270	0.007706	5.684969	0.000000	0.000000
240.710069	8.999355	1.909151	0.003702	11.820941	0.007715	5.665162	0.000000	0.000000
240.730071	8.999274	1.911623	0.003701	11.836249	0.007712	5.672499	0.000000	0.000000
240.750072	8.999355	1.913024	0.003700	11.844920	0.007710	5.676654	0.000000	0.000000
240.770074	8.999355	1.911548	0.003701	11.835787	0.007712	5.672277	0.000000	0.000000
240.790077	8.999355	1.912268	0.003700	11.840240	0.007711	5.674411	0.000000	0.000000
240.810079	8.999355	1.917029	0.003697	11.869721	0.007705	5.688540	0.000000	0.000000
240.830081	8.999355	1.912343	0.003700	11.840709	0.007711	5.674636	0.000000	0.000000
240.850082	8.999355	1.905377	0.003704	11.797572	0.007720	5.653963	0.000000	0.000000
240.870085	8.999355	1.909586	0.003702	11.823637	0.007714	5.666454	0.000000	0.000000
240.890087	8.999355	1.915899	0.003698	11.862722	0.007706	5.685186	0.000000	0.000000
240.910089	8.999355	1.916421	0.003698	11.865953	0.007705	5.686734	0.000000	0.000000
240.930090	8.999355	1.915488	0.003698	11.860177	0.007707	5.683966	0.000000	0.000000
240.950092	8.999355	1.911948	0.003700	11.838259	0.007711	5.673462	0.000000	0.000000
240.970095	8.999355	1.914311	0.003699	11.852889	0.007708	5.680473	0.000000	0.000000
240.990097	8.999355	1.916801	0.003697	11.868308	0.007705	5.687863	0.000000	0.000000
241.010098	8.999355	1.917431	0.003697	11.872207	0.007704	5.689731	0.000000	0.000000
241.030100	8.999274	1.916173	0.003698	11.864421	0.007706	5.686000	0.000000	0.000000
241.050103	8.999355	1.914627	0.003699	11.854846	0.007708	5.681411	0.000000	0.000000
241.070105	8.999355	1.918540	0.003696	11.879075	0.007703	5.693023	0.000000	0.000000
241.090106	8.999355	1.909221	0.003702	11.821377	0.007715	5.665371	0.000000	0.000000
241.110108	8.999355	1.912829	0.003700	11.843717	0.007710	5.676078	0.000000	0.000000
241.130111	8.999355	1.912514	0.003700	11.841765	0.007711	5.675142	0.000000	0.000000
241.150113	8.999355	1.915408	0.003698	11.859681	0.007707	5.683728	0.000000	0.000000
241.170115	8.999355	1.914314	0.003699	11.852913	0.007708	5.680485	0.000000	0.000000
241.190116	8.999355	1.907174	0.003703	11.808704	0.007717	5.659298	0.000000	0.000000
241.210119	8.999355	1.920982	0.003695	11.894198	0.007700	5.700271	0.000000	0.000000
241.230121	8.999355	1.912846	0.003700	11.843818	0.007710	5.676126	0.000000	0.000000
241.250123	8.999355	1.918722	0.003696	11.880205	0.007703	5.693565	0.000000	0.000000
241.270124	8.999355	1.919434	0.003696	11.884613	0.007702	5.695677	0.000000	0.000000
241.290126	8.999274	1.913366	0.003699	11.847038	0.007709	5.677669	0.000000	0.000000
241.310129	8.999355	1.912665	0.003700	11.842699	0.007710	5.675590	0.000000	0.000000
241.330131	8.999355	1.915518	0.003698	11.860367	0.007707	5.684057	0.000000	0.000000
241.350132	8.999355	1.920400	0.003695	11.890594	0.007700	5.698543	0.000000	0.000000
241.370134	8.999355	1.914724	0.003699	11.855448	0.007708	5.681700	0.000000	0.000000
241.390137	8.999355	1.917012	0.003697	11.869615	0.007705	5.688489	0.000000	0.000000
241.410139	8.999355	1.912694	0.003700	11.842878	0.007710	5.675676	0.000000	0.000000
241.430140	8.999355	1.918648	0.003696	11.879742	0.007703	5.693343	0.000000	0.000000
241.450142	8.999355	1.914405	0.003699	11.853471	0.007708	5.680752	0.000000	0.000000
241.470145	8.999355	1.915872	0.003698	11.862559	0.007706	5.685107	0.000000	0.000000
241.490147	8.999355	1.912061	0.003700	11.838958	0.007711	5.673797	0.000000	0.000000
241.510149	8.999355	1.911457	0.003701	11.835220	0.007712	5.672006	0.000000	0.000000
241.530150	8.999355	1.910785	0.003701	11.831058	0.007713	5.670011	0.000000	0.000000
241.550153	8.999355	1.909586	0.003702	11.823634	0.007714	5.666453	0.000000	0.000000
241.570155	8.999355	1.906378	0.003704	11.803771	0.007718	5.656934	0.000000	0.000000
241.590157	8.999355	1.910578	0.003701	11.829776	0.007713	5.669396	0.000000	0.000000
241.610158	8.999355	1.907368	0.003703	11.809899	0.007717	5.659871	0.000000	0.000000
241.630160	8.999355	1.907941	0.003703	11.813452	0.007716	5.661573	0.000000	0.000000
241.650163	8.999355	1.909433	0.003702	11.822689	0.007714	5.666000	0.000000	0.000000
241.670165	8.999355	1.907756	0.003703	11.812303	0.007717	5.661023	0.000000	0.000000
241.690166	8.999355	1.919395	0.003696	11.884373	0.007702	5.695562	0.000000	0.000000
241.710168	8.999355	1.911326	0.003701	11.834409	0.007712	5.671617	0.000000	0.000000
241.730171	8.999355	1.913107	0.003700	11.845435	0.007710	5.676901	0.000000	0.000000
241.750173	8.999355	1.917267	0.003697	11.871197	0.007704	5.689247	0.000000	0.000000
241.770175	8.999355	1.915644	0.003698	11.861143	0.007706	5.684429	0.000000	0.000000
241.790176	8.999355	1.919897	0.003695	11.887479	0.007701	5.697051	0.000000	0.000000
241.810179	8.999355	1.916798	0.003697	11.868292	0.007705	5.687855	0.000000	0.000000
241.830181	8.999355	1.911468	0.003701	11.835286	0.007712	5.672037	0.000000	0.000000
241.850183	8.999274	1.912655	0.003700	11.842636	0.007710	5.675560	0.000000	0.000000
241.870184	8.999355	1.910934	0.003701	11.831983	0.007713	5.670454	0.000000	0.000000
241.890187	8.999355	1.917963	0.003697	11.875506	0.007703	5.691313	0.000000	0.000000
241.910189	8.999355	1.911562	0.003701	11.835871	0.007712	5.672317	0.000000	0.000000
241.930191	8.999355	1.907427	0.003703	11.810270	0.007717	5.660048	0.000000	0.000000
241.950192	8.999355	1.909244	0.003702	11.821516	0.007715	5.665438	0.000000	0.000000
241.970194	8.999355	1.910680	0.003701	11.830407	0.007713	5.669699	0.000000	0.000000
241.990197	8.999355	1.913605	0.003699	11.848519	0.007709	5.678379	0.000000	0.000000
242.010199	8.999355	1.910282	0.003701	11.827946	0.007713	5.668519	0.000000	0.000000
242.030200	8.999274	1.912239	0.003700	11.840061	0.007711	5.674325	0.000000	0.000000
242.050202	8.999355	1.906392	0.003704	11.803861	0.007718	5.656977	0.000000	0.000000
242.070205	8.999274	1.907242	0.003703	11.809121	0.007717	5.659497	0.000000	0.000000
242.090207	8.999355	1.911624	0.003701	11.836255	0.007712	5.672501	0.000000	0.000000
242.110209	8.999355	1.909350	0.003702	11.822175	0.007715	5.665753	0.000000	0.000000
242.130210	8.999355	1.906757	0.003704	11.806118	0.007718	5.658058	0.000000	0.000000
242.150213	8.999274	1.909766	0.003702	11.824753	0.007714	5.666989	0.000000	0.000000
242.170215	8.999355	1.909897	0.003702	11.825564	0.007714	5.667378	0.000000	0.000000
242.190217	8.999355	1.906515	0.003704	11.804621	0.007718	5.657341	0.000000	0.000000
242.210218	8.999355	1.908188	0.003703	11.814982	0.007716	5.662306	0.000000	0.000000
242.230220	8.999355	1.909861	0.003702	11.825335	0.007714	5.667268	0.000000	0.000000
242.250223	8.999355	1.907091	0.003703	11.808190	0.007717	5.659051	0.000000	0.000000
242.270225	8.999355	1.909388	0.003702	11.822409	0.007715	5.665866	0.000000	0.000000
242.290226	8.999355	1.910144	0.003701	11.827089	0.007714	5.668108	0.000000	0.000000
242.310228	8.999355	1.905408	0.003704	11.797766	0.007720	5.654056	0.000000	0.000000
242.330231	8.999355	1.911480	0.003701	11.835362	0.007712	5.672073	0.000000	0.000000
242.350233	8.999355	1.913436	0.003699	11.847471	0.007709	5.677877	0.000000	0.000000
242.370234	8.999355	1.915379	0.003698	11.859504	0.007707	5.683644	0.000000	0.000000
242.390236	8.999355	1.916872	0.003697	11.868749	0.007705	5.688074	0.000000	0.000000
242.410239	8.999355	1.908041	0.003703	11.814070	0.007716	5.661869	0.000000	0.000000
242.430241	8.999355	1.913511	0.003699	11.847937	0.007709	5.678100	0.000000	0.000000
242.450243	8.999355	1.913588	0.003699	11.848413	0.007709	5.678328	0.000000	0.000000
242.470244	8.999355	1.913330	0.003700	11.846821	0.007709	5.677565	0.000000	0.000000
242.490247	8.999355	1.906766	0.003704	11.806178	0.007718	5.658087	0.000000	0.000000
242.510249	8.999355	1.910035	0.003702	11.826416	0.007714	5.667786	0.000000	0.000000
242.530251	8.999355	1.906974	0.003703	11.807460	0.007718	5.658702	0.000000	0.000000
242.550252	8.999355	1.908088	0.003703	11.814361	0.007716	5.662009	0.000000	0.000000
242.570254	8.999355	1.915313	0.003698	11.859093	0.007707	5.683447	0.000000	0.000000
242.590257	8.999355	1.916286	0.003698	11.865118	0.007706	5.686334	0.000000	0.000000
242.610259	8.999355	1.906853	0.003704	11.806711	0.007718	5.658343	0.000000	0.000000
242.630260	8.999355	1.906431	0.003704	11.804101	0.007718	5.657092	0.000000	0.000000
242.650262	8.999355	1.918254	0.003696	11.877306	0.007703	5.692175	0.000000	0.000000
242.670265	8.999355	1.915880	0.003698	11.862605	0.007706	5.685130	0.000000	0.000000
242.690267	8.999355	1.912164	0.003700	11.839598	0.007711	5.674104	0.000000	0.000000
242.710268	8.999355	1.910552	0.003701	11.829618	0.007713	5.669321	0.000000	0.000000
242.730270	8.999355	1.913602	0.003699	11.848500	0.007709	5.678370	0.000000	0.000000
242.750273	8.999355	1.913720	0.003699	11.849230	0.007709	5.678720	0.000000	0.000000
242.770275	8.999355	1.904775	0.003705	11.793845	0.007720	5.652177	0.000000	0.000000
242.790277	8.999355	1.913050	0.003700	11.845084	0.007710	5.676733	0.000000	0.000000
242.810278	8.999355	1.916002	0.003698	11.863362	0.007706	5.685492	0.000000	0.000000
242.830281	8.999355	1.913725	0.003699	11.849265	0.007709	5.678737	0.000000	0.000000
242.850283	8.999355	1.917142	0.003697	11.870421	0.007705	5.688875	0.000000	0.000000
242.870285	8.999355	1.910139	0.003701	11.827061	0.007714	5.668095	0.000000	0.000000
242.890286	8.999274	1.909056	0.003702	11.820353	0.007715	5.664881	0.000000	0.000000
242.910288	8.999355	1.907710	0.003703	11.812023	0.007717	5.660888	0.000000	0.000000
242.930291	8.999355	1.903124	0.003706	11.783626	0.007723	5.647279	0.000000	0.000000
242.950293	8.999355	1.906525	0.003704	11.804683	0.007718	5.657371	0.000000	0.000000
242.970294	8.999355	1.905834	0.003704	11.800404	0.007719	5.655320	0.000000	0.000000
242.990296	8.999355	1.901774	0.003707	11.775265	0.007724	5.643272	0.000000	0.000000
243.010299	8.999355	1.905896	0.003704	11.800790	0.007719	5.655505	0.000000	0.000000
243.030301	8.999274	1.911020	0.003701	11.832512	0.007712	5.670707	0.000000	0.000000
243.050303	8.999355	1.910254	0.003701	11.827772	0.007713	5.668436	0.000000	0.000000
243.070304	8.999355	1.904977	0.003705	11.795095	0.007720	5.652776	0.000000	0.000000
243.090307	8.999355	1.910285	0.003701	11.827965	0.007713	5.668529	0.000000	0.000000
243.110309	8.999355	1.913056	0.003700	11.845119	0.007710	5.676750	0.000000	0.000000
243.130311	8.999355	1.904526	0.003705	11.792305	0.007721	5.651438	0.000000	0.000000
243.150312	8.999355	1.908366	0.003703	11.816085	0.007716	5.662835	0.000000	0.000000
243.170314	8.999355	1.910111	0.003702	11.826887	0.007714	5.668012	0.000000	0.000000
243.190317	8.999355	1.902628	0.003706	11.780552	0.007723	5.645806	0.000000	0.000000
243.210319	8.999355	1.903013	0.003706	11.782939	0.007723	5.646950	0.000000	0.000000
243.230320	8.999355	1.904300	0.003705	11.790905	0.007721	5.650768	0.000000	0.000000
243.250322	8.999355	1.906788	0.003704	11.806309	0.007718	5.658150	0.000000	0.000000
243.270325	8.999355	1.908176	0.003703	11.814906	0.007716	5.662270	0.000000	0.000000
243.290327	8.999274	1.911558	0.003701	11.835847	0.007712	5.672306	0.000000	0.000000
243.310328	8.999355	1.908469	0.003703	11.816722	0.007716	5.663140	0.000000	0.000000
243.330330	8.999355	1.903198	0.003706	11.784080	0.007722	5.647497	0.000000	0.000000
243.350333	8.999355	1.912360	0.003700	11.840812	0.007711	5.674685	0.000000	0.000000
243.370335	8.999355	1.906099	0.003704	11.802043	0.007719	5.656105	0.000000	0.000000
243.390337	8.999355	1.907017	0.003703	11.807730	0.007718	5.658831	0.000000	0.000000
243.410338	8.999355	1.907617	0.003703	11.811443	0.007717	5.660610	0.000000	0.000000
243.430341	8.999355	1.912126	0.003700	11.839364	0.007711	5.673991	0.000000	0.000000
243.450343	8.999355	1.912948	0.003700	11.844452	0.007710	5.676430	0.000000	0.000000
243.470345	8.999355	1.904406	0.003705	11.791561	0.007721	5.651082	0.000000	0.000000
243.490346	8.999355	1.906669	0.003704	11.805573	0.007718	5.657797	0.000000	0.000000
243.510348	8.999274	1.908395	0.003703	11.816262	0.007716	5.662920	0.000000	0.000000
243.530351	8.999355	1.908485	0.003703	11.816820	0.007716	5.663187	0.000000	0.000000
243.550353	8.999355	1.905597	0.003704	11.798939	0.007719	5.654618	0.000000	0.000000
243.570354	8.999355	1.901425	0.003707	11.773103	0.007725	5.642236	0.000000	0.000000
243.590356	8.999274	1.914474	0.003699	11.853899	0.007708	5.680957	0.000000	0.000000
243.610359	8.999355	1.907608	0.003703	11.811389	0.007717	5.660584	0.000000	0.000000
243.630361	8.999355	1.906314	0.003704	11.803379	0.007718	5.656746	0.000000	0.000000
243.650362	8.999355	1.910020	0.003702	11.826324	0.007714	5.667742	0.000000	0.000000
243.670364	8.999274	1.911838	0.003700	11.837578	0.007711	5.673135	0.000000	0.000000
243.690367	8.999355	1.911025	0.003701	11.832544	0.007712	5.670723	0.000000	0.000000
243.710369	8.999274	1.914647	0.003699	11.854974	0.007708	5.681473	0.000000	0.000000
243.730371	8.999355	1.911997	0.003700	11.838566	0.007711	5.673609	0.000000	0.000000
243.750372	8.999355	1.910366	0.003701	11.828466	0.007713	5.668769	0.000000	0.000000
243.770375	8.999274	1.908784	0.003702	11.818671	0.007715	5.664074	0.000000	0.000000
243.790377	8.999355	1.903836	0.003705	11.788036	0.007722	5.649393	0.000000	0.000000
243.810379	8.999274	1.907273	0.003703	11.809317	0.007717	5.659591	0.000000	0.000000
243.830380	8.999355	1.905043	0.003705	11.795506	0.007720	5.652973	0.000000	0.000000
243.850382	8.999355	1.910498	0.003701	11.829283	0.007713	5.669160	0.000000	0.000000
243.870385	8.999355	1.903767	0.003705	11.787606	0.007722	5.649186	0.000000	0.000000
243.890387	8.999355	1.911161	0.003701	11.833385	0.007712	5.671126	0.000000	0.000000
243.910388	8.999355	1.913095	0.003700	11.845361	0.007710	5.676866	0.000000	0.000000
243.930390	8.999355	1.910605	0.003701	11.829944	0.007713	5.669477	0.000000	0.000000
243.950393	8.999274	1.910321	0.003701	11.828188	0.007713	5.668636	0.000000	0.000000
243.970395	8.999355	1.905357	0.003704	11.797453	0.007720	5.653905	0.000000	0.000000
243.990397	8.999274	1.911571	0.003701	11.835925	0.007712	5.672344	0.000000	0.000000
244.010398	8.999355	1.912616	0.003700	11.842394	0.007710	5.675444	0.000000	0.000000
244.030401	8.999355	1.912578	0.003700	11.842162	0.007710	5.675333	0.000000	0.000000
244.050403	8.999355	1.912876	0.003700	11.844006	0.007710	5.676216	0.000000	0.000000
244.070405	8.999355	1.910765	0.003701	11.830938	0.007713	5.669953	0.000000	0.000000
244.090406	8.999355	1.905864	0.003704	11.800589	0.007719	5.655408	0.000000	0.000000
244.110409	8.999355	1.910567	0.003701	11.829708	0.007713	5.669364	0.000000	0.000000
244.130411	8.999355	1.914015	0.003699	11.851059	0.007709	5.679596	0.000000	0.000000
244.150413	8.999355	1.911745	0.003701	11.837006	0.007711	5.672861	0.000000	0.000000
244.170414	8.999355	1.910478	0.003701	11.829160	0.007713	5.669101	0.000000	0.000000
244.190416	8.999355	1.911345	0.003701	11.834526	0.007712	5.671673	0.000000	0.000000
244.210419	8.999355	1.913000	0.003700	11.844776	0.007710	5.676585	0.000000	0.000000
244.230421	8.999355	1.906663	0.003704	11.805535	0.007718	5.657779	0.000000	0.000000
244.250422	8.999355	1.913187	0.003700	11.845933	0.007710	5.677140	0.000000	0.000000
244.270424	8.999274	1.908341	0.003703	11.815927	0.007716	5.662759	0.000000	0.000000
244.290427	8.999355	1.907914	0.003703	11.813281	0.007716	5.661491	0.000000	0.000000
244.310429	8.999355	1.909907	0.003702	11.825621	0.007714	5.667405	0.000000	0.000000
244.330431	8.999355	1.911743	0.003701	11.836993	0.007711	5.672855	0.000000	0.000000
244.350432	8.999274	1.911747	0.003700	11.837014	0.007711	5.672865	0.000000	0.000000
244.370435	8.999355	1.906296	0.003704	11.803262	0.007719	5.656690	0.000000	0.000000
244.390437	8.999355	1.909387	0.003702	11.822401	0.007715	5.665862	0.000000	0.000000
244.410439	8.999274	1.905441	0.003704	11.797970	0.007720	5.654153	0.000000	0.000000
244.430440	8.999355	1.909037	0.003702	11.820236	0.007715	5.664825	0.000000	0.000000
244.450442	8.999274	1.916245	0.003698	11.864867	0.007706	5.686214	0.000000	0.000000
244.470445	8.999355	1.905767	0.003704	11.799990	0.007719	5.655121	0.000000	0.000000
244.490447	8.999355	1.907316	0.003703	11.809578	0.007717	5.659717	0.000000	0.000000
244.510448	8.999355	1.910396	0.003701	11.828654	0.007713	5.668859	0.000000	0.000000
244.530450	8.999355	1.910494	0.003701	11.829256	0.007713	5.669147	0.000000	0.000000
244.550453	8.999355	1.911298	0.003701	11.834238	0.007712	5.671535	0.000000	0.000000
244.570455	8.999355	1.909966	0.003702	11.825991	0.007714	5.667583	0.000000	0.000000
244.590456	8.999355	1.912353	0.003700	11.840769	0.007711	5.674665	0.000000	0.000000
244.610458	8.999355	1.905397	0.003704	11.797698	0.007720	5.654023	0.000000	0.000000
244.630461	8.999355	1.907335	0.003703	11.809695	0.007717	5.659773	0.000000	0.000000
244.650463	8.999355	1.907378	0.003703	11.809965	0.007717	5.659902	0.000000	0.000000
244.670465	8.999355	1.908895	0.003702	11.819357	0.007715	5.664403	0.000000	0.000000
244.690466	8.999355	1.908144	0.003703	11.814707	0.007716	5.662175	0.000000	0.000000
244.710469	8.999355	1.914781	0.003699	11.855804	0.007708	5.681870	0.000000	0.000000
244.730471	8.999355	1.910626	0.003701	11.830075	0.007713	5.669540	0.000000	0.000000
244.750473	8.999355	1.905395	0.003704	11.797687	0.007720	5.654018	0.000000	0.000000
244.770474	8.999355	1.910346	0.003701	11.828344	0.007713	5.668710	0.000000	0.000000
244.790476	8.999355	1.913496	0.003699	11.847847	0.007709	5.678057	0.000000	0.000000
244.810479	8.999355	1.911020	0.003701	11.832514	0.007712	5.670709	0.000000	0.000000
244.830481	8.999355	1.904695	0.003705	11.793353	0.007721	5.651941	0.000000	0.000000
244.850482	8.999355	1.905351	0.003704	11.797414	0.007720	5.653887	0.000000	0.000000
244.870484	8.999355	1.904493	0.003705	11.792103	0.007721	5.651342	0.000000	0.000000
244.890487	8.999355	1.904521	0.003705	11.792275	0.007721	5.651424	0.000000	0.000000
244.910489	8.999355	1.902434	0.003706	11.779351	0.007723	5.645231	0.000000	0.000000
244.930490	8.999355	1.910080	0.003702	11.826697	0.007714	5.667921	0.000000	0.000000
244.950492	8.999355	1.908253	0.003703	11.815385	0.007716	5.662500	0.000000	0.000000
244.970495	8.999355	1.902067	0.003706	11.777078	0.007724	5.644141	0.000000	0.000000
244.990497	8.999274	1.902945	0.003706	11.782515	0.007723	5.646747	0.000000	0.000000
245.010499	8.999355	1.904319	0.003705	11.791025	0.007721	5.650825	0.000000	0.000000
245.030500	8.999355	1.901864	0.003707	11.775820	0.007724	5.643538	0.000000	0.000000
245.050503	8.999355	1.904858	0.003705	11.794363	0.007720	5.652425	0.000000	0.000000
245.070505	8.999355	1.901211	0.003707	11.771780	0.007725	5.641602	0.000000	0.000000
245.090507	8.999355	1.894798	0.003711	11.732072	0.007733	5.622572	0.000000	0.000000
245.110508	8.999355	1.901999	0.003707	11.776656	0.007724	5.643939	0.000000	0.000000
245.130510	8.999355	1.902226	0.003706	11.778064	0.007724	5.644613	0.000000	0.000000
245.150513	8.999355	1.901982	0.003707	11.776553	0.007724	5.643889	0.000000	0.000000
245.170515	8.999355	1.901633	0.003707	11.774394	0.007725	5.642855	0.000000	0.000000
245.190516	8.999355	1.908669	0.003702	11.817960	0.007715	5.663734	0.000000	0.000000
245.210518	8.999355	1.907289	0.003703	11.809412	0.007717	5.659637	0.000000	0.000000
245.230521	8.999274	1.906099	0.003704	11.802045	0.007719	5.656107	0.000000	0.000000
245.250523	8.999355	1.911080	0.003701	11.832885	0.007712	5.670886	0.000000	0.000000
245.270525	8.999355	1.908811	0.003702	11.818837	0.007715	5.664154	0.000000	0.000000
245.290526	8.999355	1.908583	0.003702	11.817424	0.007716	5.663477	0.000000	0.000000
245.310529	8.999274	1.908281	0.003703	11.815557	0.007716	5.662582	0.000000	0.000000
245.330531	8.999355	1.916495	0.003698	11.866414	0.007705	5.686955	0.000000	0.000000
245.350533	8.999355	1.913626	0.003699	11.848650	0.007709	5.678442	0.000000	0.000000
245.370534	8.999355	1.908811	0.003702	11.818840	0.007715	5.664155	0.000000	0.000000
245.390537	8.999355	1.912689	0.003700	11.842849	0.007710	5.675661	0.000000	0.000000
245.410539	8.999355	1.907078	0.003703	11.808105	0.007718	5.659011	0.000000	0.000000
245.430541	8.999355	1.906115	0.003704	11.802146	0.007719	5.656155	0.000000	0.000000
245.450542	8.999355	1.905489	0.003704	11.798269	0.007720	5.654297	0.000000	0.000000
245.470544	8.999274	1.906241	0.003704	11.802927	0.007718	5.656529	0.000000	0.000000
245.490547	8.999355	1.907569	0.003703	11.811146	0.007717	5.660468	0.000000	0.000000
245.510549	8.999355	1.906051	0.003704	11.801746	0.007719	5.655963	0.000000	0.000000
245.530550	8.999355	1.904938	0.003705	11.794858	0.007720	5.652662	0.000000	0.000000
245.550552	8.999355	1.908800	0.003702	11.818766	0.007715	5.664120	0.000000	0.000000
245.570555	8.999355	1.908843	0.003702	11.819033	0.007715	5.664248	0.000000	0.000000
245.590557	8.999274	1.912177	0.003700	11.839680	0.007711	5.674143	0.000000	0.000000
245.610559	8.999355	1.910804	0.003701	11.831178	0.007713	5.670068	0.000000	0.000000
245.630560	8.999355	1.909201	0.003702	11.821254	0.007715	5.665312	0.000000	0.000000
245.650563	8.999355	1.911280	0.003701	11.834126	0.007712	5.671481	0.000000	0.000000
245.670565	8.999355	1.909645	0.003702	11.824001	0.007714	5.666629	0.000000	0.000000
245.690567	8.999355	1.907731	0.003703	11.812148	0.007717	5.660948	0.000000	0.000000
245.710568	8.999355	1.908777	0.003702	11.818625	0.007715	5.664052	0.000000	0.000000
245.730570	8.999355	1.913953	0.003699	11.850675	0.007709	5.679412	0.000000	0.000000
245.750573	8.999355	1.911369	0.003701	11.834676	0.007712	5.671745	0.000000	0.000000
245.770575	8.999355	1.911270	0.003701	11.834061	0.007712	5.671450	0.000000	0.000000
245.790576	8.999355	1.908946	0.003702	11.819670	0.007715	5.664553	0.000000	0.000000
245.810578	8.999355	1.906517	0.003704	11.804634	0.007718	5.657347	0.000000	0.000000
245.830581	8.999355	1.902739	0.003706	11.781238	0.007723	5.646135	0.000000	0.000000
245.850583	8.999355	1.903670	0.003706	11.787004	0.007722	5.648898	0.000000	0.000000
245.870584	8.999355	1.902045	0.003707	11.776942	0.007724	5.644076	0.000000	0.000000
245.890586	8.999355	1.910300	0.003701	11.828055	0.007713	5.668572	0.000000	0.000000
245.910589	8.999355	1.917172	0.003697	11.870606	0.007705	5.688964	0.000000	0.000000
245.930591	8.999274	1.910647	0.003701	11.830206	0.007713	5.669602	0.000000	0.000000
245.950593	8.999355	1.911800	0.003700	11.837344	0.007711	5.673023	0.000000	0.000000
245.970594	8.999355	1.908127	0.003703	11.814604	0.007716	5.662125	0.000000	0.000000
245.990597	8.999355	1.908140	0.003703	11.814683	0.007716	5.662163	0.000000	0.000000
246.010599	8.999355	1.907741	0.003703	11.812213	0.007717	5.660980	0.000000	0.000000
246.030601	8.999355	1.909872	0.003702	11.825409	0.007714	5.667303	0.000000	0.000000
246.050602	8.999355	1.903433	0.003706	11.785537	0.007722	5.648195	0.000000	0.000000
246.070604	8.999355	1.906742	0.003704	11.806028	0.007718	5.658015	0.000000	0.000000
246.090607	8.999355	1.910168	0.003701	11.827238	0.007714	5.668180	0.000000	0.000000
246.110609	8.999355	1.905764	0.003704	11.799968	0.007719	5.655111	0.000000	0.000000
246.130610	8.999355	1.907090	0.003703	11.808179	0.007717	5.659046	0.000000	0.000000
246.150612	8.999355	1.906635	0.003704	11.805361	0.007718	5.657696	0.000000	0.000000
246.170615	8.999355	1.899655	0.003708	11.762143	0.007727	5.636983	0.000000	0.000000
246.190617	8.999355	1.907527	0.003703	11.810888	0.007717	5.660344	0.000000	0.000000
246.210618	8.999355	1.905752	0.003704	11.799895	0.007719	5.655076	0.000000	0.000000
246.230620	8.999355	1.906719	0.003704	11.805887	0.007718	5.657947	0.000000	0.000000
246.250623	8.999355	1.904033	0.003705	11.789250	0.007721	5.649974	0.000000	0.000000
246.270625	8.999355	1.905909	0.003704	11.800869	0.007719	5.655543	0.000000	0.000000
246.290627	8.999355	1.906687	0.003704	11.805685	0.007718	5.657851	0.000000	0.000000
246.310628	8.999355	1.907217	0.003703	11.808968	0.007717	5.659424	0.000000	0.000000
246.330631	8.999355	1.906282	0.003704	11.803178	0.007719	5.656649	0.000000	0.000000
246.350633	8.999274	1.909146	0.003702	11.820911	0.007715	5.665148	0.000000	0.000000
246.370635	8.999355	1.901752	0.003707	11.775132	0.007724	5.643208	0.000000	0.000000
246.390636	8.999355	1.910338	0.003701	11.828295	0.007713	5.668686	0.000000	0.000000
246.410638	8.999355	1.904550	0.003705	11.792454	0.007721	5.651510	0.000000	0.000000
246.430641	8.999355	1.903413	0.003706	11.785417	0.007722	5.648137	0.000000	0.000000
246.450643	8.999355	1.905654	0.003704	11.799287	0.007719	5.654785	0.000000	0.000000
246.470644	8.999355	1.907027	0.003703	11.807792	0.007718	5.658861	0.000000	0.000000
246.490646	8.999274	1.902757	0.003706	11.781355	0.007723	5.646191	0.000000	0.000000
246.510649	8.999355	1.907076	0.003703	11.808092	0.007718	5.659004	0.000000	0.000000
246.530651	8.999274	1.899940	0.003708	11.763913	0.007727	5.637832	0.000000	0.000000
246.550653	8.999355	1.902655	0.003706	11.780721	0.007723	5.645887	0.000000	0.000000
246.570654	8.999355	1.908097	0.003703	11.814413	0.007716	5.662034	0.000000	0.000000
246.590657	8.999355	1.912060	0.003700	11.838953	0.007711	5.673794	0.000000	0.000000
246.610659	8.999355	1.913474	0.003699	11.847711	0.007709	5.677992	0.000000	0.000000
246.630661	8.999355	1.909278	0.003702	11.821731	0.007715	5.665541	0.000000	0.000000
246.650662	8.999355	1.912509	0.003700	11.841735	0.007711	5.675128	0.000000	0.000000
246.670665	8.999355	1.909671	0.003702	11.824165	0.007714	5.666707	0.000000	0.000000
246.690667	8.999355	1.904252	0.003705	11.790611	0.007721	5.650627	0.000000	0.000000
246.710669	8.999355	1.911132	0.003701	11.833206	0.007712	5.671040	0.000000	0.000000
246.730670	8.999355	1.904469	0.003705	11.791951	0.007721	5.651269	0.000000	0.000000
246.750672	8.999355	1.913639	0.003699	11.848732	0.007709	5.678481	0.000000	0.000000
246.770675	8.999355	1.909813	0.003702	11.825041	0.007714	5.667127	0.000000	0.000000
246.790677	8.999355	1.908372	0.003703	11.816117	0.007716	5.662851	0.000000	0.000000
246.810678	8.999355	1.913411	0.003699	11.847316	0.007709	5.677802	0.000000	0.000000
246.830680	8.999355	1.915848	0.003698	11.862406	0.007706	5.685034	0.000000	0.000000
246.850683	8.999355	1.920274	0.003695	11.889813	0.007701	5.698169	0.000000	0.000000
246.870685	8.999355	1.919748	0.003696	11.886554	0.007701	5.696607	0.000000	0.000000
246.890687	8.999355	1.914150	0.003699	11.851895	0.007708	5.679997	0.000000	0.000000
246.910688	8.999355	1.914475	0.003699	11.853910	0.007708	5.680962	0.000000	0.000000
246.930691	8.999355	1.909331	0.003702	11.822055	0.007715	5.665696	0.000000	0.000000
246.950693	8.999355	1.912257	0.003700	11.840172	0.007711	5.674379	0.000000	0.000000
246.970695	8.999355	1.913807	0.003699	11.849772	0.007709	5.678979	0.000000	0.000000
246.990696	8.999355	1.911494	0.003701	11.835452	0.007712	5.672117	0.000000	0.000000
247.010698	8.999355	1.908238	0.003703	11.815290	0.007716	5.662454	0.000000	0.000000
247.030701	8.999355	1.905358	0.003704	11.797455	0.007720	5.653907	0.000000	0.000000
247.050703	8.999355	1.901618	0.003707	11.774299	0.007725	5.642809	0.000000	0.000000
247.070704	8.999355	1.905985	0.003704	11.801340	0.007719	5.655769	0.000000	0.000000
247.090706	8.999355	1.909810	0.003702	11.825022	0.007714	5.667118	0.000000	0.000000
247.110709	8.999355	1.906074	0.003704	11.801893	0.007719	5.656033	0.000000	0.000000
247.130711	8.999355	1.907164	0.003703	11.808642	0.007717	5.659268	0.000000	0.000000
247.150712	8.999355	1.907776	0.003703	11.812428	0.007717	5.661083	0.000000	0.000000
247.170714	8.999355	1.899660	0.003708	11.762178	0.007727	5.637000	0.000000	0.000000
247.190717	8.999355	1.905243	0.003705	11.796742	0.007720	5.653565	0.000000	0.000000
247.210719	8.999355	1.904839	0.003705	11.794243	0.007720	5.652367	0.000000	0.000000
247.230721	8.999355	1.907766	0.003703	11.812369	0.007717	5.661054	0.000000	0.000000
247.250722	8.999274	1.908597	0.003702	11.817511	0.007715	5.663519	0.000000	0.000000
247.270725	8.999355	1.901271	0.003707	11.772151	0.007725	5.641780	0.000000	0.000000
247.290727	8.999274	1.902970	0.003706	11.782673	0.007723	5.646822	0.000000	0.000000
247.310729	8.999355	1.903196	0.003706	11.784069	0.007722	5.647492	0.000000	0.000000
247.330730	8.999355	1.908404	0.003703	11.816319	0.007716	5.662947	0.000000	0.000000
247.350732	8.999355	1.900942	0.003707	11.770112	0.007725	5.640802	0.000000	0.000000
247.370735	8.999355	1.902089	0.003706	11.777214	0.007724	5.644206	0.000000	0.000000
247.390737	8.999355	1.895960	0.003710	11.739267	0.007732	5.626020	0.000000	0.000000
247.410738	8.999355	1.906558	0.003704	11.804885	0.007718	5.657467	0.000000	0.000000
247.430740	8.999355	1.905140	0.003705	11.796105	0.007720	5.653260	0.000000	0.000000
247.450743	8.999355	1.901948	0.003707	11.776343	0.007724	5.643789	0.000000	0.000000
247.470745	8.999355	1.904197	0.003705	11.790268	0.007721	5.650462	0.000000	0.000000
247.490746	8.999355	1.902641	0.003706	11.780636	0.007723	5.645846	0.000000	0.000000
247.510748	8.999355	1.910025	0.003702	11.826356	0.007714	5.667757	0.000000	0.000000
247.530751	8.999355	1.906906	0.003703	11.807041	0.007718	5.658501	0.000000	0.000000
247.550753	8.999355	1.910773	0.003701	11.830987	0.007713	5.669977	0.000000	0.000000
247.570755	8.999355	1.905703	0.003704	11.799595	0.007719	5.654932	0.000000	0.000000
247.590756	8.999355	1.911446	0.003701	11.835155	0.007712	5.671974	0.000000	0.000000
247.610759	8.999355	1.911145	0.003701	11.833290	0.007712	5.671081	0.000000	0.000000
247.630761	8.999355	1.902744	0.003706	11.781273	0.007723	5.646152	0.000000	0.000000
247.650763	8.999355	1.905723	0.003704	11.799715	0.007719	5.654990	0.000000	0.000000
247.670764	8.999355	1.907504	0.003703	11.810743	0.007717	5.660275	0.000000	0.000000
247.690766	8.999355	1.908414	0.003703	11.816381	0.007716	5.662977	0.000000	0.000000
247.710769	8.999355	1.910356	0.003701	11.828406	0.007713	5.668740	0.000000	0.000000
247.730771	8.999355	1.900266	0.003708	11.765927	0.007726	5.638797	0.000000	0.000000
247.750772	8.999355	1.906730	0.003704	11.805949	0.007718	5.657977	0.000000	0.000000
247.770774	8.999355	1.904625	0.003705	11.792917	0.007721	5.651732	0.000000	0.000000
247.790777	8.999355	1.909126	0.003702	11.820789	0.007715	5.665089	0.000000	0.000000
247.810779	8.999355	1.905653	0.003704	11.799285	0.007719	5.654784	0.000000	0.000000
247.830781	8.999355	1.902156	0.003706	11.777634	0.007724	5.644407	0.000000	0.000000
247.850782	8.999355	1.900269	0.003708	11.765946	0.007726	5.638806	0.000000	0.000000
247.870785	8.999355	1.898748	0.003709	11.756532	0.007728	5.634294	0.000000	0.000000
247.890787	8.999355	1.899437	0.003708	11.760798	0.007727	5.636339	0.000000	0.000000
247.910789	8.999355	1.911034	0.003701	11.832601	0.007712	5.670750	0.000000	0.000000
247.930790	8.999355	1.913174	0.003700	11.845854	0.007710	5.677102	0.000000	0.000000
247.950792	8.999355	1.911762	0.003700	11.837110	0.007711	5.672911	0.000000	0.000000
247.970795	8.999355	1.904973	0.003705	11.795070	0.007720	5.652764	0.000000	0.000000
247.990797	8.999355	1.907688	0.003703	11.811887	0.007717	5.660823	0.000000	0.000000
248.010798	8.999355	1.911107	0.003701	11.833053	0.007712	5.670967	0.000000	0.000000
248.030800	8.999274	1.903825	0.003705	11.787962	0.007722	5.649357	0.000000	0.000000
248.050803	8.999355	1.900697	0.003707	11.768598	0.007726	5.640077	0.000000	0.000000
248.070805	8.999355	1.904089	0.003705	11.789598	0.007721	5.650141	0.000000	0.000000
248.090806	8.999355	1.905807	0.003704	11.800238	0.007719	5.655240	0.000000	0.000000
248.110808	8.999355	1.905069	0.003705	11.795669	0.007720	5.653051	0.000000	0.000000
248.130811	8.999355	1.905593	0.003704	11.798909	0.007719	5.654603	0.000000	0.000000
248.150813	8.999355	1.903848	0.003705	11.788109	0.007722	5.649428	0.000000	0.000000
248.170815	8.999355	1.903150	0.003706	11.783786	0.007723	5.647356	0.000000	0.000000
248.190816	8.999355	1.902969	0.003706	11.782667	0.007723	5.646820	0.000000	0.000000
248.210819	8.999355	1.899749	0.003708	11.762726	0.007727	5.637263	0.000000	0.000000
248.230821	8.999355	1.904548	0.003705	11.792441	0.007721	5.651504	0.000000	0.000000
248.250823	8.999355	1.906188	0.003704	11.802598	0.007719	5.656371	0.000000	0.000000
248.270824	8.999355	1.902971	0.003706	11.782675	0.007723	5.646824	0.000000	0.000000
248.290826	8.999355	1.910649	0.003701	11.830219	0.007713	5.669609	0.000000	0.000000
248.310829	8.999355	1.901357	0.003707	11.772681	0.007725	5.642034	0.000000	0.000000
248.330831	8.999355	1.910870	0.003701	11.831589	0.007713	5.670265	0.000000	0.000000
248.350832	8.999355	1.910181	0.003701	11.827317	0.007714	5.668218	0.000000	0.000000
248.370834	8.999274	1.906349	0.003704	11.803592	0.007718	5.656848	0.000000	0.000000
248.390837	8.999355	1.912518	0.003700	11.841787	0.007711	5.675153	0.000000	0.000000
248.410839	8.999355	1.913663	0.003699	11.848879	0.007709	5.678551	0.000000	0.000000
248.430840	8.999355	1.905824	0.003704	11.800344	0.007719	5.655291	0.000000	0.000000
248.450842	8.999355	1.908585	0.003702	11.817440	0.007716	5.663485	0.000000	0.000000
248.470845	8.999355	1.911260	0.003701	11.834003	0.007712	5.671422	0.000000	0.000000
248.490847	8.999355	1.912710	0.003700	11.842979	0.007710	5.675724	0.000000	0.000000
248.510849	8.999355	1.911271	0.003701	11.834066	0.007712	5.671452	0.000000	0.000000
248.530850	8.999355	1.909781	0.003702	11.824845	0.007714	5.667033	0.000000	0.000000
248.550853	8.999355	1.905253	0.003705	11.796807	0.007720	5.653596	0.000000	0.000000
248.570855	8.999355	1.904387	0.003705	11.791447	0.007721	5.651027	0.000000	0.000000
248.590857	8.999355	1.908965	0.003702	11.819790	0.007715	5.664611	0.000000	0.000000
248.610858	8.999355	1.907499	0.003703	11.810713	0.007717	5.660261	0.000000	0.000000
248.630860	8.999355	1.903108	0.003706	11.783528	0.007723	5.647232	0.000000	0.000000
248.650863	8.999355	1.908296	0.003703	11.815649	0.007716	5.662626	0.000000	0.000000
248.670865	8.999355	1.905959	0.003704	11.801177	0.007719	5.655690	0.000000	0.000000
248.690866	8.999355	1.909225	0.003702	11.821401	0.007715	5.665383	0.000000	0.000000
248.710868	8.999355	1.904301	0.003705	11.790911	0.007721	5.650770	0.000000	0.000000
248.730871	8.999355	1.904620	0.003705	11.792887	0.007721	5.651717	0.000000	0.000000
248.750873	8.999355	1.907155	0.003703	11.808582	0.007717	5.659239	0.000000	0.000000
248.770874	8.999355	1.902342	0.003706	11.778782	0.007724	5.644958	0.000000	0.000000
248.790876	8.999355	1.904418	0.003705	11.791638	0.007721	5.651119	0.000000	0.000000
248.810879	8.999355	1.905674	0.003704	11.799415	0.007719	5.654846	0.000000	0.000000
248.830881	8.999355	1.908581	0.003702	11.817416	0.007716	5.663473	0.000000	0.000000
248.850883	8.999355	1.906781	0.003704	11.806270	0.007718	5.658131	0.000000	0.000000
248.870884	8.999355	1.906318	0.003704	11.803401	0.007718	5.656756	0.000000	0.000000
248.890887	8.999355	1.908440	0.003703	11.816539	0.007716	5.663053	0.000000	0.000000
248.910889	8.999355	1.902851	0.003706	11.781932	0.007723	5.646467	0.000000	0.000000
248.930891	8.999355	1.904271	0.003705	11.790728	0.007721	5.650683	0.000000	0.000000
248.950892	8.999355	1.909041	0.003702	11.820258	0.007715	5.664835	0.000000	0.000000
248.970894	8.999355	1.906790	0.003704	11.806322	0.007718	5.658156	0.000000	0.000000
248.990897	8.999355	1.899065	0.003708	11.758490	0.007728	5.635233	0.000000	0.000000
249.010899	8.999355	1.907941	0.003703	11.813452	0.007716	5.661573	0.000000	0.000000
249.030900	8.999355	1.908082	0.003703	11.814326	0.007716	5.661992	0.000000	0.000000
249.050902	8.999355	1.906708	0.003704	11.805819	0.007718	5.657915	0.000000	0.000000
249.070905	8.999355	1.915360	0.003698	11.859384	0.007707	5.683586	0.000000	0.000000
249.090907	8.999355	1.909716	0.003702	11.824442	0.007714	5.666840	0.000000	0.000000
249.110909	8.999274	1.908695	0.003702	11.818118	0.007715	5.663809	0.000000	0.000000
249.130910	8.999355	1.906648	0.003704	11.805446	0.007718	5.657736	0.000000	0.000000
249.150913	8.999355	1.907983	0.003703	11.813711	0.007716	5.661697	0.000000	0.000000
249.170915	8.999355	1.910859	0.003701	11.831518	0.007713	5.670231	0.000000	0.000000
249.190917	8.999355	1.906070	0.003704	11.801868	0.007719	5.656022	0.000000	0.000000
249.210918	8.999355	1.907517	0.003703	11.810822	0.007717	5.660313	0.000000	0.000000
249.230920	8.999355	1.901427	0.003707	11.773120	0.007725	5.642244	0.000000	0.000000
249.250923	8.999355	1.910031	0.003702	11.826392	0.007714	5.667774	0.000000	0.000000
249.270925	8.999355	1.903184	0.003706	11.783998	0.007723	5.647458	0.000000	0.000000
249.290926	8.999355	1.906970	0.003703	11.807438	0.007718	5.658691	0.000000	0.000000
249.310928	8.999355	1.905356	0.003704	11.797444	0.007720	5.653902	0.000000	0.000000
249.330931	8.999355	1.906106	0.003704	11.802089	0.007719	5.656127	0.000000	0.000000
249.350933	8.999274	1.905146	0.003705	11.796143	0.007720	5.653278	0.000000	0.000000
249.370934	8.999355	1.907259	0.003703	11.809230	0.007717	5.659550	0.000000	0.000000
249.390936	8.999274	1.903976	0.003705	11.788902	0.007721	5.649807	0.000000	0.000000
249.410939	8.999355	1.895637	0.003710	11.737266	0.007732	5.625061	0.000000	0.000000
249.430941	8.999355	1.911342	0.003701	11.834510	0.007712	5.671665	0.000000	0.000000
249.450943	8.999355	1.903918	0.003705	11.788542	0.007722	5.649635	0.000000	0.000000
249.470944	8.999274	1.902320	0.003706	11.778644	0.007724	5.644891	0.000000	0.000000
249.490947	8.999355	1.905386	0.003704	11.797632	0.007720	5.653992	0.000000	0.000000
249.510949	8.999355	1.903254	0.003706	11.784431	0.007722	5.647665	0.000000	0.000000
249.530951	8.999355	1.906753	0.003704	11.806096	0.007718	5.658048	0.000000	0.000000
249.550952	8.999355	1.910301	0.003701	11.828063	0.007713	5.668576	0.000000	0.000000
249.570954	8.999355	1.909529	0.003702	11.823280	0.007714	5.666283	0.000000	0.000000
249.590957	8.999355	1.904547	0.003705	11.792435	0.007721	5.651501	0.000000	0.000000
249.610959	8.999355	1.912967	0.003700	11.844569	0.007710	5.676486	0.000000	0.000000
249.630960	8.999355	1.898583	0.003709	11.755506	0.007728	5.633803	0.000000	0.000000
249.650962	8.999355	1.902809	0.003706	11.781674	0.007723	5.646343	0.000000	0.000000
249.670965	8.999355	1.901493	0.003707	11.773525	0.007725	5.642438	0.000000	0.000000
249.690967	8.999355	1.905567	0.003704	11.798751	0.007719	5.654528	0.000000	0.000000
249.710968	8.999355	1.902774	0.003706	11.781459	0.007723	5.646240	0.000000	0.000000
249.730970	8.999355	1.906314	0.003704	11.803374	0.007718	5.656743	0.000000	0.000000
249.750973	8.999355	1.894520	0.003711	11.730351	0.007734	5.621747	0.000000	0.000000
249.770975	8.999355	1.900935	0.003707	11.770068	0.007725	5.640781	0.000000	0.000000
249.790977	8.999355	1.900354	0.003708	11.766472	0.007726	5.639058	0.000000	0.000000
249.810978	8.999355	1.905760	0.003704	11.799946	0.007719	5.655101	0.000000	0.000000
249.830981	8.999355	1.905576	0.003704	11.798808	0.007719	5.654555	0.000000	0.000000
249.850983	8.999355	1.902527	0.003706	11.779931	0.007723	5.645508	0.000000	0.000000
249.870985	8.999355	1.907972	0.003703	11.813643	0.007716	5.661665	0.000000	0.000000
249.890986	8.999355	1.910770	0.003701	11.830965	0.007713	5.669966	0.000000	0.000000
249.910988	8.999355	1.907044	0.003703	11.807896	0.007718	5.658910	0.000000	0.000000
249.930991	8.999355	1.908949	0.003702	11.819689	0.007715	5.664562	0.000000	0.000000
249.950993	8.999355	1.912973	0.003700	11.844610	0.007710	5.676506	0.000000	0.000000
249.970994	8.999355	1.908670	0.003702	11.817963	0.007715	5.663735	0.000000	0.000000
249.990996	8.999355	1.909434	0.003702	11.822695	0.007714	5.666003	0.000000	0.000000
250.010999	8.999274	1.900501	0.003707	11.767386	0.007726	5.639496	0.000000	0.000000
250.031001	8.999355	1.905859	0.003704	11.800562	0.007719	5.655395	0.000000	0.000000
250.051003	8.999355	1.903741	0.003705	11.787448	0.007722	5.649111	0.000000	0.000000
250.071004	8.999355	1.911011	0.003701	11.832460	0.007712	5.670683	0.000000	0.000000
250.091007	8.999355	1.908963	0.003702	11.819779	0.007715	5.664605	0.000000	0.000000
250.111009	8.999355	1.914384	0.003699	11.853341	0.007708	5.680690	0.000000	0.000000
250.131011	8.999355	1.914186	0.003699	11.852116	0.007708	5.680103	0.000000	0.000000
250.151012	8.999355	1.913290	0.003700	11.846567	0.007710	5.677444	0.000000	0.000000
250.171015	8.999355	1.911583	0.003701	11.836002	0.007712	5.672380	0.000000	0.000000
250.191017	8.999274	1.907603	0.003703	11.811356	0.007717	5.660569	0.000000	0.000000
250.211019	8.999355	1.903829	0.003705	11.787992	0.007722	5.649372	0.000000	0.000000
250.231020	8.999355	1.902115	0.003706	11.777375	0.007724	5.644283	0.000000	0.000000
250.251022	8.999355	1.902451	0.003706	11.779460	0.007723	5.645283	0.000000	0.000000
250.271025	8.999355	1.903915	0.003705	11.788520	0.007722	5.649625	0.000000	0.000000
250.291027	8.999355	1.903693	0.003705	11.787148	0.007722	5.648967	0.000000	0.000000
250.311028	8.999355	1.902779	0.003706	11.781488	0.007723	5.646255	0.000000	0.000000
250.331030	8.999355	1.910828	0.003701	11.831327	0.007713	5.670140	0.000000	0.000000
250.351033	8.999355	1.907423	0.003703	11.810245	0.007717	5.660036	0.000000	0.000000
250.371035	8.999355	1.911132	0.003701	11.833209	0.007712	5.671041	0.000000	0.000000
250.391037	8.999355	1.911501	0.003701	11.835490	0.007712	5.672135	0.000000	0.000000
250.411038	8.999355	1.908860	0.003702	11.819142	0.007715	5.664300	0.000000	0.000000
250.431041	8.999355	1.900315	0.003708	11.766232	0.007726	5.638943	0.000000	0.000000
250.451043	8.999355	1.901977	0.003707	11.776526	0.007724	5.643876	0.000000	0.000000
250.471045	8.999355	1.900567	0.003707	11.767789	0.007726	5.639689	0.000000	0.000000
250.491046	8.999355	1.902019	0.003707	11.776781	0.007724	5.643999	0.000000	0.000000
250.511048	8.999355	1.902296	0.003706	11.778497	0.007724	5.644821	0.000000	0.000000
250.531051	8.999355	1.912837	0.003700	11.843766	0.007710	5.676101	0.000000	0.000000
250.551053	8.999355	1.912125	0.003700	11.839356	0.007711	5.673987	0.000000	0.000000
250.571054	8.999355	1.910794	0.003701	11.831112	0.007713	5.670037	0.000000	0.000000
250.591056	8.999355	1.904399	0.003705	11.791518	0.007721	5.651061	0.000000	0.000000
250.611059	8.999355	1.902488	0.003706	11.779689	0.007723	5.645392	0.000000	0.000000
250.631061	8.999355	1.908355	0.003703	11.816017	0.007716	5.662802	0.000000	0.000000
250.651062	8.999355	1.904630	0.003705	11.792947	0.007721	5.651746	0.000000	0.000000
250.671064	8.999355	1.899517	0.003708	11.761291	0.007727	5.636575	0.000000	0.000000
250.691067	8.999355	1.901950	0.003707	11.776357	0.007724	5.643795	0.000000	0.000000
250.711069	8.999355	1.905203	0.003705	11.796497	0.007720	5.653448	0.000000	0.000000
250.731071	8.999355	1.907607	0.003703	11.811380	0.007717	5.660580	0.000000	0.000000
250.751072	8.999355	1.908368	0.003703	11.816096	0.007716	5.662840	0.000000	0.000000
250.771075	8.999355	1.906089	0.003704	11.801985	0.007719	5.656078	0.000000	0.000000
250.791077	8.999355	1.903590	0.003706	11.786509	0.007722	5.648661	0.000000	0.000000
250.811079	8.999355	1.906320	0.003704	11.803412	0.007718	5.656761	0.000000	0.000000
250.831080	8.999355	1.902717	0.003706	11.781102	0.007723	5.646069	0.000000	0.000000
250.851082	8.999355	1.900874	0.003707	11.769692	0.007725	5.640601	0.000000	0.000000
250.871085	8.999355	1.906498	0.003704	11.804514	0.007718	5.657290	0.000000	0.000000
250.891087	8.999355	1.908304	0.003703	11.815698	0.007716	5.662650	0.000000	0.000000
250.911088	8.999355	1.905572	0.003704	11.798784	0.007719	5.654543	0.000000	0.000000
250.931090	8.999355	1.904412	0.003705	11.791602	0.007721	5.651102	0.000000	0.000000
250.951093	8.999355	1.904840	0.003705	11.794251	0.007720	5.652371	0.000000	0.000000
250.971095	8.999355	1.912497	0.003700	11.841662	0.007711	5.675093	0.000000	0.000000
250.991096	8.999355	1.913117	0.003700	11.845497	0.007710	5.676931	0.000000	0.000000
251.011098	8.999355	1.916737	0.003697	11.867911	0.007705	5.687672	0.000000	0.000000
251.031101	8.999355	1.914123	0.003699	11.851726	0.007708	5.679916	0.000000	0.000000
251.051103	8.999355	1.906293	0.003704	11.803249	0.007719	5.656683	0.000000	0.000000
251.071105	8.999355	1.904608	0.003705	11.792814	0.007721	5.651682	0.000000	0.000000
251.091106	8.999355	1.906695	0.003704	11.805734	0.007718	5.657874	0.000000	0.000000
251.111109	8.999355	1.906964	0.003703	11.807400	0.007718	5.658673	0.000000	0.000000
251.131111	8.999355	1.904559	0.003705	11.792511	0.007721	5.651537	0.000000	0.000000
251.151113	8.999355	1.908297	0.003703	11.815655	0.007716	5.662629	0.000000	0.000000
251.171114	8.999355	1.903085	0.003706	11.783383	0.007723	5.647163	0.000000	0.000000
251.191116	8.999355	1.904069	0.003705	11.789473	0.007721	5.650081	0.000000	0.000000
251.211119	8.999355	1.907765	0.003703	11.812363	0.007717	5.661051	0.000000	0.000000
251.231121	8.999355	1.907661	0.003703	11.811715	0.007717	5.660741	0.000000	0.000000
251.251122	8.999274	1.911207	0.003701	11.833674	0.007712	5.671265	0.000000	0.000000
251.271124	8.999355	1.909325	0.003702	11.822022	0.007715	5.665680	0.000000	0.000000
251.291127	8.999355	1.904328	0.003705	11.791077	0.007721	5.650850	0.000000	0.000000
251.311129	8.999355	1.914122	0.003699	11.851721	0.007708	5.679913	0.000000	0.000000
251.331131	8.999274	1.908332	0.003703	11.815870	0.007716	5.662732	0.000000	0.000000
251.351132	8.999355	1.907865	0.003703	11.812978	0.007716	5.661346	0.000000	0.000000
251.371135	8.999355	1.908868	0.003702	11.819188	0.007715	5.664322	0.000000	0.000000
251.391137	8.999355	1.913278	0.003700	11.846497	0.007710	5.677410	0.000000	0.000000
251.411139	8.999355	1.905727	0.003704	11.799745	0.007719	5.655004	0.000000	0.000000
251.431140	8.999274	1.908530	0.003702	11.817097	0.007716	5.663320	0.000000	0.000000
251.451143	8.999355	1.905643	0.003704	11.799222	0.007719	5.654754	0.000000	0.000000
251.471145	8.999355	1.908169	0.003703	11.814860	0.007716	5.662248	0.000000	0.000000
251.491147	8.999355	1.907236	0.003703	11.809085	0.007717	5.659480	0.000000	0.000000
251.511148	8.999355	1.903828	0.003705	11.787984	0.007722	5.649368	0.000000	0.000000
251.531150	8.999355	1.904985	0.003705	11.795149	0.007720	5.652802	0.000000	0.000000
251.551153	8.999355	1.905482	0.003704	11.798223	0.007720	5.654275	0.000000	0.000000
251.571155	8.999355	1.908927	0.003702	11.819556	0.007715	5.664498	0.000000	0.000000
251.591156	8.999355	1.908235	0.003703	11.815271	0.007716	5.662445	0.000000	0.000000
251.611158	8.999355	1.906275	0.003704	11.803137	0.007719	5.656630	0.000000	0.000000
251.631161	8.999355	1.908791	0.003702	11.818714	0.007715	5.664095	0.000000	0.000000
251.651163	8.999355	1.905278	0.003705	11.796963	0.007720	5.653671	0.000000	0.000000
251.671165	8.999355	1.909576	0.003702	11.823577	0.007714	5.666425	0.000000	0.000000
251.691166	8.999355	1.910328	0.003701	11.828232	0.007713	5.668656	0.000000	0.000000
251.711169	8.999355	1.909774	0.003702	11.824799	0.007714	5.667011	0.000000	0.000000
251.731171	8.999355	1.907994	0.003703	11.813779	0.007716	5.661730	0.000000	0.000000
251.751173	8.999355	1.907085	0.003703	11.808149	0.007717	5.659032	0.000000	0.000000
251.771174	8.999355	1.912844	0.003700	11.843807	0.007710	5.676121	0.000000	0.000000
251.791176	8.999355	1.908863	0.003702	11.819161	0.007715	5.664309	0.000000	0.000000
251.811179	8.999274	1.912954	0.003700	11.844487	0.007710	5.676447	0.000000	0.000000
251.831181	8.999355	1.913236	0.003700	11.846235	0.007710	5.677284	0.000000	0.000000
251.851182	8.999355	1.910186	0.003701	11.827353	0.007713	5.668235	0.000000	0.000000
251.871184	8.999355	1.902154	0.003706	11.777617	0.007724	5.644399	0.000000	0.000000
251.891187	8.999355	1.907055	0.003703	11.807966	0.007718	5.658944	0.000000	0.000000
251.911189	8.999355	1.912314	0.003700	11.840529	0.007711	5.674550	0.000000	0.000000
251.931190	8.999355	1.906241	0.003704	11.802925	0.007719	5.656528	0.000000	0.000000
251.951192	8.999355	1.911030	0.003701	11.832577	0.007712	5.670739	0.000000	0.000000
251.971195	8.999274	1.907037	0.003703	11.807855	0.007717	5.658891	0.000000	0.000000
251.991197	8.999355	1.912030	0.003700	11.838768	0.007711	5.673706	0.000000	0.000000
252.011199	8.999355	1.909593	0.003702	11.823680	0.007714	5.666475	0.000000	0.000000
252.031200	8.999355	1.908487	0.003703	11.816831	0.007716	5.663192	0.000000	0.000000
252.051203	8.999355	1.911707	0.003701	11.836769	0.007712	5.672748	0.000000	0.000000
252.071205	8.999274	1.907319	0.003703	11.809597	0.007717	5.659726	0.000000	0.000000
252.091207	8.999355	1.911195	0.003701	11.833598	0.007712	5.671228	0.000000	0.000000
252.111208	8.999355	1.908107	0.003703	11.814481	0.007716	5.662066	0.000000	0.000000
252.131210	8.999355	1.907838	0.003703	11.812812	0.007717	5.661267	0.000000	0.000000
252.151213	8.999355	1.905762	0.003704	11.799957	0.007719	5.655106	0.000000	0.000000
252.171215	8.999355	1.907044	0.003703	11.807898	0.007718	5.658912	0.000000	0.000000
252.191216	8.999355	1.910568	0.003701	11.829713	0.007713	5.669366	0.000000	0.000000
252.211218	8.999355	1.912061	0.003700	11.838958	0.007711	5.673797	0.000000	0.000000
252.231221	8.999274	1.899191	0.003708	11.759274	0.007728	5.635608	0.000000	0.000000
252.251223	8.999355	1.902316	0.003706	11.778622	0.007724	5.644881	0.000000	0.000000
252.271224	8.999274	1.907842	0.003703	11.812840	0.007716	5.661280	0.000000	0.000000
252.291226	8.999355	1.907458	0.003703	11.810457	0.007717	5.660138	0.000000	0.000000
252.311229	8.999355	1.903115	0.003706	11.783568	0.007723	5.647251	0.000000	0.000000
252.331231	8.999355	1.906043	0.003704	11.801700	0.007719	5.655941	0.000000	0.000000
252.351233	8.999355	1.911337	0.003701	11.834477	0.007712	5.671649	0.000000	0.000000
252.371234	8.999355	1.914671	0.003699	11.855118	0.007708	5.681542	0.000000	0.000000
252.391237	8.999355	1.903911	0.003705	11.788499	0.007722	5.649614	0.000000	0.000000
252.411239	8.999355	1.902043	0.003707	11.776931	0.007724	5.644071	0.000000	0.000000
252.431241	8.999355	1.899309	0.003708	11.760006	0.007728	5.635959	0.000000	0.000000
252.451242	8.999355	1.901719	0.003707	11.774927	0.007724	5.643110	0.000000	0.000000
252.471244	8.999355	1.914619	0.003699	11.854800	0.007708	5.681389	0.000000	0.000000
252.491247	8.999355	1.902853	0.003706	11.781949	0.007723	5.646475	0.000000	0.000000
252.511249	8.999355	1.907563	0.003703	11.811108	0.007717	5.660450	0.000000	0.000000
252.531250	8.999355	1.909771	0.003702	11.824783	0.007714	5.667003	0.000000	0.000000
252.551252	8.999355	1.912909	0.003700	11.844210	0.007710	5.676314	0.000000	0.000000
252.571255	8.999355	1.910994	0.003701	11.832354	0.007712	5.670632	0.000000	0.000000
252.591257	8.999355	1.907786	0.003703	11.812488	0.007717	5.661111	0.000000	0.000000
252.611259	8.999355	1.908511	0.003703	11.816978	0.007716	5.663263	0.000000	0.000000
252.631260	8.999355	1.908776	0.003702	11.818619	0.007715	5.664050	0.000000	0.000000
252.651263	8.999355	1.915408	0.003698	11.859687	0.007707	5.683731	0.000000	0.000000
252.671265	8.999355	1.911049	0.003701	11.832691	0.007712	5.670794	0.000000	0.000000
252.691267	8.999355	1.911630	0.003701	11.836290	0.007712	5.672518	0.000000	0.000000
252.711268	8.999355	1.912508	0.003700	11.841730	0.007711	5.675125	0.000000	0.000000
252.731270	8.999355	1.901680	0.003707	11.774682	0.007724	5.642993	0.000000	0.000000
252.751273	8.999355	1.904772	0.003705	11.793826	0.007720	5.652168	0.000000	0.000000
252.771275	8.999355	1.910829	0.003701	11.831333	0.007713	5.670142	0.000000	0.000000
252.791276	8.999355	1.916563	0.003698	11.866833	0.007705	5.687156	0.000000	0.000000
252.811278	8.999355	1.915561	0.003698	11.860631	0.007707	5.684184	0.000000	0.000000
252.831281	8.999355	1.900103	0.003708	11.764917	0.007726	5.638313	0.000000	0.000000
252.851283	8.999274	1.911909	0.003700	11.838019	0.007711	5.673347	0.000000	0.000000
252.871284	8.999355	1.912922	0.003700	11.844294	0.007710	5.676354	0.000000	0.000000
252.891286	8.999355	1.907244	0.003703	11.809137	0.007717	5.659505	0.000000	0.000000
252.911289	8.999355	1.911588	0.003701	11.836034	0.007712	5.672396	0.000000	0.000000
252.931291	8.999355	1.910334	0.003701	11.828267	0.007713	5.668673	0.000000	0.000000
252.951293	8.999274	1.905881	0.003704	11.800692	0.007719	5.655458	0.000000	0.000000
252.971294	8.999355	1.913073	0.003700	11.845228	0.007710	5.676802	0.000000	0.000000
252.991297	8.999355	1.908476	0.003703	11.816765	0.007716	5.663161	0.000000	0.000000
253.011299	8.999355	1.908231	0.003703	11.815249	0.007716	5.662434	0.000000	0.000000
253.031301	8.999274	1.910333	0.003701	11.828259	0.007713	5.668669	0.000000	0.000000
253.051302	8.999355	1.904332	0.003705	11.791101	0.007721	5.650862	0.000000	0.000000
253.071304	8.999355	1.909620	0.003702	11.823846	0.007714	5.666555	0.000000	0.000000
253.091307	8.999355	1.912809	0.003700	11.843589	0.007710	5.676016	0.000000	0.000000
253.111309	8.999355	1.904649	0.003705	11.793064	0.007721	5.651802	0.000000	0.000000
253.131310	8.999355	1.906594	0.003704	11.805111	0.007718	5.657576	0.000000	0.000000
253.151312	8.999355	1.909261	0.003702	11.821622	0.007715	5.665489	0.000000	0.000000
253.171315	8.999355	1.909493	0.003702	11.823059	0.007714	5.666178	0.000000	0.000000
253.191317	8.999355	1.908481	0.003703	11.816795	0.007716	5.663175	0.000000	0.000000
253.211318	8.999355	1.906027	0.003704	11.801602	0.007719	5.655894	0.000000	0.000000
253.231320	8.999355	1.904222	0.003705	11.790421	0.007721	5.650535	0.000000	0.000000
253.251323	8.999355	1.900761	0.003707	11.768995	0.007726	5.640267	0.000000	0.000000
253.271325	8.999274	1.901331	0.003707	11.772521	0.007725	5.641957	0.000000	0.000000
253.291327	8.999355	1.901843	0.003707	11.775692	0.007724	5.643477	0.000000	0.000000
253.311328	8.999355	1.906086	0.003704	11.801966	0.007719	5.656069	0.000000	0.000000
253.331331	8.999355	1.907710	0.003703	11.812017	0.007717	5.660886	0.000000	0.000000
253.351333	8.999274	1.900263	0.003708	11.765911	0.007726	5.638789	0.000000	0.000000
253.371335	8.999355	1.905606	0.003704	11.798991	0.007719	5.654643	0.000000	0.000000
253.391336	8.999355	1.900944	0.003707	11.770125	0.007725	5.640809	0.000000	0.000000
253.411338	8.999355	1.899969	0.003708	11.764092	0.007727	5.637918	0.000000	0.000000
253.431341	8.999355	1.902565	0.003706	11.780165	0.007723	5.645621	0.000000	0.000000
253.451343	8.999355	1.899708	0.003708	11.762475	0.007727	5.637143	0.000000	0.000000
253.471344	8.999355	1.904014	0.003705	11.789136	0.007721	5.649920	0.000000	0.000000
253.491346	8.999355	1.901445	0.003707	11.773229	0.007725	5.642296	0.000000	0.000000
253.511349	8.999355	1.904742	0.003705	11.793641	0.007721	5.652079	0.000000	0.000000
253.531351	8.999355	1.901755	0.003707	11.775148	0.007724	5.643216	0.000000	0.000000
253.551353	8.999355	1.900669	0.003707	11.768421	0.007726	5.639992	0.000000	0.000000
253.571354	8.999355	1.904002	0.003705	11.789062	0.007721	5.649884	0.000000	0.000000
253.591357	8.999355	1.901684	0.003707	11.774710	0.007724	5.643006	0.000000	0.000000
253.611359	8.999355	1.902274	0.003706	11.778360	0.007724	5.644756	0.000000	0.000000
253.631361	8.999355	1.899945	0.003708	11.763943	0.007727	5.637846	0.000000	0.000000
253.651362	8.999274	1.903377	0.003706	11.785188	0.007722	5.648028	0.000000	0.000000
253.671365	8.999355	1.898809	0.003709	11.756905	0.007728	5.634473	0.000000	0.000000
253.691367	8.999355	1.903643	0.003706	11.786835	0.007722	5.648817	0.000000	0.000000
253.711369	8.999355	1.898901	0.003708	11.757480	0.007728	5.634749	0.000000	0.000000
253.731370	8.999355	1.908764	0.003702	11.818548	0.007715	5.664016	0.000000	0.000000
253.751372	8.999274	1.902899	0.003706	11.782229	0.007723	5.646610	0.000000	0.000000
253.771375	8.999355	1.900147	0.003708	11.765195	0.007726	5.638446	0.000000	0.000000
253.791377	8.999274	1.904027	0.003705	11.789215	0.007721	5.649957	0.000000	0.000000
253.811378	8.999355	1.903571	0.003706	11.786394	0.007722	5.648606	0.000000	0.000000
253.831380	8.999355	1.904608	0.003705	11.792811	0.007721	5.651681	0.000000	0.000000
253.851383	8.999355	1.899534	0.003708	11.761397	0.007727	5.636626	0.000000	0.000000
253.871385	8.999355	1.900946	0.003707	11.770136	0.007725	5.640814	0.000000	0.000000
253.891387	8.999355	1.905896	0.003704	11.800790	0.007719	5.655505	0.000000	0.000000
253.911388	8.999274	1.901704	0.003707	11.774829	0.007724	5.643063	0.000000	0.000000
253.931391	8.999355	1.901097	0.003707	11.771075	0.007725	5.641264	0.000000	0.000000
253.951393	8.999355	1.904017	0.003705	11.789152	0.007721	5.649927	0.000000	0.000000
253.971395	8.999355	1.907086	0.003703	11.808154	0.007717	5.659034	0.000000	0.000000
253.991396	8.999274	1.901015	0.003707	11.770569	0.007725	5.641022	0.000000	0.000000
254.011398	8.999355	1.900263	0.003708	11.765908	0.007726	5.638788	0.000000	0.000000
254.031401	8.999355	1.904164	0.003705	11.790067	0.007721	5.650366	0.000000	0.000000
254.051403	8.999355	1.898695	0.003709	11.756203	0.007728	5.634137	0.000000	0.000000
254.071404	8.999355	1.899307	0.003708	11.759990	0.007728	5.635951	0.000000	0.000000
254.091406	8.999355	1.903406	0.003706	11.785373	0.007722	5.648117	0.000000	0.000000
254.111409	8.999355	1.908174	0.003703	11.814895	0.007716	5.662265	0.000000	0.000000
254.131411	8.999355	1.900829	0.003707	11.769415	0.007726	5.640468	0.000000	0.000000
254.151412	8.999355	1.904640	0.003705	11.793010	0.007721	5.651776	0.000000	0.000000
254.171414	8.999355	1.903511	0.003706	11.786019	0.007722	5.648426	0.000000	0.000000
254.191417	8.999355	1.902993	0.003706	11.782814	0.007723	5.646890	0.000000	0.000000
254.211419	8.999355	1.903433	0.003706	11.785539	0.007722	5.648196	0.000000	0.000000
254.231421	8.999355	1.898429	0.003709	11.754556	0.007729	5.633347	0.000000	0.000000
254.251422	8.999355	1.904639	0.003705	11.793004	0.007721	5.651774	0.000000	0.000000
254.271425	8.999355	1.907725	0.003703	11.812115	0.007717	5.660933	0.000000	0.000000
254.291427	8.999355	1.910320	0.003701	11.828178	0.007713	5.668630	0.000000	0.000000
254.311429	8.999355	1.904313	0.003705	11.790984	0.007721	5.650805	0.000000	0.000000
254.331430	8.999355	1.906954	0.003703	11.807338	0.007718	5.658643	0.000000	0.000000
254.351432	8.999355	1.901944	0.003707	11.776319	0.007724	5.643777	0.000000	0.000000
254.371435	8.999355	1.899727	0.003708	11.762592	0.007727	5.637199	0.000000	0.000000
254.391437	8.999355	1.902850	0.003706	11.781927	0.007723	5.646465	0.000000	0.000000
254.411438	8.999355	1.898630	0.003709	11.755797	0.007728	5.633942	0.000000	0.000000
254.431440	8.999355	1.899579	0.003708	11.761675	0.007727	5.636759	0.000000	0.000000
254.451443	8.999355	1.908029	0.003703	11.813997	0.007716	5.661834	0.000000	0.000000
254.471445	8.999355	1.902605	0.003706	11.780413	0.007723	5.645739	0.000000	0.000000
254.491446	8.999355	1.898718	0.003709	11.756344	0.007728	5.634204	0.000000	0.000000
254.511448	8.999355	1.907944	0.003703	11.813471	0.007716	5.661582	0.000000	0.000000
254.531451	8.999355	1.904787	0.003705	11.793919	0.007720	5.652212	0.000000	0.000000
254.551453	8.999355	1.908284	0.003703	11.815573	0.007716	5.662590	0.000000	0.000000
254.571455	8.999355	1.907481	0.003703	11.810604	0.007717	5.660208	0.000000	0.000000
254.591456	8.999355	1.905944	0.003704	11.801087	0.007719	5.655647	0.000000	0.000000
254.611459	8.999355	1.906252	0.003704	11.802995	0.007719	5.656562	0.000000	0.000000
254.631461	8.999355	1.907217	0.003703	11.808966	0.007717	5.659423	0.000000	0.000000
254.651463	8.999355	1.904416	0.003705	11.791627	0.007721	5.651113	0.000000	0.000000
254.671464	8.999355	1.903996	0.003705	11.789021	0.007721	5.649865	0.000000	0.000000
254.691466	8.999355	1.907282	0.003703	11.809369	0.007717	5.659616	0.000000	0.000000
254.711469	8.999355	1.903226	0.003706	11.784254	0.007722	5.647580	0.000000	0.000000
254.731471	8.999355	1.899125	0.003708	11.758863	0.007728	5.635411	0.000000	0.000000
254.751472	8.999355	1.903218	0.003706	11.784208	0.007722	5.647558	0.000000	0.000000
254.771474	8.999355	1.907851	0.003703	11.812894	0.007717	5.661306	0.000000	0.000000
254.791477	8.999355	1.905884	0.003704	11.800714	0.007719	5.655469	0.000000	0.000000
254.811479	8.999355	1.903162	0.003706	11.783860	0.007723	5.647391	0.000000	0.000000
254.831481	8.999355	1.900732	0.003707	11.768813	0.007726	5.640180	0.000000	0.000000
254.851482	8.999355	1.901777	0.003707	11.775281	0.007724	5.643280	0.000000	0.000000
254.871485	8.999355	1.901445	0.003707	11.773226	0.007725	5.642295	0.000000	0.000000
254.891487	8.999355	1.904303	0.003705	11.790924	0.007721	5.650777	0.000000	0.000000
254.911489	8.999355	1.909271	0.003702	11.821685	0.007715	5.665519	0.000000	0.000000
254.931490	8.999355	1.902753	0.003706	11.781325	0.007723	5.646176	0.000000	0.000000
254.951493	8.999355	1.908075	0.003703	11.814277	0.007716	5.661969	0.000000	0.000000
254.971495	8.999355	1.908930	0.003702	11.819572	0.007715	5.664506	0.000000	0.000000
254.991497	8.999355	1.907862	0.003703	11.812959	0.007716	5.661337	0.000000	0.000000
255.011498	8.999355	1.912430	0.003700	11.841245	0.007711	5.674893	0.000000	0.000000
255.030500	8.999355	1.901769	0.003707	11.775232	0.007724	5.643256	0.000000	0.000000
255.050502	8.999355	1.909505	0.003702	11.823133	0.007714	5.666213	0.000000	0.000000
255.070505	8.999355	1.903684	0.003705	11.787091	0.007722	5.648940	0.000000	0.000000
255.090507	8.999355	1.910492	0.003701	11.829247	0.007713	5.669143	0.000000	0.000000
255.110508	8.999355	1.904910	0.003705	11.794681	0.007720	5.652577	0.000000	0.000000
255.130510	8.999355	1.905246	0.003705	11.796764	0.007720	5.653575	0.000000	0.000000
255.150512	8.999355	1.905920	0.003704	11.800937	0.007719	5.655575	0.000000	0.000000
255.170515	8.999355	1.900800	0.003707	11.769235	0.007726	5.640382	0.000000	0.000000
255.190516	8.999274	1.899865	0.003708	11.763447	0.007727	5.637608	0.000000	0.000000
255.210518	8.999355	1.904093	0.003705	11.789623	0.007721	5.650153	0.000000	0.000000
255.230520	8.999355	1.899878	0.003708	11.763526	0.007727	5.637646	0.000000	0.000000
255.250523	8.999355	1.897432	0.003709	11.748384	0.007730	5.630390	0.000000	0.000000
255.270525	8.999355	1.894170	0.003711	11.728184	0.007734	5.620709	0.000000	0.000000
255.290526	8.999355	1.909890	0.003702	11.825515	0.007714	5.667354	0.000000	0.000000
255.310528	8.999355	1.900989	0.003707	11.770406	0.007725	5.640943	0.000000	0.000000
255.330531	8.999355	1.902717	0.003706	11.781107	0.007723	5.646072	0.000000	0.000000
255.350533	8.999355	1.901642	0.003707	11.774446	0.007724	5.642879	0.000000	0.000000
255.370534	8.999355	1.905214	0.003705	11.796562	0.007720	5.653479	0.000000	0.000000
255.390536	8.999355	1.898049	0.003709	11.752201	0.007729	5.632219	0.000000	0.000000
255.410539	8.999355	1.902446	0.003706	11.779425	0.007723	5.645266	0.000000	0.000000
255.430541	8.999355	1.899069	0.003708	11.758520	0.007728	5.635247	0.000000	0.000000
255.450542	8.999355	1.908377	0.003703	11.816153	0.007716	5.662867	0.000000	0.000000
255.470544	8.999355	1.901291	0.003707	11.772273	0.007725	5.641838	0.000000	0.000000
255.490546	8.999355	1.899037	0.003708	11.758318	0.007728	5.635150	0.000000	0.000000
255.510549	8.999355	1.899378	0.003708	11.760433	0.007727	5.636164	0.000000	0.000000
255.530550	8.999355	1.902368	0.003706	11.778946	0.007724	5.645036	0.000000	0.000000
255.550552	8.999355	1.902605	0.003706	11.780410	0.007723	5.645738	0.000000	0.000000
255.570554	8.999274	1.910763	0.003701	11.830924	0.007713	5.669947	0.000000	0.000000
255.590557	8.999355	1.903579	0.003706	11.786440	0.007722	5.648628	0.000000	0.000000
255.610559	8.999274	1.904965	0.003705	11.795021	0.007720	5.652740	0.000000	0.000000
255.630560	8.999355	1.903938	0.003705	11.788665	0.007722	5.649694	0.000000	0.000000
255.650562	8.999355	1.906716	0.003704	11.805865	0.007718	5.657937	0.000000	0.000000
255.670565	8.999355	1.905196	0.003705	11.796456	0.007720	5.653428	0.000000	0.000000
255.690567	8.999355	1.904953	0.003705	11.794951	0.007720	5.652706	0.000000	0.000000
255.710568	8.999355	1.910723	0.003701	11.830674	0.007713	5.669827	0.000000	0.000000
255.730570	8.999355	1.905272	0.003705	11.796927	0.007720	5.653654	0.000000	0.000000
255.750573	8.999355	1.903026	0.003706	11.783016	0.007723	5.646987	0.000000	0.000000
255.770575	8.999355	1.903593	0.003706	11.786528	0.007722	5.648670	0.000000	0.000000
255.790576	8.999355	1.909645	0.003702	11.823999	0.007714	5.666628	0.000000	0.000000
255.810578	8.999274	1.906099	0.003704	11.802043	0.007719	5.656105	0.000000	0.000000
255.830580	8.999355	1.903162	0.003706	11.783862	0.007723	5.647392	0.000000	0.000000
255.850583	8.999355	1.901674	0.003707	11.774644	0.007724	5.642975	0.000000	0.000000
255.870584	8.999355	1.903590	0.003706	11.786509	0.007722	5.648661	0.000000	0.000000
255.890586	8.999355	1.905317	0.003704	11.797202	0.007720	5.653785	0.000000	0.000000
255.910588	8.999355	1.906094	0.003704	11.802015	0.007719	5.656092	0.000000	0.000000
255.930591	8.999355	1.905565	0.003704	11.798738	0.007719	5.654521	0.000000	0.000000
255.950593	8.999355	1.908468	0.003703	11.816711	0.007716	5.663135	0.000000	0.000000
255.970594	8.999355	1.908046	0.003703	11.814097	0.007716	5.661882	0.000000	0.000000
255.990596	8.999355	1.905636	0.003704	11.799181	0.007719	5.654734	0.000000	0.000000
256.010599	8.999274	1.914323	0.003699	11.852968	0.007708	5.680511	0.000000	0.000000
256.030601	8.999355	1.905413	0.003704	11.797796	0.007720	5.654070	0.000000	0.000000
256.050602	8.999355	1.899538	0.003708	11.761422	0.007727	5.636638	0.000000	0.000000
256.070604	8.999355	1.912547	0.003700	11.841966	0.007710	5.675239	0.000000	0.000000
256.090606	8.999355	1.907983	0.003703	11.813711	0.007716	5.661697	0.000000	0.000000
256.110609	8.999355	1.904517	0.003705	11.792250	0.007721	5.651412	0.000000	0.000000
256.130610	8.999355	1.900646	0.003707	11.768279	0.007726	5.639924	0.000000	0.000000
256.150612	8.999355	1.900970	0.003707	11.770289	0.007725	5.640887	0.000000	0.000000
256.170614	8.999355	1.897361	0.003709	11.747940	0.007730	5.630177	0.000000	0.000000
256.190617	8.999355	1.909208	0.003702	11.821295	0.007715	5.665332	0.000000	0.000000
256.210618	8.999355	1.906231	0.003704	11.802862	0.007719	5.656498	0.000000	0.000000
256.230620	8.999355	1.903313	0.003706	11.784796	0.007722	5.647840	0.000000	0.000000
256.250622	8.999355	1.903453	0.003706	11.785659	0.007722	5.648254	0.000000	0.000000
256.270625	8.999355	1.900433	0.003708	11.766964	0.007726	5.639294	0.000000	0.000000
256.290627	8.999355	1.908935	0.003702	11.819605	0.007715	5.664522	0.000000	0.000000
256.310628	8.999274	1.896801	0.003710	11.744477	0.007731	5.628517	0.000000	0.000000
256.330630	8.999355	1.905279	0.003705	11.796971	0.007720	5.653675	0.000000	0.000000
256.350633	8.999355	1.907134	0.003703	11.808457	0.007717	5.659179	0.000000	0.000000
256.370635	8.999355	1.901106	0.003707	11.771132	0.007725	5.641292	0.000000	0.000000
256.390636	8.999355	1.900841	0.003707	11.769491	0.007726	5.640505	0.000000	0.000000
256.410638	8.999355	1.906950	0.003703	11.807316	0.007718	5.658632	0.000000	0.000000
256.430640	8.999355	1.897697	0.003709	11.750023	0.007730	5.631175	0.000000	0.000000
256.450643	8.999355	1.900718	0.003707	11.768729	0.007726	5.640140	0.000000	0.000000
256.470644	8.999355	1.904027	0.003705	11.789215	0.007721	5.649957	0.000000	0.000000
256.490646	8.999355	1.904816	0.003705	11.794104	0.007720	5.652301	0.000000	0.000000
256.510648	8.999355	1.903867	0.003705	11.788224	0.007722	5.649483	0.000000	0.000000
256.530651	8.999355	1.911050	0.003701	11.832699	0.007712	5.670797	0.000000	0.000000
256.550653	8.999355	1.912212	0.003700	11.839897	0.007711	5.674247	0.000000	0.000000
256.570654	8.999355	1.907841	0.003703	11.812829	0.007717	5.661274	0.000000	0.000000
256.590656	8.999355	1.914862	0.003699	11.856305	0.007707	5.682111	0.000000	0.000000
256.610659	8.999355	1.900314	0.003708	11.766227	0.007726	5.638941	0.000000	0.000000
256.630661	8.999274	1.906115	0.003704	11.802146	0.007719	5.656155	0.000000	0.000000
256.650662	8.999355	1.899392	0.003708	11.760515	0.007727	5.636203	0.000000	0.000000
256.670664	8.999355	1.906441	0.003704	11.804161	0.007718	5.657120	0.000000	0.000000
256.690667	8.999355	1.905829	0.003704	11.800371	0.007719	5.655304	0.000000	0.000000
256.710669	8.999355	1.903448	0.003706	11.785629	0.007722	5.648239	0.000000	0.000000
256.730670	8.999355	1.905211	0.003705	11.796549	0.007720	5.653472	0.000000	0.000000
256.750672	8.999355	1.895362	0.003711	11.735564	0.007733	5.624246	0.000000	0.000000
256.770674	8.999274	1.897513	0.003709	11.748882	0.007730	5.630628	0.000000	0.000000
256.790677	8.999355	1.895220	0.003711	11.734685	0.007733	5.623824	0.000000	0.000000
256.810678	8.999355	1.899754	0.003708	11.762761	0.007727	5.637280	0.000000	0.000000
256.830680	8.999355	1.901404	0.003707	11.772973	0.007725	5.642174	0.000000	0.000000
256.850682	8.999274	1.902619	0.003706	11.780497	0.007723	5.645780	0.000000	0.000000
256.870685	8.999355	1.904043	0.003705	11.789313	0.007721	5.650004	0.000000	0.000000
256.890687	8.999274	1.898948	0.003708	11.757768	0.007728	5.634887	0.000000	0.000000
256.910688	8.999355	1.907412	0.003703	11.810174	0.007717	5.660002	0.000000	0.000000
256.930690	8.999355	1.900551	0.003707	11.767691	0.007726	5.639642	0.000000	0.000000
256.950693	8.999355	1.902459	0.003706	11.779507	0.007723	5.645305	0.000000	0.000000
256.970695	8.999355	1.898385	0.003709	11.754281	0.007729	5.633215	0.000000	0.000000
256.990696	8.999355	1.905884	0.003704	11.800714	0.007719	5.655469	0.000000	0.000000
257.010698	8.999355	1.898143	0.003709	11.752781	0.007729	5.632497	0.000000	0.000000
257.030701	8.999355	1.907036	0.003703	11.807849	0.007718	5.658888	0.000000	0.000000
257.050703	8.999274	1.898493	0.003709	11.754951	0.007728	5.633536	0.000000	0.000000
257.070704	8.999355	1.905146	0.003705	11.796143	0.007720	5.653278	0.000000	0.000000
257.090706	8.999355	1.902864	0.003706	11.782017	0.007723	5.646508	0.000000	0.000000
257.110708	8.999355	1.899919	0.003708	11.763779	0.007727	5.637768	0.000000	0.000000
257.130711	8.999355	1.903717	0.003705	11.787295	0.007722	5.649038	0.000000	0.000000
257.150712	8.999355	1.890865	0.003713	11.707722	0.007738	5.610902	0.000000	0.000000
257.170714	8.999355	1.897482	0.003709	11.748692	0.007730	5.630537	0.000000	0.000000
257.190716	8.999355	1.902170	0.003706	11.777718	0.007724	5.644448	0.000000	0.000000
257.210719	8.999355	1.899666	0.003708	11.762211	0.007727	5.637016	0.000000	0.000000
257.230721	8.999355	1.901707	0.003707	11.774854	0.007724	5.643075	0.000000	0.000000
257.250722	8.999355	1.898650	0.003709	11.755922	0.007728	5.634002	0.000000	0.000000
257.270724	8.999355	1.897625	0.003709	11.749574	0.007730	5.630960	0.000000	0.000000
257.290727	8.999355	1.896878	0.003710	11.744948	0.007731	5.628743	0.000000	0.000000
257.310729	8.999274	1.895215	0.003711	11.734652	0.007733	5.623809	0.000000	0.000000
257.330730	8.999355	1.895734	0.003710	11.737870	0.007732	5.625351	0.000000	0.000000
257.350732	8.999355	1.908098	0.003703	11.814421	0.007716	5.662038	0.000000	0.000000
257.370734	8.999355	1.899095	0.003708	11.758677	0.007728	5.635323	0.000000	0.000000
257.390737	8.999355	1.903524	0.003706	11.786103	0.007722	5.648466	0.000000	0.000000
257.410738	8.999355	1.903143	0.003706	11.783745	0.007723	5.647336	0.000000	0.000000
257.430740	8.999355	1.905881	0.003704	11.800692	0.007719	5.655458	0.000000	0.000000
257.450742	8.999355	1.905100	0.003705	11.795860	0.007720	5.653142	0.000000	0.000000
257.470745	8.999274	1.910428	0.003701	11.828850	0.007713	5.668953	0.000000	0.000000
257.490746	8.999355	1.909798	0.003702	11.824946	0.007714	5.667082	0.000000	0.000000
257.510748	8.999355	1.910265	0.003701	11.827840	0.007713	5.668469	0.000000	0.000000
257.530750	8.999355	1.905129	0.003705	11.796040	0.007720	5.653228	0.000000	0.000000
257.550753	8.999355	1.904060	0.003705	11.789422	0.007721	5.650057	0.000000	0.000000
257.570755	8.999355	1.896710	0.003710	11.743914	0.007731	5.628247	0.000000	0.000000
257.590756	8.999355	1.897439	0.003709	11.748428	0.007730	5.630410	0.000000	0.000000
257.610758	8.999274	1.899759	0.003708	11.762791	0.007727	5.637294	0.000000	0.000000
257.630761	8.999355	1.901459	0.003707	11.773316	0.007725	5.642338	0.000000	0.000000
257.650763	8.999355	1.895429	0.003711	11.735978	0.007732	5.624444	0.000000	0.000000
257.670764	8.999355	1.897450	0.003709	11.748490	0.007730	5.630440	0.000000	0.000000
257.690766	8.999355	1.895454	0.003711	11.736133	0.007732	5.624518	0.000000	0.000000
257.710768	8.999355	1.895325	0.003711	11.735333	0.007733	5.624135	0.000000	0.000000
257.730771	8.999355	1.903277	0.003706	11.784570	0.007722	5.647732	0.000000	0.000000
257.750772	8.999355	1.895983	0.003710	11.739411	0.007732	5.626089	0.000000	0.000000
257.770774	8.999355	1.896404	0.003710	11.742016	0.007731	5.627338	0.000000	0.000000
257.790776	8.999355	1.904370	0.003705	11.791341	0.007721	5.650976	0.000000	0.000000
257.810779	8.999355	1.896169	0.003710	11.740560	0.007732	5.626640	0.000000	0.000000
257.830781	8.999355	1.898783	0.003709	11.756745	0.007728	5.634396	0.000000	0.000000
257.850782	8.999355	1.904223	0.003705	11.790429	0.007721	5.650539	0.000000	0.000000
257.870784	8.999355	1.898326	0.003709	11.753919	0.007729	5.633042	0.000000	0.000000
257.890787	8.999355	1.899339	0.003708	11.760188	0.007727	5.636047	0.000000	0.000000
257.910789	8.999355	1.902443	0.003706	11.779406	0.007723	5.645257	0.000000	0.000000
257.930790	8.999355	1.897956	0.003709	11.751626	0.007729	5.631943	0.000000	0.000000
257.950792	8.999355	1.895713	0.003710	11.737737	0.007732	5.625287	0.000000	0.000000
257.970795	8.999355	1.901503	0.003707	11.773588	0.007725	5.642468	0.000000	0.000000
257.990797	8.999355	1.898952	0.003708	11.757790	0.007728	5.634897	0.000000	0.000000
258.010798	8.999355	1.896202	0.003710	11.740767	0.007732	5.626739	0.000000	0.000000
258.030800	8.999355	1.899687	0.003708	11.762342	0.007727	5.637079	0.000000	0.000000
258.050802	8.999355	1.901879	0.003707	11.775916	0.007724	5.643584	0.000000	0.000000
258.070805	8.999355	1.895419	0.003711	11.735918	0.007733	5.624415	0.000000	0.000000
258.090806	8.999274	1.901815	0.003707	11.775518	0.007724	5.643393	0.000000	0.000000
258.110808	8.999355	1.898206	0.003709	11.753173	0.007729	5.632684	0.000000	0.000000
258.130810	8.999355	1.896607	0.003710	11.743271	0.007731	5.627939	0.000000	0.000000
258.150813	8.999355	1.896011	0.003710	11.739585	0.007732	5.626173	0.000000	0.000000
258.170815	8.999355	1.896204	0.003710	11.740780	0.007731	5.626745	0.000000	0.000000
258.190816	8.999355	1.901440	0.003707	11.773196	0.007725	5.642281	0.000000	0.000000
258.210818	8.999355	1.902014	0.003707	11.776754	0.007724	5.643986	0.000000	0.000000
258.230821	8.999355	1.894327	0.003711	11.729156	0.007734	5.621174	0.000000	0.000000
258.250823	8.999355	1.899662	0.003708	11.762189	0.007727	5.637006	0.000000	0.000000
258.270824	8.999355	1.894713	0.003711	11.731549	0.007733	5.622321	0.000000	0.000000
258.290826	8.999355	1.898722	0.003709	11.756366	0.007728	5.634215	0.000000	0.000000
258.310829	8.999355	1.894513	0.003711	11.730310	0.007734	5.621728	0.000000	0.000000
258.330831	8.999355	1.899103	0.003708	11.758726	0.007728	5.635346	0.000000	0.000000
258.350832	8.999355	1.896584	0.003710	11.743130	0.007731	5.627871	0.000000	0.000000
258.370834	8.999355	1.893255	0.003712	11.722521	0.007735	5.617995	0.000000	0.000000
258.390836	8.999274	1.897958	0.003709	11.751640	0.007729	5.631950	0.000000	0.000000
258.410839	8.999355	1.897627	0.003709	11.749587	0.007730	5.630966	0.000000	0.000000
258.430840	8.999355	1.896170	0.003710	11.740568	0.007732	5.626644	0.000000	0.000000
258.450842	8.999355	1.896053	0.003710	11.739844	0.007732	5.626297	0.000000	0.000000
258.470844	8.999274	1.895373	0.003711	11.735632	0.007732	5.624278	0.000000	0.000000
258.490847	8.999355	1.898962	0.003708	11.757855	0.007728	5.634929	0.000000	0.000000
258.510849	8.999355	1.896591	0.003710	11.743173	0.007731	5.627892	0.000000	0.000000
258.530850	8.999355	1.896265	0.003710	11.741156	0.007731	5.626926	0.000000	0.000000
258.550852	8.999355	1.893385	0.003712	11.723324	0.007735	5.618380	0.000000	0.000000
258.570855	8.999355	1.895156	0.003711	11.734288	0.007733	5.623634	0.000000	0.000000
258.590857	8.999355	1.892205	0.003713	11.716020	0.007737	5.614879	0.000000	0.000000
258.610858	8.999355	1.894131	0.003711	11.727944	0.007734	5.620594	0.000000	0.000000
258.630860	8.999355	1.901566	0.003707	11.773980	0.007725	5.642656	0.000000	0.000000
258.650862	8.999355	1.897712	0.003709	11.750116	0.007730	5.631219	0.000000	0.000000
258.670865	8.999355	1.900275	0.003708	11.765982	0.007726	5.638823	0.000000	0.000000
258.690866	8.999355	1.895690	0.003710	11.737593	0.007732	5.625218	0.000000	0.000000
258.710868	8.999355	1.899404	0.003708	11.760591	0.007727	5.636240	0.000000	0.000000
258.730870	8.999355	1.906759	0.003704	11.806129	0.007718	5.658064	0.000000	0.000000
258.750873	8.999355	1.899272	0.003708	11.759772	0.007728	5.635847	0.000000	0.000000
258.770874	8.999274	1.892994	0.003712	11.720904	0.007736	5.617220	0.000000	0.000000
258.790876	8.999355	1.896889	0.003710	11.745022	0.007731	5.628778	0.000000	0.000000
258.810878	8.999274	1.897462	0.003709	11.748567	0.007730	5.630477	0.000000	0.000000
258.830881	8.999355	1.899115	0.003708	11.758800	0.007728	5.635381	0.000000	0.000000
258.850883	8.999355	1.907194	0.003703	11.808824	0.007717	5.659355	0.000000	0.000000
258.870884	8.999355	1.894535	0.003711	11.730444	0.007734	5.621792	0.000000	0.000000
258.890886	8.999355	1.900390	0.003708	11.766698	0.007726	5.639166	0.000000	0.000000
258.910889	8.999355	1.896747	0.003710	11.744137	0.007731	5.628354	0.000000	0.000000
258.930891	8.999274	1.898832	0.003708	11.757050	0.007728	5.634542	0.000000	0.000000
258.950892	8.999355	1.903134	0.003706	11.783688	0.007723	5.647309	0.000000	0.000000
258.970894	8.999355	1.894180	0.003711	11.728247	0.007734	5.620739	0.000000	0.000000
258.990896	8.999355	1.901785	0.003707	11.775333	0.007724	5.643305	0.000000	0.000000
259.010899	8.999355	1.901068	0.003707	11.770896	0.007725	5.641178	0.000000	0.000000
259.030900	8.999355	1.897043	0.003710	11.745972	0.007730	5.629234	0.000000	0.000000
259.050902	8.999355	1.898454	0.003709	11.754711	0.007729	5.633422	0.000000	0.000000
259.070904	8.999355	1.897544	0.003709	11.749073	0.007730	5.630720	0.000000	0.000000
259.090907	8.999274	1.903219	0.003706	11.784214	0.007722	5.647561	0.000000	0.000000
259.110909	8.999355	1.903627	0.003706	11.786737	0.007722	5.648770	0.000000	0.000000
259.130910	8.999355	1.902359	0.003706	11.778889	0.007724	5.645009	0.000000	0.000000
259.150912	8.999355	1.899465	0.003708	11.760970	0.007727	5.636421	0.000000	0.000000
259.170915	8.999355	1.904128	0.003705	11.789841	0.007721	5.650258	0.000000	0.000000
259.190917	8.999355	1.897379	0.003709	11.748055	0.007730	5.630232	0.000000	0.000000
259.210918	8.999355	1.906692	0.003704	11.805715	0.007718	5.657865	0.000000	0.000000
259.230920	8.999355	1.902566	0.003706	11.780171	0.007723	5.645623	0.000000	0.000000
259.250923	8.999355	1.893192	0.003712	11.722127	0.007735	5.617806	0.000000	0.000000
259.270925	8.999274	1.890248	0.003714	11.703897	0.007739	5.609069	0.000000	0.000000
259.290926	8.999355	1.897265	0.003709	11.747347	0.007730	5.629892	0.000000	0.000000
259.310928	8.999274	1.895357	0.003711	11.735534	0.007732	5.624231	0.000000	0.000000
259.330930	8.999355	1.897094	0.003710	11.746288	0.007730	5.629385	0.000000	0.000000
259.350933	8.999355	1.897372	0.003709	11.748008	0.007730	5.630209	0.000000	0.000000
259.370934	8.999355	1.899261	0.003708	11.759707	0.007728	5.635816	0.000000	0.000000
259.390936	8.999274	1.894243	0.003711	11.728636	0.007734	5.620925	0.000000	0.000000
259.410938	8.999355	1.891340	0.003713	11.710663	0.007738	5.612312	0.000000	0.000000
259.430941	8.999274	1.898365	0.003709	11.754158	0.007729	5.633157	0.000000	0.000000
259.450943	8.999355	1.897912	0.003709	11.751354	0.007729	5.631813	0.000000	0.000000
259.470944	8.999355	1.900049	0.003708	11.764585	0.007727	5.638154	0.000000	0.000000
259.490946	8.999355	1.888966	0.003715	11.695962	0.007741	5.605266	0.000000	0.000000
259.510949	8.999274	1.892226	0.003713	11.716148	0.007737	5.614941	0.000000	0.000000
259.530951	8.999355	1.891702	0.003713	11.712906	0.007737	5.613387	0.000000	0.000000
259.550952	8.999355	1.895969	0.003710	11.739324	0.007732	5.626047	0.000000	0.000000
259.570954	8.999355	1.896407	0.003710	11.742033	0.007731	5.627346	0.000000	0.000000
259.590957	8.999274	1.890589	0.003714	11.706013	0.007739	5.610083	0.000000	0.000000
259.610959	8.999355	1.893814	0.003712	11.725979	0.007735	5.619652	0.000000	0.000000
259.630960	8.999355	1.894168	0.003711	11.728170	0.007734	5.620702	0.000000	0.000000
259.650962	8.999355	1.895340	0.003711	11.735428	0.007733	5.624180	0.000000	0.000000
259.670964	8.999355	1.896241	0.003710	11.741006	0.007731	5.626854	0.000000	0.000000
259.690967	8.999355	1.896648	0.003710	11.743525	0.007731	5.628061	0.000000	0.000000
259.710968	8.999355	1.897060	0.003710	11.746076	0.007730	5.629283	0.000000	0.000000
259.730970	8.999355	1.897442	0.003709	11.748441	0.007730	5.630417	0.000000	0.000000
259.750972	8.999355	1.896999	0.003710	11.745703	0.007730	5.629104	0.000000	0.000000
259.770975	8.999355	1.898529	0.003709	11.755176	0.007729	5.633645	0.000000	0.000000
259.790977	8.999355	1.894656	0.003711	11.731192	0.007733	5.622150	0.000000	0.000000
259.810978	8.999355	1.899134	0.003708	11.758920	0.007728	5.635439	0.000000	0.000000
259.830980	8.999355	1.895120	0.003711	11.734067	0.007733	5.623528	0.000000	0.000000
259.850983	8.999355	1.902334	0.003706	11.778736	0.007724	5.644936	0.000000	0.000000
259.870985	8.999274	1.896949	0.003710	11.745389	0.007730	5.628954	0.000000	0.000000
259.890986	8.999355	1.893153	0.003712	11.721887	0.007735	5.617691	0.000000	0.000000
259.910988	8.999355	1.892213	0.003713	11.716067	0.007737	5.614901	0.000000	0.000000
259.930990	8.999355	1.894991	0.003711	11.733269	0.007733	5.623146	0.000000	0.000000
259.950993	8.999274	1.899308	0.003708	11.759998	0.007727	5.635955	0.000000	0.000000
259.970994	8.999355	1.900615	0.003707	11.768089	0.007726	5.639833	0.000000	0.000000
259.990996	8.999355	1.895376	0.003711	11.735649	0.007733	5.624286	0.000000	0.000000
260.010998	8.999355	1.897231	0.003709	11.747135	0.007730	5.629791	0.000000	0.000000
260.031001	8.999355	1.900682	0.003707	11.768503	0.007726	5.640031	0.000000	0.000000
260.051003	8.999355	1.896803	0.003710	11.744488	0.007731	5.628522	0.000000	0.000000
260.071004	8.999355	1.897176	0.003710	11.746794	0.007730	5.629628	0.000000	0.000000
260.091006	8.999274	1.893923	0.003711	11.726654	0.007734	5.619975	0.000000	0.000000
260.111009	8.999355	1.896985	0.003710	11.745613	0.007730	5.629061	0.000000	0.000000
260.131011	8.999355	1.892583	0.003712	11.718356	0.007736	5.615999	0.000000	0.000000
260.151012	8.999355	1.899309	0.003708	11.760001	0.007728	5.635957	0.000000	0.000000
260.171014	8.999355	1.898016	0.003709	11.751997	0.007729	5.632121	0.000000	0.000000
260.191017	8.999355	1.890959	0.003713	11.708302	0.007738	5.611180	0.000000	0.000000
260.211019	8.999355	1.895646	0.003710	11.737320	0.007732	5.625087	0.000000	0.000000
260.231020	8.999355	1.896452	0.003710	11.742313	0.007731	5.627480	0.000000	0.000000
260.251022	8.999355	1.896124	0.003710	11.740285	0.007732	5.626508	0.000000	0.000000
260.271024	8.999355	1.894237	0.003711	11.728598	0.007734	5.620907	0.000000	0.000000
260.291027	8.999355	1.896863	0.003710	11.744861	0.007731	5.628701	0.000000	0.000000
260.311028	8.999355	1.902649	0.003706	11.780683	0.007723	5.645869	0.000000	0.000000
260.331030	8.999355	1.898982	0.003708	11.757981	0.007728	5.634989	0.000000	0.000000
260.351032	8.999355	1.901351	0.003707	11.772646	0.007725	5.642017	0.000000	0.000000
260.371035	8.999355	1.893263	0.003712	11.722568	0.007735	5.618017	0.000000	0.000000
260.391037	8.999355	1.903163	0.003706	11.783865	0.007723	5.647394	0.000000	0.000000
260.411038	8.999355	1.894631	0.003711	11.731037	0.007734	5.622076	0.000000	0.000000
260.431040	8.999355	1.892810	0.003712	11.719766	0.007736	5.616674	0.000000	0.000000
260.451043	8.999355	1.894185	0.003711	11.728279	0.007734	5.620754	0.000000	0.000000
260.471045	8.999355	1.901039	0.003707	11.770716	0.007725	5.641092	0.000000	0.000000
260.491046	8.999355	1.892570	0.003712	11.718277	0.007736	5.615961	0.000000	0.000000
260.511048	8.999355	1.891345	0.003713	11.710693	0.007738	5.612326	0.000000	0.000000
260.531051	8.999355	1.895641	0.003710	11.737290	0.007732	5.625073	0.000000	0.000000
260.551053	8.999355	1.889888	0.003714	11.701671	0.007740	5.608002	0.000000	0.000000
260.571054	8.999355	1.897160	0.003710	11.746696	0.007730	5.629581	0.000000	0.000000
260.591056	8.999355	1.892725	0.003712	11.719235	0.007736	5.616420	0.000000	0.000000
260.611058	8.999274	1.894961	0.003711	11.733084	0.007733	5.623057	0.000000	0.000000
260.631061	8.999355	1.892457	0.003712	11.717580	0.007736	5.615627	0.000000	0.000000
260.651062	8.999355	1.894383	0.003711	11.729504	0.007734	5.621341	0.000000	0.000000
260.671064	8.999355	1.902062	0.003706	11.777051	0.007724	5.644128	0.000000	0.000000
260.691066	8.999355	1.897753	0.003709	11.750371	0.007730	5.631342	0.000000	0.000000
260.711069	8.999355	1.897923	0.003709	11.751422	0.007729	5.631846	0.000000	0.000000
260.731071	8.999355	1.907280	0.003703	11.809360	0.007717	5.659612	0.000000	0.000000
260.751072	8.999355	1.900020	0.003708	11.764408	0.007727	5.638069	0.000000	0.000000
260.771074	8.999355	1.902421	0.003706	11.779272	0.007723	5.645193	0.000000	0.000000
260.791077	8.999355	1.898611	0.003709	11.755680	0.007728	5.633886	0.000000	0.000000
260.811079	8.999355	1.897232	0.003709	11.747145	0.007730	5.629796	0.000000	0.000000
260.831080	8.999355	1.903435	0.003706	11.785548	0.007722	5.648200	0.000000	0.000000
260.851082	8.999355	1.898161	0.003709	11.752898	0.007729	5.632553	0.000000	0.000000
260.871084	8.999355	1.903283	0.003706	11.784608	0.007722	5.647750	0.000000	0.000000
260.891087	8.999355	1.894086	0.003711	11.727661	0.007734	5.620458	0.000000	0.000000
260.911088	8.999355	1.896193	0.003710	11.740710	0.007732	5.626712	0.000000	0.000000
260.931090	8.999355	1.900730	0.003707	11.768799	0.007726	5.640173	0.000000	0.000000
260.951092	8.999355	1.900068	0.003708	11.764705	0.007727	5.638211	0.000000	0.000000
260.971095	8.999355	1.904998	0.003705	11.795226	0.007720	5.652838	0.000000	0.000000
260.991096	8.999355	1.899782	0.003708	11.762933	0.007727	5.637362	0.000000	0.000000
261.011098	8.999355	1.895657	0.003710	11.737388	0.007732	5.625120	0.000000	0.000000
261.031100	8.999355	1.890648	0.003714	11.706378	0.007739	5.610258	0.000000	0.000000
261.051103	8.999355	1.901103	0.003707	11.771113	0.007725	5.641282	0.000000	0.000000
261.071105	8.999355	1.894523	0.003711	11.730367	0.007734	5.621755	0.000000	0.000000
261.091106	8.999355	1.901448	0.003707	11.773248	0.007725	5.642305	0.000000	0.000000
261.111108	8.999355	1.894248	0.003711	11.728669	0.007734	5.620941	0.000000	0.000000
261.131111	8.999355	1.900569	0.003707	11.767803	0.007726	5.639696	0.000000	0.000000
261.151113	8.999355	1.899281	0.003708	11.759829	0.007728	5.635874	0.000000	0.000000
261.171114	8.999355	1.899911	0.003708	11.763730	0.007727	5.637744	0.000000	0.000000
261.191116	8.999355	1.896822	0.003710	11.744603	0.007731	5.628577	0.000000	0.000000
261.211118	8.999355	1.898161	0.003709	11.752895	0.007729	5.632551	0.000000	0.000000
261.231121	8.999355	1.896914	0.003710	11.745174	0.007731	5.628851	0.000000	0.000000
261.251122	8.999355	1.892941	0.003712	11.720575	0.007736	5.617062	0.000000	0.000000
261.271124	8.999355	1.893146	0.003712	11.721841	0.007735	5.617669	0.000000	0.000000
261.291126	8.999355	1.895850	0.003710	11.738586	0.007732	5.625694	0.000000	0.000000
261.311129	8.999355	1.895942	0.003710	11.739158	0.007732	5.625968	0.000000	0.000000
261.331131	8.999355	1.906259	0.003704	11.803033	0.007719	5.656580	0.000000	0.000000
261.351132	8.999355	1.898431	0.003709	11.754567	0.007729	5.633352	0.000000	0.000000
261.371134	8.999355	1.894660	0.003711	11.731219	0.007733	5.622163	0.000000	0.000000
261.391137	8.999355	1.906729	0.003704	11.805946	0.007718	5.657976	0.000000	0.000000
261.411139	8.999355	1.897252	0.003709	11.747265	0.007730	5.629853	0.000000	0.000000
261.431140	8.999355	1.902870	0.003706	11.782055	0.007723	5.646526	0.000000	0.000000
261.451142	8.999355	1.900129	0.003708	11.765078	0.007726	5.638390	0.000000	0.000000
261.471145	8.999355	1.901325	0.003707	11.772485	0.007725	5.641940	0.000000	0.000000
261.491147	8.999355	1.901383	0.003707	11.772845	0.007725	5.642112	0.000000	0.000000
261.511148	8.999355	1.892376	0.003712	11.717074	0.007736	5.615384	0.000000	0.000000
261.531150	8.999274	1.896473	0.003710	11.742444	0.007731	5.627543	0.000000	0.000000
261.551152	8.999355	1.895876	0.003710	11.738750	0.007732	5.625772	0.000000	0.000000
261.571155	8.999355	1.892153	0.003713	11.715696	0.007737	5.614724	0.000000	0.000000
261.591156	8.999355	1.894760	0.003711	11.731835	0.007733	5.622458	0.000000	0.000000
261.611158	8.999355	1.900711	0.003707	11.768685	0.007726	5.640119	0.000000	0.000000
261.631160	8.999355	1.906233	0.003704	11.802873	0.007719	5.656503	0.000000	0.000000
261.651163	8.999355	1.902933	0.003706	11.782444	0.007723	5.646713	0.000000	0.000000
261.671165	8.999355	1.896687	0.003710	11.743770	0.007731	5.628178	0.000000	0.000000
261.691166	8.999355	1.899765	0.003708	11.762829	0.007727	5.637312	0.000000	0.000000
261.711168	8.999355	1.891352	0.003713	11.710733	0.007738	5.612345	0.000000	0.000000
261.731171	8.999355	1.898966	0.003708	11.757883	0.007728	5.634942	0.000000	0.000000
261.751173	8.999274	1.892726	0.003712	11.719241	0.007736	5.616423	0.000000	0.000000
261.771174	8.999355	1.893396	0.003712	11.723393	0.007735	5.618412	0.000000	0.000000
261.791176	8.999355	1.892725	0.003712	11.719238	0.007736	5.616421	0.000000	0.000000
261.811179	8.999355	1.894964	0.003711	11.733101	0.007733	5.623065	0.000000	0.000000
261.831181	8.999274	1.901299	0.003707	11.772322	0.007725	5.641862	0.000000	0.000000
261.851182	8.999355	1.898563	0.003709	11.755383	0.007728	5.633744	0.000000	0.000000
261.871184	8.999355	1.892967	0.003712	11.720738	0.007736	5.617140	0.000000	0.000000
261.891186	8.999355	1.896132	0.003710	11.740331	0.007732	5.626530	0.000000	0.000000
261.911189	8.999274	1.896731	0.003710	11.744039	0.007731	5.628307	0.000000	0.000000
261.931190	8.999355	1.893958	0.003712	11.726872	0.007734	5.620080	0.000000	0.000000
261.951192	8.999355	1.895777	0.003710	11.738132	0.007732	5.625476	0.000000	0.000000
261.971194	8.999355	1.891589	0.003713	11.712201	0.007737	5.613049	0.000000	0.000000
261.991197	8.999355	1.894192	0.003711	11.728320	0.007734	5.620774	0.000000	0.000000
262.011199	8.999355	1.893504	0.003712	11.724062	0.007735	5.618733	0.000000	0.000000
262.031200	8.999355	1.898445	0.003709	11.754651	0.007729	5.633393	0.000000	0.000000
262.051202	8.999274	1.895788	0.003710	11.738205	0.007732	5.625511	0.000000	0.000000
262.071205	8.999355	1.892379	0.003712	11.717096	0.007736	5.615395	0.000000	0.000000
262.091207	8.999355	1.896998	0.003710	11.745697	0.007730	5.629102	0.000000	0.000000
262.111208	8.999355	1.895701	0.003710	11.737661	0.007732	5.625250	0.000000	0.000000
262.131210	8.999355	1.891405	0.003713	11.711066	0.007738	5.612505	0.000000	0.000000
262.151212	8.999355	1.893574	0.003712	11.724492	0.007735	5.618939	0.000000	0.000000
262.171215	8.999355	1.894505	0.003711	11.730256	0.007734	5.621701	0.000000	0.000000
262.191216	8.999355	1.895235	0.003711	11.734780	0.007733	5.623870	0.000000	0.000000
262.211218	8.999274	1.901574	0.003707	11.774026	0.007724	5.642679	0.000000	0.000000
262.231220	8.999355	1.895567	0.003711	11.736833	0.007732	5.624854	0.000000	0.000000
262.251223	8.999274	1.892059	0.003713	11.715111	0.007737	5.614443	0.000000	0.000000
262.271224	8.999355	1.900406	0.003708	11.766798	0.007726	5.639215	0.000000	0.000000
262.291226	8.999355	1.898546	0.003709	11.755277	0.007728	5.633693	0.000000	0.000000
262.311228	8.999355	1.896108	0.003710	11.740182	0.007732	5.626458	0.000000	0.000000
262.331231	8.999355	1.897687	0.003709	11.749963	0.007730	5.631146	0.000000	0.000000
262.351233	8.999355	1.889802	0.003714	11.701137	0.007740	5.607746	0.000000	0.000000
262.371234	8.999355	1.891522	0.003713	11.711790	0.007738	5.612852	0.000000	0.000000
262.391236	8.999355	1.886720	0.003716	11.682058	0.007744	5.598603	0.000000	0.000000
262.411239	8.999355	1.891091	0.003713	11.709122	0.007738	5.611573	0.000000	0.000000
262.431241	8.999355	1.895951	0.003710	11.739210	0.007732	5.625993	0.000000	0.000000
262.451242	8.999355	1.897242	0.003709	11.747203	0.007730	5.629823	0.000000	0.000000
262.471244	8.999355	1.896838	0.003710	11.744703	0.007731	5.628626	0.000000	0.000000
262.491246	8.999355	1.892425	0.003712	11.717379	0.007736	5.615530	0.000000	0.000000
262.511249	8.999355	1.892460	0.003712	11.717594	0.007736	5.615633	0.000000	0.000000
262.531250	8.999355	1.900524	0.003707	11.767528	0.007726	5.639564	0.000000	0.000000
262.551252	8.999355	1.897997	0.003709	11.751882	0.007729	5.632066	0.000000	0.000000
262.571254	8.999274	1.894804	0.003711	11.732110	0.007733	5.622590	0.000000	0.000000
262.591257	8.999355	1.895730	0.003710	11.737846	0.007732	5.625339	0.000000	0.000000
262.611259	8.999355	1.897163	0.003710	11.746715	0.007730	5.629590	0.000000	0.000000
262.631260	8.999355	1.899307	0.003708	11.759992	0.007728	5.635953	0.000000	0.000000
262.651262	8.999355	1.900621	0.003707	11.768127	0.007726	5.639851	0.000000	0.000000
262.671265	8.999355	1.898987	0.003708	11.758011	0.007728	5.635003	0.000000	0.000000
262.691267	8.999355	1.898186	0.003709	11.753048	0.007729	5.632624	0.000000	0.000000
262.711268	8.999355	1.894863	0.003711	11.732474	0.007733	5.622765	0.000000	0.000000
262.731270	8.999355	1.891659	0.003713	11.712636	0.007737	5.613257	0.000000	0.000000
262.751273	8.999355	1.897742	0.003709	11.750303	0.007730	5.631309	0.000000	0.000000
262.771275	8.999355	1.895560	0.003711	11.736792	0.007732	5.624834	0.000000	0.000000
262.791276	8.999355	1.892238	0.003713	11.716219	0.007737	5.614974	0.000000	0.000000
262.811278	8.999274	1.899009	0.003708	11.758144	0.007728	5.635067	0.000000	0.000000
262.831280	8.999355	1.895871	0.003710	11.738714	0.007732	5.625755	0.000000	0.000000
262.851283	8.999274	1.893982	0.003711	11.727019	0.007734	5.620150	0.000000	0.000000
262.871284	8.999355	1.897334	0.003709	11.747772	0.007730	5.630096	0.000000	0.000000
262.891286	8.999355	1.896426	0.003710	11.742155	0.007731	5.627404	0.000000	0.000000
262.911288	8.999355	1.894691	0.003711	11.731413	0.007733	5.622256	0.000000	0.000000
262.931291	8.999355	1.898514	0.003709	11.755081	0.007729	5.633599	0.000000	0.000000
262.951293	8.999355	1.896552	0.003710	11.742931	0.007731	5.627776	0.000000	0.000000
262.971294	8.999355	1.900341	0.003708	11.766395	0.007726	5.639021	0.000000	0.000000
262.991296	8.999355	1.900439	0.003707	11.766997	0.007726	5.639310	0.000000	0.000000
263.011299	8.999274	1.901553	0.003707	11.773898	0.007725	5.642617	0.000000	0.000000
263.031301	8.999355	1.899642	0.003708	11.762067	0.007727	5.636947	0.000000	0.000000
263.051302	8.999355	1.897360	0.003709	11.747938	0.007730	5.630176	0.000000	0.000000
[truncated: 1,002 more rows]
