# Supplementary material for: Stress relaxation in the presence of sudden strain bursts: Methodology and stress relaxation data of microcast aluminium microwires
Source: Data Brief. 2018 Nov 14;21:2134–41. doi: 10.1016/j.dib.2018.11.047 (PMC6265499; doi:10.1016/j.dib.2018.11.047)
Supplement: Supplementary file 2 — Supplementary material [file mmc2.zip › Data in brief/As-cast/Al4N/Al_20_r_11/Stress relaxation txt files/Al_20_r_11_Relaxcycle0005.txt]

Time[s]	Motordispl[�m]	Force[mN]	EngStrain	EngStress[MPa]	Shearstrain	Shearstress [MPa]
306.593656	16.033070	2.303951	0.007274	14.265438	0.015140	6.836682	0.000000	0.000000
306.613658	16.039200	2.302749	0.007278	14.257995	0.015149	6.833115	0.000000	0.000000
306.633660	16.043475	2.296401	0.007285	14.218691	0.015162	6.814279	0.000000	0.000000
306.653662	16.043555	2.300155	0.007282	14.241930	0.015157	6.825416	0.000000	0.000000
306.673664	16.043555	2.287976	0.007290	14.166522	0.015173	6.789277	0.000000	0.000000
306.693666	16.043555	2.287642	0.007290	14.164453	0.015173	6.788286	0.000000	0.000000
306.713668	16.043555	2.293606	0.007286	14.201385	0.015165	6.805985	0.000000	0.000000
306.733670	16.043555	2.290156	0.007289	14.180022	0.015170	6.795747	0.000000	0.000000
306.753672	16.043555	2.287858	0.007290	14.165795	0.015173	6.788929	0.000000	0.000000
306.773674	16.043636	2.284205	0.007292	14.143175	0.015178	6.778088	0.000000	0.000000
306.793676	16.043636	2.252253	0.007312	13.945336	0.015219	6.683274	0.000000	0.000000
306.813678	16.043636	2.245767	0.007316	13.905178	0.015227	6.664028	0.000000	0.000000
306.833680	16.043636	2.244256	0.007317	13.895823	0.015229	6.659545	0.000000	0.000000
306.853682	16.043636	2.246282	0.007316	13.908368	0.015226	6.665558	0.000000	0.000000
306.873684	16.043636	2.246897	0.007315	13.912174	0.015225	6.667382	0.000000	0.000000
306.893686	16.043717	2.251456	0.007313	13.940403	0.015220	6.680910	0.000000	0.000000
306.913688	16.043636	2.248559	0.007314	13.922465	0.015223	6.672313	0.000000	0.000000
306.933690	16.043636	2.250326	0.007313	13.933403	0.015221	6.677556	0.000000	0.000000
306.953692	16.043717	2.243726	0.007317	13.892537	0.015230	6.657971	0.000000	0.000000
306.973694	16.043717	2.248745	0.007314	13.923614	0.015223	6.672864	0.000000	0.000000
306.993696	16.043636	2.242047	0.007318	13.882146	0.015232	6.652991	0.000000	0.000000
307.013698	16.043717	2.246317	0.007316	13.908581	0.015226	6.665659	0.000000	0.000000
307.033700	16.043717	2.245225	0.007316	13.901821	0.015228	6.662420	0.000000	0.000000
307.053702	16.043636	2.238784	0.007320	13.861938	0.015236	6.643306	0.000000	0.000000
307.073704	16.043636	2.242972	0.007318	13.887871	0.015231	6.655734	0.000000	0.000000
307.093706	16.043717	2.241737	0.007319	13.880227	0.015232	6.652071	0.000000	0.000000
307.113708	16.043636	2.242511	0.007318	13.885018	0.015231	6.654367	0.000000	0.000000
307.133710	16.043636	2.238086	0.007321	13.857620	0.015237	6.641237	0.000000	0.000000
307.153712	16.043717	2.249254	0.007314	13.926766	0.015223	6.674375	0.000000	0.000000
307.173714	16.043717	2.244585	0.007317	13.897860	0.015229	6.660521	0.000000	0.000000
307.193716	16.043717	2.243194	0.007318	13.889243	0.015230	6.656392	0.000000	0.000000
307.213718	16.043636	2.245262	0.007316	13.902052	0.015228	6.662531	0.000000	0.000000
307.233720	16.043717	2.250993	0.007313	13.937533	0.015220	6.679535	0.000000	0.000000
307.253722	16.043636	2.249843	0.007314	13.930414	0.015222	6.676123	0.000000	0.000000
307.273724	16.043717	2.254797	0.007311	13.961090	0.015215	6.690824	0.000000	0.000000
307.293726	16.043717	2.249413	0.007314	13.927749	0.015222	6.674846	0.000000	0.000000
307.313728	16.043636	2.246161	0.007316	13.907617	0.015226	6.665197	0.000000	0.000000
307.333730	16.043717	2.245597	0.007316	13.904124	0.015227	6.663524	0.000000	0.000000
307.353732	16.043717	2.246346	0.007316	13.908763	0.015226	6.665747	0.000000	0.000000
307.373734	16.043636	2.238377	0.007321	13.859420	0.015236	6.642099	0.000000	0.000000
307.393736	16.043717	2.243368	0.007318	13.890324	0.015230	6.656910	0.000000	0.000000
307.413738	16.043717	2.246388	0.007316	13.909019	0.015226	6.665869	0.000000	0.000000
307.433740	16.043717	2.247133	0.007315	13.913636	0.015225	6.668082	0.000000	0.000000
307.453742	16.043636	2.247203	0.007315	13.914066	0.015225	6.668288	0.000000	0.000000
307.473744	16.043636	2.244605	0.007317	13.897982	0.015228	6.660580	0.000000	0.000000
307.492746	16.043717	2.245783	0.007316	13.905273	0.015227	6.664074	0.000000	0.000000
307.512748	16.043636	2.238473	0.007321	13.860013	0.015236	6.642383	0.000000	0.000000
307.532750	16.043717	2.241468	0.007319	13.878558	0.015233	6.651271	0.000000	0.000000
307.552752	16.043717	2.240367	0.007319	13.871738	0.015234	6.648003	0.000000	0.000000
307.572754	16.043717	2.245222	0.007316	13.901802	0.015228	6.662411	0.000000	0.000000
307.592756	16.043717	2.236572	0.007322	13.848247	0.015239	6.636745	0.000000	0.000000
307.612758	16.043717	2.242086	0.007318	13.882383	0.015232	6.653104	0.000000	0.000000
307.632760	16.043636	2.240848	0.007319	13.874717	0.015233	6.649430	0.000000	0.000000
307.652762	16.043717	2.240954	0.007319	13.875378	0.015233	6.649747	0.000000	0.000000
307.672764	16.043717	2.241119	0.007319	13.876396	0.015233	6.650235	0.000000	0.000000
307.692766	16.043636	2.240271	0.007319	13.871145	0.015234	6.647718	0.000000	0.000000
307.712768	16.043717	2.240522	0.007319	13.872699	0.015234	6.648463	0.000000	0.000000
307.732770	16.043717	2.245874	0.007316	13.905842	0.015227	6.664347	0.000000	0.000000
307.752772	16.043717	2.243424	0.007318	13.890670	0.015230	6.657076	0.000000	0.000000
307.772774	16.043636	2.240616	0.007319	13.873282	0.015234	6.648743	0.000000	0.000000
307.792776	16.043717	2.248994	0.007314	13.925157	0.015223	6.673604	0.000000	0.000000
307.812778	16.043717	2.244886	0.007317	13.899722	0.015228	6.661414	0.000000	0.000000
307.832780	16.043717	2.244330	0.007317	13.896281	0.015229	6.659765	0.000000	0.000000
307.852782	16.043717	2.244909	0.007317	13.899866	0.015228	6.661483	0.000000	0.000000
307.872784	16.043717	2.250664	0.007313	13.935497	0.015221	6.678559	0.000000	0.000000
307.892786	16.043717	2.246766	0.007316	13.911360	0.015226	6.666991	0.000000	0.000000
307.912788	16.043717	2.248634	0.007314	13.922930	0.015223	6.672536	0.000000	0.000000
307.932790	16.043717	2.247331	0.007315	13.914861	0.015225	6.668669	0.000000	0.000000
307.952792	16.043717	2.243198	0.007318	13.889271	0.015230	6.656405	0.000000	0.000000
307.972794	16.043717	2.238848	0.007320	13.862335	0.015236	6.643496	0.000000	0.000000
307.992796	16.043717	2.244012	0.007317	13.894310	0.015229	6.658820	0.000000	0.000000
308.012798	16.043636	2.244429	0.007317	13.896893	0.015229	6.660058	0.000000	0.000000
308.032800	16.043717	2.244860	0.007317	13.899559	0.015228	6.661336	0.000000	0.000000
308.052802	16.043717	2.243009	0.007318	13.888100	0.015231	6.655844	0.000000	0.000000
308.072804	16.043636	2.243430	0.007318	13.890708	0.015230	6.657094	0.000000	0.000000
308.092806	16.043717	2.245721	0.007316	13.904892	0.015227	6.663891	0.000000	0.000000
308.112808	16.043717	2.249513	0.007314	13.928370	0.015222	6.675143	0.000000	0.000000
308.132810	16.043717	2.236361	0.007322	13.846940	0.015239	6.636118	0.000000	0.000000
308.152812	16.043636	2.239793	0.007320	13.868188	0.015235	6.646301	0.000000	0.000000
308.172814	16.043717	2.243571	0.007317	13.891579	0.015230	6.657511	0.000000	0.000000
308.192816	16.043636	2.238074	0.007321	13.857544	0.015237	6.641200	0.000000	0.000000
308.212818	16.043717	2.242345	0.007318	13.883989	0.015231	6.653874	0.000000	0.000000
308.232820	16.043717	2.237014	0.007322	13.850980	0.015238	6.638054	0.000000	0.000000
308.252822	16.043717	2.241067	0.007319	13.876075	0.015233	6.650081	0.000000	0.000000
308.272824	16.043717	2.243554	0.007317	13.891476	0.015230	6.657462	0.000000	0.000000
308.292826	16.043717	2.250375	0.007313	13.933711	0.015221	6.677703	0.000000	0.000000
308.312828	16.043717	2.251379	0.007313	13.939926	0.015220	6.680682	0.000000	0.000000
308.332830	16.043717	2.254991	0.007310	13.962288	0.015215	6.691399	0.000000	0.000000
308.352832	16.043717	2.242382	0.007318	13.884218	0.015231	6.653984	0.000000	0.000000
308.372834	16.043636	2.247898	0.007315	13.918370	0.015224	6.670351	0.000000	0.000000
308.392836	16.043636	2.246532	0.007316	13.909915	0.015226	6.666299	0.000000	0.000000
308.412838	16.043717	2.249133	0.007314	13.926020	0.015223	6.674017	0.000000	0.000000
308.432840	16.043636	2.245193	0.007316	13.901622	0.015228	6.662325	0.000000	0.000000
308.452842	16.043636	2.238645	0.007320	13.861077	0.015236	6.642894	0.000000	0.000000
308.472844	16.043717	2.238948	0.007320	13.862956	0.015236	6.643794	0.000000	0.000000
308.492846	16.043717	2.245563	0.007316	13.903912	0.015227	6.663422	0.000000	0.000000
308.512848	16.043717	2.236054	0.007322	13.845037	0.015240	6.635206	0.000000	0.000000
308.532850	16.043717	2.241974	0.007318	13.881694	0.015232	6.652774	0.000000	0.000000
308.552852	16.043717	2.239998	0.007320	13.869457	0.015234	6.646909	0.000000	0.000000
308.572854	16.043717	2.240498	0.007319	13.872550	0.015234	6.648392	0.000000	0.000000
308.592856	16.043717	2.241613	0.007319	13.879454	0.015232	6.651700	0.000000	0.000000
308.612858	16.043717	2.244288	0.007317	13.896022	0.015229	6.659641	0.000000	0.000000
308.632860	16.043636	2.249056	0.007314	13.925538	0.015223	6.673786	0.000000	0.000000
308.652862	16.043636	2.237005	0.007322	13.850926	0.015238	6.638028	0.000000	0.000000
308.672864	16.043717	2.240689	0.007319	13.873737	0.015234	6.648960	0.000000	0.000000
308.692866	16.043717	2.239736	0.007320	13.867832	0.015235	6.646131	0.000000	0.000000
308.712868	16.043636	2.241995	0.007318	13.881822	0.015232	6.652835	0.000000	0.000000
308.732870	16.043717	2.244995	0.007317	13.900400	0.015228	6.661739	0.000000	0.000000
308.752872	16.043717	2.240602	0.007319	13.873198	0.015234	6.648702	0.000000	0.000000
308.772874	16.043717	2.247488	0.007315	13.915833	0.015225	6.669135	0.000000	0.000000
308.792876	16.043717	2.246859	0.007315	13.911940	0.015226	6.667269	0.000000	0.000000
308.812878	16.043717	2.245131	0.007317	13.901238	0.015228	6.662141	0.000000	0.000000
308.832880	16.043717	2.246289	0.007316	13.908406	0.015226	6.665576	0.000000	0.000000
308.852882	16.043717	2.240172	0.007320	13.870532	0.015234	6.647425	0.000000	0.000000
308.872884	16.043717	2.241108	0.007319	13.876328	0.015233	6.650203	0.000000	0.000000
308.892886	16.043636	2.243115	0.007318	13.888753	0.015230	6.656157	0.000000	0.000000
308.912888	16.043717	2.237450	0.007321	13.853678	0.015238	6.639347	0.000000	0.000000
308.932890	16.043717	2.234014	0.007323	13.832405	0.015242	6.629152	0.000000	0.000000
308.952892	16.043717	2.235085	0.007323	13.839037	0.015241	6.632331	0.000000	0.000000
308.972894	16.043636	2.237638	0.007321	13.854846	0.015237	6.639907	0.000000	0.000000
308.992896	16.043717	2.241663	0.007319	13.879767	0.015232	6.651850	0.000000	0.000000
309.012898	16.043636	2.245876	0.007316	13.905853	0.015227	6.664352	0.000000	0.000000
309.032900	16.043717	2.242448	0.007318	13.884623	0.015231	6.654178	0.000000	0.000000
309.052902	16.043717	2.243365	0.007318	13.890305	0.015230	6.656901	0.000000	0.000000
309.072904	16.043636	2.238522	0.007321	13.860315	0.015236	6.642528	0.000000	0.000000
309.092906	16.043717	2.242734	0.007318	13.886396	0.015231	6.655027	0.000000	0.000000
309.112908	16.043717	2.239664	0.007320	13.867388	0.015235	6.645918	0.000000	0.000000
309.132910	16.043717	2.237418	0.007321	13.853482	0.015238	6.639253	0.000000	0.000000
309.152912	16.043636	2.235510	0.007322	13.841667	0.015240	6.633591	0.000000	0.000000
309.172914	16.043717	2.234136	0.007323	13.833159	0.015242	6.629514	0.000000	0.000000
309.192916	16.043717	2.237766	0.007321	13.855635	0.015237	6.640285	0.000000	0.000000
309.212918	16.043636	2.236145	0.007322	13.845598	0.015239	6.635475	0.000000	0.000000
309.232920	16.043717	2.234836	0.007323	13.837496	0.015241	6.631592	0.000000	0.000000
309.252922	16.043717	2.229990	0.007326	13.807490	0.015247	6.617212	0.000000	0.000000
309.272924	16.043717	2.232311	0.007324	13.821859	0.015244	6.624098	0.000000	0.000000
309.292926	16.043717	2.235198	0.007323	13.839739	0.015241	6.632667	0.000000	0.000000
309.312928	16.043717	2.237931	0.007321	13.856659	0.015237	6.640776	0.000000	0.000000
309.332930	16.043636	2.232801	0.007324	13.824894	0.015244	6.625553	0.000000	0.000000
309.352932	16.043717	2.234112	0.007323	13.833015	0.015242	6.629445	0.000000	0.000000
309.372934	16.043717	2.229630	0.007326	13.805260	0.015248	6.616143	0.000000	0.000000
309.392936	16.043717	2.231876	0.007325	13.819166	0.015245	6.622808	0.000000	0.000000
309.412938	16.043717	2.230845	0.007325	13.812782	0.015246	6.619748	0.000000	0.000000
309.432940	16.043717	2.236131	0.007322	13.845511	0.015239	6.635433	0.000000	0.000000
309.452942	16.043717	2.227268	0.007328	13.790636	0.015251	6.609134	0.000000	0.000000
309.472944	16.043717	2.225568	0.007329	13.780111	0.015253	6.604090	0.000000	0.000000
309.492946	16.043717	2.229750	0.007326	13.806003	0.015248	6.616499	0.000000	0.000000
309.512948	16.043717	2.226342	0.007328	13.784902	0.015252	6.606387	0.000000	0.000000
309.532950	16.043717	2.225871	0.007328	13.781989	0.015253	6.604991	0.000000	0.000000
309.552952	16.043717	2.237731	0.007321	13.855420	0.015237	6.640182	0.000000	0.000000
309.572954	16.043717	2.233722	0.007324	13.830595	0.015243	6.628285	0.000000	0.000000
309.592956	16.043717	2.235153	0.007323	13.839456	0.015241	6.632532	0.000000	0.000000
309.612958	16.043636	2.229156	0.007326	13.802325	0.015248	6.614737	0.000000	0.000000
309.632960	16.043717	2.229269	0.007326	13.803028	0.015248	6.615073	0.000000	0.000000
309.652962	16.043636	2.236494	0.007322	13.847762	0.015239	6.636512	0.000000	0.000000
309.672964	16.043717	2.235814	0.007322	13.843551	0.015240	6.634494	0.000000	0.000000
309.692966	16.043717	2.236729	0.007322	13.849216	0.015239	6.637209	0.000000	0.000000
309.712968	16.043717	2.232430	0.007324	13.822599	0.015244	6.624453	0.000000	0.000000
309.732970	16.043636	2.238085	0.007321	13.857615	0.015237	6.641234	0.000000	0.000000
309.752972	16.043717	2.226360	0.007328	13.785011	0.015252	6.606439	0.000000	0.000000
309.772974	16.043717	2.229607	0.007326	13.805119	0.015248	6.616075	0.000000	0.000000
309.792976	16.043636	2.231884	0.007325	13.819218	0.015245	6.622832	0.000000	0.000000
309.812978	16.043717	2.235636	0.007322	13.842448	0.015240	6.633965	0.000000	0.000000
309.832980	16.043717	2.227858	0.007327	13.794286	0.015250	6.610884	0.000000	0.000000
309.852982	16.043717	2.230627	0.007325	13.811432	0.015246	6.619101	0.000000	0.000000
309.872984	16.043717	2.234275	0.007323	13.834020	0.015242	6.629926	0.000000	0.000000
309.892986	16.043717	2.233888	0.007323	13.831624	0.015242	6.628778	0.000000	0.000000
309.912988	16.043636	2.230167	0.007326	13.808584	0.015247	6.617736	0.000000	0.000000
309.932990	16.043717	2.234202	0.007323	13.833570	0.015242	6.629711	0.000000	0.000000
309.952992	16.043636	2.233728	0.007324	13.830636	0.015242	6.628304	0.000000	0.000000
309.972994	16.043636	2.238394	0.007321	13.859523	0.015236	6.642149	0.000000	0.000000
309.992996	16.043717	2.228100	0.007327	13.795786	0.015250	6.611603	0.000000	0.000000
310.012998	16.043717	2.234371	0.007323	13.834613	0.015242	6.630211	0.000000	0.000000
310.033000	16.043636	2.235803	0.007322	13.843480	0.015240	6.634460	0.000000	0.000000
310.053002	16.043636	2.230579	0.007325	13.811138	0.015246	6.618960	0.000000	0.000000
310.073004	16.043717	2.231035	0.007325	13.813958	0.015246	6.620312	0.000000	0.000000
310.093006	16.043717	2.229260	0.007326	13.802971	0.015248	6.615046	0.000000	0.000000
310.113008	16.043717	2.230551	0.007326	13.810964	0.015247	6.618877	0.000000	0.000000
310.133010	16.043717	2.234586	0.007323	13.835950	0.015241	6.630851	0.000000	0.000000
310.153012	16.043717	2.233166	0.007324	13.827154	0.015243	6.626636	0.000000	0.000000
310.173014	16.043717	2.235978	0.007322	13.844566	0.015240	6.634981	0.000000	0.000000
310.193016	16.043717	2.230921	0.007325	13.813256	0.015246	6.619975	0.000000	0.000000
310.213018	16.043717	2.237631	0.007321	13.854800	0.015237	6.639885	0.000000	0.000000
310.233020	16.043636	2.229866	0.007326	13.806725	0.015247	6.616845	0.000000	0.000000
310.253022	16.043717	2.234011	0.007323	13.832386	0.015242	6.629143	0.000000	0.000000
310.273024	16.043717	2.228336	0.007327	13.797251	0.015249	6.612305	0.000000	0.000000
310.293026	16.043717	2.232558	0.007324	13.823391	0.015244	6.624833	0.000000	0.000000
310.313028	16.043717	2.232994	0.007324	13.826089	0.015243	6.626126	0.000000	0.000000
310.333030	16.043636	2.235792	0.007322	13.843415	0.015240	6.634429	0.000000	0.000000
310.353032	16.043636	2.233374	0.007324	13.828444	0.015243	6.627254	0.000000	0.000000
310.373034	16.043717	2.234055	0.007323	13.832661	0.015242	6.629275	0.000000	0.000000
310.393036	16.043717	2.227611	0.007327	13.792759	0.015250	6.610152	0.000000	0.000000
310.413038	16.043636	2.236134	0.007322	13.845533	0.015239	6.635444	0.000000	0.000000
310.433040	16.043717	2.232915	0.007324	13.825602	0.015244	6.625892	0.000000	0.000000
310.453042	16.043717	2.237591	0.007321	13.854555	0.015238	6.639768	0.000000	0.000000
310.473044	16.043717	2.232195	0.007325	13.821143	0.015244	6.623755	0.000000	0.000000
310.493046	16.043717	2.233878	0.007323	13.831561	0.015242	6.628748	0.000000	0.000000
310.513048	16.043717	2.236709	0.007322	13.849091	0.015239	6.637149	0.000000	0.000000
310.533050	16.043636	2.229891	0.007326	13.806877	0.015247	6.616918	0.000000	0.000000
310.553052	16.043717	2.229988	0.007326	13.807476	0.015247	6.617205	0.000000	0.000000
310.573054	16.043717	2.231172	0.007325	13.814810	0.015246	6.620720	0.000000	0.000000
310.593056	16.043717	2.227799	0.007327	13.793921	0.015250	6.610709	0.000000	0.000000
310.613058	16.043717	2.222810	0.007330	13.763033	0.015257	6.595906	0.000000	0.000000
310.633060	16.043717	2.232589	0.007324	13.823579	0.015244	6.624923	0.000000	0.000000
310.653062	16.043717	2.223703	0.007330	13.768562	0.015255	6.598556	0.000000	0.000000
310.673064	16.043636	2.231565	0.007325	13.817239	0.015245	6.621884	0.000000	0.000000
310.693066	16.043717	2.231990	0.007325	13.819871	0.015245	6.623146	0.000000	0.000000
310.713068	16.043717	2.223807	0.007330	13.769208	0.015255	6.598865	0.000000	0.000000
310.733070	16.043636	2.228784	0.007327	13.800020	0.015249	6.613632	0.000000	0.000000
310.753072	16.043717	2.226505	0.007328	13.785912	0.015252	6.606871	0.000000	0.000000
310.773074	16.043717	2.226942	0.007328	13.788618	0.015251	6.608168	0.000000	0.000000
310.793076	16.043717	2.227393	0.007327	13.791409	0.015251	6.609505	0.000000	0.000000
310.813078	16.043636	2.229770	0.007326	13.806126	0.015247	6.616558	0.000000	0.000000
310.833080	16.043717	2.220626	0.007332	13.749511	0.015259	6.589426	0.000000	0.000000
310.853082	16.043717	2.227274	0.007328	13.790671	0.015251	6.609151	0.000000	0.000000
310.873084	16.043636	2.231954	0.007325	13.819651	0.015245	6.623040	0.000000	0.000000
310.893086	16.043717	2.230748	0.007325	13.812186	0.015246	6.619462	0.000000	0.000000
310.913088	16.043717	2.223907	0.007330	13.769823	0.015255	6.599160	0.000000	0.000000
310.933090	16.043717	2.227209	0.007328	13.790271	0.015251	6.608960	0.000000	0.000000
310.953092	16.043717	2.224737	0.007329	13.774963	0.015254	6.601623	0.000000	0.000000
310.973094	16.043717	2.234149	0.007323	13.833244	0.015242	6.629554	0.000000	0.000000
310.993096	16.043717	2.231352	0.007325	13.815921	0.015246	6.621252	0.000000	0.000000
311.013098	16.043717	2.233749	0.007324	13.830764	0.015242	6.628366	0.000000	0.000000
311.033100	16.043717	2.234875	0.007323	13.837736	0.015241	6.631707	0.000000	0.000000
311.053102	16.043717	2.232673	0.007324	13.824102	0.015244	6.625173	0.000000	0.000000
311.073104	16.043636	2.228998	0.007326	13.801348	0.015248	6.614268	0.000000	0.000000
311.093106	16.043717	2.227599	0.007327	13.792683	0.015250	6.610116	0.000000	0.000000
311.113108	16.043717	2.232753	0.007324	13.824600	0.015244	6.625412	0.000000	0.000000
311.133110	16.043636	2.228454	0.007327	13.797981	0.015249	6.612654	0.000000	0.000000
311.153112	16.043717	2.229702	0.007326	13.805709	0.015248	6.616359	0.000000	0.000000
311.173114	16.043717	2.228761	0.007327	13.799881	0.015249	6.613565	0.000000	0.000000
311.193116	16.043717	2.222415	0.007331	13.760588	0.015257	6.594734	0.000000	0.000000
311.213118	16.043717	2.224763	0.007329	13.775129	0.015254	6.601703	0.000000	0.000000
311.233120	16.043636	2.219253	0.007332	13.741009	0.015261	6.585351	0.000000	0.000000
311.253122	16.043717	2.218879	0.007333	13.738692	0.015262	6.584241	0.000000	0.000000
311.273124	16.043717	2.221630	0.007331	13.755726	0.015258	6.592404	0.000000	0.000000
311.293126	16.043717	2.228675	0.007327	13.799350	0.015249	6.613311	0.000000	0.000000
311.313128	16.043636	2.226360	0.007328	13.785011	0.015252	6.606439	0.000000	0.000000
311.333130	16.043717	2.220229	0.007332	13.747053	0.015260	6.588247	0.000000	0.000000
311.353132	16.043717	2.223730	0.007330	13.768731	0.015255	6.598637	0.000000	0.000000
311.373134	16.043636	2.221732	0.007331	13.756358	0.015258	6.592707	0.000000	0.000000
311.393136	16.043717	2.224507	0.007329	13.773542	0.015254	6.600942	0.000000	0.000000
311.413138	16.043717	2.224075	0.007330	13.770863	0.015255	6.599658	0.000000	0.000000
311.433140	16.043636	2.216813	0.007334	13.725902	0.015264	6.578111	0.000000	0.000000
311.453142	16.043717	2.221727	0.007331	13.756331	0.015258	6.592694	0.000000	0.000000
311.473144	16.043717	2.228808	0.007327	13.800169	0.015249	6.613703	0.000000	0.000000
311.493146	16.043636	2.221786	0.007331	13.756695	0.015258	6.592869	0.000000	0.000000
311.513148	16.043717	2.226478	0.007328	13.785743	0.015252	6.606790	0.000000	0.000000
311.533150	16.043717	2.221726	0.007331	13.756320	0.015258	6.592689	0.000000	0.000000
311.553152	16.043636	2.224620	0.007329	13.774241	0.015254	6.601277	0.000000	0.000000
311.573154	16.043717	2.219773	0.007332	13.744227	0.015260	6.586893	0.000000	0.000000
311.593156	16.043717	2.226559	0.007328	13.786244	0.015252	6.607030	0.000000	0.000000
311.613158	16.043636	2.225042	0.007329	13.776852	0.015254	6.602529	0.000000	0.000000
311.633160	16.043717	2.222926	0.007330	13.763749	0.015256	6.596249	0.000000	0.000000
311.653162	16.043636	2.224148	0.007329	13.771317	0.015255	6.599876	0.000000	0.000000
311.673164	16.043717	2.220661	0.007332	13.749726	0.015259	6.589529	0.000000	0.000000
311.693166	16.043717	2.224539	0.007329	13.773738	0.015254	6.601036	0.000000	0.000000
311.713168	16.043636	2.220594	0.007332	13.749310	0.015259	6.589329	0.000000	0.000000
311.733170	16.043717	2.222762	0.007330	13.762734	0.015257	6.595762	0.000000	0.000000
311.753172	16.043717	2.219731	0.007332	13.743971	0.015260	6.586770	0.000000	0.000000
311.773174	16.043717	2.227387	0.007327	13.791371	0.015251	6.609487	0.000000	0.000000
311.793176	16.043717	2.224342	0.007329	13.772521	0.015255	6.600453	0.000000	0.000000
311.813178	16.043717	2.220097	0.007332	13.746233	0.015260	6.587855	0.000000	0.000000
311.833180	16.043717	2.217318	0.007334	13.729028	0.015264	6.579609	0.000000	0.000000
311.853182	16.043717	2.229118	0.007326	13.802089	0.015248	6.614623	0.000000	0.000000
311.873184	16.043717	2.226730	0.007328	13.787303	0.015251	6.607537	0.000000	0.000000
311.893186	16.043717	2.226109	0.007328	13.783462	0.015252	6.605696	0.000000	0.000000
311.913188	16.043717	2.224480	0.007329	13.773373	0.015254	6.600861	0.000000	0.000000
311.933190	16.043717	2.221214	0.007331	13.753154	0.015259	6.591171	0.000000	0.000000
311.953192	16.043717	2.222942	0.007330	13.763853	0.015256	6.596299	0.000000	0.000000
311.973194	16.043636	2.223419	0.007330	13.766804	0.015256	6.597713	0.000000	0.000000
311.993196	16.043717	2.226361	0.007328	13.785019	0.015252	6.606443	0.000000	0.000000
312.013198	16.043636	2.219948	0.007332	13.745310	0.015260	6.587412	0.000000	0.000000
312.033200	16.043717	2.226819	0.007328	13.787853	0.015251	6.607801	0.000000	0.000000
312.053202	16.043717	2.228742	0.007327	13.799764	0.015249	6.613509	0.000000	0.000000
312.073204	16.043717	2.227491	0.007327	13.792016	0.015251	6.609796	0.000000	0.000000
312.093206	16.043717	2.226044	0.007328	13.783056	0.015252	6.605502	0.000000	0.000000
312.113208	16.043717	2.222800	0.007330	13.762973	0.015257	6.595877	0.000000	0.000000
312.133210	16.043717	2.224501	0.007329	13.773503	0.015254	6.600924	0.000000	0.000000
312.153212	16.043717	2.229520	0.007326	13.804580	0.015248	6.615817	0.000000	0.000000
312.173214	16.043717	2.223579	0.007330	13.767795	0.015256	6.598188	0.000000	0.000000
312.193216	16.043717	2.228313	0.007327	13.797109	0.015249	6.612237	0.000000	0.000000
312.213218	16.043717	2.225520	0.007329	13.779814	0.015253	6.603948	0.000000	0.000000
312.233220	16.043717	2.225164	0.007329	13.777609	0.015253	6.602891	0.000000	0.000000
312.253222	16.043717	2.223446	0.007330	13.766972	0.015256	6.597794	0.000000	0.000000
312.273224	16.043717	2.228147	0.007327	13.796078	0.015250	6.611742	0.000000	0.000000
312.293226	16.043717	2.219712	0.007332	13.743851	0.015260	6.586713	0.000000	0.000000
312.313228	16.043717	2.228850	0.007327	13.800433	0.015249	6.613830	0.000000	0.000000
312.333230	16.043717	2.222076	0.007331	13.758487	0.015257	6.593727	0.000000	0.000000
312.353232	16.043717	2.226547	0.007328	13.786171	0.015252	6.606995	0.000000	0.000000
312.373234	16.043717	2.229761	0.007326	13.806071	0.015248	6.616532	0.000000	0.000000
312.393236	16.043636	2.223658	0.007330	13.768285	0.015255	6.598423	0.000000	0.000000
312.413238	16.043717	2.226426	0.007328	13.785422	0.015252	6.606636	0.000000	0.000000
312.433240	16.043717	2.225014	0.007329	13.776678	0.015254	6.602445	0.000000	0.000000
312.453242	16.043636	2.221582	0.007331	13.755427	0.015258	6.592261	0.000000	0.000000
312.473244	16.043717	2.225911	0.007328	13.782231	0.015253	6.605107	0.000000	0.000000
312.493246	16.043717	2.221451	0.007331	13.754621	0.015258	6.591874	0.000000	0.000000
312.513248	16.043717	2.229164	0.007326	13.802374	0.015248	6.614760	0.000000	0.000000
312.533250	16.043717	2.227938	0.007327	13.794782	0.015250	6.611121	0.000000	0.000000
312.553252	16.043717	2.223792	0.007330	13.769112	0.015255	6.598819	0.000000	0.000000
312.573254	16.043717	2.229831	0.007326	13.806504	0.015247	6.616740	0.000000	0.000000
312.593256	16.043717	2.221992	0.007331	13.757967	0.015258	6.593478	0.000000	0.000000
312.613258	16.043717	2.229924	0.007326	13.807084	0.015247	6.617017	0.000000	0.000000
312.633260	16.043636	2.225232	0.007329	13.778028	0.015253	6.603092	0.000000	0.000000
312.653262	16.043717	2.222936	0.007330	13.763812	0.015256	6.596279	0.000000	0.000000
312.673264	16.043717	2.221444	0.007331	13.754577	0.015258	6.591854	0.000000	0.000000
312.693266	16.043636	2.230526	0.007326	13.810806	0.015247	6.618801	0.000000	0.000000
312.713268	16.043717	2.227784	0.007327	13.793832	0.015250	6.610666	0.000000	0.000000
312.733270	16.043717	2.229108	0.007326	13.802029	0.015248	6.614595	0.000000	0.000000
312.753272	16.043717	2.227878	0.007327	13.794414	0.015250	6.610945	0.000000	0.000000
312.773274	16.043717	2.230927	0.007325	13.813289	0.015246	6.619991	0.000000	0.000000
312.793276	16.043717	2.227359	0.007328	13.791196	0.015251	6.609403	0.000000	0.000000
312.813278	16.043636	2.229035	0.007326	13.801577	0.015248	6.614378	0.000000	0.000000
312.833280	16.043636	2.227654	0.007327	13.793028	0.015250	6.610281	0.000000	0.000000
312.853282	16.043717	2.227136	0.007328	13.789822	0.015251	6.608744	0.000000	0.000000
312.873284	16.043636	2.228673	0.007327	13.799334	0.015249	6.613303	0.000000	0.000000
312.893286	16.043717	2.227884	0.007327	13.794450	0.015250	6.610962	0.000000	0.000000
312.913288	16.043717	2.223810	0.007330	13.769224	0.015255	6.598873	0.000000	0.000000
312.933290	16.043717	2.229232	0.007326	13.802799	0.015248	6.614964	0.000000	0.000000
312.953292	16.043717	2.222804	0.007330	13.762998	0.015257	6.595889	0.000000	0.000000
312.973294	16.043717	2.219667	0.007332	13.743573	0.015261	6.586580	0.000000	0.000000
312.993296	16.043636	2.222495	0.007330	13.761084	0.015257	6.594972	0.000000	0.000000
313.013298	16.043717	2.225346	0.007329	13.778736	0.015253	6.603432	0.000000	0.000000
313.033300	16.043717	2.227915	0.007327	13.794640	0.015250	6.611054	0.000000	0.000000
313.053302	16.043717	2.227757	0.007327	13.793663	0.015250	6.610585	0.000000	0.000000
313.073304	16.043717	2.224703	0.007329	13.774756	0.015254	6.601524	0.000000	0.000000
313.093306	16.043717	2.221794	0.007331	13.756742	0.015258	6.592891	0.000000	0.000000
313.113308	16.043636	2.223991	0.007330	13.770345	0.015255	6.599410	0.000000	0.000000
313.133310	16.043717	2.222034	0.007331	13.758231	0.015258	6.593605	0.000000	0.000000
313.153312	16.043717	2.220331	0.007332	13.747684	0.015260	6.588550	0.000000	0.000000
313.173314	16.043717	2.224084	0.007330	13.770923	0.015255	6.599687	0.000000	0.000000
313.193316	16.043636	2.223182	0.007330	13.765336	0.015256	6.597010	0.000000	0.000000
313.213318	16.043717	2.221758	0.007331	13.756521	0.015258	6.592785	0.000000	0.000000
313.233320	16.043717	2.223776	0.007330	13.769012	0.015255	6.598771	0.000000	0.000000
313.253322	16.043717	2.223853	0.007330	13.769491	0.015255	6.599001	0.000000	0.000000
313.273324	16.043717	2.222860	0.007330	13.763343	0.015256	6.596055	0.000000	0.000000
313.293326	16.043717	2.221093	0.007331	13.752402	0.015259	6.590811	0.000000	0.000000
313.313328	16.043717	2.222785	0.007330	13.762878	0.015257	6.595832	0.000000	0.000000
313.333330	16.043636	2.222338	0.007331	13.760112	0.015257	6.594506	0.000000	0.000000
313.353332	16.043717	2.220517	0.007332	13.748833	0.015259	6.589101	0.000000	0.000000
313.373334	16.043717	2.226331	0.007328	13.784834	0.015252	6.606354	0.000000	0.000000
313.393336	16.043717	2.222386	0.007331	13.760409	0.015257	6.594648	0.000000	0.000000
313.413338	16.043717	2.227496	0.007327	13.792046	0.015250	6.609810	0.000000	0.000000
313.433340	16.043717	2.220486	0.007332	13.748645	0.015259	6.589011	0.000000	0.000000
313.453342	16.043636	2.217230	0.007334	13.728486	0.015264	6.579349	0.000000	0.000000
313.473344	16.043717	2.222968	0.007330	13.764013	0.015256	6.596376	0.000000	0.000000
313.493346	16.043717	2.223973	0.007330	13.770231	0.015255	6.599356	0.000000	0.000000
313.513348	16.043717	2.223473	0.007330	13.767136	0.015256	6.597872	0.000000	0.000000
313.533350	16.043636	2.231181	0.007325	13.814865	0.015246	6.620746	0.000000	0.000000
313.553352	16.043717	2.226803	0.007328	13.787758	0.015251	6.607755	0.000000	0.000000
313.573354	16.043717	2.222445	0.007331	13.760771	0.015257	6.594822	0.000000	0.000000
313.593356	16.043636	2.220557	0.007332	13.749086	0.015259	6.589222	0.000000	0.000000
313.613358	16.043717	2.225803	0.007328	13.781567	0.015253	6.604788	0.000000	0.000000
313.633360	16.043717	2.226365	0.007328	13.785044	0.015252	6.606455	0.000000	0.000000
313.653362	16.043636	2.218876	0.007333	13.738676	0.015261	6.584233	0.000000	0.000000
313.673364	16.043717	2.228518	0.007327	13.798373	0.015249	6.612842	0.000000	0.000000
313.693366	16.043717	2.224937	0.007329	13.776201	0.015254	6.602217	0.000000	0.000000
313.713368	16.043717	2.222650	0.007330	13.762045	0.015257	6.595432	0.000000	0.000000
313.733370	16.043717	2.230075	0.007326	13.808018	0.015247	6.617465	0.000000	0.000000
313.753372	16.043717	2.228696	0.007327	13.799478	0.015249	6.613372	0.000000	0.000000
313.773374	16.043717	2.227520	0.007327	13.792198	0.015250	6.609883	0.000000	0.000000
313.793376	16.043717	2.233100	0.007324	13.826748	0.015243	6.626441	0.000000	0.000000
313.813378	16.043717	2.226662	0.007328	13.786887	0.015252	6.607338	0.000000	0.000000
313.833380	16.043717	2.225640	0.007329	13.780557	0.015253	6.604304	0.000000	0.000000
313.853382	16.043717	2.231051	0.007325	13.814056	0.015246	6.620359	0.000000	0.000000
313.873384	16.043717	2.229223	0.007326	13.802742	0.015248	6.614936	0.000000	0.000000
313.893386	16.043636	2.220276	0.007332	13.747344	0.015260	6.588387	0.000000	0.000000
313.913388	16.043717	2.223204	0.007330	13.765470	0.015256	6.597074	0.000000	0.000000
313.933390	16.043717	2.226065	0.007328	13.783190	0.015252	6.605566	0.000000	0.000000
313.953392	16.043636	2.222393	0.007331	13.760452	0.015257	6.594669	0.000000	0.000000
313.973394	16.043717	2.220877	0.007332	13.751065	0.015259	6.590171	0.000000	0.000000
313.993396	16.043717	2.222188	0.007331	13.759181	0.015257	6.594060	0.000000	0.000000
314.013398	16.043717	2.220536	0.007332	13.748956	0.015259	6.589159	0.000000	0.000000
314.033400	16.043636	2.216074	0.007334	13.721323	0.015265	6.575917	0.000000	0.000000
314.053402	16.043717	2.216977	0.007334	13.726918	0.015264	6.578598	0.000000	0.000000
314.073404	16.043717	2.216668	0.007334	13.725007	0.015264	6.577682	0.000000	0.000000
314.093406	16.043717	2.224099	0.007330	13.771012	0.015255	6.599730	0.000000	0.000000
314.113408	16.043636	2.222409	0.007331	13.760550	0.015257	6.594716	0.000000	0.000000
314.133410	16.043717	2.214434	0.007336	13.711174	0.015267	6.571053	0.000000	0.000000
314.153412	16.043717	2.218772	0.007333	13.738031	0.015262	6.583924	0.000000	0.000000
314.173414	16.043636	2.217962	0.007333	13.733019	0.015263	6.581522	0.000000	0.000000
314.193416	16.043717	2.224269	0.007329	13.772066	0.015255	6.600235	0.000000	0.000000
314.213418	16.043717	2.218168	0.007333	13.734290	0.015262	6.582131	0.000000	0.000000
314.233420	16.043636	2.220875	0.007331	13.751052	0.015259	6.590164	0.000000	0.000000
314.253422	16.043717	2.218732	0.007333	13.737786	0.015262	6.583806	0.000000	0.000000
314.273424	16.043717	2.219828	0.007332	13.744570	0.015260	6.587058	0.000000	0.000000
314.293426	16.043717	2.223026	0.007330	13.764370	0.015256	6.596547	0.000000	0.000000
314.313428	16.043717	2.219469	0.007332	13.742348	0.015261	6.585993	0.000000	0.000000
314.333430	16.043717	2.221293	0.007331	13.753638	0.015258	6.591403	0.000000	0.000000
314.353432	16.043636	2.217001	0.007334	13.727065	0.015264	6.578668	0.000000	0.000000
314.373434	16.043717	2.217294	0.007334	13.728878	0.015264	6.579537	0.000000	0.000000
314.393436	16.043717	2.212704	0.007337	13.700462	0.015269	6.565919	0.000000	0.000000
314.413438	16.043636	2.215374	0.007335	13.716989	0.015266	6.573840	0.000000	0.000000
314.433440	16.043717	2.213177	0.007336	13.703385	0.015269	6.567320	0.000000	0.000000
314.453442	16.043717	2.220763	0.007332	13.750360	0.015259	6.589833	0.000000	0.000000
314.473444	16.043636	2.221767	0.007331	13.756573	0.015258	6.592810	0.000000	0.000000
314.493446	16.043717	2.219824	0.007332	13.744545	0.015260	6.587046	0.000000	0.000000
314.513448	16.043717	2.217792	0.007333	13.731965	0.015263	6.581017	0.000000	0.000000
314.533450	16.043717	2.214919	0.007335	13.714172	0.015267	6.572489	0.000000	0.000000
314.553452	16.043717	2.217682	0.007333	13.731285	0.015263	6.580691	0.000000	0.000000
314.573454	16.043717	2.214904	0.007335	13.714079	0.015267	6.572445	0.000000	0.000000
314.593456	16.043717	2.220295	0.007332	13.747458	0.015260	6.588442	0.000000	0.000000
314.613458	16.043717	2.219514	0.007332	13.742626	0.015261	6.586126	0.000000	0.000000
314.633460	16.043717	2.217359	0.007334	13.729281	0.015264	6.579730	0.000000	0.000000
314.653462	16.043717	2.212589	0.007337	13.699746	0.015270	6.565576	0.000000	0.000000
314.673464	16.043636	2.215269	0.007335	13.716341	0.015266	6.573529	0.000000	0.000000
314.693466	16.043717	2.222346	0.007331	13.760161	0.015257	6.594530	0.000000	0.000000
314.713468	16.043717	2.222005	0.007331	13.758051	0.015258	6.593518	0.000000	0.000000
314.733470	16.043717	2.218973	0.007333	13.739278	0.015261	6.584521	0.000000	0.000000
314.753472	16.043717	2.214200	0.007336	13.709723	0.015268	6.570357	0.000000	0.000000
314.773474	16.043636	2.216641	0.007334	13.724838	0.015264	6.577601	0.000000	0.000000
314.793476	16.043636	2.221605	0.007331	13.755571	0.015258	6.592330	0.000000	0.000000
314.813478	16.043717	2.215811	0.007335	13.719698	0.015265	6.575138	0.000000	0.000000
314.833480	16.043717	2.220308	0.007332	13.747540	0.015260	6.588481	0.000000	0.000000
314.853482	16.043636	2.222193	0.007331	13.759211	0.015257	6.594074	0.000000	0.000000
314.873484	16.043717	2.223271	0.007330	13.765886	0.015256	6.597273	0.000000	0.000000
314.893486	16.043717	2.218281	0.007333	13.734992	0.015262	6.582468	0.000000	0.000000
314.913488	16.043636	2.218393	0.007333	13.735684	0.015262	6.582799	0.000000	0.000000
314.933490	16.043717	2.221410	0.007331	13.754362	0.015258	6.591751	0.000000	0.000000
314.953492	16.043717	2.218503	0.007333	13.736365	0.015262	6.583125	0.000000	0.000000
314.973494	16.043717	2.214280	0.007336	13.710216	0.015267	6.570593	0.000000	0.000000
314.993496	16.043717	2.215183	0.007335	13.715808	0.015266	6.573273	0.000000	0.000000
315.013498	16.043717	2.218881	0.007333	13.738709	0.015262	6.584248	0.000000	0.000000
315.033500	16.043717	2.217390	0.007334	13.729474	0.015263	6.579823	0.000000	0.000000
315.053502	16.043717	2.216752	0.007334	13.725527	0.015264	6.577931	0.000000	0.000000
315.073504	16.043717	2.215690	0.007335	13.718947	0.015266	6.574778	0.000000	0.000000
315.093506	16.043636	2.211729	0.007337	13.694421	0.015271	6.563024	0.000000	0.000000
315.113508	16.043636	2.216659	0.007334	13.724947	0.015264	6.577653	0.000000	0.000000
315.133510	16.043717	2.218746	0.007333	13.737867	0.015262	6.583845	0.000000	0.000000
315.153512	16.043717	2.223418	0.007330	13.766795	0.015256	6.597709	0.000000	0.000000
315.173514	16.043717	2.212756	0.007337	13.700780	0.015269	6.566071	0.000000	0.000000
315.193516	16.043717	2.222432	0.007331	13.760695	0.015257	6.594785	0.000000	0.000000
315.213518	16.043717	2.216286	0.007334	13.722636	0.015265	6.576546	0.000000	0.000000
315.233520	16.043717	2.220137	0.007332	13.746481	0.015260	6.587973	0.000000	0.000000
315.253522	16.043717	2.223403	0.007330	13.766703	0.015256	6.597665	0.000000	0.000000
315.273524	16.043636	2.220519	0.007332	13.748847	0.015259	6.589107	0.000000	0.000000
315.293526	16.043636	2.221458	0.007331	13.754664	0.015258	6.591895	0.000000	0.000000
315.313528	16.043717	2.223955	0.007330	13.770125	0.015255	6.599305	0.000000	0.000000
315.333530	16.043636	2.221834	0.007331	13.756989	0.015258	6.593010	0.000000	0.000000
315.353532	16.043717	2.220633	0.007332	13.749555	0.015259	6.589446	0.000000	0.000000
315.373534	16.043717	2.218530	0.007333	13.736531	0.015262	6.583205	0.000000	0.000000
315.393536	16.043717	2.216749	0.007334	13.725505	0.015264	6.577921	0.000000	0.000000
315.413538	16.043636	2.221524	0.007331	13.755070	0.015258	6.592090	0.000000	0.000000
315.433540	16.043717	2.217414	0.007334	13.729621	0.015263	6.579893	0.000000	0.000000
315.453542	16.043717	2.219870	0.007332	13.744831	0.015260	6.587183	0.000000	0.000000
315.473544	16.043636	2.219907	0.007332	13.745060	0.015260	6.587292	0.000000	0.000000
315.493546	16.043717	2.220332	0.007332	13.747690	0.015260	6.588553	0.000000	0.000000
315.513548	16.043717	2.221763	0.007331	13.756551	0.015258	6.592800	0.000000	0.000000
315.533550	16.043636	2.220505	0.007332	13.748760	0.015259	6.589065	0.000000	0.000000
315.553552	16.043717	2.215942	0.007335	13.720509	0.015265	6.575527	0.000000	0.000000
315.573554	16.043717	2.219535	0.007332	13.742754	0.015261	6.586187	0.000000	0.000000
315.593556	16.043717	2.213927	0.007336	13.708033	0.015268	6.569547	0.000000	0.000000
315.613558	16.043636	2.217585	0.007334	13.730680	0.015263	6.580401	0.000000	0.000000
315.633560	16.043717	2.211444	0.007337	13.692659	0.015271	6.562179	0.000000	0.000000
315.653562	16.043717	2.213986	0.007336	13.708400	0.015268	6.569723	0.000000	0.000000
315.673564	16.043717	2.218699	0.007333	13.737579	0.015262	6.583707	0.000000	0.000000
315.693566	16.043717	2.217100	0.007334	13.727677	0.015264	6.578962	0.000000	0.000000
315.713568	16.043636	2.217846	0.007333	13.732295	0.015263	6.581175	0.000000	0.000000
315.733570	16.043717	2.216712	0.007334	13.725274	0.015264	6.577810	0.000000	0.000000
315.753572	16.043717	2.216692	0.007334	13.725151	0.015264	6.577751	0.000000	0.000000
315.773574	16.043717	2.215486	0.007335	13.717683	0.015266	6.574172	0.000000	0.000000
315.793576	16.043636	2.219794	0.007332	13.744360	0.015260	6.586957	0.000000	0.000000
315.813578	16.043717	2.216097	0.007334	13.721468	0.015265	6.575986	0.000000	0.000000
315.833580	16.043717	2.216843	0.007334	13.726090	0.015264	6.578201	0.000000	0.000000
315.853582	16.043717	2.212680	0.007337	13.700309	0.015270	6.565846	0.000000	0.000000
315.873584	16.043717	2.212849	0.007336	13.701357	0.015269	6.566348	0.000000	0.000000
315.893586	16.043717	2.218815	0.007333	13.738295	0.015262	6.584050	0.000000	0.000000
315.913588	16.043717	2.211766	0.007337	13.694652	0.015271	6.563134	0.000000	0.000000
315.933590	16.043717	2.213893	0.007336	13.707820	0.015268	6.569445	0.000000	0.000000
315.953592	16.043717	2.213005	0.007336	13.702321	0.015269	6.566810	0.000000	0.000000
315.973594	16.043717	2.214393	0.007336	13.710918	0.015267	6.570930	0.000000	0.000000
315.993596	16.043636	2.213523	0.007336	13.705528	0.015268	6.568347	0.000000	0.000000
316.013598	16.043717	2.211493	0.007337	13.692964	0.015271	6.562326	0.000000	0.000000
316.033600	16.043717	2.213468	0.007336	13.705193	0.015269	6.568186	0.000000	0.000000
316.053602	16.043636	2.215287	0.007335	13.716450	0.015266	6.573581	0.000000	0.000000
316.073604	16.043717	2.214852	0.007335	13.713758	0.015267	6.572291	0.000000	0.000000
316.093606	16.043717	2.209725	0.007338	13.682015	0.015273	6.557078	0.000000	0.000000
316.113608	16.043636	2.214968	0.007335	13.714479	0.015266	6.572637	0.000000	0.000000
316.133610	16.043717	2.214649	0.007335	13.712505	0.015267	6.571691	0.000000	0.000000
316.153612	16.043717	2.214110	0.007336	13.709162	0.015268	6.570089	0.000000	0.000000
316.173614	16.043636	2.212928	0.007336	13.701845	0.015269	6.566582	0.000000	0.000000
316.193616	16.043717	2.213438	0.007336	13.705003	0.015269	6.568095	0.000000	0.000000
316.213618	16.043717	2.213775	0.007336	13.707093	0.015268	6.569097	0.000000	0.000000
316.233620	16.043636	2.219009	0.007333	13.739501	0.015261	6.584628	0.000000	0.000000
316.253622	16.043717	2.217095	0.007334	13.727650	0.015264	6.578949	0.000000	0.000000
316.273624	16.043717	2.209453	0.007339	13.680329	0.015274	6.556270	0.000000	0.000000
316.293626	16.043717	2.218521	0.007333	13.736476	0.015262	6.583179	0.000000	0.000000
316.313628	16.043717	2.215925	0.007335	13.720403	0.015265	6.575476	0.000000	0.000000
316.333630	16.043717	2.213372	0.007336	13.704597	0.015269	6.567901	0.000000	0.000000
316.353632	16.043717	2.216587	0.007334	13.724503	0.015265	6.577441	0.000000	0.000000
316.373634	16.043717	2.214291	0.007336	13.710287	0.015267	6.570627	0.000000	0.000000
316.393636	16.043717	2.211963	0.007337	13.695872	0.015270	6.563719	0.000000	0.000000
316.413638	16.043717	2.217230	0.007334	13.728480	0.015264	6.579347	0.000000	0.000000
316.433640	16.043717	2.217459	0.007334	13.729902	0.015263	6.580028	0.000000	0.000000
316.453642	16.043717	2.210827	0.007338	13.688840	0.015272	6.560349	0.000000	0.000000
316.473644	16.043717	2.219783	0.007332	13.744289	0.015260	6.586923	0.000000	0.000000
316.493646	16.043717	2.221672	0.007331	13.755988	0.015258	6.592529	0.000000	0.000000
316.513648	16.043636	2.220568	0.007332	13.749152	0.015259	6.589253	0.000000	0.000000
316.533650	16.043717	2.217780	0.007333	13.731886	0.015263	6.580979	0.000000	0.000000
316.553652	16.043717	2.222541	0.007330	13.761370	0.015257	6.595109	0.000000	0.000000
316.573654	16.043636	2.215289	0.007335	13.716467	0.015266	6.573589	0.000000	0.000000
316.593656	16.043717	2.217669	0.007334	13.731200	0.015263	6.580650	0.000000	0.000000
316.613658	16.043717	2.218207	0.007333	13.734532	0.015262	6.582247	0.000000	0.000000
316.633660	16.043717	2.214768	0.007335	13.713238	0.015267	6.572042	0.000000	0.000000
316.653662	16.043717	2.214076	0.007336	13.708953	0.015268	6.569988	0.000000	0.000000
316.673664	16.043717	2.210101	0.007338	13.684345	0.015273	6.558195	0.000000	0.000000
316.693666	16.043636	2.215053	0.007335	13.715002	0.015266	6.572887	0.000000	0.000000
316.713668	16.043636	2.213656	0.007336	13.706353	0.015268	6.568742	0.000000	0.000000
316.733670	16.043717	2.213519	0.007336	13.705503	0.015268	6.568335	0.000000	0.000000
316.753672	16.043636	2.217490	0.007334	13.730092	0.015263	6.580119	0.000000	0.000000
316.773674	16.043636	2.217233	0.007334	13.728500	0.015264	6.579356	0.000000	0.000000
316.793676	16.043717	2.216450	0.007334	13.723656	0.015265	6.577035	0.000000	0.000000
316.813678	16.043717	2.212475	0.007337	13.699041	0.015270	6.565238	0.000000	0.000000
316.833680	16.043717	2.214337	0.007336	13.710573	0.015267	6.570764	0.000000	0.000000
316.853682	16.043717	2.217033	0.007334	13.727266	0.015264	6.578765	0.000000	0.000000
316.873684	16.043717	2.212457	0.007337	13.698929	0.015270	6.565184	0.000000	0.000000
316.893686	16.043636	2.211635	0.007337	13.693838	0.015271	6.562744	0.000000	0.000000
316.913688	16.043717	2.210276	0.007338	13.685429	0.015273	6.558714	0.000000	0.000000
316.933690	16.043717	2.214086	0.007336	13.709015	0.015268	6.570018	0.000000	0.000000
316.953692	16.043636	2.210335	0.007338	13.685793	0.015272	6.558889	0.000000	0.000000
316.973694	16.043717	2.206539	0.007340	13.662288	0.015277	6.547624	0.000000	0.000000
316.993696	16.043717	2.204703	0.007342	13.650922	0.015280	6.542177	0.000000	0.000000
317.013698	16.043717	2.209138	0.007339	13.678383	0.015274	6.555338	0.000000	0.000000
317.033700	16.043717	2.210555	0.007338	13.687152	0.015272	6.559540	0.000000	0.000000
317.053702	16.043636	2.216590	0.007334	13.724519	0.015264	6.577448	0.000000	0.000000
317.073704	16.043717	2.221947	0.007331	13.757689	0.015258	6.593345	0.000000	0.000000
317.093706	16.043636	2.217795	0.007333	13.731981	0.015263	6.581025	0.000000	0.000000
317.113708	16.043717	2.220262	0.007332	13.747254	0.015260	6.588344	0.000000	0.000000
317.133710	16.043717	2.225104	0.007329	13.777239	0.015254	6.602714	0.000000	0.000000
317.153712	16.043636	2.220141	0.007332	13.746505	0.015260	6.587985	0.000000	0.000000
317.173714	16.043717	2.216060	0.007335	13.721236	0.015265	6.575875	0.000000	0.000000
317.193716	16.043717	2.220642	0.007332	13.749612	0.015259	6.589474	0.000000	0.000000
317.213718	16.043717	2.215222	0.007335	13.716047	0.015266	6.573388	0.000000	0.000000
317.233720	16.043636	2.217826	0.007333	13.732172	0.015263	6.581116	0.000000	0.000000
317.253722	16.043717	2.211394	0.007337	13.692349	0.015271	6.562031	0.000000	0.000000
317.273724	16.043717	2.219582	0.007332	13.743045	0.015261	6.586327	0.000000	0.000000
317.293726	16.043636	2.211185	0.007337	13.691056	0.015271	6.561411	0.000000	0.000000
317.313728	16.043717	2.216429	0.007334	13.723526	0.015265	6.576972	0.000000	0.000000
317.333730	16.043636	2.214809	0.007335	13.713491	0.015267	6.572163	0.000000	0.000000
317.353732	16.043717	2.211822	0.007337	13.695000	0.015271	6.563301	0.000000	0.000000
317.373734	16.043717	2.216043	0.007335	13.721133	0.015265	6.575825	0.000000	0.000000
317.393736	16.043717	2.220740	0.007332	13.750213	0.015259	6.589762	0.000000	0.000000
317.413738	16.043636	2.219278	0.007332	13.741164	0.015261	6.585425	0.000000	0.000000
317.433740	16.043717	2.219343	0.007332	13.741567	0.015261	6.585618	0.000000	0.000000
317.453742	16.043717	2.216008	0.007335	13.720915	0.015265	6.575721	0.000000	0.000000
317.473744	16.043636	2.220493	0.007332	13.748689	0.015259	6.589032	0.000000	0.000000
317.493746	16.043717	2.213279	0.007336	13.704022	0.015269	6.567625	0.000000	0.000000
317.513748	16.043717	2.218708	0.007333	13.737636	0.015262	6.583734	0.000000	0.000000
317.533750	16.043636	2.219581	0.007332	13.743040	0.015261	6.586324	0.000000	0.000000
317.553752	16.043717	2.222999	0.007330	13.764201	0.015256	6.596466	0.000000	0.000000
317.573754	16.043717	2.214698	0.007335	13.712808	0.015267	6.571836	0.000000	0.000000
317.593756	16.043717	2.219202	0.007333	13.740690	0.015261	6.585198	0.000000	0.000000
317.613758	16.043717	2.219158	0.007333	13.740424	0.015261	6.585070	0.000000	0.000000
317.633760	16.043717	2.214925	0.007335	13.714210	0.015267	6.572507	0.000000	0.000000
317.653762	16.043636	2.210825	0.007338	13.688823	0.015272	6.560341	0.000000	0.000000
317.673764	16.043717	2.217256	0.007334	13.728647	0.015264	6.579426	0.000000	0.000000
317.693766	16.043717	2.210088	0.007338	13.684261	0.015273	6.558154	0.000000	0.000000
317.713768	16.043717	2.215317	0.007335	13.716638	0.015266	6.573671	0.000000	0.000000
317.733770	16.043717	2.215972	0.007335	13.720697	0.015265	6.575617	0.000000	0.000000
317.753772	16.043717	2.209888	0.007338	13.683025	0.015273	6.557562	0.000000	0.000000
317.773774	16.043636	2.220017	0.007332	13.745740	0.015260	6.587619	0.000000	0.000000
317.793776	16.043717	2.214542	0.007335	13.711841	0.015267	6.571372	0.000000	0.000000
317.813778	16.043717	2.216461	0.007334	13.723724	0.015265	6.577067	0.000000	0.000000
317.833780	16.043636	2.216112	0.007334	13.721560	0.015265	6.576030	0.000000	0.000000
317.853782	16.043717	2.212611	0.007337	13.699884	0.015270	6.565642	0.000000	0.000000
317.873784	16.043717	2.217053	0.007334	13.727389	0.015264	6.578824	0.000000	0.000000
317.893786	16.043717	2.221258	0.007331	13.753426	0.015259	6.591302	0.000000	0.000000
317.913788	16.043717	2.219294	0.007333	13.741262	0.015261	6.585472	0.000000	0.000000
317.933790	16.043717	2.217171	0.007334	13.728118	0.015264	6.579173	0.000000	0.000000
317.953792	16.043717	2.211006	0.007338	13.689945	0.015272	6.560879	0.000000	0.000000
317.973794	16.043717	2.216336	0.007334	13.722949	0.015265	6.576696	0.000000	0.000000
317.993796	16.043717	2.212303	0.007337	13.697979	0.015270	6.564729	0.000000	0.000000
318.013798	16.043717	2.214555	0.007335	13.711920	0.015267	6.571410	0.000000	0.000000
318.033800	16.043717	2.215786	0.007335	13.719543	0.015266	6.575063	0.000000	0.000000
318.053802	16.043717	2.216061	0.007335	13.721244	0.015265	6.575879	0.000000	0.000000
318.073804	16.043717	2.214861	0.007335	13.713818	0.015267	6.572320	0.000000	0.000000
318.093806	16.043717	2.216497	0.007334	13.723948	0.015265	6.577174	0.000000	0.000000
318.113808	16.043717	2.219511	0.007332	13.742610	0.015261	6.586118	0.000000	0.000000
318.133810	16.043717	2.213415	0.007336	13.704861	0.015269	6.568027	0.000000	0.000000
318.153812	16.043717	2.210311	0.007338	13.685644	0.015273	6.558817	0.000000	0.000000
318.173814	16.043717	2.217586	0.007334	13.730688	0.015263	6.580405	0.000000	0.000000
318.193816	16.043717	2.221550	0.007331	13.755231	0.015258	6.592167	0.000000	0.000000
318.213818	16.043636	2.217724	0.007333	13.731543	0.015263	6.580815	0.000000	0.000000
318.233820	16.043717	2.215536	0.007335	13.717997	0.015266	6.574322	0.000000	0.000000
318.253822	16.043717	2.218398	0.007333	13.735717	0.015262	6.582815	0.000000	0.000000
318.273824	16.043636	2.212972	0.007336	13.702120	0.015269	6.566713	0.000000	0.000000
318.293826	16.043717	2.216586	0.007334	13.724495	0.015265	6.577437	0.000000	0.000000
318.313828	16.043717	2.219173	0.007333	13.740516	0.015261	6.585115	0.000000	0.000000
318.333830	16.043717	2.221901	0.007331	13.757403	0.015258	6.593208	0.000000	0.000000
318.353832	16.043636	2.216827	0.007334	13.725989	0.015264	6.578153	0.000000	0.000000
318.373834	16.043717	2.211068	0.007338	13.690329	0.015272	6.561063	0.000000	0.000000
318.393836	16.043636	2.214298	0.007336	13.710328	0.015267	6.570647	0.000000	0.000000
318.413838	16.043636	2.220144	0.007332	13.746525	0.015260	6.587994	0.000000	0.000000
318.433840	16.043717	2.219965	0.007332	13.745417	0.015260	6.587463	0.000000	0.000000
318.453842	16.043717	2.216136	0.007334	13.721713	0.015265	6.576103	0.000000	0.000000
318.473844	16.043636	2.211927	0.007337	13.695648	0.015270	6.563612	0.000000	0.000000
318.493846	16.043717	2.211204	0.007338	13.691173	0.015271	6.561467	0.000000	0.000000
318.513848	16.043717	2.210466	0.007338	13.686605	0.015272	6.559278	0.000000	0.000000
318.533850	16.043717	2.218862	0.007333	13.738589	0.015262	6.584191	0.000000	0.000000
318.553852	16.043717	2.218633	0.007333	13.737168	0.015262	6.583510	0.000000	0.000000
318.573854	16.043636	2.218805	0.007333	13.738235	0.015262	6.584021	0.000000	0.000000
318.593856	16.043636	2.217312	0.007334	13.728992	0.015263	6.579592	0.000000	0.000000
318.613858	16.043717	2.216857	0.007334	13.726175	0.015264	6.578242	0.000000	0.000000
318.633860	16.043717	2.223302	0.007330	13.766082	0.015256	6.597367	0.000000	0.000000
318.653862	16.043717	2.223460	0.007330	13.767057	0.015256	6.597834	0.000000	0.000000
318.673864	16.043717	2.216504	0.007334	13.723986	0.015265	6.577193	0.000000	0.000000
318.693866	16.043717	2.220262	0.007332	13.747254	0.015260	6.588344	0.000000	0.000000
318.713868	16.043636	2.211072	0.007338	13.690353	0.015271	6.561074	0.000000	0.000000
318.733870	16.043717	2.217335	0.007334	13.729134	0.015264	6.579660	0.000000	0.000000
318.753872	16.043717	2.215314	0.007335	13.716619	0.015266	6.573662	0.000000	0.000000
318.773874	16.043636	2.214048	0.007336	13.708784	0.015268	6.569907	0.000000	0.000000
318.793876	16.043717	2.214916	0.007335	13.714158	0.015267	6.572483	0.000000	0.000000
318.813878	16.043636	2.210984	0.007338	13.689812	0.015272	6.560815	0.000000	0.000000
318.833880	16.043717	2.212054	0.007337	13.696438	0.015270	6.563990	0.000000	0.000000
318.853882	16.043717	2.211537	0.007337	13.693231	0.015271	6.562453	0.000000	0.000000
318.873884	16.043717	2.211636	0.007337	13.693849	0.015271	6.562750	0.000000	0.000000
318.893886	16.043636	2.216040	0.007334	13.721114	0.015265	6.575816	0.000000	0.000000
318.913888	16.043717	2.219544	0.007332	13.742811	0.015261	6.586215	0.000000	0.000000
318.933890	16.043717	2.211996	0.007337	13.696076	0.015270	6.563817	0.000000	0.000000
318.953892	16.043636	2.215757	0.007335	13.719360	0.015265	6.574976	0.000000	0.000000
318.973894	16.043717	2.216138	0.007334	13.721721	0.015265	6.576107	0.000000	0.000000
318.993896	16.043717	2.213795	0.007336	13.707213	0.015268	6.569154	0.000000	0.000000
319.013898	16.043636	2.215631	0.007335	13.718582	0.015266	6.574603	0.000000	0.000000
319.033900	16.043717	2.211835	0.007337	13.695079	0.015271	6.563339	0.000000	0.000000
319.053902	16.043717	2.217332	0.007334	13.729112	0.015264	6.579649	0.000000	0.000000
319.073904	16.043717	2.216812	0.007334	13.725894	0.015264	6.578107	0.000000	0.000000
319.093906	16.043636	2.212732	0.007337	13.700630	0.015269	6.566000	0.000000	0.000000
319.113908	16.043717	2.216142	0.007334	13.721748	0.015265	6.576120	0.000000	0.000000
319.133910	16.043717	2.216362	0.007334	13.723109	0.015265	6.576773	0.000000	0.000000
319.153912	16.043636	2.215324	0.007335	13.716679	0.015266	6.573691	0.000000	0.000000
319.173914	16.043717	2.214756	0.007335	13.713164	0.015267	6.572006	0.000000	0.000000
319.193916	16.043717	2.213591	0.007336	13.705953	0.015268	6.568550	0.000000	0.000000
319.213918	16.043717	2.221825	0.007331	13.756935	0.015258	6.592983	0.000000	0.000000
319.233920	16.043717	2.219165	0.007333	13.740462	0.015261	6.585089	0.000000	0.000000
319.253922	16.043636	2.213756	0.007336	13.706971	0.015268	6.569038	0.000000	0.000000
319.273924	16.043717	2.212551	0.007337	13.699511	0.015270	6.565463	0.000000	0.000000
319.293926	16.043636	2.209572	0.007338	13.681070	0.015273	6.556625	0.000000	0.000000
319.313928	16.043717	2.210678	0.007338	13.687914	0.015272	6.559905	0.000000	0.000000
319.333930	16.043636	2.211375	0.007337	13.692229	0.015271	6.561973	0.000000	0.000000
319.353932	16.043717	2.217561	0.007334	13.730530	0.015263	6.580329	0.000000	0.000000
319.373934	16.043717	2.215423	0.007335	13.717294	0.015266	6.573986	0.000000	0.000000
319.393936	16.043717	2.211748	0.007337	13.694538	0.015271	6.563080	0.000000	0.000000
319.413938	16.043636	2.215442	0.007335	13.717411	0.015266	6.574042	0.000000	0.000000
319.433940	16.043717	2.217039	0.007334	13.727299	0.015264	6.578780	0.000000	0.000000
319.453942	16.043717	2.212639	0.007337	13.700056	0.015270	6.565724	0.000000	0.000000
319.473944	16.043717	2.212113	0.007337	13.696803	0.015270	6.564165	0.000000	0.000000
319.493946	16.043717	2.218598	0.007333	13.736953	0.015262	6.583407	0.000000	0.000000
319.513948	16.043717	2.212800	0.007337	13.701052	0.015269	6.566202	0.000000	0.000000
319.533950	16.043717	2.212113	0.007337	13.696803	0.015270	6.564165	0.000000	0.000000
319.553952	16.043717	2.217984	0.007333	13.733152	0.015263	6.581586	0.000000	0.000000
319.573954	16.043717	2.220708	0.007332	13.750020	0.015259	6.589670	0.000000	0.000000
319.593956	16.043717	2.212844	0.007336	13.701325	0.015269	6.566332	0.000000	0.000000
319.613958	16.043717	2.209734	0.007338	13.682072	0.015273	6.557105	0.000000	0.000000
319.633960	16.043717	2.216750	0.007334	13.725513	0.015264	6.577925	0.000000	0.000000
319.653962	16.043717	2.216757	0.007334	13.725554	0.015264	6.577944	0.000000	0.000000
319.673964	16.043636	2.209530	0.007338	13.680806	0.015273	6.556499	0.000000	0.000000
319.693966	16.043636	2.216788	0.007334	13.725744	0.015264	6.578035	0.000000	0.000000
319.713968	16.043717	2.216082	0.007334	13.721372	0.015265	6.575940	0.000000	0.000000
319.733970	16.043717	2.214923	0.007335	13.714196	0.015267	6.572501	0.000000	0.000000
319.753972	16.043717	2.211226	0.007337	13.691306	0.015271	6.561531	0.000000	0.000000
319.773974	16.043717	2.218374	0.007333	13.735564	0.015262	6.582742	0.000000	0.000000
319.793976	16.043717	2.217485	0.007334	13.730059	0.015263	6.580103	0.000000	0.000000
319.813978	16.043717	2.210994	0.007338	13.689871	0.015272	6.560843	0.000000	0.000000
319.833980	16.043717	2.220842	0.007332	13.750845	0.015259	6.590065	0.000000	0.000000
319.853982	16.043717	2.214056	0.007336	13.708830	0.015268	6.569929	0.000000	0.000000
319.873984	16.043717	2.218576	0.007333	13.736819	0.015262	6.583343	0.000000	0.000000
319.893986	16.043717	2.216788	0.007334	13.725747	0.015264	6.578037	0.000000	0.000000
319.913988	16.043717	2.215789	0.007335	13.719559	0.015266	6.575071	0.000000	0.000000
319.933990	16.043636	2.220766	0.007332	13.750377	0.015259	6.589840	0.000000	0.000000
319.953992	16.043717	2.212397	0.007337	13.698556	0.015270	6.565005	0.000000	0.000000
319.973994	16.043717	2.217192	0.007334	13.728246	0.015264	6.579235	0.000000	0.000000
319.993996	16.043636	2.218761	0.007333	13.737963	0.015262	6.583891	0.000000	0.000000
320.013998	16.043717	2.218716	0.007333	13.737685	0.015262	6.583758	0.000000	0.000000
320.034000	16.043717	2.217888	0.007333	13.732556	0.015263	6.581300	0.000000	0.000000
320.054002	16.043636	2.217259	0.007334	13.728663	0.015264	6.579434	0.000000	0.000000
320.074004	16.043717	2.220130	0.007332	13.746440	0.015260	6.587954	0.000000	0.000000
320.094006	16.043717	2.220463	0.007332	13.748498	0.015260	6.588940	0.000000	0.000000
320.114008	16.043636	2.221026	0.007331	13.751986	0.015259	6.590612	0.000000	0.000000
320.134010	16.043717	2.219250	0.007333	13.740993	0.015261	6.585343	0.000000	0.000000
320.154012	16.043717	2.217611	0.007334	13.730844	0.015263	6.580479	0.000000	0.000000
320.174014	16.043636	2.222207	0.007331	13.759298	0.015257	6.594116	0.000000	0.000000
320.194016	16.043717	2.221947	0.007331	13.757692	0.015258	6.593346	0.000000	0.000000
320.214018	16.043717	2.214865	0.007335	13.713842	0.015267	6.572331	0.000000	0.000000
320.234020	16.043636	2.207972	0.007339	13.671163	0.015275	6.551878	0.000000	0.000000
320.254022	16.043717	2.211887	0.007337	13.695401	0.015271	6.563493	0.000000	0.000000
320.274024	16.043717	2.208858	0.007339	13.676646	0.015274	6.554505	0.000000	0.000000
320.294026	16.043636	2.211918	0.007337	13.695591	0.015270	6.563585	0.000000	0.000000
320.314028	16.043717	2.220960	0.007331	13.751577	0.015259	6.590416	0.000000	0.000000
320.334030	16.043717	2.208638	0.007339	13.675282	0.015275	6.553852	0.000000	0.000000
320.354032	16.043717	2.211901	0.007337	13.695485	0.015271	6.563534	0.000000	0.000000
320.374034	16.043636	2.210887	0.007338	13.689207	0.015272	6.560525	0.000000	0.000000
320.394036	16.043717	2.208766	0.007339	13.676077	0.015275	6.554233	0.000000	0.000000
320.414038	16.043636	2.212226	0.007337	13.697500	0.015270	6.564499	0.000000	0.000000
320.434040	16.043717	2.214435	0.007336	13.711180	0.015267	6.571055	0.000000	0.000000
320.454042	16.043717	2.213438	0.007336	13.705005	0.015269	6.568096	0.000000	0.000000
320.474044	16.043717	2.216140	0.007334	13.721737	0.015265	6.576115	0.000000	0.000000
320.494046	16.043717	2.218472	0.007333	13.736174	0.015262	6.583034	0.000000	0.000000
320.514048	16.043717	2.212955	0.007336	13.702013	0.015269	6.566662	0.000000	0.000000
320.534050	16.043717	2.221544	0.007331	13.755193	0.015258	6.592148	0.000000	0.000000
320.554052	16.043636	2.215466	0.007335	13.717564	0.015266	6.574115	0.000000	0.000000
320.574054	16.043717	2.217738	0.007333	13.731630	0.015263	6.580856	0.000000	0.000000
320.594056	16.043717	2.217693	0.007333	13.731347	0.015263	6.580721	0.000000	0.000000
320.614058	16.043636	2.216117	0.007334	13.721593	0.015265	6.576046	0.000000	0.000000
320.634060	16.043717	2.213058	0.007336	13.702650	0.015269	6.566968	0.000000	0.000000
320.654062	16.043717	2.207251	0.007340	13.666698	0.015276	6.549738	0.000000	0.000000
320.674064	16.043636	2.210116	0.007338	13.684438	0.015273	6.558239	0.000000	0.000000
320.694066	16.043717	2.206970	0.007340	13.664953	0.015277	6.548901	0.000000	0.000000
320.714068	16.043717	2.211195	0.007338	13.691116	0.015271	6.561440	0.000000	0.000000
320.734070	16.043636	2.210902	0.007338	13.689305	0.015272	6.560572	0.000000	0.000000
320.754072	16.043717	2.209391	0.007339	13.679946	0.015274	6.556086	0.000000	0.000000
320.774074	16.043717	2.210277	0.007338	13.685434	0.015273	6.558717	0.000000	0.000000
320.794076	16.043636	2.216507	0.007334	13.724005	0.015265	6.577202	0.000000	0.000000
320.814078	16.043717	2.214893	0.007335	13.714014	0.015267	6.572414	0.000000	0.000000
320.834080	16.043717	2.210968	0.007338	13.689711	0.015272	6.560766	0.000000	0.000000
320.854082	16.043636	2.215522	0.007335	13.717909	0.015266	6.574281	0.000000	0.000000
320.874084	16.043717	2.211459	0.007337	13.692752	0.015271	6.562224	0.000000	0.000000
320.894086	16.043717	2.210287	0.007338	13.685497	0.015273	6.558747	0.000000	0.000000
320.914088	16.043717	2.211175	0.007338	13.690990	0.015271	6.561380	0.000000	0.000000
320.934090	16.043636	2.214909	0.007335	13.714114	0.015267	6.572462	0.000000	0.000000
320.954092	16.043717	2.216236	0.007334	13.722328	0.015265	6.576398	0.000000	0.000000
320.974094	16.043717	2.215243	0.007335	13.716183	0.015266	6.573453	0.000000	0.000000
320.994096	16.043636	2.216588	0.007334	13.724509	0.015264	6.577443	0.000000	0.000000
321.014098	16.043717	2.220468	0.007332	13.748534	0.015260	6.588957	0.000000	0.000000
321.034100	16.043717	2.216632	0.007334	13.724783	0.015264	6.577575	0.000000	0.000000
321.054102	16.043636	2.211455	0.007337	13.692727	0.015271	6.562212	0.000000	0.000000
321.074104	16.043717	2.222555	0.007330	13.761457	0.015257	6.595151	0.000000	0.000000
321.094106	16.043717	2.208302	0.007339	13.673202	0.015275	6.552855	0.000000	0.000000
321.114108	16.043636	2.207563	0.007340	13.668626	0.015276	6.550662	0.000000	0.000000
321.134110	16.043717	2.210432	0.007338	13.686390	0.015272	6.559175	0.000000	0.000000
321.154112	16.043717	2.213017	0.007336	13.702397	0.015269	6.566846	0.000000	0.000000
321.174114	16.043717	2.211486	0.007337	13.692915	0.015271	6.562302	0.000000	0.000000
321.194116	16.043636	2.217457	0.007334	13.729891	0.015263	6.580023	0.000000	0.000000
321.214118	16.043717	2.215407	0.007335	13.717196	0.015266	6.573939	0.000000	0.000000
321.234120	16.043717	2.219522	0.007332	13.742678	0.015261	6.586151	0.000000	0.000000
321.254122	16.043717	2.217968	0.007333	13.733054	0.015263	6.581539	0.000000	0.000000
321.274124	16.043717	2.215237	0.007335	13.716145	0.015266	6.573435	0.000000	0.000000
321.294126	16.043717	2.209888	0.007338	13.683025	0.015273	6.557562	0.000000	0.000000
321.314128	16.043717	2.211223	0.007337	13.691290	0.015271	6.561523	0.000000	0.000000
321.334130	16.043717	2.211958	0.007337	13.695839	0.015270	6.563703	0.000000	0.000000
321.354132	16.043717	2.211616	0.007337	13.693721	0.015271	6.562688	0.000000	0.000000
321.374134	16.043717	2.211869	0.007337	13.695289	0.015271	6.563440	0.000000	0.000000
321.394136	16.043717	2.213899	0.007336	13.707858	0.015268	6.569464	0.000000	0.000000
321.414138	16.043717	2.215848	0.007335	13.719929	0.015265	6.575249	0.000000	0.000000
321.434140	16.043717	2.211709	0.007337	13.694301	0.015271	6.562966	0.000000	0.000000
321.454142	16.043636	2.215248	0.007335	13.716211	0.015266	6.573466	0.000000	0.000000
321.474144	16.043717	2.208764	0.007339	13.676063	0.015275	6.554226	0.000000	0.000000
321.494146	16.043636	2.211938	0.007337	13.695719	0.015270	6.563646	0.000000	0.000000
321.514148	16.043717	2.211319	0.007337	13.691883	0.015271	6.561808	0.000000	0.000000
321.534150	16.043717	2.217208	0.007334	13.728347	0.015264	6.579283	0.000000	0.000000
321.554152	16.043717	2.214149	0.007336	13.709407	0.015268	6.570206	0.000000	0.000000
321.574154	16.043717	2.208557	0.007339	13.674781	0.015275	6.553611	0.000000	0.000000
321.594156	16.043717	2.213921	0.007336	13.707994	0.015268	6.569529	0.000000	0.000000
321.614158	16.043717	2.221162	0.007331	13.752830	0.015259	6.591016	0.000000	0.000000
321.634160	16.043717	2.212508	0.007337	13.699245	0.015270	6.565336	0.000000	0.000000
321.654162	16.043636	2.215921	0.007335	13.720376	0.015265	6.575463	0.000000	0.000000
321.674164	16.043717	2.217868	0.007333	13.732431	0.015263	6.581240	0.000000	0.000000
321.694166	16.043636	2.221393	0.007331	13.754259	0.015258	6.591701	0.000000	0.000000
321.714168	16.043717	2.213798	0.007336	13.707232	0.015268	6.569164	0.000000	0.000000
321.734170	16.043717	2.207758	0.007340	13.669835	0.015276	6.551241	0.000000	0.000000
321.754172	16.043717	2.213968	0.007336	13.708288	0.015268	6.569670	0.000000	0.000000
321.774174	16.043636	2.210076	0.007338	13.684190	0.015273	6.558121	0.000000	0.000000
321.794176	16.043717	2.210545	0.007338	13.687095	0.015272	6.559513	0.000000	0.000000
321.814178	16.043717	2.202635	0.007343	13.638116	0.015282	6.536040	0.000000	0.000000
321.834180	16.043636	2.202095	0.007343	13.634773	0.015283	6.534438	0.000000	0.000000
321.854182	16.043717	2.207049	0.007340	13.665446	0.015277	6.549138	0.000000	0.000000
321.874184	16.043717	2.205912	0.007341	13.658406	0.015278	6.545764	0.000000	0.000000
321.894186	16.043636	2.201376	0.007344	13.630322	0.015284	6.532304	0.000000	0.000000
321.914188	16.043636	2.203151	0.007342	13.641312	0.015282	6.537571	0.000000	0.000000
321.934190	16.043717	2.214269	0.007336	13.710148	0.015267	6.570561	0.000000	0.000000
321.954192	16.043717	2.218378	0.007333	13.735594	0.015262	6.582756	0.000000	0.000000
321.974194	16.043636	2.213713	0.007336	13.706704	0.015268	6.568910	0.000000	0.000000
321.994196	16.043717	2.209859	0.007338	13.682842	0.015273	6.557475	0.000000	0.000000
322.014198	16.043717	2.208216	0.007339	13.672669	0.015275	6.552599	0.000000	0.000000
322.034200	16.043636	2.210974	0.007338	13.689749	0.015272	6.560785	0.000000	0.000000
322.054202	16.043717	2.213078	0.007336	13.702773	0.015269	6.567026	0.000000	0.000000
322.074204	16.043717	2.208143	0.007339	13.672222	0.015275	6.552385	0.000000	0.000000
322.094206	16.043636	2.214216	0.007336	13.709818	0.015267	6.570403	0.000000	0.000000
322.114208	16.043717	2.215058	0.007335	13.715032	0.015266	6.572901	0.000000	0.000000
322.134210	16.043717	2.213479	0.007336	13.705256	0.015268	6.568216	0.000000	0.000000
322.154212	16.043717	2.212752	0.007337	13.700756	0.015269	6.566060	0.000000	0.000000
322.174214	16.043717	2.216532	0.007334	13.724163	0.015265	6.577277	0.000000	0.000000
322.194216	16.043717	2.205341	0.007341	13.654870	0.015279	6.544069	0.000000	0.000000
322.214218	16.043717	2.215395	0.007335	13.717120	0.015266	6.573902	0.000000	0.000000
322.234220	16.043717	2.213830	0.007336	13.707431	0.015268	6.569259	0.000000	0.000000
322.254222	16.043717	2.217418	0.007334	13.729648	0.015263	6.579906	0.000000	0.000000
322.274224	16.043636	2.218849	0.007333	13.738507	0.015262	6.584152	0.000000	0.000000
322.294226	16.043717	2.221694	0.007331	13.756124	0.015258	6.592595	0.000000	0.000000
322.314228	16.043717	2.214087	0.007336	13.709024	0.015268	6.570022	0.000000	0.000000
322.334230	16.043636	2.214422	0.007335	13.711098	0.015267	6.571016	0.000000	0.000000
322.354232	16.043717	2.214263	0.007336	13.710110	0.015267	6.570543	0.000000	0.000000
322.374234	16.043717	2.217756	0.007333	13.731742	0.015263	6.580910	0.000000	0.000000
322.394236	16.043636	2.218021	0.007333	13.733384	0.015263	6.581696	0.000000	0.000000
322.414238	16.043717	2.222904	0.007330	13.763616	0.015256	6.596185	0.000000	0.000000
322.434240	16.043717	2.218711	0.007333	13.737652	0.015262	6.583742	0.000000	0.000000
322.454242	16.043717	2.218296	0.007333	13.735082	0.015262	6.582511	0.000000	0.000000
322.474244	16.043717	2.216225	0.007334	13.722260	0.015265	6.576365	0.000000	0.000000
322.494246	16.043717	2.216483	0.007334	13.723858	0.015265	6.577131	0.000000	0.000000
322.514248	16.043636	2.217552	0.007334	13.730479	0.015263	6.580304	0.000000	0.000000
322.534250	16.043717	2.216863	0.007334	13.726213	0.015264	6.578260	0.000000	0.000000
322.554252	16.043717	2.214569	0.007335	13.712007	0.015267	6.571452	0.000000	0.000000
322.574254	16.043717	2.223326	0.007330	13.766227	0.015256	6.597436	0.000000	0.000000
322.594256	16.043717	2.217402	0.007334	13.729550	0.015263	6.579859	0.000000	0.000000
322.614258	16.043717	2.213081	0.007336	13.702795	0.015269	6.567037	0.000000	0.000000
322.634260	16.043636	2.213654	0.007336	13.706345	0.015268	6.568738	0.000000	0.000000
322.654262	16.043717	2.211898	0.007337	13.695469	0.015271	6.563526	0.000000	0.000000
322.674264	16.043717	2.215284	0.007335	13.716434	0.015266	6.573573	0.000000	0.000000
322.694266	16.043717	2.210140	0.007338	13.684582	0.015273	6.558308	0.000000	0.000000
322.714268	16.043717	2.214802	0.007335	13.713450	0.015267	6.572143	0.000000	0.000000
322.734270	16.043717	2.213312	0.007336	13.704227	0.015269	6.567723	0.000000	0.000000
322.754272	16.043717	2.211132	0.007338	13.690729	0.015272	6.561254	0.000000	0.000000
322.774274	16.043717	2.208317	0.007339	13.673295	0.015275	6.552899	0.000000	0.000000
322.794276	16.043717	2.209449	0.007339	13.680305	0.015274	6.556259	0.000000	0.000000
322.814278	16.043717	2.208346	0.007339	13.673474	0.015275	6.552985	0.000000	0.000000
322.834280	16.043717	2.210858	0.007338	13.689030	0.015272	6.560440	0.000000	0.000000
322.854282	16.043717	2.213770	0.007336	13.707058	0.015268	6.569080	0.000000	0.000000
322.874284	16.043636	2.212737	0.007337	13.700666	0.015269	6.566017	0.000000	0.000000
322.894286	16.043717	2.210275	0.007338	13.685420	0.015273	6.558710	0.000000	0.000000
322.914288	16.043717	2.211775	0.007337	13.694706	0.015271	6.563161	0.000000	0.000000
322.934290	16.043636	2.217416	0.007334	13.729632	0.015263	6.579899	0.000000	0.000000
322.954292	16.043717	2.212809	0.007337	13.701112	0.015269	6.566231	0.000000	0.000000
322.974294	16.043717	2.217908	0.007333	13.732684	0.015263	6.581361	0.000000	0.000000
322.994296	16.043636	2.215171	0.007335	13.715734	0.015266	6.573238	0.000000	0.000000
323.014298	16.043636	2.209183	0.007339	13.678661	0.015274	6.555471	0.000000	0.000000
323.034300	16.043717	2.214559	0.007335	13.711947	0.015267	6.571423	0.000000	0.000000
323.054302	16.043717	2.217634	0.007334	13.730985	0.015263	6.580547	0.000000	0.000000
323.074304	16.043636	2.216466	0.007334	13.723754	0.015265	6.577082	0.000000	0.000000
323.094306	16.043717	2.219119	0.007333	13.740181	0.015261	6.584954	0.000000	0.000000
323.114308	16.043717	2.213475	0.007336	13.705234	0.015268	6.568206	0.000000	0.000000
323.134310	16.043636	2.219038	0.007333	13.739675	0.015261	6.584712	0.000000	0.000000
323.154312	16.043717	2.214398	0.007336	13.710951	0.015267	6.570946	0.000000	0.000000
323.174314	16.043717	2.218254	0.007333	13.734821	0.015262	6.582385	0.000000	0.000000
323.194316	16.043717	2.218293	0.007333	13.735066	0.015262	6.582503	0.000000	0.000000
323.214318	16.043717	2.217094	0.007334	13.727639	0.015264	6.578944	0.000000	0.000000
323.234320	16.043717	2.215721	0.007335	13.719137	0.015266	6.574869	0.000000	0.000000
323.254322	16.043717	2.221365	0.007331	13.754087	0.015258	6.591619	0.000000	0.000000
323.274324	16.043717	2.212366	0.007337	13.698365	0.015270	6.564914	0.000000	0.000000
323.294326	16.043717	2.219118	0.007333	13.740170	0.015261	6.584949	0.000000	0.000000
323.314328	16.043636	2.220110	0.007332	13.746318	0.015260	6.587895	0.000000	0.000000
323.334330	16.043717	2.216870	0.007334	13.726254	0.015264	6.578279	0.000000	0.000000
323.354332	16.043717	2.214814	0.007335	13.713524	0.015267	6.572179	0.000000	0.000000
323.374334	16.043717	2.213878	0.007336	13.707730	0.015268	6.569402	0.000000	0.000000
323.394336	16.043717	2.213847	0.007336	13.707540	0.015268	6.569311	0.000000	0.000000
323.414338	16.043717	2.213516	0.007336	13.705490	0.015268	6.568329	0.000000	0.000000
323.434340	16.043717	2.208354	0.007339	13.673526	0.015275	6.553010	0.000000	0.000000
323.454342	16.043717	2.172255	0.007362	13.450012	0.015321	6.445891	0.000000	0.000000
323.474344	16.043717	2.164616	0.007366	13.402710	0.015331	6.423222	0.000000	0.000000
323.494346	16.043717	2.171502	0.007362	13.445349	0.015322	6.443656	0.000000	0.000000
323.514348	16.043717	2.171030	0.007362	13.442425	0.015323	6.442255	0.000000	0.000000
323.534350	16.043717	2.170471	0.007363	13.438967	0.015324	6.440598	0.000000	0.000000
323.554352	16.043717	2.174872	0.007360	13.466216	0.015318	6.453657	0.000000	0.000000
323.574354	16.043636	2.165515	0.007366	13.408278	0.015330	6.425890	0.000000	0.000000
323.594356	16.043717	2.171820	0.007362	13.447317	0.015322	6.444600	0.000000	0.000000
323.614358	16.043717	2.166577	0.007365	13.414855	0.015329	6.429042	0.000000	0.000000
323.634360	16.043717	2.168161	0.007364	13.424661	0.015327	6.433742	0.000000	0.000000
323.654362	16.043717	2.169139	0.007364	13.430718	0.015325	6.436645	0.000000	0.000000
323.674364	16.043717	2.170294	0.007363	13.437870	0.015324	6.440072	0.000000	0.000000
323.694366	16.043636	2.170780	0.007362	13.440876	0.015323	6.441513	0.000000	0.000000
323.714368	16.043717	2.173833	0.007361	13.459780	0.015319	6.450573	0.000000	0.000000
323.734370	16.043717	2.168893	0.007364	13.429191	0.015326	6.435913	0.000000	0.000000
323.754372	16.043717	2.175027	0.007360	13.467177	0.015318	6.454117	0.000000	0.000000
323.774374	16.043717	2.175394	0.007360	13.469447	0.015317	6.455206	0.000000	0.000000
323.794376	16.043717	2.171031	0.007362	13.442430	0.015323	6.442258	0.000000	0.000000
323.814378	16.043717	2.174564	0.007360	13.464310	0.015318	6.452744	0.000000	0.000000
323.834380	16.043717	2.177233	0.007359	13.480835	0.015315	6.460663	0.000000	0.000000
323.854382	16.043717	2.169149	0.007364	13.430781	0.015325	6.436675	0.000000	0.000000
323.874384	16.043717	2.171880	0.007362	13.447687	0.015322	6.444777	0.000000	0.000000
323.894386	16.043717	2.173341	0.007361	13.456734	0.015320	6.449113	0.000000	0.000000
323.914388	16.043717	2.172907	0.007361	13.454049	0.015321	6.447826	0.000000	0.000000
323.934390	16.043717	2.170181	0.007363	13.437171	0.015324	6.439737	0.000000	0.000000
323.954392	16.043636	2.172501	0.007361	13.451537	0.015321	6.446622	0.000000	0.000000
323.974394	16.043717	2.169073	0.007364	13.430310	0.015326	6.436449	0.000000	0.000000
323.994396	16.043717	2.171849	0.007362	13.447497	0.015322	6.444686	0.000000	0.000000
324.014398	16.043636	2.172467	0.007361	13.451324	0.015321	6.446520	0.000000	0.000000
324.034400	16.043717	2.167768	0.007364	13.422227	0.015327	6.432576	0.000000	0.000000
324.054402	16.043717	2.171389	0.007362	13.444646	0.015323	6.443320	0.000000	0.000000
324.074404	16.043636	2.171003	0.007362	13.442261	0.015323	6.442177	0.000000	0.000000
324.094406	16.043717	2.176307	0.007359	13.475096	0.015316	6.457913	0.000000	0.000000
324.114408	16.043717	2.169861	0.007363	13.435186	0.015325	6.438786	0.000000	0.000000
324.134410	16.043717	2.170292	0.007363	13.437857	0.015324	6.440066	0.000000	0.000000
324.154412	16.043717	2.173594	0.007361	13.458302	0.015320	6.449864	0.000000	0.000000
324.174414	16.043717	2.172655	0.007361	13.452489	0.015321	6.447079	0.000000	0.000000
324.194416	16.043717	2.170143	0.007363	13.436931	0.015324	6.439622	0.000000	0.000000
324.214418	16.043636	2.168800	0.007364	13.428619	0.015326	6.435639	0.000000	0.000000
324.234420	16.043717	2.168604	0.007364	13.427403	0.015326	6.435056	0.000000	0.000000
324.254422	16.043636	2.166776	0.007365	13.416086	0.015328	6.429632	0.000000	0.000000
324.274424	16.043636	2.169024	0.007364	13.430008	0.015325	6.436304	0.000000	0.000000
324.294426	16.043717	2.176987	0.007359	13.479311	0.015315	6.459933	0.000000	0.000000
324.314428	16.043717	2.171375	0.007362	13.444559	0.015323	6.443278	0.000000	0.000000
324.334430	16.043636	2.173839	0.007361	13.459821	0.015319	6.450592	0.000000	0.000000
324.354432	16.043717	2.165727	0.007366	13.409593	0.015330	6.426520	0.000000	0.000000
324.374434	16.043636	2.166569	0.007365	13.414803	0.015329	6.429018	0.000000	0.000000
324.394436	16.043717	2.157427	0.007371	13.358202	0.015340	6.401892	0.000000	0.000000
324.414438	16.043717	2.174357	0.007360	13.463028	0.015319	6.452129	0.000000	0.000000
324.434440	16.043717	2.175407	0.007360	13.469526	0.015317	6.455243	0.000000	0.000000
324.454442	16.043636	2.173642	0.007361	13.458599	0.015320	6.450006	0.000000	0.000000
324.474444	16.043717	2.175716	0.007359	13.471437	0.015317	6.456159	0.000000	0.000000
324.494446	16.043717	2.173762	0.007361	13.459344	0.015319	6.450364	0.000000	0.000000
324.514448	16.043717	2.175326	0.007360	13.469025	0.015317	6.455003	0.000000	0.000000
324.534450	16.043717	2.170493	0.007363	13.439101	0.015324	6.440662	0.000000	0.000000
324.554452	16.043717	2.168062	0.007364	13.424051	0.015327	6.433450	0.000000	0.000000
324.574454	16.043717	2.168702	0.007364	13.428012	0.015326	6.435348	0.000000	0.000000
324.594456	16.043636	2.167454	0.007365	13.420286	0.015328	6.431645	0.000000	0.000000
324.614458	16.043717	2.170699	0.007363	13.440378	0.015323	6.441274	0.000000	0.000000
324.634460	16.043717	2.174984	0.007360	13.466910	0.015318	6.453990	0.000000	0.000000
324.654462	16.043717	2.170607	0.007363	13.439809	0.015324	6.441001	0.000000	0.000000
324.674464	16.043717	2.171611	0.007362	13.446021	0.015322	6.443979	0.000000	0.000000
324.694466	16.043717	2.175622	0.007360	13.470857	0.015317	6.455881	0.000000	0.000000
324.714468	16.043636	2.168143	0.007364	13.424552	0.015327	6.433690	0.000000	0.000000
324.734470	16.043717	2.171890	0.007362	13.447752	0.015322	6.444808	0.000000	0.000000
324.754472	16.043717	2.169767	0.007363	13.434603	0.015325	6.438507	0.000000	0.000000
324.774474	16.043717	2.174339	0.007360	13.462914	0.015319	6.452074	0.000000	0.000000
324.794476	16.043717	2.169990	0.007363	13.435984	0.015324	6.439168	0.000000	0.000000
324.814478	16.043717	2.170458	0.007363	13.438886	0.015324	6.440559	0.000000	0.000000
324.834480	16.043717	2.174571	0.007360	13.464348	0.015318	6.452762	0.000000	0.000000
324.854482	16.043717	2.180461	0.007357	13.500817	0.015311	6.470240	0.000000	0.000000
324.874484	16.043717	2.168763	0.007364	13.428388	0.015326	6.435528	0.000000	0.000000
324.894486	16.043717	2.170522	0.007363	13.439278	0.015324	6.440747	0.000000	0.000000
324.914488	16.043717	2.168579	0.007364	13.427250	0.015326	6.434983	0.000000	0.000000
324.934490	16.043636	2.171407	0.007362	13.444761	0.015322	6.443375	0.000000	0.000000
324.954492	16.043717	2.175375	0.007360	13.469330	0.015317	6.455149	0.000000	0.000000
324.973494	16.043717	2.168972	0.007364	13.429681	0.015326	6.436148	0.000000	0.000000
324.993496	16.043717	2.168621	0.007364	13.427509	0.015326	6.435107	0.000000	0.000000
325.013498	16.043636	2.166936	0.007365	13.417079	0.015328	6.430108	0.000000	0.000000
325.033500	16.043717	2.168034	0.007364	13.423874	0.015327	6.433365	0.000000	0.000000
325.053502	16.043717	2.167343	0.007365	13.419597	0.015328	6.431315	0.000000	0.000000
325.073504	16.043717	2.166976	0.007365	13.417324	0.015328	6.430226	0.000000	0.000000
325.093506	16.043717	2.174098	0.007360	13.461424	0.015319	6.451361	0.000000	0.000000
325.113508	16.043717	2.172627	0.007361	13.452313	0.015321	6.446994	0.000000	0.000000
325.133510	16.043636	2.170845	0.007362	13.441279	0.015323	6.441706	0.000000	0.000000
325.153512	16.043717	2.169532	0.007363	13.433152	0.015325	6.437811	0.000000	0.000000
325.173514	16.043717	2.171339	0.007362	13.444339	0.015323	6.443172	0.000000	0.000000
325.193516	16.043717	2.172410	0.007361	13.450973	0.015321	6.446352	0.000000	0.000000
325.213518	16.043717	2.172213	0.007362	13.449751	0.015321	6.445766	0.000000	0.000000
325.233520	16.043717	2.169698	0.007363	13.434179	0.015325	6.438303	0.000000	0.000000
325.253522	16.043636	2.172178	0.007362	13.449533	0.015321	6.445662	0.000000	0.000000
325.273524	16.043717	2.168812	0.007364	13.428693	0.015326	6.435674	0.000000	0.000000
325.293526	16.043717	2.172221	0.007362	13.449797	0.015321	6.445788	0.000000	0.000000
325.313528	16.043717	2.172803	0.007361	13.453401	0.015321	6.447516	0.000000	0.000000
325.333530	16.043717	2.175301	0.007360	13.468870	0.015318	6.454929	0.000000	0.000000
325.353532	16.043717	2.173196	0.007361	13.455835	0.015320	6.448682	0.000000	0.000000
325.373534	16.043717	2.171209	0.007362	13.443535	0.015323	6.442787	0.000000	0.000000
325.393536	16.043717	2.174833	0.007360	13.465973	0.015318	6.453541	0.000000	0.000000
325.413538	16.043717	2.174175	0.007360	13.461898	0.015319	6.451588	0.000000	0.000000
325.433540	16.043717	2.171515	0.007362	13.445428	0.015322	6.443694	0.000000	0.000000
325.453542	16.043717	2.170968	0.007362	13.442044	0.015323	6.442072	0.000000	0.000000
325.473544	16.043717	2.169704	0.007363	13.434217	0.015325	6.438321	0.000000	0.000000
325.493546	16.043636	2.172490	0.007361	13.451463	0.015321	6.446587	0.000000	0.000000
325.513548	16.043717	2.171142	0.007362	13.443119	0.015323	6.442588	0.000000	0.000000
325.533550	16.043717	2.166656	0.007365	13.415345	0.015329	6.429277	0.000000	0.000000
325.553552	16.043636	2.165799	0.007366	13.410034	0.015330	6.426732	0.000000	0.000000
325.573554	16.043717	2.171218	0.007362	13.443593	0.015323	6.442815	0.000000	0.000000
325.593556	16.043717	2.167588	0.007364	13.421114	0.015327	6.432042	0.000000	0.000000
325.613558	16.043717	2.170470	0.007363	13.438959	0.015324	6.440594	0.000000	0.000000
325.633560	16.043717	2.163899	0.007367	13.398273	0.015332	6.421095	0.000000	0.000000
325.653562	16.043717	2.166924	0.007365	13.417000	0.015328	6.430070	0.000000	0.000000
325.673564	16.043717	2.168473	0.007364	13.426594	0.015326	6.434668	0.000000	0.000000
325.693566	16.043717	2.167871	0.007364	13.422864	0.015327	6.432881	0.000000	0.000000
325.713568	16.043717	2.170381	0.007363	13.438409	0.015324	6.440331	0.000000	0.000000
325.733570	16.043717	2.172164	0.007362	13.449449	0.015322	6.445621	0.000000	0.000000
325.753572	16.043636	2.168695	0.007364	13.427966	0.015326	6.435326	0.000000	0.000000
325.773574	16.043717	2.175694	0.007359	13.471307	0.015317	6.456097	0.000000	0.000000
325.793576	16.043717	2.171949	0.007362	13.448115	0.015322	6.444982	0.000000	0.000000
325.813578	16.043717	2.171969	0.007362	13.448237	0.015322	6.445041	0.000000	0.000000
325.833580	16.043717	2.171078	0.007362	13.442722	0.015323	6.442397	0.000000	0.000000
325.853582	16.043717	2.172332	0.007362	13.450486	0.015321	6.446118	0.000000	0.000000
325.873584	16.043717	2.166627	0.007365	13.415163	0.015329	6.429190	0.000000	0.000000
325.893586	16.043717	2.170168	0.007363	13.437089	0.015324	6.439698	0.000000	0.000000
325.913588	16.043717	2.172330	0.007362	13.450475	0.015321	6.446113	0.000000	0.000000
325.933590	16.043717	2.169899	0.007363	13.435423	0.015324	6.438899	0.000000	0.000000
325.953592	16.043717	2.173743	0.007361	13.459225	0.015320	6.450306	0.000000	0.000000
325.973594	16.043717	2.173350	0.007361	13.456788	0.015320	6.449139	0.000000	0.000000
325.993596	16.043636	2.177404	0.007358	13.481889	0.015315	6.461168	0.000000	0.000000
326.013598	16.043636	2.180037	0.007357	13.498196	0.015311	6.468983	0.000000	0.000000
326.033600	16.043717	2.180009	0.007357	13.498022	0.015311	6.468900	0.000000	0.000000
326.053602	16.043717	2.177229	0.007359	13.480805	0.015315	6.460649	0.000000	0.000000
326.073604	16.043636	2.175311	0.007360	13.468935	0.015317	6.454960	0.000000	0.000000
326.093606	16.043717	2.174282	0.007360	13.462560	0.015319	6.451905	0.000000	0.000000
326.113608	16.043717	2.168643	0.007364	13.427648	0.015326	6.435173	0.000000	0.000000
326.133610	16.043717	2.175183	0.007360	13.468141	0.015318	6.454579	0.000000	0.000000
326.153612	16.043717	2.166251	0.007365	13.412835	0.015329	6.428074	0.000000	0.000000
326.173614	16.043717	2.169459	0.007363	13.432698	0.015325	6.437593	0.000000	0.000000
326.193616	16.043717	2.167729	0.007364	13.421988	0.015327	6.432461	0.000000	0.000000
326.213618	16.043717	2.173757	0.007361	13.459309	0.015320	6.450347	0.000000	0.000000
326.233620	16.043636	2.173791	0.007361	13.459519	0.015319	6.450447	0.000000	0.000000
326.253622	16.043717	2.173911	0.007361	13.460265	0.015319	6.450805	0.000000	0.000000
326.273624	16.043717	2.175835	0.007359	13.472175	0.015317	6.456513	0.000000	0.000000
326.293626	16.043717	2.171095	0.007362	13.442828	0.015323	6.442448	0.000000	0.000000
326.313628	16.043636	2.170034	0.007363	13.436256	0.015324	6.439299	0.000000	0.000000
326.333630	16.043717	2.170441	0.007363	13.438777	0.015324	6.440507	0.000000	0.000000
326.353632	16.043717	2.175663	0.007359	13.471113	0.015317	6.456004	0.000000	0.000000
326.373634	16.043717	2.166694	0.007365	13.415576	0.015329	6.429388	0.000000	0.000000
326.393636	16.043717	2.171646	0.007362	13.446242	0.015322	6.444084	0.000000	0.000000
326.413638	16.043717	2.169753	0.007363	13.434522	0.015325	6.438468	0.000000	0.000000
326.433640	16.043636	2.172236	0.007362	13.449892	0.015321	6.445834	0.000000	0.000000
326.453642	16.043717	2.167137	0.007365	13.418323	0.015328	6.430705	0.000000	0.000000
326.473644	16.043717	2.172158	0.007362	13.449408	0.015322	6.445602	0.000000	0.000000
326.493646	16.043717	2.172603	0.007361	13.452165	0.015321	6.446923	0.000000	0.000000
326.513648	16.043717	2.171102	0.007362	13.442871	0.015323	6.442469	0.000000	0.000000
326.533650	16.043717	2.167603	0.007364	13.421209	0.015327	6.432088	0.000000	0.000000
326.553652	16.043636	2.171623	0.007362	13.446100	0.015322	6.444016	0.000000	0.000000
326.573654	16.043717	2.167321	0.007365	13.419461	0.015328	6.431250	0.000000	0.000000
326.593656	16.043717	2.162963	0.007367	13.392474	0.015333	6.418316	0.000000	0.000000
326.613658	16.043717	2.164391	0.007366	13.401319	0.015332	6.422555	0.000000	0.000000
326.633660	16.043636	2.171071	0.007362	13.442678	0.015323	6.442376	0.000000	0.000000
326.653662	16.043717	2.170686	0.007363	13.440296	0.015323	6.441235	0.000000	0.000000
326.673664	16.043717	2.178758	0.007358	13.490276	0.015313	6.465188	0.000000	0.000000
326.693666	16.043636	2.168776	0.007364	13.428472	0.015326	6.435568	0.000000	0.000000
326.713668	16.043717	2.174091	0.007360	13.461375	0.015319	6.451337	0.000000	0.000000
326.733670	16.043717	2.170680	0.007363	13.440258	0.015323	6.441217	0.000000	0.000000
326.753672	16.043717	2.173587	0.007361	13.458255	0.015320	6.449842	0.000000	0.000000
326.773674	16.043717	2.170615	0.007363	13.439855	0.015324	6.441023	0.000000	0.000000
326.793676	16.043717	2.170285	0.007363	13.437813	0.015324	6.440045	0.000000	0.000000
326.813678	16.043717	2.168238	0.007364	13.425138	0.015327	6.433970	0.000000	0.000000
326.833680	16.043636	2.168926	0.007364	13.429401	0.015326	6.436013	0.000000	0.000000
326.853682	16.043717	2.163266	0.007367	13.394350	0.015333	6.419215	0.000000	0.000000
326.873684	16.043636	2.167994	0.007364	13.423629	0.015327	6.433247	0.000000	0.000000
326.893686	16.043717	2.165402	0.007366	13.407581	0.015330	6.425556	0.000000	0.000000
326.913688	16.043717	2.166840	0.007365	13.416483	0.015328	6.429823	0.000000	0.000000
326.933690	16.043636	2.171988	0.007362	13.448357	0.015322	6.445098	0.000000	0.000000
326.953692	16.043717	2.172159	0.007362	13.449413	0.015322	6.445604	0.000000	0.000000
326.973694	16.043717	2.168896	0.007364	13.429213	0.015326	6.435923	0.000000	0.000000
326.993696	16.043636	2.166973	0.007365	13.417305	0.015328	6.430217	0.000000	0.000000
327.013698	16.043636	2.169956	0.007363	13.435777	0.015324	6.439069	0.000000	0.000000
327.033700	16.043717	2.171350	0.007362	13.444404	0.015323	6.443204	0.000000	0.000000
327.053702	16.043717	2.167469	0.007365	13.420376	0.015328	6.431688	0.000000	0.000000
327.073704	16.043717	2.163848	0.007367	13.397954	0.015332	6.420943	0.000000	0.000000
327.093706	16.043717	2.166498	0.007365	13.414362	0.015329	6.428806	0.000000	0.000000
327.113708	16.043717	2.167888	0.007364	13.422973	0.015327	6.432933	0.000000	0.000000
327.133710	16.043717	2.168720	0.007364	13.428124	0.015326	6.435401	0.000000	0.000000
327.153712	16.043717	2.171700	0.007362	13.446571	0.015322	6.444242	0.000000	0.000000
327.173714	16.043717	2.165124	0.007366	13.405858	0.015331	6.424730	0.000000	0.000000
327.193716	16.043636	2.167229	0.007365	13.418892	0.015328	6.430977	0.000000	0.000000
327.213718	16.043636	2.171423	0.007362	13.444859	0.015322	6.443421	0.000000	0.000000
327.233720	16.043717	2.174078	0.007360	13.461296	0.015319	6.451299	0.000000	0.000000
327.253722	16.043636	2.168376	0.007364	13.425992	0.015326	6.434380	0.000000	0.000000
327.273724	16.043717	2.176699	0.007359	13.477527	0.015316	6.459078	0.000000	0.000000
327.293726	16.043717	2.166936	0.007365	13.417077	0.015328	6.430107	0.000000	0.000000
327.313728	16.043636	2.171759	0.007362	13.446938	0.015322	6.444418	0.000000	0.000000
327.333730	16.043717	2.166122	0.007365	13.412035	0.015329	6.427691	0.000000	0.000000
327.353732	16.043717	2.167245	0.007365	13.418988	0.015328	6.431023	0.000000	0.000000
327.373734	16.043717	2.172809	0.007361	13.453442	0.015321	6.447535	0.000000	0.000000
327.393736	16.043717	2.174375	0.007360	13.463134	0.015319	6.452180	0.000000	0.000000
327.413738	16.043717	2.169404	0.007363	13.432357	0.015325	6.437430	0.000000	0.000000
327.433740	16.043717	2.160310	0.007369	13.376047	0.015337	6.410444	0.000000	0.000000
327.453742	16.043636	2.168288	0.007364	13.425448	0.015326	6.434119	0.000000	0.000000
327.473744	16.043717	2.170911	0.007362	13.441690	0.015323	6.441903	0.000000	0.000000
327.493746	16.043717	2.165182	0.007366	13.406217	0.015331	6.424903	0.000000	0.000000
327.513748	16.043717	2.167308	0.007365	13.419382	0.015328	6.431212	0.000000	0.000000
327.533750	16.043717	2.169799	0.007363	13.434805	0.015325	6.438603	0.000000	0.000000
327.553752	16.043717	2.172333	0.007362	13.450494	0.015321	6.446122	0.000000	0.000000
327.573754	16.043717	2.168171	0.007364	13.424724	0.015327	6.433772	0.000000	0.000000
327.593756	16.043717	2.170834	0.007362	13.441211	0.015323	6.441673	0.000000	0.000000
327.613758	16.043717	2.170869	0.007362	13.441426	0.015323	6.441776	0.000000	0.000000
327.633760	16.043636	2.162268	0.007368	13.388173	0.015334	6.416255	0.000000	0.000000
327.653762	16.043717	2.162189	0.007368	13.387686	0.015334	6.416021	0.000000	0.000000
327.673764	16.043717	2.168167	0.007364	13.424699	0.015327	6.433760	0.000000	0.000000
327.693766	16.043717	2.170112	0.007363	13.436743	0.015324	6.439532	0.000000	0.000000
327.713768	16.043717	2.169647	0.007363	13.433863	0.015325	6.438152	0.000000	0.000000
327.733770	16.043717	2.173816	0.007361	13.459677	0.015319	6.450523	0.000000	0.000000
327.753772	16.043636	2.174505	0.007360	13.463943	0.015318	6.452567	0.000000	0.000000
327.773774	16.043636	2.160013	0.007369	13.374210	0.015337	6.409563	0.000000	0.000000
327.793776	16.043717	2.165164	0.007366	13.406105	0.015331	6.424849	0.000000	0.000000
327.813778	16.043717	2.162540	0.007368	13.389855	0.015334	6.417061	0.000000	0.000000
327.833780	16.043717	2.171038	0.007362	13.442476	0.015323	6.442280	0.000000	0.000000
327.853782	16.043717	2.164833	0.007366	13.404055	0.015331	6.423867	0.000000	0.000000
327.873784	16.043717	2.164451	0.007366	13.401690	0.015331	6.422733	0.000000	0.000000
327.893786	16.043717	2.167698	0.007364	13.421797	0.015327	6.432369	0.000000	0.000000
327.913788	16.043717	2.162940	0.007367	13.392335	0.015333	6.418250	0.000000	0.000000
327.933790	16.043717	2.172232	0.007362	13.449868	0.015321	6.445822	0.000000	0.000000
327.953792	16.043717	2.166025	0.007365	13.411438	0.015329	6.427405	0.000000	0.000000
327.973794	16.043717	2.172512	0.007361	13.451605	0.015321	6.446655	0.000000	0.000000
327.993796	16.043717	2.174387	0.007360	13.463213	0.015319	6.452218	0.000000	0.000000
328.013798	16.043717	2.167733	0.007364	13.422012	0.015327	6.432472	0.000000	0.000000
328.033800	16.043717	2.168947	0.007364	13.429526	0.015326	6.436073	0.000000	0.000000
328.053802	16.043717	2.166280	0.007365	13.413015	0.015329	6.428160	0.000000	0.000000
328.073804	16.043717	2.168378	0.007364	13.426003	0.015326	6.434385	0.000000	0.000000
328.093806	16.043717	2.171356	0.007362	13.444442	0.015323	6.443222	0.000000	0.000000
328.113808	16.043717	2.170746	0.007363	13.440669	0.015323	6.441414	0.000000	0.000000
328.133810	16.043717	2.175908	0.007359	13.472627	0.015317	6.456729	0.000000	0.000000
328.153812	16.043636	2.172486	0.007361	13.451439	0.015321	6.446575	0.000000	0.000000
328.173814	16.043717	2.172521	0.007361	13.451659	0.015321	6.446681	0.000000	0.000000
328.193816	16.043717	2.168753	0.007364	13.428325	0.015326	6.435498	0.000000	0.000000
328.213818	16.043636	2.166595	0.007365	13.414967	0.015329	6.429096	0.000000	0.000000
328.233820	16.043636	2.170781	0.007362	13.440884	0.015323	6.441517	0.000000	0.000000
328.253822	16.043717	2.169826	0.007363	13.434968	0.015325	6.438682	0.000000	0.000000
328.273824	16.043717	2.164483	0.007366	13.401888	0.015331	6.422828	0.000000	0.000000
328.293826	16.043717	2.164977	0.007366	13.404948	0.015331	6.424295	0.000000	0.000000
328.313828	16.043717	2.167350	0.007365	13.419641	0.015328	6.431336	0.000000	0.000000
328.333830	16.043717	2.168249	0.007364	13.425206	0.015327	6.434003	0.000000	0.000000
328.353832	16.043717	2.169658	0.007363	13.433931	0.015325	6.438184	0.000000	0.000000
328.373834	16.043717	2.168565	0.007364	13.427160	0.015326	6.434940	0.000000	0.000000
328.393836	16.043717	2.167337	0.007365	13.419559	0.015328	6.431297	0.000000	0.000000
328.413838	16.043717	2.162274	0.007368	13.388208	0.015334	6.416272	0.000000	0.000000
328.433840	16.043717	2.165529	0.007366	13.408365	0.015330	6.425932	0.000000	0.000000
328.453842	16.043717	2.170132	0.007363	13.436866	0.015324	6.439591	0.000000	0.000000
328.473844	16.043636	2.173471	0.007361	13.457537	0.015320	6.449497	0.000000	0.000000
328.493846	16.043717	2.164583	0.007366	13.402509	0.015331	6.423126	0.000000	0.000000
328.513848	16.043636	2.168087	0.007364	13.424204	0.015327	6.433523	0.000000	0.000000
328.533850	16.043717	2.169886	0.007363	13.435341	0.015324	6.438860	0.000000	0.000000
328.553852	16.043717	2.167956	0.007364	13.423395	0.015327	6.433135	0.000000	0.000000
328.573854	16.043717	2.170703	0.007363	13.440399	0.015323	6.441284	0.000000	0.000000
328.593856	16.043717	2.165908	0.007366	13.410709	0.015330	6.427055	0.000000	0.000000
328.613858	16.043717	2.170054	0.007363	13.436384	0.015324	6.439360	0.000000	0.000000
328.633860	16.043717	2.171148	0.007362	13.443157	0.015323	6.442606	0.000000	0.000000
328.653862	16.043636	2.170103	0.007363	13.436683	0.015324	6.439503	0.000000	0.000000
328.673864	16.043717	2.166650	0.007365	13.415304	0.015329	6.429258	0.000000	0.000000
328.693866	16.043717	2.172392	0.007362	13.450859	0.015321	6.446297	0.000000	0.000000
328.713868	16.043717	2.169815	0.007363	13.434900	0.015325	6.438649	0.000000	0.000000
328.733870	16.043717	2.167133	0.007365	13.418296	0.015328	6.430692	0.000000	0.000000
328.753872	16.043717	2.164705	0.007366	13.403260	0.015331	6.423486	0.000000	0.000000
328.773874	16.043717	2.173785	0.007361	13.459486	0.015319	6.450432	0.000000	0.000000
328.793876	16.043717	2.168222	0.007364	13.425042	0.015327	6.433925	0.000000	0.000000
328.813878	16.043717	2.167783	0.007364	13.422323	0.015327	6.432621	0.000000	0.000000
328.833880	16.043717	2.169247	0.007363	13.431385	0.015325	6.436965	0.000000	0.000000
328.853882	16.043717	2.168436	0.007364	13.426365	0.015326	6.434559	0.000000	0.000000
328.873884	16.043717	2.164412	0.007366	13.401447	0.015332	6.422617	0.000000	0.000000
328.893886	16.043717	2.171046	0.007362	13.442523	0.015323	6.442302	0.000000	0.000000
328.913888	16.043717	2.170021	0.007363	13.436177	0.015324	6.439261	0.000000	0.000000
328.933890	16.043717	2.172245	0.007362	13.449949	0.015321	6.445861	0.000000	0.000000
328.953892	16.043717	2.171797	0.007362	13.447175	0.015322	6.444532	0.000000	0.000000
328.973894	16.043636	2.168749	0.007364	13.428301	0.015326	6.435486	0.000000	0.000000
328.993896	16.043717	2.170283	0.007363	13.437802	0.015324	6.440040	0.000000	0.000000
329.013898	16.043717	2.168503	0.007364	13.426782	0.015326	6.434758	0.000000	0.000000
329.033900	16.043717	2.176292	0.007359	13.475004	0.015316	6.457868	0.000000	0.000000
329.053902	16.043636	2.166983	0.007365	13.417371	0.015328	6.430248	0.000000	0.000000
329.073904	16.043717	2.172604	0.007361	13.452174	0.015321	6.446927	0.000000	0.000000
329.093906	16.043636	2.168103	0.007364	13.424304	0.015327	6.433571	0.000000	0.000000
329.113908	16.043717	2.168449	0.007364	13.426444	0.015326	6.434596	0.000000	0.000000
329.133910	16.043717	2.165832	0.007366	13.410241	0.015330	6.426831	0.000000	0.000000
329.153912	16.043717	2.168150	0.007364	13.424596	0.015327	6.433711	0.000000	0.000000
329.173914	16.043717	2.172749	0.007361	13.453067	0.015321	6.447355	0.000000	0.000000
329.193916	16.043717	2.166126	0.007365	13.412059	0.015329	6.427702	0.000000	0.000000
329.213918	16.043717	2.162472	0.007368	13.389439	0.015334	6.416862	0.000000	0.000000
329.233920	16.043717	2.169030	0.007364	13.430041	0.015326	6.436320	0.000000	0.000000
329.253922	16.043717	2.171785	0.007362	13.447099	0.015322	6.444495	0.000000	0.000000
329.273924	16.043717	2.172544	0.007361	13.451801	0.015321	6.446748	0.000000	0.000000
329.293926	16.043636	2.171150	0.007362	13.443171	0.015323	6.442613	0.000000	0.000000
329.313928	16.043717	2.172938	0.007361	13.454240	0.015321	6.447917	0.000000	0.000000
329.333930	16.043717	2.176276	0.007359	13.474908	0.015316	6.457823	0.000000	0.000000
329.353932	16.043717	2.171965	0.007362	13.448213	0.015322	6.445029	0.000000	0.000000
329.373934	16.043636	2.171139	0.007362	13.443100	0.015323	6.442579	0.000000	0.000000
329.393936	16.043717	2.168910	0.007364	13.429297	0.015326	6.435964	0.000000	0.000000
329.413938	16.043717	2.174629	0.007360	13.464710	0.015318	6.452935	0.000000	0.000000
329.433940	16.043636	2.168004	0.007364	13.423687	0.015327	6.433275	0.000000	0.000000
329.453942	16.043717	2.174313	0.007360	13.462753	0.015319	6.451997	0.000000	0.000000
329.473944	16.043717	2.174234	0.007360	13.462266	0.015319	6.451764	0.000000	0.000000
329.493946	16.043717	2.178877	0.007358	13.491014	0.015313	6.465541	0.000000	0.000000
329.513948	16.043636	2.171146	0.007362	13.443146	0.015323	6.442601	0.000000	0.000000
329.533950	16.043717	2.171475	0.007362	13.445180	0.015322	6.443575	0.000000	0.000000
329.553952	16.043717	2.169921	0.007363	13.435556	0.015324	6.438963	0.000000	0.000000
329.573954	16.043636	2.171229	0.007362	13.443658	0.015323	6.442846	0.000000	0.000000
329.593956	16.043717	2.168790	0.007364	13.428557	0.015326	6.435609	0.000000	0.000000
329.613958	16.043717	2.169691	0.007363	13.434135	0.015325	6.438282	0.000000	0.000000
329.633960	16.043717	2.171212	0.007362	13.443555	0.015323	6.442797	0.000000	0.000000
329.653962	16.043717	2.174320	0.007360	13.462796	0.015319	6.452018	0.000000	0.000000
329.673964	16.043717	2.170010	0.007363	13.436109	0.015324	6.439228	0.000000	0.000000
329.693966	16.043636	2.171568	0.007362	13.445757	0.015322	6.443852	0.000000	0.000000
329.713968	16.043717	2.175413	0.007360	13.469564	0.015317	6.455262	0.000000	0.000000
329.733970	16.043636	2.175459	0.007360	13.469850	0.015317	6.455399	0.000000	0.000000
329.753972	16.043636	2.168612	0.007364	13.427452	0.015326	6.435079	0.000000	0.000000
329.773974	16.043717	2.169232	0.007363	13.431293	0.015325	6.436920	0.000000	0.000000
329.793976	16.043717	2.167140	0.007365	13.418342	0.015328	6.430714	0.000000	0.000000
329.813978	16.043636	2.169889	0.007363	13.435363	0.015324	6.438871	0.000000	0.000000
329.833980	16.043717	2.162155	0.007368	13.387473	0.015334	6.415920	0.000000	0.000000
329.853982	16.043717	2.165260	0.007366	13.406701	0.015330	6.425135	0.000000	0.000000
329.873984	16.043636	2.161203	0.007368	13.381576	0.015336	6.413094	0.000000	0.000000
329.893986	16.043636	2.161579	0.007368	13.383907	0.015335	6.414211	0.000000	0.000000
329.913988	16.043717	2.166365	0.007365	13.413543	0.015329	6.428413	0.000000	0.000000
329.933990	16.043636	2.164309	0.007366	13.400813	0.015332	6.422313	0.000000	0.000000
329.953992	16.043717	2.161101	0.007368	13.380950	0.015336	6.412794	0.000000	0.000000
329.973994	16.043717	2.166297	0.007365	13.413121	0.015329	6.428211	0.000000	0.000000
329.993996	16.043717	2.168669	0.007364	13.427805	0.015326	6.435249	0.000000	0.000000
330.013998	16.043636	2.166966	0.007365	13.417262	0.015328	6.430196	0.000000	0.000000
330.034000	16.043717	2.166512	0.007365	13.414452	0.015329	6.428849	0.000000	0.000000
330.054002	16.043717	2.165275	0.007366	13.406794	0.015330	6.425179	0.000000	0.000000
330.074004	16.043636	2.168157	0.007364	13.424637	0.015327	6.433730	0.000000	0.000000
330.094006	16.043717	2.164741	0.007366	13.403484	0.015331	6.423593	0.000000	0.000000
330.114008	16.043717	2.165047	0.007366	13.405381	0.015331	6.424502	0.000000	0.000000
330.134010	16.043717	2.172352	0.007362	13.450614	0.015321	6.446180	0.000000	0.000000
330.154012	16.043636	2.171751	0.007362	13.446889	0.015322	6.444395	0.000000	0.000000
330.174014	16.043717	2.169097	0.007364	13.430460	0.015325	6.436521	0.000000	0.000000
330.194016	16.043717	2.166354	0.007365	13.413475	0.015329	6.428381	0.000000	0.000000
330.214018	16.043717	2.170542	0.007363	13.439403	0.015324	6.440807	0.000000	0.000000
330.234020	16.043636	2.170003	0.007363	13.436068	0.015324	6.439209	0.000000	0.000000
330.254022	16.043717	2.162432	0.007368	13.389188	0.015334	6.416742	0.000000	0.000000
330.274024	16.043717	2.166699	0.007365	13.415609	0.015329	6.429404	0.000000	0.000000
330.294026	16.043717	2.160377	0.007369	13.376467	0.015337	6.410645	0.000000	0.000000
330.314028	16.043717	2.162744	0.007367	13.391118	0.015334	6.417667	0.000000	0.000000
330.334030	16.043717	2.163615	0.007367	13.396514	0.015333	6.420253	0.000000	0.000000
330.354032	16.043636	2.160082	0.007369	13.374640	0.015337	6.409769	0.000000	0.000000
330.374034	16.043717	2.164350	0.007366	13.401066	0.015332	6.422434	0.000000	0.000000
330.394036	16.043717	2.167570	0.007364	13.421000	0.015327	6.431987	0.000000	0.000000
330.414038	16.043636	2.168941	0.007364	13.429491	0.015326	6.436056	0.000000	0.000000
330.434040	16.043717	2.165397	0.007366	13.407545	0.015330	6.425539	0.000000	0.000000
330.454042	16.043717	2.167373	0.007365	13.419785	0.015328	6.431405	0.000000	0.000000
330.474044	16.043717	2.169973	0.007363	13.435883	0.015324	6.439120	0.000000	0.000000
330.494046	16.043717	2.163637	0.007367	13.396653	0.015332	6.420319	0.000000	0.000000
330.514048	16.043717	2.168531	0.007364	13.426951	0.015326	6.434839	0.000000	0.000000
330.534050	16.043717	2.168644	0.007364	13.427653	0.015326	6.435176	0.000000	0.000000
330.554052	16.043717	2.166906	0.007365	13.416891	0.015328	6.430018	0.000000	0.000000
330.574054	16.043636	2.168097	0.007364	13.424266	0.015327	6.433553	0.000000	0.000000
330.594056	16.043717	2.172158	0.007362	13.449408	0.015322	6.445602	0.000000	0.000000
330.614058	16.043717	2.173371	0.007361	13.456922	0.015320	6.449203	0.000000	0.000000
330.634060	16.043636	2.168478	0.007364	13.426621	0.015326	6.434681	0.000000	0.000000
330.654062	16.043717	2.171923	0.007362	13.447957	0.015322	6.444906	0.000000	0.000000
330.674064	16.043717	2.169499	0.007363	13.432945	0.015325	6.437712	0.000000	0.000000
330.694066	16.043636	2.163252	0.007367	13.394266	0.015333	6.419175	0.000000	0.000000
330.714068	16.043717	2.168514	0.007364	13.426850	0.015326	6.434791	0.000000	0.000000
330.734070	16.043717	2.170171	0.007363	13.437105	0.015324	6.439706	0.000000	0.000000
330.754072	16.043717	2.170494	0.007363	13.439109	0.015324	6.440666	0.000000	0.000000
330.774074	16.043717	2.165743	0.007366	13.409688	0.015330	6.426566	0.000000	0.000000
330.794076	16.043717	2.167793	0.007364	13.422385	0.015327	6.432651	0.000000	0.000000
330.814078	16.043717	2.169676	0.007363	13.434043	0.015325	6.438238	0.000000	0.000000
330.834080	16.043717	2.177474	0.007358	13.482327	0.015315	6.461378	0.000000	0.000000
330.854082	16.043717	2.177528	0.007358	13.482659	0.015315	6.461537	0.000000	0.000000
330.874084	16.043717	2.170710	0.007363	13.440446	0.015323	6.441307	0.000000	0.000000
330.894086	16.043636	2.167784	0.007364	13.422328	0.015327	6.432624	0.000000	0.000000
330.914088	16.043717	2.168281	0.007364	13.425407	0.015327	6.434099	0.000000	0.000000
330.934090	16.043717	2.169307	0.007363	13.431758	0.015325	6.437143	0.000000	0.000000
330.954092	16.043636	2.167962	0.007364	13.423428	0.015327	6.433151	0.000000	0.000000
330.974094	16.043717	2.171213	0.007362	13.443560	0.015323	6.442799	0.000000	0.000000
330.994096	16.043717	2.164444	0.007366	13.401649	0.015331	6.422713	0.000000	0.000000
331.014098	16.043636	2.170154	0.007363	13.437004	0.015324	6.439657	0.000000	0.000000
331.034100	16.043717	2.171125	0.007362	13.443013	0.015323	6.442537	0.000000	0.000000
331.054102	16.043717	2.174517	0.007360	13.464019	0.015319	6.452604	0.000000	0.000000
331.074104	16.043717	2.169111	0.007364	13.430542	0.015325	6.436560	0.000000	0.000000
331.094106	16.043717	2.173069	0.007361	13.455049	0.015320	6.448305	0.000000	0.000000
331.114108	16.043717	2.171854	0.007362	13.447527	0.015322	6.444700	0.000000	0.000000
331.134110	16.043636	2.166999	0.007365	13.417466	0.015328	6.430294	0.000000	0.000000
331.154112	16.043717	2.167074	0.007365	13.417934	0.015328	6.430518	0.000000	0.000000
331.174114	16.043717	2.162983	0.007367	13.392602	0.015333	6.418378	0.000000	0.000000
331.194116	16.043717	2.161721	0.007368	13.384786	0.015335	6.414632	0.000000	0.000000
331.214118	16.043636	2.150767	0.007375	13.316960	0.015349	6.382127	0.000000	0.000000
331.234120	16.043717	2.156016	0.007372	13.349466	0.015342	6.397705	0.000000	0.000000
331.254122	16.043717	2.153167	0.007373	13.331822	0.015346	6.389249	0.000000	0.000000
331.274124	16.043717	2.156111	0.007372	13.350048	0.015342	6.397984	0.000000	0.000000
331.294126	16.043636	2.156172	0.007372	13.350430	0.015342	6.398167	0.000000	0.000000
331.314128	16.043717	2.154719	0.007372	13.341429	0.015344	6.393853	0.000000	0.000000
331.334130	16.043717	2.155358	0.007372	13.345390	0.015343	6.395752	0.000000	0.000000
331.354132	16.043717	2.153916	0.007373	13.336458	0.015345	6.391471	0.000000	0.000000
331.374134	16.043717	2.154920	0.007372	13.342676	0.015344	6.394451	0.000000	0.000000
331.394136	16.043717	2.153376	0.007373	13.333118	0.015346	6.389870	0.000000	0.000000
331.414138	16.043717	2.151349	0.007375	13.320568	0.015348	6.383855	0.000000	0.000000
331.434140	16.043717	2.152148	0.007374	13.325514	0.015347	6.386226	0.000000	0.000000
331.454142	16.043717	2.148400	0.007376	13.302309	0.015352	6.375105	0.000000	0.000000
331.474144	16.043636	2.148310	0.007376	13.301750	0.015352	6.374837	0.000000	0.000000
331.494146	16.043717	2.157697	0.007371	13.359874	0.015340	6.402693	0.000000	0.000000
331.514148	16.043717	2.150422	0.007375	13.314829	0.015349	6.381105	0.000000	0.000000
331.534150	16.043717	2.158763	0.007370	13.366470	0.015339	6.405854	0.000000	0.000000
331.554152	16.043636	2.153381	0.007373	13.333151	0.015346	6.389886	0.000000	0.000000
331.574154	16.043717	2.152353	0.007374	13.326780	0.015347	6.386833	0.000000	0.000000
331.594156	16.043717	2.149415	0.007376	13.308592	0.015351	6.378116	0.000000	0.000000
331.614158	16.043717	2.151136	0.007375	13.319245	0.015349	6.383221	0.000000	0.000000
331.634160	16.043717	2.156820	0.007371	13.354442	0.015341	6.400090	0.000000	0.000000
331.654162	16.043717	2.147179	0.007377	13.294748	0.015354	6.371481	0.000000	0.000000
331.674164	16.043717	2.157194	0.007371	13.356756	0.015341	6.401199	0.000000	0.000000
331.694166	16.043717	2.149760	0.007376	13.310726	0.015350	6.379139	0.000000	0.000000
331.714168	16.043717	2.155283	0.007372	13.344922	0.015343	6.395527	0.000000	0.000000
331.734170	16.043717	2.152661	0.007374	13.328689	0.015347	6.387747	0.000000	0.000000
331.754172	16.043636	2.153374	0.007373	13.333104	0.015346	6.389863	0.000000	0.000000
331.774174	16.043717	2.152144	0.007374	13.325490	0.015347	6.386214	0.000000	0.000000
331.794176	16.043717	2.154585	0.007373	13.340604	0.015344	6.393458	0.000000	0.000000
331.814178	16.043636	2.151564	0.007374	13.321896	0.015348	6.384492	0.000000	0.000000
331.834180	16.043717	2.154416	0.007373	13.339559	0.015344	6.392957	0.000000	0.000000
331.854182	16.043717	2.159346	0.007370	13.370080	0.015338	6.407584	0.000000	0.000000
331.874184	16.043717	2.150440	0.007375	13.314938	0.015349	6.381157	0.000000	0.000000
331.894186	16.043717	2.153996	0.007373	13.336954	0.015345	6.391708	0.000000	0.000000
331.914188	16.043717	2.153396	0.007373	13.333243	0.015346	6.389930	0.000000	0.000000
331.934190	16.043717	2.149021	0.007376	13.306150	0.015351	6.376946	0.000000	0.000000
331.954192	16.043717	2.151598	0.007374	13.322106	0.015348	6.384592	0.000000	0.000000
331.974194	16.043717	2.150338	0.007375	13.314306	0.015350	6.380854	0.000000	0.000000
331.994196	16.043717	2.153137	0.007373	13.331634	0.015346	6.389159	0.000000	0.000000
332.014198	16.043717	2.152885	0.007374	13.330074	0.015346	6.388411	0.000000	0.000000
332.034200	16.043717	2.147331	0.007377	13.295690	0.015353	6.371933	0.000000	0.000000
332.054202	16.043717	2.146066	0.007378	13.287858	0.015355	6.368179	0.000000	0.000000
332.074204	16.043636	2.148194	0.007376	13.301032	0.015352	6.374493	0.000000	0.000000
332.094206	16.043717	2.152525	0.007374	13.327845	0.015347	6.387343	0.000000	0.000000
332.114208	16.043717	2.146226	0.007378	13.288844	0.015355	6.368652	0.000000	0.000000
332.134210	16.043717	2.143147	0.007380	13.269781	0.015359	6.359516	0.000000	0.000000
332.154212	16.043717	2.151635	0.007374	13.322337	0.015348	6.384703	0.000000	0.000000
332.174214	16.043717	2.143464	0.007379	13.271744	0.015358	6.360457	0.000000	0.000000
332.194216	16.043636	2.154399	0.007373	13.339453	0.015344	6.392906	0.000000	0.000000
332.214218	16.043717	2.148100	0.007377	13.300449	0.015352	6.374214	0.000000	0.000000
332.234220	16.043717	2.151076	0.007375	13.318874	0.015349	6.383044	0.000000	0.000000
332.254222	16.043717	2.149828	0.007375	13.311148	0.015350	6.379341	0.000000	0.000000
332.274224	16.043636	2.147076	0.007377	13.294109	0.015354	6.371175	0.000000	0.000000
332.294226	16.043717	2.146737	0.007377	13.292012	0.015354	6.370170	0.000000	0.000000
332.314228	16.043717	2.149424	0.007376	13.308646	0.015351	6.378142	0.000000	0.000000
332.334230	16.043636	2.152598	0.007374	13.328299	0.015347	6.387561	0.000000	0.000000
332.354232	16.043717	2.151559	0.007374	13.321866	0.015348	6.384478	0.000000	0.000000
332.374234	16.043717	2.156459	0.007371	13.352207	0.015342	6.399019	0.000000	0.000000
332.394236	16.043636	2.153129	0.007373	13.331585	0.015346	6.389135	0.000000	0.000000
332.414238	16.043717	2.153718	0.007373	13.335233	0.015345	6.390884	0.000000	0.000000
332.434240	16.043717	2.156509	0.007371	13.352518	0.015342	6.399167	0.000000	0.000000
332.454242	16.043636	2.159432	0.007369	13.370613	0.015338	6.407840	0.000000	0.000000
332.474244	16.043717	2.153017	0.007373	13.330896	0.015346	6.388805	0.000000	0.000000
332.494246	16.043717	2.153443	0.007373	13.333534	0.015346	6.390070	0.000000	0.000000
332.514248	16.043636	2.152737	0.007374	13.329162	0.015346	6.387974	0.000000	0.000000
332.534250	16.043636	2.156111	0.007372	13.350048	0.015342	6.397984	0.000000	0.000000
332.554252	16.043717	2.150999	0.007375	13.318398	0.015349	6.382815	0.000000	0.000000
332.574254	16.043717	2.153085	0.007373	13.331316	0.015346	6.389006	0.000000	0.000000
332.594256	16.043717	2.154331	0.007373	13.339028	0.015344	6.392702	0.000000	0.000000
332.614258	16.043717	2.155475	0.007372	13.346115	0.015343	6.396099	0.000000	0.000000
332.634260	16.043717	2.159529	0.007369	13.371212	0.015338	6.408127	0.000000	0.000000
332.654262	16.043717	2.158183	0.007370	13.362882	0.015339	6.404134	0.000000	0.000000
332.674264	16.043717	2.153520	0.007373	13.334005	0.015345	6.390295	0.000000	0.000000
332.694266	16.043717	2.149529	0.007376	13.309297	0.015351	6.378454	0.000000	0.000000
332.714268	16.043717	2.154479	0.007373	13.339948	0.015344	6.393143	0.000000	0.000000
332.734270	16.043636	2.155278	0.007372	13.344895	0.015343	6.395514	0.000000	0.000000
332.754272	16.043717	2.146908	0.007377	13.293069	0.015354	6.370676	0.000000	0.000000
332.774274	16.043717	2.155591	0.007372	13.346833	0.015343	6.396443	0.000000	0.000000
332.794276	16.043717	2.153871	0.007373	13.336181	0.015345	6.391338	0.000000	0.000000
332.814278	16.043717	2.152138	0.007374	13.325454	0.015347	6.386197	0.000000	0.000000
332.834280	16.043717	2.160670	0.007369	13.378277	0.015336	6.411512	0.000000	0.000000
332.854282	16.043717	2.155391	0.007372	13.345595	0.015343	6.395849	0.000000	0.000000
332.874284	16.043717	2.163058	0.007367	13.393068	0.015333	6.418601	0.000000	0.000000
332.894286	16.043717	2.156307	0.007371	13.351265	0.015342	6.398567	0.000000	0.000000
332.914288	16.043717	2.155961	0.007372	13.349120	0.015342	6.397539	0.000000	0.000000
332.934290	16.043717	2.155679	0.007372	13.347378	0.015343	6.396704	0.000000	0.000000
332.954292	16.043717	2.152426	0.007374	13.327232	0.015347	6.387049	0.000000	0.000000
332.974294	16.043717	2.158062	0.007370	13.362133	0.015340	6.403775	0.000000	0.000000
332.994296	16.043717	2.152113	0.007374	13.325299	0.015347	6.386123	0.000000	0.000000
333.014298	16.043636	2.146991	0.007377	13.293583	0.015354	6.370923	0.000000	0.000000
333.034300	16.043717	2.154745	0.007372	13.341595	0.015344	6.393933	0.000000	0.000000
333.054302	16.043717	2.153801	0.007373	13.335750	0.015345	6.391132	0.000000	0.000000
333.074304	16.043717	2.151012	0.007375	13.318482	0.015349	6.382856	0.000000	0.000000
333.094306	16.043717	2.155276	0.007372	13.344884	0.015343	6.395509	0.000000	0.000000
333.114308	16.043717	2.155132	0.007372	13.343988	0.015343	6.395080	0.000000	0.000000
333.134310	16.043636	2.148980	0.007376	13.305897	0.015351	6.376824	0.000000	0.000000
333.154312	16.043717	2.156016	0.007372	13.349463	0.015342	6.397703	0.000000	0.000000
333.174314	16.043717	2.151771	0.007374	13.323181	0.015348	6.385108	0.000000	0.000000
333.194316	16.043717	2.152878	0.007374	13.330033	0.015346	6.388392	0.000000	0.000000
333.214318	16.043717	2.146996	0.007377	13.293613	0.015354	6.370937	0.000000	0.000000
333.234320	16.043717	2.155539	0.007372	13.346507	0.015343	6.396287	0.000000	0.000000
333.254322	16.043717	2.152184	0.007374	13.325735	0.015347	6.386332	0.000000	0.000000
333.274324	16.043717	2.150994	0.007375	13.318368	0.015349	6.382801	0.000000	0.000000
333.294326	16.043717	2.150711	0.007375	13.316617	0.015349	6.381962	0.000000	0.000000
333.314328	16.043717	2.149816	0.007375	13.311077	0.015350	6.379307	0.000000	0.000000
333.334330	16.043717	2.155987	0.007372	13.349283	0.015342	6.397617	0.000000	0.000000
333.354332	16.043717	2.157199	0.007371	13.356786	0.015341	6.401213	0.000000	0.000000
333.374334	16.043717	2.156714	0.007371	13.353784	0.015341	6.399774	0.000000	0.000000
333.394336	16.043636	2.154205	0.007373	13.338250	0.015345	6.392329	0.000000	0.000000
333.414338	16.043717	2.152850	0.007374	13.329862	0.015346	6.388310	0.000000	0.000000
333.434340	16.043717	2.158082	0.007370	13.362253	0.015340	6.403833	0.000000	0.000000
333.454342	16.043717	2.155793	0.007372	13.348080	0.015343	6.397041	0.000000	0.000000
333.474344	16.043636	2.150647	0.007375	13.316223	0.015349	6.381773	0.000000	0.000000
333.494346	16.043717	2.161788	0.007368	13.385200	0.015335	6.414830	0.000000	0.000000
333.514348	16.043717	2.151282	0.007375	13.320151	0.015348	6.383656	0.000000	0.000000
333.534350	16.043717	2.154358	0.007373	13.339200	0.015344	6.392785	0.000000	0.000000
333.554352	16.043717	2.150927	0.007375	13.317954	0.015349	6.382603	0.000000	0.000000
333.574354	16.043717	2.153747	0.007373	13.335413	0.015345	6.390970	0.000000	0.000000
333.594356	16.043636	2.150644	0.007375	13.316198	0.015349	6.381761	0.000000	0.000000
333.614358	16.043717	2.152808	0.007374	13.329601	0.015346	6.388184	0.000000	0.000000
333.634360	16.043717	2.149937	0.007375	13.311826	0.015350	6.379666	0.000000	0.000000
333.654362	16.043636	2.149559	0.007376	13.309482	0.015350	6.378543	0.000000	0.000000
333.674364	16.043717	2.152896	0.007374	13.330148	0.015346	6.388447	0.000000	0.000000
333.694366	16.043717	2.156102	0.007372	13.349997	0.015342	6.397959	0.000000	0.000000
333.714368	16.043636	2.156964	0.007371	13.355330	0.015341	6.400515	0.000000	0.000000
333.734370	16.043717	2.152594	0.007374	13.328272	0.015347	6.387548	0.000000	0.000000
333.754372	16.043717	2.154847	0.007372	13.342224	0.015344	6.394234	0.000000	0.000000
333.774374	16.043717	2.153003	0.007374	13.330807	0.015346	6.388762	0.000000	0.000000
333.794376	16.043717	2.152418	0.007374	13.327186	0.015347	6.387027	0.000000	0.000000
333.814378	16.043717	2.151074	0.007375	13.318863	0.015349	6.383039	0.000000	0.000000
333.834380	16.043717	2.154713	0.007372	13.341397	0.015344	6.393838	0.000000	0.000000
333.854382	16.043717	2.159751	0.007369	13.372587	0.015337	6.408786	0.000000	0.000000
333.874384	16.043717	2.156892	0.007371	13.354889	0.015341	6.400304	0.000000	0.000000
333.894386	16.043717	2.157115	0.007371	13.356266	0.015341	6.400964	0.000000	0.000000
333.914388	16.043717	2.147381	0.007377	13.295998	0.015353	6.372080	0.000000	0.000000
333.934390	16.043717	2.147102	0.007377	13.294269	0.015354	6.371252	0.000000	0.000000
333.954392	16.043717	2.151107	0.007375	13.319065	0.015349	6.383135	0.000000	0.000000
333.974394	16.043717	2.153341	0.007373	13.332900	0.015346	6.389766	0.000000	0.000000
333.994396	16.043717	2.147214	0.007377	13.294966	0.015354	6.371586	0.000000	0.000000
334.014398	16.043717	2.147183	0.007377	13.294773	0.015354	6.371493	0.000000	0.000000
334.034400	16.043717	2.153443	0.007373	13.333534	0.015346	6.390070	0.000000	0.000000
334.054402	16.043717	2.148707	0.007376	13.304206	0.015352	6.376014	0.000000	0.000000
334.074404	16.043717	2.149556	0.007376	13.309463	0.015351	6.378533	0.000000	0.000000
334.094406	16.043717	2.149018	0.007376	13.306136	0.015351	6.376939	0.000000	0.000000
334.114408	16.043717	2.146166	0.007378	13.288476	0.015355	6.368475	0.000000	0.000000
334.134410	16.043717	2.151002	0.007375	13.318420	0.015349	6.382826	0.000000	0.000000
334.154412	16.043717	2.147714	0.007377	13.298059	0.015353	6.373068	0.000000	0.000000
334.174414	16.043717	2.142644	0.007380	13.266670	0.015359	6.358025	0.000000	0.000000
334.194416	16.043636	2.145990	0.007378	13.287384	0.015355	6.367952	0.000000	0.000000
334.214418	16.043717	2.144739	0.007379	13.279639	0.015357	6.364240	0.000000	0.000000
334.234420	16.043636	2.148767	0.007376	13.304582	0.015351	6.376194	0.000000	0.000000
334.254422	16.043717	2.148114	0.007377	13.300534	0.015352	6.374254	0.000000	0.000000
334.274424	16.043717	2.145024	0.007378	13.281406	0.015356	6.365087	0.000000	0.000000
334.294426	16.043717	2.149999	0.007375	13.312204	0.015350	6.379847	0.000000	0.000000
334.314428	16.043636	2.153059	0.007373	13.331155	0.015346	6.388929	0.000000	0.000000
334.334430	16.043717	2.153372	0.007373	13.333093	0.015346	6.389858	0.000000	0.000000
334.354432	16.043717	2.149157	0.007376	13.306996	0.015351	6.377351	0.000000	0.000000
334.374434	16.043717	2.150899	0.007375	13.317777	0.015349	6.382518	0.000000	0.000000
334.394436	16.043717	2.150280	0.007375	13.313949	0.015350	6.380684	0.000000	0.000000
334.414438	16.043717	2.146947	0.007377	13.293311	0.015354	6.370793	0.000000	0.000000
334.434440	16.043717	2.141210	0.007381	13.257789	0.015361	6.353769	0.000000	0.000000
334.454442	16.043717	2.144488	0.007379	13.278087	0.015357	6.363497	0.000000	0.000000
334.474444	16.043717	2.144266	0.007379	13.276713	0.015357	6.362838	0.000000	0.000000
334.494446	16.043717	2.139065	0.007382	13.244509	0.015364	6.347405	0.000000	0.000000
334.514448	16.043636	2.146507	0.007377	13.290583	0.015354	6.369485	0.000000	0.000000
334.534450	16.043717	2.149945	0.007375	13.311875	0.015350	6.379689	0.000000	0.000000
334.554452	16.043717	2.148551	0.007376	13.303242	0.015352	6.375552	0.000000	0.000000
334.574454	16.043636	2.145061	0.007378	13.281632	0.015356	6.365195	0.000000	0.000000
334.594456	16.043717	2.140728	0.007381	13.254805	0.015362	6.352339	0.000000	0.000000
334.614458	16.043717	2.145298	0.007378	13.283099	0.015356	6.365899	0.000000	0.000000
334.634460	16.043717	2.146640	0.007377	13.291411	0.015354	6.369882	0.000000	0.000000
334.654462	16.043717	2.145763	0.007378	13.285982	0.015355	6.367280	0.000000	0.000000
334.674464	16.043717	2.151165	0.007375	13.319427	0.015349	6.383309	0.000000	0.000000
334.694466	16.043717	2.149304	0.007376	13.307906	0.015351	6.377787	0.000000	0.000000
334.714468	16.043717	2.157653	0.007371	13.359601	0.015340	6.402562	0.000000	0.000000
334.734470	16.043636	2.147488	0.007377	13.296660	0.015353	6.372397	0.000000	0.000000
334.754472	16.043717	2.146831	0.007377	13.292590	0.015354	6.370447	0.000000	0.000000
334.774474	16.043717	2.144688	0.007379	13.279321	0.015357	6.364088	0.000000	0.000000
334.794476	16.043717	2.151325	0.007375	13.320415	0.015348	6.383782	0.000000	0.000000
334.814478	16.043636	2.141432	0.007381	13.259164	0.015361	6.354428	0.000000	0.000000
334.834480	16.043717	2.148410	0.007376	13.302368	0.015352	6.375133	0.000000	0.000000
334.854482	16.043717	2.149002	0.007376	13.306033	0.015351	6.376889	0.000000	0.000000
334.874484	16.043717	2.156969	0.007371	13.355365	0.015341	6.400532	0.000000	0.000000
334.894486	16.043717	2.151734	0.007374	13.322950	0.015348	6.384997	0.000000	0.000000
334.914488	16.043717	2.155231	0.007372	13.344601	0.015343	6.395373	0.000000	0.000000
334.934490	16.043717	2.146088	0.007378	13.287991	0.015355	6.368243	0.000000	0.000000
334.954492	16.043717	2.148317	0.007376	13.301791	0.015352	6.374857	0.000000	0.000000
334.974494	16.043717	2.141123	0.007381	13.257247	0.015361	6.353509	0.000000	0.000000
334.994496	16.043636	2.144650	0.007379	13.279086	0.015357	6.363976	0.000000	0.000000
335.014498	16.043717	2.149654	0.007376	13.310073	0.015350	6.378826	0.000000	0.000000
335.034500	16.043717	2.141630	0.007381	13.260392	0.015361	6.355016	0.000000	0.000000
335.054502	16.043717	2.144407	0.007379	13.277581	0.015357	6.363254	0.000000	0.000000
335.074504	16.043717	2.144746	0.007379	13.279683	0.015357	6.364261	0.000000	0.000000
335.094506	16.043717	2.146026	0.007378	13.287608	0.015355	6.368059	0.000000	0.000000
335.114508	16.043717	2.145231	0.007378	13.282688	0.015356	6.365702	0.000000	0.000000
335.134510	16.043636	2.148680	0.007376	13.304043	0.015352	6.375936	0.000000	0.000000
335.154512	16.043717	2.146656	0.007377	13.291511	0.015354	6.369930	0.000000	0.000000
335.174514	16.043717	2.148008	0.007377	13.299877	0.015353	6.373940	0.000000	0.000000
335.194516	16.043717	2.145659	0.007378	13.285334	0.015356	6.366970	0.000000	0.000000
335.214518	16.043717	2.142570	0.007380	13.266207	0.015360	6.357803	0.000000	0.000000
335.234520	16.043717	2.148386	0.007376	13.302221	0.015352	6.375063	0.000000	0.000000
335.254522	16.043636	2.148384	0.007376	13.302208	0.015352	6.375056	0.000000	0.000000
335.274524	16.043717	2.143696	0.007379	13.273179	0.015358	6.361144	0.000000	0.000000
335.294526	16.043717	2.142200	0.007380	13.263917	0.015360	6.356706	0.000000	0.000000
335.314528	16.043636	2.144156	0.007379	13.276032	0.015357	6.362512	0.000000	0.000000
335.334530	16.043636	2.143056	0.007380	13.269218	0.015359	6.359246	0.000000	0.000000
335.354532	16.043717	2.150049	0.007375	13.312517	0.015350	6.379997	0.000000	0.000000
335.374534	16.043717	2.142610	0.007380	13.266455	0.015359	6.357922	0.000000	0.000000
335.394536	16.043636	2.145703	0.007378	13.285607	0.015355	6.367100	0.000000	0.000000
335.414538	16.043717	2.147120	0.007377	13.294381	0.015354	6.371305	0.000000	0.000000
335.434540	16.043717	2.146818	0.007377	13.292511	0.015354	6.370409	0.000000	0.000000
335.454542	16.043717	2.146825	0.007377	13.292557	0.015354	6.370431	0.000000	0.000000
335.474544	16.043717	2.149260	0.007376	13.307634	0.015351	6.377657	0.000000	0.000000
335.494546	16.043717	2.145845	0.007378	13.286489	0.015355	6.367523	0.000000	0.000000
335.514548	16.043717	2.142567	0.007380	13.266188	0.015360	6.357794	0.000000	0.000000
335.534550	16.043636	2.140984	0.007381	13.256387	0.015361	6.353097	0.000000	0.000000
335.554552	16.043717	2.142410	0.007380	13.265216	0.015360	6.357328	0.000000	0.000000
335.574554	16.043636	2.145547	0.007378	13.284640	0.015356	6.366637	0.000000	0.000000
335.594556	16.043717	2.141539	0.007381	13.259828	0.015361	6.354746	0.000000	0.000000
335.614558	16.043717	2.141781	0.007380	13.261323	0.015361	6.355462	0.000000	0.000000
335.634560	16.043717	2.142668	0.007380	13.266817	0.015359	6.358095	0.000000	0.000000
335.654562	16.043717	2.140718	0.007381	13.254743	0.015362	6.352309	0.000000	0.000000
335.674564	16.043717	2.144876	0.007379	13.280489	0.015357	6.364647	0.000000	0.000000
335.694566	16.043717	2.142058	0.007380	13.263038	0.015360	6.356284	0.000000	0.000000
335.714568	16.043717	2.149130	0.007376	13.306825	0.015351	6.377269	0.000000	0.000000
335.734570	16.043717	2.143654	0.007379	13.272923	0.015358	6.361022	0.000000	0.000000
335.754572	16.043717	2.142496	0.007380	13.265749	0.015360	6.357584	0.000000	0.000000
335.774574	16.043636	2.150868	0.007375	13.317587	0.015349	6.382427	0.000000	0.000000
335.794576	16.043717	2.153704	0.007373	13.335146	0.015345	6.390842	0.000000	0.000000
335.814578	16.043636	2.143650	0.007379	13.272898	0.015358	6.361010	0.000000	0.000000
335.834580	16.043717	2.146890	0.007377	13.292954	0.015354	6.370622	0.000000	0.000000
335.854582	16.043717	2.144553	0.007379	13.278490	0.015357	6.363690	0.000000	0.000000
335.874584	16.043717	2.145947	0.007378	13.287120	0.015355	6.367826	0.000000	0.000000
335.894586	16.043717	2.146983	0.007377	13.293532	0.015354	6.370898	0.000000	0.000000
335.914588	16.043717	2.149182	0.007376	13.307152	0.015351	6.377426	0.000000	0.000000
335.934590	16.043636	2.145651	0.007378	13.285285	0.015355	6.366946	0.000000	0.000000
335.954592	16.043636	2.146076	0.007378	13.287918	0.015355	6.368208	0.000000	0.000000
335.974594	16.043717	2.147338	0.007377	13.295728	0.015353	6.371951	0.000000	0.000000
335.994596	16.043636	2.145640	0.007378	13.285220	0.015356	6.366915	0.000000	0.000000
336.014598	16.043636	2.148725	0.007376	13.304320	0.015352	6.376069	0.000000	0.000000
336.034600	16.043717	2.149260	0.007376	13.307634	0.015351	6.377657	0.000000	0.000000
336.054602	16.043717	2.145686	0.007378	13.285503	0.015356	6.367051	0.000000	0.000000
336.074604	16.043636	2.144156	0.007379	13.276032	0.015357	6.362512	0.000000	0.000000
336.094606	16.043717	2.145655	0.007378	13.285310	0.015356	6.366958	0.000000	0.000000
336.114608	16.043717	2.145906	0.007378	13.286864	0.015355	6.367703	0.000000	0.000000
336.134610	16.043636	2.142135	0.007380	13.263517	0.015360	6.356514	0.000000	0.000000
336.154612	16.043636	2.145220	0.007378	13.282620	0.015356	6.365669	0.000000	0.000000
336.174614	16.043717	2.143030	0.007380	13.269060	0.015359	6.359170	0.000000	0.000000
336.194616	16.043717	2.152479	0.007374	13.327564	0.015347	6.387208	0.000000	0.000000
336.214618	16.043636	2.151087	0.007375	13.318945	0.015349	6.383078	0.000000	0.000000
336.234620	16.043717	2.150313	0.007375	13.314151	0.015350	6.380780	0.000000	0.000000
336.254622	16.043717	2.143830	0.007379	13.274012	0.015358	6.361544	0.000000	0.000000
336.274624	16.043636	2.150527	0.007375	13.315479	0.015349	6.381417	0.000000	0.000000
336.294626	16.043717	2.151971	0.007374	13.324414	0.015347	6.385699	0.000000	0.000000
336.314628	16.043717	2.146507	0.007378	13.290586	0.015354	6.369487	0.000000	0.000000
336.334630	16.043636	2.146026	0.007378	13.287605	0.015355	6.368058	0.000000	0.000000
336.354632	16.043717	2.141855	0.007380	13.261783	0.015360	6.355683	0.000000	0.000000
336.374634	16.043717	2.152904	0.007374	13.330191	0.015346	6.388467	0.000000	0.000000
336.394636	16.043717	2.153663	0.007373	13.334896	0.015345	6.390722	0.000000	0.000000
336.414638	16.043717	2.146211	0.007378	13.288751	0.015355	6.368607	0.000000	0.000000
336.434640	16.043717	2.149031	0.007376	13.306212	0.015351	6.376976	0.000000	0.000000
336.454642	16.043717	2.147648	0.007377	13.297648	0.015353	6.372871	0.000000	0.000000
336.474644	16.043717	2.150221	0.007375	13.313585	0.015350	6.380509	0.000000	0.000000
336.494646	16.043717	2.154206	0.007373	13.338258	0.015345	6.392333	0.000000	0.000000
336.514648	16.043717	2.150372	0.007375	13.314516	0.015350	6.380955	0.000000	0.000000
336.534650	16.043717	2.153098	0.007373	13.331395	0.015346	6.389044	0.000000	0.000000
336.554652	16.043717	2.147924	0.007377	13.299360	0.015353	6.373692	0.000000	0.000000
336.574654	16.043717	2.148554	0.007376	13.303259	0.015352	6.375560	0.000000	0.000000
336.594656	16.043636	2.150162	0.007375	13.313217	0.015350	6.380333	0.000000	0.000000
336.614658	16.043717	2.147780	0.007377	13.298467	0.015353	6.373264	0.000000	0.000000
336.634660	16.043717	2.146505	0.007378	13.290572	0.015354	6.369480	0.000000	0.000000
336.654662	16.043717	2.146261	0.007378	13.289064	0.015355	6.368757	0.000000	0.000000
336.674664	16.043717	2.145624	0.007378	13.285119	0.015356	6.366867	0.000000	0.000000
336.694666	16.043717	2.144721	0.007379	13.279530	0.015357	6.364188	0.000000	0.000000
336.714668	16.043717	2.146147	0.007378	13.288356	0.015355	6.368418	0.000000	0.000000
336.734670	16.043717	2.147498	0.007377	13.296719	0.015353	6.372426	0.000000	0.000000
336.754672	16.043717	2.152432	0.007374	13.327270	0.015347	6.387067	0.000000	0.000000
336.774674	16.043717	2.147561	0.007377	13.297111	0.015353	6.372614	0.000000	0.000000
336.794676	16.043636	2.153505	0.007373	13.333916	0.015345	6.390252	0.000000	0.000000
336.814678	16.043717	2.152714	0.007374	13.329018	0.015347	6.387905	0.000000	0.000000
336.834680	16.043717	2.151073	0.007375	13.318855	0.015349	6.383035	0.000000	0.000000
336.854682	16.043717	2.153964	0.007373	13.336760	0.015345	6.391616	0.000000	0.000000
336.874684	16.043717	2.152413	0.007374	13.327153	0.015347	6.387011	0.000000	0.000000
336.894686	16.043717	2.155276	0.007372	13.344881	0.015343	6.395508	0.000000	0.000000
336.914688	16.043717	2.148674	0.007376	13.304002	0.015352	6.375916	0.000000	0.000000
336.934690	16.043636	2.148735	0.007376	13.304383	0.015352	6.376099	0.000000	0.000000
336.954692	16.043717	2.145895	0.007378	13.286796	0.015355	6.367670	0.000000	0.000000
336.974694	16.043717	2.151929	0.007374	13.324156	0.015348	6.385575	0.000000	0.000000
336.994696	16.043636	2.148190	0.007376	13.301007	0.015352	6.374481	0.000000	0.000000
337.014698	16.043717	2.143585	0.007379	13.272493	0.015358	6.360816	0.000000	0.000000
337.034700	16.043717	2.143885	0.007379	13.274349	0.015358	6.361705	0.000000	0.000000
337.054702	16.043636	2.145703	0.007378	13.285609	0.015355	6.367102	0.000000	0.000000
337.074704	16.043717	2.144320	0.007379	13.277045	0.015357	6.362997	0.000000	0.000000
337.094706	16.043717	2.151241	0.007375	13.319895	0.015348	6.383533	0.000000	0.000000
337.114708	16.043717	2.147550	0.007377	13.297043	0.015353	6.372581	0.000000	0.000000
337.134710	16.043717	2.157866	0.007370	13.360919	0.015340	6.403194	0.000000	0.000000
337.154712	16.043636	2.148464	0.007376	13.302706	0.015352	6.375295	0.000000	0.000000
337.174714	16.043717	2.147047	0.007377	13.293932	0.015354	6.371090	0.000000	0.000000
337.194716	16.043717	2.149384	0.007376	13.308399	0.015351	6.378023	0.000000	0.000000
337.214718	16.043717	2.150053	0.007375	13.312539	0.015350	6.380008	0.000000	0.000000
337.234720	16.043717	2.146495	0.007378	13.290510	0.015355	6.369450	0.000000	0.000000
337.254722	16.043717	2.157125	0.007371	13.356329	0.015341	6.400994	0.000000	0.000000
337.274724	16.043717	2.153501	0.007373	13.333888	0.015346	6.390239	0.000000	0.000000
337.294726	16.043717	2.148360	0.007376	13.302061	0.015352	6.374986	0.000000	0.000000
337.314728	16.043717	2.153779	0.007373	13.335612	0.015345	6.391065	0.000000	0.000000
337.334730	16.043717	2.142156	0.007380	13.263645	0.015360	6.356575	0.000000	0.000000
337.354732	16.043717	2.144196	0.007379	13.276277	0.015357	6.362629	0.000000	0.000000
337.374734	16.043717	2.146476	0.007378	13.290395	0.015355	6.369395	0.000000	0.000000
337.394736	16.043717	2.146568	0.007377	13.290964	0.015354	6.369668	0.000000	0.000000
337.414738	16.043717	2.137923	0.007383	13.237434	0.015366	6.344014	0.000000	0.000000
337.434740	16.043717	2.145707	0.007378	13.285631	0.015356	6.367112	0.000000	0.000000
337.454742	16.043636	2.148255	0.007376	13.301407	0.015352	6.374673	0.000000	0.000000
337.474744	16.043636	2.143068	0.007380	13.269291	0.015359	6.359281	0.000000	0.000000
337.494746	16.043717	2.145476	0.007378	13.284202	0.015356	6.366427	0.000000	0.000000
337.514748	16.043717	2.150218	0.007375	13.313566	0.015350	6.380500	0.000000	0.000000
337.534750	16.043717	2.149889	0.007375	13.311529	0.015350	6.379524	0.000000	0.000000
337.554752	16.043717	2.150935	0.007375	13.318003	0.015349	6.382626	0.000000	0.000000
337.574754	16.043717	2.151388	0.007375	13.320810	0.015348	6.383971	0.000000	0.000000
337.594756	16.043717	2.146905	0.007377	13.293052	0.015354	6.370669	0.000000	0.000000
337.614758	16.043717	2.147662	0.007377	13.297738	0.015353	6.372914	0.000000	0.000000
337.634760	16.043717	2.147037	0.007377	13.293869	0.015354	6.371060	0.000000	0.000000
337.654762	16.043717	2.148522	0.007376	13.303060	0.015352	6.375465	0.000000	0.000000
337.674764	16.043636	2.147557	0.007377	13.297090	0.015353	6.372604	0.000000	0.000000
337.694766	16.043717	2.143683	0.007379	13.273103	0.015358	6.361108	0.000000	0.000000
337.714768	16.043717	2.152511	0.007374	13.327763	0.015347	6.387304	0.000000	0.000000
337.734770	16.043636	2.147625	0.007377	13.297506	0.015353	6.372803	0.000000	0.000000
337.754772	16.043717	2.144517	0.007379	13.278267	0.015357	6.363583	0.000000	0.000000
337.774774	16.043717	2.145149	0.007378	13.282179	0.015356	6.365458	0.000000	0.000000
337.794776	16.043717	2.145884	0.007378	13.286728	0.015355	6.367638	0.000000	0.000000
337.814778	16.043717	2.147240	0.007377	13.295124	0.015354	6.371662	0.000000	0.000000
337.834780	16.043717	2.144650	0.007379	13.279089	0.015357	6.363977	0.000000	0.000000
337.854782	16.043717	2.143229	0.007380	13.270290	0.015359	6.359760	0.000000	0.000000
337.874784	16.043717	2.147072	0.007377	13.294087	0.015354	6.371164	0.000000	0.000000
337.894786	16.043717	2.143719	0.007379	13.273320	0.015358	6.361212	0.000000	0.000000
337.914788	16.043717	2.143695	0.007379	13.273176	0.015358	6.361143	0.000000	0.000000
337.934790	16.043717	2.143605	0.007379	13.272615	0.015358	6.360874	0.000000	0.000000
337.954792	16.043636	2.150349	0.007375	13.314371	0.015349	6.380886	0.000000	0.000000
337.974794	16.043717	2.147886	0.007377	13.299123	0.015353	6.373578	0.000000	0.000000
337.994796	16.043717	2.146621	0.007377	13.291291	0.015354	6.369825	0.000000	0.000000
338.014798	16.043717	2.148687	0.007376	13.304086	0.015352	6.375957	0.000000	0.000000
338.034800	16.043717	2.143493	0.007379	13.271927	0.015358	6.360544	0.000000	0.000000
338.054802	16.043717	2.147624	0.007377	13.297501	0.015353	6.372801	0.000000	0.000000
338.074804	16.043717	2.145066	0.007378	13.281665	0.015356	6.365211	0.000000	0.000000
338.094806	16.043636	2.151203	0.007375	13.319661	0.015348	6.383421	0.000000	0.000000
338.114808	16.043717	2.155190	0.007372	13.344348	0.015343	6.395252	0.000000	0.000000
338.134810	16.043717	2.150882	0.007375	13.317674	0.015349	6.382468	0.000000	0.000000
338.154812	16.043717	2.146032	0.007378	13.287646	0.015355	6.368078	0.000000	0.000000
338.174814	16.043636	2.154411	0.007373	13.339524	0.015344	6.392940	0.000000	0.000000
338.194816	16.043717	2.152634	0.007374	13.328522	0.015347	6.387668	0.000000	0.000000
338.214818	16.043636	2.153965	0.007373	13.336766	0.015345	6.391618	0.000000	0.000000
338.234820	16.043717	2.154207	0.007373	13.338263	0.015345	6.392336	0.000000	0.000000
338.254822	16.043717	2.151550	0.007374	13.321812	0.015348	6.384452	0.000000	0.000000
338.274824	16.043717	2.154884	0.007372	13.342453	0.015344	6.394344	0.000000	0.000000
338.294826	16.043636	2.150992	0.007375	13.318354	0.015349	6.382795	0.000000	0.000000
338.314828	16.043717	2.151722	0.007374	13.322873	0.015348	6.384960	0.000000	0.000000
338.334830	16.043717	2.152801	0.007374	13.329557	0.015346	6.388163	0.000000	0.000000
338.354832	16.043717	2.150578	0.007375	13.315795	0.015349	6.381568	0.000000	0.000000
338.374834	16.043717	2.151440	0.007374	13.321131	0.015348	6.384125	0.000000	0.000000
338.394836	16.043636	2.146150	0.007378	13.288373	0.015355	6.368426	0.000000	0.000000
338.414838	16.043717	2.146171	0.007378	13.288503	0.015355	6.368489	0.000000	0.000000
338.434840	16.043717	2.146177	0.007378	13.288541	0.015355	6.368507	0.000000	0.000000
338.454842	16.043717	2.141939	0.007380	13.262300	0.015360	6.355931	0.000000	0.000000
338.474844	16.043636	2.147598	0.007377	13.297343	0.015353	6.372725	0.000000	0.000000
338.494846	16.043717	2.152526	0.007374	13.327855	0.015347	6.387348	0.000000	0.000000
338.514848	16.043636	2.153100	0.007373	13.331411	0.015346	6.389052	0.000000	0.000000
338.534850	16.043636	2.148712	0.007376	13.304239	0.015352	6.376030	0.000000	0.000000
338.554852	16.043717	2.151642	0.007374	13.322378	0.015348	6.384723	0.000000	0.000000
338.574854	16.043717	2.147630	0.007377	13.297536	0.015353	6.372818	0.000000	0.000000
338.594856	16.043717	2.149222	0.007376	13.307394	0.015351	6.377542	0.000000	0.000000
338.614858	16.043717	2.150703	0.007375	13.316568	0.015349	6.381939	0.000000	0.000000
338.634860	16.043717	2.152877	0.007374	13.330025	0.015346	6.388388	0.000000	0.000000
338.654862	16.043636	2.154394	0.007373	13.339423	0.015344	6.392892	0.000000	0.000000
338.674864	16.043636	2.156293	0.007371	13.351178	0.015342	6.398525	0.000000	0.000000
338.694866	16.043717	2.159400	0.007370	13.370417	0.015338	6.407746	0.000000	0.000000
338.714868	16.043717	2.148947	0.007376	13.305695	0.015351	6.376728	0.000000	0.000000
338.734870	16.043636	2.150649	0.007375	13.316234	0.015349	6.381778	0.000000	0.000000
338.754872	16.043717	2.151454	0.007374	13.321218	0.015348	6.384167	0.000000	0.000000
338.774874	16.043717	2.152918	0.007374	13.330284	0.015346	6.388512	0.000000	0.000000
338.794876	16.043636	2.156253	0.007371	13.350930	0.015342	6.398407	0.000000	0.000000
338.814878	16.043717	2.154869	0.007372	13.342360	0.015344	6.394299	0.000000	0.000000
338.834880	16.043717	2.150965	0.007375	13.318188	0.015349	6.382715	0.000000	0.000000
338.854882	16.043717	2.156632	0.007371	13.353277	0.015341	6.399531	0.000000	0.000000
338.874884	16.043717	2.151744	0.007374	13.323012	0.015348	6.385027	0.000000	0.000000
338.894886	16.043717	2.151092	0.007375	13.318972	0.015349	6.383091	0.000000	0.000000
338.914888	16.043636	2.156858	0.007371	13.354677	0.015341	6.400202	0.000000	0.000000
338.934890	16.043717	2.146438	0.007378	13.290158	0.015355	6.369282	0.000000	0.000000
338.954892	16.043717	2.143581	0.007379	13.272471	0.015358	6.360805	0.000000	0.000000
338.974894	16.043717	2.145539	0.007378	13.284594	0.015356	6.366615	0.000000	0.000000
338.994896	16.043636	2.147337	0.007377	13.295726	0.015353	6.371950	0.000000	0.000000
339.014898	16.043717	2.145941	0.007378	13.287082	0.015355	6.367807	0.000000	0.000000
339.034900	16.043717	2.148661	0.007376	13.303920	0.015352	6.375877	0.000000	0.000000
339.054902	16.043636	2.143675	0.007379	13.273048	0.015358	6.361082	0.000000	0.000000
339.074904	16.043717	2.148211	0.007376	13.301135	0.015352	6.374542	0.000000	0.000000
339.094906	16.043717	2.148749	0.007376	13.304465	0.015352	6.376138	0.000000	0.000000
339.114908	16.043717	2.149590	0.007376	13.309678	0.015351	6.378636	0.000000	0.000000
339.134910	16.043717	2.142413	0.007380	13.265235	0.015360	6.357337	0.000000	0.000000
339.154912	16.043717	2.143175	0.007380	13.269953	0.015359	6.359598	0.000000	0.000000
339.174914	16.043636	2.151928	0.007374	13.324153	0.015347	6.385574	0.000000	0.000000
339.194916	16.043717	2.149427	0.007376	13.308668	0.015351	6.378152	0.000000	0.000000
339.214918	16.043717	2.150263	0.007375	13.313843	0.015350	6.380633	0.000000	0.000000
339.234920	16.043636	2.145003	0.007378	13.281275	0.015356	6.365025	0.000000	0.000000
339.254922	16.043717	2.146857	0.007377	13.292756	0.015354	6.370526	0.000000	0.000000
339.274924	16.043717	2.143354	0.007379	13.271066	0.015359	6.360132	0.000000	0.000000
339.294926	16.043717	2.141311	0.007381	13.258415	0.015361	6.354069	0.000000	0.000000
339.314928	16.043717	2.146445	0.007378	13.290202	0.015355	6.369303	0.000000	0.000000
339.334930	16.043717	2.141026	0.007381	13.256651	0.015362	6.353223	0.000000	0.000000
339.354932	16.043717	2.145416	0.007378	13.283832	0.015356	6.366250	0.000000	0.000000
339.374934	16.043717	2.147374	0.007377	13.295957	0.015353	6.372061	0.000000	0.000000
339.394936	16.043717	2.139486	0.007382	13.247115	0.015364	6.348653	0.000000	0.000000
339.414938	16.043636	2.132140	0.007386	13.201632	0.015373	6.326855	0.000000	0.000000
339.434940	16.043636	2.141451	0.007381	13.259278	0.015361	6.354483	0.000000	0.000000
339.454942	16.043717	2.139918	0.007382	13.249788	0.015363	6.349934	0.000000	0.000000
339.474944	16.043717	2.124364	0.007391	13.153483	0.015383	6.303780	0.000000	0.000000
339.494946	16.043636	2.123251	0.007392	13.146593	0.015384	6.300478	0.000000	0.000000
339.514948	16.043717	2.122282	0.007393	13.140593	0.015386	6.297603	0.000000	0.000000
339.534950	16.043717	2.124361	0.007391	13.153462	0.015383	6.303770	0.000000	0.000000
339.554952	16.043717	2.127428	0.007389	13.172456	0.015379	6.312873	0.000000	0.000000
339.574954	16.043636	2.129476	0.007388	13.185134	0.015376	6.318949	0.000000	0.000000
339.594956	16.043717	2.125333	0.007391	13.159483	0.015382	6.306656	0.000000	0.000000
339.614958	16.043717	2.129476	0.007388	13.185137	0.015376	6.318950	0.000000	0.000000
339.634960	16.043717	2.129399	0.007388	13.184660	0.015376	6.318722	0.000000	0.000000
339.654962	16.043636	2.130949	0.007387	13.194257	0.015374	6.323321	0.000000	0.000000
339.674964	16.043717	2.127411	0.007389	13.172350	0.015379	6.312822	0.000000	0.000000
339.694966	16.043717	2.120087	0.007394	13.127000	0.015388	6.291088	0.000000	0.000000
339.714968	16.043717	2.124518	0.007391	13.154433	0.015383	6.304236	0.000000	0.000000
339.734970	16.043717	2.120447	0.007394	13.129227	0.015388	6.292156	0.000000	0.000000
339.754972	16.043717	2.130811	0.007387	13.193402	0.015375	6.322911	0.000000	0.000000
339.774974	16.043717	2.131649	0.007387	13.198591	0.015374	6.325398	0.000000	0.000000
339.794976	16.043717	2.132146	0.007386	13.201667	0.015373	6.326872	0.000000	0.000000
339.814978	16.043717	2.126706	0.007390	13.167986	0.015380	6.310731	0.000000	0.000000
339.834980	16.043717	2.129938	0.007388	13.187995	0.015376	6.320320	0.000000	0.000000
339.854982	16.043717	2.125374	0.007391	13.159734	0.015382	6.306776	0.000000	0.000000
339.874984	16.043717	2.126347	0.007390	13.165761	0.015380	6.309665	0.000000	0.000000
339.894986	16.043717	2.132055	0.007386	13.201103	0.015373	6.326602	0.000000	0.000000
339.914988	16.043636	2.130091	0.007388	13.188945	0.015375	6.320776	0.000000	0.000000
339.934990	16.043717	2.131563	0.007387	13.198057	0.015374	6.325142	0.000000	0.000000
339.954992	16.043717	2.126271	0.007390	13.165293	0.015380	6.309440	0.000000	0.000000
339.974994	16.043717	2.129937	0.007388	13.187990	0.015376	6.320318	0.000000	0.000000
339.994996	16.043717	2.133057	0.007386	13.207308	0.015372	6.329576	0.000000	0.000000
340.014998	16.043717	2.131846	0.007387	13.199810	0.015373	6.325983	0.000000	0.000000
340.035000	16.043717	2.129803	0.007388	13.187162	0.015376	6.319921	0.000000	0.000000
340.055002	16.043636	2.130073	0.007388	13.188828	0.015376	6.320719	0.000000	0.000000
340.075004	16.043717	2.129468	0.007388	13.185088	0.015376	6.318927	0.000000	0.000000
340.095006	16.043717	2.129927	0.007388	13.187930	0.015376	6.320289	0.000000	0.000000
340.115008	16.043636	2.139690	0.007382	13.248378	0.015363	6.349258	0.000000	0.000000
340.135010	16.043717	2.131921	0.007387	13.200276	0.015373	6.326206	0.000000	0.000000
340.155012	16.043717	2.134926	0.007385	13.218878	0.015369	6.335121	0.000000	0.000000
340.175014	16.043636	2.134710	0.007385	13.217541	0.015370	6.334480	0.000000	0.000000
340.195016	16.043636	2.135846	0.007384	13.224579	0.015368	6.337853	0.000000	0.000000
340.215018	16.043717	2.136581	0.007384	13.229125	0.015367	6.340032	0.000000	0.000000
340.235020	16.043636	2.128815	0.007388	13.181045	0.015377	6.316989	0.000000	0.000000
340.255022	16.043717	2.132988	0.007386	13.206880	0.015372	6.329371	0.000000	0.000000
340.275024	16.043717	2.127469	0.007389	13.172709	0.015379	6.312994	0.000000	0.000000
340.295026	16.043717	2.129692	0.007388	13.186473	0.015376	6.319591	0.000000	0.000000
340.315028	16.043636	2.129758	0.007388	13.186879	0.015376	6.319785	0.000000	0.000000
340.335030	16.043717	2.131495	0.007387	13.197635	0.015374	6.324940	0.000000	0.000000
340.355032	16.043717	2.126969	0.007390	13.169613	0.015380	6.311511	0.000000	0.000000
340.375034	16.043636	2.130016	0.007388	13.188480	0.015376	6.320552	0.000000	0.000000
340.395036	16.043717	2.129406	0.007388	13.184698	0.015376	6.318740	0.000000	0.000000
340.415038	16.043717	2.126409	0.007390	13.166142	0.015380	6.309847	0.000000	0.000000
340.435040	16.043717	2.129905	0.007388	13.187791	0.015376	6.320222	0.000000	0.000000
340.455042	16.043717	2.127981	0.007389	13.175875	0.015378	6.314512	0.000000	0.000000
340.475044	16.043717	2.126432	0.007390	13.166287	0.015380	6.309916	0.000000	0.000000
340.495046	16.043717	2.132245	0.007386	13.202282	0.015373	6.327167	0.000000	0.000000
340.515048	16.043717	2.133890	0.007385	13.212467	0.015371	6.332048	0.000000	0.000000
340.535050	16.043717	2.127676	0.007389	13.173988	0.015379	6.313607	0.000000	0.000000
340.555052	16.043717	2.130211	0.007388	13.189688	0.015375	6.321132	0.000000	0.000000
340.575054	16.043636	2.129621	0.007388	13.186035	0.015376	6.319381	0.000000	0.000000
340.595056	16.043717	2.130222	0.007388	13.189756	0.015375	6.321164	0.000000	0.000000
340.615058	16.043717	2.133768	0.007385	13.211710	0.015371	6.331685	0.000000	0.000000
340.635060	16.043636	2.127927	0.007389	13.175546	0.015378	6.314354	0.000000	0.000000
340.655062	16.043717	2.134536	0.007385	13.216463	0.015370	6.333963	0.000000	0.000000
340.675064	16.043717	2.130280	0.007388	13.190113	0.015375	6.321335	0.000000	0.000000
340.695066	16.043717	2.131035	0.007387	13.194785	0.015374	6.323574	0.000000	0.000000
340.715068	16.043636	2.132248	0.007386	13.202299	0.015373	6.327175	0.000000	0.000000
340.735070	16.043717	2.126366	0.007390	13.165878	0.015380	6.309721	0.000000	0.000000
340.755072	16.043717	2.129937	0.007388	13.187987	0.015376	6.320316	0.000000	0.000000
340.775074	16.043717	2.130286	0.007388	13.190149	0.015375	6.321352	0.000000	0.000000
340.795076	16.043717	2.128695	0.007389	13.180299	0.015377	6.316632	0.000000	0.000000
340.815078	16.043717	2.126262	0.007390	13.165233	0.015380	6.309412	0.000000	0.000000
340.835080	16.043636	2.124301	0.007391	13.153091	0.015383	6.303593	0.000000	0.000000
340.855082	16.043717	2.128605	0.007389	13.179744	0.015377	6.316366	0.000000	0.000000
340.875084	16.043717	2.128554	0.007389	13.179428	0.015378	6.316214	0.000000	0.000000
340.895086	16.043636	2.125175	0.007391	13.158503	0.015382	6.306186	0.000000	0.000000
340.915088	16.043717	2.132760	0.007386	13.205470	0.015372	6.328695	0.000000	0.000000
340.935090	16.043717	2.128025	0.007389	13.176153	0.015378	6.314645	0.000000	0.000000
340.955092	16.043717	2.123663	0.007392	13.149144	0.015384	6.301701	0.000000	0.000000
340.975094	16.043717	2.122831	0.007392	13.143993	0.015385	6.299232	0.000000	0.000000
340.995096	16.043717	2.122114	0.007393	13.139553	0.015386	6.297104	0.000000	0.000000
341.015098	16.043717	2.123988	0.007391	13.151156	0.015383	6.302665	0.000000	0.000000
341.035100	16.043717	2.121783	0.007393	13.137503	0.015386	6.296122	0.000000	0.000000
341.055102	16.043717	2.127812	0.007389	13.174832	0.015378	6.314012	0.000000	0.000000
341.075104	16.043717	2.126515	0.007390	13.166799	0.015380	6.310162	0.000000	0.000000
341.095106	16.043717	2.130520	0.007387	13.191597	0.015375	6.322046	0.000000	0.000000
341.115108	16.043717	2.126975	0.007390	13.169646	0.015380	6.311526	0.000000	0.000000
341.135110	16.043717	2.125744	0.007390	13.162029	0.015381	6.307876	0.000000	0.000000
341.155112	16.043636	2.120320	0.007394	13.128445	0.015388	6.291781	0.000000	0.000000
341.175114	16.043717	2.119618	0.007394	13.124095	0.015389	6.289696	0.000000	0.000000
341.195116	16.043717	2.119311	0.007394	13.122198	0.015389	6.288787	0.000000	0.000000
341.215118	16.043636	2.126496	0.007390	13.166681	0.015380	6.310106	0.000000	0.000000
341.235120	16.043636	2.127481	0.007389	13.172782	0.015379	6.313030	0.000000	0.000000
341.255122	16.043717	2.127744	0.007389	13.174413	0.015379	6.313811	0.000000	0.000000
341.275124	16.043636	2.130241	0.007388	13.189868	0.015375	6.321218	0.000000	0.000000
341.295126	16.043717	2.122236	0.007393	13.140307	0.015386	6.297466	0.000000	0.000000
341.315128	16.043717	2.124403	0.007391	13.153726	0.015383	6.303897	0.000000	0.000000
341.335130	16.043717	2.121474	0.007393	13.135586	0.015387	6.295203	0.000000	0.000000
341.355132	16.043636	2.123770	0.007392	13.149803	0.015384	6.302017	0.000000	0.000000
341.375134	16.043717	2.130576	0.007387	13.191948	0.015375	6.322215	0.000000	0.000000
341.395136	16.043717	2.120097	0.007394	13.127065	0.015388	6.291120	0.000000	0.000000
341.415138	16.043717	2.126296	0.007390	13.165446	0.015380	6.309513	0.000000	0.000000
341.435140	16.043636	2.126381	0.007390	13.165974	0.015380	6.309766	0.000000	0.000000
341.455142	16.043717	2.121858	0.007393	13.137966	0.015386	6.296344	0.000000	0.000000
341.475144	16.043717	2.126337	0.007390	13.165696	0.015380	6.309633	0.000000	0.000000
341.495146	16.043717	2.128286	0.007389	13.177764	0.015378	6.315417	0.000000	0.000000
341.515148	16.043717	2.126803	0.007390	13.168582	0.015380	6.311016	0.000000	0.000000
341.535150	16.043717	2.128578	0.007389	13.179572	0.015378	6.316283	0.000000	0.000000
341.555152	16.043717	2.126190	0.007390	13.164789	0.015381	6.309199	0.000000	0.000000
341.575154	16.043717	2.125816	0.007390	13.162473	0.015381	6.308089	0.000000	0.000000
341.595156	16.043717	2.126549	0.007390	13.167011	0.015380	6.310264	0.000000	0.000000
341.615158	16.043717	2.118734	0.007395	13.118620	0.015390	6.287072	0.000000	0.000000
341.635160	16.043636	2.128358	0.007389	13.178211	0.015378	6.315631	0.000000	0.000000
341.655162	16.043717	2.124095	0.007391	13.151820	0.015383	6.302983	0.000000	0.000000
341.675164	16.043717	2.120611	0.007394	13.130245	0.015388	6.292644	0.000000	0.000000
341.695166	16.043717	2.120802	0.007393	13.131426	0.015387	6.293210	0.000000	0.000000
341.715168	16.043717	2.119773	0.007394	13.125053	0.015389	6.290155	0.000000	0.000000
341.735170	16.043717	2.118362	0.007395	13.116323	0.015391	6.285971	0.000000	0.000000
341.755172	16.043717	2.122703	0.007392	13.143201	0.015385	6.298853	0.000000	0.000000
341.775174	16.043717	2.121595	0.007393	13.136338	0.015386	6.295563	0.000000	0.000000
341.795176	16.043717	2.127311	0.007389	13.171729	0.015379	6.312525	0.000000	0.000000
341.815178	16.043636	2.126376	0.007390	13.165941	0.015380	6.309751	0.000000	0.000000
341.835180	16.043717	2.123495	0.007392	13.148104	0.015384	6.301202	0.000000	0.000000
341.855182	16.043717	2.121051	0.007393	13.132967	0.015387	6.293948	0.000000	0.000000
341.875184	16.043717	2.120126	0.007394	13.127245	0.015388	6.291206	0.000000	0.000000
341.895186	16.043636	2.119100	0.007394	13.120888	0.015390	6.288159	0.000000	0.000000
341.915188	16.043717	2.123774	0.007392	13.149827	0.015384	6.302028	0.000000	0.000000
341.935190	16.043717	2.119492	0.007394	13.123316	0.015389	6.289323	0.000000	0.000000
341.955192	16.043717	2.118548	0.007395	13.117474	0.015390	6.286523	0.000000	0.000000
341.975194	16.043717	2.120647	0.007394	13.130465	0.015388	6.292749	0.000000	0.000000
341.995196	16.043717	2.115803	0.007397	13.100473	0.015394	6.278375	0.000000	0.000000
342.015198	16.043717	2.122569	0.007392	13.142368	0.015385	6.298453	0.000000	0.000000
342.035200	16.043636	2.120515	0.007394	13.129649	0.015388	6.292358	0.000000	0.000000
342.055202	16.043717	2.124725	0.007391	13.155716	0.015382	6.304850	0.000000	0.000000
342.075204	16.043717	2.121117	0.007393	13.133376	0.015387	6.294144	0.000000	0.000000
342.095206	16.043717	2.123974	0.007391	13.151069	0.015383	6.302623	0.000000	0.000000
342.115208	16.043717	2.120180	0.007394	13.127574	0.015388	6.291364	0.000000	0.000000
342.135210	16.043717	2.121570	0.007393	13.136185	0.015387	6.295490	0.000000	0.000000
342.155212	16.043717	2.119110	0.007394	13.120951	0.015390	6.288189	0.000000	0.000000
342.175214	16.043636	2.120945	0.007393	13.132314	0.015387	6.293635	0.000000	0.000000
342.195216	16.043717	2.124349	0.007391	13.153388	0.015383	6.303735	0.000000	0.000000
342.215218	16.043717	2.121708	0.007393	13.137040	0.015386	6.295900	0.000000	0.000000
342.235220	16.043717	2.121313	0.007393	13.134590	0.015387	6.294726	0.000000	0.000000
342.255222	16.043717	2.118615	0.007395	13.117885	0.015390	6.286720	0.000000	0.000000
342.275224	16.043717	2.115538	0.007397	13.098834	0.015394	6.277590	0.000000	0.000000
342.295226	16.043717	2.127283	0.007389	13.171557	0.015379	6.312442	0.000000	0.000000
342.315228	16.043636	2.125038	0.007391	13.157654	0.015382	6.305779	0.000000	0.000000
342.335230	16.043717	2.119200	0.007394	13.121509	0.015390	6.288457	0.000000	0.000000
342.355232	16.043717	2.125586	0.007390	13.161046	0.015381	6.307405	0.000000	0.000000
342.375234	16.043717	2.123606	0.007392	13.148790	0.015384	6.301531	0.000000	0.000000
342.395236	16.043717	2.127083	0.007390	13.170319	0.015379	6.311849	0.000000	0.000000
342.415238	16.043717	2.123833	0.007392	13.150195	0.015384	6.302204	0.000000	0.000000
342.435240	16.043717	2.128797	0.007388	13.180933	0.015377	6.316936	0.000000	0.000000
342.454242	16.043636	2.122504	0.007392	13.141968	0.015385	6.298262	0.000000	0.000000
342.474244	16.043717	2.116975	0.007396	13.107733	0.015392	6.281855	0.000000	0.000000
342.494246	16.043717	2.126783	0.007390	13.168459	0.015380	6.310958	0.000000	0.000000
342.514248	16.043717	2.126643	0.007390	13.167591	0.015380	6.310541	0.000000	0.000000
342.534250	16.043717	2.122857	0.007392	13.144154	0.015385	6.299309	0.000000	0.000000
342.554252	16.043717	2.117985	0.007395	13.113984	0.015391	6.284851	0.000000	0.000000
342.574254	16.043717	2.121921	0.007393	13.138355	0.015386	6.296530	0.000000	0.000000
342.594256	16.043717	2.124427	0.007391	13.153870	0.015383	6.303966	0.000000	0.000000
342.614258	16.043717	2.125574	0.007390	13.160973	0.015381	6.307370	0.000000	0.000000
342.634260	16.043717	2.126679	0.007390	13.167814	0.015380	6.310648	0.000000	0.000000
342.654262	16.043717	2.124786	0.007391	13.156094	0.015382	6.305032	0.000000	0.000000
342.674264	16.043717	2.119404	0.007394	13.122769	0.015389	6.289061	0.000000	0.000000
342.694266	16.043717	2.121322	0.007393	13.134647	0.015387	6.294753	0.000000	0.000000
342.714268	16.043636	2.118359	0.007395	13.116298	0.015391	6.285960	0.000000	0.000000
342.734270	16.043717	2.119791	0.007394	13.125170	0.015389	6.290212	0.000000	0.000000
342.754272	16.043717	2.126212	0.007390	13.164923	0.015381	6.309263	0.000000	0.000000
342.774274	16.043717	2.122874	0.007392	13.144260	0.015385	6.299360	0.000000	0.000000
342.794276	16.043717	2.120075	0.007394	13.126929	0.015388	6.291054	0.000000	0.000000
342.814278	16.043717	2.127638	0.007389	13.173754	0.015379	6.313495	0.000000	0.000000
342.834280	16.043717	2.126534	0.007390	13.166916	0.015380	6.310218	0.000000	0.000000
342.854282	16.043636	2.122478	0.007392	13.141804	0.015385	6.298183	0.000000	0.000000
342.874284	16.043717	2.124869	0.007391	13.156611	0.015382	6.305280	0.000000	0.000000
342.894286	16.043717	2.124946	0.007391	13.157088	0.015382	6.305508	0.000000	0.000000
342.914288	16.043717	2.124709	0.007391	13.155618	0.015382	6.304803	0.000000	0.000000
342.934290	16.043717	2.122565	0.007392	13.142343	0.015385	6.298442	0.000000	0.000000
342.954292	16.043717	2.126807	0.007390	13.168609	0.015380	6.311029	0.000000	0.000000
342.974294	16.043717	2.125811	0.007390	13.162440	0.015381	6.308073	0.000000	0.000000
342.994296	16.043717	2.131633	0.007387	13.198490	0.015374	6.325350	0.000000	0.000000
343.014298	16.043717	2.123774	0.007392	13.149827	0.015384	6.302028	0.000000	0.000000
343.034300	16.043636	2.122909	0.007392	13.144472	0.015385	6.299462	0.000000	0.000000
343.054302	16.043717	2.123202	0.007392	13.146285	0.015384	6.300331	0.000000	0.000000
343.074304	16.043717	2.128163	0.007389	13.177002	0.015378	6.315052	0.000000	0.000000
343.094306	16.043717	2.125582	0.007390	13.161022	0.015381	6.307393	0.000000	0.000000
343.114308	16.043636	2.129264	0.007388	13.183822	0.015377	6.318320	0.000000	0.000000
343.134310	16.043717	2.131320	0.007387	13.196554	0.015374	6.324422	0.000000	0.000000
343.154312	16.043717	2.122572	0.007392	13.142384	0.015385	6.298461	0.000000	0.000000
343.174314	16.043717	2.121352	0.007393	13.134835	0.015387	6.294843	0.000000	0.000000
343.194316	16.043717	2.126031	0.007390	13.163807	0.015381	6.308728	0.000000	0.000000
343.214318	16.043717	2.121819	0.007393	13.137723	0.015386	6.296228	0.000000	0.000000
343.234320	16.043717	2.127001	0.007390	13.169812	0.015380	6.311606	0.000000	0.000000
343.254322	16.043717	2.117090	0.007396	13.108444	0.015392	6.282195	0.000000	0.000000
343.274324	16.043717	2.119698	0.007394	13.124593	0.015389	6.289935	0.000000	0.000000
343.294326	16.043636	2.130484	0.007387	13.191374	0.015375	6.321939	0.000000	0.000000
343.314328	16.043717	2.126539	0.007390	13.166951	0.015380	6.310235	0.000000	0.000000
343.334330	16.043717	2.123561	0.007392	13.148512	0.015384	6.301398	0.000000	0.000000
343.354332	16.043717	2.124248	0.007391	13.152762	0.015383	6.303435	0.000000	0.000000
343.374334	16.043717	2.124258	0.007391	13.152827	0.015383	6.303466	0.000000	0.000000
343.394336	16.043717	2.123669	0.007392	13.149176	0.015384	6.301716	0.000000	0.000000
343.414338	16.043717	2.127929	0.007389	13.175556	0.015378	6.314359	0.000000	0.000000
343.434340	16.043717	2.127397	0.007389	13.172262	0.015379	6.312780	0.000000	0.000000
343.454342	16.043717	2.122243	0.007393	13.140350	0.015386	6.297487	0.000000	0.000000
343.474344	16.043717	2.126239	0.007390	13.165089	0.015381	6.309342	0.000000	0.000000
343.494346	16.043717	2.126815	0.007390	13.168661	0.015380	6.311054	0.000000	0.000000
343.514348	16.043717	2.122020	0.007393	13.138970	0.015386	6.296825	0.000000	0.000000
343.534350	16.043717	2.120228	0.007394	13.127874	0.015388	6.291507	0.000000	0.000000
343.554352	16.043717	2.121635	0.007393	13.136583	0.015386	6.295681	0.000000	0.000000
343.574354	16.043717	2.118630	0.007395	13.117981	0.015390	6.286766	0.000000	0.000000
343.594356	16.043717	2.120564	0.007394	13.129951	0.015388	6.292503	0.000000	0.000000
343.614358	16.043717	2.123707	0.007392	13.149416	0.015384	6.301831	0.000000	0.000000
343.634360	16.043717	2.123552	0.007392	13.148458	0.015384	6.301372	0.000000	0.000000
343.654362	16.043717	2.119889	0.007394	13.125777	0.015389	6.290503	0.000000	0.000000
343.674364	16.043717	2.124867	0.007391	13.156595	0.015382	6.305272	0.000000	0.000000
343.694366	16.043717	2.125354	0.007391	13.159611	0.015382	6.306717	0.000000	0.000000
343.714368	16.043717	2.122230	0.007393	13.140269	0.015386	6.297447	0.000000	0.000000
343.734370	16.043717	2.126245	0.007390	13.165130	0.015381	6.309362	0.000000	0.000000
343.754372	16.043717	2.123067	0.007392	13.145450	0.015385	6.299930	0.000000	0.000000
343.774374	16.043717	2.122357	0.007392	13.141058	0.015386	6.297826	0.000000	0.000000
343.794376	16.043717	2.117116	0.007396	13.108607	0.015392	6.282274	0.000000	0.000000
343.814378	16.043636	2.121548	0.007393	13.136049	0.015386	6.295425	0.000000	0.000000
343.834380	16.043636	2.119740	0.007394	13.124855	0.015389	6.290060	0.000000	0.000000
343.854382	16.043717	2.125533	0.007390	13.160719	0.015381	6.307248	0.000000	0.000000
343.874384	16.043717	2.118498	0.007395	13.117161	0.015390	6.286373	0.000000	0.000000
343.894386	16.043636	2.120044	0.007394	13.126733	0.015388	6.290960	0.000000	0.000000
343.914388	16.043717	2.125571	0.007390	13.160956	0.015381	6.307362	0.000000	0.000000
343.934390	16.043717	2.122944	0.007392	13.144687	0.015385	6.299565	0.000000	0.000000
343.954392	16.043636	2.117534	0.007395	13.111191	0.015392	6.283512	0.000000	0.000000
343.974394	16.043717	2.121132	0.007393	13.133471	0.015387	6.294190	0.000000	0.000000
343.994396	16.043717	2.117064	0.007396	13.108283	0.015392	6.282118	0.000000	0.000000
344.014398	16.043717	2.122820	0.007392	13.143925	0.015385	6.299200	0.000000	0.000000
344.034400	16.043717	2.117629	0.007395	13.111779	0.015392	6.283794	0.000000	0.000000
344.054402	16.043717	2.123466	0.007392	13.147921	0.015384	6.301115	0.000000	0.000000
344.074404	16.043717	2.122619	0.007392	13.142678	0.015385	6.298602	0.000000	0.000000
344.094406	16.043717	2.129313	0.007388	13.184124	0.015377	6.318465	0.000000	0.000000
344.114408	16.043717	2.122058	0.007393	13.139204	0.015386	6.296937	0.000000	0.000000
344.134410	16.043717	2.116587	0.007396	13.105332	0.015393	6.280704	0.000000	0.000000
344.154412	16.043717	2.123761	0.007392	13.149748	0.015384	6.301990	0.000000	0.000000
344.174414	16.043636	2.123675	0.007392	13.149217	0.015384	6.301736	0.000000	0.000000
344.194416	16.043717	2.125158	0.007391	13.158397	0.015382	6.306135	0.000000	0.000000
344.214418	16.043717	2.113618	0.007398	13.086945	0.015397	6.271892	0.000000	0.000000
344.234420	16.043717	2.121179	0.007393	13.133762	0.015387	6.294329	0.000000	0.000000
344.254422	16.043717	2.111732	0.007399	13.075266	0.015399	6.266295	0.000000	0.000000
344.274424	16.043717	2.117342	0.007396	13.110007	0.015392	6.282944	0.000000	0.000000
344.294426	16.043717	2.127828	0.007389	13.174933	0.015378	6.314060	0.000000	0.000000
344.314428	16.043636	2.122046	0.007393	13.139128	0.015386	6.296901	0.000000	0.000000
344.334430	16.043717	2.127447	0.007389	13.172573	0.015379	6.312929	0.000000	0.000000
344.354432	16.043717	2.127118	0.007390	13.170534	0.015379	6.311952	0.000000	0.000000
344.374434	16.043717	2.127473	0.007389	13.172731	0.015379	6.313005	0.000000	0.000000
344.394436	16.043717	2.123366	0.007392	13.147303	0.015384	6.300819	0.000000	0.000000
344.414438	16.043717	2.126151	0.007390	13.164550	0.015381	6.309084	0.000000	0.000000
344.434440	16.043717	2.121125	0.007393	13.133427	0.015387	6.294169	0.000000	0.000000
344.454442	16.043717	2.127647	0.007389	13.173809	0.015379	6.313521	0.000000	0.000000
344.474444	16.043717	2.126182	0.007390	13.164738	0.015381	6.309174	0.000000	0.000000
344.494446	16.043717	2.127288	0.007389	13.171590	0.015379	6.312458	0.000000	0.000000
344.514448	16.043636	2.133095	0.007386	13.207545	0.015372	6.329689	0.000000	0.000000
344.534450	16.043717	2.122512	0.007392	13.142017	0.015385	6.298285	0.000000	0.000000
344.554452	16.043717	2.120162	0.007394	13.127463	0.015388	6.291310	0.000000	0.000000
344.574454	16.043636	2.123035	0.007392	13.145253	0.015385	6.299836	0.000000	0.000000
344.594456	16.043717	2.119371	0.007394	13.122565	0.015389	6.288963	0.000000	0.000000
344.614458	16.043717	2.114006	0.007398	13.089346	0.015396	6.273043	0.000000	0.000000
344.634460	16.043717	2.116407	0.007396	13.104213	0.015393	6.280168	0.000000	0.000000
344.654462	16.043717	2.116951	0.007396	13.107584	0.015392	6.281783	0.000000	0.000000
344.674464	16.043717	2.115139	0.007397	13.096362	0.015395	6.276405	0.000000	0.000000
344.694466	16.043717	2.110739	0.007400	13.069119	0.015400	6.263349	0.000000	0.000000
344.714468	16.043717	2.119040	0.007395	13.120521	0.015390	6.287983	0.000000	0.000000
344.734470	16.043636	2.116897	0.007396	13.107249	0.015392	6.281623	0.000000	0.000000
344.754472	16.043717	2.113077	0.007398	13.083599	0.015397	6.270289	0.000000	0.000000
344.774474	16.043717	2.116822	0.007396	13.106786	0.015393	6.281401	0.000000	0.000000
344.794476	16.043636	2.114980	0.007397	13.095379	0.015395	6.275934	0.000000	0.000000
344.814478	16.043717	2.118230	0.007395	13.115503	0.015391	6.285579	0.000000	0.000000
344.834480	16.043717	2.127589	0.007389	13.173452	0.015379	6.313350	0.000000	0.000000
344.854482	16.043636	2.122945	0.007392	13.144695	0.015385	6.299569	0.000000	0.000000
344.874484	16.043717	2.123370	0.007392	13.147328	0.015384	6.300831	0.000000	0.000000
344.894486	16.043717	2.116478	0.007396	13.104657	0.015393	6.280381	0.000000	0.000000
344.914488	16.043717	2.115253	0.007397	13.097067	0.015395	6.276743	0.000000	0.000000
344.934490	16.043717	2.118962	0.007395	13.120033	0.015390	6.287750	0.000000	0.000000
344.954492	16.043717	2.115199	0.007397	13.096738	0.015395	6.276585	0.000000	0.000000
344.974494	16.043717	2.115688	0.007397	13.099762	0.015394	6.278035	0.000000	0.000000
344.994496	16.043717	2.116957	0.007396	13.107619	0.015392	6.281800	0.000000	0.000000
345.014498	16.043717	2.113398	0.007398	13.085587	0.015397	6.271241	0.000000	0.000000
345.034500	16.043717	2.113861	0.007398	13.088448	0.015396	6.272612	0.000000	0.000000
345.054502	16.043717	2.113653	0.007398	13.087163	0.015397	6.271997	0.000000	0.000000
345.074504	16.043717	2.111581	0.007399	13.074335	0.015399	6.265849	0.000000	0.000000
345.094506	16.043717	2.111596	0.007399	13.074425	0.015399	6.265892	0.000000	0.000000
345.114508	16.043717	2.113273	0.007398	13.084811	0.015397	6.270869	0.000000	0.000000
345.134510	16.043636	2.115230	0.007397	13.096928	0.015395	6.276677	0.000000	0.000000
345.154512	16.043717	2.114064	0.007398	13.089708	0.015396	6.273217	0.000000	0.000000
345.174514	16.043717	2.109222	0.007401	13.059729	0.015402	6.258849	0.000000	0.000000
345.194516	16.043717	2.110192	0.007400	13.065735	0.015401	6.261727	0.000000	0.000000
345.214518	16.043636	2.109662	0.007400	13.062449	0.015402	6.260153	0.000000	0.000000
345.234520	16.043717	2.113697	0.007398	13.087433	0.015397	6.272126	0.000000	0.000000
345.254522	16.043717	2.109488	0.007400	13.061374	0.015402	6.259637	0.000000	0.000000
345.274524	16.043717	2.108626	0.007401	13.056035	0.015403	6.257079	0.000000	0.000000
345.294526	16.043717	2.116749	0.007396	13.106331	0.015393	6.281183	0.000000	0.000000
345.314528	16.043717	2.114843	0.007397	13.094530	0.015395	6.275527	0.000000	0.000000
345.334530	16.043636	2.112543	0.007398	13.080289	0.015398	6.268702	0.000000	0.000000
345.354532	16.043636	2.115490	0.007397	13.098540	0.015394	6.277449	0.000000	0.000000
345.374534	16.043717	2.109469	0.007400	13.061257	0.015402	6.259581	0.000000	0.000000
345.394536	16.043717	2.115650	0.007397	13.099528	0.015394	6.277923	0.000000	0.000000
345.414538	16.043717	2.117596	0.007395	13.111575	0.015392	6.283696	0.000000	0.000000
345.434540	16.043717	2.111674	0.007399	13.074910	0.015399	6.266124	0.000000	0.000000
345.454542	16.043717	2.114123	0.007398	13.090071	0.015396	6.273390	0.000000	0.000000
345.474544	16.043717	2.117257	0.007396	13.109478	0.015392	6.282691	0.000000	0.000000
345.494546	16.043717	2.116876	0.007396	13.107121	0.015393	6.281561	0.000000	0.000000
345.514548	16.043717	2.109009	0.007401	13.058406	0.015403	6.258215	0.000000	0.000000
345.534550	16.043636	2.113302	0.007398	13.084991	0.015397	6.270955	0.000000	0.000000
345.554552	16.043717	2.113081	0.007398	13.083618	0.015397	6.270298	0.000000	0.000000
345.574554	16.043717	2.115934	0.007396	13.101287	0.015394	6.278765	0.000000	0.000000
345.594556	16.043636	2.121388	0.007393	13.135055	0.015387	6.294949	0.000000	0.000000
345.614558	16.043717	2.121182	0.007393	13.133781	0.015387	6.294338	0.000000	0.000000
345.634560	16.043717	2.121879	0.007393	13.138096	0.015386	6.296406	0.000000	0.000000
345.654562	16.043717	2.121867	0.007393	13.138023	0.015386	6.296371	0.000000	0.000000
345.674564	16.043717	2.120984	0.007393	13.132556	0.015387	6.293751	0.000000	0.000000
345.694566	16.043717	2.117208	0.007396	13.109176	0.015392	6.282546	0.000000	0.000000
345.714568	16.043717	2.114772	0.007397	13.094089	0.015395	6.275316	0.000000	0.000000
345.734570	16.043717	2.115063	0.007397	13.095894	0.015395	6.276181	0.000000	0.000000
345.754572	16.043717	2.126920	0.007390	13.169309	0.015380	6.311365	0.000000	0.000000
345.774574	16.043717	2.120322	0.007394	13.128454	0.015388	6.291785	0.000000	0.000000
345.794576	16.043717	2.115932	0.007396	13.101276	0.015394	6.278760	0.000000	0.000000
345.814578	16.043717	2.117757	0.007395	13.112574	0.015391	6.284175	0.000000	0.000000
345.834580	16.043717	2.116204	0.007396	13.102956	0.015393	6.279565	0.000000	0.000000
345.854582	16.043717	2.117716	0.007395	13.112318	0.015391	6.284052	0.000000	0.000000
345.874584	16.043717	2.112574	0.007399	13.080482	0.015398	6.268795	0.000000	0.000000
345.894586	16.043717	2.111889	0.007399	13.076238	0.015399	6.266761	0.000000	0.000000
345.914588	16.043717	2.114495	0.007397	13.092374	0.015396	6.274494	0.000000	0.000000
345.934590	16.043717	2.116886	0.007396	13.107178	0.015393	6.281589	0.000000	0.000000
345.954592	16.043636	2.115875	0.007396	13.100919	0.015394	6.278589	0.000000	0.000000
345.974594	16.043717	2.113845	0.007398	13.088350	0.015396	6.272565	0.000000	0.000000
345.994596	16.043717	2.115997	0.007396	13.101679	0.015394	6.278953	0.000000	0.000000
346.014598	16.043636	2.116139	0.007396	13.102558	0.015393	6.279375	0.000000	0.000000
346.034600	16.043717	2.115838	0.007396	13.100693	0.015394	6.278481	0.000000	0.000000
346.054602	16.043717	2.114236	0.007397	13.090776	0.015396	6.273728	0.000000	0.000000
346.074604	16.043636	2.114586	0.007397	13.092937	0.015395	6.274764	0.000000	0.000000
346.094606	16.043717	2.111494	0.007399	13.073793	0.015399	6.265589	0.000000	0.000000
346.114608	16.043717	2.120273	0.007394	13.128151	0.015388	6.291640	0.000000	0.000000
346.134610	16.043717	2.119079	0.007394	13.120760	0.015390	6.288098	0.000000	0.000000
346.154612	16.043717	2.118288	0.007395	13.115863	0.015391	6.285751	0.000000	0.000000
346.174614	16.043717	2.121377	0.007393	13.134987	0.015387	6.294916	0.000000	0.000000
346.194616	16.043717	2.117258	0.007396	13.109484	0.015392	6.282694	0.000000	0.000000
346.214618	16.043717	2.118101	0.007395	13.114705	0.015391	6.285196	0.000000	0.000000
346.234620	16.043717	2.111922	0.007399	13.076448	0.015399	6.266861	0.000000	0.000000
346.254622	16.043636	2.115469	0.007397	13.098409	0.015394	6.277386	0.000000	0.000000
346.274624	16.043717	2.116471	0.007396	13.104614	0.015393	6.280360	0.000000	0.000000
346.294626	16.043717	2.118264	0.007395	13.115716	0.015391	6.285680	0.000000	0.000000
346.314628	16.043717	2.108572	0.007401	13.055706	0.015403	6.256921	0.000000	0.000000
346.334630	16.043636	2.112139	0.007399	13.077790	0.015399	6.267505	0.000000	0.000000
346.354632	16.043717	2.101042	0.007406	13.009077	0.015413	6.234574	0.000000	0.000000
346.374634	16.043717	2.116893	0.007396	13.107222	0.015393	6.281610	0.000000	0.000000
346.394636	16.043717	2.108544	0.007401	13.055532	0.015403	6.256837	0.000000	0.000000
346.414638	16.043717	2.113566	0.007398	13.086621	0.015397	6.271737	0.000000	0.000000
346.434640	16.043717	2.118093	0.007395	13.114651	0.015391	6.285170	0.000000	0.000000
346.454642	16.043717	2.111814	0.007399	13.075775	0.015399	6.266539	0.000000	0.000000
346.474644	16.043636	2.108997	0.007401	13.058336	0.015403	6.258181	0.000000	0.000000
346.494646	16.043717	2.114271	0.007397	13.090991	0.015396	6.273831	0.000000	0.000000
346.514648	16.043717	2.114365	0.007397	13.091573	0.015396	6.274110	0.000000	0.000000
346.534650	16.043717	2.114934	0.007397	13.095096	0.015395	6.275799	0.000000	0.000000
346.554652	16.043717	2.113141	0.007398	13.083994	0.015397	6.270478	0.000000	0.000000
[truncated: 1,002 more rows]
