# Supplementary material for: Stress relaxation in the presence of sudden strain bursts: Methodology and stress relaxation data of microcast aluminium microwires
Source: Data Brief. 2018 Nov 14;21:2134–41. doi: 10.1016/j.dib.2018.11.047 (PMC6265499; doi:10.1016/j.dib.2018.11.047)
Supplement: Supplementary file 2 — Supplementary material [file mmc2.zip › Data in brief/As-cast/Al4N/Al_20_r_11/Stress relaxation txt files/Al_20_r_11_Relaxcycle0006.txt]

Time[s]	Motordispl[�m]	Force[mN]	EngStrain	EngStress[MPa]	Shearstrain	Shearstress [MPa]
417.337729	31.248911	2.602838	0.015346	16.116062	0.031851	7.723591	0.000000	0.000000
417.357731	31.255122	2.599657	0.015351	16.096366	0.031862	7.714151	0.000000	0.000000
417.377734	31.259235	2.597215	0.015355	16.081248	0.031870	7.706906	0.000000	0.000000
417.397736	31.259235	2.597006	0.015355	16.079952	0.031870	7.706285	0.000000	0.000000
417.417737	31.259235	2.601463	0.015352	16.107547	0.031865	7.719509	0.000000	0.000000
417.437739	31.259235	2.596448	0.015355	16.076495	0.031871	7.704628	0.000000	0.000000
417.457742	31.259235	2.593831	0.015357	16.060297	0.031875	7.696865	0.000000	0.000000
417.477744	31.259316	2.593961	0.015357	16.061097	0.031874	7.697249	0.000000	0.000000
417.497746	31.259316	2.572117	0.015370	15.925849	0.031902	7.632431	0.000000	0.000000
417.517747	31.259316	2.561272	0.015377	15.858698	0.031916	7.600249	0.000000	0.000000
417.537750	31.259316	2.564148	0.015375	15.876502	0.031913	7.608782	0.000000	0.000000
417.557752	31.259316	2.560551	0.015377	15.854236	0.031917	7.598111	0.000000	0.000000
417.577754	31.259397	2.563268	0.015376	15.871055	0.031914	7.606171	0.000000	0.000000
417.597755	31.259397	2.560594	0.015377	15.854497	0.031917	7.598236	0.000000	0.000000
417.617757	31.259316	2.560533	0.015377	15.854122	0.031917	7.598056	0.000000	0.000000
417.637760	31.259316	2.557063	0.015379	15.832634	0.031922	7.587758	0.000000	0.000000
417.657762	31.259397	2.554286	0.015381	15.815444	0.031925	7.579520	0.000000	0.000000
417.677763	31.259397	2.561063	0.015377	15.857402	0.031917	7.599628	0.000000	0.000000
417.697765	31.259397	2.563714	0.015375	15.873815	0.031913	7.607494	0.000000	0.000000
417.717768	31.259397	2.559205	0.015378	15.845897	0.031919	7.594114	0.000000	0.000000
417.737770	31.259397	2.564953	0.015375	15.881487	0.031912	7.611171	0.000000	0.000000
417.757771	31.259477	2.560891	0.015377	15.856338	0.031917	7.599118	0.000000	0.000000
417.777773	31.259397	2.565253	0.015374	15.883349	0.031911	7.612063	0.000000	0.000000
417.797776	31.259397	2.558779	0.015378	15.843265	0.031919	7.592853	0.000000	0.000000
417.817778	31.259397	2.564189	0.015375	15.876761	0.031913	7.608906	0.000000	0.000000
417.837780	31.259477	2.562536	0.015376	15.866525	0.031915	7.604000	0.000000	0.000000
417.857781	31.259397	2.562687	0.015376	15.867456	0.031915	7.604446	0.000000	0.000000
417.877784	31.259477	2.564743	0.015375	15.880191	0.031912	7.610550	0.000000	0.000000
417.897786	31.259397	2.560936	0.015377	15.856618	0.031917	7.599252	0.000000	0.000000
417.917788	31.259397	2.560142	0.015378	15.851701	0.031918	7.596896	0.000000	0.000000
417.937789	31.259397	2.560576	0.015377	15.854388	0.031917	7.598184	0.000000	0.000000
417.957791	31.259397	2.560093	0.015378	15.851396	0.031918	7.596750	0.000000	0.000000
417.977794	31.259477	2.560813	0.015377	15.855853	0.031917	7.598886	0.000000	0.000000
417.997796	31.259477	2.564159	0.015375	15.876573	0.031913	7.608816	0.000000	0.000000
418.017797	31.259477	2.563376	0.015376	15.871727	0.031914	7.606493	0.000000	0.000000
418.037799	31.259397	2.567935	0.015373	15.899953	0.031908	7.620021	0.000000	0.000000
418.057802	31.259477	2.562204	0.015376	15.864467	0.031915	7.603014	0.000000	0.000000
418.077804	31.259397	2.559082	0.015378	15.845138	0.031919	7.593750	0.000000	0.000000
418.097805	31.259477	2.548957	0.015385	15.782446	0.031932	7.563706	0.000000	0.000000
418.117807	31.259477	2.551549	0.015383	15.798498	0.031929	7.571398	0.000000	0.000000
418.137810	31.259477	2.558591	0.015379	15.842099	0.031920	7.592294	0.000000	0.000000
418.157812	31.259477	2.551348	0.015383	15.797253	0.031929	7.570802	0.000000	0.000000
418.177814	31.259477	2.556932	0.015380	15.831828	0.031922	7.587372	0.000000	0.000000
418.197815	31.259477	2.556586	0.015380	15.829683	0.031922	7.586344	0.000000	0.000000
418.217818	31.259477	2.554473	0.015381	15.816599	0.031925	7.580073	0.000000	0.000000
418.237820	31.259477	2.554262	0.015381	15.815292	0.031925	7.579447	0.000000	0.000000
418.257822	31.259477	2.550450	0.015384	15.791689	0.031930	7.568135	0.000000	0.000000
418.277823	31.259397	2.552363	0.015382	15.803534	0.031928	7.573812	0.000000	0.000000
418.297825	31.259397	2.551721	0.015383	15.799562	0.031929	7.571908	0.000000	0.000000
418.317828	31.259477	2.552691	0.015382	15.805565	0.031927	7.574785	0.000000	0.000000
418.337830	31.259477	2.545030	0.015387	15.758133	0.031937	7.552053	0.000000	0.000000
418.357831	31.259477	2.546543	0.015386	15.767498	0.031935	7.556542	0.000000	0.000000
418.377833	31.259397	2.532486	0.015395	15.680465	0.031953	7.514832	0.000000	0.000000
418.397836	31.259477	2.517429	0.015404	15.587234	0.031972	7.470151	0.000000	0.000000
418.417838	31.259477	2.520956	0.015402	15.609073	0.031968	7.480617	0.000000	0.000000
418.437840	31.259477	2.515726	0.015405	15.576688	0.031975	7.465096	0.000000	0.000000
418.457841	31.259397	2.525655	0.015399	15.638165	0.031962	7.494559	0.000000	0.000000
418.477844	31.259477	2.516894	0.015404	15.583918	0.031973	7.468562	0.000000	0.000000
418.497846	31.259477	2.513599	0.015406	15.563517	0.031977	7.458784	0.000000	0.000000
418.517848	31.259397	2.513782	0.015406	15.564652	0.031977	7.459328	0.000000	0.000000
418.537849	31.259397	2.518452	0.015403	15.593567	0.031971	7.473185	0.000000	0.000000
418.557851	31.259477	2.518619	0.015403	15.594601	0.031971	7.473681	0.000000	0.000000
418.577854	31.259477	2.515219	0.015405	15.573551	0.031975	7.463593	0.000000	0.000000
418.597856	31.259397	2.506690	0.015411	15.520740	0.031986	7.438283	0.000000	0.000000
418.617857	31.259477	2.507692	0.015410	15.526947	0.031985	7.441258	0.000000	0.000000
418.637859	31.259477	2.513985	0.015406	15.565912	0.031977	7.459932	0.000000	0.000000
418.657862	31.259477	2.508922	0.015409	15.534559	0.031983	7.444906	0.000000	0.000000
418.677864	31.259477	2.507195	0.015410	15.523865	0.031985	7.439781	0.000000	0.000000
418.697865	31.259397	2.507683	0.015410	15.526887	0.031985	7.441229	0.000000	0.000000
418.717867	31.259397	2.514219	0.015406	15.567358	0.031976	7.460625	0.000000	0.000000
418.737870	31.259477	2.510791	0.015408	15.546134	0.031981	7.450454	0.000000	0.000000
418.757872	31.259477	2.510774	0.015408	15.546031	0.031981	7.450404	0.000000	0.000000
418.777874	31.259477	2.509344	0.015409	15.537172	0.031983	7.446159	0.000000	0.000000
418.797875	31.259477	2.508640	0.015410	15.532816	0.031984	7.444071	0.000000	0.000000
418.817878	31.259397	2.512265	0.015407	15.555262	0.031979	7.454828	0.000000	0.000000
418.837880	31.259477	2.507397	0.015410	15.525117	0.031985	7.440381	0.000000	0.000000
418.857882	31.259477	2.508602	0.015410	15.532582	0.031984	7.443959	0.000000	0.000000
418.877883	31.259477	2.510691	0.015408	15.545511	0.031981	7.450155	0.000000	0.000000
418.897885	31.259397	2.512585	0.015407	15.557242	0.031978	7.455777	0.000000	0.000000
418.917888	31.259477	2.514504	0.015406	15.569125	0.031976	7.461472	0.000000	0.000000
418.937890	31.259477	2.514860	0.015406	15.571327	0.031976	7.462527	0.000000	0.000000
418.957891	31.259477	2.513988	0.015406	15.565926	0.031977	7.459939	0.000000	0.000000
418.977893	31.259397	2.519509	0.015403	15.600111	0.031970	7.476322	0.000000	0.000000
418.997896	31.259477	2.509964	0.015409	15.541011	0.031982	7.447998	0.000000	0.000000
419.017898	31.259477	2.514315	0.015406	15.567954	0.031976	7.460911	0.000000	0.000000
419.037899	31.259477	2.512826	0.015407	15.558733	0.031978	7.456492	0.000000	0.000000
419.057901	31.259397	2.512921	0.015407	15.559324	0.031978	7.456775	0.000000	0.000000
419.077904	31.259397	2.511634	0.015408	15.551353	0.031980	7.452955	0.000000	0.000000
419.097906	31.259477	2.514633	0.015406	15.569920	0.031976	7.461853	0.000000	0.000000
419.117908	31.259397	2.509900	0.015409	15.540619	0.031982	7.447810	0.000000	0.000000
419.137909	31.259397	2.509623	0.015409	15.538898	0.031982	7.446986	0.000000	0.000000
419.157912	31.259477	2.513456	0.015407	15.562632	0.031977	7.458360	0.000000	0.000000
419.177914	31.259477	2.518436	0.015403	15.593471	0.031971	7.473140	0.000000	0.000000
419.197916	31.259477	2.514486	0.015406	15.569013	0.031976	7.461418	0.000000	0.000000
419.217917	31.259477	2.513729	0.015406	15.564323	0.031977	7.459170	0.000000	0.000000
419.237919	31.259477	2.515954	0.015405	15.578101	0.031974	7.465773	0.000000	0.000000
419.257922	31.259477	2.514750	0.015406	15.570647	0.031976	7.462201	0.000000	0.000000
419.277924	31.259477	2.510209	0.015409	15.542530	0.031982	7.448726	0.000000	0.000000
419.297925	31.259477	2.516393	0.015405	15.580820	0.031974	7.467077	0.000000	0.000000
419.317927	31.259397	2.516118	0.015405	15.579116	0.031974	7.466260	0.000000	0.000000
419.337930	31.259477	2.515320	0.015405	15.574175	0.031975	7.463892	0.000000	0.000000
419.357932	31.259477	2.515506	0.015405	15.575326	0.031975	7.464444	0.000000	0.000000
419.377934	31.259397	2.515473	0.015405	15.575122	0.031975	7.464346	0.000000	0.000000
419.397935	31.259397	2.514246	0.015406	15.567524	0.031976	7.460705	0.000000	0.000000
419.417938	31.259477	2.508763	0.015409	15.533576	0.031983	7.444435	0.000000	0.000000
419.437940	31.259477	2.506812	0.015411	15.521494	0.031986	7.438645	0.000000	0.000000
419.457942	31.259397	2.502632	0.015413	15.495615	0.031991	7.426242	0.000000	0.000000
419.477943	31.259397	2.508684	0.015409	15.533086	0.031983	7.444200	0.000000	0.000000
419.497946	31.259477	2.512145	0.015407	15.554516	0.031979	7.454471	0.000000	0.000000
419.517948	31.259477	2.505730	0.015411	15.514797	0.031987	7.435435	0.000000	0.000000
419.537950	31.259397	2.502813	0.015413	15.496734	0.031991	7.426778	0.000000	0.000000
419.557951	31.259397	2.509000	0.015409	15.535046	0.031983	7.445140	0.000000	0.000000
419.577953	31.259397	2.502160	0.015413	15.492691	0.031992	7.424841	0.000000	0.000000
419.597956	31.259477	2.505378	0.015412	15.512619	0.031988	7.434391	0.000000	0.000000
419.617958	31.259477	2.505882	0.015411	15.515739	0.031987	7.435887	0.000000	0.000000
419.637959	31.259397	2.507150	0.015410	15.523587	0.031985	7.439648	0.000000	0.000000
419.657961	31.259477	2.502620	0.015413	15.495541	0.031991	7.426207	0.000000	0.000000
419.677964	31.259477	2.511203	0.015408	15.548682	0.031980	7.451675	0.000000	0.000000
419.697966	31.259397	2.503834	0.015412	15.503055	0.031990	7.429808	0.000000	0.000000
419.717968	31.259397	2.506965	0.015410	15.522441	0.031986	7.439099	0.000000	0.000000
419.737969	31.259477	2.505294	0.015412	15.512099	0.031988	7.434142	0.000000	0.000000
419.757972	31.259477	2.504693	0.015412	15.508377	0.031989	7.432359	0.000000	0.000000
419.777974	31.259397	2.503007	0.015413	15.497934	0.031991	7.427354	0.000000	0.000000
419.797976	31.259397	2.510553	0.015408	15.544659	0.031981	7.449746	0.000000	0.000000
419.817977	31.259477	2.504862	0.015412	15.509423	0.031988	7.432860	0.000000	0.000000
419.837979	31.259477	2.506128	0.015411	15.517263	0.031987	7.436617	0.000000	0.000000
419.857982	31.259477	2.504320	0.015412	15.506066	0.031989	7.431251	0.000000	0.000000
419.877984	31.259477	2.501913	0.015414	15.491161	0.031992	7.424108	0.000000	0.000000
419.897985	31.259477	2.502551	0.015413	15.495114	0.031991	7.426002	0.000000	0.000000
419.917987	31.259477	2.504352	0.015412	15.506267	0.031989	7.431348	0.000000	0.000000
419.937990	31.259477	2.508576	0.015410	15.532419	0.031984	7.443881	0.000000	0.000000
419.957992	31.259477	2.503802	0.015412	15.502862	0.031990	7.429715	0.000000	0.000000
419.977993	31.259477	2.504334	0.015412	15.506153	0.031989	7.431293	0.000000	0.000000
419.997995	31.259477	2.503113	0.015413	15.498596	0.031991	7.427671	0.000000	0.000000
420.017998	31.259397	2.503973	0.015412	15.503918	0.031989	7.430222	0.000000	0.000000
420.038000	31.259397	2.504347	0.015412	15.506232	0.031989	7.431331	0.000000	0.000000
420.058002	31.259397	2.509841	0.015409	15.540248	0.031982	7.447633	0.000000	0.000000
420.078003	31.259477	2.510978	0.015408	15.547289	0.031981	7.451007	0.000000	0.000000
420.098006	31.259397	2.507027	0.015410	15.522828	0.031986	7.439284	0.000000	0.000000
420.118008	31.259397	2.509719	0.015409	15.539497	0.031982	7.447273	0.000000	0.000000
420.138010	31.259477	2.509289	0.015409	15.536832	0.031983	7.445995	0.000000	0.000000
420.158011	31.259477	2.512053	0.015407	15.553948	0.031979	7.454198	0.000000	0.000000
420.178013	31.259397	2.507895	0.015410	15.528199	0.031984	7.441858	0.000000	0.000000
420.198016	31.259397	2.504304	0.015412	15.505968	0.031989	7.431204	0.000000	0.000000
420.218018	31.259477	2.501952	0.015414	15.491406	0.031992	7.424225	0.000000	0.000000
420.238019	31.259477	2.505648	0.015411	15.514288	0.031987	7.435191	0.000000	0.000000
420.258021	31.259397	2.509859	0.015409	15.540363	0.031982	7.447688	0.000000	0.000000
420.278024	31.259397	2.503444	0.015413	15.500643	0.031990	7.428652	0.000000	0.000000
420.298026	31.259477	2.506207	0.015411	15.517748	0.031987	7.436849	0.000000	0.000000
420.318027	31.259477	2.502518	0.015413	15.494907	0.031991	7.425903	0.000000	0.000000
420.338029	31.259477	2.506855	0.015411	15.521761	0.031986	7.438773	0.000000	0.000000
420.358032	31.259397	2.509790	0.015409	15.539935	0.031982	7.447483	0.000000	0.000000
420.378034	31.259397	2.509558	0.015409	15.538501	0.031982	7.446795	0.000000	0.000000
420.398036	31.259477	2.502970	0.015413	15.497706	0.031991	7.427244	0.000000	0.000000
420.418037	31.259397	2.508427	0.015410	15.531499	0.031984	7.443440	0.000000	0.000000
420.438040	31.259397	2.504068	0.015412	15.504509	0.031989	7.430505	0.000000	0.000000
420.458042	31.259397	2.501117	0.015414	15.486236	0.031993	7.421748	0.000000	0.000000
420.478044	31.259477	2.509984	0.015409	15.541139	0.031982	7.448060	0.000000	0.000000
420.498045	31.259477	2.509767	0.015409	15.539794	0.031982	7.447415	0.000000	0.000000
420.518047	31.259397	2.511848	0.015407	15.552679	0.031979	7.453590	0.000000	0.000000
420.538050	31.259397	2.506764	0.015411	15.521200	0.031986	7.438504	0.000000	0.000000
420.558052	31.259477	2.503881	0.015412	15.503349	0.031990	7.429949	0.000000	0.000000
420.578053	31.259477	2.504951	0.015412	15.509975	0.031988	7.433125	0.000000	0.000000
420.598055	31.259397	2.504154	0.015412	15.505040	0.031989	7.430759	0.000000	0.000000
420.618058	31.259477	2.503388	0.015413	15.500297	0.031990	7.428486	0.000000	0.000000
420.638060	31.259477	2.504949	0.015412	15.509959	0.031988	7.433117	0.000000	0.000000
420.658062	31.259477	2.499358	0.015415	15.475341	0.031995	7.416526	0.000000	0.000000
420.678063	31.259477	2.508025	0.015410	15.529005	0.031984	7.442244	0.000000	0.000000
420.698066	31.259397	2.503080	0.015413	15.498389	0.031991	7.427572	0.000000	0.000000
420.718068	31.259477	2.506675	0.015411	15.520650	0.031986	7.438240	0.000000	0.000000
420.738070	31.259477	2.502982	0.015413	15.497784	0.031991	7.427282	0.000000	0.000000
420.758071	31.259397	2.510641	0.015408	15.545203	0.031981	7.450007	0.000000	0.000000
420.778074	31.259397	2.508839	0.015409	15.534050	0.031983	7.444662	0.000000	0.000000
420.798076	31.259477	2.513331	0.015407	15.561859	0.031978	7.457990	0.000000	0.000000
420.818078	31.259477	2.514492	0.015406	15.569051	0.031976	7.461437	0.000000	0.000000
420.838079	31.259477	2.507742	0.015410	15.527254	0.031985	7.441406	0.000000	0.000000
420.858081	31.259477	2.507057	0.015410	15.523010	0.031986	7.439371	0.000000	0.000000
420.878084	31.259477	2.506361	0.015411	15.518701	0.031987	7.437306	0.000000	0.000000
420.898086	31.259477	2.504404	0.015412	15.506589	0.031989	7.431502	0.000000	0.000000
420.918087	31.259397	2.502026	0.015414	15.491863	0.031992	7.424444	0.000000	0.000000
420.938089	31.259477	2.502410	0.015413	15.494243	0.031992	7.425585	0.000000	0.000000
420.958092	31.259477	2.501135	0.015414	15.486345	0.031993	7.421800	0.000000	0.000000
420.978094	31.259477	2.504161	0.015412	15.505081	0.031989	7.430779	0.000000	0.000000
420.998096	31.259397	2.512237	0.015407	15.555085	0.031979	7.454743	0.000000	0.000000
421.018097	31.259397	2.503193	0.015413	15.499089	0.031990	7.427907	0.000000	0.000000
421.038100	31.259477	2.502196	0.015413	15.492917	0.031992	7.424949	0.000000	0.000000
421.058102	31.259477	2.507322	0.015410	15.524655	0.031985	7.440160	0.000000	0.000000
421.078104	31.259397	2.504483	0.015412	15.507073	0.031989	7.431734	0.000000	0.000000
421.098105	31.259477	2.503804	0.015412	15.502873	0.031990	7.429721	0.000000	0.000000
421.118107	31.259477	2.506256	0.015411	15.518053	0.031987	7.436996	0.000000	0.000000
421.138110	31.259477	2.506915	0.015411	15.522136	0.031986	7.438953	0.000000	0.000000
421.158112	31.259477	2.503642	0.015413	15.501865	0.031990	7.429238	0.000000	0.000000
421.178113	31.259397	2.505427	0.015411	15.512921	0.031988	7.434536	0.000000	0.000000
421.198115	31.259397	2.504087	0.015412	15.504623	0.031989	7.430560	0.000000	0.000000
421.218118	31.259477	2.502702	0.015413	15.496050	0.031991	7.426451	0.000000	0.000000
421.238120	31.259477	2.505978	0.015411	15.516332	0.031987	7.436171	0.000000	0.000000
421.258121	31.259477	2.503894	0.015412	15.503428	0.031990	7.429987	0.000000	0.000000
421.278123	31.259397	2.500929	0.015414	15.485071	0.031993	7.421189	0.000000	0.000000
421.298126	31.259397	2.505415	0.015411	15.512847	0.031988	7.434501	0.000000	0.000000
421.318128	31.259477	2.508128	0.015410	15.529642	0.031984	7.442550	0.000000	0.000000
421.338130	31.259477	2.503590	0.015413	15.501547	0.031990	7.429085	0.000000	0.000000
421.358131	31.259397	2.510610	0.015408	15.545015	0.031981	7.449917	0.000000	0.000000
421.378134	31.259477	2.503583	0.015413	15.501506	0.031990	7.429066	0.000000	0.000000
421.398136	31.259477	2.502149	0.015414	15.492626	0.031992	7.424810	0.000000	0.000000
421.418138	31.259477	2.504117	0.015412	15.504808	0.031989	7.430648	0.000000	0.000000
421.438139	31.259397	2.509338	0.015409	15.537137	0.031983	7.446142	0.000000	0.000000
421.458141	31.259397	2.506821	0.015411	15.521554	0.031986	7.438673	0.000000	0.000000
421.478144	31.259397	2.513125	0.015407	15.560587	0.031978	7.457380	0.000000	0.000000
421.498146	31.259477	2.508657	0.015409	15.532920	0.031984	7.444121	0.000000	0.000000
421.518147	31.259477	2.511212	0.015408	15.548740	0.031980	7.451702	0.000000	0.000000
421.538149	31.259477	2.505423	0.015411	15.512896	0.031988	7.434525	0.000000	0.000000
421.558152	31.259397	2.507480	0.015410	15.525635	0.031985	7.440629	0.000000	0.000000
421.578154	31.259477	2.507000	0.015411	15.522659	0.031986	7.439203	0.000000	0.000000
421.598155	31.259397	2.500703	0.015414	15.483669	0.031994	7.420517	0.000000	0.000000
421.618157	31.259477	2.500920	0.015414	15.485016	0.031993	7.421163	0.000000	0.000000
421.638160	31.259477	2.508565	0.015410	15.532348	0.031984	7.443847	0.000000	0.000000
421.658162	31.259477	2.504230	0.015412	15.505508	0.031989	7.430984	0.000000	0.000000
421.678164	31.259477	2.497439	0.015416	15.463463	0.031998	7.410834	0.000000	0.000000
421.698165	31.259397	2.498233	0.015416	15.468377	0.031997	7.413189	0.000000	0.000000
421.718168	31.259397	2.503892	0.015412	15.503417	0.031990	7.429982	0.000000	0.000000
421.738170	31.259477	2.496230	0.015417	15.455977	0.031999	7.407246	0.000000	0.000000
421.758172	31.259477	2.502904	0.015413	15.497297	0.031991	7.427049	0.000000	0.000000
421.778173	31.259397	2.501643	0.015414	15.489492	0.031992	7.423308	0.000000	0.000000
421.798175	31.259397	2.507813	0.015410	15.527693	0.031985	7.441616	0.000000	0.000000
421.818178	31.259477	2.504296	0.015412	15.505919	0.031989	7.431181	0.000000	0.000000
421.838180	31.259477	2.503017	0.015413	15.498000	0.031991	7.427385	0.000000	0.000000
421.858181	31.259397	2.500223	0.015415	15.480696	0.031994	7.419092	0.000000	0.000000
421.878183	31.259477	2.502807	0.015413	15.496696	0.031991	7.426760	0.000000	0.000000
421.898186	31.259477	2.510298	0.015408	15.543082	0.031982	7.448991	0.000000	0.000000
421.918188	31.259477	2.506128	0.015411	15.517263	0.031987	7.436617	0.000000	0.000000
421.938190	31.259477	2.500547	0.015415	15.482702	0.031994	7.420054	0.000000	0.000000
421.958191	31.259397	2.506316	0.015411	15.518426	0.031987	7.437174	0.000000	0.000000
421.978194	31.259477	2.505974	0.015411	15.516310	0.031987	7.436161	0.000000	0.000000
421.998196	31.259477	2.499920	0.015415	15.478820	0.031995	7.418194	0.000000	0.000000
422.018198	31.259477	2.500652	0.015414	15.483353	0.031994	7.420366	0.000000	0.000000
422.038199	31.259477	2.497490	0.015416	15.463779	0.031998	7.410985	0.000000	0.000000
422.058201	31.259397	2.507520	0.015410	15.525880	0.031985	7.440747	0.000000	0.000000
422.078204	31.259397	2.509123	0.015409	15.535805	0.031983	7.445504	0.000000	0.000000
422.098206	31.259477	2.510166	0.015409	15.542260	0.031982	7.448597	0.000000	0.000000
422.118207	31.259477	2.507115	0.015410	15.523372	0.031986	7.439545	0.000000	0.000000
422.138209	31.259397	2.509331	0.015409	15.537090	0.031983	7.446119	0.000000	0.000000
422.158212	31.259477	2.508081	0.015410	15.529351	0.031984	7.442410	0.000000	0.000000
422.178214	31.259477	2.505439	0.015411	15.512995	0.031988	7.434571	0.000000	0.000000
422.198215	31.259477	2.505672	0.015411	15.514437	0.031987	7.435263	0.000000	0.000000
422.218217	31.259477	2.509338	0.015409	15.537134	0.031983	7.446140	0.000000	0.000000
422.238220	31.259477	2.510561	0.015408	15.544710	0.031981	7.449771	0.000000	0.000000
422.258222	31.259397	2.505789	0.015411	15.515164	0.031987	7.435611	0.000000	0.000000
422.278224	31.259477	2.501954	0.015414	15.491420	0.031992	7.424232	0.000000	0.000000
422.298225	31.259477	2.505976	0.015411	15.516319	0.031987	7.436165	0.000000	0.000000
422.318228	31.259477	2.507216	0.015410	15.523998	0.031985	7.439845	0.000000	0.000000
422.338230	31.259397	2.504067	0.015412	15.504501	0.031989	7.430501	0.000000	0.000000
422.358232	31.259477	2.494867	0.015418	15.447535	0.032001	7.403200	0.000000	0.000000
422.378233	31.259477	2.502235	0.015413	15.493156	0.031992	7.425064	0.000000	0.000000
422.398235	31.259477	2.512077	0.015407	15.554095	0.031979	7.454269	0.000000	0.000000
422.418238	31.259397	2.506766	0.015411	15.521213	0.031986	7.438510	0.000000	0.000000
422.438240	31.259477	2.510968	0.015408	15.547226	0.031981	7.450977	0.000000	0.000000
422.458241	31.259477	2.507364	0.015410	15.524916	0.031985	7.440285	0.000000	0.000000
422.478243	31.259477	2.500481	0.015415	15.482294	0.031994	7.419858	0.000000	0.000000
422.498246	31.259477	2.505852	0.015411	15.515551	0.031987	7.435797	0.000000	0.000000
422.518248	31.259397	2.506594	0.015411	15.520144	0.031986	7.437998	0.000000	0.000000
422.538249	31.259397	2.499124	0.015415	15.473895	0.031996	7.415833	0.000000	0.000000
422.558251	31.259477	2.499805	0.015415	15.478112	0.031995	7.417854	0.000000	0.000000
422.578254	31.259477	2.500470	0.015415	15.482229	0.031994	7.419827	0.000000	0.000000
422.598256	31.259397	2.510299	0.015408	15.543085	0.031981	7.448992	0.000000	0.000000
422.618258	31.259477	2.497861	0.015416	15.466074	0.031997	7.412085	0.000000	0.000000
422.638259	31.259397	2.502122	0.015413	15.492454	0.031992	7.424728	0.000000	0.000000
422.658262	31.259477	2.499823	0.015415	15.478224	0.031995	7.417908	0.000000	0.000000
422.678264	31.259477	2.499053	0.015415	15.473452	0.031996	7.415621	0.000000	0.000000
422.698266	31.259397	2.501129	0.015414	15.486310	0.031993	7.421783	0.000000	0.000000
422.718267	31.259397	2.496546	0.015417	15.457931	0.031999	7.408183	0.000000	0.000000
422.738269	31.259477	2.500062	0.015415	15.479702	0.031995	7.418616	0.000000	0.000000
422.758272	31.259397	2.503613	0.015413	15.501688	0.031990	7.429153	0.000000	0.000000
422.778274	31.259397	2.511020	0.015408	15.547550	0.031980	7.451132	0.000000	0.000000
422.798275	31.259477	2.501316	0.015414	15.487467	0.031993	7.422337	0.000000	0.000000
422.818277	31.259477	2.502207	0.015413	15.492982	0.031992	7.424981	0.000000	0.000000
422.838280	31.259477	2.500802	0.015414	15.484284	0.031994	7.420812	0.000000	0.000000
422.858282	31.259477	2.499642	0.015415	15.477100	0.031995	7.417369	0.000000	0.000000
422.878284	31.259397	2.504226	0.015412	15.505486	0.031989	7.430973	0.000000	0.000000
422.898285	31.259477	2.505068	0.015412	15.510700	0.031988	7.433472	0.000000	0.000000
422.918288	31.259477	2.503405	0.015413	15.500398	0.031990	7.428535	0.000000	0.000000
422.938290	31.259397	2.490981	0.015420	15.423477	0.032006	7.391670	0.000000	0.000000
422.958292	31.259397	2.497226	0.015417	15.462143	0.031998	7.410201	0.000000	0.000000
422.978293	31.259477	2.498019	0.015416	15.467054	0.031997	7.412555	0.000000	0.000000
422.998296	31.259477	2.505107	0.015412	15.510942	0.031988	7.433588	0.000000	0.000000
423.018298	31.259477	2.498462	0.015416	15.469793	0.031997	7.413867	0.000000	0.000000
423.038300	31.259477	2.490896	0.015420	15.422949	0.032006	7.391417	0.000000	0.000000
423.058301	31.259477	2.496118	0.015417	15.455280	0.032000	7.406912	0.000000	0.000000
423.078303	31.259477	2.493867	0.015419	15.441346	0.032002	7.400234	0.000000	0.000000
423.098306	31.259477	2.495808	0.015417	15.453360	0.032000	7.405992	0.000000	0.000000
423.118308	31.259397	2.499612	0.015415	15.476917	0.031995	7.417282	0.000000	0.000000
423.138309	31.259477	2.498868	0.015416	15.472308	0.031996	7.415073	0.000000	0.000000
423.158311	31.259477	2.498739	0.015416	15.471508	0.031996	7.414689	0.000000	0.000000
423.178314	31.259477	2.494523	0.015418	15.445406	0.032002	7.402180	0.000000	0.000000
423.198316	31.259477	2.504604	0.015412	15.507825	0.031989	7.432094	0.000000	0.000000
423.218318	31.259477	2.498120	0.015416	15.467675	0.031997	7.412852	0.000000	0.000000
423.238319	31.259477	2.499374	0.015415	15.475442	0.031995	7.416574	0.000000	0.000000
423.258322	31.259397	2.493925	0.015419	15.441703	0.032002	7.400405	0.000000	0.000000
423.278324	31.259397	2.497903	0.015416	15.466333	0.031997	7.412209	0.000000	0.000000
423.298326	31.259477	2.495105	0.015418	15.449010	0.032001	7.403907	0.000000	0.000000
423.318327	31.259477	2.498050	0.015416	15.467245	0.031997	7.412646	0.000000	0.000000
423.338329	31.259397	2.496822	0.015417	15.459641	0.031999	7.409002	0.000000	0.000000
423.358332	31.259477	2.492388	0.015420	15.432188	0.032004	7.395845	0.000000	0.000000
423.378334	31.259477	2.495604	0.015418	15.452097	0.032000	7.405387	0.000000	0.000000
423.398335	31.259477	2.486827	0.015423	15.397755	0.032011	7.379343	0.000000	0.000000
423.418337	31.259477	2.498304	0.015416	15.468818	0.031997	7.413400	0.000000	0.000000
423.438340	31.259397	2.500737	0.015414	15.483881	0.031994	7.420619	0.000000	0.000000
423.458342	31.259477	2.493265	0.015419	15.437614	0.032003	7.398446	0.000000	0.000000
423.478343	31.259477	2.493550	0.015419	15.439381	0.032003	7.399292	0.000000	0.000000
423.498345	31.259397	2.496551	0.015417	15.457961	0.031999	7.408197	0.000000	0.000000
423.518348	31.259397	2.494521	0.015418	15.445395	0.032002	7.402174	0.000000	0.000000
423.538350	31.259477	2.488860	0.015422	15.410341	0.032009	7.385375	0.000000	0.000000
423.558352	31.259477	2.492735	0.015419	15.434334	0.032004	7.396873	0.000000	0.000000
423.578353	31.259477	2.497786	0.015416	15.465611	0.031997	7.411863	0.000000	0.000000
423.598356	31.259477	2.495780	0.015417	15.453189	0.032000	7.405910	0.000000	0.000000
423.618358	31.259477	2.493201	0.015419	15.437219	0.032003	7.398256	0.000000	0.000000
423.638360	31.259477	2.499013	0.015415	15.473204	0.031996	7.415502	0.000000	0.000000
423.658361	31.259397	2.489385	0.015421	15.413592	0.032008	7.386933	0.000000	0.000000
423.678363	31.259477	2.492697	0.015419	15.434099	0.032004	7.396761	0.000000	0.000000
423.698366	31.259477	2.499149	0.015415	15.474051	0.031996	7.415908	0.000000	0.000000
423.718368	31.259477	2.497167	0.015417	15.461775	0.031998	7.410025	0.000000	0.000000
423.738369	31.259477	2.494532	0.015418	15.445460	0.032002	7.402206	0.000000	0.000000
423.758371	31.259477	2.491020	0.015420	15.423716	0.032006	7.391785	0.000000	0.000000
423.778374	31.259477	2.492115	0.015420	15.430498	0.032005	7.395035	0.000000	0.000000
423.798376	31.259477	2.491603	0.015420	15.427323	0.032005	7.393514	0.000000	0.000000
423.818377	31.259397	2.493866	0.015419	15.441341	0.032002	7.400232	0.000000	0.000000
423.838379	31.259397	2.496677	0.015417	15.458743	0.031999	7.408571	0.000000	0.000000
423.858382	31.259477	2.491889	0.015420	15.429096	0.032005	7.394363	0.000000	0.000000
423.878384	31.259477	2.493018	0.015419	15.436090	0.032004	7.397715	0.000000	0.000000
423.898386	31.259477	2.491472	0.015420	15.426512	0.032006	7.393125	0.000000	0.000000
423.918387	31.259397	2.500073	0.015415	15.479773	0.031994	7.418650	0.000000	0.000000
423.938390	31.259477	2.490297	0.015421	15.419241	0.032007	7.389640	0.000000	0.000000
423.958392	31.259477	2.491585	0.015420	15.427212	0.032005	7.393460	0.000000	0.000000
423.978394	31.259397	2.495547	0.015418	15.451749	0.032000	7.405220	0.000000	0.000000
423.998395	31.259477	2.494351	0.015418	15.444344	0.032002	7.401671	0.000000	0.000000
424.018397	31.259477	2.492854	0.015419	15.435074	0.032004	7.397228	0.000000	0.000000
424.038400	31.259477	2.497489	0.015416	15.463768	0.031998	7.410980	0.000000	0.000000
424.058402	31.259477	2.494138	0.015418	15.443023	0.032002	7.401038	0.000000	0.000000
424.078403	31.259477	2.493727	0.015419	15.440478	0.032003	7.399818	0.000000	0.000000
424.098405	31.259477	2.495404	0.015418	15.450859	0.032001	7.404793	0.000000	0.000000
424.118408	31.259477	2.492749	0.015419	15.434421	0.032004	7.396915	0.000000	0.000000
424.138410	31.259477	2.493538	0.015419	15.439307	0.032003	7.399257	0.000000	0.000000
424.158412	31.259397	2.496593	0.015417	15.458225	0.031999	7.408323	0.000000	0.000000
424.178413	31.259397	2.495320	0.015418	15.450339	0.032001	7.404544	0.000000	0.000000
424.198416	31.259477	2.493181	0.015419	15.437094	0.032003	7.398196	0.000000	0.000000
424.218418	31.259477	2.490969	0.015420	15.423398	0.032006	7.391632	0.000000	0.000000
424.238420	31.259477	2.491921	0.015420	15.429294	0.032005	7.394458	0.000000	0.000000
424.258421	31.259397	2.498954	0.015415	15.472839	0.031996	7.415327	0.000000	0.000000
424.278424	31.259477	2.492998	0.015419	15.435962	0.032004	7.397654	0.000000	0.000000
424.298426	31.259477	2.488111	0.015422	15.405708	0.032010	7.383154	0.000000	0.000000
424.318428	31.259477	2.493741	0.015419	15.440565	0.032003	7.399860	0.000000	0.000000
424.338429	31.259397	2.493435	0.015419	15.438670	0.032003	7.398952	0.000000	0.000000
424.358431	31.259397	2.500651	0.015414	15.483350	0.031994	7.420365	0.000000	0.000000
424.378434	31.259397	2.499736	0.015415	15.477685	0.031995	7.417649	0.000000	0.000000
424.398436	31.259477	2.499783	0.015415	15.477974	0.031995	7.417788	0.000000	0.000000
424.418437	31.259477	2.500624	0.015414	15.483179	0.031994	7.420282	0.000000	0.000000
424.438439	31.259397	2.501457	0.015414	15.488338	0.031993	7.422755	0.000000	0.000000
424.458442	31.259397	2.504881	0.015412	15.509543	0.031988	7.432917	0.000000	0.000000
424.478444	31.259477	2.493249	0.015419	15.437519	0.032003	7.398400	0.000000	0.000000
424.498446	31.259477	2.496022	0.015417	15.454689	0.032000	7.406629	0.000000	0.000000
424.518447	31.259477	2.486317	0.015423	15.394598	0.032012	7.377830	0.000000	0.000000
424.538450	31.259397	2.489474	0.015421	15.414142	0.032008	7.387196	0.000000	0.000000
424.558452	31.259397	2.494448	0.015418	15.444943	0.032002	7.401958	0.000000	0.000000
424.578454	31.259477	2.497953	0.015416	15.466643	0.031997	7.412358	0.000000	0.000000
424.598455	31.259397	2.496991	0.015417	15.460689	0.031998	7.409504	0.000000	0.000000
424.618457	31.259397	2.491828	0.015420	15.428720	0.032005	7.394183	0.000000	0.000000
424.638460	31.259397	2.492290	0.015420	15.431581	0.032004	7.395554	0.000000	0.000000
424.658462	31.259477	2.495994	0.015417	15.454512	0.032000	7.406544	0.000000	0.000000
424.678463	31.259477	2.496524	0.015417	15.457798	0.031999	7.408119	0.000000	0.000000
424.698465	31.259397	2.497346	0.015416	15.462883	0.031998	7.410556	0.000000	0.000000
424.718468	31.259397	2.492402	0.015420	15.432273	0.032004	7.395886	0.000000	0.000000
424.738470	31.259477	2.497482	0.015416	15.463727	0.031998	7.410960	0.000000	0.000000
424.758471	31.259477	2.494935	0.015418	15.447956	0.032001	7.403402	0.000000	0.000000
424.778473	31.259477	2.492835	0.015419	15.434957	0.032004	7.397172	0.000000	0.000000
424.798476	31.259397	2.486224	0.015423	15.394020	0.032012	7.377553	0.000000	0.000000
424.818478	31.259477	2.495896	0.015417	15.453908	0.032000	7.406254	0.000000	0.000000
424.838480	31.259477	2.486960	0.015423	15.398578	0.032011	7.379737	0.000000	0.000000
424.858481	31.259397	2.492368	0.015420	15.432063	0.032004	7.395785	0.000000	0.000000
424.878484	31.259397	2.498299	0.015416	15.468788	0.031997	7.413386	0.000000	0.000000
424.898486	31.259477	2.499621	0.015415	15.476969	0.031995	7.417306	0.000000	0.000000
424.918488	31.259477	2.493449	0.015419	15.438757	0.032003	7.398994	0.000000	0.000000
424.938489	31.259397	2.492560	0.015419	15.433250	0.032004	7.396354	0.000000	0.000000
424.958491	31.259397	2.498645	0.015416	15.470928	0.031996	7.414411	0.000000	0.000000
424.978494	31.259477	2.500483	0.015415	15.482308	0.031994	7.419865	0.000000	0.000000
424.998496	31.259477	2.491859	0.015420	15.428913	0.032005	7.394276	0.000000	0.000000
425.018497	31.259397	2.494854	0.015418	15.447458	0.032001	7.403163	0.000000	0.000000
425.038499	31.259477	2.490864	0.015420	15.422750	0.032006	7.391322	0.000000	0.000000
425.058502	31.259477	2.493065	0.015419	15.436375	0.032004	7.397852	0.000000	0.000000
425.078504	31.259477	2.494348	0.015418	15.444319	0.032002	7.401659	0.000000	0.000000
425.098505	31.259477	2.494693	0.015418	15.446456	0.032001	7.402683	0.000000	0.000000
425.118507	31.259477	2.493221	0.015419	15.437345	0.032003	7.398316	0.000000	0.000000
425.138510	31.259477	2.501676	0.015414	15.489696	0.031993	7.423406	0.000000	0.000000
425.158512	31.259477	2.498639	0.015416	15.470890	0.031996	7.414393	0.000000	0.000000
425.178514	31.259477	2.497872	0.015416	15.466145	0.031997	7.412119	0.000000	0.000000
425.198515	31.259397	2.496822	0.015417	15.459641	0.031999	7.409002	0.000000	0.000000
425.218518	31.259477	2.494797	0.015418	15.447104	0.032001	7.402994	0.000000	0.000000
425.238520	31.259477	2.498046	0.015416	15.467220	0.031997	7.412634	0.000000	0.000000
425.258522	31.259477	2.490770	0.015421	15.422170	0.032006	7.391044	0.000000	0.000000
425.278523	31.259397	2.492059	0.015420	15.430147	0.032005	7.394867	0.000000	0.000000
425.298525	31.259477	2.489417	0.015421	15.413793	0.032008	7.387029	0.000000	0.000000
425.318528	31.259477	2.487793	0.015422	15.403734	0.032010	7.382209	0.000000	0.000000
425.338530	31.259477	2.489671	0.015421	15.415364	0.032008	7.387782	0.000000	0.000000
425.358531	31.259397	2.499855	0.015415	15.478417	0.031995	7.418000	0.000000	0.000000
425.378533	31.259397	2.493116	0.015419	15.436694	0.032003	7.398005	0.000000	0.000000
425.398536	31.259477	2.492355	0.015420	15.431984	0.032004	7.395747	0.000000	0.000000
425.418538	31.259477	2.495661	0.015418	15.452451	0.032000	7.405556	0.000000	0.000000
425.438540	31.259477	2.493145	0.015419	15.436876	0.032003	7.398092	0.000000	0.000000
425.458541	31.259397	2.496975	0.015417	15.460586	0.031998	7.409455	0.000000	0.000000
425.478544	31.259397	2.493986	0.015419	15.442082	0.032002	7.400587	0.000000	0.000000
425.498546	31.259477	2.496730	0.015417	15.459069	0.031999	7.408728	0.000000	0.000000
425.518548	31.259477	2.493900	0.015419	15.441551	0.032002	7.400332	0.000000	0.000000
425.538549	31.259477	2.495980	0.015417	15.454428	0.032000	7.406503	0.000000	0.000000
425.558552	31.259397	2.495192	0.015418	15.449549	0.032001	7.404165	0.000000	0.000000
425.578554	31.259397	2.492525	0.015419	15.433032	0.032004	7.396250	0.000000	0.000000
425.598556	31.259477	2.492715	0.015419	15.434214	0.032004	7.396816	0.000000	0.000000
425.618557	31.259477	2.493320	0.015419	15.437957	0.032003	7.398610	0.000000	0.000000
425.638559	31.259477	2.491925	0.015420	15.429322	0.032005	7.394471	0.000000	0.000000
425.658562	31.259477	2.496969	0.015417	15.460550	0.031999	7.409438	0.000000	0.000000
425.678564	31.259477	2.493749	0.015419	15.440611	0.032003	7.399882	0.000000	0.000000
425.698565	31.259477	2.491897	0.015420	15.429147	0.032005	7.394388	0.000000	0.000000
425.718567	31.259397	2.484655	0.015424	15.384307	0.032014	7.372898	0.000000	0.000000
425.738570	31.259397	2.490287	0.015421	15.419178	0.032007	7.389610	0.000000	0.000000
425.758572	31.259477	2.488108	0.015422	15.405686	0.032010	7.383144	0.000000	0.000000
425.778574	31.259477	2.492522	0.015419	15.433019	0.032004	7.396243	0.000000	0.000000
425.798575	31.259477	2.496915	0.015417	15.460218	0.031999	7.409279	0.000000	0.000000
425.818578	31.259477	2.497024	0.015417	15.460891	0.031998	7.409601	0.000000	0.000000
425.838580	31.259477	2.498760	0.015416	15.471641	0.031996	7.414753	0.000000	0.000000
425.858582	31.259477	2.498057	0.015416	15.467285	0.031997	7.412666	0.000000	0.000000
425.878583	31.259397	2.496059	0.015417	15.454915	0.032000	7.406737	0.000000	0.000000
425.898585	31.259477	2.493517	0.015419	15.439174	0.032003	7.399193	0.000000	0.000000
425.918588	31.259477	2.500818	0.015414	15.484385	0.031994	7.420860	0.000000	0.000000
425.938590	31.259477	2.498922	0.015416	15.472640	0.031996	7.415232	0.000000	0.000000
425.958591	31.259397	2.495890	0.015417	15.453870	0.032000	7.406236	0.000000	0.000000
425.978593	31.259397	2.493913	0.015419	15.441630	0.032002	7.400370	0.000000	0.000000
425.998596	31.259397	2.491992	0.015420	15.429733	0.032005	7.394668	0.000000	0.000000
426.018598	31.259477	2.495637	0.015418	15.452301	0.032000	7.405484	0.000000	0.000000
426.038599	31.259477	2.486826	0.015423	15.397750	0.032011	7.379341	0.000000	0.000000
426.058601	31.259397	2.498331	0.015416	15.468982	0.031997	7.413478	0.000000	0.000000
426.078604	31.259477	2.494490	0.015418	15.445201	0.032002	7.402082	0.000000	0.000000
426.098606	31.259477	2.491476	0.015420	15.426539	0.032006	7.393138	0.000000	0.000000
426.118608	31.259477	2.494635	0.015418	15.446103	0.032002	7.402514	0.000000	0.000000
426.138609	31.259397	2.495376	0.015418	15.450690	0.032000	7.404712	0.000000	0.000000
426.158612	31.259477	2.491093	0.015420	15.424168	0.032006	7.392002	0.000000	0.000000
426.178614	31.259477	2.489888	0.015421	15.416709	0.032008	7.388427	0.000000	0.000000
426.198616	31.259477	2.493274	0.015419	15.437671	0.032003	7.398473	0.000000	0.000000
426.218617	31.259397	2.492193	0.015420	15.430982	0.032005	7.395267	0.000000	0.000000
426.238619	31.259477	2.494957	0.015418	15.448095	0.032001	7.403469	0.000000	0.000000
426.258622	31.259477	2.496292	0.015417	15.456358	0.031999	7.407428	0.000000	0.000000
426.278624	31.259397	2.497632	0.015416	15.464656	0.031998	7.411405	0.000000	0.000000
426.298625	31.259477	2.494526	0.015418	15.445422	0.032002	7.402187	0.000000	0.000000
426.318627	31.259477	2.492027	0.015420	15.429951	0.032005	7.394773	0.000000	0.000000
426.338630	31.259477	2.486271	0.015423	15.394309	0.032012	7.377692	0.000000	0.000000
426.358632	31.259397	2.485431	0.015424	15.389112	0.032013	7.375201	0.000000	0.000000
426.378633	31.259477	2.493618	0.015419	15.439803	0.032003	7.399495	0.000000	0.000000
426.398635	31.259477	2.496498	0.015417	15.457635	0.031999	7.408040	0.000000	0.000000
426.418638	31.259477	2.490409	0.015421	15.419935	0.032007	7.389973	0.000000	0.000000
426.438640	31.259477	2.489795	0.015421	15.416129	0.032008	7.388149	0.000000	0.000000
426.458642	31.259397	2.488006	0.015422	15.405054	0.032010	7.382841	0.000000	0.000000
426.478643	31.259477	2.485318	0.015424	15.388412	0.032013	7.374866	0.000000	0.000000
426.498646	31.259477	2.490456	0.015421	15.420226	0.032007	7.390112	0.000000	0.000000
426.518648	31.259477	2.487224	0.015423	15.400211	0.032011	7.380520	0.000000	0.000000
426.538650	31.259477	2.493217	0.015419	15.437317	0.032003	7.398303	0.000000	0.000000
426.558651	31.259397	2.493060	0.015419	15.436348	0.032003	7.397839	0.000000	0.000000
426.578653	31.259477	2.492258	0.015420	15.431383	0.032005	7.395459	0.000000	0.000000
426.598656	31.259477	2.492444	0.015420	15.432531	0.032004	7.396010	0.000000	0.000000
426.618658	31.259477	2.488892	0.015422	15.410540	0.032009	7.385470	0.000000	0.000000
426.638659	31.259397	2.486303	0.015423	15.394510	0.032012	7.377788	0.000000	0.000000
426.658661	31.259397	2.487586	0.015422	15.402452	0.032010	7.381594	0.000000	0.000000
426.678664	31.259477	2.492038	0.015420	15.430021	0.032005	7.394807	0.000000	0.000000
426.698666	31.259477	2.490729	0.015421	15.421917	0.032006	7.390923	0.000000	0.000000
426.718668	31.259477	2.491438	0.015420	15.426303	0.032006	7.393025	0.000000	0.000000
426.738669	31.259397	2.490040	0.015421	15.417651	0.032007	7.388878	0.000000	0.000000
426.758672	31.259477	2.495011	0.015418	15.448427	0.032001	7.403628	0.000000	0.000000
426.778674	31.259477	2.491567	0.015420	15.427100	0.032005	7.393407	0.000000	0.000000
426.798676	31.259477	2.494196	0.015418	15.443380	0.032002	7.401209	0.000000	0.000000
426.818677	31.259477	2.497617	0.015416	15.464566	0.031998	7.411362	0.000000	0.000000
426.838679	31.259477	2.492921	0.015419	15.435485	0.032004	7.397425	0.000000	0.000000
426.858682	31.259477	2.494071	0.015419	15.442607	0.032002	7.400838	0.000000	0.000000
426.878684	31.259477	2.487523	0.015423	15.402062	0.032011	7.381407	0.000000	0.000000
426.898685	31.259397	2.487898	0.015422	15.404385	0.032010	7.382520	0.000000	0.000000
426.918687	31.259477	2.487920	0.015422	15.404521	0.032010	7.382586	0.000000	0.000000
426.938690	31.259477	2.487136	0.015423	15.399669	0.032011	7.380261	0.000000	0.000000
426.958692	31.259477	2.487876	0.015422	15.404248	0.032010	7.382455	0.000000	0.000000
426.978693	31.259397	2.490237	0.015421	15.418870	0.032007	7.389463	0.000000	0.000000
426.998695	31.259477	2.496327	0.015417	15.456578	0.031999	7.407534	0.000000	0.000000
427.018698	31.259477	2.488576	0.015422	15.408582	0.032009	7.384532	0.000000	0.000000
427.038700	31.259477	2.493411	0.015419	15.438523	0.032003	7.398881	0.000000	0.000000
427.058702	31.259477	2.484311	0.015425	15.382175	0.032015	7.371877	0.000000	0.000000
427.078703	31.259397	2.488066	0.015422	15.405424	0.032010	7.383019	0.000000	0.000000
427.098706	31.259477	2.494722	0.015418	15.446639	0.032001	7.402771	0.000000	0.000000
427.118708	31.259477	2.496620	0.015417	15.458389	0.031999	7.408402	0.000000	0.000000
427.138710	31.259477	2.488244	0.015422	15.406530	0.032010	7.383548	0.000000	0.000000
427.158711	31.259397	2.483981	0.015425	15.380133	0.032015	7.370898	0.000000	0.000000
427.178713	31.259477	2.489087	0.015422	15.411746	0.032009	7.386048	0.000000	0.000000
427.198716	31.259477	2.490983	0.015420	15.423490	0.032006	7.391677	0.000000	0.000000
427.218718	31.259477	2.494351	0.015418	15.444344	0.032002	7.401671	0.000000	0.000000
427.238719	31.259397	2.492957	0.015419	15.435711	0.032004	7.397534	0.000000	0.000000
427.258721	31.259477	2.491445	0.015420	15.426349	0.032006	7.393047	0.000000	0.000000
427.278724	31.259477	2.486610	0.015423	15.396411	0.032012	7.378699	0.000000	0.000000
427.298726	31.259477	2.494951	0.015418	15.448057	0.032001	7.403450	0.000000	0.000000
427.318727	31.259397	2.484147	0.015425	15.381162	0.032015	7.371391	0.000000	0.000000
427.338729	31.259477	2.487996	0.015422	15.404994	0.032010	7.382813	0.000000	0.000000
427.358732	31.259477	2.481820	0.015426	15.366753	0.032018	7.364485	0.000000	0.000000
427.378734	31.259477	2.489526	0.015421	15.414466	0.032008	7.387352	0.000000	0.000000
427.398736	31.259477	2.487920	0.015422	15.404521	0.032010	7.382586	0.000000	0.000000
427.418737	31.259477	2.484915	0.015424	15.385916	0.032014	7.373669	0.000000	0.000000
427.438740	31.259477	2.488424	0.015422	15.407643	0.032009	7.384082	0.000000	0.000000
427.458742	31.259477	2.490684	0.015421	15.421634	0.032007	7.390787	0.000000	0.000000
427.478744	31.259397	2.493769	0.015419	15.440739	0.032003	7.399943	0.000000	0.000000
427.498745	31.259477	2.489944	0.015421	15.417052	0.032008	7.388591	0.000000	0.000000
427.518747	31.259477	2.488084	0.015422	15.405536	0.032010	7.383072	0.000000	0.000000
427.538750	31.259477	2.488599	0.015422	15.408727	0.032009	7.384601	0.000000	0.000000
427.558752	31.259397	2.491594	0.015420	15.427269	0.032005	7.393488	0.000000	0.000000
427.578753	31.259477	2.494710	0.015418	15.446563	0.032001	7.402734	0.000000	0.000000
427.598755	31.259477	2.490564	0.015421	15.420890	0.032007	7.390431	0.000000	0.000000
427.618758	31.259477	2.487346	0.015423	15.400968	0.032011	7.380883	0.000000	0.000000
427.638760	31.259477	2.490136	0.015421	15.418242	0.032007	7.389161	0.000000	0.000000
427.658762	31.259477	2.498113	0.015416	15.467637	0.031997	7.412834	0.000000	0.000000
427.678763	31.259397	2.498609	0.015416	15.470708	0.031996	7.414306	0.000000	0.000000
427.698766	31.259397	2.492400	0.015420	15.432259	0.032004	7.395879	0.000000	0.000000
427.718768	31.259477	2.494202	0.015418	15.443416	0.032002	7.401226	0.000000	0.000000
427.738770	31.259477	2.494559	0.015418	15.445632	0.032002	7.402288	0.000000	0.000000
427.758771	31.259397	2.499827	0.015415	15.478246	0.031995	7.417918	0.000000	0.000000
427.778774	31.259477	2.489805	0.015421	15.416192	0.032008	7.388179	0.000000	0.000000
427.798776	31.259477	2.490459	0.015421	15.420240	0.032007	7.390119	0.000000	0.000000
427.818778	31.259477	2.490622	0.015421	15.421250	0.032007	7.390603	0.000000	0.000000
427.838779	31.259397	2.492842	0.015419	15.434995	0.032004	7.397190	0.000000	0.000000
427.858781	31.259477	2.486672	0.015423	15.396794	0.032012	7.378883	0.000000	0.000000
427.878784	31.259477	2.484911	0.015424	15.385889	0.032014	7.373656	0.000000	0.000000
427.898786	31.259397	2.491682	0.015420	15.427813	0.032005	7.393749	0.000000	0.000000
427.918787	31.259397	2.489071	0.015422	15.411648	0.032009	7.386001	0.000000	0.000000
427.938789	31.259477	2.491463	0.015420	15.426460	0.032006	7.393100	0.000000	0.000000
427.958792	31.259477	2.485700	0.015424	15.390775	0.032013	7.375998	0.000000	0.000000
427.978794	31.259477	2.485328	0.015424	15.388475	0.032013	7.374896	0.000000	0.000000
427.998796	31.259477	2.493011	0.015419	15.436043	0.032004	7.397693	0.000000	0.000000
428.018797	31.259397	2.482742	0.015425	15.372459	0.032017	7.367220	0.000000	0.000000
428.038800	31.259477	2.484656	0.015424	15.384312	0.032014	7.372901	0.000000	0.000000
428.058802	31.259477	2.480767	0.015427	15.360233	0.032019	7.361361	0.000000	0.000000
428.078804	31.259477	2.484738	0.015424	15.384819	0.032014	7.373143	0.000000	0.000000
428.098805	31.259477	2.486876	0.015423	15.398058	0.032011	7.379488	0.000000	0.000000
428.118807	31.259477	2.481653	0.015426	15.365721	0.032018	7.363991	0.000000	0.000000
428.138810	31.259477	2.489189	0.015422	15.412377	0.032008	7.386351	0.000000	0.000000
428.158812	31.259477	2.491976	0.015420	15.429635	0.032005	7.394621	0.000000	0.000000
428.178813	31.259397	2.488487	0.015422	15.408033	0.032009	7.384269	0.000000	0.000000
428.198815	31.259397	2.487054	0.015423	15.399158	0.032011	7.380015	0.000000	0.000000
428.218818	31.259477	2.492683	0.015419	15.434012	0.032004	7.396719	0.000000	0.000000
428.238820	31.259477	2.486887	0.015423	15.398126	0.032011	7.379521	0.000000	0.000000
428.258821	31.259477	2.489951	0.015421	15.417098	0.032007	7.388613	0.000000	0.000000
428.278823	31.259397	2.486844	0.015423	15.397862	0.032011	7.379394	0.000000	0.000000
428.298826	31.259477	2.488756	0.015422	15.409701	0.032009	7.385068	0.000000	0.000000
428.318828	31.259477	2.488543	0.015422	15.408381	0.032009	7.384436	0.000000	0.000000
428.338830	31.259477	2.486235	0.015423	15.394088	0.032012	7.377586	0.000000	0.000000
428.358831	31.259397	2.488313	0.015422	15.406954	0.032009	7.383752	0.000000	0.000000
428.378834	31.259477	2.488854	0.015422	15.410306	0.032009	7.385358	0.000000	0.000000
428.398836	31.259477	2.490069	0.015421	15.417825	0.032007	7.388962	0.000000	0.000000
428.418838	31.259477	2.491907	0.015420	15.429207	0.032005	7.394417	0.000000	0.000000
428.438839	31.259397	2.489033	0.015422	15.411416	0.032009	7.385890	0.000000	0.000000
428.458841	31.259397	2.496518	0.015417	15.457757	0.031999	7.408099	0.000000	0.000000
428.478844	31.259477	2.490528	0.015421	15.420673	0.032007	7.390326	0.000000	0.000000
428.498846	31.259477	2.492811	0.015419	15.434805	0.032004	7.397099	0.000000	0.000000
428.518847	31.259397	2.493790	0.015419	15.440870	0.032002	7.400006	0.000000	0.000000
428.538849	31.259477	2.490122	0.015421	15.418157	0.032007	7.389121	0.000000	0.000000
428.558852	31.259477	2.488708	0.015422	15.409402	0.032009	7.384925	0.000000	0.000000
428.578854	31.259477	2.489489	0.015421	15.414234	0.032008	7.387241	0.000000	0.000000
428.598855	31.259477	2.491870	0.015420	15.428979	0.032005	7.394307	0.000000	0.000000
428.618857	31.259397	2.489438	0.015421	15.413924	0.032008	7.387092	0.000000	0.000000
428.638860	31.259477	2.494484	0.015418	15.445163	0.032002	7.402064	0.000000	0.000000
428.658862	31.259477	2.492682	0.015419	15.434004	0.032004	7.396716	0.000000	0.000000
428.678864	31.259397	2.488748	0.015422	15.409647	0.032009	7.385042	0.000000	0.000000
428.698865	31.259477	2.486392	0.015423	15.395063	0.032012	7.378053	0.000000	0.000000
428.718868	31.259477	2.485498	0.015424	15.389528	0.032013	7.375401	0.000000	0.000000
428.738870	31.259477	2.484460	0.015424	15.383098	0.032015	7.372319	0.000000	0.000000
428.758872	31.259477	2.493928	0.015419	15.441725	0.032002	7.400416	0.000000	0.000000
428.778873	31.259397	2.489743	0.015421	15.415810	0.032008	7.387996	0.000000	0.000000
428.798875	31.259397	2.491825	0.015420	15.428698	0.032005	7.394173	0.000000	0.000000
428.818878	31.259477	2.488287	0.015422	15.406797	0.032010	7.383676	0.000000	0.000000
428.838880	31.259477	2.488516	0.015422	15.408215	0.032009	7.384356	0.000000	0.000000
428.858881	31.259477	2.490001	0.015421	15.417408	0.032007	7.388762	0.000000	0.000000
428.878883	31.259397	2.487310	0.015423	15.400745	0.032011	7.380776	0.000000	0.000000
428.898886	31.259477	2.485484	0.015424	15.389439	0.032013	7.375358	0.000000	0.000000
428.918888	31.259477	2.486398	0.015423	15.395096	0.032012	7.378069	0.000000	0.000000
428.938890	31.259477	2.482131	0.015426	15.368678	0.032017	7.365408	0.000000	0.000000
428.958891	31.259397	2.480877	0.015427	15.360911	0.032019	7.361686	0.000000	0.000000
428.978894	31.259477	2.485652	0.015424	15.390481	0.032013	7.375857	0.000000	0.000000
428.998896	31.259477	2.478207	0.015428	15.344383	0.032022	7.353765	0.000000	0.000000
429.018898	31.259477	2.484545	0.015424	15.383624	0.032014	7.372571	0.000000	0.000000
429.038899	31.259397	2.487107	0.015423	15.399487	0.032011	7.380173	0.000000	0.000000
429.058902	31.259477	2.483694	0.015425	15.378356	0.032015	7.370046	0.000000	0.000000
429.078904	31.259397	2.481468	0.015426	15.364575	0.032018	7.363442	0.000000	0.000000
429.098906	31.259477	2.482722	0.015426	15.372336	0.032017	7.367161	0.000000	0.000000
429.118907	31.259477	2.484953	0.015424	15.386153	0.032014	7.373783	0.000000	0.000000
429.138909	31.259397	2.480061	0.015427	15.355861	0.032020	7.359265	0.000000	0.000000
429.158912	31.259397	2.487797	0.015422	15.403758	0.032010	7.382220	0.000000	0.000000
429.178914	31.259397	2.481341	0.015426	15.363785	0.032018	7.363063	0.000000	0.000000
429.198915	31.259477	2.485084	0.015424	15.386961	0.032014	7.374170	0.000000	0.000000
429.218917	31.259477	2.485846	0.015424	15.391682	0.032013	7.376433	0.000000	0.000000
429.238920	31.259397	2.483461	0.015425	15.376913	0.032016	7.369355	0.000000	0.000000
429.258922	31.259477	2.480974	0.015427	15.361512	0.032019	7.361974	0.000000	0.000000
429.278924	31.259477	2.483573	0.015425	15.377604	0.032016	7.369686	0.000000	0.000000
429.298925	31.259477	2.483627	0.015425	15.377939	0.032016	7.369846	0.000000	0.000000
429.318928	31.259477	2.485419	0.015424	15.389036	0.032013	7.375164	0.000000	0.000000
429.338930	31.259397	2.486198	0.015423	15.393857	0.032012	7.377475	0.000000	0.000000
429.358932	31.259477	2.486820	0.015423	15.397709	0.032011	7.379321	0.000000	0.000000
429.378933	31.259477	2.491051	0.015420	15.423907	0.032006	7.391876	0.000000	0.000000
429.398935	31.259477	2.480097	0.015427	15.356084	0.032020	7.359372	0.000000	0.000000
429.418938	31.259477	2.486939	0.015423	15.398450	0.032011	7.379676	0.000000	0.000000
429.438940	31.259397	2.481665	0.015426	15.365795	0.032018	7.364026	0.000000	0.000000
429.458941	31.259477	2.481070	0.015427	15.362106	0.032019	7.362258	0.000000	0.000000
429.478943	31.259477	2.480979	0.015427	15.361548	0.032019	7.361991	0.000000	0.000000
429.498946	31.259477	2.479400	0.015428	15.351769	0.032021	7.357304	0.000000	0.000000
429.518948	31.259397	2.479017	0.015428	15.349398	0.032021	7.356168	0.000000	0.000000
429.538949	31.259397	2.482567	0.015426	15.371378	0.032017	7.366702	0.000000	0.000000
429.558951	31.259477	2.477805	0.015429	15.341892	0.032023	7.352571	0.000000	0.000000
429.578954	31.259477	2.487170	0.015423	15.399879	0.032011	7.380361	0.000000	0.000000
429.598956	31.259477	2.478631	0.015428	15.347005	0.032022	7.355021	0.000000	0.000000
429.618958	31.259397	2.483738	0.015425	15.378628	0.032015	7.370177	0.000000	0.000000
429.638959	31.259397	2.488894	0.015422	15.410553	0.032009	7.385477	0.000000	0.000000
429.658962	31.259477	2.482598	0.015426	15.371569	0.032017	7.366793	0.000000	0.000000
429.678964	31.259477	2.481644	0.015426	15.365664	0.032018	7.363964	0.000000	0.000000
429.698966	31.259397	2.484365	0.015424	15.382510	0.032015	7.372037	0.000000	0.000000
429.718967	31.259477	2.484397	0.015424	15.382706	0.032015	7.372131	0.000000	0.000000
429.738969	31.259397	2.485268	0.015424	15.388105	0.032013	7.374718	0.000000	0.000000
429.758972	31.259477	2.484813	0.015424	15.385284	0.032014	7.373367	0.000000	0.000000
429.778974	31.259477	2.483865	0.015425	15.379412	0.032015	7.370552	0.000000	0.000000
429.798975	31.259397	2.493131	0.015419	15.436786	0.032003	7.398049	0.000000	0.000000
429.818977	31.259477	2.481284	0.015426	15.363434	0.032019	7.362895	0.000000	0.000000
429.838980	31.259477	2.488267	0.015422	15.406669	0.032010	7.383615	0.000000	0.000000
429.858982	31.259477	2.489687	0.015421	15.415462	0.032008	7.387829	0.000000	0.000000
429.877984	31.259397	2.483445	0.015425	15.376812	0.032016	7.369306	0.000000	0.000000
429.897985	31.259397	2.484930	0.015424	15.386008	0.032014	7.373714	0.000000	0.000000
429.917987	31.259477	2.485828	0.015424	15.391567	0.032013	7.376378	0.000000	0.000000
429.937989	31.259477	2.492111	0.015420	15.430473	0.032005	7.395023	0.000000	0.000000
429.957992	31.259397	2.489981	0.015421	15.417281	0.032007	7.388701	0.000000	0.000000
429.977993	31.259397	2.489566	0.015421	15.414716	0.032008	7.387472	0.000000	0.000000
429.997995	31.259477	2.488753	0.015422	15.409677	0.032009	7.385057	0.000000	0.000000
430.017997	31.259477	2.489511	0.015421	15.414373	0.032008	7.387307	0.000000	0.000000
430.038000	31.259477	2.485778	0.015424	15.391260	0.032013	7.376230	0.000000	0.000000
430.058002	31.259477	2.484910	0.015424	15.385886	0.032014	7.373655	0.000000	0.000000
430.098005	31.259477	2.486890	0.015423	15.398142	0.032011	7.379529	0.000000	0.000000
430.098005	31.259477	2.492243	0.015420	15.431287	0.032005	7.395413	0.000000	0.000000
430.118008	31.259397	2.487040	0.015423	15.399073	0.032011	7.379975	0.000000	0.000000
430.138010	31.259397	2.489991	0.015421	15.417343	0.032007	7.388731	0.000000	0.000000
430.158011	31.259477	2.492083	0.015420	15.430299	0.032005	7.394940	0.000000	0.000000
430.178013	31.259477	2.484342	0.015425	15.382366	0.032015	7.371968	0.000000	0.000000
430.198015	31.259397	2.482843	0.015425	15.373088	0.032016	7.367522	0.000000	0.000000
430.218018	31.259477	2.482010	0.015426	15.367932	0.032018	7.365050	0.000000	0.000000
430.238019	31.259477	2.486969	0.015423	15.398632	0.032011	7.379764	0.000000	0.000000
430.258021	31.259477	2.480516	0.015427	15.358678	0.032020	7.360616	0.000000	0.000000
430.278023	31.259477	2.488261	0.015422	15.406633	0.032010	7.383598	0.000000	0.000000
430.298026	31.259397	2.484855	0.015424	15.385546	0.032014	7.373492	0.000000	0.000000
430.318027	31.259397	2.482368	0.015426	15.370145	0.032017	7.366111	0.000000	0.000000
430.338029	31.259477	2.490771	0.015421	15.422175	0.032006	7.391047	0.000000	0.000000
430.358031	31.259477	2.488194	0.015422	15.406217	0.032010	7.383398	0.000000	0.000000
430.378034	31.259397	2.485489	0.015424	15.389471	0.032013	7.375373	0.000000	0.000000
430.398036	31.259477	2.485822	0.015424	15.391532	0.032013	7.376361	0.000000	0.000000
430.418037	31.259477	2.482075	0.015426	15.368332	0.032018	7.365242	0.000000	0.000000
430.438039	31.259477	2.483627	0.015425	15.377939	0.032016	7.369846	0.000000	0.000000
430.458042	31.259477	2.491214	0.015420	15.424917	0.032006	7.392360	0.000000	0.000000
430.478044	31.259397	2.480672	0.015427	15.359645	0.032019	7.361079	0.000000	0.000000
430.498045	31.259477	2.488563	0.015422	15.408506	0.032009	7.384496	0.000000	0.000000
430.518047	31.259477	2.494280	0.015418	15.443900	0.032002	7.401458	0.000000	0.000000
430.538049	31.259477	2.487319	0.015423	15.400802	0.032011	7.380803	0.000000	0.000000
430.558052	31.259397	2.484611	0.015424	15.384032	0.032014	7.372766	0.000000	0.000000
430.578053	31.259477	2.483195	0.015425	15.375269	0.032016	7.368567	0.000000	0.000000
430.598055	31.259477	2.481479	0.015426	15.364643	0.032018	7.363474	0.000000	0.000000
430.618057	31.259477	2.483458	0.015425	15.376897	0.032016	7.369347	0.000000	0.000000
430.638060	31.259397	2.484063	0.015425	15.380640	0.032015	7.371141	0.000000	0.000000
430.658062	31.259397	2.482437	0.015426	15.370575	0.032017	7.366317	0.000000	0.000000
430.678063	31.259477	2.486366	0.015423	15.394902	0.032012	7.377976	0.000000	0.000000
430.698065	31.259477	2.479486	0.015428	15.352302	0.032021	7.357560	0.000000	0.000000
430.718068	31.259477	2.482872	0.015425	15.373268	0.032017	7.367608	0.000000	0.000000
430.738070	31.259397	2.481655	0.015426	15.365732	0.032018	7.363996	0.000000	0.000000
430.758071	31.259477	2.484938	0.015424	15.386057	0.032014	7.373737	0.000000	0.000000
430.778073	31.259477	2.485633	0.015424	15.390361	0.032013	7.375800	0.000000	0.000000
430.798076	31.259477	2.482254	0.015426	15.369443	0.032017	7.365775	0.000000	0.000000
430.818078	31.259397	2.481040	0.015427	15.361921	0.032019	7.362170	0.000000	0.000000
430.838079	31.259477	2.484445	0.015424	15.383006	0.032015	7.372275	0.000000	0.000000
430.858081	31.259477	2.482175	0.015426	15.368950	0.032017	7.365538	0.000000	0.000000
430.878083	31.259397	2.484008	0.015425	15.380299	0.032015	7.370978	0.000000	0.000000
430.898086	31.259397	2.483693	0.015425	15.378348	0.032015	7.370042	0.000000	0.000000
430.918087	31.259397	2.476020	0.015430	15.330839	0.032025	7.347274	0.000000	0.000000
430.938089	31.259477	2.482583	0.015426	15.371476	0.032017	7.366749	0.000000	0.000000
430.958091	31.259477	2.481259	0.015426	15.363282	0.032019	7.362822	0.000000	0.000000
430.978094	31.259477	2.484511	0.015424	15.383417	0.032014	7.372472	0.000000	0.000000
430.998096	31.259397	2.478591	0.015428	15.346762	0.032022	7.354905	0.000000	0.000000
431.018097	31.259397	2.480137	0.015427	15.356329	0.032020	7.359490	0.000000	0.000000
431.038099	31.259477	2.482757	0.015426	15.372557	0.032017	7.367267	0.000000	0.000000
431.058102	31.259477	2.477938	0.015428	15.342717	0.032023	7.352966	0.000000	0.000000
431.078104	31.259477	2.479263	0.015428	15.350922	0.032021	7.356899	0.000000	0.000000
431.098105	31.259397	2.480623	0.015427	15.359342	0.032019	7.360934	0.000000	0.000000
431.118107	31.259397	2.481963	0.015426	15.367638	0.032018	7.364909	0.000000	0.000000
431.138110	31.259477	2.479719	0.015427	15.353743	0.032021	7.358250	0.000000	0.000000
431.158112	31.259477	2.480850	0.015427	15.360747	0.032019	7.361607	0.000000	0.000000
431.178113	31.259477	2.482754	0.015426	15.372533	0.032017	7.367255	0.000000	0.000000
431.198115	31.259477	2.480903	0.015427	15.361074	0.032019	7.361764	0.000000	0.000000
431.218117	31.259397	2.482931	0.015425	15.373630	0.032016	7.367781	0.000000	0.000000
431.238120	31.259397	2.475213	0.015430	15.325843	0.032026	7.344880	0.000000	0.000000
431.258121	31.259477	2.479507	0.015428	15.352430	0.032021	7.357621	0.000000	0.000000
431.278123	31.259477	2.481066	0.015427	15.362087	0.032019	7.362249	0.000000	0.000000
431.298125	31.259477	2.479536	0.015428	15.352613	0.032021	7.357709	0.000000	0.000000
431.318128	31.259397	2.481562	0.015426	15.365155	0.032018	7.363720	0.000000	0.000000
431.338130	31.259477	2.475339	0.015430	15.326625	0.032026	7.345254	0.000000	0.000000
431.378133	31.259477	2.484403	0.015424	15.382744	0.032015	7.372149	0.000000	0.000000
431.378133	31.259477	2.486056	0.015423	15.392983	0.032012	7.377056	0.000000	0.000000
431.398136	31.259397	2.485270	0.015424	15.388115	0.032013	7.374723	0.000000	0.000000
431.418138	31.259397	2.480651	0.015427	15.359517	0.032019	7.361018	0.000000	0.000000
431.438139	31.259477	2.490699	0.015421	15.421726	0.032007	7.390831	0.000000	0.000000
431.458141	31.259477	2.479579	0.015427	15.352880	0.032021	7.357837	0.000000	0.000000
431.478143	31.259477	2.478603	0.015428	15.346833	0.032022	7.354939	0.000000	0.000000
431.498146	31.259397	2.480975	0.015427	15.361523	0.032019	7.361979	0.000000	0.000000
431.518147	31.259477	2.482103	0.015426	15.368506	0.032018	7.365326	0.000000	0.000000
431.538149	31.259477	2.481733	0.015426	15.366211	0.032018	7.364226	0.000000	0.000000
431.558151	31.259397	2.480464	0.015427	15.358354	0.032020	7.360460	0.000000	0.000000
431.578154	31.259477	2.486055	0.015423	15.392972	0.032012	7.377051	0.000000	0.000000
431.598155	31.259477	2.490770	0.015421	15.422167	0.032006	7.391043	0.000000	0.000000
431.618157	31.259477	2.487915	0.015422	15.404488	0.032010	7.382570	0.000000	0.000000
431.638159	31.259477	2.487408	0.015423	15.401349	0.032011	7.381066	0.000000	0.000000
431.658162	31.259397	2.489002	0.015422	15.411220	0.032009	7.385796	0.000000	0.000000
431.678164	31.259477	2.485831	0.015424	15.391589	0.032013	7.376388	0.000000	0.000000
431.698165	31.259477	2.483212	0.015425	15.375372	0.032016	7.368616	0.000000	0.000000
431.718167	31.259477	2.485007	0.015424	15.386485	0.032014	7.373942	0.000000	0.000000
431.738170	31.259477	2.478627	0.015428	15.346983	0.032022	7.355011	0.000000	0.000000
431.758172	31.259397	2.478432	0.015428	15.345774	0.032022	7.354431	0.000000	0.000000
431.778173	31.259477	2.485715	0.015424	15.390871	0.032013	7.376044	0.000000	0.000000
431.798175	31.259477	2.484594	0.015424	15.383926	0.032014	7.372716	0.000000	0.000000
431.818177	31.259477	2.483562	0.015425	15.377539	0.032016	7.369655	0.000000	0.000000
431.838180	31.259477	2.484516	0.015424	15.383447	0.032014	7.372486	0.000000	0.000000
431.858181	31.259397	2.486586	0.015423	15.396264	0.032012	7.378628	0.000000	0.000000
431.878183	31.259477	2.481781	0.015426	15.366511	0.032018	7.364369	0.000000	0.000000
431.898185	31.259477	2.484215	0.015425	15.381579	0.032015	7.371591	0.000000	0.000000
431.918188	31.259477	2.486005	0.015424	15.392665	0.032013	7.376904	0.000000	0.000000
431.938190	31.259477	2.481605	0.015426	15.365422	0.032018	7.363847	0.000000	0.000000
431.958191	31.259397	2.485570	0.015424	15.389972	0.032013	7.375613	0.000000	0.000000
431.978193	31.259477	2.482536	0.015426	15.371188	0.032017	7.366611	0.000000	0.000000
432.018198	31.259477	2.483980	0.015425	15.380125	0.032015	7.370894	0.000000	0.000000
432.018198	31.259477	2.481461	0.015426	15.364531	0.032018	7.363421	0.000000	0.000000
432.038199	31.259397	2.483709	0.015425	15.378451	0.032015	7.370092	0.000000	0.000000
432.058201	31.259477	2.491460	0.015420	15.426441	0.032006	7.393091	0.000000	0.000000
432.078204	31.259477	2.482845	0.015425	15.373101	0.032017	7.367528	0.000000	0.000000
432.098206	31.259477	2.486475	0.015423	15.395572	0.032012	7.378297	0.000000	0.000000
432.118207	31.259477	2.489253	0.015421	15.412775	0.032008	7.386541	0.000000	0.000000
432.138209	31.259397	2.483825	0.015425	15.379170	0.032015	7.370436	0.000000	0.000000
432.158211	31.259477	2.481835	0.015426	15.366845	0.032018	7.364530	0.000000	0.000000
432.178214	31.259477	2.480103	0.015427	15.356119	0.032020	7.359389	0.000000	0.000000
432.198215	31.259477	2.479851	0.015427	15.354562	0.032020	7.358643	0.000000	0.000000
432.218217	31.259397	2.482365	0.015426	15.370126	0.032017	7.366102	0.000000	0.000000
432.238219	31.259477	2.482828	0.015425	15.372995	0.032017	7.367477	0.000000	0.000000
432.258222	31.259477	2.476352	0.015429	15.332894	0.032025	7.348259	0.000000	0.000000
432.278224	31.259477	2.480822	0.015427	15.360570	0.032019	7.361522	0.000000	0.000000
432.298225	31.259477	2.483097	0.015425	15.374659	0.032016	7.368274	0.000000	0.000000
432.318227	31.259397	2.485320	0.015424	15.388423	0.032013	7.374871	0.000000	0.000000
432.338230	31.259397	2.481457	0.015426	15.364507	0.032018	7.363409	0.000000	0.000000
432.358232	31.259477	2.483932	0.015425	15.379831	0.032015	7.370753	0.000000	0.000000
432.378233	31.259477	2.479083	0.015428	15.349809	0.032021	7.356365	0.000000	0.000000
432.398235	31.259477	2.477995	0.015428	15.343068	0.032023	7.353135	0.000000	0.000000
432.418238	31.259397	2.481838	0.015426	15.366862	0.032018	7.364538	0.000000	0.000000
432.438240	31.259477	2.481618	0.015426	15.365503	0.032018	7.363887	0.000000	0.000000
432.458241	31.259477	2.473280	0.015431	15.313873	0.032029	7.339143	0.000000	0.000000
432.478243	31.259477	2.480489	0.015427	15.358509	0.032020	7.360535	0.000000	0.000000
432.498245	31.259477	2.480746	0.015427	15.360105	0.032019	7.361299	0.000000	0.000000
432.518248	31.259477	2.472440	0.015432	15.308673	0.032030	7.336651	0.000000	0.000000
432.538249	31.259477	2.466076	0.015436	15.269272	0.032038	7.317768	0.000000	0.000000
432.558251	31.259397	2.468319	0.015434	15.283156	0.032035	7.324422	0.000000	0.000000
432.578253	31.259477	2.472353	0.015432	15.308134	0.032030	7.336393	0.000000	0.000000
432.598256	31.259397	2.466762	0.015435	15.273519	0.032037	7.319803	0.000000	0.000000
432.618258	31.259477	2.476442	0.015429	15.333455	0.032025	7.348528	0.000000	0.000000
432.638259	31.259477	2.476248	0.015430	15.332255	0.032025	7.347952	0.000000	0.000000
432.658261	31.259397	2.478460	0.015428	15.345948	0.032022	7.354515	0.000000	0.000000
432.678264	31.259397	2.472854	0.015432	15.311240	0.032029	7.337881	0.000000	0.000000
432.698266	31.259477	2.474734	0.015430	15.322876	0.032027	7.343458	0.000000	0.000000
432.718267	31.259477	2.469178	0.015434	15.288476	0.032034	7.326971	0.000000	0.000000
432.738269	31.259397	2.470518	0.015433	15.296776	0.032032	7.330949	0.000000	0.000000
432.758271	31.259397	2.473026	0.015431	15.312302	0.032029	7.338390	0.000000	0.000000
432.778274	31.259477	2.473380	0.015431	15.314496	0.032029	7.339442	0.000000	0.000000
432.798275	31.259477	2.472477	0.015432	15.308905	0.032030	7.336762	0.000000	0.000000
432.818277	31.259477	2.471083	0.015433	15.300272	0.032032	7.332625	0.000000	0.000000
432.838279	31.259397	2.473386	0.015431	15.314529	0.032029	7.339457	0.000000	0.000000
432.858282	31.259477	2.476320	0.015429	15.332696	0.032025	7.348164	0.000000	0.000000
432.878284	31.259477	2.476574	0.015429	15.334269	0.032025	7.348918	0.000000	0.000000
432.898285	31.259477	2.475000	0.015430	15.324523	0.032027	7.344247	0.000000	0.000000
432.918287	31.259397	2.468527	0.015434	15.284444	0.032035	7.325039	0.000000	0.000000
432.938290	31.259397	2.475801	0.015430	15.329486	0.032025	7.346625	0.000000	0.000000
432.958292	31.259397	2.471880	0.015432	15.305205	0.032030	7.334989	0.000000	0.000000
432.978293	31.259397	2.474285	0.015431	15.320099	0.032027	7.342127	0.000000	0.000000
432.998295	31.259477	2.480364	0.015427	15.357736	0.032020	7.360164	0.000000	0.000000
433.018298	31.259397	2.473158	0.015431	15.313122	0.032029	7.338783	0.000000	0.000000
433.038300	31.259477	2.478775	0.015428	15.347898	0.032022	7.355449	0.000000	0.000000
433.058301	31.259477	2.474182	0.015431	15.319462	0.032028	7.341821	0.000000	0.000000
433.078303	31.259477	2.481281	0.015426	15.363415	0.032019	7.362886	0.000000	0.000000
433.098305	31.259477	2.470861	0.015433	15.298900	0.032032	7.331967	0.000000	0.000000
433.118308	31.259477	2.475495	0.015430	15.327588	0.032026	7.345716	0.000000	0.000000
433.138309	31.259477	2.478887	0.015428	15.348594	0.032022	7.355783	0.000000	0.000000
433.158311	31.259477	2.482816	0.015425	15.372919	0.032017	7.367441	0.000000	0.000000
433.178313	31.259477	2.480903	0.015427	15.361077	0.032019	7.361765	0.000000	0.000000
433.198316	31.259477	2.476360	0.015429	15.332943	0.032025	7.348282	0.000000	0.000000
433.218318	31.259397	2.474549	0.015431	15.321735	0.032027	7.342911	0.000000	0.000000
433.238319	31.259397	2.477551	0.015429	15.340321	0.032023	7.351818	0.000000	0.000000
433.258321	31.259477	2.473069	0.015432	15.312572	0.032029	7.338519	0.000000	0.000000
433.298326	31.259397	2.474287	0.015431	15.320107	0.032027	7.342131	0.000000	0.000000
433.298326	31.259397	2.478735	0.015428	15.347650	0.032022	7.355330	0.000000	0.000000
433.318327	31.259397	2.476939	0.015429	15.336532	0.032024	7.350002	0.000000	0.000000
433.338329	31.259477	2.476337	0.015429	15.332805	0.032025	7.348216	0.000000	0.000000
433.358332	31.259477	2.470424	0.015433	15.296191	0.032032	7.330669	0.000000	0.000000
433.378334	31.259477	2.477523	0.015429	15.340147	0.032023	7.351735	0.000000	0.000000
433.398335	31.259397	2.475023	0.015430	15.324665	0.032026	7.344315	0.000000	0.000000
433.418337	31.259397	2.471316	0.015433	15.301712	0.032031	7.333315	0.000000	0.000000
433.438339	31.259477	2.474253	0.015431	15.319900	0.032028	7.342032	0.000000	0.000000
433.458342	31.259477	2.473696	0.015431	15.316454	0.032028	7.340380	0.000000	0.000000
433.478343	31.259397	2.468833	0.015434	15.286341	0.032034	7.325948	0.000000	0.000000
433.498345	31.259477	2.470761	0.015433	15.298279	0.032032	7.331670	0.000000	0.000000
433.518347	31.259477	2.467770	0.015435	15.279759	0.032036	7.322794	0.000000	0.000000
433.538350	31.259477	2.471356	0.015433	15.301960	0.032031	7.333434	0.000000	0.000000
433.558352	31.259477	2.477156	0.015429	15.337874	0.032024	7.350645	0.000000	0.000000
433.578353	31.259477	2.468685	0.015434	15.285421	0.032035	7.325507	0.000000	0.000000
433.598355	31.259477	2.477782	0.015429	15.341748	0.032023	7.352502	0.000000	0.000000
433.618358	31.259477	2.480492	0.015427	15.358528	0.032020	7.360544	0.000000	0.000000
433.638360	31.259397	2.472648	0.015432	15.309964	0.032030	7.337269	0.000000	0.000000
433.658361	31.259397	2.468053	0.015435	15.281512	0.032035	7.323634	0.000000	0.000000
433.678363	31.259477	2.479092	0.015428	15.349863	0.032021	7.356391	0.000000	0.000000
433.698366	31.259477	2.478868	0.015428	15.348477	0.032022	7.355727	0.000000	0.000000
433.718368	31.259477	2.471263	0.015433	15.301385	0.032031	7.333158	0.000000	0.000000
433.738369	31.259397	2.472059	0.015432	15.306316	0.032030	7.335521	0.000000	0.000000
433.758371	31.259397	2.473156	0.015431	15.313108	0.032029	7.338776	0.000000	0.000000
433.778373	31.259477	2.478271	0.015428	15.344780	0.032022	7.353955	0.000000	0.000000
433.798376	31.259477	2.474595	0.015431	15.322018	0.032027	7.343047	0.000000	0.000000
433.818377	31.259397	2.473436	0.015431	15.314842	0.032028	7.339607	0.000000	0.000000
433.838379	31.259397	2.478550	0.015428	15.346504	0.032022	7.354781	0.000000	0.000000
433.858381	31.259477	2.474804	0.015430	15.323312	0.032027	7.343666	0.000000	0.000000
433.878384	31.259477	2.473930	0.015431	15.317902	0.032028	7.341074	0.000000	0.000000
433.898386	31.259397	2.475155	0.015430	15.325487	0.032026	7.344709	0.000000	0.000000
433.918387	31.259397	2.470078	0.015433	15.294051	0.032033	7.329643	0.000000	0.000000
433.938389	31.259397	2.472716	0.015432	15.310380	0.032029	7.337469	0.000000	0.000000
433.958392	31.259477	2.475274	0.015430	15.326219	0.032026	7.345060	0.000000	0.000000
433.978394	31.259477	2.469964	0.015433	15.293346	0.032033	7.329305	0.000000	0.000000
433.998395	31.259397	2.476559	0.015429	15.334179	0.032025	7.348875	0.000000	0.000000
434.018397	31.259477	2.472155	0.015432	15.306909	0.032030	7.335805	0.000000	0.000000
434.038399	31.259477	2.474867	0.015430	15.323704	0.032027	7.343854	0.000000	0.000000
434.058402	31.259477	2.473918	0.015431	15.317826	0.032028	7.341037	0.000000	0.000000
434.078403	31.259477	2.471110	0.015433	15.300438	0.032032	7.332704	0.000000	0.000000
434.098405	31.259397	2.467782	0.015435	15.279835	0.032036	7.322830	0.000000	0.000000
434.118407	31.259477	2.466073	0.015436	15.269253	0.032038	7.317759	0.000000	0.000000
434.138410	31.259477	2.469175	0.015434	15.288459	0.032034	7.326964	0.000000	0.000000
434.158412	31.259397	2.471673	0.015432	15.303923	0.032031	7.334374	0.000000	0.000000
434.178413	31.259477	2.471090	0.015433	15.300316	0.032032	7.332646	0.000000	0.000000
434.198415	31.259477	2.472238	0.015432	15.307421	0.032030	7.336051	0.000000	0.000000
434.218418	31.259477	2.466489	0.015436	15.271828	0.032037	7.318993	0.000000	0.000000
434.238420	31.259397	2.465448	0.015436	15.265382	0.032039	7.315904	0.000000	0.000000
434.258421	31.259477	2.463677	0.015437	15.254419	0.032041	7.310650	0.000000	0.000000
434.278423	31.259477	2.472184	0.015432	15.307089	0.032030	7.335892	0.000000	0.000000
434.298426	31.259477	2.473806	0.015431	15.317132	0.032028	7.340705	0.000000	0.000000
434.318428	31.259477	2.472742	0.015432	15.310546	0.032029	7.337549	0.000000	0.000000
434.338429	31.259397	2.475480	0.015430	15.327499	0.032026	7.345673	0.000000	0.000000
434.358431	31.259477	2.473673	0.015431	15.316307	0.032028	7.340309	0.000000	0.000000
434.378433	31.259477	2.473601	0.015431	15.315863	0.032028	7.340097	0.000000	0.000000
434.398436	31.259397	2.469246	0.015434	15.288901	0.032034	7.327175	0.000000	0.000000
434.418437	31.259397	2.471644	0.015432	15.303743	0.032031	7.334288	0.000000	0.000000
434.438439	31.259477	2.472429	0.015432	15.308605	0.032030	7.336618	0.000000	0.000000
434.458441	31.259477	2.469855	0.015433	15.292671	0.032033	7.328982	0.000000	0.000000
434.478444	31.259477	2.473736	0.015431	15.316696	0.032028	7.340496	0.000000	0.000000
434.498446	31.259397	2.470482	0.015433	15.296553	0.032032	7.330842	0.000000	0.000000
434.518447	31.259397	2.466015	0.015436	15.268891	0.032038	7.317585	0.000000	0.000000
434.538449	31.259477	2.470228	0.015433	15.294980	0.032033	7.330088	0.000000	0.000000
434.558452	31.259477	2.475533	0.015430	15.327828	0.032026	7.345831	0.000000	0.000000
434.578454	31.259477	2.476507	0.015429	15.333858	0.032025	7.348721	0.000000	0.000000
434.598455	31.259477	2.476846	0.015429	15.335954	0.032024	7.349725	0.000000	0.000000
434.618457	31.259477	2.471951	0.015432	15.305649	0.032030	7.335201	0.000000	0.000000
434.638460	31.259477	2.478276	0.015428	15.344808	0.032022	7.353968	0.000000	0.000000
434.658462	31.259477	2.477159	0.015429	15.337890	0.032024	7.350653	0.000000	0.000000
434.678463	31.259397	2.467907	0.015435	15.280608	0.032036	7.323201	0.000000	0.000000
434.698465	31.259397	2.472522	0.015432	15.309180	0.032030	7.336894	0.000000	0.000000
434.718467	31.259477	2.468313	0.015434	15.283121	0.032035	7.324405	0.000000	0.000000
434.738470	31.259477	2.475936	0.015430	15.330322	0.032025	7.347026	0.000000	0.000000
434.758471	31.259477	2.477868	0.015429	15.342281	0.032023	7.352757	0.000000	0.000000
434.778473	31.259397	2.473050	0.015431	15.312452	0.032029	7.338462	0.000000	0.000000
434.798475	31.259397	2.476817	0.015429	15.335775	0.032024	7.349639	0.000000	0.000000
434.818478	31.259477	2.476985	0.015429	15.336815	0.032024	7.350138	0.000000	0.000000
434.838480	31.259477	2.475584	0.015430	15.328141	0.032026	7.345981	0.000000	0.000000
434.858481	31.259477	2.473110	0.015431	15.312822	0.032029	7.338639	0.000000	0.000000
434.878483	31.259397	2.468085	0.015435	15.281708	0.032035	7.323728	0.000000	0.000000
434.898486	31.259477	2.471389	0.015433	15.302167	0.032031	7.333533	0.000000	0.000000
434.918488	31.259477	2.472349	0.015432	15.308110	0.032030	7.336381	0.000000	0.000000
434.938489	31.259477	2.472630	0.015432	15.309849	0.032030	7.337215	0.000000	0.000000
434.958491	31.259477	2.471820	0.015432	15.304835	0.032031	7.334811	0.000000	0.000000
434.978493	31.259397	2.475809	0.015430	15.329532	0.032025	7.346648	0.000000	0.000000
434.998496	31.259477	2.473498	0.015431	15.315223	0.032029	7.339790	0.000000	0.000000
435.018497	31.259477	2.467360	0.015435	15.277221	0.032036	7.321578	0.000000	0.000000
435.038499	31.259477	2.472234	0.015432	15.307399	0.032030	7.336040	0.000000	0.000000
435.058501	31.259397	2.466791	0.015435	15.273696	0.032037	7.319888	0.000000	0.000000
435.078504	31.259477	2.473455	0.015431	15.314959	0.032029	7.339663	0.000000	0.000000
435.098505	31.259477	2.471055	0.015433	15.300098	0.032032	7.332541	0.000000	0.000000
435.118507	31.259477	2.476917	0.015429	15.336395	0.032024	7.349937	0.000000	0.000000
435.138509	31.259477	2.471477	0.015432	15.302708	0.032031	7.333792	0.000000	0.000000
435.158512	31.259477	2.470947	0.015433	15.299431	0.032032	7.332221	0.000000	0.000000
435.178514	31.259397	2.471320	0.015433	15.301739	0.032031	7.333328	0.000000	0.000000
435.198515	31.259477	2.470440	0.015433	15.296289	0.032032	7.330716	0.000000	0.000000
435.218517	31.259477	2.475150	0.015430	15.325454	0.032026	7.344693	0.000000	0.000000
435.238520	31.259397	2.468858	0.015434	15.286497	0.032034	7.326023	0.000000	0.000000
435.258522	31.259477	2.467195	0.015435	15.276198	0.032037	7.321087	0.000000	0.000000
435.278523	31.259477	2.471329	0.015433	15.301796	0.032031	7.333355	0.000000	0.000000
435.298525	31.259477	2.473874	0.015431	15.317551	0.032028	7.340906	0.000000	0.000000
435.318527	31.259477	2.467992	0.015435	15.281134	0.032036	7.323453	0.000000	0.000000
435.338530	31.259477	2.469471	0.015434	15.290289	0.032034	7.327840	0.000000	0.000000
435.358531	31.259397	2.472053	0.015432	15.306280	0.032030	7.335504	0.000000	0.000000
435.378533	31.259477	2.469104	0.015434	15.288016	0.032034	7.326751	0.000000	0.000000
435.398535	31.259397	2.468447	0.015434	15.283948	0.032035	7.324802	0.000000	0.000000
435.418538	31.259477	2.465630	0.015436	15.266509	0.032039	7.316444	0.000000	0.000000
435.438540	31.259477	2.476824	0.015429	15.335818	0.032024	7.349660	0.000000	0.000000
435.458541	31.259397	2.476958	0.015429	15.336646	0.032024	7.350057	0.000000	0.000000
435.478543	31.259397	2.480846	0.015427	15.360723	0.032019	7.361596	0.000000	0.000000
435.498546	31.259477	2.469661	0.015434	15.291468	0.032033	7.328405	0.000000	0.000000
435.518548	31.259397	2.473980	0.015431	15.318207	0.032028	7.341220	0.000000	0.000000
435.538549	31.259477	2.475074	0.015430	15.324980	0.032026	7.344466	0.000000	0.000000
435.558551	31.259397	2.469362	0.015434	15.289616	0.032034	7.327518	0.000000	0.000000
435.578554	31.259477	2.473012	0.015432	15.312215	0.032029	7.338348	0.000000	0.000000
435.598556	31.259477	2.478811	0.015428	15.348124	0.032022	7.355557	0.000000	0.000000
435.618557	31.259477	2.477412	0.015429	15.339458	0.032024	7.351405	0.000000	0.000000
435.638559	31.259397	2.475896	0.015430	15.330071	0.032025	7.346906	0.000000	0.000000
435.658561	31.259397	2.473962	0.015431	15.318095	0.032028	7.341167	0.000000	0.000000
435.678564	31.259477	2.473514	0.015431	15.315321	0.032028	7.339837	0.000000	0.000000
435.698565	31.259477	2.475223	0.015430	15.325909	0.032026	7.344911	0.000000	0.000000
435.718567	31.259477	2.477180	0.015429	15.338021	0.032024	7.350716	0.000000	0.000000
435.738569	31.259477	2.475531	0.015430	15.327814	0.032026	7.345824	0.000000	0.000000
435.758572	31.259477	2.480559	0.015427	15.358948	0.032019	7.360745	0.000000	0.000000
435.778574	31.259477	2.484354	0.015425	15.382439	0.032015	7.372003	0.000000	0.000000
435.798575	31.259397	2.483174	0.015425	15.375138	0.032016	7.368504	0.000000	0.000000
435.818577	31.259397	2.478864	0.015428	15.348447	0.032022	7.355713	0.000000	0.000000
435.838580	31.259397	2.475702	0.015430	15.328871	0.032026	7.346331	0.000000	0.000000
435.858582	31.259397	2.470127	0.015433	15.294353	0.032033	7.329788	0.000000	0.000000
435.878583	31.259477	2.468027	0.015435	15.281349	0.032035	7.323556	0.000000	0.000000
435.898585	31.259477	2.468562	0.015434	15.284664	0.032035	7.325145	0.000000	0.000000
435.918588	31.259397	2.470283	0.015433	15.295317	0.032033	7.330250	0.000000	0.000000
435.938590	31.259477	2.473785	0.015431	15.317001	0.032028	7.340642	0.000000	0.000000
435.958591	31.259477	2.469327	0.015434	15.289399	0.032034	7.327414	0.000000	0.000000
435.978593	31.259477	2.471334	0.015433	15.301826	0.032031	7.333370	0.000000	0.000000
435.998595	31.259397	2.473272	0.015431	15.313824	0.032029	7.339119	0.000000	0.000000
436.018598	31.259477	2.471515	0.015432	15.302945	0.032031	7.333906	0.000000	0.000000
436.038599	31.259477	2.471740	0.015432	15.304342	0.032031	7.334575	0.000000	0.000000
436.058601	31.259477	2.477017	0.015429	15.337011	0.032024	7.350232	0.000000	0.000000
436.078603	31.259477	2.467879	0.015435	15.280434	0.032036	7.323117	0.000000	0.000000
436.098606	31.259477	2.477264	0.015429	15.338543	0.032024	7.350966	0.000000	0.000000
436.118608	31.259397	2.473669	0.015431	15.316285	0.032028	7.340299	0.000000	0.000000
436.138609	31.259477	2.473569	0.015431	15.315667	0.032028	7.340003	0.000000	0.000000
436.158611	31.259477	2.478778	0.015428	15.347917	0.032022	7.355458	0.000000	0.000000
436.178614	31.259477	2.472765	0.015432	15.310685	0.032029	7.337615	0.000000	0.000000
436.198616	31.259477	2.466893	0.015435	15.274328	0.032037	7.320191	0.000000	0.000000
436.218617	31.259397	2.464296	0.015437	15.258249	0.032040	7.312485	0.000000	0.000000
436.238619	31.259397	2.463031	0.015438	15.250417	0.032042	7.308732	0.000000	0.000000
436.258621	31.259477	2.460591	0.015439	15.235310	0.032045	7.301492	0.000000	0.000000
436.278624	31.259477	2.473715	0.015431	15.316568	0.032028	7.340435	0.000000	0.000000
436.298625	31.259397	2.466082	0.015436	15.269305	0.032038	7.317784	0.000000	0.000000
436.318627	31.259397	2.467166	0.015435	15.276021	0.032037	7.321002	0.000000	0.000000
436.338629	31.259477	2.470206	0.015433	15.294843	0.032033	7.330023	0.000000	0.000000
436.358632	31.259477	2.468453	0.015434	15.283989	0.032035	7.324821	0.000000	0.000000
436.378633	31.259397	2.472596	0.015432	15.309640	0.032030	7.337114	0.000000	0.000000
436.398635	31.259477	2.471820	0.015432	15.304835	0.032031	7.334811	0.000000	0.000000
436.418637	31.259397	2.471260	0.015433	15.301366	0.032031	7.333149	0.000000	0.000000
436.438640	31.259477	2.478698	0.015428	15.347421	0.032022	7.355221	0.000000	0.000000
436.458642	31.259477	2.467605	0.015435	15.278738	0.032036	7.322304	0.000000	0.000000
436.478643	31.259397	2.469154	0.015434	15.288326	0.032034	7.326900	0.000000	0.000000
436.498645	31.259397	2.472099	0.015432	15.306561	0.032030	7.335638	0.000000	0.000000
436.518648	31.259477	2.465843	0.015436	15.267826	0.032038	7.317075	0.000000	0.000000
436.538650	31.259477	2.462167	0.015438	15.245064	0.032043	7.306167	0.000000	0.000000
436.558651	31.259477	2.461310	0.015439	15.239761	0.032044	7.303625	0.000000	0.000000
436.578653	31.259477	2.461209	0.015439	15.239135	0.032044	7.303325	0.000000	0.000000
436.598655	31.259397	2.464951	0.015436	15.262303	0.032039	7.314428	0.000000	0.000000
436.618658	31.259397	2.468902	0.015434	15.286766	0.032034	7.326152	0.000000	0.000000
436.638659	31.259477	2.466059	0.015436	15.269166	0.032038	7.317717	0.000000	0.000000
436.658661	31.259477	2.461457	0.015439	15.240673	0.032044	7.304062	0.000000	0.000000
436.678663	31.259397	2.462449	0.015438	15.246815	0.032043	7.307005	0.000000	0.000000
436.698666	31.259477	2.464945	0.015437	15.262267	0.032039	7.314411	0.000000	0.000000
436.718668	31.259477	2.467016	0.015435	15.275093	0.032037	7.320557	0.000000	0.000000
436.738669	31.259477	2.465784	0.015436	15.267459	0.032038	7.316899	0.000000	0.000000
436.758671	31.259397	2.471186	0.015433	15.300909	0.032031	7.332930	0.000000	0.000000
436.778674	31.259397	2.470384	0.015433	15.295946	0.032032	7.330551	0.000000	0.000000
436.798676	31.259477	2.468991	0.015434	15.287319	0.032034	7.326417	0.000000	0.000000
436.818677	31.259477	2.465127	0.015436	15.263394	0.032039	7.314951	0.000000	0.000000
436.838679	31.259397	2.463991	0.015437	15.256362	0.032041	7.311581	0.000000	0.000000
436.858682	31.259397	2.470423	0.015433	15.296186	0.032032	7.330666	0.000000	0.000000
436.878684	31.259477	2.464006	0.015437	15.256455	0.032041	7.311625	0.000000	0.000000
436.898685	31.259397	2.465756	0.015436	15.267290	0.032038	7.316818	0.000000	0.000000
436.918687	31.259397	2.468307	0.015434	15.283085	0.032035	7.324388	0.000000	0.000000
436.938689	31.259397	2.467942	0.015435	15.280826	0.032036	7.323305	0.000000	0.000000
436.958692	31.259397	2.471440	0.015432	15.302480	0.032031	7.333683	0.000000	0.000000
436.978693	31.259477	2.474028	0.015431	15.318507	0.032028	7.341364	0.000000	0.000000
436.998695	31.259477	2.462536	0.015438	15.247349	0.032043	7.307261	0.000000	0.000000
437.018697	31.259397	2.467078	0.015435	15.275474	0.032037	7.320740	0.000000	0.000000
437.038700	31.259397	2.471980	0.015432	15.305823	0.032030	7.335285	0.000000	0.000000
437.058702	31.259397	2.467837	0.015435	15.280175	0.032036	7.322993	0.000000	0.000000
437.078703	31.259477	2.465492	0.015436	15.265657	0.032039	7.316035	0.000000	0.000000
437.098705	31.259477	2.458110	0.015441	15.219945	0.032048	7.294128	0.000000	0.000000
437.118708	31.259397	2.463638	0.015437	15.254174	0.032041	7.310532	0.000000	0.000000
437.138710	31.259477	2.460379	0.015439	15.233998	0.032045	7.300863	0.000000	0.000000
437.158711	31.259477	2.457908	0.015441	15.218695	0.032048	7.293529	0.000000	0.000000
437.178713	31.259477	2.462185	0.015438	15.245176	0.032043	7.306220	0.000000	0.000000
437.198716	31.259397	2.463193	0.015438	15.251421	0.032042	7.309213	0.000000	0.000000
437.218718	31.259397	2.466921	0.015435	15.274504	0.032037	7.320276	0.000000	0.000000
437.238719	31.259397	2.470035	0.015433	15.293782	0.032033	7.329514	0.000000	0.000000
437.258721	31.259477	2.466507	0.015436	15.271940	0.032037	7.319047	0.000000	0.000000
437.278723	31.259477	2.465705	0.015436	15.266972	0.032038	7.316666	0.000000	0.000000
437.298726	31.259477	2.468342	0.015434	15.283301	0.032035	7.324491	0.000000	0.000000
437.318727	31.259477	2.465799	0.015436	15.267554	0.032038	7.316945	0.000000	0.000000
437.338729	31.259477	2.462234	0.015438	15.245481	0.032043	7.306366	0.000000	0.000000
437.358731	31.259477	2.464446	0.015437	15.259177	0.032040	7.312930	0.000000	0.000000
437.378734	31.259397	2.471077	0.015433	15.300237	0.032032	7.332608	0.000000	0.000000
437.398736	31.259397	2.463249	0.015438	15.251764	0.032042	7.309377	0.000000	0.000000
437.418737	31.259477	2.469000	0.015434	15.287376	0.032034	7.326444	0.000000	0.000000
437.438739	31.259477	2.463546	0.015437	15.253602	0.032041	7.310258	0.000000	0.000000
437.458742	31.259477	2.467956	0.015435	15.280908	0.032036	7.323344	0.000000	0.000000
437.478744	31.259397	2.470659	0.015433	15.297645	0.032032	7.331366	0.000000	0.000000
437.498745	31.259477	2.472201	0.015432	15.307192	0.032030	7.335941	0.000000	0.000000
437.518747	31.259477	2.468357	0.015434	15.283393	0.032035	7.324535	0.000000	0.000000
437.538749	31.259477	2.461081	0.015439	15.238343	0.032044	7.302945	0.000000	0.000000
437.558752	31.259397	2.466030	0.015436	15.268986	0.032038	7.317631	0.000000	0.000000
437.578753	31.259477	2.468272	0.015434	15.282865	0.032035	7.324282	0.000000	0.000000
437.598755	31.259477	2.466807	0.015435	15.273797	0.032037	7.319936	0.000000	0.000000
437.618757	31.259477	2.472027	0.015432	15.306117	0.032030	7.335426	0.000000	0.000000
437.638760	31.259397	2.466832	0.015435	15.273949	0.032037	7.320009	0.000000	0.000000
437.658762	31.259397	2.462793	0.015438	15.248941	0.032042	7.308024	0.000000	0.000000
437.678763	31.259397	2.469421	0.015434	15.289981	0.032034	7.327693	0.000000	0.000000
437.698765	31.259477	2.466888	0.015435	15.274300	0.032037	7.320178	0.000000	0.000000
437.718768	31.259477	2.464147	0.015437	15.257323	0.032040	7.312042	0.000000	0.000000
437.738770	31.259477	2.468866	0.015434	15.286546	0.032034	7.326046	0.000000	0.000000
437.758771	31.259397	2.465744	0.015436	15.267217	0.032038	7.316783	0.000000	0.000000
437.778773	31.259477	2.468685	0.015434	15.285421	0.032035	7.325507	0.000000	0.000000
437.798776	31.259477	2.466815	0.015435	15.273846	0.032037	7.319960	0.000000	0.000000
437.818778	31.259477	2.466015	0.015436	15.268891	0.032038	7.317585	0.000000	0.000000
437.838779	31.259397	2.469588	0.015434	15.291013	0.032033	7.328187	0.000000	0.000000
437.858781	31.259397	2.474913	0.015430	15.323987	0.032027	7.343990	0.000000	0.000000
437.878783	31.259397	2.471855	0.015432	15.305052	0.032031	7.334916	0.000000	0.000000
437.898786	31.259477	2.473950	0.015431	15.318022	0.032028	7.341131	0.000000	0.000000
437.918787	31.259477	2.467996	0.015435	15.281161	0.032036	7.323466	0.000000	0.000000
437.938789	31.259477	2.473005	0.015432	15.312174	0.032029	7.338329	0.000000	0.000000
437.958791	31.259477	2.474783	0.015430	15.323184	0.032027	7.343605	0.000000	0.000000
437.978794	31.259477	2.466500	0.015436	15.271896	0.032037	7.319026	0.000000	0.000000
437.998796	31.259397	2.466698	0.015435	15.273122	0.032037	7.319613	0.000000	0.000000
438.018797	31.259397	2.465394	0.015436	15.265050	0.032039	7.315744	0.000000	0.000000
438.038799	31.259477	2.472353	0.015432	15.308134	0.032030	7.336393	0.000000	0.000000
438.058802	31.259477	2.469249	0.015434	15.288917	0.032034	7.327183	0.000000	0.000000
438.078804	31.259477	2.465095	0.015436	15.263193	0.032039	7.314855	0.000000	0.000000
438.098805	31.259477	2.465070	0.015436	15.263040	0.032039	7.314782	0.000000	0.000000
438.118807	31.259397	2.463705	0.015437	15.254590	0.032041	7.310732	0.000000	0.000000
438.138810	31.259397	2.461698	0.015438	15.242162	0.032043	7.304776	0.000000	0.000000
438.158812	31.259477	2.464122	0.015437	15.257174	0.032040	7.311970	0.000000	0.000000
438.178813	31.259477	2.468051	0.015435	15.281498	0.032035	7.323627	0.000000	0.000000
438.198815	31.259397	2.468859	0.015434	15.286502	0.032034	7.326025	0.000000	0.000000
438.218817	31.259397	2.463264	0.015438	15.251860	0.032041	7.309423	0.000000	0.000000
438.238820	31.259397	2.463755	0.015437	15.254898	0.032041	7.310879	0.000000	0.000000
438.258821	31.259477	2.462512	0.015438	15.247204	0.032043	7.307192	0.000000	0.000000
438.278823	31.259477	2.462580	0.015438	15.247621	0.032042	7.307392	0.000000	0.000000
438.298825	31.259477	2.463542	0.015437	15.253580	0.032041	7.310248	0.000000	0.000000
438.318828	31.259397	2.459242	0.015440	15.226958	0.032047	7.297489	0.000000	0.000000
438.338830	31.259397	2.465360	0.015436	15.264835	0.032039	7.315641	0.000000	0.000000
438.358831	31.259477	2.458846	0.015440	15.224502	0.032047	7.296312	0.000000	0.000000
438.378833	31.259477	2.455810	0.015442	15.205704	0.032051	7.287303	0.000000	0.000000
438.398836	31.259397	2.467590	0.015435	15.278643	0.032036	7.322259	0.000000	0.000000
438.418838	31.259477	2.463316	0.015438	15.252178	0.032042	7.309576	0.000000	0.000000
438.438839	31.259477	2.463089	0.015438	15.250776	0.032042	7.308904	0.000000	0.000000
438.458841	31.259477	2.462390	0.015438	15.246450	0.032043	7.306831	0.000000	0.000000
438.478843	31.259477	2.458529	0.015440	15.222542	0.032048	7.295373	0.000000	0.000000
438.498846	31.259397	2.463451	0.015437	15.253017	0.032041	7.309978	0.000000	0.000000
438.518847	31.259477	2.464975	0.015437	15.262455	0.032039	7.314501	0.000000	0.000000
438.538849	31.259477	2.454881	0.015443	15.199952	0.032052	7.284546	0.000000	0.000000
438.558851	31.259477	2.462016	0.015438	15.244131	0.032043	7.305719	0.000000	0.000000
438.578854	31.259477	2.466176	0.015436	15.269887	0.032038	7.318063	0.000000	0.000000
438.598855	31.259397	2.464528	0.015437	15.259684	0.032040	7.313173	0.000000	0.000000
438.618857	31.259477	2.460808	0.015439	15.236650	0.032045	7.302134	0.000000	0.000000
438.638859	31.259477	2.461158	0.015439	15.238817	0.032044	7.303172	0.000000	0.000000
438.658862	31.259477	2.456280	0.015442	15.208617	0.032050	7.288699	0.000000	0.000000
438.678864	31.259397	2.459773	0.015440	15.230244	0.032046	7.299064	0.000000	0.000000
438.698865	31.259397	2.466328	0.015436	15.270829	0.032038	7.318514	0.000000	0.000000
438.718867	31.259477	2.464406	0.015437	15.258930	0.032040	7.312811	0.000000	0.000000
438.738870	31.259477	2.464654	0.015437	15.260468	0.032040	7.313549	0.000000	0.000000
438.758872	31.259477	2.466456	0.015436	15.271624	0.032037	7.318895	0.000000	0.000000
438.778873	31.259397	2.461040	0.015439	15.238087	0.032044	7.302823	0.000000	0.000000
438.798875	31.259477	2.463666	0.015437	15.254345	0.032041	7.310614	0.000000	0.000000
438.818877	31.259477	2.469971	0.015433	15.293390	0.032033	7.329326	0.000000	0.000000
438.838880	31.259477	2.463462	0.015437	15.253082	0.032041	7.310009	0.000000	0.000000
438.858881	31.259477	2.465605	0.015436	15.266354	0.032039	7.316369	0.000000	0.000000
438.878883	31.259397	2.472746	0.015432	15.310571	0.032029	7.337560	0.000000	0.000000
438.898885	31.259477	2.462791	0.015438	15.248928	0.032042	7.308018	0.000000	0.000000
438.918888	31.259477	2.463570	0.015437	15.253752	0.032041	7.310330	0.000000	0.000000
438.938890	31.259477	2.462699	0.015438	15.248359	0.032042	7.307745	0.000000	0.000000
438.958891	31.259397	2.466400	0.015436	15.271276	0.032037	7.318728	0.000000	0.000000
438.978893	31.259477	2.464919	0.015437	15.262107	0.032039	7.314334	0.000000	0.000000
438.998896	31.259397	2.467359	0.015435	15.277213	0.032036	7.321574	0.000000	0.000000
439.018898	31.259477	2.464779	0.015437	15.261241	0.032040	7.313919	0.000000	0.000000
439.038899	31.259477	2.462591	0.015438	15.247694	0.032042	7.307427	0.000000	0.000000
439.058901	31.259397	2.463397	0.015437	15.252684	0.032041	7.309818	0.000000	0.000000
439.078904	31.259397	2.459532	0.015440	15.228752	0.032046	7.298349	0.000000	0.000000
439.098906	31.259477	2.461622	0.015439	15.241691	0.032044	7.304550	0.000000	0.000000
439.118907	31.259477	2.460589	0.015439	15.235297	0.032045	7.301485	0.000000	0.000000
439.138909	31.259477	2.457125	0.015441	15.213850	0.032049	7.291207	0.000000	0.000000
439.158911	31.259397	2.460480	0.015439	15.234621	0.032045	7.301162	0.000000	0.000000
439.178914	31.259397	2.462614	0.015438	15.247833	0.032042	7.307493	0.000000	0.000000
439.198915	31.259477	2.460105	0.015440	15.232296	0.032046	7.300048	0.000000	0.000000
439.218917	31.259477	2.461310	0.015439	15.239759	0.032044	7.303624	0.000000	0.000000
439.238919	31.259477	2.464544	0.015437	15.259782	0.032040	7.313220	0.000000	0.000000
439.258922	31.259397	2.456705	0.015442	15.211250	0.032050	7.289961	0.000000	0.000000
439.278924	31.259397	2.457984	0.015441	15.219164	0.032048	7.293754	0.000000	0.000000
439.298925	31.259477	2.472189	0.015432	15.307122	0.032030	7.335907	0.000000	0.000000
439.318927	31.259477	2.463975	0.015437	15.256259	0.032041	7.311532	0.000000	0.000000
439.338930	31.259477	2.460789	0.015439	15.236535	0.032045	7.302079	0.000000	0.000000
439.358932	31.259397	2.463245	0.015438	15.251740	0.032042	7.309366	0.000000	0.000000
439.378933	31.259477	2.463088	0.015438	15.250771	0.032042	7.308901	0.000000	0.000000
439.398935	31.259477	2.461600	0.015439	15.241558	0.032044	7.304486	0.000000	0.000000
439.418938	31.259477	2.460322	0.015439	15.233644	0.032045	7.300693	0.000000	0.000000
439.438940	31.259397	2.459489	0.015440	15.228482	0.032046	7.298220	0.000000	0.000000
439.458941	31.259397	2.458170	0.015441	15.220315	0.032048	7.294306	0.000000	0.000000
439.478943	31.259477	2.459893	0.015440	15.230984	0.032046	7.299419	0.000000	0.000000
439.498945	31.259477	2.459388	0.015440	15.227862	0.032047	7.297922	0.000000	0.000000
439.518948	31.259477	2.462316	0.015438	15.245990	0.032043	7.306610	0.000000	0.000000
439.538949	31.259397	2.463203	0.015438	15.251478	0.032042	7.309240	0.000000	0.000000
439.558951	31.259477	2.457728	0.015441	15.217582	0.032049	7.292996	0.000000	0.000000
439.578953	31.259477	2.463749	0.015437	15.254860	0.032041	7.310861	0.000000	0.000000
439.598956	31.259477	2.466209	0.015436	15.270094	0.032038	7.318162	0.000000	0.000000
439.618958	31.259397	2.461745	0.015438	15.242454	0.032043	7.304915	0.000000	0.000000
439.638959	31.259477	2.457532	0.015441	15.216365	0.032049	7.292412	0.000000	0.000000
439.658961	31.259477	2.461534	0.015439	15.241144	0.032044	7.304288	0.000000	0.000000
439.678964	31.259477	2.462449	0.015438	15.246815	0.032043	7.307005	0.000000	0.000000
439.698966	31.259477	2.463599	0.015437	15.253934	0.032041	7.310417	0.000000	0.000000
439.718967	31.259397	2.463940	0.015437	15.256047	0.032041	7.311430	0.000000	0.000000
439.738969	31.259397	2.463305	0.015438	15.252115	0.032041	7.309546	0.000000	0.000000
439.758971	31.259477	2.463410	0.015437	15.252763	0.032041	7.309856	0.000000	0.000000
439.778974	31.259477	2.460859	0.015439	15.236968	0.032045	7.302286	0.000000	0.000000
439.798975	31.259477	2.465938	0.015436	15.268417	0.032038	7.317358	0.000000	0.000000
439.818977	31.259397	2.465625	0.015436	15.266476	0.032038	7.316428	0.000000	0.000000
439.838979	31.259397	2.466685	0.015435	15.273043	0.032037	7.319575	0.000000	0.000000
439.858982	31.259397	2.470368	0.015433	15.295843	0.032032	7.330502	0.000000	0.000000
439.878983	31.259477	2.464678	0.015437	15.260612	0.032040	7.313618	0.000000	0.000000
439.898985	31.259477	2.461922	0.015438	15.243551	0.032043	7.305441	0.000000	0.000000
439.918987	31.259397	2.461508	0.015439	15.240984	0.032044	7.304211	0.000000	0.000000
439.938990	31.259397	2.463452	0.015437	15.253022	0.032041	7.309980	0.000000	0.000000
439.958992	31.259477	2.457016	0.015441	15.213174	0.032050	7.290883	0.000000	0.000000
439.978993	31.259477	2.462109	0.015438	15.244705	0.032043	7.305994	0.000000	0.000000
439.998995	31.259397	2.465348	0.015436	15.264764	0.032039	7.315607	0.000000	0.000000
440.018998	31.259477	2.459972	0.015440	15.231477	0.032046	7.299655	0.000000	0.000000
440.039000	31.259397	2.461259	0.015439	15.239445	0.032044	7.303474	0.000000	0.000000
440.059001	31.259477	2.464758	0.015437	15.261110	0.032040	7.313856	0.000000	0.000000
440.079003	31.259477	2.468269	0.015434	15.282849	0.032035	7.324275	0.000000	0.000000
440.099005	31.259397	2.466716	0.015435	15.273230	0.032037	7.319665	0.000000	0.000000
440.119008	31.259397	2.465149	0.015436	15.263531	0.032039	7.315016	0.000000	0.000000
440.139009	31.259477	2.467050	0.015435	15.275299	0.032037	7.320657	0.000000	0.000000
440.159011	31.259477	2.471974	0.015432	15.305790	0.032030	7.335269	0.000000	0.000000
440.179013	31.259477	2.461167	0.015439	15.238874	0.032044	7.303200	0.000000	0.000000
440.199016	31.259397	2.467122	0.015435	15.275746	0.032037	7.320871	0.000000	0.000000
440.219018	31.259397	2.466039	0.015436	15.269041	0.032038	7.317657	0.000000	0.000000
440.239019	31.259477	2.465643	0.015436	15.266588	0.032039	7.316482	0.000000	0.000000
440.259021	31.259477	2.465813	0.015436	15.267641	0.032038	7.316986	0.000000	0.000000
440.279024	31.259477	2.462215	0.015438	15.245367	0.032043	7.306311	0.000000	0.000000
440.299026	31.259477	2.465938	0.015436	15.268417	0.032038	7.317358	0.000000	0.000000
440.319027	31.259477	2.466030	0.015436	15.268986	0.032038	7.317631	0.000000	0.000000
440.339029	31.259477	2.465145	0.015436	15.263506	0.032039	7.315005	0.000000	0.000000
440.359032	31.259477	2.467781	0.015435	15.279829	0.032036	7.322828	0.000000	0.000000
440.379034	31.259397	2.464021	0.015437	15.256545	0.032041	7.311668	0.000000	0.000000
440.399035	31.259397	2.461996	0.015438	15.244008	0.032043	7.305660	0.000000	0.000000
440.419037	31.259477	2.464861	0.015437	15.261745	0.032040	7.314160	0.000000	0.000000
440.439039	31.259477	2.460605	0.015439	15.235397	0.032045	7.301534	0.000000	0.000000
440.459042	31.259477	2.463678	0.015437	15.254421	0.032041	7.310651	0.000000	0.000000
440.479043	31.259397	2.459695	0.015440	15.229759	0.032046	7.298832	0.000000	0.000000
440.499045	31.259397	2.462125	0.015438	15.244806	0.032043	7.306043	0.000000	0.000000
440.519047	31.259397	2.461964	0.015438	15.243807	0.032043	7.305564	0.000000	0.000000
440.539050	31.259477	2.460922	0.015439	15.237360	0.032045	7.302474	0.000000	0.000000
440.559052	31.259477	2.461601	0.015439	15.241561	0.032044	7.304487	0.000000	0.000000
440.579053	31.259397	2.463133	0.015438	15.251046	0.032042	7.309033	0.000000	0.000000
440.599055	31.259477	2.465591	0.015436	15.266269	0.032039	7.316329	0.000000	0.000000
440.619058	31.259477	2.463100	0.015438	15.250844	0.032042	7.308936	0.000000	0.000000
440.639060	31.259477	2.461941	0.015438	15.243665	0.032043	7.305496	0.000000	0.000000
440.659061	31.259397	2.464563	0.015437	15.259904	0.032040	7.313278	0.000000	0.000000
440.679063	31.259397	2.461558	0.015439	15.241297	0.032044	7.304361	0.000000	0.000000
440.699066	31.259397	2.463900	0.015437	15.255799	0.032041	7.311311	0.000000	0.000000
440.719068	31.259477	2.464748	0.015437	15.261048	0.032040	7.313826	0.000000	0.000000
440.739069	31.259477	2.466947	0.015435	15.274665	0.032037	7.320353	0.000000	0.000000
440.759071	31.259397	2.458560	0.015440	15.222735	0.032047	7.295465	0.000000	0.000000
440.779073	31.259477	2.460618	0.015439	15.235476	0.032045	7.301571	0.000000	0.000000
440.799076	31.259477	2.461023	0.015439	15.237984	0.032044	7.302773	0.000000	0.000000
440.819077	31.259477	2.466009	0.015436	15.268856	0.032038	7.317568	0.000000	0.000000
440.839079	31.259477	2.461062	0.015439	15.238223	0.032044	7.302888	0.000000	0.000000
440.859081	31.259397	2.460522	0.015439	15.234883	0.032045	7.301287	0.000000	0.000000
440.879084	31.259397	2.463580	0.015437	15.253817	0.032041	7.310361	0.000000	0.000000
440.899086	31.259477	2.466231	0.015436	15.270230	0.032038	7.318227	0.000000	0.000000
440.919087	31.259397	2.467080	0.015435	15.275487	0.032037	7.320747	0.000000	0.000000
440.939089	31.259397	2.463382	0.015437	15.252592	0.032041	7.309774	0.000000	0.000000
440.959092	31.259397	2.467090	0.015435	15.275547	0.032037	7.320775	0.000000	0.000000
440.979094	31.259477	2.465234	0.015436	15.264056	0.032039	7.315268	0.000000	0.000000
440.999095	31.259477	2.455116	0.015443	15.201411	0.032052	7.285246	0.000000	0.000000
441.019097	31.259397	2.459969	0.015440	15.231458	0.032046	7.299646	0.000000	0.000000
441.039099	31.259397	2.457001	0.015441	15.213082	0.032049	7.290839	0.000000	0.000000
441.059102	31.259397	2.462861	0.015438	15.249360	0.032042	7.308225	0.000000	0.000000
441.079103	31.259477	2.463882	0.015437	15.255685	0.032041	7.311256	0.000000	0.000000
441.099105	31.259397	2.464139	0.015437	15.257274	0.032040	7.312018	0.000000	0.000000
441.119107	31.259397	2.465711	0.015436	15.267010	0.032038	7.316684	0.000000	0.000000
441.139110	31.259477	2.459664	0.015440	15.229571	0.032046	7.298742	0.000000	0.000000
441.159111	31.259477	2.457109	0.015441	15.213751	0.032049	7.291160	0.000000	0.000000
441.179113	31.259397	2.464660	0.015437	15.260503	0.032040	7.313566	0.000000	0.000000
441.199115	31.259477	2.461728	0.015439	15.242348	0.032044	7.304864	0.000000	0.000000
441.219118	31.259477	2.461430	0.015439	15.240502	0.032044	7.303980	0.000000	0.000000
441.239120	31.259477	2.461199	0.015439	15.239072	0.032044	7.303295	0.000000	0.000000
441.259121	31.259477	2.468594	0.015434	15.284860	0.032035	7.325239	0.000000	0.000000
441.279123	31.259477	2.463016	0.015438	15.250321	0.032042	7.308686	0.000000	0.000000
441.299126	31.259397	2.462340	0.015438	15.246140	0.032043	7.306682	0.000000	0.000000
441.319128	31.259397	2.463893	0.015437	15.255753	0.032041	7.311289	0.000000	0.000000
441.339129	31.259477	2.464753	0.015437	15.261078	0.032040	7.313841	0.000000	0.000000
441.359131	31.259477	2.458315	0.015441	15.221216	0.032048	7.294737	0.000000	0.000000
441.379133	31.259477	2.461903	0.015438	15.243434	0.032043	7.305385	0.000000	0.000000
441.399136	31.259397	2.463312	0.015437	15.252154	0.032041	7.309564	0.000000	0.000000
441.419137	31.259477	2.461445	0.015439	15.240594	0.032044	7.304024	0.000000	0.000000
441.439139	31.259477	2.457663	0.015441	15.217182	0.032049	7.292804	0.000000	0.000000
441.459141	31.259477	2.454197	0.015443	15.195716	0.032053	7.282516	0.000000	0.000000
441.479144	31.259477	2.460997	0.015439	15.237823	0.032044	7.302696	0.000000	0.000000
441.499146	31.259477	2.460553	0.015439	15.235073	0.032045	7.301378	0.000000	0.000000
441.519147	31.259397	2.459690	0.015440	15.229732	0.032046	7.298818	0.000000	0.000000
441.539149	31.259477	2.463135	0.015438	15.251062	0.032042	7.309041	0.000000	0.000000
441.559152	31.259477	2.456273	0.015442	15.208574	0.032051	7.288678	0.000000	0.000000
441.579154	31.259477	2.453453	0.015444	15.191115	0.032054	7.280311	0.000000	0.000000
441.599155	31.259477	2.463282	0.015438	15.251971	0.032042	7.309477	0.000000	0.000000
441.619157	31.259477	2.463031	0.015438	15.250417	0.032042	7.308732	0.000000	0.000000
441.639160	31.259477	2.460267	0.015439	15.233304	0.032045	7.300530	0.000000	0.000000
441.659162	31.259477	2.464055	0.015437	15.256757	0.032041	7.311770	0.000000	0.000000
441.679163	31.259477	2.456858	0.015442	15.212192	0.032050	7.290412	0.000000	0.000000
441.699165	31.259397	2.464570	0.015437	15.259948	0.032040	7.313299	0.000000	0.000000
441.719167	31.259477	2.461307	0.015439	15.239742	0.032044	7.303616	0.000000	0.000000
441.739170	31.259477	2.460854	0.015439	15.236938	0.032045	7.302272	0.000000	0.000000
441.759171	31.259477	2.468333	0.015434	15.283246	0.032035	7.324465	0.000000	0.000000
441.779173	31.259397	2.469611	0.015434	15.291157	0.032033	7.328256	0.000000	0.000000
441.799175	31.259477	2.466054	0.015436	15.269136	0.032038	7.317703	0.000000	0.000000
441.819178	31.259477	2.463747	0.015437	15.254849	0.032041	7.310856	0.000000	0.000000
441.839180	31.259477	2.464861	0.015437	15.261750	0.032040	7.314163	0.000000	0.000000
441.859181	31.259477	2.466206	0.015436	15.270078	0.032038	7.318154	0.000000	0.000000
441.879183	31.259397	2.458879	0.015440	15.224706	0.032047	7.296410	0.000000	0.000000
441.899186	31.259397	2.464049	0.015437	15.256719	0.032040	7.311752	0.000000	0.000000
441.919188	31.259477	2.464440	0.015437	15.259142	0.032040	7.312913	0.000000	0.000000
441.939189	31.259477	2.462024	0.015438	15.244182	0.032043	7.305744	0.000000	0.000000
441.959191	31.259397	2.459849	0.015440	15.230715	0.032046	7.299289	0.000000	0.000000
441.979194	31.259477	2.460036	0.015440	15.231869	0.032046	7.299843	0.000000	0.000000
441.999196	31.259477	2.459254	0.015440	15.227029	0.032047	7.297523	0.000000	0.000000
442.019197	31.259477	2.462082	0.015438	15.244542	0.032043	7.305916	0.000000	0.000000
442.039199	31.259477	2.467009	0.015435	15.275049	0.032037	7.320537	0.000000	0.000000
442.059201	31.259397	2.459900	0.015440	15.231031	0.032046	7.299441	0.000000	0.000000
442.079204	31.259397	2.458228	0.015441	15.220677	0.032048	7.294479	0.000000	0.000000
442.099205	31.259477	2.460984	0.015439	15.237741	0.032044	7.302657	0.000000	0.000000
442.119207	31.259477	2.460806	0.015439	15.236639	0.032045	7.302129	0.000000	0.000000
442.139209	31.259477	2.457787	0.015441	15.217947	0.032049	7.293170	0.000000	0.000000
442.159212	31.259397	2.458500	0.015440	15.222360	0.032048	7.295285	0.000000	0.000000
442.179214	31.259397	2.463115	0.015438	15.250937	0.032042	7.308981	0.000000	0.000000
442.199215	31.259477	2.463476	0.015437	15.253175	0.032041	7.310053	0.000000	0.000000
442.219217	31.259477	2.464122	0.015437	15.257168	0.032040	7.311967	0.000000	0.000000
442.239220	31.259477	2.463730	0.015437	15.254743	0.032041	7.310805	0.000000	0.000000
442.259222	31.259397	2.457667	0.015441	15.217206	0.032049	7.292816	0.000000	0.000000
442.279223	31.259477	2.465224	0.015436	15.263996	0.032039	7.315239	0.000000	0.000000
442.299225	31.259477	2.462581	0.015438	15.247629	0.032042	7.307396	0.000000	0.000000
442.319227	31.259477	2.458429	0.015441	15.221921	0.032048	7.295075	0.000000	0.000000
442.339230	31.259397	2.460189	0.015439	15.232816	0.032045	7.300297	0.000000	0.000000
442.359231	31.259477	2.463538	0.015437	15.253553	0.032041	7.310235	0.000000	0.000000
442.379233	31.259477	2.455901	0.015442	15.206268	0.032051	7.287573	0.000000	0.000000
442.399235	31.259477	2.454973	0.015443	15.200526	0.032052	7.284822	0.000000	0.000000
442.419238	31.259477	2.455386	0.015442	15.203080	0.032052	7.286045	0.000000	0.000000
442.439240	31.259397	2.452745	0.015444	15.186726	0.032055	7.278208	0.000000	0.000000
442.459241	31.259477	2.461857	0.015438	15.243148	0.032043	7.305248	0.000000	0.000000
442.479243	31.259477	2.454858	0.015443	15.199813	0.032052	7.284480	0.000000	0.000000
442.499246	31.259477	2.461750	0.015439	15.242484	0.032044	7.304930	0.000000	0.000000
442.519248	31.259477	2.461907	0.015438	15.243458	0.032043	7.305397	0.000000	0.000000
442.539249	31.259397	2.459851	0.015440	15.230728	0.032046	7.299296	0.000000	0.000000
442.559251	31.259477	2.457818	0.015441	15.218140	0.032049	7.293263	0.000000	0.000000
442.579254	31.259477	2.460892	0.015439	15.237170	0.032045	7.302383	0.000000	0.000000
442.599256	31.259477	2.462817	0.015438	15.249091	0.032042	7.308096	0.000000	0.000000
442.619257	31.259477	2.458536	0.015440	15.222586	0.032048	7.295394	0.000000	0.000000
442.639259	31.259477	2.456419	0.015442	15.209475	0.032050	7.289110	0.000000	0.000000
442.659261	31.259477	2.454640	0.015443	15.198460	0.032053	7.283831	0.000000	0.000000
442.679264	31.259477	2.455285	0.015443	15.202456	0.032052	7.285747	0.000000	0.000000
442.699265	31.259477	2.459058	0.015440	15.225817	0.032047	7.296942	0.000000	0.000000
442.719267	31.259397	2.459152	0.015440	15.226400	0.032047	7.297222	0.000000	0.000000
442.739269	31.259397	2.458382	0.015441	15.221630	0.032048	7.294936	0.000000	0.000000
442.759272	31.259477	2.463463	0.015437	15.253093	0.032041	7.310014	0.000000	0.000000
442.779274	31.259477	2.462497	0.015438	15.247112	0.032043	7.307148	0.000000	0.000000
442.799275	31.259477	2.459879	0.015440	15.230903	0.032046	7.299379	0.000000	0.000000
442.819277	31.259397	2.456573	0.015442	15.210427	0.032050	7.289567	0.000000	0.000000
442.839280	31.259477	2.460467	0.015439	15.234540	0.032045	7.301123	0.000000	0.000000
442.859282	31.259477	2.461991	0.015438	15.243976	0.032043	7.305645	0.000000	0.000000
442.879283	31.259477	2.460054	0.015440	15.231986	0.032046	7.299899	0.000000	0.000000
442.899285	31.259477	2.458930	0.015440	15.225025	0.032047	7.296563	0.000000	0.000000
442.919288	31.259397	2.461556	0.015439	15.241286	0.032044	7.304356	0.000000	0.000000
442.939290	31.259477	2.453536	0.015444	15.191624	0.032054	7.280555	0.000000	0.000000
442.959291	31.259477	2.459849	0.015440	15.230712	0.032046	7.299288	0.000000	0.000000
442.979293	31.259477	2.458465	0.015441	15.222145	0.032048	7.295182	0.000000	0.000000
442.999295	31.259397	2.456151	0.015442	15.207819	0.032051	7.288317	0.000000	0.000000
443.019298	31.259477	2.456932	0.015441	15.212654	0.032050	7.290634	0.000000	0.000000
443.039299	31.259477	2.453592	0.015444	15.191975	0.032054	7.280724	0.000000	0.000000
443.059301	31.259477	2.452327	0.015444	15.184143	0.032056	7.276970	0.000000	0.000000
443.079303	31.259397	2.450058	0.015446	15.170092	0.032058	7.270236	0.000000	0.000000
443.099306	31.259477	2.456166	0.015442	15.207912	0.032051	7.288361	0.000000	0.000000
443.119308	31.259477	2.462950	0.015438	15.249913	0.032042	7.308490	0.000000	0.000000
443.139309	31.259477	2.459821	0.015440	15.230541	0.032046	7.299206	0.000000	0.000000
443.159311	31.259477	2.454203	0.015443	15.195754	0.032053	7.282534	0.000000	0.000000
443.179314	31.259397	2.457178	0.015441	15.214173	0.032049	7.291362	0.000000	0.000000
443.199316	31.259397	2.456891	0.015441	15.212401	0.032050	7.290513	0.000000	0.000000
443.219317	31.259477	2.455433	0.015442	15.203368	0.032052	7.286184	0.000000	0.000000
443.239319	31.259477	2.453446	0.015444	15.191068	0.032054	7.280289	0.000000	0.000000
443.259321	31.259477	2.455040	0.015443	15.200937	0.032052	7.285019	0.000000	0.000000
443.279324	31.259397	2.454279	0.015443	15.196227	0.032053	7.282762	0.000000	0.000000
443.299325	31.259477	2.457074	0.015441	15.213534	0.032049	7.291055	0.000000	0.000000
443.319327	31.259477	2.456322	0.015442	15.208878	0.032050	7.288824	0.000000	0.000000
443.339329	31.259477	2.457781	0.015441	15.217909	0.032049	7.293152	0.000000	0.000000
443.359332	31.259477	2.450338	0.015446	15.171824	0.032058	7.271066	0.000000	0.000000
443.379333	31.259477	2.458595	0.015440	15.222948	0.032048	7.295567	0.000000	0.000000
443.399335	31.259397	2.457971	0.015441	15.219085	0.032048	7.293716	0.000000	0.000000
443.419337	31.259397	2.455207	0.015443	15.201969	0.032052	7.285513	0.000000	0.000000
443.439340	31.259477	2.453769	0.015443	15.193067	0.032054	7.281247	0.000000	0.000000
443.459342	31.259477	2.453673	0.015444	15.192476	0.032054	7.280964	0.000000	0.000000
443.479343	31.259477	2.455056	0.015443	15.201035	0.032052	7.285066	0.000000	0.000000
443.499345	31.259397	2.451369	0.015445	15.178205	0.032057	7.274124	0.000000	0.000000
443.519348	31.259477	2.457153	0.015441	15.214024	0.032049	7.291290	0.000000	0.000000
443.539350	31.259477	2.455657	0.015442	15.204757	0.032051	7.286849	0.000000	0.000000
443.559351	31.259477	2.457346	0.015441	15.215213	0.032049	7.291860	0.000000	0.000000
443.579353	31.259477	2.459714	0.015440	15.229879	0.032046	7.298889	0.000000	0.000000
443.599355	31.259397	2.453403	0.015444	15.190804	0.032054	7.280163	0.000000	0.000000
443.619358	31.259477	2.447460	0.015447	15.154003	0.032062	7.262526	0.000000	0.000000
443.639359	31.259477	2.453609	0.015444	15.192079	0.032054	7.280773	0.000000	0.000000
443.659361	31.259397	2.453018	0.015444	15.188420	0.032055	7.279020	0.000000	0.000000
443.679363	31.259397	2.455290	0.015442	15.202484	0.032052	7.285760	0.000000	0.000000
443.699366	31.259477	2.453802	0.015443	15.193271	0.032054	7.281345	0.000000	0.000000
443.719368	31.259477	2.453966	0.015443	15.194289	0.032053	7.281833	0.000000	0.000000
443.739369	31.259477	2.460221	0.015439	15.233018	0.032045	7.300393	0.000000	0.000000
443.759371	31.259477	2.464581	0.015437	15.260016	0.032040	7.313332	0.000000	0.000000
443.779374	31.259397	2.457410	0.015441	15.215611	0.032049	7.292051	0.000000	0.000000
443.799376	31.259477	2.459025	0.015440	15.225613	0.032047	7.296844	0.000000	0.000000
443.819377	31.259477	2.459048	0.015440	15.225755	0.032047	7.296912	0.000000	0.000000
443.839379	31.259477	2.456834	0.015442	15.212045	0.032050	7.290342	0.000000	0.000000
443.859382	31.259477	2.454429	0.015443	15.197156	0.032053	7.283206	0.000000	0.000000
443.879384	31.259397	2.447983	0.015447	15.157243	0.032061	7.264078	0.000000	0.000000
443.899385	31.259477	2.457018	0.015441	15.213185	0.032050	7.290888	0.000000	0.000000
443.919387	31.259477	2.458471	0.015441	15.222180	0.032048	7.295199	0.000000	0.000000
443.939389	31.259397	2.455790	0.015442	15.205579	0.032051	7.287243	0.000000	0.000000
443.959392	31.259477	2.453632	0.015444	15.192220	0.032054	7.280841	0.000000	0.000000
443.979393	31.259397	2.454734	0.015443	15.199042	0.032052	7.284111	0.000000	0.000000
443.999395	31.259477	2.458128	0.015441	15.220059	0.032048	7.294183	0.000000	0.000000
444.019397	31.259477	2.457302	0.015441	15.214944	0.032049	7.291731	0.000000	0.000000
444.039400	31.259397	2.461723	0.015438	15.242315	0.032043	7.304849	0.000000	0.000000
444.059402	31.259397	2.460280	0.015439	15.233385	0.032045	7.300569	0.000000	0.000000
444.079403	31.259477	2.456817	0.015442	15.211941	0.032050	7.290292	0.000000	0.000000
444.099405	31.259477	2.451073	0.015445	15.176378	0.032057	7.273249	0.000000	0.000000
444.119408	31.259477	2.454643	0.015443	15.198482	0.032053	7.283842	0.000000	0.000000
444.139410	31.259397	2.452714	0.015444	15.186536	0.032055	7.278117	0.000000	0.000000
444.159411	31.259397	2.452930	0.015444	15.187872	0.032055	7.278757	0.000000	0.000000
444.179413	31.259477	2.451367	0.015445	15.178197	0.032057	7.274120	0.000000	0.000000
444.199416	31.259477	2.454672	0.015443	15.198661	0.032053	7.283928	0.000000	0.000000
444.219418	31.259477	2.451728	0.015445	15.180429	0.032056	7.275190	0.000000	0.000000
444.239419	31.259477	2.452456	0.015444	15.184938	0.032055	7.277351	0.000000	0.000000
444.259421	31.259477	2.451739	0.015445	15.180497	0.032056	7.275223	0.000000	0.000000
444.279423	31.259477	2.453379	0.015444	15.190652	0.032054	7.280089	0.000000	0.000000
444.299426	31.259397	2.450432	0.015445	15.172409	0.032058	7.271347	0.000000	0.000000
444.319427	31.259397	2.450745	0.015445	15.174342	0.032057	7.272273	0.000000	0.000000
444.339429	31.259477	2.452998	0.015444	15.188297	0.032055	7.278961	0.000000	0.000000
444.359431	31.259477	2.452065	0.015444	15.182517	0.032056	7.276191	0.000000	0.000000
444.379434	31.259477	2.460051	0.015440	15.231964	0.032046	7.299888	0.000000	0.000000
444.399436	31.259477	2.457565	0.015441	15.216569	0.032049	7.292510	0.000000	0.000000
444.419437	31.259477	2.455815	0.015442	15.205739	0.032051	7.287320	0.000000	0.000000
444.439439	31.259397	2.456085	0.015442	15.207411	0.032051	7.288121	0.000000	0.000000
444.459442	31.259477	2.458250	0.015441	15.220813	0.032048	7.294544	0.000000	0.000000
444.479444	31.259477	2.455409	0.015442	15.203221	0.032052	7.286113	0.000000	0.000000
444.499445	31.259477	2.454650	0.015443	15.198522	0.032053	7.283861	0.000000	0.000000
444.519447	31.259397	2.453614	0.015443	15.192108	0.032054	7.280787	0.000000	0.000000
444.539449	31.259397	2.451955	0.015445	15.181834	0.032056	7.275864	0.000000	0.000000
444.559452	31.259477	2.455984	0.015442	15.206785	0.032051	7.287821	0.000000	0.000000
444.579453	31.259477	2.453159	0.015444	15.189291	0.032054	7.279437	0.000000	0.000000
444.599455	31.259477	2.447874	0.015447	15.156570	0.032061	7.263756	0.000000	0.000000
444.619457	31.259397	2.455171	0.015443	15.201748	0.032052	7.285407	0.000000	0.000000
444.639460	31.259477	2.446089	0.015448	15.145517	0.032064	7.258459	0.000000	0.000000
444.659461	31.259477	2.450407	0.015446	15.172254	0.032058	7.271272	0.000000	0.000000
444.679463	31.259477	2.455199	0.015443	15.201923	0.032052	7.285491	0.000000	0.000000
444.699465	31.259397	2.457554	0.015441	15.216504	0.032049	7.292479	0.000000	0.000000
444.719468	31.259397	2.453477	0.015444	15.191262	0.032054	7.280382	0.000000	0.000000
444.739470	31.259477	2.453930	0.015443	15.194063	0.032053	7.281724	0.000000	0.000000
444.759471	31.259477	2.454278	0.015443	15.196222	0.032053	7.282759	0.000000	0.000000
444.779473	31.259477	2.455499	0.015442	15.203782	0.032051	7.286382	0.000000	0.000000
444.799476	31.259477	2.454367	0.015443	15.196769	0.032053	7.283021	0.000000	0.000000
444.819478	31.259477	2.455361	0.015442	15.202927	0.032052	7.285972	0.000000	0.000000
444.839479	31.259477	2.451604	0.015445	15.179662	0.032056	7.274822	0.000000	0.000000
444.859481	31.259477	2.447648	0.015447	15.155168	0.032062	7.263084	0.000000	0.000000
444.879483	31.259477	2.450935	0.015445	15.175518	0.032057	7.272837	0.000000	0.000000
444.899486	31.259477	2.454574	0.015443	15.198051	0.032053	7.283636	0.000000	0.000000
444.919487	31.259397	2.453125	0.015444	15.189081	0.032054	7.279337	0.000000	0.000000
444.939489	31.259477	2.453191	0.015444	15.189490	0.032054	7.279532	0.000000	0.000000
444.959491	31.259477	2.459892	0.015440	15.230979	0.032046	7.299416	0.000000	0.000000
444.979494	31.259477	2.451681	0.015445	15.180138	0.032056	7.275051	0.000000	0.000000
444.999496	31.259477	2.453580	0.015444	15.191899	0.032054	7.280687	0.000000	0.000000
445.019497	31.259477	2.459490	0.015440	15.228491	0.032046	7.298224	0.000000	0.000000
445.039499	31.259477	2.453596	0.015444	15.191994	0.032054	7.280733	0.000000	0.000000
445.059502	31.259477	2.450213	0.015446	15.171051	0.032058	7.270696	0.000000	0.000000
445.079504	31.259477	2.457149	0.015441	15.213994	0.032049	7.291276	0.000000	0.000000
445.099505	31.259397	2.456256	0.015442	15.208465	0.032050	7.288626	0.000000	0.000000
445.119507	31.259397	2.459145	0.015440	15.226356	0.032047	7.297201	0.000000	0.000000
445.139510	31.259477	2.453385	0.015444	15.190690	0.032054	7.280108	0.000000	0.000000
445.159512	31.259477	2.455677	0.015442	15.204879	0.032051	7.286908	0.000000	0.000000
445.179513	31.259477	2.447268	0.015447	15.152813	0.032062	7.261955	0.000000	0.000000
445.199515	31.259397	2.459886	0.015440	15.230946	0.032046	7.299400	0.000000	0.000000
445.219517	31.259477	2.458863	0.015440	15.224611	0.032047	7.296364	0.000000	0.000000
445.239520	31.259477	2.457799	0.015441	15.218020	0.032049	7.293206	0.000000	0.000000
445.259521	31.259477	2.453647	0.015444	15.192313	0.032054	7.280885	0.000000	0.000000
445.279523	31.259477	2.454491	0.015443	15.197537	0.032053	7.283389	0.000000	0.000000
445.299525	31.259397	2.453638	0.015443	15.192255	0.032054	7.280858	0.000000	0.000000
445.319528	31.259397	2.455072	0.015443	15.201139	0.032052	7.285115	0.000000	0.000000
445.339530	31.259477	2.453583	0.015444	15.191915	0.032054	7.280695	0.000000	0.000000
445.359531	31.259477	2.450575	0.015445	15.173291	0.032058	7.271769	0.000000	0.000000
445.379533	31.259397	2.451133	0.015445	15.176746	0.032057	7.273425	0.000000	0.000000
445.399536	31.259397	2.450256	0.015446	15.171315	0.032058	7.270822	0.000000	0.000000
445.419538	31.259397	2.451676	0.015445	15.180108	0.032056	7.275036	0.000000	0.000000
445.439539	31.259477	2.453564	0.015444	15.191798	0.032054	7.280639	0.000000	0.000000
445.459541	31.259477	2.457497	0.015441	15.216153	0.032049	7.292311	0.000000	0.000000
445.479544	31.259477	2.465148	0.015436	15.263525	0.032039	7.315014	0.000000	0.000000
445.499546	31.259477	2.466190	0.015436	15.269974	0.032038	7.318105	0.000000	0.000000
445.519547	31.259397	2.459935	0.015440	15.231246	0.032046	7.299544	0.000000	0.000000
445.539549	31.259477	2.453955	0.015443	15.194218	0.032053	7.281799	0.000000	0.000000
445.559551	31.259477	2.453998	0.015443	15.194485	0.032053	7.281926	0.000000	0.000000
445.579554	31.259397	2.454970	0.015443	15.200502	0.032052	7.284810	0.000000	0.000000
445.599555	31.259397	2.459835	0.015440	15.230628	0.032046	7.299248	0.000000	0.000000
445.619557	31.259397	2.457246	0.015441	15.214595	0.032049	7.291564	0.000000	0.000000
445.639559	31.259477	2.454220	0.015443	15.195860	0.032053	7.282585	0.000000	0.000000
445.659562	31.259477	2.453989	0.015443	15.194428	0.032053	7.281899	0.000000	0.000000
445.679564	31.259477	2.450286	0.015446	15.171503	0.032058	7.270912	0.000000	0.000000
445.699565	31.259477	2.452364	0.015444	15.184366	0.032055	7.277077	0.000000	0.000000
445.719567	31.259397	2.448454	0.015447	15.160161	0.032060	7.265477	0.000000	0.000000
445.739570	31.259397	2.444617	0.015449	15.136403	0.032065	7.254091	0.000000	0.000000
445.759572	31.259397	2.453503	0.015444	15.191420	0.032054	7.280457	0.000000	0.000000
445.779573	31.259477	2.450996	0.015445	15.175899	0.032057	7.273019	0.000000	0.000000
445.799575	31.259477	2.452925	0.015444	15.187845	0.032055	7.278744	0.000000	0.000000
445.819577	31.259477	2.455262	0.015443	15.202315	0.032052	7.285679	0.000000	0.000000
445.839580	31.259477	2.455246	0.015443	15.202211	0.032052	7.285629	0.000000	0.000000
445.859581	31.259397	2.453413	0.015444	15.190864	0.032054	7.280191	0.000000	0.000000
445.879583	31.259477	2.450894	0.015445	15.175265	0.032057	7.272715	0.000000	0.000000
445.899585	31.259477	2.454720	0.015443	15.198958	0.032052	7.284070	0.000000	0.000000
445.919588	31.259477	2.459803	0.015440	15.230429	0.032046	7.299152	0.000000	0.000000
445.939590	31.259397	2.457174	0.015441	15.214152	0.032049	7.291352	0.000000	0.000000
445.959591	31.259397	2.452329	0.015444	15.184151	0.032055	7.276974	0.000000	0.000000
445.979593	31.259477	2.454429	0.015443	15.197153	0.032053	7.283205	0.000000	0.000000
445.999596	31.259477	2.452950	0.015444	15.187995	0.032055	7.278816	0.000000	0.000000
446.019598	31.259477	2.453535	0.015444	15.191618	0.032054	7.280553	0.000000	0.000000
446.039599	31.259397	2.450822	0.015445	15.174824	0.032057	7.272504	0.000000	0.000000
446.059601	31.259397	2.448781	0.015446	15.162181	0.032060	7.266445	0.000000	0.000000
446.079604	31.259477	2.452735	0.015444	15.186669	0.032055	7.278181	0.000000	0.000000
446.099606	31.259397	2.452489	0.015444	15.185145	0.032055	7.277450	0.000000	0.000000
446.119607	31.259477	2.456383	0.015442	15.209251	0.032050	7.289003	0.000000	0.000000
446.139609	31.259477	2.453598	0.015444	15.192010	0.032054	7.280741	0.000000	0.000000
446.159611	31.259477	2.453978	0.015443	15.194360	0.032053	7.281866	0.000000	0.000000
446.179614	31.259477	2.452137	0.015444	15.182964	0.032056	7.276405	0.000000	0.000000
446.199615	31.259477	2.453533	0.015444	15.191605	0.032054	7.280546	0.000000	0.000000
446.219617	31.259477	2.458118	0.015441	15.219997	0.032048	7.294153	0.000000	0.000000
446.239619	31.259477	2.455348	0.015442	15.202846	0.032052	7.285933	0.000000	0.000000
446.259622	31.259397	2.456780	0.015442	15.211710	0.032050	7.290181	0.000000	0.000000
446.279624	31.259477	2.461921	0.015438	15.243545	0.032043	7.305439	0.000000	0.000000
446.299625	31.259477	2.454478	0.015443	15.197455	0.032053	7.283350	0.000000	0.000000
446.319627	31.259397	2.461513	0.015439	15.241019	0.032044	7.304228	0.000000	0.000000
446.339630	31.259397	2.455223	0.015443	15.202070	0.032052	7.285561	0.000000	0.000000
446.359632	31.259397	2.450387	0.015445	15.172129	0.032058	7.271212	0.000000	0.000000
446.379633	31.259477	2.460754	0.015439	15.236315	0.032045	7.301973	0.000000	0.000000
446.399635	31.259477	2.455977	0.015442	15.206741	0.032051	7.287800	0.000000	0.000000
446.419638	31.259477	2.455425	0.015442	15.203319	0.032052	7.286160	0.000000	0.000000
446.439640	31.259477	2.457033	0.015441	15.213275	0.032050	7.290932	0.000000	0.000000
446.459641	31.259397	2.454097	0.015443	15.195100	0.032053	7.282221	0.000000	0.000000
446.479643	31.259477	2.451869	0.015445	15.181306	0.032056	7.275610	0.000000	0.000000
446.499645	31.259477	2.455664	0.015442	15.204803	0.032051	7.286871	0.000000	0.000000
446.519648	31.259477	2.459965	0.015440	15.231431	0.032046	7.299633	0.000000	0.000000
446.539649	31.259477	2.464743	0.015437	15.261018	0.032040	7.313812	0.000000	0.000000
446.559651	31.259397	2.458585	0.015440	15.222888	0.032047	7.295538	0.000000	0.000000
446.579653	31.259477	2.459981	0.015440	15.231531	0.032046	7.299681	0.000000	0.000000
446.599656	31.259477	2.459493	0.015440	15.228510	0.032046	7.298233	0.000000	0.000000
446.619658	31.259477	2.451508	0.015445	15.179068	0.032057	7.274538	0.000000	0.000000
446.639659	31.259477	2.450975	0.015445	15.175769	0.032057	7.272957	0.000000	0.000000
446.659661	31.259477	2.452994	0.015444	15.188267	0.032055	7.278947	0.000000	0.000000
446.679664	31.259477	2.449603	0.015446	15.167272	0.032059	7.268885	0.000000	0.000000
446.699666	31.259477	2.457930	0.015441	15.218831	0.032048	7.293594	0.000000	0.000000
446.719667	31.259477	2.452367	0.015444	15.184388	0.032055	7.277087	0.000000	0.000000
446.739669	31.259477	2.447481	0.015447	15.154134	0.032062	7.262588	0.000000	0.000000
446.759672	31.259397	2.449079	0.015446	15.164027	0.032060	7.267329	0.000000	0.000000
446.779674	31.259477	2.448204	0.015447	15.158609	0.032061	7.264733	0.000000	0.000000
446.799675	31.259477	2.446520	0.015448	15.148183	0.032063	7.259736	0.000000	0.000000
446.819677	31.259477	2.446498	0.015448	15.148046	0.032063	7.259671	0.000000	0.000000
446.839679	31.259477	2.447709	0.015447	15.155544	0.032061	7.263264	0.000000	0.000000
446.859682	31.259397	2.443395	0.015450	15.128835	0.032067	7.250464	0.000000	0.000000
446.879683	31.259477	2.449646	0.015446	15.167542	0.032059	7.269014	0.000000	0.000000
446.899685	31.259477	2.450537	0.015445	15.173054	0.032058	7.271656	0.000000	0.000000
446.919687	31.259477	2.446705	0.015448	15.149329	0.032063	7.260285	0.000000	0.000000
446.939690	31.259477	2.453497	0.015444	15.191384	0.032054	7.280440	0.000000	0.000000
446.959692	31.259477	2.458759	0.015440	15.223966	0.032047	7.296055	0.000000	0.000000
446.979693	31.259397	2.450091	0.015446	15.170294	0.032058	7.270333	0.000000	0.000000
446.999695	31.259477	2.446698	0.015448	15.149288	0.032063	7.260266	0.000000	0.000000
447.019698	31.259477	2.447188	0.015448	15.152321	0.032062	7.261719	0.000000	0.000000
447.039700	31.259477	2.447176	0.015448	15.152244	0.032062	7.261683	0.000000	0.000000
447.059701	31.259477	2.450282	0.015446	15.171475	0.032058	7.270899	0.000000	0.000000
447.079703	31.259397	2.447808	0.015447	15.156159	0.032061	7.263559	0.000000	0.000000
447.099705	31.259477	2.446754	0.015448	15.149636	0.032063	7.260433	0.000000	0.000000
447.119708	31.259477	2.441319	0.015451	15.115979	0.032070	7.244303	0.000000	0.000000
447.139709	31.259477	2.447656	0.015447	15.155220	0.032062	7.263109	0.000000	0.000000
447.159711	31.259397	2.443398	0.015450	15.128854	0.032067	7.250473	0.000000	0.000000
447.179713	31.259397	2.447066	0.015448	15.151564	0.032062	7.261357	0.000000	0.000000
447.199716	31.259477	2.444360	0.015449	15.134813	0.032066	7.253329	0.000000	0.000000
447.219718	31.259477	2.445060	0.015449	15.139147	0.032065	7.255406	0.000000	0.000000
447.239719	31.259477	2.447691	0.015447	15.155435	0.032061	7.263212	0.000000	0.000000
447.259721	31.259397	2.447112	0.015448	15.151847	0.032062	7.261492	0.000000	0.000000
447.279724	31.259397	2.452387	0.015444	15.184510	0.032055	7.277146	0.000000	0.000000
447.299726	31.259477	2.445852	0.015448	15.144047	0.032064	7.257754	0.000000	0.000000
447.319727	31.259477	2.449748	0.015446	15.168173	0.032059	7.269317	0.000000	0.000000
447.339729	31.259477	2.446806	0.015448	15.149955	0.032063	7.260585	0.000000	0.000000
447.358731	31.259477	2.449317	0.015446	15.165502	0.032059	7.268037	0.000000	0.000000
447.378733	31.259397	2.447520	0.015447	15.154376	0.032062	7.262704	0.000000	0.000000
447.398736	31.259397	2.445722	0.015448	15.143244	0.032064	7.257369	0.000000	0.000000
447.418737	31.259477	2.448772	0.015447	15.162129	0.032060	7.266420	0.000000	0.000000
447.438739	31.259477	2.448097	0.015447	15.157948	0.032061	7.264416	0.000000	0.000000
447.458741	31.259397	2.451471	0.015445	15.178839	0.032057	7.274428	0.000000	0.000000
447.478744	31.259397	2.445092	0.015449	15.139346	0.032065	7.255501	0.000000	0.000000
447.498745	31.259477	2.445464	0.015449	15.141649	0.032064	7.256605	0.000000	0.000000
447.518747	31.259477	2.445127	0.015449	15.139558	0.032065	7.255603	0.000000	0.000000
447.538749	31.259477	2.447721	0.015447	15.155620	0.032061	7.263301	0.000000	0.000000
447.578753	31.259397	2.450180	0.015446	15.170849	0.032058	7.270599	0.000000	0.000000
447.578753	31.259397	2.443387	0.015450	15.128783	0.032067	7.250439	0.000000	0.000000
447.598755	31.259397	2.447128	0.015448	15.151948	0.032062	7.261541	0.000000	0.000000
447.618757	31.259477	2.443562	0.015450	15.129869	0.032067	7.250959	0.000000	0.000000
447.638759	31.259477	2.449686	0.015446	15.167789	0.032059	7.269133	0.000000	0.000000
447.658762	31.259397	2.449879	0.015446	15.168984	0.032059	7.269705	0.000000	0.000000
447.678763	31.259397	2.451850	0.015445	15.181189	0.032056	7.275554	0.000000	0.000000
447.698765	31.259477	2.448740	0.015447	15.161931	0.032060	7.266325	0.000000	0.000000
447.718767	31.259477	2.449948	0.015446	15.169409	0.032059	7.269909	0.000000	0.000000
447.738770	31.259477	2.452828	0.015444	15.187244	0.032055	7.278456	0.000000	0.000000
447.758771	31.259477	2.449109	0.015446	15.164218	0.032060	7.267421	0.000000	0.000000
447.778773	31.259397	2.449080	0.015446	15.164035	0.032060	7.267333	0.000000	0.000000
447.798775	31.259477	2.451447	0.015445	15.178692	0.032057	7.274358	0.000000	0.000000
447.818778	31.259477	2.454760	0.015443	15.199203	0.032052	7.284188	0.000000	0.000000
447.838779	31.259477	2.451502	0.015445	15.179030	0.032057	7.274520	0.000000	0.000000
447.858781	31.259397	2.451841	0.015445	15.181132	0.032056	7.275527	0.000000	0.000000
447.878783	31.259397	2.451906	0.015445	15.181535	0.032056	7.275720	0.000000	0.000000
447.898785	31.259477	2.447173	0.015448	15.152225	0.032062	7.261674	0.000000	0.000000
447.918787	31.259477	2.455898	0.015442	15.206251	0.032051	7.287565	0.000000	0.000000
447.938789	31.259477	2.450801	0.015445	15.174691	0.032057	7.272440	0.000000	0.000000
447.958791	31.259397	2.447464	0.015447	15.154028	0.032062	7.262537	0.000000	0.000000
447.978793	31.259397	2.446109	0.015448	15.145637	0.032063	7.258516	0.000000	0.000000
447.998796	31.259477	2.443965	0.015450	15.132365	0.032066	7.252156	0.000000	0.000000
448.018797	31.259477	2.445672	0.015448	15.142937	0.032064	7.257222	0.000000	0.000000
448.038799	31.259477	2.444812	0.015449	15.137606	0.032065	7.254667	0.000000	0.000000
448.058801	31.259397	2.444732	0.015449	15.137113	0.032065	7.254431	0.000000	0.000000
448.078804	31.259477	2.447664	0.015447	15.155266	0.032061	7.263131	0.000000	0.000000
448.098805	31.259477	2.439072	0.015453	15.102068	0.032072	7.237636	0.000000	0.000000
448.118807	31.259477	2.436676	0.015454	15.087234	0.032076	7.230526	0.000000	0.000000
448.138809	31.259397	2.441051	0.015451	15.114321	0.032070	7.243508	0.000000	0.000000
448.158812	31.259477	2.441200	0.015451	15.115242	0.032070	7.243949	0.000000	0.000000
448.178813	31.259477	2.435703	0.015455	15.081209	0.032077	7.227639	0.000000	0.000000
448.198815	31.259477	2.438330	0.015453	15.097475	0.032073	7.235435	0.000000	0.000000
448.218817	31.259477	2.434450	0.015455	15.073453	0.032078	7.223922	0.000000	0.000000
448.238819	31.259397	2.435643	0.015455	15.080839	0.032077	7.227462	0.000000	0.000000
448.258821	31.259477	2.435937	0.015454	15.082655	0.032076	7.228332	0.000000	0.000000
448.278823	31.259477	2.445349	0.015449	15.140936	0.032064	7.256263	0.000000	0.000000
448.298825	31.259477	2.435972	0.015454	15.082872	0.032076	7.228436	0.000000	0.000000
448.318827	31.259397	2.432911	0.015456	15.063922	0.032080	7.219354	0.000000	0.000000
448.338830	31.259477	2.434650	0.015455	15.074689	0.032078	7.224514	0.000000	0.000000
448.358831	31.259477	2.440472	0.015452	15.110736	0.032071	7.241790	0.000000	0.000000
448.378833	31.259477	2.439021	0.015453	15.101752	0.032073	7.237484	0.000000	0.000000
448.398835	31.259477	2.439734	0.015452	15.106168	0.032072	7.239601	0.000000	0.000000
448.438839	31.259477	2.440540	0.015452	15.111161	0.032071	7.241993	0.000000	0.000000
448.438839	31.259477	2.441685	0.015451	15.118244	0.032069	7.245388	0.000000	0.000000
448.458841	31.259477	2.438476	0.015453	15.098379	0.032073	7.235868	0.000000	0.000000
448.478843	31.259477	2.439064	0.015453	15.102022	0.032072	7.237614	0.000000	0.000000
448.498846	31.259477	2.445803	0.015448	15.143748	0.032064	7.257611	0.000000	0.000000
448.518847	31.259397	2.444457	0.015449	15.135409	0.032066	7.253614	0.000000	0.000000
448.538849	31.259477	2.438540	0.015453	15.098774	0.032073	7.236057	0.000000	0.000000
448.558851	31.259477	2.432920	0.015456	15.063979	0.032080	7.219382	0.000000	0.000000
448.578853	31.259477	2.436950	0.015454	15.088930	0.032075	7.231339	0.000000	0.000000
448.598855	31.259477	2.439766	0.015452	15.106364	0.032072	7.239695	0.000000	0.000000
448.618857	31.259397	2.438655	0.015453	15.099484	0.032073	7.236398	0.000000	0.000000
448.638859	31.259397	2.440834	0.015451	15.112979	0.032070	7.242865	0.000000	0.000000
448.658861	31.259477	2.440274	0.015452	15.109511	0.032071	7.241203	0.000000	0.000000
448.678864	31.259477	2.434998	0.015455	15.076845	0.032078	7.225548	0.000000	0.000000
448.698865	31.259477	2.439365	0.015452	15.103881	0.032072	7.238505	0.000000	0.000000
448.718867	31.259397	2.434310	0.015455	15.072584	0.032078	7.223506	0.000000	0.000000
448.738869	31.259397	2.436559	0.015454	15.086507	0.032076	7.230178	0.000000	0.000000
448.758872	31.259477	2.437909	0.015453	15.094870	0.032074	7.234186	0.000000	0.000000
448.778873	31.259477	2.439351	0.015452	15.103797	0.032072	7.238464	0.000000	0.000000
448.798875	31.259477	2.436938	0.015454	15.088856	0.032075	7.231304	0.000000	0.000000
448.818877	31.259477	2.439137	0.015452	15.102474	0.032072	7.237830	0.000000	0.000000
448.838880	31.259477	2.440843	0.015451	15.113034	0.032070	7.242891	0.000000	0.000000
448.858881	31.259477	2.440912	0.015451	15.113461	0.032070	7.243096	0.000000	0.000000
448.878883	31.259477	2.437383	0.015454	15.091611	0.032075	7.232624	0.000000	0.000000
448.898885	31.259477	2.442692	0.015450	15.124481	0.032068	7.248377	0.000000	0.000000
448.918887	31.259477	2.440393	0.015452	15.110249	0.032071	7.241556	0.000000	0.000000
448.938890	31.259397	2.440990	0.015451	15.113943	0.032070	7.243327	0.000000	0.000000
448.958891	31.259477	2.448493	0.015447	15.160401	0.032060	7.265592	0.000000	0.000000
448.978893	31.259477	2.445623	0.015448	15.142629	0.032064	7.257075	0.000000	0.000000
448.998895	31.259477	2.443551	0.015450	15.129804	0.032067	7.250928	0.000000	0.000000
449.018898	31.259397	2.439939	0.015452	15.107439	0.032071	7.240210	0.000000	0.000000
449.038899	31.259397	2.438142	0.015453	15.096307	0.032074	7.234875	0.000000	0.000000
449.058901	31.259477	2.446678	0.015448	15.149165	0.032063	7.260207	0.000000	0.000000
449.078903	31.259477	2.439369	0.015452	15.103906	0.032072	7.238516	0.000000	0.000000
449.098906	31.259477	2.443099	0.015450	15.127002	0.032067	7.249586	0.000000	0.000000
449.118907	31.259477	2.442222	0.015451	15.121574	0.032068	7.246984	0.000000	0.000000
449.138909	31.259397	2.440774	0.015451	15.112609	0.032070	7.242688	0.000000	0.000000
449.158911	31.259397	2.444382	0.015449	15.134944	0.032066	7.253391	0.000000	0.000000
449.178913	31.259397	2.440545	0.015452	15.111188	0.032071	7.242007	0.000000	0.000000
449.198915	31.259477	2.439096	0.015453	15.102215	0.032072	7.237706	0.000000	0.000000
449.218917	31.259477	2.438694	0.015453	15.099727	0.032073	7.236514	0.000000	0.000000
449.238919	31.259477	2.438618	0.015453	15.099258	0.032073	7.236289	0.000000	0.000000
449.258921	31.259397	2.433406	0.015456	15.066987	0.032080	7.220823	0.000000	0.000000
449.278924	31.259477	2.443646	0.015450	15.130392	0.032067	7.251210	0.000000	0.000000
449.298925	31.259477	2.441168	0.015451	15.115046	0.032070	7.243855	0.000000	0.000000
449.318927	31.259477	2.441431	0.015451	15.116676	0.032069	7.244637	0.000000	0.000000
449.338929	31.259477	2.446505	0.015448	15.148090	0.032063	7.259692	0.000000	0.000000
449.358932	31.259397	2.440156	0.015452	15.108779	0.032071	7.240852	0.000000	0.000000
449.378933	31.259397	2.436443	0.015454	15.085788	0.032076	7.229834	0.000000	0.000000
449.398935	31.259397	2.438216	0.015453	15.096770	0.032073	7.235097	0.000000	0.000000
449.418937	31.259477	2.435066	0.015455	15.077264	0.032078	7.225749	0.000000	0.000000
449.438940	31.259477	2.433770	0.015456	15.069241	0.032079	7.221904	0.000000	0.000000
449.458941	31.259397	2.432412	0.015457	15.060829	0.032081	7.217872	0.000000	0.000000
449.498945	31.259397	2.439749	0.015452	15.106263	0.032072	7.239646	0.000000	0.000000
449.498945	31.259397	2.443245	0.015450	15.127909	0.032067	7.250020	0.000000	0.000000
449.518947	31.259477	2.441824	0.015451	15.119107	0.032069	7.245802	0.000000	0.000000
449.538949	31.259477	2.444601	0.015449	15.136305	0.032065	7.254044	0.000000	0.000000
449.558951	31.259477	2.443295	0.015450	15.128219	0.032067	7.250169	0.000000	0.000000
449.578953	31.259397	2.443042	0.015450	15.126648	0.032067	7.249416	0.000000	0.000000
449.598955	31.259477	2.445723	0.015448	15.143252	0.032064	7.257373	0.000000	0.000000
449.618958	31.259477	2.447082	0.015448	15.151662	0.032062	7.261404	0.000000	0.000000
449.638959	31.259397	2.439708	0.015452	15.106005	0.032072	7.239522	0.000000	0.000000
449.658961	31.259397	2.444936	0.015449	15.138377	0.032065	7.255037	0.000000	0.000000
449.678963	31.259397	2.442909	0.015450	15.125824	0.032067	7.249021	0.000000	0.000000
449.698966	31.259477	2.441732	0.015451	15.118536	0.032069	7.245528	0.000000	0.000000
449.718967	31.259477	2.442847	0.015450	15.125440	0.032068	7.248837	0.000000	0.000000
449.738969	31.259397	2.444065	0.015449	15.132983	0.032066	7.252452	0.000000	0.000000
449.758971	31.259397	2.444530	0.015449	15.135861	0.032065	7.253831	0.000000	0.000000
449.778974	31.259397	2.451310	0.015445	15.177840	0.032057	7.273950	0.000000	0.000000
449.798975	31.259397	2.453134	0.015444	15.189136	0.032054	7.279363	0.000000	0.000000
449.818977	31.259477	2.451067	0.015445	15.176338	0.032057	7.273229	0.000000	0.000000
449.838979	31.259477	2.442329	0.015451	15.122235	0.032068	7.247301	0.000000	0.000000
449.858981	31.259477	2.444916	0.015449	15.138251	0.032065	7.254977	0.000000	0.000000
449.878983	31.259397	2.449751	0.015446	15.168189	0.032059	7.269324	0.000000	0.000000
449.898985	31.259397	2.452557	0.015444	15.185567	0.032055	7.277652	0.000000	0.000000
449.938989	31.259477	2.446386	0.015448	15.147352	0.032063	7.259338	0.000000	0.000000
449.938989	31.259477	2.447757	0.015447	15.155846	0.032061	7.263409	0.000000	0.000000
449.958992	31.259477	2.447461	0.015447	15.154014	0.032062	7.262531	0.000000	0.000000
449.978993	31.259397	2.442901	0.015450	15.125775	0.032067	7.248997	0.000000	0.000000
449.998995	31.259397	2.440741	0.015451	15.112402	0.032070	7.242588	0.000000	0.000000
450.018997	31.259477	2.444642	0.015449	15.136558	0.032065	7.254165	0.000000	0.000000
450.039000	31.259477	2.442490	0.015450	15.123232	0.032068	7.247779	0.000000	0.000000
450.059001	31.259477	2.438255	0.015453	15.097012	0.032074	7.235213	0.000000	0.000000
450.079003	31.259477	2.440251	0.015452	15.109369	0.032071	7.241135	0.000000	0.000000
450.099005	31.259397	2.437483	0.015453	15.092229	0.032074	7.232921	0.000000	0.000000
450.139009	31.259477	2.435108	0.015455	15.077523	0.032078	7.225873	0.000000	0.000000
450.139009	31.259477	2.436860	0.015454	15.088374	0.032075	7.231073	0.000000	0.000000
450.159011	31.259477	2.443253	0.015450	15.127955	0.032067	7.250042	0.000000	0.000000
450.179013	31.259397	2.439760	0.015452	15.106326	0.032072	7.239676	0.000000	0.000000
450.199015	31.259397	2.443101	0.015450	15.127016	0.032067	7.249592	0.000000	0.000000
450.219018	31.259397	2.434256	0.015455	15.072250	0.032079	7.223345	0.000000	0.000000
450.239019	31.259477	2.435689	0.015455	15.081125	0.032077	7.227599	0.000000	0.000000
450.259021	31.259477	2.441007	0.015451	15.114049	0.032070	7.243378	0.000000	0.000000
450.279023	31.259477	2.436423	0.015454	15.085666	0.032076	7.229775	0.000000	0.000000
450.299026	31.259477	2.434017	0.015456	15.070771	0.032079	7.222637	0.000000	0.000000
450.319027	31.259397	2.435076	0.015455	15.077324	0.032077	7.225777	0.000000	0.000000
450.359031	31.259477	2.438417	0.015453	15.098014	0.032073	7.235693	0.000000	0.000000
450.359031	31.259477	2.434518	0.015455	15.073872	0.032078	7.224123	0.000000	0.000000
450.379034	31.259477	2.435847	0.015455	15.082102	0.032077	7.228067	0.000000	0.000000
450.399035	31.259477	2.439603	0.015452	15.105354	0.032072	7.239211	0.000000	0.000000
450.419037	31.259397	2.439812	0.015452	15.106652	0.032071	7.239833	0.000000	0.000000
450.439039	31.259397	2.436911	0.015454	15.088687	0.032075	7.231223	0.000000	0.000000
450.459041	31.259477	2.438057	0.015453	15.095785	0.032074	7.234624	0.000000	0.000000
450.479043	31.259477	2.433760	0.015456	15.069176	0.032079	7.221872	0.000000	0.000000
450.499045	31.259397	2.444078	0.015449	15.133062	0.032066	7.252490	0.000000	0.000000
450.519047	31.259397	2.442109	0.015451	15.120874	0.032069	7.246649	0.000000	0.000000
450.539049	31.259477	2.438950	0.015453	15.101314	0.032073	7.237274	0.000000	0.000000
450.559052	31.259477	2.442896	0.015450	15.125747	0.032068	7.248984	0.000000	0.000000
450.579053	31.259477	2.435692	0.015455	15.081138	0.032077	7.227605	0.000000	0.000000
450.599055	31.259397	2.432405	0.015457	15.060791	0.032081	7.217854	0.000000	0.000000
450.619057	31.259397	2.433359	0.015456	15.066696	0.032080	7.220684	0.000000	0.000000
450.639060	31.259477	2.438599	0.015453	15.099139	0.032073	7.236232	0.000000	0.000000
450.659061	31.259477	2.438167	0.015453	15.096465	0.032074	7.234951	0.000000	0.000000
450.679063	31.259477	2.437189	0.015454	15.090411	0.032075	7.232049	0.000000	0.000000
450.699065	31.259397	2.437479	0.015453	15.092205	0.032074	7.232909	0.000000	0.000000
450.719068	31.259397	2.434165	0.015456	15.071683	0.032079	7.223074	0.000000	0.000000
450.739069	31.259477	2.439734	0.015452	15.106168	0.032072	7.239601	0.000000	0.000000
450.779073	31.259477	2.446219	0.015448	15.146323	0.032063	7.258845	0.000000	0.000000
450.779073	31.259477	2.439444	0.015452	15.104371	0.032072	7.238740	0.000000	0.000000
450.799075	31.259397	2.440189	0.015452	15.108983	0.032071	7.240950	0.000000	0.000000
450.819077	31.259477	2.440760	0.015451	15.112519	0.032070	7.242645	0.000000	0.000000
450.839079	31.259477	2.436878	0.015454	15.088483	0.032075	7.231125	0.000000	0.000000
450.859081	31.259397	2.444331	0.015449	15.134631	0.032066	7.253241	0.000000	0.000000
450.879083	31.259397	2.442566	0.015450	15.123700	0.032068	7.248003	0.000000	0.000000
450.899086	31.259397	2.437914	0.015453	15.094900	0.032074	7.234200	0.000000	0.000000
450.919087	31.259477	2.438960	0.015453	15.101376	0.032073	7.237304	0.000000	0.000000
450.939089	31.259477	2.435204	0.015455	15.078122	0.032077	7.226160	0.000000	0.000000
450.959091	31.259397	2.439317	0.015452	15.103584	0.032072	7.238362	0.000000	0.000000
450.999095	31.259477	2.430386	0.015458	15.048287	0.032084	7.211861	0.000000	0.000000
450.999095	31.259477	2.436010	0.015454	15.083106	0.032076	7.228548	0.000000	0.000000
451.019097	31.259477	2.433378	0.015456	15.066813	0.032080	7.220740	0.000000	0.000000
451.039099	31.259477	2.442895	0.015450	15.125742	0.032068	7.248981	0.000000	0.000000
451.059102	31.259397	2.443252	0.015450	15.127950	0.032067	7.250040	0.000000	0.000000
451.079103	31.259397	2.440987	0.015451	15.113927	0.032070	7.243319	0.000000	0.000000
451.099105	31.259397	2.435743	0.015455	15.081457	0.032077	7.227758	0.000000	0.000000
451.119107	31.259477	2.436891	0.015454	15.088562	0.032075	7.231163	0.000000	0.000000
451.139109	31.259477	2.435362	0.015455	15.079099	0.032077	7.226628	0.000000	0.000000
451.159111	31.259397	2.440911	0.015451	15.113456	0.032070	7.243093	0.000000	0.000000
451.179113	31.259477	2.441023	0.015451	15.114147	0.032070	7.243425	0.000000	0.000000
451.199115	31.259477	2.441619	0.015451	15.117836	0.032069	7.245193	0.000000	0.000000
451.219117	31.259477	2.441609	0.015451	15.117776	0.032069	7.245164	0.000000	0.000000
451.239120	31.259477	2.441860	0.015451	15.119331	0.032069	7.245909	0.000000	0.000000
451.259121	31.259477	2.441380	0.015451	15.116358	0.032070	7.244484	0.000000	0.000000
451.279123	31.259477	2.438240	0.015453	15.096917	0.032074	7.235167	0.000000	0.000000
451.299125	31.259477	2.432631	0.015457	15.062190	0.032081	7.218524	0.000000	0.000000
451.319128	31.259477	2.437878	0.015453	15.094674	0.032074	7.234092	0.000000	0.000000
451.339129	31.259477	2.436056	0.015454	15.083392	0.032076	7.228685	0.000000	0.000000
451.359131	31.259397	2.437810	0.015453	15.094252	0.032074	7.233890	0.000000	0.000000
451.379133	31.259397	2.435324	0.015455	15.078865	0.032077	7.226516	0.000000	0.000000
451.399135	31.259477	2.436650	0.015454	15.087070	0.032076	7.230448	0.000000	0.000000
451.419137	31.259477	2.436669	0.015454	15.087190	0.032076	7.230506	0.000000	0.000000
451.439139	31.259477	2.438933	0.015453	15.101205	0.032073	7.237222	0.000000	0.000000
451.459141	31.259397	2.440045	0.015452	15.108093	0.032071	7.240523	0.000000	0.000000
451.479143	31.259397	2.435219	0.015455	15.078209	0.032077	7.226201	0.000000	0.000000
451.499146	31.259477	2.434797	0.015455	15.075598	0.032078	7.224950	0.000000	0.000000
451.519147	31.259477	2.435150	0.015455	15.077787	0.032077	7.225999	0.000000	0.000000
451.539149	31.259477	2.438221	0.015453	15.096800	0.032074	7.235111	0.000000	0.000000
451.559151	31.259397	2.434761	0.015455	15.075378	0.032078	7.224844	0.000000	0.000000
451.579154	31.259477	2.434333	0.015455	15.072729	0.032079	7.223575	0.000000	0.000000
451.599155	31.259397	2.436097	0.015454	15.083648	0.032076	7.228808	0.000000	0.000000
451.619157	31.259477	2.436591	0.015454	15.086708	0.032076	7.230275	0.000000	0.000000
451.639159	31.259477	2.427649	0.015460	15.031343	0.032087	7.203741	0.000000	0.000000
451.659162	31.259477	2.433559	0.015456	15.067932	0.032080	7.221276	0.000000	0.000000
451.679163	31.259397	2.440796	0.015451	15.112745	0.032070	7.242753	0.000000	0.000000
451.699165	31.259477	2.435169	0.015455	15.077901	0.032077	7.226054	0.000000	0.000000
451.719167	31.259477	2.438391	0.015453	15.097854	0.032073	7.235616	0.000000	0.000000
451.739169	31.259477	2.434838	0.015455	15.075851	0.032078	7.225071	0.000000	0.000000
451.759171	31.259397	2.436909	0.015454	15.088676	0.032075	7.231218	0.000000	0.000000
451.779173	31.259397	2.443121	0.015450	15.127136	0.032067	7.249649	0.000000	0.000000
451.799175	31.259477	2.439629	0.015452	15.105520	0.032072	7.239290	0.000000	0.000000
451.819177	31.259477	2.434445	0.015455	15.073420	0.032078	7.223906	0.000000	0.000000
451.859181	31.259397	2.436349	0.015454	15.085205	0.032076	7.229554	0.000000	0.000000
451.859181	31.259477	2.432248	0.015457	15.059819	0.032081	7.217388	0.000000	0.000000
451.879183	31.259397	2.434401	0.015455	15.073145	0.032078	7.223775	0.000000	0.000000
451.899185	31.259477	2.433096	0.015456	15.065068	0.032080	7.219904	0.000000	0.000000
451.919188	31.259477	2.435273	0.015455	15.078546	0.032077	7.226363	0.000000	0.000000
451.939189	31.259397	2.439354	0.015452	15.103813	0.032072	7.238472	0.000000	0.000000
451.959191	31.259477	2.429937	0.015458	15.045505	0.032084	7.210528	0.000000	0.000000
451.979193	31.259397	2.437771	0.015453	15.094012	0.032074	7.233775	0.000000	0.000000
451.999196	31.259477	2.437382	0.015454	15.091603	0.032075	7.232620	0.000000	0.000000
452.019197	31.259477	2.432774	0.015456	15.063075	0.032081	7.218948	0.000000	0.000000
452.039199	31.259397	2.446233	0.015448	15.146405	0.032063	7.258884	0.000000	0.000000
452.059201	31.259397	2.441207	0.015451	15.115285	0.032070	7.243970	0.000000	0.000000
452.079203	31.259477	2.443875	0.015450	15.131805	0.032066	7.251887	0.000000	0.000000
452.099205	31.259477	2.441391	0.015451	15.116426	0.032070	7.244517	0.000000	0.000000
452.119207	31.259477	2.442016	0.015451	15.120294	0.032069	7.246371	0.000000	0.000000
452.139209	31.259397	2.442525	0.015450	15.123447	0.032068	7.247882	0.000000	0.000000
452.159211	31.259477	2.440988	0.015451	15.113929	0.032070	7.243320	0.000000	0.000000
452.179214	31.259397	2.444946	0.015449	15.138436	0.032065	7.255065	0.000000	0.000000
452.199215	31.259477	2.437148	0.015454	15.090155	0.032075	7.231926	0.000000	0.000000
452.219217	31.259477	2.436901	0.015454	15.088625	0.032075	7.231193	0.000000	0.000000
452.239219	31.259397	2.433479	0.015456	15.067439	0.032080	7.221040	0.000000	0.000000
452.259222	31.259397	2.444743	0.015449	15.137181	0.032065	7.254464	0.000000	0.000000
452.279223	31.259477	2.444835	0.015449	15.137750	0.032065	7.254736	0.000000	0.000000
452.299225	31.259477	2.440325	0.015452	15.109827	0.032071	7.241354	0.000000	0.000000
452.319227	31.259477	2.441960	0.015451	15.119951	0.032069	7.246206	0.000000	0.000000
452.339230	31.259477	2.439009	0.015453	15.101679	0.032073	7.237449	0.000000	0.000000
452.359231	31.259397	2.429874	0.015458	15.045118	0.032084	7.210343	0.000000	0.000000
452.379233	31.259397	2.444604	0.015449	15.136324	0.032065	7.254053	0.000000	0.000000
452.399235	31.259477	2.440730	0.015452	15.112334	0.032070	7.242556	0.000000	0.000000
452.419237	31.259477	2.436042	0.015454	15.083311	0.032076	7.228646	0.000000	0.000000
452.439240	31.259477	2.439111	0.015453	15.102310	0.032072	7.237752	0.000000	0.000000
452.459241	31.259477	2.443202	0.015450	15.127642	0.032067	7.249892	0.000000	0.000000
452.479243	31.259397	2.443148	0.015450	15.127305	0.032067	7.249730	0.000000	0.000000
452.499245	31.259477	2.437322	0.015454	15.091233	0.032075	7.232443	0.000000	0.000000
452.519248	31.259477	2.436583	0.015454	15.086656	0.032076	7.230250	0.000000	0.000000
452.539249	31.259477	2.439658	0.015452	15.105700	0.032072	7.239376	0.000000	0.000000
452.559251	31.259477	2.441719	0.015451	15.118459	0.032069	7.245491	0.000000	0.000000
452.579253	31.259397	2.442055	0.015451	15.120537	0.032069	7.246487	0.000000	0.000000
452.599256	31.259397	2.442403	0.015450	15.122696	0.032068	7.247521	0.000000	0.000000
452.619257	31.259477	2.439455	0.015452	15.104439	0.032072	7.238772	0.000000	0.000000
452.639259	31.259477	2.433815	0.015456	15.069519	0.032079	7.222037	0.000000	0.000000
452.659261	31.259477	2.433950	0.015456	15.070357	0.032079	7.222439	0.000000	0.000000
452.679263	31.259477	2.436695	0.015454	15.087351	0.032076	7.230583	0.000000	0.000000
452.699265	31.259477	2.435720	0.015455	15.081312	0.032077	7.227689	0.000000	0.000000
452.719267	31.259397	2.434102	0.015456	15.071294	0.032079	7.222887	0.000000	0.000000
452.739269	31.259477	2.438107	0.015453	15.096092	0.032074	7.234772	0.000000	0.000000
452.759271	31.259477	2.438106	0.015453	15.096087	0.032074	7.234769	0.000000	0.000000
452.779274	31.259477	2.442121	0.015451	15.120945	0.032069	7.246683	0.000000	0.000000
452.799275	31.259477	2.440422	0.015452	15.110426	0.032071	7.241641	0.000000	0.000000
452.819277	31.259477	2.441174	0.015451	15.115084	0.032070	7.243874	0.000000	0.000000
452.839279	31.259477	2.437419	0.015454	15.091832	0.032075	7.232730	0.000000	0.000000
452.859282	31.259477	2.434753	0.015455	15.075329	0.032078	7.224821	0.000000	0.000000
452.879283	31.259477	2.440019	0.015452	15.107932	0.032071	7.240446	0.000000	0.000000
452.899285	31.259477	2.437099	0.015454	15.089850	0.032075	7.231780	0.000000	0.000000
452.919287	31.259477	2.437933	0.015453	15.095014	0.032074	7.234255	0.000000	0.000000
452.939290	31.259477	2.436219	0.015454	15.084402	0.032076	7.229170	0.000000	0.000000
452.959291	31.259397	2.434860	0.015455	15.075987	0.032078	7.225137	0.000000	0.000000
452.979293	31.259477	2.439028	0.015453	15.101798	0.032073	7.237507	0.000000	0.000000
452.999295	31.259397	2.436366	0.015454	15.085314	0.032076	7.229607	0.000000	0.000000
453.019297	31.259477	2.445446	0.015449	15.141537	0.032064	7.256551	0.000000	0.000000
453.039299	31.259477	2.431344	0.015457	15.054222	0.032082	7.214706	0.000000	0.000000
453.059301	31.259477	2.436680	0.015454	15.087261	0.032076	7.230539	0.000000	0.000000
453.079303	31.259397	2.437861	0.015453	15.094568	0.032074	7.234041	0.000000	0.000000
453.099305	31.259477	2.435170	0.015455	15.077909	0.032077	7.226058	0.000000	0.000000
453.119308	31.259477	2.430674	0.015458	15.050070	0.032083	7.212716	0.000000	0.000000
453.139309	31.259477	2.432665	0.015456	15.062400	0.032081	7.218625	0.000000	0.000000
453.159311	31.259397	2.438692	0.015453	15.099713	0.032073	7.236507	0.000000	0.000000
453.179313	31.259477	2.434487	0.015455	15.073682	0.032078	7.224032	0.000000	0.000000
453.199316	31.259477	2.429606	0.015458	15.043457	0.032085	7.209547	0.000000	0.000000
453.219317	31.259397	2.433374	0.015456	15.066788	0.032080	7.220728	0.000000	0.000000
453.239319	31.259477	2.435589	0.015455	15.080501	0.032077	7.227300	0.000000	0.000000
453.259321	31.259477	2.435703	0.015455	15.081209	0.032077	7.227639	0.000000	0.000000
453.279324	31.259397	2.438355	0.015453	15.097628	0.032073	7.235508	0.000000	0.000000
453.299325	31.259397	2.439439	0.015452	15.104341	0.032072	7.238725	0.000000	0.000000
453.319327	31.259397	2.431948	0.015457	15.057957	0.032081	7.216496	0.000000	0.000000
453.339329	31.259477	2.432382	0.015457	15.060647	0.032081	7.217785	0.000000	0.000000
453.359331	31.259477	2.438399	0.015453	15.097900	0.032073	7.235638	0.000000	0.000000
453.379333	31.259477	2.434257	0.015456	15.072258	0.032079	7.223349	0.000000	0.000000
453.399335	31.259397	2.437435	0.015454	15.091935	0.032074	7.232780	0.000000	0.000000
453.419337	31.259397	2.435242	0.015455	15.078356	0.032077	7.226272	0.000000	0.000000
453.439339	31.259397	2.437035	0.015454	15.089455	0.032075	7.231591	0.000000	0.000000
453.459342	31.259477	2.428537	0.015459	15.036837	0.032086	7.206374	0.000000	0.000000
453.479343	31.259477	2.436901	0.015454	15.088625	0.032075	7.231193	0.000000	0.000000
453.499345	31.259397	2.431669	0.015457	15.056234	0.032082	7.215670	0.000000	0.000000
453.519347	31.259397	2.434812	0.015455	15.075693	0.032078	7.224996	0.000000	0.000000
453.559351	31.259477	2.439800	0.015452	15.106576	0.032072	7.239796	0.000000	0.000000
453.559351	31.259477	2.443913	0.015450	15.132042	0.032066	7.252001	0.000000	0.000000
453.579353	31.259477	2.440615	0.015452	15.111624	0.032071	7.242215	0.000000	0.000000
453.599355	31.259477	2.433779	0.015456	15.069298	0.032079	7.221931	0.000000	0.000000
453.619358	31.259397	2.434371	0.015455	15.072960	0.032078	7.223686	0.000000	0.000000
453.639359	31.259397	2.427579	0.015460	15.030907	0.032087	7.203532	0.000000	0.000000
453.659361	31.259477	2.429366	0.015459	15.041971	0.032085	7.208834	0.000000	0.000000
453.679363	31.259477	2.438443	0.015453	15.098172	0.032073	7.235769	0.000000	0.000000
453.699365	31.259477	2.431212	0.015457	15.053402	0.032083	7.214313	0.000000	0.000000
453.719368	31.259397	2.432911	0.015456	15.063919	0.032080	7.219353	0.000000	0.000000
453.739369	31.259397	2.434547	0.015455	15.074049	0.032078	7.224208	0.000000	0.000000
453.759371	31.259477	2.429897	0.015458	15.045262	0.032084	7.210412	0.000000	0.000000
453.779373	31.259477	2.428949	0.015459	15.039390	0.032085	7.207598	0.000000	0.000000
453.799376	31.259477	2.430422	0.015458	15.048513	0.032084	7.211970	0.000000	0.000000
453.819377	31.259477	2.432553	0.015457	15.061706	0.032081	7.218292	0.000000	0.000000
453.839379	31.259397	2.431819	0.015457	15.057162	0.032082	7.216115	0.000000	0.000000
453.859381	31.259397	2.433373	0.015456	15.066783	0.032080	7.220726	0.000000	0.000000
453.879384	31.259477	2.429815	0.015458	15.044753	0.032084	7.210168	0.000000	0.000000
453.899385	31.259477	2.430834	0.015458	15.051058	0.032083	7.213190	0.000000	0.000000
453.919387	31.259397	2.424975	0.015461	15.014782	0.032090	7.195804	0.000000	0.000000
453.939389	31.259397	2.425553	0.015461	15.018360	0.032090	7.197519	0.000000	0.000000
453.959391	31.259397	2.428727	0.015459	15.038018	0.032086	7.206940	0.000000	0.000000
453.979393	31.259397	2.430745	0.015458	15.050511	0.032083	7.212927	0.000000	0.000000
453.999395	31.259477	2.431072	0.015457	15.052534	0.032083	7.213897	0.000000	0.000000
454.019397	31.259477	2.426297	0.015460	15.022969	0.032089	7.199728	0.000000	0.000000
454.039399	31.259397	2.427419	0.015460	15.029916	0.032087	7.203057	0.000000	0.000000
454.059402	31.259397	2.425771	0.015461	15.019710	0.032089	7.198166	0.000000	0.000000
454.079403	31.259477	2.421759	0.015463	14.994871	0.032095	7.186262	0.000000	0.000000
454.099405	31.259477	2.426255	0.015460	15.022707	0.032089	7.199602	0.000000	0.000000
454.119407	31.259477	2.430929	0.015458	15.051652	0.032083	7.213474	0.000000	0.000000
454.139410	31.259397	2.430108	0.015458	15.046564	0.032084	7.211035	0.000000	0.000000
454.159411	31.259397	2.432440	0.015457	15.061003	0.032081	7.217956	0.000000	0.000000
454.199415	31.259477	2.434761	0.015455	15.075375	0.032078	7.224843	0.000000	0.000000
454.199415	31.259477	2.436005	0.015454	15.083079	0.032076	7.228535	0.000000	0.000000
454.219418	31.259477	2.438783	0.015453	15.100277	0.032073	7.236777	0.000000	0.000000
454.239419	31.259477	2.426056	0.015461	15.021480	0.032089	7.199014	0.000000	0.000000
454.259421	31.259397	2.431867	0.015457	15.057459	0.032082	7.216257	0.000000	0.000000
454.279423	31.259397	2.436001	0.015454	15.083055	0.032076	7.228524	0.000000	0.000000
454.299425	31.259477	2.429484	0.015458	15.042701	0.032085	7.209184	0.000000	0.000000
454.319427	31.259477	2.433465	0.015456	15.067352	0.032080	7.220998	0.000000	0.000000
454.339429	31.259397	2.427346	0.015460	15.029464	0.032087	7.202841	0.000000	0.000000
454.359431	31.259397	2.430752	0.015458	15.050552	0.032083	7.212947	0.000000	0.000000
454.379433	31.259397	2.436085	0.015454	15.083575	0.032076	7.228773	0.000000	0.000000
454.419437	31.259477	2.436083	0.015454	15.083561	0.032076	7.228766	0.000000	0.000000
454.419437	31.259477	2.430356	0.015458	15.048099	0.032084	7.211771	0.000000	0.000000
454.439439	31.259397	2.435461	0.015455	15.079712	0.032077	7.226922	0.000000	0.000000
454.459441	31.259397	2.434763	0.015455	15.075388	0.032078	7.224850	0.000000	0.000000
454.479444	31.259477	2.432605	0.015457	15.062024	0.032081	7.218445	0.000000	0.000000
454.499445	31.259477	2.432716	0.015456	15.062716	0.032081	7.218776	0.000000	0.000000
454.519447	31.259477	2.432120	0.015457	15.059024	0.032081	7.217007	0.000000	0.000000
454.539449	31.259397	2.428603	0.015459	15.037245	0.032086	7.206569	0.000000	0.000000
454.559452	31.259397	2.429753	0.015458	15.044369	0.032084	7.209984	0.000000	0.000000
454.579453	31.259397	2.430447	0.015458	15.048665	0.032083	7.212043	0.000000	0.000000
454.599455	31.259477	2.427675	0.015460	15.031501	0.032087	7.203817	0.000000	0.000000
454.619457	31.259477	2.430135	0.015458	15.046735	0.032084	7.211118	0.000000	0.000000
454.639459	31.259477	2.430542	0.015458	15.049256	0.032083	7.212326	0.000000	0.000000
454.659461	31.259397	2.429819	0.015458	15.044778	0.032084	7.210180	0.000000	0.000000
454.679463	31.259477	2.429817	0.015458	15.044762	0.032084	7.210172	0.000000	0.000000
454.699465	31.259477	2.434515	0.015455	15.073850	0.032078	7.224113	0.000000	0.000000
454.719467	31.259477	2.431636	0.015457	15.056027	0.032082	7.215571	0.000000	0.000000
454.739470	31.259477	2.429005	0.015459	15.039739	0.032085	7.207765	0.000000	0.000000
454.759471	31.259477	2.429556	0.015458	15.043150	0.032085	7.209399	0.000000	0.000000
454.779473	31.259477	2.430969	0.015458	15.051897	0.032083	7.213591	0.000000	0.000000
454.799475	31.259477	2.434982	0.015455	15.076744	0.032078	7.225499	0.000000	0.000000
454.819478	31.259477	2.439898	0.015452	15.107181	0.032071	7.240086	0.000000	0.000000
454.839479	31.259477	2.427510	0.015460	15.030477	0.032087	7.203326	0.000000	0.000000
454.859481	31.259397	2.426545	0.015460	15.024504	0.032088	7.200463	0.000000	0.000000
454.879483	31.259477	2.430834	0.015458	15.051064	0.032083	7.213192	0.000000	0.000000
454.899486	31.259477	2.433459	0.015456	15.067314	0.032080	7.220980	0.000000	0.000000
454.919487	31.259477	2.433509	0.015456	15.067624	0.032080	7.221129	0.000000	0.000000
454.939489	31.259477	2.431895	0.015457	15.057633	0.032082	7.216340	0.000000	0.000000
454.959491	31.259397	2.434564	0.015455	15.074158	0.032078	7.224260	0.000000	0.000000
454.979493	31.259477	2.432448	0.015457	15.061052	0.032081	7.217979	0.000000	0.000000
454.999496	31.259477	2.429478	0.015458	15.042668	0.032085	7.209168	0.000000	0.000000
455.019497	31.259477	2.427696	0.015460	15.031629	0.032087	7.203878	0.000000	0.000000
455.059501	31.259477	2.426506	0.015460	15.024265	0.032089	7.200349	0.000000	0.000000
455.059501	31.259477	2.429711	0.015458	15.044108	0.032084	7.209859	0.000000	0.000000
455.079504	31.259477	2.427794	0.015460	15.032241	0.032087	7.204171	0.000000	0.000000
455.099505	31.259477	2.432973	0.015456	15.064306	0.032080	7.219538	0.000000	0.000000
455.119507	31.259477	2.431140	0.015457	15.052953	0.032083	7.214098	0.000000	0.000000
455.139509	31.259477	2.436587	0.015454	15.086684	0.032076	7.230263	0.000000	0.000000
455.159512	31.259477	2.427422	0.015460	15.029935	0.032087	7.203066	0.000000	0.000000
455.179513	31.259477	2.432340	0.015457	15.060388	0.032081	7.217661	0.000000	0.000000
455.199515	31.259477	2.435866	0.015455	15.082216	0.032077	7.228122	0.000000	0.000000
455.219517	31.259477	2.431431	0.015457	15.054755	0.032082	7.214961	0.000000	0.000000
455.239519	31.259477	2.435475	0.015455	15.079796	0.032077	7.226962	0.000000	0.000000
455.259521	31.259397	2.431255	0.015457	15.053669	0.032082	7.214441	0.000000	0.000000
455.279523	31.259397	2.430359	0.015458	15.048118	0.032084	7.211780	0.000000	0.000000
455.299525	31.259477	2.428359	0.015459	15.035737	0.032086	7.205847	0.000000	0.000000
455.319527	31.259477	2.430753	0.015458	15.050557	0.032083	7.212949	0.000000	0.000000
455.339530	31.259477	2.428971	0.015459	15.039526	0.032085	7.207663	0.000000	0.000000
455.359531	31.259477	2.436469	0.015454	15.085949	0.032076	7.229911	0.000000	0.000000
455.379533	31.259397	2.433308	0.015456	15.066377	0.032080	7.220531	0.000000	0.000000
455.399535	31.259477	2.429539	0.015458	15.043041	0.032085	7.209347	0.000000	0.000000
455.419538	31.259477	2.428633	0.015459	15.037430	0.032086	7.206658	0.000000	0.000000
455.439539	31.259477	2.432573	0.015457	15.061828	0.032081	7.218351	0.000000	0.000000
455.459541	31.259477	2.435057	0.015455	15.077210	0.032078	7.225723	0.000000	0.000000
455.479543	31.259397	2.432029	0.015457	15.058458	0.032081	7.216736	0.000000	0.000000
455.499546	31.259397	2.426246	0.015460	15.022653	0.032089	7.199576	0.000000	0.000000
455.519547	31.259477	2.425370	0.015461	15.017227	0.032090	7.196976	0.000000	0.000000
455.539549	31.259477	2.430784	0.015458	15.050754	0.032083	7.213043	0.000000	0.000000
455.559551	31.259477	2.434048	0.015456	15.070959	0.032079	7.222727	0.000000	0.000000
455.579553	31.259397	2.425617	0.015461	15.018757	0.032090	7.197709	0.000000	0.000000
455.599555	31.259397	2.428017	0.015459	15.033621	0.032087	7.204833	0.000000	0.000000
455.619557	31.259477	2.429216	0.015459	15.041040	0.032085	7.208388	0.000000	0.000000
455.639559	31.259477	2.421268	0.015464	14.991830	0.032095	7.184804	0.000000	0.000000
455.659561	31.259397	2.432717	0.015456	15.062718	0.032080	7.218778	0.000000	0.000000
455.699565	31.259397	2.427681	0.015460	15.031536	0.032087	7.203834	0.000000	0.000000
455.699565	31.259397	2.428296	0.015459	15.035345	0.032086	7.205659	0.000000	0.000000
455.719567	31.259397	2.429081	0.015459	15.040207	0.032085	7.207989	0.000000	0.000000
455.739569	31.259477	2.418992	0.015465	14.977736	0.032098	7.178050	0.000000	0.000000
455.759572	31.259477	2.424379	0.015462	15.011096	0.032091	7.194038	0.000000	0.000000
455.779573	31.259397	2.422182	0.015463	14.997493	0.032094	7.187518	0.000000	0.000000
455.799575	31.259397	2.427296	0.015460	15.029157	0.032087	7.202693	0.000000	0.000000
455.819577	31.259397	2.426910	0.015460	15.026766	0.032088	7.201548	0.000000	0.000000
455.839580	31.259477	2.421914	0.015463	14.995829	0.032094	7.186721	0.000000	0.000000
455.859581	31.259477	2.424804	0.015461	15.013726	0.032091	7.195298	0.000000	0.000000
455.879583	31.259397	2.430412	0.015458	15.048448	0.032083	7.211938	0.000000	0.000000
455.899585	31.259477	2.422879	0.015463	15.001805	0.032093	7.189585	0.000000	0.000000
455.919587	31.259477	2.425733	0.015461	15.019479	0.032090	7.198055	0.000000	0.000000
455.939590	31.259477	2.434432	0.015455	15.073338	0.032078	7.223867	0.000000	0.000000
455.959591	31.259477	2.435036	0.015455	15.077079	0.032078	7.225660	0.000000	0.000000
455.979593	31.259397	2.435927	0.015454	15.082597	0.032076	7.228305	0.000000	0.000000
455.999595	31.259397	2.424623	0.015461	15.012605	0.032091	7.194761	0.000000	0.000000
456.019598	31.259477	2.424071	0.015462	15.009185	0.032092	7.193122	0.000000	0.000000
456.039599	31.259477	2.428512	0.015459	15.036687	0.032086	7.206302	0.000000	0.000000
456.059601	31.259477	2.425238	0.015461	15.016413	0.032090	7.196586	0.000000	0.000000
456.079603	31.259477	2.431352	0.015457	15.054268	0.032082	7.214728	0.000000	0.000000
456.099606	31.259477	2.426773	0.015460	15.025917	0.032088	7.201141	0.000000	0.000000
456.119607	31.259477	2.423705	0.015462	15.006920	0.032092	7.192036	0.000000	0.000000
456.139609	31.259397	2.429094	0.015459	15.040289	0.032085	7.208028	0.000000	0.000000
456.159611	31.259477	2.426804	0.015460	15.026108	0.032088	7.201232	0.000000	0.000000
456.179613	31.259397	2.428360	0.015459	15.035742	0.032086	7.205849	0.000000	0.000000
456.199615	31.259397	2.431810	0.015457	15.057102	0.032082	7.216086	0.000000	0.000000
456.219617	31.259397	2.431202	0.015457	15.053337	0.032082	7.214282	0.000000	0.000000
456.239619	31.259397	2.432179	0.015457	15.059386	0.032081	7.217181	0.000000	0.000000
456.259621	31.259477	2.427618	0.015460	15.031150	0.032087	7.203648	0.000000	0.000000
456.279624	31.259477	2.431443	0.015457	15.054834	0.032082	7.214999	0.000000	0.000000
456.299625	31.259397	2.432341	0.015457	15.060394	0.032081	7.217663	0.000000	0.000000
456.319627	31.259397	2.432208	0.015457	15.059566	0.032081	7.217267	0.000000	0.000000
456.339629	31.259397	2.425071	0.015461	15.015379	0.032090	7.196090	0.000000	0.000000
456.359632	31.259397	2.428020	0.015459	15.033641	0.032086	7.204842	0.000000	0.000000
456.379633	31.259477	2.427232	0.015460	15.028759	0.032088	7.202503	0.000000	0.000000
456.399635	31.259477	2.424785	0.015461	15.013606	0.032091	7.195241	0.000000	0.000000
456.419637	31.259477	2.434960	0.015455	15.076608	0.032078	7.225434	0.000000	0.000000
456.439640	31.259397	2.432603	0.015456	15.062013	0.032081	7.218440	0.000000	0.000000
456.459641	31.259397	2.431078	0.015457	15.052569	0.032083	7.213914	0.000000	0.000000
456.479643	31.259477	2.432513	0.015457	15.061455	0.032081	7.218172	0.000000	0.000000
456.499645	31.259477	2.428282	0.015459	15.035260	0.032086	7.205618	0.000000	0.000000
456.519647	31.259477	2.426802	0.015460	15.026094	0.032088	7.201225	0.000000	0.000000
456.539649	31.259477	2.420292	0.015464	14.985789	0.032096	7.181909	0.000000	0.000000
456.559651	31.259397	2.425978	0.015461	15.020995	0.032089	7.198782	0.000000	0.000000
456.579653	31.259477	2.424795	0.015461	15.013669	0.032091	7.195271	0.000000	0.000000
456.599655	31.259477	2.422862	0.015463	15.001699	0.032093	7.189534	0.000000	0.000000
456.619658	31.259477	2.423243	0.015462	15.004059	0.032093	7.190665	0.000000	0.000000
456.639659	31.259477	2.431224	0.015457	15.053476	0.032082	7.214348	0.000000	0.000000
456.659661	31.259397	2.421938	0.015463	14.995979	0.032094	7.186793	0.000000	0.000000
456.679663	31.259477	2.429040	0.015459	15.039954	0.032085	7.207868	0.000000	0.000000
456.699666	31.259397	2.422347	0.015463	14.998513	0.032094	7.188007	0.000000	0.000000
456.719667	31.259477	2.421771	0.015463	14.994944	0.032095	7.186297	0.000000	0.000000
456.739669	31.259477	2.423552	0.015462	15.005973	0.032092	7.191582	0.000000	0.000000
456.759671	31.259397	2.429387	0.015458	15.042102	0.032085	7.208897	0.000000	0.000000
456.779674	31.259477	2.424880	0.015461	15.014194	0.032091	7.195523	0.000000	0.000000
456.799675	31.259477	2.420615	0.015464	14.987790	0.032096	7.182868	0.000000	0.000000
456.819677	31.259477	2.418397	0.015465	14.974053	0.032099	7.176285	0.000000	0.000000
456.839679	31.259477	2.423993	0.015462	15.008706	0.032092	7.192892	0.000000	0.000000
456.859681	31.259397	2.424900	0.015461	15.014320	0.032090	7.195583	0.000000	0.000000
456.879683	31.259477	2.422127	0.015463	14.997150	0.032094	7.187354	0.000000	0.000000
456.899685	31.259397	2.419947	0.015464	14.983655	0.032097	7.180886	0.000000	0.000000
456.919687	31.259477	2.424424	0.015462	15.011374	0.032091	7.194171	0.000000	0.000000
456.939689	31.259477	2.425142	0.015461	15.015817	0.032090	7.196300	0.000000	0.000000
456.959692	31.259477	2.428336	0.015459	15.035595	0.032086	7.205779	0.000000	0.000000
456.979693	31.259397	2.423892	0.015462	15.008080	0.032092	7.192592	0.000000	0.000000
456.999695	31.259477	2.427753	0.015460	15.031985	0.032087	7.204049	0.000000	0.000000
457.019697	31.259477	2.428603	0.015459	15.037250	0.032086	7.206572	0.000000	0.000000
457.039700	31.259477	2.424337	0.015462	15.010832	0.032091	7.193911	0.000000	0.000000
457.059701	31.259477	2.434470	0.015455	15.073573	0.032078	7.223979	0.000000	0.000000
457.079703	31.259397	2.430196	0.015458	15.047114	0.032084	7.211299	0.000000	0.000000
457.099705	31.259397	2.427929	0.015459	15.033072	0.032087	7.204569	0.000000	0.000000
457.119708	31.259397	2.424118	0.015462	15.009477	0.032091	7.193262	0.000000	0.000000
457.139709	31.259397	2.435022	0.015455	15.076989	0.032078	7.225617	0.000000	0.000000
457.159711	31.259477	2.425804	0.015461	15.019920	0.032089	7.198266	0.000000	0.000000
457.179713	31.259477	2.428699	0.015459	15.037841	0.032086	7.206855	0.000000	0.000000
457.199715	31.259397	2.431711	0.015457	15.056490	0.032082	7.215792	0.000000	0.000000
457.219718	31.259397	2.431696	0.015457	15.056400	0.032082	7.215749	0.000000	0.000000
457.239719	31.259397	2.428932	0.015459	15.039284	0.032085	7.207547	0.000000	0.000000
457.259721	31.259477	2.426781	0.015460	15.025963	0.032088	7.201163	0.000000	0.000000
457.279723	31.259477	2.432727	0.015456	15.062784	0.032081	7.218809	0.000000	0.000000
457.299726	31.259397	2.426064	0.015461	15.021526	0.032089	7.199036	0.000000	0.000000
[truncated: 1,002 more rows]
