# Supplementary material for: Stress relaxation in the presence of sudden strain bursts: Methodology and stress relaxation data of microcast aluminium microwires
Source: Data Brief. 2018 Nov 14;21:2134–41. doi: 10.1016/j.dib.2018.11.047 (PMC6265499; doi:10.1016/j.dib.2018.11.047)
Supplement: Supplementary file 2 — Supplementary material [file mmc2.zip › Data in brief/As-cast/Al4N/Al_20_r_11/Stress relaxation txt files/Al_20_r_11_Relaxcycle0007.txt]

Time[s]	Motordispl[�m]	Force[mN]	EngStrain	EngStress[MPa]	Shearstrain	Shearstress [MPa]
548.523847	52.596225	2.900137	0.026745	17.956856	0.055303	8.605787	0.000000	0.000000
548.543849	52.602517	2.878341	0.026761	17.821902	0.055337	8.541111	0.000000	0.000000
548.563851	52.606791	2.881501	0.026762	17.841468	0.055338	8.550488	0.000000	0.000000
548.583853	52.606872	2.886382	0.026759	17.871689	0.055332	8.564971	0.000000	0.000000
548.603855	52.606872	2.880201	0.026763	17.833418	0.055340	8.546630	0.000000	0.000000
548.623857	52.606953	2.880705	0.026762	17.836537	0.055339	8.548125	0.000000	0.000000
548.663861	52.606872	2.878377	0.026764	17.822128	0.055342	8.541219	0.000000	0.000000
548.683863	52.606872	2.885260	0.026760	17.864741	0.055334	8.561641	0.000000	0.000000
548.703865	52.606953	2.879758	0.026763	17.830679	0.055341	8.545317	0.000000	0.000000
548.703865	52.606953	2.877875	0.026764	17.819016	0.055343	8.539728	0.000000	0.000000
548.723867	52.606872	2.873684	0.026767	17.793069	0.055348	8.527293	0.000000	0.000000
548.743869	52.606872	2.878096	0.026764	17.820388	0.055343	8.540385	0.000000	0.000000
548.763871	52.606953	2.874936	0.026766	17.800817	0.055347	8.531006	0.000000	0.000000
548.783873	52.606872	2.873338	0.026767	17.790924	0.055349	8.526264	0.000000	0.000000
548.803875	52.606953	2.875676	0.026765	17.805399	0.055346	8.533202	0.000000	0.000000
548.823877	52.607033	2.877872	0.026764	17.819000	0.055343	8.539720	0.000000	0.000000
548.843879	52.606953	2.881126	0.026762	17.839148	0.055339	8.549376	0.000000	0.000000
548.863881	52.607033	2.873440	0.026767	17.791558	0.055349	8.526568	0.000000	0.000000
548.883883	52.606953	2.874692	0.026766	17.799309	0.055347	8.530283	0.000000	0.000000
548.923887	52.606953	2.875110	0.026766	17.801898	0.055347	8.531524	0.000000	0.000000
548.923887	52.606953	2.871196	0.026768	17.777663	0.055351	8.519909	0.000000	0.000000
548.943889	52.607033	2.878773	0.026764	17.824578	0.055342	8.542393	0.000000	0.000000
548.963891	52.607114	2.878183	0.026764	17.820922	0.055343	8.540641	0.000000	0.000000
548.983893	52.607033	2.874441	0.026766	17.797757	0.055347	8.529539	0.000000	0.000000
549.003895	52.607033	2.873926	0.026767	17.794569	0.055348	8.528011	0.000000	0.000000
549.023897	52.607114	2.877182	0.026765	17.814728	0.055344	8.537673	0.000000	0.000000
549.043899	52.607114	2.835959	0.026790	17.559482	0.055396	8.415346	0.000000	0.000000
549.063901	52.607114	2.826468	0.026796	17.500719	0.055408	8.387184	0.000000	0.000000
549.103905	52.607195	2.819369	0.026800	17.456766	0.055417	8.366120	0.000000	0.000000
549.123907	52.607195	2.801454	0.026812	17.345842	0.055440	8.312960	0.000000	0.000000
549.143909	52.607275	2.801683	0.026811	17.347255	0.055440	8.313637	0.000000	0.000000
549.143909	52.607275	2.806557	0.026808	17.377435	0.055434	8.328101	0.000000	0.000000
549.163911	52.607195	2.802495	0.026811	17.352283	0.055439	8.316047	0.000000	0.000000
549.183913	52.607275	2.805874	0.026809	17.373205	0.055435	8.326074	0.000000	0.000000
549.203915	52.607195	2.798706	0.026813	17.328824	0.055444	8.304804	0.000000	0.000000
549.223917	52.607195	2.797680	0.026814	17.322473	0.055445	8.301760	0.000000	0.000000
549.243919	52.607195	2.798572	0.026813	17.327994	0.055444	8.304406	0.000000	0.000000
549.263921	52.607275	2.798904	0.026813	17.330052	0.055443	8.305393	0.000000	0.000000
549.283923	52.607275	2.800001	0.026812	17.336844	0.055442	8.308648	0.000000	0.000000
549.303925	52.607275	2.801669	0.026811	17.347168	0.055440	8.313595	0.000000	0.000000
549.343929	52.607275	2.792925	0.026817	17.293027	0.055451	8.287649	0.000000	0.000000
549.343929	52.607275	2.793323	0.026817	17.295491	0.055451	8.288829	0.000000	0.000000
549.363931	52.607275	2.791928	0.026817	17.286859	0.055452	8.284692	0.000000	0.000000
549.383933	52.607275	2.797473	0.026814	17.321188	0.055445	8.301145	0.000000	0.000000
549.403935	52.607275	2.794862	0.026816	17.305022	0.055449	8.293397	0.000000	0.000000
549.423937	52.607275	2.802055	0.026811	17.349561	0.055440	8.314742	0.000000	0.000000
549.443939	52.607275	2.803540	0.026810	17.358754	0.055438	8.319148	0.000000	0.000000
549.463941	52.607275	2.800481	0.026812	17.339812	0.055441	8.310070	0.000000	0.000000
549.483943	52.607275	2.801071	0.026812	17.343468	0.055441	8.311822	0.000000	0.000000
549.503945	52.607275	2.789920	0.026819	17.274423	0.055455	8.278732	0.000000	0.000000
549.523947	52.607275	2.800670	0.026812	17.340985	0.055441	8.310632	0.000000	0.000000
549.563951	52.607275	2.793370	0.026817	17.295785	0.055451	8.288970	0.000000	0.000000
549.563951	52.607275	2.801914	0.026811	17.348690	0.055440	8.314325	0.000000	0.000000
549.583953	52.607275	2.792965	0.026817	17.293278	0.055451	8.287769	0.000000	0.000000
549.603955	52.607275	2.802820	0.026811	17.354295	0.055439	8.317011	0.000000	0.000000
549.623957	52.607275	2.797836	0.026814	17.323439	0.055445	8.302224	0.000000	0.000000
549.643959	52.607275	2.797473	0.026814	17.321191	0.055445	8.301146	0.000000	0.000000
549.663961	52.607275	2.797978	0.026814	17.324316	0.055445	8.302644	0.000000	0.000000
549.683963	52.607275	2.792690	0.026817	17.291574	0.055451	8.286952	0.000000	0.000000
549.703965	52.607275	2.786608	0.026821	17.253918	0.055459	8.268905	0.000000	0.000000
549.743969	52.607195	2.789900	0.026819	17.274300	0.055455	8.278674	0.000000	0.000000
549.763971	52.607275	2.790355	0.026818	17.277115	0.055454	8.280023	0.000000	0.000000
549.783973	52.607275	2.789831	0.026819	17.273873	0.055455	8.278469	0.000000	0.000000
549.783973	52.607275	2.789778	0.026819	17.273546	0.055455	8.278312	0.000000	0.000000
549.803975	52.607195	2.785005	0.026822	17.243992	0.055461	8.264148	0.000000	0.000000
549.823977	52.607275	2.790471	0.026818	17.277836	0.055454	8.280368	0.000000	0.000000
549.843979	52.607195	2.791353	0.026818	17.283298	0.055453	8.282986	0.000000	0.000000
549.863981	52.607275	2.792170	0.026817	17.288356	0.055452	8.285410	0.000000	0.000000
549.883983	52.607275	2.796831	0.026814	17.317216	0.055446	8.299241	0.000000	0.000000
549.903985	52.607195	2.790724	0.026818	17.279405	0.055454	8.281120	0.000000	0.000000
549.943989	52.607275	2.790846	0.026818	17.280156	0.055454	8.281480	0.000000	0.000000
549.943989	52.607275	2.788330	0.026820	17.264578	0.055457	8.274015	0.000000	0.000000
549.983993	52.607275	2.786501	0.026821	17.253256	0.055459	8.268588	0.000000	0.000000
549.983993	52.607275	2.788495	0.026820	17.265602	0.055457	8.274505	0.000000	0.000000
550.003995	52.607275	2.789969	0.026819	17.274728	0.055455	8.278878	0.000000	0.000000
550.023997	52.607275	2.791337	0.026818	17.283200	0.055453	8.282939	0.000000	0.000000
550.043999	52.607275	2.787138	0.026820	17.257201	0.055458	8.270479	0.000000	0.000000
550.064001	52.607275	2.785749	0.026821	17.248598	0.055460	8.266356	0.000000	0.000000
550.084003	52.607275	2.786976	0.026821	17.256196	0.055459	8.269997	0.000000	0.000000
550.104005	52.607275	2.786976	0.026821	17.256196	0.055459	8.269997	0.000000	0.000000
550.124007	52.607275	2.789261	0.026819	17.270344	0.055456	8.276778	0.000000	0.000000
550.144009	52.607275	2.796716	0.026814	17.316503	0.055446	8.298899	0.000000	0.000000
550.164011	52.607275	2.792604	0.026817	17.291043	0.055451	8.286698	0.000000	0.000000
550.204015	52.607275	2.785359	0.026822	17.246180	0.055461	8.265197	0.000000	0.000000
550.204015	52.607275	2.797691	0.026814	17.322538	0.055445	8.301792	0.000000	0.000000
550.224017	52.607275	2.795089	0.026816	17.306427	0.055448	8.294070	0.000000	0.000000
550.244019	52.607275	2.794860	0.026816	17.305011	0.055449	8.293392	0.000000	0.000000
550.264021	52.607275	2.799052	0.026813	17.330967	0.055443	8.305831	0.000000	0.000000
550.284023	52.607275	2.795523	0.026815	17.309117	0.055448	8.295359	0.000000	0.000000
550.304025	52.607275	2.789480	0.026819	17.271700	0.055455	8.277428	0.000000	0.000000
550.324027	52.607275	2.788051	0.026820	17.262850	0.055457	8.273186	0.000000	0.000000
550.364031	52.607275	2.783210	0.026823	17.232876	0.055463	8.258821	0.000000	0.000000
550.364031	52.607275	2.787919	0.026820	17.262033	0.055457	8.272795	0.000000	0.000000
550.384033	52.607275	2.789261	0.026819	17.270344	0.055456	8.276778	0.000000	0.000000
550.424037	52.607275	2.790323	0.026818	17.276922	0.055454	8.279930	0.000000	0.000000
550.424037	52.607275	2.791669	0.026818	17.285255	0.055453	8.283924	0.000000	0.000000
550.444039	52.607275	2.786380	0.026821	17.252502	0.055459	8.268227	0.000000	0.000000
550.464041	52.607275	2.785277	0.026822	17.245677	0.055461	8.264956	0.000000	0.000000
550.484043	52.607275	2.789147	0.026819	17.269639	0.055456	8.276440	0.000000	0.000000
550.504045	52.607275	2.785296	0.026822	17.245794	0.055461	8.265012	0.000000	0.000000
550.524047	52.607275	2.794408	0.026816	17.302213	0.055449	8.292051	0.000000	0.000000
550.544049	52.607275	2.787153	0.026820	17.257291	0.055458	8.270522	0.000000	0.000000
550.564051	52.607275	2.785146	0.026822	17.244866	0.055461	8.264567	0.000000	0.000000
550.584053	52.607275	2.781565	0.026824	17.222692	0.055465	8.253940	0.000000	0.000000
550.624057	52.607275	2.789578	0.026819	17.272305	0.055455	8.277717	0.000000	0.000000
550.624057	52.607275	2.786208	0.026821	17.251437	0.055460	8.267717	0.000000	0.000000
550.644059	52.607275	2.787903	0.026820	17.261935	0.055457	8.272748	0.000000	0.000000
550.664061	52.607275	2.782078	0.026824	17.225866	0.055465	8.255462	0.000000	0.000000
550.684063	52.607275	2.782719	0.026823	17.229838	0.055464	8.257365	0.000000	0.000000
550.704065	52.607275	2.784306	0.026822	17.239660	0.055462	8.262073	0.000000	0.000000
550.724067	52.607275	2.791624	0.026818	17.284977	0.055453	8.283791	0.000000	0.000000
550.744069	52.607275	2.791849	0.026818	17.286368	0.055452	8.284457	0.000000	0.000000
550.764071	52.607275	2.783000	0.026823	17.231578	0.055464	8.258199	0.000000	0.000000
550.784073	52.607275	2.788936	0.026819	17.268333	0.055456	8.275814	0.000000	0.000000
550.804075	52.607275	2.789995	0.026819	17.274888	0.055455	8.278955	0.000000	0.000000
550.824077	52.607275	2.791334	0.026818	17.283178	0.055453	8.282928	0.000000	0.000000
550.844079	52.607275	2.782039	0.026824	17.225629	0.055465	8.255348	0.000000	0.000000
550.864081	52.607275	2.785384	0.026822	17.246338	0.055461	8.265273	0.000000	0.000000
550.884083	52.607275	2.787733	0.026820	17.260884	0.055458	8.272244	0.000000	0.000000
550.904085	52.607275	2.786297	0.026821	17.251993	0.055459	8.267983	0.000000	0.000000
550.924087	52.607275	2.789194	0.026819	17.269928	0.055456	8.276578	0.000000	0.000000
550.944089	52.607275	2.784409	0.026822	17.240300	0.055462	8.262379	0.000000	0.000000
550.964091	52.607275	2.782716	0.026823	17.229816	0.055464	8.257355	0.000000	0.000000
550.984093	52.607275	2.782236	0.026823	17.226849	0.055465	8.255933	0.000000	0.000000
551.024097	52.607275	2.783470	0.026823	17.234488	0.055463	8.259594	0.000000	0.000000
551.044099	52.607275	2.781476	0.026824	17.222139	0.055466	8.253676	0.000000	0.000000
551.064101	52.607275	2.787831	0.026820	17.261489	0.055458	8.272534	0.000000	0.000000
551.064101	52.607275	2.786792	0.026821	17.255058	0.055459	8.269452	0.000000	0.000000
551.084103	52.607275	2.787233	0.026820	17.257786	0.055458	8.270759	0.000000	0.000000
551.104105	52.607275	2.783526	0.026823	17.234836	0.055463	8.259761	0.000000	0.000000
551.124107	52.607275	2.789748	0.026819	17.273358	0.055455	8.278222	0.000000	0.000000
551.144109	52.607195	2.788233	0.026820	17.263980	0.055457	8.273728	0.000000	0.000000
551.164111	52.607275	2.786381	0.026821	17.252513	0.055459	8.268232	0.000000	0.000000
551.184113	52.607275	2.771736	0.026830	17.161835	0.055478	8.224775	0.000000	0.000000
551.224117	52.607275	2.762083	0.026836	17.102065	0.055490	8.196130	0.000000	0.000000
551.224117	52.607275	2.766751	0.026833	17.130966	0.055484	8.209981	0.000000	0.000000
551.264121	52.607275	2.758493	0.026838	17.079834	0.055495	8.185476	0.000000	0.000000
551.264121	52.607275	2.755641	0.026840	17.062179	0.055498	8.177015	0.000000	0.000000
551.284123	52.607275	2.759115	0.026838	17.083689	0.055494	8.187324	0.000000	0.000000
551.304125	52.607195	2.757245	0.026839	17.072110	0.055496	8.181775	0.000000	0.000000
551.324127	52.607275	2.757655	0.026839	17.074650	0.055496	8.182992	0.000000	0.000000
551.344129	52.607275	2.750878	0.026843	17.032687	0.055504	8.162881	0.000000	0.000000
551.364131	52.607275	2.755023	0.026840	17.058349	0.055499	8.175179	0.000000	0.000000
551.384133	52.607275	2.749741	0.026844	17.025645	0.055506	8.159506	0.000000	0.000000
551.404135	52.607275	2.750616	0.026843	17.031062	0.055505	8.162102	0.000000	0.000000
551.444139	52.607275	2.748812	0.026844	17.019892	0.055507	8.156749	0.000000	0.000000
551.444139	52.607275	2.750438	0.026843	17.029960	0.055505	8.161574	0.000000	0.000000
551.484143	52.607275	2.746278	0.026846	17.004206	0.055510	8.149231	0.000000	0.000000
551.484143	52.607275	2.749624	0.026844	17.024920	0.055506	8.159159	0.000000	0.000000
551.504145	52.607275	2.748571	0.026844	17.018400	0.055507	8.156034	0.000000	0.000000
551.524147	52.607275	2.746107	0.026846	17.003147	0.055510	8.148724	0.000000	0.000000
551.544149	52.607275	2.745695	0.026846	17.000596	0.055511	8.147501	0.000000	0.000000
551.564151	52.607275	2.746582	0.026846	17.006084	0.055510	8.150132	0.000000	0.000000
551.584153	52.607275	2.752519	0.026842	17.042845	0.055502	8.167749	0.000000	0.000000
551.604155	52.607275	2.753234	0.026841	17.047271	0.055501	8.169871	0.000000	0.000000
551.644159	52.607275	2.749871	0.026843	17.026450	0.055506	8.159892	0.000000	0.000000
551.664161	52.607275	2.753566	0.026841	17.049329	0.055501	8.170857	0.000000	0.000000
551.684163	52.607275	2.758272	0.026838	17.078470	0.055495	8.184822	0.000000	0.000000
551.704165	52.607275	2.754044	0.026841	17.052289	0.055500	8.172275	0.000000	0.000000
551.704165	52.607275	2.756857	0.026839	17.069709	0.055497	8.180624	0.000000	0.000000
551.724167	52.607275	2.753452	0.026841	17.048622	0.055501	8.170518	0.000000	0.000000
551.744169	52.607275	2.754242	0.026841	17.053517	0.055500	8.172864	0.000000	0.000000
551.764171	52.607275	2.754834	0.026840	17.057178	0.055499	8.174618	0.000000	0.000000
551.784173	52.607275	2.755809	0.026840	17.063216	0.055498	8.177512	0.000000	0.000000
551.804175	52.607275	2.757621	0.026839	17.074438	0.055496	8.182890	0.000000	0.000000
551.824177	52.607275	2.755607	0.026840	17.061970	0.055498	8.176915	0.000000	0.000000
551.864181	52.607275	2.750348	0.026843	17.029407	0.055505	8.161309	0.000000	0.000000
551.884183	52.607275	2.750567	0.026843	17.030760	0.055505	8.161958	0.000000	0.000000
551.904185	52.607275	2.753740	0.026841	17.050405	0.055501	8.171372	0.000000	0.000000
551.904185	52.607275	2.754142	0.026841	17.052899	0.055500	8.172567	0.000000	0.000000
551.924187	52.607275	2.755922	0.026840	17.063919	0.055498	8.177849	0.000000	0.000000
551.944189	52.607275	2.756071	0.026840	17.064842	0.055498	8.178291	0.000000	0.000000
551.964191	52.607195	2.749914	0.026843	17.026717	0.055506	8.160020	0.000000	0.000000
551.984193	52.607275	2.747131	0.026845	17.009487	0.055509	8.151763	0.000000	0.000000
552.004195	52.607275	2.752964	0.026842	17.045603	0.055502	8.169071	0.000000	0.000000
552.024197	52.607275	2.755115	0.026840	17.058923	0.055499	8.175455	0.000000	0.000000
552.044199	52.607275	2.746025	0.026846	17.002635	0.055511	8.148479	0.000000	0.000000
552.084203	52.607275	2.748201	0.026845	17.016111	0.055508	8.154937	0.000000	0.000000
552.084203	52.607275	2.752973	0.026842	17.045657	0.055502	8.169097	0.000000	0.000000
552.124207	52.607275	2.746251	0.026846	17.004034	0.055510	8.149149	0.000000	0.000000
552.124207	52.607275	2.745790	0.026846	17.001181	0.055511	8.147782	0.000000	0.000000
552.144209	52.607275	2.746068	0.026846	17.002904	0.055510	8.148608	0.000000	0.000000
552.164211	52.607275	2.749160	0.026844	17.022051	0.055507	8.157784	0.000000	0.000000
552.184213	52.607195	2.753676	0.026841	17.050013	0.055501	8.171184	0.000000	0.000000
552.204215	52.607275	2.747240	0.026845	17.010162	0.055509	8.152086	0.000000	0.000000
552.224217	52.607275	2.748258	0.026844	17.016462	0.055508	8.155105	0.000000	0.000000
552.263221	52.607275	2.754036	0.026841	17.052240	0.055500	8.172252	0.000000	0.000000
552.283223	52.607275	2.753155	0.026841	17.046784	0.055501	8.169637	0.000000	0.000000
552.303225	52.607195	2.755368	0.026840	17.060489	0.055499	8.176205	0.000000	0.000000
552.303225	52.607195	2.752023	0.026842	17.039777	0.055503	8.166279	0.000000	0.000000
552.343229	52.607275	2.754965	0.026840	17.057989	0.055499	8.175007	0.000000	0.000000
552.343229	52.607275	2.756069	0.026840	17.064825	0.055498	8.178283	0.000000	0.000000
552.363231	52.607275	2.759512	0.026838	17.086147	0.055493	8.188502	0.000000	0.000000
552.383233	52.607275	2.760067	0.026837	17.089583	0.055493	8.190148	0.000000	0.000000
552.403235	52.607275	2.756198	0.026840	17.065626	0.055498	8.178667	0.000000	0.000000
552.423237	52.607275	2.754496	0.026841	17.055090	0.055500	8.173618	0.000000	0.000000
552.443239	52.607275	2.754942	0.026840	17.057848	0.055499	8.174939	0.000000	0.000000
552.463241	52.607275	2.757373	0.026839	17.072903	0.055496	8.182154	0.000000	0.000000
552.503245	52.607275	2.749485	0.026844	17.024060	0.055506	8.158747	0.000000	0.000000
552.523247	52.607275	2.753708	0.026841	17.050206	0.055501	8.171277	0.000000	0.000000
552.543249	52.607275	2.753198	0.026841	17.047048	0.055501	8.169764	0.000000	0.000000
552.543249	52.607275	2.750386	0.026843	17.029638	0.055505	8.161420	0.000000	0.000000
552.563251	52.607275	2.750990	0.026843	17.033382	0.055504	8.163214	0.000000	0.000000
552.583253	52.607195	2.746648	0.026845	17.006498	0.055510	8.150330	0.000000	0.000000
552.603255	52.607275	2.754112	0.026841	17.052711	0.055500	8.172477	0.000000	0.000000
552.623257	52.607275	2.756716	0.026839	17.068835	0.055497	8.180205	0.000000	0.000000
552.643259	52.607275	2.749078	0.026844	17.021539	0.055507	8.157539	0.000000	0.000000
552.663261	52.607275	2.750231	0.026843	17.028680	0.055505	8.160961	0.000000	0.000000
552.703265	52.607275	2.755172	0.026840	17.059272	0.055499	8.175622	0.000000	0.000000
552.723267	52.607275	2.751068	0.026843	17.033864	0.055504	8.163445	0.000000	0.000000
552.743269	52.607275	2.753021	0.026842	17.045956	0.055502	8.169240	0.000000	0.000000
552.763271	52.607275	2.750719	0.026843	17.031705	0.055505	8.162410	0.000000	0.000000
552.763271	52.607275	2.751192	0.026843	17.034629	0.055504	8.163812	0.000000	0.000000
552.783273	52.607275	2.746722	0.026845	17.006955	0.055510	8.150549	0.000000	0.000000
552.803275	52.607275	2.746335	0.026846	17.004554	0.055510	8.149398	0.000000	0.000000
552.823277	52.607275	2.750411	0.026843	17.029794	0.055505	8.161494	0.000000	0.000000
552.843279	52.607275	2.747677	0.026845	17.012868	0.055508	8.153383	0.000000	0.000000
552.863281	52.607275	2.747157	0.026845	17.009645	0.055509	8.151838	0.000000	0.000000
552.903285	52.607195	2.746688	0.026845	17.006740	0.055510	8.150446	0.000000	0.000000
552.923287	52.607275	2.749185	0.026844	17.022206	0.055507	8.157858	0.000000	0.000000
552.943289	52.607275	2.742031	0.026848	16.977910	0.055516	8.136629	0.000000	0.000000
552.943289	52.607275	2.745106	0.026846	16.996948	0.055512	8.145753	0.000000	0.000000
552.983293	52.607275	2.742209	0.026848	16.979013	0.055515	8.137158	0.000000	0.000000
552.983293	52.607275	2.745736	0.026846	17.000846	0.055511	8.147621	0.000000	0.000000
553.003295	52.607275	2.743820	0.026847	16.988988	0.055513	8.141938	0.000000	0.000000
553.023297	52.607275	2.746524	0.026846	17.005725	0.055510	8.149960	0.000000	0.000000
553.043299	52.607275	2.746484	0.026846	17.005480	0.055510	8.149842	0.000000	0.000000
553.063301	52.607275	2.745854	0.026846	17.001579	0.055511	8.147972	0.000000	0.000000
553.083303	52.607195	2.755884	0.026840	17.063685	0.055498	8.177737	0.000000	0.000000
553.123307	52.607275	2.749604	0.026844	17.024798	0.055506	8.159100	0.000000	0.000000
553.143309	52.607275	2.752544	0.026842	17.043000	0.055502	8.167824	0.000000	0.000000
553.163311	52.607275	2.755468	0.026840	17.061109	0.055499	8.176502	0.000000	0.000000
553.183313	52.607275	2.748955	0.026844	17.020782	0.055507	8.157176	0.000000	0.000000
553.183313	52.607275	2.751593	0.026842	17.037111	0.055503	8.165001	0.000000	0.000000
553.203315	52.607275	2.742164	0.026848	16.978732	0.055515	8.137023	0.000000	0.000000
553.223317	52.607275	2.752475	0.026842	17.042575	0.055502	8.167620	0.000000	0.000000
553.243319	52.607275	2.754584	0.026841	17.055632	0.055500	8.173877	0.000000	0.000000
553.263321	52.607275	2.758967	0.026838	17.082771	0.055494	8.186884	0.000000	0.000000
553.283323	52.607275	2.747807	0.026845	17.013672	0.055508	8.153768	0.000000	0.000000
553.303325	52.607275	2.750081	0.026843	17.027749	0.055505	8.160515	0.000000	0.000000
553.323327	52.607275	2.750933	0.026843	17.033025	0.055504	8.163043	0.000000	0.000000
553.363331	52.607275	2.750477	0.026843	17.030202	0.055505	8.161690	0.000000	0.000000
553.383333	52.607275	2.753772	0.026841	17.050606	0.055501	8.171469	0.000000	0.000000
553.403335	52.607275	2.748804	0.026844	17.019843	0.055507	8.156726	0.000000	0.000000
553.403335	52.607275	2.751609	0.026842	17.037212	0.055503	8.165050	0.000000	0.000000
553.423337	52.607275	2.747257	0.026845	17.010266	0.055509	8.152136	0.000000	0.000000
553.443339	52.607275	2.744253	0.026847	16.991666	0.055513	8.143222	0.000000	0.000000
553.463341	52.607195	2.746112	0.026846	17.003179	0.055510	8.148740	0.000000	0.000000
553.483343	52.607275	2.748245	0.026844	17.016383	0.055508	8.155067	0.000000	0.000000
553.503345	52.607275	2.749108	0.026844	17.021730	0.055507	8.157630	0.000000	0.000000
553.543349	52.607275	2.744635	0.026847	16.994029	0.055512	8.144355	0.000000	0.000000
553.563351	52.607275	2.746826	0.026845	17.007595	0.055510	8.150856	0.000000	0.000000
553.583353	52.607275	2.754327	0.026841	17.054039	0.055500	8.173114	0.000000	0.000000
553.603355	52.607275	2.754135	0.026841	17.052852	0.055500	8.172545	0.000000	0.000000
553.623357	52.607275	2.759090	0.026838	17.083534	0.055494	8.187249	0.000000	0.000000
553.623357	52.607275	2.752717	0.026842	17.044075	0.055502	8.168339	0.000000	0.000000
553.643359	52.607275	2.751862	0.026842	17.038780	0.055503	8.165801	0.000000	0.000000
553.663361	52.607275	2.749845	0.026843	17.026293	0.055506	8.159817	0.000000	0.000000
553.683363	52.607275	2.751112	0.026843	17.034133	0.055504	8.163574	0.000000	0.000000
553.703365	52.607275	2.745456	0.026846	16.999112	0.055511	8.146790	0.000000	0.000000
553.723367	52.607275	2.751109	0.026843	17.034117	0.055504	8.163566	0.000000	0.000000
553.743369	52.607275	2.751837	0.026842	17.038625	0.055503	8.165727	0.000000	0.000000
553.763371	52.607275	2.757897	0.026839	17.076148	0.055495	8.183710	0.000000	0.000000
553.803375	52.607275	2.744523	0.026847	16.993335	0.055512	8.144022	0.000000	0.000000
553.823377	52.607275	2.747571	0.026845	17.012212	0.055509	8.153069	0.000000	0.000000
553.823377	52.607275	2.745022	0.026846	16.996425	0.055512	8.145503	0.000000	0.000000
553.843379	52.607275	2.740620	0.026849	16.969171	0.055517	8.132441	0.000000	0.000000
553.863381	52.607275	2.743563	0.026847	16.987395	0.055514	8.141175	0.000000	0.000000
553.883383	52.607275	2.749764	0.026844	17.025786	0.055506	8.159574	0.000000	0.000000
553.903385	52.607275	2.744553	0.026847	16.993526	0.055512	8.144113	0.000000	0.000000
553.923387	52.607275	2.752314	0.026842	17.041576	0.055503	8.167141	0.000000	0.000000
553.943389	52.607275	2.742983	0.026848	16.983801	0.055514	8.139453	0.000000	0.000000
553.963391	52.607195	2.742806	0.026848	16.982704	0.055515	8.138927	0.000000	0.000000
554.003395	52.607275	2.745142	0.026846	16.997168	0.055512	8.145859	0.000000	0.000000
554.023397	52.607275	2.741554	0.026849	16.974956	0.055516	8.135214	0.000000	0.000000
554.043399	52.607275	2.740463	0.026849	16.968199	0.055518	8.131975	0.000000	0.000000
554.043399	52.607275	2.741660	0.026849	16.975610	0.055516	8.135527	0.000000	0.000000
554.063401	52.607275	2.743247	0.026848	16.985435	0.055514	8.140236	0.000000	0.000000
554.083403	52.607275	2.741067	0.026849	16.971937	0.055517	8.133767	0.000000	0.000000
554.103405	52.607275	2.741124	0.026849	16.972294	0.055517	8.133938	0.000000	0.000000
554.123407	52.607275	2.740186	0.026849	16.966482	0.055518	8.131152	0.000000	0.000000
554.143409	52.607275	2.738394	0.026851	16.955391	0.055520	8.125837	0.000000	0.000000
554.183413	52.607275	2.743743	0.026847	16.988511	0.055513	8.141710	0.000000	0.000000
554.183413	52.607275	2.748107	0.026845	17.015528	0.055508	8.154658	0.000000	0.000000
554.223417	52.607275	2.738848	0.026850	16.958197	0.055520	8.127182	0.000000	0.000000
554.243419	52.607275	2.744493	0.026847	16.993153	0.055512	8.143934	0.000000	0.000000
554.263421	52.607275	2.742791	0.026848	16.982614	0.055515	8.138884	0.000000	0.000000
554.263421	52.607275	2.749821	0.026844	17.026140	0.055506	8.159743	0.000000	0.000000
554.283423	52.607275	2.745330	0.026846	16.998336	0.055511	8.146419	0.000000	0.000000
554.303425	52.607275	2.745373	0.026846	16.998603	0.055511	8.146546	0.000000	0.000000
554.323427	52.607275	2.749148	0.026844	17.021972	0.055507	8.157746	0.000000	0.000000
554.343429	52.607275	2.749754	0.026844	17.025729	0.055506	8.159546	0.000000	0.000000
554.363431	52.607275	2.750196	0.026843	17.028465	0.055505	8.160858	0.000000	0.000000
554.383433	52.607275	2.747810	0.026845	17.013688	0.055508	8.153776	0.000000	0.000000
554.403435	52.607275	2.745253	0.026846	16.997857	0.055512	8.146189	0.000000	0.000000
554.443439	52.607275	2.750280	0.026843	17.028982	0.055505	8.161106	0.000000	0.000000
554.463441	52.607275	2.747676	0.026845	17.012860	0.055508	8.153379	0.000000	0.000000
554.463441	52.607275	2.743157	0.026848	16.984879	0.055514	8.139969	0.000000	0.000000
554.483443	52.607275	2.751128	0.026843	17.034237	0.055504	8.163624	0.000000	0.000000
554.503445	52.607275	2.749999	0.026843	17.027243	0.055506	8.160272	0.000000	0.000000
554.523447	52.607275	2.749995	0.026843	17.027218	0.055506	8.160260	0.000000	0.000000
554.543449	52.607275	2.747552	0.026845	17.012090	0.055509	8.153010	0.000000	0.000000
554.563451	52.607275	2.749432	0.026844	17.023731	0.055506	8.158589	0.000000	0.000000
554.583453	52.607275	2.748041	0.026845	17.015120	0.055508	8.154462	0.000000	0.000000
554.603455	52.607275	2.748747	0.026844	17.019489	0.055507	8.156556	0.000000	0.000000
554.643459	52.607275	2.752100	0.026842	17.040253	0.055503	8.166507	0.000000	0.000000
554.643459	52.607275	2.751462	0.026842	17.036300	0.055504	8.164613	0.000000	0.000000
554.683463	52.607275	2.756729	0.026839	17.068912	0.055497	8.180242	0.000000	0.000000
554.683463	52.607275	2.746845	0.026845	17.007712	0.055510	8.150912	0.000000	0.000000
554.703465	52.607275	2.749090	0.026844	17.021613	0.055507	8.157574	0.000000	0.000000
554.723467	52.607275	2.749989	0.026843	17.027180	0.055506	8.160242	0.000000	0.000000
554.743469	52.607275	2.755795	0.026840	17.063132	0.055498	8.177472	0.000000	0.000000
554.763471	52.607275	2.748276	0.026844	17.016576	0.055508	8.155160	0.000000	0.000000
554.783473	52.607275	2.746536	0.026846	17.005804	0.055510	8.149997	0.000000	0.000000
554.803475	52.607275	2.744836	0.026847	16.995274	0.055512	8.144951	0.000000	0.000000
554.823477	52.607275	2.750287	0.026843	17.029026	0.055505	8.161126	0.000000	0.000000
554.863481	52.607275	2.742695	0.026848	16.982021	0.055515	8.138599	0.000000	0.000000
554.883483	52.607275	2.741165	0.026849	16.972544	0.055517	8.134058	0.000000	0.000000
554.903485	52.607275	2.742656	0.026848	16.981776	0.055515	8.138482	0.000000	0.000000
554.903485	52.607275	2.734712	0.026853	16.932588	0.055525	8.114909	0.000000	0.000000
554.923487	52.607275	2.738496	0.026851	16.956022	0.055520	8.126140	0.000000	0.000000
554.943489	52.607275	2.741671	0.026849	16.975678	0.055516	8.135560	0.000000	0.000000
554.963491	52.607275	2.737966	0.026851	16.952736	0.055521	8.124565	0.000000	0.000000
554.983493	52.607275	2.747275	0.026845	17.010380	0.055509	8.152191	0.000000	0.000000
555.003495	52.607275	2.740473	0.026849	16.968259	0.055518	8.132004	0.000000	0.000000
555.043499	52.607275	2.746834	0.026845	17.007644	0.055510	8.150879	0.000000	0.000000
555.063501	52.607275	2.741218	0.026849	16.972876	0.055517	8.134217	0.000000	0.000000
555.083503	52.607275	2.738999	0.026850	16.959134	0.055519	8.127631	0.000000	0.000000
555.103505	52.607195	2.740062	0.026849	16.965717	0.055518	8.130786	0.000000	0.000000
555.103505	52.607195	2.742232	0.026848	16.979152	0.055515	8.137224	0.000000	0.000000
555.123507	52.607275	2.738258	0.026851	16.954544	0.055520	8.125431	0.000000	0.000000
555.143509	52.607275	2.741398	0.026849	16.973990	0.055516	8.134751	0.000000	0.000000
555.163511	52.607195	2.741655	0.026849	16.975580	0.055516	8.135513	0.000000	0.000000
555.183513	52.607275	2.743842	0.026847	16.989118	0.055513	8.142001	0.000000	0.000000
555.203515	52.607275	2.738790	0.026850	16.957843	0.055520	8.127012	0.000000	0.000000
555.243519	52.607275	2.745182	0.026846	16.997416	0.055512	8.145978	0.000000	0.000000
555.243519	52.607275	2.748230	0.026844	17.016288	0.055508	8.155022	0.000000	0.000000
555.283523	52.607275	2.742752	0.026848	16.982369	0.055515	8.138766	0.000000	0.000000
555.303525	52.607275	2.737736	0.026851	16.951315	0.055521	8.123884	0.000000	0.000000
555.323527	52.607275	2.736999	0.026851	16.946750	0.055522	8.121696	0.000000	0.000000
555.323527	52.607275	2.740611	0.026849	16.969117	0.055517	8.132415	0.000000	0.000000
555.343529	52.607275	2.737973	0.026851	16.952780	0.055521	8.124586	0.000000	0.000000
555.363531	52.607275	2.735521	0.026852	16.937602	0.055524	8.117312	0.000000	0.000000
555.383533	52.607195	2.734999	0.026853	16.934371	0.055524	8.115763	0.000000	0.000000
555.403535	52.607275	2.743282	0.026848	16.985653	0.055514	8.140340	0.000000	0.000000
555.423537	52.607275	2.733344	0.026854	16.924121	0.055527	8.110851	0.000000	0.000000
555.463541	52.607275	2.739378	0.026850	16.961483	0.055519	8.128757	0.000000	0.000000
555.463541	52.607275	2.742760	0.026848	16.982424	0.055515	8.138793	0.000000	0.000000
555.503545	52.607275	2.739778	0.026850	16.963955	0.055518	8.129941	0.000000	0.000000
555.523547	52.607275	2.743726	0.026847	16.988405	0.055513	8.141659	0.000000	0.000000
555.543549	52.607275	2.744095	0.026847	16.990686	0.055513	8.142752	0.000000	0.000000
555.543549	52.607275	2.742218	0.026848	16.979067	0.055515	8.137184	0.000000	0.000000
555.563551	52.607275	2.738720	0.026850	16.957408	0.055520	8.126804	0.000000	0.000000
555.583553	52.607275	2.739941	0.026850	16.964968	0.055518	8.130427	0.000000	0.000000
555.603555	52.607275	2.739062	0.026850	16.959526	0.055519	8.127819	0.000000	0.000000
555.623557	52.607275	2.734943	0.026853	16.934020	0.055525	8.115595	0.000000	0.000000
555.663561	52.607275	2.735056	0.026853	16.934722	0.055524	8.115932	0.000000	0.000000
555.663561	52.607275	2.737045	0.026851	16.947035	0.055522	8.121833	0.000000	0.000000
555.703565	52.607275	2.739359	0.026850	16.961361	0.055519	8.128698	0.000000	0.000000
555.723567	52.607275	2.734237	0.026853	16.929648	0.055525	8.113500	0.000000	0.000000
555.743569	52.607275	2.737736	0.026851	16.951312	0.055521	8.123882	0.000000	0.000000
555.743569	52.607275	2.738204	0.026851	16.954212	0.055520	8.125272	0.000000	0.000000
555.763571	52.607195	2.739378	0.026850	16.961483	0.055519	8.128757	0.000000	0.000000
555.783573	52.607275	2.741930	0.026848	16.977284	0.055516	8.136329	0.000000	0.000000
555.803575	52.607275	2.737661	0.026851	16.950852	0.055521	8.123662	0.000000	0.000000
555.823577	52.607275	2.734259	0.026853	16.929784	0.055525	8.113565	0.000000	0.000000
555.843579	52.607275	2.738755	0.026850	16.957626	0.055520	8.126908	0.000000	0.000000
555.883583	52.607275	2.741705	0.026849	16.975890	0.055516	8.135661	0.000000	0.000000
555.883583	52.607275	2.738918	0.026850	16.958636	0.055520	8.127392	0.000000	0.000000
555.923587	52.607275	2.737004	0.026851	16.946780	0.055522	8.121710	0.000000	0.000000
555.943589	52.607195	2.733730	0.026853	16.926511	0.055526	8.111997	0.000000	0.000000
555.963591	52.607275	2.735933	0.026852	16.940148	0.055523	8.118532	0.000000	0.000000
555.963591	52.607275	2.737505	0.026851	16.949886	0.055521	8.123199	0.000000	0.000000
555.983593	52.607275	2.734640	0.026853	16.932147	0.055525	8.114697	0.000000	0.000000
556.003595	52.607195	2.736741	0.026852	16.945152	0.055522	8.120930	0.000000	0.000000
556.023597	52.607275	2.733908	0.026853	16.927614	0.055526	8.112525	0.000000	0.000000
556.043599	52.607275	2.733270	0.026854	16.923661	0.055527	8.110631	0.000000	0.000000
556.063601	52.607275	2.742912	0.026848	16.983363	0.055514	8.139243	0.000000	0.000000
556.083603	52.607275	2.742353	0.026848	16.979903	0.055515	8.137584	0.000000	0.000000
556.103605	52.607275	2.734625	0.026853	16.932051	0.055525	8.114652	0.000000	0.000000
556.143609	52.607275	2.737939	0.026851	16.952573	0.055521	8.124487	0.000000	0.000000
556.163611	52.607195	2.734915	0.026853	16.933845	0.055525	8.115511	0.000000	0.000000
556.183613	52.607275	2.737074	0.026851	16.947218	0.055522	8.121920	0.000000	0.000000
556.183613	52.607275	2.734220	0.026853	16.929547	0.055526	8.113451	0.000000	0.000000
556.203615	52.607275	2.731391	0.026855	16.912031	0.055529	8.105057	0.000000	0.000000
556.223617	52.607195	2.739167	0.026850	16.960176	0.055519	8.128131	0.000000	0.000000
556.243619	52.607275	2.736274	0.026852	16.942260	0.055523	8.119544	0.000000	0.000000
556.263621	52.607275	2.726328	0.026858	16.880680	0.055536	8.090032	0.000000	0.000000
556.283623	52.607275	2.731712	0.026855	16.914018	0.055529	8.106009	0.000000	0.000000
556.303625	52.607275	2.732012	0.026855	16.915872	0.055528	8.106898	0.000000	0.000000
556.343629	52.607195	2.729739	0.026856	16.901797	0.055531	8.100152	0.000000	0.000000
556.363631	52.607275	2.735171	0.026853	16.935435	0.055524	8.116273	0.000000	0.000000
556.383633	52.607195	2.736111	0.026852	16.941256	0.055523	8.119063	0.000000	0.000000
556.383633	52.607195	2.740754	0.026849	16.970002	0.055517	8.132839	0.000000	0.000000
556.403635	52.607275	2.741198	0.026849	16.972751	0.055517	8.134157	0.000000	0.000000
556.423637	52.607275	2.739373	0.026850	16.961451	0.055519	8.128741	0.000000	0.000000
556.443639	52.607195	2.738384	0.026851	16.955325	0.055520	8.125806	0.000000	0.000000
556.463641	52.607275	2.738768	0.026850	16.957702	0.055520	8.126945	0.000000	0.000000
556.483643	52.607275	2.745643	0.026846	17.000275	0.055511	8.147348	0.000000	0.000000
556.523647	52.607275	2.734688	0.026853	16.932441	0.055525	8.114838	0.000000	0.000000
556.543649	52.607275	2.737472	0.026851	16.949682	0.055521	8.123101	0.000000	0.000000
556.563651	52.607275	2.738001	0.026851	16.952957	0.055521	8.124670	0.000000	0.000000
556.583653	52.607275	2.741115	0.026849	16.972234	0.055517	8.133909	0.000000	0.000000
556.603655	52.607195	2.738715	0.026850	16.957375	0.055520	8.126788	0.000000	0.000000
556.603655	52.607195	2.732167	0.026854	16.916833	0.055528	8.107358	0.000000	0.000000
556.623657	52.607275	2.737386	0.026851	16.949148	0.055521	8.122845	0.000000	0.000000
556.643659	52.607275	2.732273	0.026854	16.917492	0.055528	8.107674	0.000000	0.000000
556.663661	52.607275	2.729484	0.026856	16.900218	0.055532	8.099396	0.000000	0.000000
556.683663	52.607275	2.732990	0.026854	16.921927	0.055527	8.109799	0.000000	0.000000
556.703665	52.607275	2.729223	0.026856	16.898601	0.055532	8.098621	0.000000	0.000000
556.723667	52.607195	2.732477	0.026854	16.918750	0.055528	8.108277	0.000000	0.000000
556.743669	52.607275	2.733073	0.026854	16.922441	0.055527	8.110046	0.000000	0.000000
556.783673	52.607275	2.737581	0.026851	16.950357	0.055521	8.123424	0.000000	0.000000
556.803675	52.607275	2.733349	0.026854	16.924151	0.055527	8.110865	0.000000	0.000000
556.823677	52.607195	2.729965	0.026856	16.903197	0.055531	8.100823	0.000000	0.000000
556.823677	52.607195	2.729887	0.026856	16.902718	0.055531	8.100593	0.000000	0.000000
556.843679	52.607195	2.736214	0.026852	16.941893	0.055523	8.119368	0.000000	0.000000
556.863681	52.607275	2.736833	0.026852	16.945723	0.055522	8.121204	0.000000	0.000000
556.883683	52.607275	2.735126	0.026853	16.935155	0.055524	8.116139	0.000000	0.000000
556.903685	52.607275	2.742583	0.026848	16.981324	0.055515	8.138265	0.000000	0.000000
556.923687	52.607275	2.739608	0.026850	16.962907	0.055519	8.129439	0.000000	0.000000
556.943689	52.607275	2.732229	0.026854	16.917214	0.055528	8.107541	0.000000	0.000000
556.963691	52.607275	2.727535	0.026857	16.888153	0.055534	8.093613	0.000000	0.000000
557.003695	52.607275	2.732949	0.026854	16.921676	0.055527	8.109679	0.000000	0.000000
557.023697	52.607275	2.734749	0.026853	16.932819	0.055525	8.115020	0.000000	0.000000
557.023697	52.607275	2.734099	0.026853	16.928795	0.055526	8.113091	0.000000	0.000000
557.043699	52.607195	2.735594	0.026852	16.938052	0.055524	8.117527	0.000000	0.000000
557.063701	52.607275	2.733552	0.026854	16.925406	0.055526	8.111467	0.000000	0.000000
557.083703	52.607275	2.734285	0.026853	16.929950	0.055525	8.113644	0.000000	0.000000
557.103705	52.607275	2.733066	0.026854	16.922401	0.055527	8.110026	0.000000	0.000000
557.123707	52.607275	2.740127	0.026849	16.966117	0.055518	8.130977	0.000000	0.000000
557.143709	52.607275	2.736189	0.026852	16.941738	0.055523	8.119294	0.000000	0.000000
557.163711	52.607275	2.732125	0.026854	16.916572	0.055528	8.107233	0.000000	0.000000
557.203715	52.607275	2.731388	0.026855	16.912012	0.055529	8.105048	0.000000	0.000000
557.223717	52.607275	2.734833	0.026853	16.933342	0.055525	8.115270	0.000000	0.000000
557.243719	52.607275	2.733027	0.026854	16.922156	0.055527	8.109909	0.000000	0.000000
557.243719	52.607275	2.734934	0.026853	16.933965	0.055525	8.115569	0.000000	0.000000
557.263721	52.607275	2.736665	0.026852	16.944683	0.055522	8.120705	0.000000	0.000000
557.283723	52.607275	2.737056	0.026851	16.947106	0.055522	8.121867	0.000000	0.000000
557.303725	52.607275	2.737762	0.026851	16.951478	0.055521	8.123962	0.000000	0.000000
557.323727	52.607275	2.736100	0.026852	16.941188	0.055523	8.119030	0.000000	0.000000
557.343729	52.607275	2.742414	0.026848	16.980279	0.055515	8.137764	0.000000	0.000000
557.363731	52.607275	2.743037	0.026848	16.984139	0.055514	8.139615	0.000000	0.000000
557.383733	52.607275	2.736513	0.026852	16.943741	0.055523	8.120254	0.000000	0.000000
557.423737	52.607275	2.736162	0.026852	16.941569	0.055523	8.119213	0.000000	0.000000
557.443739	52.607275	2.737221	0.026851	16.948127	0.055522	8.122356	0.000000	0.000000
557.463741	52.607275	2.729265	0.026856	16.898863	0.055532	8.098746	0.000000	0.000000
557.463741	52.607275	2.733976	0.026853	16.928036	0.055526	8.112727	0.000000	0.000000
557.483743	52.607275	2.731593	0.026855	16.913278	0.055529	8.105654	0.000000	0.000000
557.503745	52.607275	2.728433	0.026857	16.893712	0.055533	8.096278	0.000000	0.000000
557.523747	52.607275	2.731579	0.026855	16.913193	0.055529	8.105614	0.000000	0.000000
557.543749	52.607275	2.731797	0.026855	16.914544	0.055529	8.106261	0.000000	0.000000
557.583753	52.607275	2.726245	0.026858	16.880163	0.055536	8.089784	0.000000	0.000000
557.603755	52.607195	2.736191	0.026852	16.941746	0.055523	8.119298	0.000000	0.000000
557.623757	52.607275	2.738288	0.026851	16.954734	0.055520	8.125522	0.000000	0.000000
557.643759	52.607275	2.736962	0.026851	16.946521	0.055522	8.121586	0.000000	0.000000
557.663761	52.607275	2.729894	0.026856	16.902758	0.055531	8.100613	0.000000	0.000000
557.663761	52.607275	2.730741	0.026855	16.908004	0.055530	8.103127	0.000000	0.000000
557.683763	52.607275	2.728952	0.026856	16.896927	0.055532	8.097818	0.000000	0.000000
557.703765	52.607275	2.732578	0.026854	16.919376	0.055528	8.108577	0.000000	0.000000
557.723767	52.607275	2.727745	0.026857	16.889454	0.055534	8.094237	0.000000	0.000000
557.743769	52.607275	2.728112	0.026857	16.891725	0.055533	8.095325	0.000000	0.000000
557.763771	52.607275	2.730401	0.026856	16.905900	0.055530	8.102119	0.000000	0.000000
557.783773	52.607275	2.739279	0.026850	16.960871	0.055519	8.128463	0.000000	0.000000
557.803775	52.607275	2.734935	0.026853	16.933973	0.055525	8.115573	0.000000	0.000000
557.843779	52.607275	2.732219	0.026854	16.917152	0.055528	8.107511	0.000000	0.000000
557.863781	52.607275	2.731624	0.026855	16.913468	0.055529	8.105746	0.000000	0.000000
557.883783	52.607275	2.728530	0.026857	16.894314	0.055533	8.096566	0.000000	0.000000
557.883783	52.607275	2.739774	0.026850	16.963933	0.055518	8.129931	0.000000	0.000000
557.903785	52.607275	2.737291	0.026851	16.948557	0.055522	8.122562	0.000000	0.000000
557.923787	52.607275	2.733523	0.026854	16.925232	0.055526	8.111383	0.000000	0.000000
557.943789	52.607275	2.738462	0.026851	16.955807	0.055520	8.126036	0.000000	0.000000
557.963791	52.607275	2.732032	0.026855	16.915995	0.055528	8.106957	0.000000	0.000000
557.983793	52.607275	2.733518	0.026854	16.925196	0.055526	8.111366	0.000000	0.000000
558.023797	52.607275	2.735891	0.026852	16.939892	0.055523	8.118409	0.000000	0.000000
558.043799	52.607275	2.736016	0.026852	16.940668	0.055523	8.118781	0.000000	0.000000
558.063801	52.607275	2.731797	0.026855	16.914544	0.055529	8.106261	0.000000	0.000000
558.083803	52.607275	2.734270	0.026853	16.929852	0.055525	8.113597	0.000000	0.000000
558.103805	52.607275	2.732837	0.026854	16.920979	0.055527	8.109345	0.000000	0.000000
558.103805	52.607275	2.728103	0.026857	16.891670	0.055533	8.095299	0.000000	0.000000
558.123807	52.607275	2.731681	0.026855	16.913825	0.055529	8.105917	0.000000	0.000000
558.143809	52.607275	2.732248	0.026854	16.917334	0.055528	8.107598	0.000000	0.000000
558.163811	52.607275	2.735357	0.026852	16.936584	0.055524	8.116824	0.000000	0.000000
558.183813	52.607275	2.735753	0.026852	16.939034	0.055524	8.117998	0.000000	0.000000
558.203815	52.607275	2.730885	0.026855	16.908892	0.055530	8.103553	0.000000	0.000000
558.223817	52.607275	2.741813	0.026848	16.976557	0.055516	8.135981	0.000000	0.000000
558.263821	52.607275	2.730529	0.026855	16.906690	0.055530	8.102497	0.000000	0.000000
558.283823	52.607195	2.734530	0.026853	16.931466	0.055525	8.114371	0.000000	0.000000
558.303825	52.607275	2.731379	0.026855	16.911955	0.055529	8.105020	0.000000	0.000000
558.303825	52.607275	2.724501	0.026859	16.869368	0.055538	8.084611	0.000000	0.000000
558.323827	52.607275	2.727581	0.026857	16.888436	0.055534	8.093749	0.000000	0.000000
558.343829	52.607275	2.728580	0.026857	16.894621	0.055533	8.096713	0.000000	0.000000
558.363831	52.607275	2.734260	0.026853	16.929795	0.055525	8.113570	0.000000	0.000000
558.383833	52.607275	2.728196	0.026857	16.892245	0.055533	8.095574	0.000000	0.000000
558.403835	52.607275	2.730826	0.026855	16.908533	0.055530	8.103380	0.000000	0.000000
558.443839	52.607275	2.739243	0.026850	16.960645	0.055519	8.128355	0.000000	0.000000
558.443839	52.607275	2.735979	0.026852	16.940436	0.055523	8.118670	0.000000	0.000000
558.483843	52.607275	2.729699	0.026856	16.901550	0.055531	8.100034	0.000000	0.000000
558.483843	52.607275	2.723216	0.026860	16.861413	0.055539	8.080799	0.000000	0.000000
558.523847	52.607275	2.727741	0.026857	16.889427	0.055534	8.094224	0.000000	0.000000
558.523847	52.607275	2.730860	0.026855	16.908740	0.055530	8.103479	0.000000	0.000000
558.543849	52.607275	2.735892	0.026852	16.939897	0.055523	8.118412	0.000000	0.000000
558.563851	52.607275	2.732265	0.026854	16.917438	0.055528	8.107648	0.000000	0.000000
558.583853	52.607275	2.737161	0.026851	16.947757	0.055522	8.122178	0.000000	0.000000
558.603855	52.607275	2.729996	0.026856	16.903393	0.055531	8.100917	0.000000	0.000000
558.623857	52.607275	2.735356	0.026852	16.936579	0.055524	8.116821	0.000000	0.000000
558.643859	52.607275	2.734908	0.026853	16.933802	0.055525	8.115491	0.000000	0.000000
558.683863	52.607275	2.731421	0.026855	16.912216	0.055529	8.105146	0.000000	0.000000
558.703865	52.607275	2.727874	0.026857	16.890252	0.055534	8.094619	0.000000	0.000000
558.723867	52.607275	2.732349	0.026854	16.917958	0.055528	8.107897	0.000000	0.000000
558.743869	52.607275	2.737415	0.026851	16.949328	0.055521	8.122931	0.000000	0.000000
558.743869	52.607275	2.734344	0.026853	16.930315	0.055525	8.113819	0.000000	0.000000
558.763871	52.607275	2.731848	0.026855	16.914857	0.055529	8.106411	0.000000	0.000000
558.783873	52.607275	2.735000	0.026853	16.934374	0.055525	8.115765	0.000000	0.000000
558.803875	52.607195	2.730457	0.026855	16.906246	0.055530	8.102284	0.000000	0.000000
558.823877	52.607275	2.737186	0.026851	16.947907	0.055522	8.122250	0.000000	0.000000
558.843879	52.607275	2.738093	0.026851	16.953523	0.055521	8.124942	0.000000	0.000000
558.883883	52.607275	2.734921	0.026853	16.933886	0.055525	8.115531	0.000000	0.000000
558.883883	52.607275	2.729163	0.026856	16.898231	0.055532	8.098443	0.000000	0.000000
558.903885	52.607275	2.731801	0.026855	16.914568	0.055529	8.106273	0.000000	0.000000
558.943889	52.607275	2.733195	0.026854	16.923198	0.055527	8.110409	0.000000	0.000000
558.943889	52.607275	2.729433	0.026856	16.899905	0.055532	8.099246	0.000000	0.000000
558.963891	52.607275	2.736418	0.026852	16.943156	0.055523	8.119974	0.000000	0.000000
558.983893	52.607275	2.739142	0.026850	16.960019	0.055519	8.128055	0.000000	0.000000
559.003895	52.607275	2.729365	0.026856	16.899486	0.055532	8.099045	0.000000	0.000000
559.023897	52.607275	2.737273	0.026851	16.948446	0.055522	8.122509	0.000000	0.000000
559.043899	52.607275	2.738594	0.026850	16.956629	0.055520	8.126431	0.000000	0.000000
559.083903	52.607275	2.732421	0.026854	16.918407	0.055528	8.108112	0.000000	0.000000
559.083903	52.607275	2.739222	0.026850	16.960517	0.055519	8.128294	0.000000	0.000000
559.123907	52.607195	2.731611	0.026855	16.913392	0.055529	8.105709	0.000000	0.000000
559.143909	52.607275	2.729297	0.026856	16.899061	0.055532	8.098841	0.000000	0.000000
559.163911	52.607275	2.726857	0.026858	16.883958	0.055535	8.091603	0.000000	0.000000
559.163911	52.607275	2.726841	0.026858	16.883857	0.055535	8.091555	0.000000	0.000000
559.183913	52.607275	2.734868	0.026853	16.933554	0.055525	8.115372	0.000000	0.000000
559.203915	52.607275	2.730623	0.026855	16.907272	0.055530	8.102776	0.000000	0.000000
559.223917	52.607275	2.727681	0.026857	16.889057	0.055534	8.094046	0.000000	0.000000
559.243919	52.607275	2.726129	0.026858	16.879449	0.055536	8.089442	0.000000	0.000000
559.263921	52.607275	2.734620	0.026853	16.932024	0.055525	8.114639	0.000000	0.000000
559.283923	52.607275	2.727842	0.026857	16.890056	0.055534	8.094525	0.000000	0.000000
559.303925	52.607275	2.730056	0.026856	16.903763	0.055531	8.101094	0.000000	0.000000
559.343929	52.607275	2.733596	0.026854	16.925681	0.055526	8.111599	0.000000	0.000000
559.363931	52.607195	2.734037	0.026853	16.928414	0.055526	8.112909	0.000000	0.000000
559.383933	52.607275	2.733090	0.026854	16.922545	0.055527	8.110096	0.000000	0.000000
559.383933	52.607275	2.734113	0.026853	16.928880	0.055526	8.113132	0.000000	0.000000
559.403935	52.607275	2.736692	0.026852	16.944852	0.055522	8.120786	0.000000	0.000000
559.423937	52.607275	2.726615	0.026858	16.882458	0.055535	8.090884	0.000000	0.000000
559.443939	52.607275	2.736705	0.026852	16.944931	0.055522	8.120824	0.000000	0.000000
559.463941	52.607275	2.736809	0.026852	16.945574	0.055522	8.121132	0.000000	0.000000
559.483943	52.607275	2.735463	0.026852	16.937240	0.055524	8.117138	0.000000	0.000000
559.503945	52.607275	2.736633	0.026852	16.944487	0.055522	8.120612	0.000000	0.000000
559.523947	52.607275	2.731093	0.026855	16.910185	0.055529	8.104172	0.000000	0.000000
559.543949	52.607275	2.737203	0.026851	16.948016	0.055522	8.122302	0.000000	0.000000
559.583953	52.607275	2.731836	0.026855	16.914783	0.055529	8.106376	0.000000	0.000000
559.583953	52.607275	2.739078	0.026850	16.959621	0.055519	8.127864	0.000000	0.000000
559.603955	52.607195	2.734446	0.026853	16.930946	0.055525	8.114122	0.000000	0.000000
559.623957	52.607275	2.734707	0.026853	16.932558	0.055525	8.114894	0.000000	0.000000
559.643959	52.607195	2.740984	0.026849	16.971428	0.055517	8.133523	0.000000	0.000000
559.663961	52.607275	2.729378	0.026856	16.899562	0.055532	8.099081	0.000000	0.000000
559.683963	52.607275	2.740176	0.026849	16.966424	0.055518	8.131125	0.000000	0.000000
559.703965	52.607275	2.735618	0.026852	16.938199	0.055524	8.117598	0.000000	0.000000
559.743969	52.607275	2.737015	0.026851	16.946850	0.055522	8.121744	0.000000	0.000000
559.763971	52.607275	2.733779	0.026853	16.926811	0.055526	8.112140	0.000000	0.000000
559.783973	52.607275	2.745103	0.026846	16.996929	0.055512	8.145744	0.000000	0.000000
559.803975	52.607275	2.734338	0.026853	16.930274	0.055525	8.113800	0.000000	0.000000
559.803975	52.607275	2.736960	0.026851	16.946510	0.055522	8.121581	0.000000	0.000000
559.823977	52.607275	2.733671	0.026853	16.926147	0.055526	8.111822	0.000000	0.000000
559.843979	52.607275	2.737001	0.026851	16.946763	0.055522	8.121702	0.000000	0.000000
559.863981	52.607275	2.738684	0.026850	16.957185	0.055520	8.126697	0.000000	0.000000
559.883983	52.607275	2.740344	0.026849	16.967464	0.055518	8.131623	0.000000	0.000000
559.903985	52.607275	2.746841	0.026845	17.007693	0.055510	8.150903	0.000000	0.000000
559.923987	52.607275	2.736913	0.026851	16.946216	0.055522	8.121440	0.000000	0.000000
559.943989	52.607275	2.740000	0.026850	16.965333	0.055518	8.130602	0.000000	0.000000
559.983993	52.607275	2.735206	0.026853	16.935650	0.055524	8.116376	0.000000	0.000000
560.003995	52.607275	2.732383	0.026854	16.918173	0.055528	8.108000	0.000000	0.000000
560.023997	52.607275	2.733976	0.026853	16.928033	0.055526	8.112726	0.000000	0.000000
560.023997	52.607275	2.734570	0.026853	16.931714	0.055525	8.114490	0.000000	0.000000
560.043999	52.607275	2.730877	0.026855	16.908848	0.055530	8.103532	0.000000	0.000000
560.064001	52.607275	2.739165	0.026850	16.960160	0.055519	8.128123	0.000000	0.000000
560.084003	52.607275	2.732840	0.026854	16.921001	0.055527	8.109356	0.000000	0.000000
560.104005	52.607275	2.727116	0.026858	16.885561	0.055535	8.092371	0.000000	0.000000
560.124007	52.607275	2.736796	0.026852	16.945492	0.055522	8.121093	0.000000	0.000000
560.164011	52.607195	2.731275	0.026855	16.911307	0.055529	8.104710	0.000000	0.000000
560.164011	52.607275	2.726203	0.026858	16.879907	0.055536	8.089661	0.000000	0.000000
560.204015	52.607275	2.728896	0.026856	16.896581	0.055532	8.097653	0.000000	0.000000
560.224017	52.607275	2.736021	0.026852	16.940695	0.055523	8.118794	0.000000	0.000000
560.224017	52.607275	2.734655	0.026853	16.932237	0.055525	8.114740	0.000000	0.000000
560.244019	52.607275	2.726903	0.026858	16.884241	0.055535	8.091738	0.000000	0.000000
560.264021	52.607275	2.735517	0.026852	16.937572	0.055524	8.117298	0.000000	0.000000
560.284023	52.607275	2.724503	0.026859	16.869376	0.055538	8.084615	0.000000	0.000000
560.304025	52.607275	2.739716	0.026850	16.963571	0.055519	8.129758	0.000000	0.000000
560.324027	52.607275	2.727022	0.026858	16.884978	0.055535	8.092092	0.000000	0.000000
560.364031	52.607275	2.733563	0.026854	16.925477	0.055526	8.111501	0.000000	0.000000
560.384033	52.607275	2.732040	0.026855	16.916049	0.055528	8.106983	0.000000	0.000000
560.404035	52.607275	2.738863	0.026850	16.958293	0.055520	8.127228	0.000000	0.000000
560.424037	52.607195	2.731019	0.026855	16.909722	0.055529	8.103950	0.000000	0.000000
560.444039	52.607275	2.736674	0.026852	16.944738	0.055522	8.120732	0.000000	0.000000
560.444039	52.607275	2.737398	0.026851	16.949219	0.055521	8.122879	0.000000	0.000000
560.464041	52.607275	2.733250	0.026854	16.923541	0.055527	8.110573	0.000000	0.000000
560.484043	52.607275	2.731704	0.026855	16.913967	0.055529	8.105985	0.000000	0.000000
560.504045	52.607275	2.729465	0.026856	16.900104	0.055532	8.099341	0.000000	0.000000
560.524047	52.607275	2.732029	0.026855	16.915978	0.055528	8.106949	0.000000	0.000000
560.544049	52.607275	2.730506	0.026855	16.906545	0.055530	8.102428	0.000000	0.000000
560.584053	52.607275	2.727604	0.026857	16.888580	0.055534	8.093818	0.000000	0.000000
560.584053	52.607275	2.729681	0.026856	16.901438	0.055531	8.099980	0.000000	0.000000
560.604055	52.607275	2.732067	0.026854	16.916215	0.055528	8.107062	0.000000	0.000000
560.644059	52.607275	2.733542	0.026854	16.925349	0.055526	8.111439	0.000000	0.000000
560.664061	52.607275	2.733757	0.026853	16.926675	0.055526	8.112075	0.000000	0.000000
560.664061	52.607275	2.734503	0.026853	16.931295	0.055525	8.114289	0.000000	0.000000
560.684063	52.607275	2.738755	0.026850	16.957623	0.055520	8.126907	0.000000	0.000000
560.704065	52.607275	2.739349	0.026850	16.961301	0.055519	8.128669	0.000000	0.000000
560.724067	52.607275	2.731640	0.026855	16.913572	0.055529	8.105795	0.000000	0.000000
560.744069	52.607275	2.733889	0.026853	16.927497	0.055526	8.112469	0.000000	0.000000
560.764071	52.607275	2.738551	0.026850	16.956362	0.055520	8.126303	0.000000	0.000000
560.784073	52.607275	2.732669	0.026854	16.919942	0.055527	8.108848	0.000000	0.000000
560.824077	52.607275	2.733124	0.026854	16.922760	0.055527	8.110199	0.000000	0.000000
560.844079	52.607275	2.730199	0.026856	16.904648	0.055531	8.101519	0.000000	0.000000
560.864081	52.607195	2.731575	0.026855	16.913169	0.055529	8.105602	0.000000	0.000000
560.864081	52.607195	2.725669	0.026858	16.876599	0.055536	8.088076	0.000000	0.000000
560.884083	52.607275	2.725103	0.026859	16.873095	0.055537	8.086397	0.000000	0.000000
560.904085	52.607275	2.730123	0.026856	16.904174	0.055531	8.101292	0.000000	0.000000
560.924087	52.607275	2.729276	0.026856	16.898931	0.055532	8.098779	0.000000	0.000000
560.944089	52.607275	2.722269	0.026861	16.855547	0.055541	8.077987	0.000000	0.000000
560.964091	52.607195	2.729057	0.026856	16.897578	0.055532	8.098130	0.000000	0.000000
560.984093	52.607275	2.728556	0.026857	16.894477	0.055533	8.096644	0.000000	0.000000
561.004095	52.607275	2.737349	0.026851	16.948917	0.055522	8.122734	0.000000	0.000000
561.044099	52.607275	2.739038	0.026850	16.959376	0.055519	8.127747	0.000000	0.000000
561.064101	52.607275	2.723794	0.026860	16.864991	0.055539	8.082513	0.000000	0.000000
561.084103	52.607195	2.728183	0.026857	16.892163	0.055533	8.095535	0.000000	0.000000
561.084103	52.607195	2.729474	0.026856	16.900156	0.055531	8.099366	0.000000	0.000000
561.104105	52.607275	2.736505	0.026852	16.943690	0.055523	8.120229	0.000000	0.000000
561.124107	52.607275	2.727963	0.026857	16.890804	0.055533	8.094884	0.000000	0.000000
561.144109	52.607275	2.730105	0.026856	16.904065	0.055531	8.101239	0.000000	0.000000
561.164111	52.607275	2.730589	0.026855	16.907065	0.055530	8.102677	0.000000	0.000000
561.184113	52.607275	2.728040	0.026857	16.891278	0.055533	8.095111	0.000000	0.000000
561.204115	52.607275	2.733928	0.026853	16.927736	0.055526	8.112584	0.000000	0.000000
561.244119	52.607275	2.729348	0.026856	16.899380	0.055532	8.098994	0.000000	0.000000
561.264121	52.607275	2.737580	0.026851	16.950346	0.055521	8.123419	0.000000	0.000000
561.264121	52.607275	2.730534	0.026855	16.906720	0.055530	8.102511	0.000000	0.000000
561.304125	52.607275	2.738616	0.026850	16.956763	0.055520	8.126494	0.000000	0.000000
561.304125	52.607275	2.730746	0.026855	16.908037	0.055530	8.103143	0.000000	0.000000
561.324127	52.607275	2.727495	0.026857	16.887908	0.055534	8.093496	0.000000	0.000000
561.344129	52.607275	2.729822	0.026856	16.902312	0.055531	8.100399	0.000000	0.000000
561.364131	52.607275	2.730194	0.026856	16.904618	0.055531	8.101504	0.000000	0.000000
561.384133	52.607275	2.738022	0.026851	16.953085	0.055521	8.124732	0.000000	0.000000
561.404135	52.607275	2.734899	0.026853	16.933750	0.055525	8.115466	0.000000	0.000000
561.444139	52.607275	2.736744	0.026852	16.945173	0.055522	8.120940	0.000000	0.000000
561.444139	52.607275	2.735442	0.026852	16.937112	0.055524	8.117077	0.000000	0.000000
561.464141	52.607275	2.729054	0.026856	16.897559	0.055532	8.098121	0.000000	0.000000
561.504145	52.607275	2.730336	0.026856	16.905494	0.055530	8.101924	0.000000	0.000000
561.504145	52.607275	2.733199	0.026854	16.923220	0.055527	8.110419	0.000000	0.000000
561.524147	52.607195	2.732159	0.026854	16.916784	0.055528	8.107335	0.000000	0.000000
561.544149	52.607275	2.728993	0.026856	16.897180	0.055532	8.097940	0.000000	0.000000
561.564151	52.607275	2.731220	0.026855	16.910966	0.055529	8.104547	0.000000	0.000000
561.584153	52.607275	2.726518	0.026858	16.881859	0.055535	8.090597	0.000000	0.000000
561.604155	52.607275	2.731632	0.026855	16.913520	0.055529	8.105771	0.000000	0.000000
561.624157	52.607275	2.722466	0.026860	16.856769	0.055540	8.078573	0.000000	0.000000
561.644159	52.607275	2.732634	0.026854	16.919724	0.055528	8.108744	0.000000	0.000000
561.664161	52.607275	2.730173	0.026856	16.904487	0.055531	8.101442	0.000000	0.000000
561.704165	52.607275	2.727377	0.026857	16.887173	0.055534	8.093144	0.000000	0.000000
561.724167	52.607275	2.725996	0.026858	16.878624	0.055536	8.089047	0.000000	0.000000
561.724167	52.607275	2.730498	0.026855	16.906496	0.055530	8.102404	0.000000	0.000000
561.744169	52.607275	2.723867	0.026860	16.865443	0.055539	8.082729	0.000000	0.000000
561.764171	52.607275	2.726144	0.026858	16.879542	0.055536	8.089487	0.000000	0.000000
561.784173	52.607275	2.724973	0.026859	16.872289	0.055537	8.086011	0.000000	0.000000
561.804175	52.607275	2.725197	0.026859	16.873678	0.055537	8.086676	0.000000	0.000000
561.824177	52.607275	2.732309	0.026854	16.917710	0.055528	8.107778	0.000000	0.000000
561.844179	52.607275	2.728927	0.026856	16.896772	0.055532	8.097744	0.000000	0.000000
561.864181	52.607275	2.724364	0.026859	16.868519	0.055538	8.084204	0.000000	0.000000
561.884183	52.607275	2.725610	0.026858	16.876234	0.055536	8.087901	0.000000	0.000000
561.924187	52.607275	2.717668	0.026863	16.827059	0.055546	8.064334	0.000000	0.000000
561.944189	52.607275	2.719747	0.026862	16.839931	0.055544	8.070503	0.000000	0.000000
561.944189	52.607275	2.728759	0.026857	16.895732	0.055532	8.097246	0.000000	0.000000
561.964191	52.607275	2.731818	0.026855	16.914674	0.055529	8.106324	0.000000	0.000000
561.984193	52.607275	2.729894	0.026856	16.902758	0.055531	8.100613	0.000000	0.000000
562.004195	52.607275	2.731234	0.026855	16.911059	0.055529	8.104591	0.000000	0.000000
562.024197	52.607275	2.734027	0.026853	16.928352	0.055526	8.112879	0.000000	0.000000
562.044199	52.607275	2.722385	0.026860	16.856268	0.055541	8.078333	0.000000	0.000000
562.084203	52.607275	2.728106	0.026857	16.891689	0.055533	8.095308	0.000000	0.000000
562.084203	52.607275	2.728836	0.026856	16.896206	0.055532	8.097473	0.000000	0.000000
562.124207	52.607275	2.727495	0.026857	16.887902	0.055534	8.093493	0.000000	0.000000
562.144209	52.607275	2.733019	0.026854	16.922109	0.055527	8.109887	0.000000	0.000000
562.144209	52.607275	2.726798	0.026858	16.883587	0.055535	8.091425	0.000000	0.000000
562.164211	52.607275	2.728399	0.026857	16.893500	0.055533	8.096176	0.000000	0.000000
562.184213	52.607275	2.720923	0.026861	16.847216	0.055542	8.073995	0.000000	0.000000
562.204215	52.607275	2.723455	0.026860	16.862892	0.055539	8.081507	0.000000	0.000000
562.224217	52.607275	2.721284	0.026861	16.849451	0.055542	8.075066	0.000000	0.000000
562.244219	52.607275	2.719170	0.026862	16.836362	0.055545	8.068793	0.000000	0.000000
562.284223	52.607275	2.720055	0.026862	16.841837	0.055543	8.071416	0.000000	0.000000
562.284223	52.607275	2.730664	0.026855	16.907525	0.055530	8.102898	0.000000	0.000000
562.304225	52.607275	2.731016	0.026855	16.909703	0.055530	8.103941	0.000000	0.000000
562.344229	52.607275	2.730576	0.026855	16.906981	0.055530	8.102637	0.000000	0.000000
562.364231	52.607275	2.733509	0.026854	16.925139	0.055526	8.111339	0.000000	0.000000
562.364231	52.607275	2.723607	0.026860	16.863831	0.055539	8.081957	0.000000	0.000000
562.384233	52.607275	2.724346	0.026859	16.868405	0.055538	8.084149	0.000000	0.000000
562.404235	52.607195	2.725623	0.026858	16.876316	0.055536	8.087940	0.000000	0.000000
562.424237	52.607275	2.730440	0.026855	16.906140	0.055530	8.102233	0.000000	0.000000
562.444239	52.607275	2.731445	0.026855	16.912363	0.055529	8.105216	0.000000	0.000000
562.464241	52.607275	2.726979	0.026858	16.884712	0.055535	8.091964	0.000000	0.000000
562.484243	52.607275	2.733800	0.026853	16.926944	0.055526	8.112204	0.000000	0.000000
562.524247	52.607275	2.731183	0.026855	16.910738	0.055529	8.104437	0.000000	0.000000
562.544249	52.607275	2.730864	0.026855	16.908767	0.055530	8.103493	0.000000	0.000000
562.564251	52.607275	2.729652	0.026856	16.901261	0.055531	8.099895	0.000000	0.000000
562.584253	52.607195	2.731188	0.026855	16.910773	0.055529	8.104454	0.000000	0.000000
562.584253	52.607195	2.728670	0.026857	16.895182	0.055532	8.096982	0.000000	0.000000
562.604255	52.607275	2.723738	0.026860	16.864642	0.055539	8.082346	0.000000	0.000000
562.624257	52.607275	2.727639	0.026857	16.888798	0.055534	8.093923	0.000000	0.000000
562.644259	52.607275	2.723544	0.026860	16.863444	0.055539	8.081772	0.000000	0.000000
562.664261	52.607275	2.726213	0.026858	16.879969	0.055536	8.089691	0.000000	0.000000
562.684263	52.607275	2.726245	0.026858	16.880168	0.055536	8.089787	0.000000	0.000000
562.704265	52.607275	2.726346	0.026858	16.880791	0.055535	8.090085	0.000000	0.000000
562.724267	52.607275	2.726908	0.026858	16.884268	0.055535	8.091752	0.000000	0.000000
562.764271	52.607275	2.730838	0.026855	16.908606	0.055530	8.103416	0.000000	0.000000
562.764271	52.607275	2.725769	0.026858	16.877220	0.055536	8.088374	0.000000	0.000000
562.784273	52.607275	2.733088	0.026854	16.922537	0.055527	8.110092	0.000000	0.000000
562.804275	52.607275	2.733402	0.026854	16.924478	0.055527	8.111022	0.000000	0.000000
562.824277	52.607275	2.740665	0.026849	16.969449	0.055517	8.132574	0.000000	0.000000
562.844279	52.607275	2.733353	0.026854	16.924178	0.055527	8.110878	0.000000	0.000000
562.864281	52.607195	2.729122	0.026856	16.897978	0.055532	8.098322	0.000000	0.000000
562.884283	52.607275	2.728042	0.026857	16.891289	0.055533	8.095116	0.000000	0.000000
562.904285	52.607275	2.737233	0.026851	16.948201	0.055522	8.122391	0.000000	0.000000
562.944289	52.607275	2.724610	0.026859	16.870041	0.055538	8.084933	0.000000	0.000000
562.944289	52.607275	2.728011	0.026857	16.891098	0.055533	8.095025	0.000000	0.000000
562.984293	52.607275	2.725050	0.026859	16.872766	0.055537	8.086239	0.000000	0.000000
563.004295	52.607275	2.721509	0.026861	16.850840	0.055542	8.075731	0.000000	0.000000
563.004295	52.607275	2.718470	0.026863	16.832022	0.055545	8.066713	0.000000	0.000000
563.024297	52.607275	2.717901	0.026863	16.828502	0.055546	8.065026	0.000000	0.000000
563.044299	52.607275	2.721680	0.026861	16.851899	0.055541	8.076239	0.000000	0.000000
563.064301	52.607275	2.721102	0.026861	16.848319	0.055542	8.074523	0.000000	0.000000
563.084303	52.607275	2.721182	0.026861	16.848817	0.055542	8.074762	0.000000	0.000000
563.104305	52.607275	2.719168	0.026862	16.836346	0.055545	8.068785	0.000000	0.000000
563.144309	52.607275	2.723014	0.026860	16.860158	0.055540	8.080197	0.000000	0.000000
563.164311	52.607275	2.717511	0.026863	16.826085	0.055547	8.063867	0.000000	0.000000
563.184313	52.607275	2.720965	0.026861	16.847475	0.055542	8.074118	0.000000	0.000000
563.204315	52.607275	2.721193	0.026861	16.848885	0.055542	8.074794	0.000000	0.000000
563.224317	52.607275	2.720642	0.026862	16.845474	0.055543	8.073160	0.000000	0.000000
563.224317	52.607275	2.721892	0.026861	16.853211	0.055541	8.076867	0.000000	0.000000
563.244319	52.607275	2.726943	0.026858	16.884486	0.055535	8.091856	0.000000	0.000000
563.264321	52.607275	2.723843	0.026860	16.865296	0.055539	8.082659	0.000000	0.000000
563.284323	52.607275	2.719064	0.026863	16.835700	0.055545	8.068476	0.000000	0.000000
563.304325	52.607275	2.728588	0.026857	16.894670	0.055533	8.096737	0.000000	0.000000
563.324327	52.607275	2.724528	0.026859	16.869532	0.055538	8.084689	0.000000	0.000000
563.344329	52.607275	2.726709	0.026858	16.883040	0.055535	8.091163	0.000000	0.000000
563.364331	52.607275	2.723347	0.026860	16.862222	0.055539	8.081186	0.000000	0.000000
563.404335	52.607275	2.720978	0.026861	16.847551	0.055542	8.074155	0.000000	0.000000
563.424337	52.607275	2.724135	0.026859	16.867103	0.055538	8.083525	0.000000	0.000000
563.424337	52.607275	2.721172	0.026861	16.848754	0.055542	8.074732	0.000000	0.000000
563.444339	52.607275	2.720174	0.026862	16.842577	0.055543	8.071771	0.000000	0.000000
563.464341	52.607275	2.717474	0.026864	16.825859	0.055547	8.063759	0.000000	0.000000
563.484343	52.607275	2.723078	0.026860	16.860556	0.055540	8.080388	0.000000	0.000000
563.504345	52.607275	2.718436	0.026863	16.831813	0.055546	8.066613	0.000000	0.000000
563.524347	52.607275	2.722360	0.026860	16.856113	0.055541	8.078258	0.000000	0.000000
563.544349	52.607275	2.722845	0.026860	16.859116	0.055540	8.079697	0.000000	0.000000
563.564351	52.607195	2.722414	0.026860	16.856442	0.055540	8.078416	0.000000	0.000000
563.584353	52.607275	2.718846	0.026863	16.834350	0.055545	8.067828	0.000000	0.000000
563.624357	52.607275	2.713348	0.026866	16.800312	0.055552	8.051516	0.000000	0.000000
563.644359	52.607275	2.724523	0.026859	16.869504	0.055538	8.084676	0.000000	0.000000
563.644359	52.607275	2.723657	0.026860	16.864139	0.055539	8.082105	0.000000	0.000000
563.664361	52.607275	2.723938	0.026860	16.865881	0.055539	8.082940	0.000000	0.000000
563.684363	52.607275	2.718454	0.026863	16.831924	0.055545	8.066666	0.000000	0.000000
563.704365	52.607275	2.717933	0.026863	16.828698	0.055546	8.065120	0.000000	0.000000
563.724367	52.607275	2.721857	0.026861	16.852993	0.055541	8.076763	0.000000	0.000000
563.744369	52.607275	2.720728	0.026861	16.846007	0.055543	8.073415	0.000000	0.000000
563.784373	52.607275	2.721439	0.026861	16.850407	0.055542	8.075524	0.000000	0.000000
563.804375	52.607275	2.717822	0.026863	16.828010	0.055546	8.064790	0.000000	0.000000
563.824377	52.607275	2.727479	0.026857	16.887804	0.055534	8.093446	0.000000	0.000000
563.844379	52.607195	2.728394	0.026857	16.893470	0.055533	8.096161	0.000000	0.000000
563.844379	52.607195	2.727221	0.026857	16.886209	0.055534	8.092682	0.000000	0.000000
563.864381	52.607275	2.715085	0.026865	16.811065	0.055550	8.056669	0.000000	0.000000
563.884383	52.607275	2.724811	0.026859	16.871288	0.055537	8.085531	0.000000	0.000000
563.904385	52.607275	2.719270	0.026862	16.836980	0.055544	8.069089	0.000000	0.000000
563.924387	52.607275	2.716351	0.026864	16.818906	0.055548	8.060427	0.000000	0.000000
563.944389	52.607275	2.722595	0.026860	16.857567	0.055540	8.078955	0.000000	0.000000
563.964391	52.607275	2.718226	0.026863	16.830511	0.055546	8.065989	0.000000	0.000000
563.984393	52.607275	2.701114	0.026874	16.724564	0.055567	8.015214	0.000000	0.000000
564.004395	52.607275	2.660769	0.026899	16.474754	0.055619	7.895493	0.000000	0.000000
564.044399	52.607275	2.659590	0.026899	16.467453	0.055620	7.891994	0.000000	0.000000
564.064401	52.607275	2.651247	0.026904	16.415798	0.055631	7.867238	0.000000	0.000000
564.064401	52.607275	2.644712	0.026909	16.375335	0.055639	7.847846	0.000000	0.000000
564.084403	52.607275	2.658232	0.026900	16.459049	0.055622	7.887966	0.000000	0.000000
564.104405	52.607275	2.649538	0.026906	16.405219	0.055633	7.862168	0.000000	0.000000
564.124407	52.607275	2.660358	0.026899	16.472212	0.055619	7.894274	0.000000	0.000000
564.144409	52.607275	2.654891	0.026902	16.438361	0.055626	7.878052	0.000000	0.000000
564.164411	52.607275	2.658135	0.026900	16.458450	0.055622	7.887679	0.000000	0.000000
564.184413	52.607195	2.661369	0.026898	16.478473	0.055618	7.897275	0.000000	0.000000
564.224417	52.607275	2.654282	0.026903	16.434591	0.055627	7.876245	0.000000	0.000000
564.224417	52.607275	2.654182	0.026903	16.433970	0.055627	7.875947	0.000000	0.000000
564.264421	52.607275	2.660060	0.026899	16.470363	0.055620	7.893388	0.000000	0.000000
564.284423	52.607275	2.658866	0.026900	16.462972	0.055621	7.889846	0.000000	0.000000
564.284423	52.607275	2.661649	0.026898	16.480207	0.055618	7.898106	0.000000	0.000000
564.304425	52.607275	2.652635	0.026904	16.424390	0.055629	7.871356	0.000000	0.000000
564.324427	52.607275	2.650688	0.026905	16.412338	0.055631	7.865580	0.000000	0.000000
564.344429	52.607275	2.656749	0.026901	16.449863	0.055624	7.883564	0.000000	0.000000
564.364431	52.607275	2.661307	0.026898	16.478089	0.055618	7.897091	0.000000	0.000000
564.384433	52.607275	2.662078	0.026898	16.482859	0.055617	7.899377	0.000000	0.000000
564.424437	52.607275	2.660263	0.026899	16.471624	0.055619	7.893993	0.000000	0.000000
564.444439	52.607275	2.663329	0.026897	16.490610	0.055615	7.903092	0.000000	0.000000
564.444439	52.607275	2.661423	0.026898	16.478808	0.055618	7.897436	0.000000	0.000000
564.484443	52.607275	2.666818	0.026895	16.512212	0.055611	7.913444	0.000000	0.000000
564.504445	52.607275	2.670026	0.026893	16.532074	0.055607	7.922963	0.000000	0.000000
564.504445	52.607275	2.663823	0.026897	16.493667	0.055615	7.904557	0.000000	0.000000
564.524447	52.607275	2.654706	0.026902	16.437212	0.055626	7.877501	0.000000	0.000000
564.544449	52.607275	2.660140	0.026899	16.470864	0.055619	7.893629	0.000000	0.000000
564.564451	52.607275	2.659442	0.026899	16.466538	0.055620	7.891555	0.000000	0.000000
564.584453	52.607195	2.654742	0.026902	16.437436	0.055626	7.877608	0.000000	0.000000
564.604455	52.607275	2.659869	0.026899	16.469184	0.055620	7.892824	0.000000	0.000000
564.624457	52.607275	2.653299	0.026903	16.428501	0.055628	7.873326	0.000000	0.000000
564.644459	52.607275	2.662228	0.026898	16.483793	0.055617	7.899825	0.000000	0.000000
564.684463	52.607275	2.656212	0.026901	16.446539	0.055624	7.881971	0.000000	0.000000
564.704465	52.607275	2.652715	0.026904	16.424888	0.055629	7.871595	0.000000	0.000000
564.704465	52.607275	2.658016	0.026900	16.457712	0.055622	7.887325	0.000000	0.000000
564.724467	52.607275	2.665831	0.026895	16.506100	0.055612	7.910515	0.000000	0.000000
564.744469	52.607275	2.662211	0.026898	16.483686	0.055617	7.899774	0.000000	0.000000
564.764471	52.607275	2.658888	0.026900	16.463108	0.055621	7.889911	0.000000	0.000000
564.784473	52.607275	2.656885	0.026901	16.450710	0.055624	7.883970	0.000000	0.000000
564.804475	52.607275	2.655786	0.026902	16.443901	0.055625	7.880707	0.000000	0.000000
564.824477	52.607275	2.667065	0.026895	16.513736	0.055611	7.914175	0.000000	0.000000
564.864481	52.607275	2.666947	0.026895	16.513009	0.055611	7.913827	0.000000	0.000000
564.884483	52.607275	2.660242	0.026899	16.471496	0.055619	7.893931	0.000000	0.000000
564.904485	52.607275	2.651332	0.026904	16.416323	0.055631	7.867490	0.000000	0.000000
564.924487	52.607275	2.660877	0.026899	16.475427	0.055618	7.895815	0.000000	0.000000
564.924487	52.607275	2.652410	0.026904	16.423002	0.055629	7.870691	0.000000	0.000000
564.944489	52.607195	2.650059	0.026905	16.408445	0.055632	7.863714	0.000000	0.000000
564.964491	52.607275	2.649470	0.026906	16.404794	0.055633	7.861965	0.000000	0.000000
564.984493	52.607275	2.647507	0.026907	16.392639	0.055635	7.856139	0.000000	0.000000
565.004495	52.607275	2.647459	0.026907	16.392342	0.055636	7.855997	0.000000	0.000000
565.024497	52.607275	2.652134	0.026904	16.421289	0.055630	7.869870	0.000000	0.000000
565.044499	52.607275	2.652010	0.026904	16.420521	0.055630	7.869502	0.000000	0.000000
565.084503	52.607275	2.642424	0.026910	16.361168	0.055642	7.841057	0.000000	0.000000
565.084503	52.607275	2.647937	0.026907	16.395301	0.055635	7.857415	0.000000	0.000000
565.124507	52.607275	2.654364	0.026903	16.435100	0.055627	7.876489	0.000000	0.000000
565.124507	52.607275	2.651353	0.026904	16.416454	0.055631	7.867553	0.000000	0.000000
565.144509	52.607275	2.650261	0.026905	16.409694	0.055632	7.864313	0.000000	0.000000
565.164511	52.607275	2.652079	0.026904	16.420949	0.055630	7.869707	0.000000	0.000000
565.184513	52.607275	2.655560	0.026902	16.442502	0.055625	7.880036	0.000000	0.000000
565.204515	52.607275	2.659261	0.026900	16.465419	0.055621	7.891019	0.000000	0.000000
565.224517	52.607275	2.658548	0.026900	16.461003	0.055621	7.888903	0.000000	0.000000
565.244519	52.607275	2.658083	0.026900	16.458123	0.055622	7.887522	0.000000	0.000000
565.284523	52.607275	2.657016	0.026901	16.451519	0.055623	7.884357	0.000000	0.000000
565.284523	52.607275	2.662191	0.026898	16.483561	0.055617	7.899714	0.000000	0.000000
565.324527	52.607275	2.657539	0.026901	16.454758	0.055623	7.885910	0.000000	0.000000
565.324527	52.607275	2.661037	0.026898	16.476412	0.055618	7.896287	0.000000	0.000000
565.344529	52.607275	2.659020	0.026900	16.463925	0.055621	7.890303	0.000000	0.000000
565.364531	52.607275	2.654564	0.026902	16.436336	0.055626	7.877081	0.000000	0.000000
565.384533	52.607275	2.655974	0.026902	16.445067	0.055625	7.881265	0.000000	0.000000
565.404535	52.607275	2.651451	0.026904	16.417061	0.055630	7.867844	0.000000	0.000000
565.424537	52.607275	2.649577	0.026906	16.405456	0.055633	7.862282	0.000000	0.000000
565.444539	52.607275	2.648789	0.026906	16.400577	0.055634	7.859944	0.000000	0.000000
565.464541	52.607275	2.651995	0.026904	16.420429	0.055630	7.869458	0.000000	0.000000
565.504545	52.607275	2.658379	0.026900	16.459955	0.055622	7.888401	0.000000	0.000000
565.504545	52.607275	2.645090	0.026908	16.377676	0.055639	7.848969	0.000000	0.000000
565.544549	52.607275	2.644971	0.026908	16.376939	0.055639	7.848615	0.000000	0.000000
565.564551	52.607275	2.654651	0.026902	16.436875	0.055626	7.877339	0.000000	0.000000
565.564551	52.607275	2.653823	0.026903	16.431746	0.055627	7.874881	0.000000	0.000000
565.584553	52.607195	2.649986	0.026905	16.407993	0.055632	7.863498	0.000000	0.000000
565.604555	52.607275	2.653860	0.026903	16.431980	0.055627	7.874993	0.000000	0.000000
565.624557	52.607275	2.650729	0.026905	16.412591	0.055631	7.865701	0.000000	0.000000
565.644559	52.607275	2.650347	0.026905	16.410228	0.055632	7.864569	0.000000	0.000000
565.664561	52.607275	2.652196	0.026904	16.421673	0.055629	7.870054	0.000000	0.000000
565.684563	52.607275	2.645267	0.026908	16.378773	0.055638	7.849494	0.000000	0.000000
565.724567	52.607275	2.653636	0.026903	16.430592	0.055628	7.874328	0.000000	0.000000
565.744569	52.607275	2.654254	0.026903	16.434419	0.055627	7.876162	0.000000	0.000000
565.764571	52.607195	2.650409	0.026905	16.410612	0.055632	7.864753	0.000000	0.000000
565.784573	52.607275	2.654386	0.026903	16.435233	0.055627	7.876553	0.000000	0.000000
565.784573	52.607275	2.654323	0.026903	16.434841	0.055627	7.876365	0.000000	0.000000
565.804575	52.607275	2.662243	0.026898	16.483885	0.055617	7.899869	0.000000	0.000000
565.824577	52.607275	2.651869	0.026904	16.419648	0.055630	7.869083	0.000000	0.000000
565.844579	52.607275	2.658930	0.026900	16.463369	0.055621	7.890037	0.000000	0.000000
565.864581	52.607275	2.653490	0.026903	16.429688	0.055628	7.873895	0.000000	0.000000
565.884583	52.607275	2.654174	0.026903	16.433918	0.055627	7.875922	0.000000	0.000000
565.924587	52.607275	2.652355	0.026904	16.422661	0.055629	7.870527	0.000000	0.000000
565.924587	52.607275	2.648400	0.026906	16.398171	0.055634	7.858790	0.000000	0.000000
565.964591	52.607275	2.652885	0.026903	16.425942	0.055629	7.872100	0.000000	0.000000
565.984593	52.607275	2.653164	0.026903	16.427665	0.055628	7.872925	0.000000	0.000000
565.984593	52.607275	2.656705	0.026901	16.449594	0.055624	7.883435	0.000000	0.000000
566.004595	52.607275	2.655967	0.026902	16.445026	0.055625	7.881246	0.000000	0.000000
566.024597	52.607275	2.655502	0.026902	16.442143	0.055625	7.879864	0.000000	0.000000
566.044599	52.607195	2.650580	0.026905	16.411671	0.055631	7.865260	0.000000	0.000000
566.064601	52.607275	2.644369	0.026909	16.373212	0.055639	7.846829	0.000000	0.000000
566.084603	52.607275	2.652150	0.026904	16.421390	0.055630	7.869918	0.000000	0.000000
566.104605	52.607275	2.656799	0.026901	16.450176	0.055624	7.883714	0.000000	0.000000
566.124607	52.607275	2.650366	0.026905	16.410345	0.055632	7.864625	0.000000	0.000000
566.144609	52.607275	2.653071	0.026903	16.427093	0.055628	7.872651	0.000000	0.000000
566.184613	52.607275	2.657202	0.026901	16.452673	0.055623	7.884910	0.000000	0.000000
566.204615	52.607275	2.659381	0.026899	16.466162	0.055620	7.891375	0.000000	0.000000
566.204615	52.607275	2.642030	0.026910	16.358728	0.055642	7.839888	0.000000	0.000000
566.224617	52.607275	2.646497	0.026907	16.386388	0.055637	7.853144	0.000000	0.000000
566.244619	52.607275	2.639399	0.026912	16.342440	0.055646	7.832082	0.000000	0.000000
566.264621	52.607275	2.647045	0.026907	16.389783	0.055636	7.854771	0.000000	0.000000
566.284623	52.607275	2.638088	0.026913	16.334322	0.055647	7.828191	0.000000	0.000000
566.304625	52.607275	2.646149	0.026908	16.384235	0.055637	7.852112	0.000000	0.000000
566.324627	52.607275	2.640915	0.026911	16.351827	0.055644	7.836580	0.000000	0.000000
566.364631	52.607275	2.638932	0.026912	16.339546	0.055646	7.830695	0.000000	0.000000
566.364631	52.607275	2.641171	0.026911	16.353409	0.055643	7.837338	0.000000	0.000000
566.404635	52.607275	2.638621	0.026912	16.337624	0.055647	7.829774	0.000000	0.000000
566.424637	52.607275	2.642629	0.026910	16.362439	0.055642	7.841666	0.000000	0.000000
566.424637	52.607275	2.641373	0.026911	16.354664	0.055643	7.837940	0.000000	0.000000
566.444639	52.607275	2.634413	0.026915	16.311566	0.055652	7.817285	0.000000	0.000000
566.464641	52.607195	2.633908	0.026915	16.308438	0.055653	7.815786	0.000000	0.000000
566.484643	52.607275	2.634681	0.026915	16.313226	0.055652	7.818081	0.000000	0.000000
566.504645	52.607275	2.639066	0.026912	16.340380	0.055646	7.831094	0.000000	0.000000
566.524647	52.607275	2.639168	0.026912	16.341006	0.055646	7.831394	0.000000	0.000000
566.564651	52.607275	2.635042	0.026914	16.315459	0.055651	7.819151	0.000000	0.000000
566.564651	52.607275	2.633756	0.026915	16.307498	0.055653	7.815336	0.000000	0.000000
566.584653	52.607275	2.636102	0.026914	16.322022	0.055650	7.822296	0.000000	0.000000
566.624657	52.607275	2.638829	0.026912	16.338912	0.055646	7.830391	0.000000	0.000000
566.624657	52.607275	2.639237	0.026912	16.341433	0.055646	7.831599	0.000000	0.000000
566.644659	52.607275	2.631819	0.026916	16.295504	0.055655	7.809587	0.000000	0.000000
566.664661	52.607275	2.636286	0.026914	16.323166	0.055650	7.822844	0.000000	0.000000
566.684663	52.607275	2.635280	0.026914	16.316937	0.055651	7.819859	0.000000	0.000000
566.704665	52.607275	2.642055	0.026910	16.358886	0.055642	7.839963	0.000000	0.000000
566.724667	52.607195	2.641078	0.026911	16.352835	0.055644	7.837063	0.000000	0.000000
566.744669	52.607275	2.636428	0.026914	16.324045	0.055649	7.823266	0.000000	0.000000
566.784673	52.607275	2.637417	0.026913	16.330165	0.055648	7.826199	0.000000	0.000000
566.784673	52.607275	2.641654	0.026910	16.356398	0.055643	7.838771	0.000000	0.000000
566.824677	52.607275	2.638430	0.026912	16.336438	0.055647	7.829205	0.000000	0.000000
566.844679	52.607275	2.639465	0.026912	16.342849	0.055646	7.832277	0.000000	0.000000
566.844679	52.607275	2.648991	0.026906	16.401829	0.055634	7.860544	0.000000	0.000000
566.864681	52.607275	2.642304	0.026910	16.360425	0.055642	7.840701	0.000000	0.000000
566.884683	52.607195	2.641946	0.026910	16.358209	0.055642	7.839639	0.000000	0.000000
566.904685	52.607275	2.642997	0.026910	16.364715	0.055641	7.842757	0.000000	0.000000
566.924687	52.607275	2.634841	0.026915	16.314215	0.055651	7.818555	0.000000	0.000000
566.944689	52.607195	2.645846	0.026908	16.382356	0.055637	7.851211	0.000000	0.000000
566.964691	52.607275	2.640389	0.026911	16.348566	0.055644	7.835017	0.000000	0.000000
567.004695	52.607275	2.640613	0.026911	16.349957	0.055644	7.835684	0.000000	0.000000
567.004695	52.607275	2.643632	0.026909	16.368646	0.055640	7.844641	0.000000	0.000000
567.044699	52.607275	2.640244	0.026911	16.347673	0.055645	7.834589	0.000000	0.000000
567.064701	52.607275	2.636505	0.026914	16.324519	0.055649	7.823493	0.000000	0.000000
567.064701	52.607275	2.638129	0.026913	16.334573	0.055647	7.828311	0.000000	0.000000
567.084703	52.607275	2.637095	0.026913	16.328172	0.055649	7.825244	0.000000	0.000000
567.104705	52.607275	2.646086	0.026908	16.383845	0.055637	7.851925	0.000000	0.000000
567.124707	52.607275	2.641486	0.026911	16.355364	0.055643	7.838275	0.000000	0.000000
567.144709	52.607275	2.633724	0.026915	16.307302	0.055653	7.815242	0.000000	0.000000
567.164711	52.607275	2.638470	0.026912	16.336688	0.055647	7.829325	0.000000	0.000000
567.204715	52.607275	2.632211	0.026916	16.297935	0.055655	7.810752	0.000000	0.000000
567.204715	52.607275	2.634959	0.026915	16.314950	0.055651	7.818907	0.000000	0.000000
567.244719	52.607275	2.639821	0.026912	16.345051	0.055645	7.833333	0.000000	0.000000
567.264721	52.607275	2.628601	0.026918	16.275578	0.055659	7.800038	0.000000	0.000000
567.264721	52.607275	2.635546	0.026914	16.318584	0.055651	7.820649	0.000000	0.000000
567.284723	52.607275	2.635603	0.026914	16.318933	0.055651	7.820816	0.000000	0.000000
567.304725	52.607275	2.639258	0.026912	16.341567	0.055646	7.831663	0.000000	0.000000
567.324727	52.607275	2.636326	0.026914	16.323414	0.055650	7.822963	0.000000	0.000000
567.344729	52.607195	2.633776	0.026915	16.307621	0.055653	7.815395	0.000000	0.000000
567.364731	52.607275	2.622217	0.026922	16.236052	0.055668	7.781095	0.000000	0.000000
567.384733	52.607275	2.633683	0.026915	16.307047	0.055653	7.815119	0.000000	0.000000
567.424737	52.607275	2.630942	0.026917	16.290075	0.055656	7.806986	0.000000	0.000000
567.424737	52.607275	2.639534	0.026912	16.343276	0.055646	7.832482	0.000000	0.000000
567.464741	52.607275	2.635364	0.026914	16.317454	0.055651	7.820107	0.000000	0.000000
567.484743	52.607275	2.634697	0.026915	16.313327	0.055652	7.818129	0.000000	0.000000
567.484743	52.607275	2.636361	0.026914	16.323626	0.055650	7.823065	0.000000	0.000000
567.504745	52.607275	2.634264	0.026915	16.310643	0.055652	7.816843	0.000000	0.000000
567.524747	52.607275	2.637655	0.026913	16.331643	0.055648	7.826907	0.000000	0.000000
567.544749	52.607275	2.639483	0.026912	16.342960	0.055646	7.832331	0.000000	0.000000
567.564751	52.607275	2.636482	0.026914	16.324380	0.055649	7.823426	0.000000	0.000000
567.584753	52.607275	2.632106	0.026916	16.297281	0.055655	7.810439	0.000000	0.000000
567.604755	52.607275	2.636780	0.026913	16.326220	0.055649	7.824308	0.000000	0.000000
567.624757	52.607275	2.640407	0.026911	16.348680	0.055644	7.835072	0.000000	0.000000
567.644759	52.607275	2.637387	0.026913	16.329983	0.055648	7.826111	0.000000	0.000000
567.684763	52.607275	2.639917	0.026911	16.345645	0.055645	7.833617	0.000000	0.000000
567.704765	52.607275	2.636305	0.026914	16.323283	0.055650	7.822901	0.000000	0.000000
567.704765	52.607275	2.638492	0.026912	16.336824	0.055647	7.829390	0.000000	0.000000
567.724767	52.607275	2.639411	0.026912	16.342514	0.055646	7.832117	0.000000	0.000000
567.744769	52.607275	2.629248	0.026918	16.279586	0.055659	7.801959	0.000000	0.000000
567.764771	52.607275	2.625934	0.026920	16.259064	0.055663	7.792124	0.000000	0.000000
567.784773	52.607275	2.633666	0.026915	16.306943	0.055653	7.815070	0.000000	0.000000
567.804775	52.607275	2.635448	0.026914	16.317974	0.055651	7.820356	0.000000	0.000000
567.844779	52.607275	2.636205	0.026914	16.322659	0.055650	7.822602	0.000000	0.000000
567.844779	52.607275	2.636263	0.026914	16.323022	0.055650	7.822775	0.000000	0.000000
567.884783	52.607275	2.632539	0.026916	16.299966	0.055654	7.811726	0.000000	0.000000
567.904785	52.607275	2.640101	0.026911	16.346788	0.055645	7.834165	0.000000	0.000000
567.904785	52.607275	2.635465	0.026914	16.318080	0.055651	7.820407	0.000000	0.000000
567.924787	52.607275	2.638176	0.026913	16.334864	0.055647	7.828451	0.000000	0.000000
567.944789	52.607275	2.630566	0.026917	16.287745	0.055657	7.805869	0.000000	0.000000
567.964791	52.607275	2.630489	0.026917	16.287271	0.055657	7.805642	0.000000	0.000000
567.984793	52.607275	2.637313	0.026913	16.329520	0.055648	7.825890	0.000000	0.000000
568.004795	52.607275	2.633005	0.026916	16.302851	0.055654	7.813109	0.000000	0.000000
568.024797	52.607275	2.637815	0.026913	16.332629	0.055648	7.827380	0.000000	0.000000
568.064801	52.607275	2.644706	0.026909	16.375297	0.055639	7.847828	0.000000	0.000000
568.064801	52.607275	2.635206	0.026914	16.316477	0.055651	7.819639	0.000000	0.000000
568.104805	52.607275	2.637331	0.026913	16.329637	0.055648	7.825946	0.000000	0.000000
568.124807	52.607275	2.636476	0.026914	16.324339	0.055649	7.823407	0.000000	0.000000
568.124807	52.607275	2.638382	0.026912	16.336141	0.055647	7.829063	0.000000	0.000000
568.144809	52.607275	2.638987	0.026912	16.339890	0.055646	7.830859	0.000000	0.000000
568.164811	52.607275	2.636405	0.026914	16.323901	0.055650	7.823197	0.000000	0.000000
568.184813	52.607275	2.641645	0.026910	16.356344	0.055643	7.838745	0.000000	0.000000
568.204815	52.607275	2.635476	0.026914	16.318151	0.055651	7.820441	0.000000	0.000000
568.224817	52.607275	2.634495	0.026915	16.312075	0.055652	7.817529	0.000000	0.000000
568.244819	52.607195	2.632247	0.026916	16.298155	0.055655	7.810858	0.000000	0.000000
568.264821	52.607275	2.636355	0.026914	16.323591	0.055650	7.823048	0.000000	0.000000
568.284823	52.607275	2.633989	0.026915	16.308944	0.055653	7.816029	0.000000	0.000000
568.324827	52.607275	2.625547	0.026920	16.256669	0.055663	7.790976	0.000000	0.000000
568.344829	52.607275	2.633837	0.026915	16.307999	0.055653	7.815576	0.000000	0.000000
568.344829	52.607275	2.634421	0.026915	16.311617	0.055652	7.817310	0.000000	0.000000
568.364831	52.607275	2.632452	0.026916	16.299424	0.055655	7.811466	0.000000	0.000000
568.384833	52.607275	2.630611	0.026917	16.288025	0.055657	7.806003	0.000000	0.000000
568.404835	52.607275	2.638423	0.026912	16.336394	0.055647	7.829184	0.000000	0.000000
568.424837	52.607195	2.631676	0.026917	16.294622	0.055655	7.809165	0.000000	0.000000
568.444839	52.607275	2.625729	0.026920	16.257796	0.055663	7.791516	0.000000	0.000000
568.464841	52.607275	2.633271	0.026916	16.304493	0.055653	7.813896	0.000000	0.000000
568.484843	52.607275	2.636478	0.026914	16.324353	0.055649	7.823413	0.000000	0.000000
568.524847	52.607275	2.633356	0.026916	16.305024	0.055653	7.814150	0.000000	0.000000
568.544849	52.607275	2.634964	0.026915	16.314977	0.055651	7.818920	0.000000	0.000000
568.544849	52.607275	2.636472	0.026914	16.324317	0.055649	7.823396	0.000000	0.000000
568.564851	52.607275	2.633345	0.026916	16.304956	0.055653	7.814117	0.000000	0.000000
568.584853	52.607275	2.637359	0.026913	16.329808	0.055648	7.826028	0.000000	0.000000
568.604855	52.607275	2.644962	0.026908	16.376884	0.055639	7.848589	0.000000	0.000000
568.624857	52.607275	2.639705	0.026912	16.344332	0.055645	7.832989	0.000000	0.000000
568.644859	52.607275	2.639795	0.026912	16.344888	0.055645	7.833255	0.000000	0.000000
568.664861	52.607275	2.632959	0.026916	16.302565	0.055654	7.812972	0.000000	0.000000
568.704865	52.607275	2.633495	0.026915	16.305884	0.055653	7.814562	0.000000	0.000000
568.704865	52.607275	2.637386	0.026913	16.329972	0.055648	7.826106	0.000000	0.000000
568.744869	52.607275	2.637747	0.026913	16.332210	0.055648	7.827179	0.000000	0.000000
568.764871	52.607275	2.640911	0.026911	16.351800	0.055644	7.836567	0.000000	0.000000
568.764871	52.607275	2.631503	0.026917	16.293546	0.055656	7.808649	0.000000	0.000000
568.784873	52.607195	2.637886	0.026913	16.333070	0.055648	7.827591	0.000000	0.000000
568.804875	52.607275	2.639412	0.026912	16.342517	0.055646	7.832118	0.000000	0.000000
568.824877	52.607195	2.638543	0.026912	16.337140	0.055647	7.829542	0.000000	0.000000
568.844879	52.607275	2.640777	0.026911	16.350970	0.055644	7.836169	0.000000	0.000000
568.864881	52.607275	2.635935	0.026914	16.320993	0.055650	7.821803	0.000000	0.000000
568.884883	52.607275	2.640349	0.026911	16.348318	0.055645	7.834899	0.000000	0.000000
568.904885	52.607275	2.635773	0.026914	16.319986	0.055650	7.821321	0.000000	0.000000
568.924887	52.607275	2.637572	0.026913	16.331126	0.055648	7.826659	0.000000	0.000000
568.964891	52.607275	2.636589	0.026914	16.325039	0.055649	7.823742	0.000000	0.000000
568.984893	52.607275	2.640482	0.026911	16.349143	0.055644	7.835294	0.000000	0.000000
568.984893	52.607275	2.642176	0.026910	16.359632	0.055642	7.840321	0.000000	0.000000
569.004895	52.607195	2.637509	0.026913	16.330737	0.055648	7.826473	0.000000	0.000000
569.024897	52.607275	2.629527	0.026918	16.281312	0.055658	7.802786	0.000000	0.000000
569.044899	52.607275	2.637157	0.026913	16.328559	0.055649	7.825429	0.000000	0.000000
569.064901	52.607275	2.633978	0.026915	16.308876	0.055653	7.815996	0.000000	0.000000
569.084903	52.607275	2.638338	0.026912	16.335871	0.055647	7.828934	0.000000	0.000000
569.104905	52.607275	2.629132	0.026918	16.278867	0.055659	7.801614	0.000000	0.000000
569.144909	52.607275	2.638584	0.026912	16.337393	0.055647	7.829663	0.000000	0.000000
569.164911	52.607275	2.634801	0.026915	16.313970	0.055652	7.818437	0.000000	0.000000
569.184913	52.607275	2.634456	0.026915	16.311833	0.055652	7.817413	0.000000	0.000000
569.184913	52.607275	2.632540	0.026916	16.299968	0.055654	7.811727	0.000000	0.000000
569.204915	52.607275	2.635687	0.026914	16.319458	0.055650	7.821067	0.000000	0.000000
569.224917	52.607275	2.635601	0.026914	16.318922	0.055651	7.820810	0.000000	0.000000
569.244919	52.607275	2.635877	0.026914	16.320634	0.055650	7.821631	0.000000	0.000000
569.264921	52.607275	2.638156	0.026913	16.334741	0.055647	7.828392	0.000000	0.000000
569.284923	52.607275	2.637672	0.026913	16.331747	0.055648	7.826957	0.000000	0.000000
569.304925	52.607275	2.639726	0.026912	16.344460	0.055645	7.833050	0.000000	0.000000
569.344929	52.607275	2.637445	0.026913	16.330342	0.055648	7.826284	0.000000	0.000000
569.364931	52.607195	2.637720	0.026913	16.332041	0.055648	7.827098	0.000000	0.000000
569.384933	52.607275	2.636608	0.026914	16.325159	0.055649	7.823800	0.000000	0.000000
569.404935	52.607275	2.635662	0.026914	16.319300	0.055650	7.820992	0.000000	0.000000
569.404935	52.607275	2.633970	0.026915	16.308822	0.055653	7.815970	0.000000	0.000000
569.424937	52.607195	2.638429	0.026912	16.336435	0.055647	7.829204	0.000000	0.000000
569.444939	52.607275	2.631562	0.026917	16.293914	0.055656	7.808825	0.000000	0.000000
569.464941	52.607275	2.635308	0.026914	16.317106	0.055651	7.819940	0.000000	0.000000
569.484943	52.607275	2.629568	0.026918	16.281570	0.055658	7.802910	0.000000	0.000000
569.504945	52.607275	2.634459	0.026915	16.311852	0.055652	7.817422	0.000000	0.000000
569.526947	52.607275	2.637537	0.026913	16.330911	0.055648	7.826556	0.000000	0.000000
569.544949	52.607275	2.637904	0.026913	16.333184	0.055648	7.827646	0.000000	0.000000
569.564951	52.607275	2.638528	0.026912	16.337045	0.055647	7.829496	0.000000	0.000000
569.604955	52.607275	2.639569	0.026912	16.343494	0.055646	7.832587	0.000000	0.000000
569.624957	52.607275	2.641462	0.026911	16.355211	0.055643	7.838202	0.000000	0.000000
569.624957	52.607275	2.637282	0.026913	16.329332	0.055648	7.825800	0.000000	0.000000
569.644959	52.607275	2.630745	0.026917	16.288858	0.055657	7.806403	0.000000	0.000000
569.664961	52.607275	2.628927	0.026918	16.277601	0.055659	7.801008	0.000000	0.000000
569.684963	52.607275	2.634685	0.026915	16.313254	0.055652	7.818094	0.000000	0.000000
569.704965	52.607275	2.632122	0.026916	16.297379	0.055655	7.810486	0.000000	0.000000
569.724967	52.607275	2.628197	0.026919	16.273079	0.055660	7.798841	0.000000	0.000000
569.763971	52.607275	2.625991	0.026920	16.259418	0.055663	7.792294	0.000000	0.000000
569.763971	52.607275	2.631973	0.026916	16.296462	0.055655	7.810047	0.000000	0.000000
569.803975	52.607275	2.630271	0.026917	16.285921	0.055657	7.804995	0.000000	0.000000
569.823977	52.607275	2.634543	0.026915	16.312372	0.055652	7.817671	0.000000	0.000000
569.823977	52.607275	2.634308	0.026915	16.310918	0.055652	7.816975	0.000000	0.000000
569.843979	52.607275	2.644137	0.026909	16.371777	0.055640	7.846141	0.000000	0.000000
569.863981	52.607275	2.642629	0.026910	16.362439	0.055642	7.841666	0.000000	0.000000
569.883983	52.607275	2.641930	0.026910	16.358108	0.055643	7.839590	0.000000	0.000000
569.903985	52.607275	2.641684	0.026910	16.356589	0.055643	7.838862	0.000000	0.000000
569.943989	52.607275	2.637826	0.026913	16.332700	0.055648	7.827414	0.000000	0.000000
569.943989	52.607275	2.638095	0.026913	16.334366	0.055647	7.828212	0.000000	0.000000
569.963991	52.607275	2.634908	0.026915	16.314631	0.055651	7.818754	0.000000	0.000000
570.003994	52.607275	2.636759	0.026913	16.326090	0.055649	7.824246	0.000000	0.000000
570.023997	52.607275	2.640946	0.026911	16.352018	0.055644	7.836672	0.000000	0.000000
570.043999	52.607275	2.629966	0.026918	16.284034	0.055658	7.804091	0.000000	0.000000
570.043999	52.607275	2.637690	0.026913	16.331858	0.055648	7.827010	0.000000	0.000000
570.064001	52.607275	2.633752	0.026915	16.307471	0.055653	7.815323	0.000000	0.000000
570.084002	52.607275	2.628577	0.026918	16.275431	0.055659	7.799968	0.000000	0.000000
570.104005	52.607275	2.639433	0.026912	16.342650	0.055646	7.832182	0.000000	0.000000
570.124007	52.607275	2.631304	0.026917	16.292318	0.055656	7.808061	0.000000	0.000000
570.144009	52.607275	2.633546	0.026915	16.306200	0.055653	7.814714	0.000000	0.000000
570.164011	52.607195	2.629068	0.026918	16.278472	0.055659	7.801425	0.000000	0.000000
570.204015	52.607275	2.628214	0.026919	16.273185	0.055660	7.798891	0.000000	0.000000
570.224017	52.607275	2.627366	0.026919	16.267937	0.055661	7.796376	0.000000	0.000000
570.244019	52.607275	2.626827	0.026920	16.264593	0.055662	7.794774	0.000000	0.000000
570.264020	52.607195	2.623595	0.026922	16.244584	0.055666	7.785184	0.000000	0.000000
570.264020	52.607195	2.627875	0.026919	16.271084	0.055660	7.797884	0.000000	0.000000
570.284023	52.607275	2.624429	0.026921	16.249751	0.055665	7.787661	0.000000	0.000000
570.304025	52.607275	2.628958	0.026918	16.277792	0.055659	7.801099	0.000000	0.000000
570.324027	52.607275	2.636763	0.026913	16.326114	0.055649	7.824257	0.000000	0.000000
570.364031	52.607275	2.636051	0.026914	16.321707	0.055650	7.822145	0.000000	0.000000
570.364031	52.607275	2.630335	0.026917	16.286318	0.055657	7.805185	0.000000	0.000000
570.384033	52.607275	2.632547	0.026916	16.300012	0.055654	7.811748	0.000000	0.000000
570.424037	52.607275	2.628200	0.026919	16.273098	0.055660	7.798850	0.000000	0.000000
570.444039	52.607275	2.631786	0.026917	16.295299	0.055655	7.809490	0.000000	0.000000
570.464041	52.607275	2.630446	0.026917	16.287002	0.055657	7.805513	0.000000	0.000000
570.464041	52.607275	2.630412	0.026917	16.286795	0.055657	7.805414	0.000000	0.000000
570.484043	52.607275	2.630221	0.026917	16.285613	0.055657	7.804847	0.000000	0.000000
570.504045	52.607275	2.626092	0.026920	16.260047	0.055663	7.792595	0.000000	0.000000
570.524046	52.607275	2.624864	0.026921	16.252441	0.055664	7.788950	0.000000	0.000000
570.544049	52.607275	2.627936	0.026919	16.271465	0.055660	7.798067	0.000000	0.000000
570.564051	52.607275	2.630863	0.026917	16.289585	0.055657	7.806751	0.000000	0.000000
570.604054	52.607275	2.633858	0.026915	16.308133	0.055653	7.815640	0.000000	0.000000
570.624057	52.607275	2.629693	0.026918	16.282341	0.055658	7.803279	0.000000	0.000000
570.644059	52.607275	2.622813	0.026922	16.239741	0.055667	7.782863	0.000000	0.000000
570.664061	52.607195	2.629915	0.026918	16.283716	0.055658	7.803938	0.000000	0.000000
570.684062	52.607195	2.626768	0.026920	16.264231	0.055662	7.794600	0.000000	0.000000
570.684062	52.607195	2.629246	0.026918	16.279572	0.055659	7.801952	0.000000	0.000000
570.704065	52.607356	2.632783	0.026916	16.301477	0.055654	7.812450	0.000000	0.000000
570.724067	52.607275	2.629120	0.026918	16.278796	0.055659	7.801580	0.000000	0.000000
570.744069	52.607275	2.626123	0.026920	16.260240	0.055663	7.792688	0.000000	0.000000
570.764071	52.607275	2.629040	0.026918	16.278301	0.055659	7.801343	0.000000	0.000000
570.784073	52.607275	2.630980	0.026917	16.290312	0.055656	7.807099	0.000000	0.000000
570.824077	52.607275	2.633935	0.026915	16.308609	0.055653	7.815868	0.000000	0.000000
570.844079	52.607275	2.640083	0.026911	16.346674	0.055645	7.834111	0.000000	0.000000
570.864080	52.607275	2.629361	0.026918	16.280285	0.055658	7.802294	0.000000	0.000000
570.884083	52.607275	2.628325	0.026919	16.273871	0.055660	7.799220	0.000000	0.000000
570.904085	52.607275	2.633328	0.026916	16.304847	0.055653	7.814065	0.000000	0.000000
570.904085	52.607275	2.631487	0.026917	16.293448	0.055656	7.808602	0.000000	0.000000
570.924087	52.607275	2.631476	0.026917	16.293380	0.055656	7.808570	0.000000	0.000000
570.944088	52.607275	2.631232	0.026917	16.291872	0.055656	7.807847	0.000000	0.000000
570.964091	52.607275	2.632389	0.026916	16.299037	0.055655	7.811281	0.000000	0.000000
571.004095	52.607275	2.629554	0.026918	16.281483	0.055658	7.802868	0.000000	0.000000
571.004095	52.607275	2.635039	0.026915	16.315442	0.055651	7.819143	0.000000	0.000000
571.044099	52.607275	2.626137	0.026920	16.260322	0.055663	7.792727	0.000000	0.000000
571.064101	52.607275	2.630964	0.026917	16.290209	0.055656	7.807050	0.000000	0.000000
571.084103	52.607275	2.632040	0.026916	16.296873	0.055655	7.810244	0.000000	0.000000
571.104105	52.607275	2.629415	0.026918	16.280618	0.055658	7.802453	0.000000	0.000000
571.104105	52.607275	2.629912	0.026918	16.283699	0.055658	7.803930	0.000000	0.000000
571.124107	52.607275	2.633198	0.026916	16.304046	0.055654	7.813682	0.000000	0.000000
571.144109	52.607275	2.622883	0.026922	16.240179	0.055667	7.783073	0.000000	0.000000
571.164111	52.607275	2.630841	0.026917	16.289452	0.055657	7.806687	0.000000	0.000000
571.184113	52.607275	2.630412	0.026917	16.286795	0.055657	7.805414	0.000000	0.000000
571.224117	52.607275	2.640165	0.026911	16.347180	0.055645	7.834353	0.000000	0.000000
571.244119	52.607275	2.629445	0.026918	16.280805	0.055658	7.802543	0.000000	0.000000
571.264121	52.607275	2.631871	0.026916	16.295830	0.055655	7.809744	0.000000	0.000000
571.284122	52.607275	2.632588	0.026916	16.300268	0.055654	7.811871	0.000000	0.000000
571.304125	52.607275	2.627023	0.026919	16.265810	0.055661	7.795357	0.000000	0.000000
571.324127	52.607275	2.630902	0.026917	16.289830	0.055656	7.806868	0.000000	0.000000
571.324127	52.607275	2.639861	0.026912	16.345302	0.055645	7.833453	0.000000	0.000000
571.344129	52.607275	2.638009	0.026913	16.333829	0.055647	7.827955	0.000000	0.000000
571.364130	52.607275	2.631733	0.026917	16.294975	0.055655	7.809334	0.000000	0.000000
571.384133	52.607275	2.636622	0.026914	16.325246	0.055649	7.823841	0.000000	0.000000
571.404135	52.607275	2.643762	0.026909	16.369452	0.055640	7.845027	0.000000	0.000000
571.424137	52.607275	2.636950	0.026913	16.327277	0.055649	7.824815	0.000000	0.000000
571.464140	52.607275	2.634638	0.026915	16.312960	0.055652	7.817953	0.000000	0.000000
571.484143	52.607275	2.633348	0.026916	16.304972	0.055653	7.814125	0.000000	0.000000
571.504145	52.607275	2.640398	0.026911	16.348623	0.055644	7.835045	0.000000	0.000000
571.524147	52.607275	2.637579	0.026913	16.331170	0.055648	7.826680	0.000000	0.000000
571.544148	52.607275	2.629637	0.026918	16.281992	0.055658	7.803112	0.000000	0.000000
571.544148	52.607275	2.634138	0.026915	16.309864	0.055652	7.816470	0.000000	0.000000
571.564151	52.607195	2.626385	0.026920	16.261860	0.055662	7.793464	0.000000	0.000000
571.584153	52.607275	2.632757	0.026916	16.301316	0.055654	7.812373	0.000000	0.000000
571.604155	52.607275	2.634464	0.026915	16.311884	0.055652	7.817438	0.000000	0.000000
571.644159	52.607275	2.630483	0.026917	16.287236	0.055657	7.805625	0.000000	0.000000
571.664161	52.607275	2.631348	0.026917	16.292591	0.055656	7.808191	0.000000	0.000000
571.664161	52.607275	2.632579	0.026916	16.300213	0.055654	7.811845	0.000000	0.000000
571.684163	52.607275	2.629060	0.026918	16.278423	0.055659	7.801402	0.000000	0.000000
571.724167	52.607275	2.630070	0.026918	16.284674	0.055658	7.804397	0.000000	0.000000
571.744169	52.607275	2.630857	0.026917	16.289550	0.055657	7.806734	0.000000	0.000000
571.744169	52.607275	2.632558	0.026916	16.300080	0.055654	7.811781	0.000000	0.000000
571.764171	52.607275	2.640963	0.026911	16.352124	0.055644	7.836723	0.000000	0.000000
571.784173	52.607275	2.637516	0.026913	16.330778	0.055648	7.826492	0.000000	0.000000
571.804174	52.607275	2.637344	0.026913	16.329716	0.055648	7.825984	0.000000	0.000000
571.824177	52.607275	2.638463	0.026912	16.336644	0.055647	7.829304	0.000000	0.000000
571.844179	52.607275	2.640309	0.026911	16.348076	0.055645	7.834783	0.000000	0.000000
571.884182	52.607275	2.634346	0.026915	16.311155	0.055652	7.817088	0.000000	0.000000
571.904185	52.607275	2.634660	0.026915	16.313096	0.055652	7.818018	0.000000	0.000000
571.924187	52.607275	2.638271	0.026913	16.335455	0.055647	7.828734	0.000000	0.000000
571.944189	52.607275	2.640372	0.026911	16.348465	0.055644	7.834969	0.000000	0.000000
571.964190	52.607195	2.639269	0.026912	16.341632	0.055646	7.831694	0.000000	0.000000
571.964190	52.607195	2.644385	0.026909	16.373310	0.055639	7.846876	0.000000	0.000000
571.984193	52.607275	2.641217	0.026911	16.353698	0.055643	7.837477	0.000000	0.000000
572.004195	52.607275	2.632581	0.026916	16.300221	0.055654	7.811848	0.000000	0.000000
572.024197	52.607195	2.630509	0.026917	16.287396	0.055657	7.805702	0.000000	0.000000
572.044199	52.607275	2.637344	0.026913	16.329713	0.055648	7.825982	0.000000	0.000000
572.084203	52.607275	2.632240	0.026916	16.298112	0.055655	7.810837	0.000000	0.000000
572.084203	52.607275	2.633608	0.026915	16.306584	0.055653	7.814898	0.000000	0.000000
572.124207	52.607275	2.636781	0.026913	16.326226	0.055649	7.824311	0.000000	0.000000
572.144208	52.607275	2.634193	0.026915	16.310207	0.055652	7.816634	0.000000	0.000000
572.164211	52.607275	2.635735	0.026914	16.319755	0.055650	7.821210	0.000000	0.000000
572.184213	52.607275	2.636408	0.026914	16.323917	0.055650	7.823205	0.000000	0.000000
572.184213	52.607275	2.634901	0.026915	16.314588	0.055651	7.818733	0.000000	0.000000
572.204215	52.607195	2.634006	0.026915	16.309047	0.055652	7.816078	0.000000	0.000000
572.224216	52.607275	2.627931	0.026919	16.271435	0.055660	7.798053	0.000000	0.000000
572.244219	52.607275	2.633892	0.026915	16.308340	0.055653	7.815739	0.000000	0.000000
572.264221	52.607275	2.634930	0.026915	16.314770	0.055651	7.818821	0.000000	0.000000
572.284223	52.607275	2.629623	0.026918	16.281908	0.055658	7.803072	0.000000	0.000000
572.304224	52.607275	2.632521	0.026916	16.299854	0.055654	7.811672	0.000000	0.000000
572.344229	52.607275	2.643147	0.026909	16.365643	0.055641	7.843202	0.000000	0.000000
572.364231	52.607275	2.642217	0.026910	16.359888	0.055642	7.840444	0.000000	0.000000
572.384233	52.607275	2.631998	0.026916	16.296612	0.055655	7.810118	0.000000	0.000000
572.384233	52.607275	2.636824	0.026913	16.326495	0.055649	7.824440	0.000000	0.000000
572.404235	52.607275	2.631399	0.026917	16.292906	0.055656	7.808343	0.000000	0.000000
572.424237	52.607275	2.629034	0.026918	16.278260	0.055659	7.801323	0.000000	0.000000
572.444239	52.607195	2.631272	0.026917	16.292120	0.055656	7.807966	0.000000	0.000000
572.464241	52.607275	2.634936	0.026915	16.314808	0.055651	7.818839	0.000000	0.000000
572.484242	52.607275	2.630526	0.026917	16.287502	0.055657	7.805753	0.000000	0.000000
572.524247	52.607275	2.633118	0.026916	16.303548	0.055654	7.813443	0.000000	0.000000
572.544249	52.607275	2.628799	0.026918	16.276803	0.055659	7.800625	0.000000	0.000000
572.564250	52.607195	2.624040	0.026921	16.247339	0.055665	7.786505	0.000000	0.000000
572.584253	52.607275	2.626795	0.026920	16.264400	0.055662	7.794681	0.000000	0.000000
572.604255	52.607275	2.624815	0.026921	16.252141	0.055664	7.788806	0.000000	0.000000
572.604255	52.607275	2.629331	0.026918	16.280100	0.055658	7.802205	0.000000	0.000000
572.624257	52.607275	2.630855	0.026917	16.289536	0.055657	7.806727	0.000000	0.000000
572.644258	52.607275	2.639081	0.026912	16.340467	0.055646	7.831136	0.000000	0.000000
572.664261	52.607275	2.636551	0.026914	16.324802	0.055649	7.823629	0.000000	0.000000
572.684263	52.607275	2.629396	0.026918	16.280506	0.055658	7.802400	0.000000	0.000000
572.704265	52.607275	2.632562	0.026916	16.300104	0.055654	7.811792	0.000000	0.000000
572.744268	52.607275	2.633003	0.026916	16.302835	0.055654	7.813101	0.000000	0.000000
572.764271	52.607275	2.632539	0.026916	16.299963	0.055654	7.811724	0.000000	0.000000
572.784273	52.607275	2.628555	0.026919	16.275295	0.055659	7.799903	0.000000	0.000000
572.804275	52.607275	2.633720	0.026915	16.307278	0.055653	7.815230	0.000000	0.000000
572.824276	52.607275	2.630727	0.026917	16.288741	0.055657	7.806347	0.000000	0.000000
572.824276	52.607275	2.635409	0.026914	16.317732	0.055651	7.820240	0.000000	0.000000
572.844279	52.607275	2.633395	0.026916	16.305266	0.055653	7.814266	0.000000	0.000000
572.864281	52.607275	2.635686	0.026914	16.319447	0.055650	7.821062	0.000000	0.000000
572.884283	52.607275	2.634887	0.026915	16.314503	0.055651	7.818693	0.000000	0.000000
572.904284	52.607275	2.627685	0.026919	16.269908	0.055661	7.797321	0.000000	0.000000
572.924287	52.607275	2.638109	0.026913	16.334450	0.055647	7.828252	0.000000	0.000000
572.944289	52.607195	2.628008	0.026919	16.271909	0.055660	7.798280	0.000000	0.000000
572.984293	52.607275	2.639597	0.026912	16.343665	0.055645	7.832669	0.000000	0.000000
573.004295	52.607275	2.634236	0.026915	16.310469	0.055652	7.816759	0.000000	0.000000
573.024297	52.607275	2.634305	0.026915	16.310899	0.055652	7.816965	0.000000	0.000000
573.024297	52.607275	2.631601	0.026917	16.294153	0.055656	7.808940	0.000000	0.000000
573.044299	52.607275	2.632546	0.026916	16.300009	0.055654	7.811747	0.000000	0.000000
573.064301	52.607275	2.627658	0.026919	16.269739	0.055661	7.797240	0.000000	0.000000
573.084302	52.607275	2.627031	0.026919	16.265862	0.055661	7.795382	0.000000	0.000000
573.104305	52.607275	2.628694	0.026918	16.276158	0.055659	7.800316	0.000000	0.000000
573.144309	52.607275	2.627016	0.026919	16.265770	0.055661	7.795337	0.000000	0.000000
573.144309	52.607275	2.626397	0.026920	16.261936	0.055662	7.793500	0.000000	0.000000
573.184313	52.607275	2.631157	0.026917	16.291406	0.055656	7.807624	0.000000	0.000000
573.204315	52.607275	2.632329	0.026916	16.298662	0.055655	7.811101	0.000000	0.000000
573.224317	52.607275	2.633001	0.026916	16.302824	0.055654	7.813096	0.000000	0.000000
573.244318	52.607275	2.628963	0.026918	16.277824	0.055659	7.801115	0.000000	0.000000
573.244318	52.607275	2.631498	0.026917	16.293519	0.055656	7.808636	0.000000	0.000000
573.264321	52.607275	2.625857	0.026920	16.258588	0.055663	7.791896	0.000000	0.000000
573.284323	52.607275	2.626714	0.026920	16.263899	0.055662	7.794441	0.000000	0.000000
573.304325	52.607195	2.627902	0.026919	16.271252	0.055660	7.797965	0.000000	0.000000
573.324327	52.607275	2.628452	0.026919	16.274658	0.055660	7.799597	0.000000	0.000000
573.344329	52.607275	2.634776	0.026915	16.313812	0.055652	7.818362	0.000000	0.000000
573.384333	52.607275	2.633070	0.026916	16.303249	0.055654	7.813299	0.000000	0.000000
573.404335	52.607275	2.635170	0.026914	16.316256	0.055651	7.819533	0.000000	0.000000
573.424336	52.607195	2.634486	0.026915	16.312020	0.055652	7.817503	0.000000	0.000000
573.424336	52.607195	2.636511	0.026914	16.324554	0.055649	7.823510	0.000000	0.000000
573.464341	52.607275	2.638017	0.026913	16.333884	0.055647	7.827981	0.000000	0.000000
573.464341	52.607275	2.627516	0.026919	16.268865	0.055661	7.796821	0.000000	0.000000
573.484343	52.607275	2.634162	0.026915	16.310014	0.055652	7.816541	0.000000	0.000000
573.504344	52.607275	2.634699	0.026915	16.313338	0.055652	7.818134	0.000000	0.000000
573.524347	52.607275	2.639837	0.026912	16.345149	0.055645	7.833380	0.000000	0.000000
573.544349	52.607275	2.638335	0.026912	16.335852	0.055647	7.828924	0.000000	0.000000
573.584352	52.607275	2.635603	0.026914	16.318935	0.055651	7.820817	0.000000	0.000000
573.584352	52.607275	2.627862	0.026919	16.271005	0.055660	7.797846	0.000000	0.000000
573.624357	52.607275	2.636914	0.026913	16.327053	0.055649	7.824708	0.000000	0.000000
573.644359	52.607275	2.631150	0.026917	16.291360	0.055656	7.807602	0.000000	0.000000
573.664361	52.607275	2.632417	0.026916	16.299209	0.055655	7.811363	0.000000	0.000000
573.664361	52.607275	2.636472	0.026914	16.324315	0.055649	7.823395	0.000000	0.000000
573.684363	52.607275	2.640684	0.026911	16.350395	0.055644	7.835894	0.000000	0.000000
573.704365	52.607275	2.634083	0.026915	16.309521	0.055652	7.816305	0.000000	0.000000
573.724367	52.607195	2.632029	0.026916	16.296805	0.055655	7.810211	0.000000	0.000000
573.744369	52.607275	2.635037	0.026915	16.315429	0.055651	7.819137	0.000000	0.000000
573.784373	52.607195	2.636755	0.026913	16.326065	0.055649	7.824234	0.000000	0.000000
573.784373	52.607195	2.631964	0.026916	16.296402	0.055655	7.810018	0.000000	0.000000
573.824377	52.607275	2.641232	0.026911	16.353790	0.055643	7.837521	0.000000	0.000000
573.824377	52.607275	2.637311	0.026913	16.329512	0.055648	7.825886	0.000000	0.000000
573.864381	52.607275	2.642306	0.026910	16.360441	0.055642	7.840708	0.000000	0.000000
573.884383	52.607275	2.640095	0.026911	16.346750	0.055645	7.834147	0.000000	0.000000
573.884383	52.607275	2.631012	0.026917	16.290508	0.055656	7.807193	0.000000	0.000000
573.904385	52.607195	2.633820	0.026915	16.307893	0.055653	7.815525	0.000000	0.000000
573.924387	52.607275	2.634478	0.026915	16.311969	0.055652	7.817478	0.000000	0.000000
573.944389	52.607275	2.634000	0.026915	16.309007	0.055653	7.816059	0.000000	0.000000
573.964391	52.607275	2.630071	0.026918	16.284685	0.055658	7.804402	0.000000	0.000000
574.004395	52.607275	2.633979	0.026915	16.308879	0.055653	7.815997	0.000000	0.000000
574.024396	52.607275	2.638306	0.026912	16.335670	0.055647	7.828837	0.000000	0.000000
574.024396	52.607275	2.637771	0.026913	16.332357	0.055648	7.827249	0.000000	0.000000
574.064401	52.607275	2.636422	0.026914	16.324007	0.055649	7.823248	0.000000	0.000000
574.084403	52.607275	2.635721	0.026914	16.319668	0.055650	7.821168	0.000000	0.000000
574.104404	52.607275	2.634194	0.026915	16.310210	0.055652	7.816635	0.000000	0.000000
574.104404	52.607275	2.642197	0.026910	16.359766	0.055642	7.840385	0.000000	0.000000
574.124407	52.607275	2.631273	0.026917	16.292122	0.055656	7.807967	0.000000	0.000000
574.144409	52.607275	2.634601	0.026915	16.312731	0.055652	7.817844	0.000000	0.000000
574.164411	52.607275	2.633052	0.026916	16.303143	0.055654	7.813248	0.000000	0.000000
574.184412	52.607195	2.634904	0.026915	16.314604	0.055651	7.818741	0.000000	0.000000
574.224417	52.607275	2.632542	0.026916	16.299979	0.055654	7.811732	0.000000	0.000000
574.244419	52.607275	2.628053	0.026919	16.272189	0.055660	7.798414	0.000000	0.000000
574.244419	52.607275	2.635472	0.026914	16.318127	0.055651	7.820429	0.000000	0.000000
574.284423	52.607275	2.636085	0.026914	16.321916	0.055650	7.822246	0.000000	0.000000
574.304425	52.607275	2.627288	0.026919	16.267452	0.055661	7.796144	0.000000	0.000000
574.304425	52.607275	2.624845	0.026921	16.252324	0.055664	7.788893	0.000000	0.000000
574.324427	52.607275	2.631015	0.026917	16.290527	0.055656	7.807202	0.000000	0.000000
574.344429	52.607275	2.636082	0.026914	16.321903	0.055650	7.822239	0.000000	0.000000
574.364430	52.607275	2.634743	0.026915	16.313608	0.055652	7.818264	0.000000	0.000000
574.384433	52.607275	2.641050	0.026911	16.352660	0.055644	7.836980	0.000000	0.000000
574.404435	52.607275	2.637995	0.026913	16.333745	0.055647	7.827915	0.000000	0.000000
574.424437	52.607275	2.638141	0.026913	16.334652	0.055647	7.828349	0.000000	0.000000
574.464441	52.607275	2.632607	0.026916	16.300385	0.055654	7.811927	0.000000	0.000000
574.484443	52.607275	2.633992	0.026915	16.308958	0.055653	7.816035	0.000000	0.000000
574.504445	52.607275	2.639471	0.026912	16.342887	0.055646	7.832296	0.000000	0.000000
574.524446	52.607275	2.636488	0.026914	16.324413	0.055649	7.823442	0.000000	0.000000
574.524446	52.607275	2.630997	0.026917	16.290415	0.055656	7.807149	0.000000	0.000000
574.544449	52.607275	2.641753	0.026910	16.357013	0.055643	7.839066	0.000000	0.000000
574.564451	52.607275	2.638040	0.026913	16.334025	0.055647	7.828049	0.000000	0.000000
574.584453	52.607275	2.634224	0.026915	16.310395	0.055652	7.816724	0.000000	0.000000
574.604455	52.607275	2.635460	0.026914	16.318048	0.055651	7.820392	0.000000	0.000000
574.644459	52.607275	2.638425	0.026912	16.336410	0.055647	7.829192	0.000000	0.000000
574.664461	52.607275	2.629214	0.026918	16.279373	0.055659	7.801857	0.000000	0.000000
574.684463	52.607275	2.631732	0.026917	16.294965	0.055655	7.809329	0.000000	0.000000
574.704464	52.607275	2.631900	0.026916	16.296007	0.055655	7.809829	0.000000	0.000000
574.724467	52.607275	2.633771	0.026915	16.307594	0.055653	7.815382	0.000000	0.000000
574.744469	52.607275	2.628256	0.026919	16.273441	0.055660	7.799014	0.000000	0.000000
574.744469	52.607275	2.628648	0.026918	16.275872	0.055659	7.800179	0.000000	0.000000
574.764471	52.607275	2.633861	0.026915	16.308152	0.055653	7.815649	0.000000	0.000000
574.784472	52.607275	2.632747	0.026916	16.301253	0.055654	7.812343	0.000000	0.000000
574.804475	52.607275	2.632505	0.026916	16.299756	0.055654	7.811625	0.000000	0.000000
574.824477	52.607275	2.631893	0.026916	16.295966	0.055655	7.809809	0.000000	0.000000
574.864480	52.607275	2.630991	0.026917	16.290380	0.055656	7.807132	0.000000	0.000000
574.884483	52.607275	2.628955	0.026918	16.277770	0.055659	7.801089	0.000000	0.000000
574.904485	52.607275	2.630286	0.026917	16.286011	0.055657	7.805038	0.000000	0.000000
574.924487	52.607275	2.632173	0.026916	16.297695	0.055655	7.810638	0.000000	0.000000
574.944489	52.607275	2.634931	0.026915	16.314773	0.055651	7.818822	0.000000	0.000000
574.944489	52.607275	2.632757	0.026916	16.301310	0.055654	7.812370	0.000000	0.000000
574.964490	52.607275	2.632625	0.026916	16.300494	0.055654	7.811979	0.000000	0.000000
574.984493	52.607275	2.631667	0.026917	16.294567	0.055656	7.809139	0.000000	0.000000
575.004495	52.607275	2.628902	0.026918	16.277443	0.055659	7.800932	0.000000	0.000000
575.024497	52.607275	2.631622	0.026917	16.294287	0.055656	7.809004	0.000000	0.000000
575.064501	52.607275	2.636370	0.026914	16.323683	0.055650	7.823092	0.000000	0.000000
575.064501	52.607275	2.632843	0.026916	16.301847	0.055654	7.812627	0.000000	0.000000
575.084503	52.607275	2.633935	0.026915	16.308606	0.055653	7.815867	0.000000	0.000000
575.124506	52.607275	2.627929	0.026919	16.271419	0.055660	7.798045	0.000000	0.000000
575.144509	52.607275	2.627281	0.026919	16.267408	0.055661	7.796123	0.000000	0.000000
575.164511	52.607275	2.631691	0.026917	16.294714	0.055655	7.809209	0.000000	0.000000
575.164511	52.607275	2.628714	0.026918	16.276281	0.055659	7.800375	0.000000	0.000000
575.184513	52.607275	2.623731	0.026921	16.245425	0.055666	7.785587	0.000000	0.000000
575.204515	52.607275	2.628857	0.026918	16.277166	0.055659	7.800799	0.000000	0.000000
575.224517	52.607275	2.625893	0.026920	16.258814	0.055663	7.792004	0.000000	0.000000
575.244519	52.607275	2.631985	0.026916	16.296533	0.055655	7.810081	0.000000	0.000000
575.284523	52.607275	2.628900	0.026918	16.277430	0.055659	7.800925	0.000000	0.000000
575.304524	52.607275	2.630989	0.026917	16.290366	0.055656	7.807125	0.000000	0.000000
575.324527	52.607275	2.631503	0.026917	16.293552	0.055656	7.808652	0.000000	0.000000
575.344529	52.607275	2.626626	0.026920	16.263352	0.055662	7.794179	0.000000	0.000000
575.364531	52.607275	2.634384	0.026915	16.311389	0.055652	7.817200	0.000000	0.000000
575.384532	52.607275	2.637996	0.026913	16.333751	0.055647	7.827917	0.000000	0.000000
575.384532	52.607275	2.630924	0.026917	16.289961	0.055656	7.806931	0.000000	0.000000
575.404535	52.607275	2.635752	0.026914	16.319858	0.055650	7.821259	0.000000	0.000000
575.424537	52.607275	2.626662	0.026920	16.263575	0.055662	7.794286	0.000000	0.000000
575.444539	52.607275	2.628109	0.026919	16.272535	0.055660	7.798580	0.000000	0.000000
575.464540	52.607275	2.630625	0.026917	16.288110	0.055657	7.806044	0.000000	0.000000
575.484543	52.607195	2.635468	0.026914	16.318097	0.055651	7.820415	0.000000	0.000000
575.504545	52.607275	2.631968	0.026916	16.296429	0.055655	7.810031	0.000000	0.000000
575.544549	52.607275	2.632784	0.026916	16.301479	0.055654	7.812451	0.000000	0.000000
575.564551	52.607275	2.638807	0.026912	16.338771	0.055646	7.830323	0.000000	0.000000
575.564551	52.607275	2.635083	0.026914	16.315715	0.055651	7.819274	0.000000	0.000000
575.584553	52.607195	2.625501	0.026920	16.256385	0.055663	7.790840	0.000000	0.000000
575.604555	52.607275	2.628117	0.026919	16.272584	0.055660	7.798603	0.000000	0.000000
575.624557	52.607275	2.632662	0.026916	16.300722	0.055654	7.812089	0.000000	0.000000
575.644558	52.607275	2.636601	0.026914	16.325115	0.055649	7.823779	0.000000	0.000000
575.664561	52.607275	2.635982	0.026914	16.321279	0.055650	7.821940	0.000000	0.000000
575.704565	52.607275	2.631508	0.026917	16.293582	0.055656	7.808666	0.000000	0.000000
575.704565	52.607275	2.637649	0.026913	16.331603	0.055648	7.826888	0.000000	0.000000
575.724566	52.607275	2.635105	0.026914	16.315851	0.055651	7.819339	0.000000	0.000000
575.744569	52.607275	2.633970	0.026915	16.308822	0.055653	7.815970	0.000000	0.000000
575.784573	52.607275	2.632675	0.026916	16.300804	0.055654	7.812128	0.000000	0.000000
575.804574	52.607275	2.629313	0.026918	16.279986	0.055659	7.802151	0.000000	0.000000
575.804574	52.607275	2.624452	0.026921	16.249893	0.055665	7.787728	0.000000	0.000000
575.824577	52.607275	2.620668	0.026923	16.226461	0.055669	7.776499	0.000000	0.000000
575.844579	52.607275	2.625690	0.026920	16.257553	0.055663	7.791400	0.000000	0.000000
575.864581	52.607275	2.625219	0.026921	16.254638	0.055664	7.790002	0.000000	0.000000
575.884583	52.607275	2.637641	0.026913	16.331551	0.055648	7.826863	0.000000	0.000000
575.904585	52.607275	2.634506	0.026915	16.312140	0.055652	7.817560	0.000000	0.000000
575.944589	52.607275	2.635865	0.026914	16.320558	0.055650	7.821595	0.000000	0.000000
575.964591	52.607275	2.633576	0.026915	16.306382	0.055653	7.814801	0.000000	0.000000
575.984592	52.607275	2.638152	0.026913	16.334720	0.055647	7.828382	0.000000	0.000000
576.004595	52.607275	2.630571	0.026917	16.287777	0.055657	7.805885	0.000000	0.000000
576.024597	52.607275	2.633861	0.026915	16.308152	0.055653	7.815649	0.000000	0.000000
576.024597	52.607275	2.627062	0.026919	16.266050	0.055661	7.795472	0.000000	0.000000
576.044599	52.607275	2.631008	0.026917	16.290483	0.055656	7.807182	0.000000	0.000000
576.064600	52.607275	2.631696	0.026917	16.294744	0.055655	7.809223	0.000000	0.000000
576.084603	52.607195	2.631776	0.026916	16.295240	0.055655	7.809461	0.000000	0.000000
576.104605	52.607275	2.635423	0.026914	16.317819	0.055651	7.820282	0.000000	0.000000
576.124607	52.607275	2.633817	0.026915	16.307877	0.055653	7.815517	0.000000	0.000000
576.164611	52.607275	2.634425	0.026915	16.311642	0.055652	7.817322	0.000000	0.000000
576.184613	52.607275	2.638556	0.026912	16.337219	0.055647	7.829579	0.000000	0.000000
576.204615	52.607275	2.630855	0.026917	16.289539	0.055657	7.806729	0.000000	0.000000
576.224617	52.607275	2.622616	0.026922	16.238524	0.055667	7.782280	0.000000	0.000000
576.224617	52.607275	2.631534	0.026917	16.293742	0.055656	7.808743	0.000000	0.000000
576.244618	52.607275	2.628041	0.026919	16.272110	0.055660	7.798376	0.000000	0.000000
576.264621	52.607275	2.623246	0.026922	16.242422	0.055666	7.784148	0.000000	0.000000
576.284623	52.607275	2.628387	0.026919	16.274258	0.055660	7.799405	0.000000	0.000000
576.304625	52.607275	2.629034	0.026918	16.278260	0.055659	7.801323	0.000000	0.000000
576.324626	52.607275	2.629127	0.026918	16.278837	0.055659	7.801600	0.000000	0.000000
576.364631	52.607275	2.627661	0.026919	16.269758	0.055661	7.797249	0.000000	0.000000
576.364631	52.607275	2.623189	0.026922	16.242068	0.055666	7.783979	0.000000	0.000000
576.404634	52.607275	2.632398	0.026916	16.299089	0.055655	7.811306	0.000000	0.000000
576.424637	52.607275	2.628196	0.026919	16.273074	0.055660	7.798838	0.000000	0.000000
576.444639	52.607275	2.632036	0.026916	16.296851	0.055655	7.810233	0.000000	0.000000
576.444639	52.607275	2.626254	0.026920	16.261046	0.055662	7.793074	0.000000	0.000000
576.464641	52.607275	2.632099	0.026916	16.297240	0.055655	7.810420	0.000000	0.000000
576.484643	52.607275	2.631394	0.026917	16.292876	0.055656	7.808328	0.000000	0.000000
576.504645	52.607275	2.625558	0.026920	16.256737	0.055663	7.791008	0.000000	0.000000
576.524647	52.607275	2.627742	0.026919	16.270264	0.055660	7.797491	0.000000	0.000000
576.544649	52.607275	2.628228	0.026919	16.273270	0.055660	7.798932	0.000000	0.000000
576.584652	52.607275	2.627744	0.026919	16.270275	0.055660	7.797497	0.000000	0.000000
576.604655	52.607275	2.633964	0.026915	16.308786	0.055653	7.815953	0.000000	0.000000
576.624657	52.607275	2.629839	0.026918	16.283245	0.055658	7.803712	0.000000	0.000000
576.644659	52.607275	2.632196	0.026916	16.297839	0.055655	7.810707	0.000000	0.000000
576.664660	52.607195	2.636480	0.026914	16.324364	0.055649	7.823419	0.000000	0.000000
576.664660	52.607195	2.633187	0.026916	16.303976	0.055654	7.813648	0.000000	0.000000
576.684663	52.607275	2.632497	0.026916	16.299704	0.055654	7.811601	0.000000	0.000000
576.704665	52.607275	2.631956	0.026916	16.296356	0.055655	7.809996	0.000000	0.000000
576.724667	52.607275	2.636389	0.026914	16.323800	0.055650	7.823148	0.000000	0.000000
576.744668	52.607275	2.634670	0.026915	16.313161	0.055652	7.818050	0.000000	0.000000
576.764671	52.607275	2.632328	0.026916	16.298659	0.055655	7.811100	0.000000	0.000000
576.784673	52.607275	2.628705	0.026918	16.276224	0.055659	7.800347	0.000000	0.000000
576.824677	52.607275	2.629563	0.026918	16.281535	0.055658	7.802893	0.000000	0.000000
576.844679	52.607275	2.624019	0.026921	16.247208	0.055665	7.786442	0.000000	0.000000
576.864681	52.607275	2.628216	0.026919	16.273194	0.055660	7.798895	0.000000	0.000000
576.864681	52.607275	2.617142	0.026926	16.204630	0.055674	7.766036	0.000000	0.000000
576.884683	52.607275	2.625814	0.026920	16.258321	0.055663	7.791768	0.000000	0.000000
576.904685	52.607275	2.626269	0.026920	16.261144	0.055662	7.793121	0.000000	0.000000
576.924686	52.607275	2.629975	0.026918	16.284086	0.055658	7.804115	0.000000	0.000000
576.944689	52.607275	2.627751	0.026919	16.270319	0.055660	7.797518	0.000000	0.000000
576.964691	52.607275	2.626674	0.026920	16.263646	0.055662	7.794320	0.000000	0.000000
576.984693	52.607275	2.627108	0.026919	16.266339	0.055661	7.795610	0.000000	0.000000
577.004694	52.607275	2.627177	0.026919	16.266763	0.055661	7.795814	0.000000	0.000000
577.024697	52.607275	2.627562	0.026919	16.269145	0.055661	7.796955	0.000000	0.000000
577.064701	52.607275	2.633624	0.026915	16.306682	0.055653	7.814944	0.000000	0.000000
577.084702	52.607275	2.625592	0.026920	16.256949	0.055663	7.791110	0.000000	0.000000
577.084702	52.607275	2.634751	0.026915	16.313659	0.055652	7.818288	0.000000	0.000000
577.104705	52.607195	2.632444	0.026916	16.299378	0.055654	7.811444	0.000000	0.000000
577.124707	52.607275	2.629640	0.026918	16.282011	0.055658	7.803121	0.000000	0.000000
577.144709	52.607275	2.632790	0.026916	16.301520	0.055654	7.812471	0.000000	0.000000
577.164711	52.607275	2.637616	0.026913	16.331401	0.055648	7.826791	0.000000	0.000000
577.184713	52.607275	2.638168	0.026913	16.334815	0.055647	7.828427	0.000000	0.000000
577.204715	52.607275	2.635472	0.026914	16.318124	0.055651	7.820428	0.000000	0.000000
577.244719	52.607275	2.637335	0.026913	16.329659	0.055648	7.825956	0.000000	0.000000
577.264720	52.607275	2.628289	0.026919	16.273648	0.055660	7.799113	0.000000	0.000000
577.284723	52.607275	2.624581	0.026921	16.250688	0.055665	7.788109	0.000000	0.000000
577.304725	52.607195	2.627210	0.026919	16.266965	0.055661	7.795910	0.000000	0.000000
577.304725	52.607195	2.629939	0.026918	16.283865	0.055658	7.804010	0.000000	0.000000
577.324727	52.607275	2.628025	0.026919	16.272012	0.055660	7.798329	0.000000	0.000000
577.344728	52.607275	2.625075	0.026921	16.253747	0.055664	7.789576	0.000000	0.000000
577.364731	52.607275	2.630258	0.026917	16.285839	0.055657	7.804956	0.000000	0.000000
577.384733	52.607275	2.630238	0.026917	16.285717	0.055657	7.804897	0.000000	0.000000
577.424736	52.607275	2.629471	0.026918	16.280966	0.055658	7.802620	0.000000	0.000000
577.444739	52.607275	2.635318	0.026914	16.317171	0.055651	7.819972	0.000000	0.000000
577.464741	52.607275	2.628041	0.026919	16.272113	0.055660	7.798377	0.000000	0.000000
577.484743	52.607275	2.632115	0.026916	16.297338	0.055655	7.810467	0.000000	0.000000
577.504745	52.607275	2.630559	0.026917	16.287704	0.055657	7.805849	0.000000	0.000000
577.504745	52.607275	2.627650	0.026919	16.269690	0.055661	7.797216	0.000000	0.000000
577.524746	52.607275	2.626463	0.026920	16.262342	0.055662	7.793695	0.000000	0.000000
577.544749	52.607275	2.629772	0.026918	16.282831	0.055658	7.803514	0.000000	0.000000
577.564751	52.607195	2.635096	0.026914	16.315794	0.055651	7.819311	0.000000	0.000000
577.584753	52.607275	2.635596	0.026914	16.318892	0.055651	7.820796	0.000000	0.000000
577.604754	52.607195	2.632331	0.026916	16.298675	0.055655	7.811107	0.000000	0.000000
577.624757	52.607275	2.632129	0.026916	16.297423	0.055655	7.810507	0.000000	0.000000
577.664761	52.607195	2.630078	0.026918	16.284723	0.055657	7.804421	0.000000	0.000000
577.684762	52.607275	2.632214	0.026916	16.297951	0.055655	7.810760	0.000000	0.000000
577.704765	52.607275	2.631998	0.026916	16.296612	0.055655	7.810118	0.000000	0.000000
577.724767	52.607275	2.629401	0.026918	16.280536	0.055658	7.802414	0.000000	0.000000
577.724767	52.607275	2.627782	0.026919	16.270507	0.055660	7.797608	0.000000	0.000000
577.744769	52.607195	2.635151	0.026914	16.316134	0.055651	7.819474	0.000000	0.000000
577.764771	52.607275	2.626741	0.026920	16.264065	0.055662	7.794521	0.000000	0.000000
577.784773	52.607275	2.628127	0.026919	16.272644	0.055660	7.798632	0.000000	0.000000
577.804775	52.607195	2.625909	0.026920	16.258915	0.055663	7.792052	0.000000	0.000000
577.844779	52.607275	2.632513	0.026916	16.299805	0.055654	7.811649	0.000000	0.000000
577.864780	52.607275	2.632060	0.026916	16.296998	0.055655	7.810304	0.000000	0.000000
577.884783	52.607275	2.629698	0.026918	16.282371	0.055658	7.803294	0.000000	0.000000
577.904785	52.607275	2.625581	0.026920	16.256881	0.055663	7.791078	0.000000	0.000000
577.924787	52.607275	2.625343	0.026920	16.255408	0.055664	7.790372	0.000000	0.000000
577.944788	52.607275	2.627127	0.026919	16.266456	0.055661	7.795666	0.000000	0.000000
577.944788	52.607275	2.631504	0.026917	16.293557	0.055656	7.808655	0.000000	0.000000
577.964791	52.607275	2.627446	0.026919	16.268429	0.055661	7.796612	0.000000	0.000000
577.984793	52.607275	2.631284	0.026917	16.292193	0.055656	7.808001	0.000000	0.000000
578.004795	52.607195	2.635046	0.026914	16.315483	0.055651	7.819163	0.000000	0.000000
578.024796	52.607275	2.640140	0.026911	16.347025	0.055645	7.834279	0.000000	0.000000
578.044799	52.607275	2.629976	0.026918	16.284091	0.055658	7.804118	0.000000	0.000000
578.084803	52.607275	2.629786	0.026918	16.282921	0.055658	7.803557	0.000000	0.000000
578.104805	52.607195	2.632003	0.026916	16.296644	0.055655	7.810134	0.000000	0.000000
578.124807	52.607275	2.634462	0.026915	16.311871	0.055652	7.817431	0.000000	0.000000
578.144809	52.607275	2.631582	0.026917	16.294039	0.055656	7.808885	0.000000	0.000000
578.144809	52.607275	2.628551	0.026919	16.275271	0.055659	7.799891	0.000000	0.000000
578.164811	52.607275	2.629120	0.026918	16.278796	0.055659	7.801580	0.000000	0.000000
578.184813	52.607275	2.627793	0.026919	16.270577	0.055660	7.797642	0.000000	0.000000
578.204814	52.607275	2.633340	0.026916	16.304920	0.055653	7.814100	0.000000	0.000000
578.224817	52.607275	2.628290	0.026919	16.273656	0.055660	7.799117	0.000000	0.000000
578.244819	52.607275	2.629934	0.026918	16.283835	0.055658	7.803995	0.000000	0.000000
578.284822	52.607275	2.623692	0.026922	16.245186	0.055666	7.785473	0.000000	0.000000
578.284822	52.607275	2.625691	0.026920	16.257564	0.055663	7.791405	0.000000	0.000000
578.304825	52.607195	2.615993	0.026926	16.197514	0.055675	7.762626	0.000000	0.000000
578.344829	52.607275	2.620528	0.026923	16.225592	0.055670	7.776083	0.000000	0.000000
578.364830	52.607275	2.624646	0.026921	16.251093	0.055664	7.788304	0.000000	0.000000
578.364830	52.607275	2.623074	0.026922	16.241358	0.055666	7.783638	0.000000	0.000000
578.384833	52.607275	2.620852	0.026923	16.227599	0.055669	7.777044	0.000000	0.000000
578.404835	52.607275	2.625510	0.026920	16.256440	0.055663	7.790866	0.000000	0.000000
578.424837	52.607195	2.620789	0.026923	16.227212	0.055669	7.776859	0.000000	0.000000
578.444839	52.607275	2.620968	0.026923	16.228320	0.055669	7.777390	0.000000	0.000000
578.484843	52.607275	2.619935	0.026924	16.221920	0.055670	7.774323	0.000000	0.000000
578.484843	52.607195	2.617797	0.026925	16.208684	0.055673	7.767979	0.000000	0.000000
578.524847	52.607275	2.615615	0.026927	16.195175	0.055676	7.761505	0.000000	0.000000
578.544848	52.607275	2.613267	0.026928	16.180635	0.055679	7.754537	0.000000	0.000000
578.564851	52.607275	2.624046	0.026921	16.247380	0.055665	7.786524	0.000000	0.000000
578.584853	52.607275	2.621930	0.026923	16.234277	0.055668	7.780245	0.000000	0.000000
578.584853	52.607275	2.617847	0.026925	16.208994	0.055673	7.768128	0.000000	0.000000
578.604855	52.607275	2.617291	0.026925	16.205550	0.055674	7.766477	0.000000	0.000000
578.624856	52.607275	2.619435	0.026924	16.218825	0.055671	7.772839	0.000000	0.000000
578.644859	52.607275	2.616337	0.026926	16.199643	0.055675	7.763646	0.000000	0.000000
578.664861	52.607275	2.615285	0.026927	16.193131	0.055676	7.760525	0.000000	0.000000
578.704865	52.607275	2.623481	0.026922	16.243882	0.055666	7.784848	0.000000	0.000000
578.704865	52.607275	2.624222	0.026921	16.248466	0.055665	7.787045	0.000000	0.000000
578.744869	52.607195	2.623009	0.026922	16.240958	0.055666	7.783446	0.000000	0.000000
578.764871	52.607275	2.615378	0.026927	16.193708	0.055676	7.760802	0.000000	0.000000
578.784873	52.607275	2.624543	0.026921	16.250453	0.055665	7.787997	0.000000	0.000000
578.784873	52.607275	2.616617	0.026926	16.201379	0.055675	7.764479	0.000000	0.000000
578.804874	52.607275	2.615838	0.026926	16.196555	0.055676	7.762167	0.000000	0.000000
578.824877	52.607195	2.621323	0.026923	16.230515	0.055669	7.778442	0.000000	0.000000
578.844879	52.607275	2.621439	0.026923	16.231233	0.055668	7.778786	0.000000	0.000000
578.864881	52.607275	2.624608	0.026921	16.250856	0.055664	7.788190	0.000000	0.000000
578.884882	52.607275	2.621736	0.026923	16.233076	0.055668	7.779669	0.000000	0.000000
578.924887	52.607275	2.619901	0.026924	16.221710	0.055670	7.774222	0.000000	0.000000
578.944889	52.607275	2.622634	0.026922	16.238633	0.055667	7.782332	0.000000	0.000000
578.964890	52.607275	2.626561	0.026920	16.262952	0.055662	7.793987	0.000000	0.000000
578.984893	52.607275	2.625754	0.026920	16.257951	0.055663	7.791590	0.000000	0.000000
579.004895	52.607275	2.615634	0.026927	16.195292	0.055676	7.761561	0.000000	0.000000
579.004895	52.607275	2.618871	0.026925	16.215337	0.055672	7.771168	0.000000	0.000000
579.024897	52.607275	2.622083	0.026923	16.235224	0.055668	7.780699	0.000000	0.000000
579.044899	52.607275	2.615675	0.026926	16.195545	0.055676	7.761683	0.000000	0.000000
579.064901	52.607275	2.622939	0.026922	16.240525	0.055667	7.783239	0.000000	0.000000
579.084903	52.607275	2.620085	0.026924	16.222854	0.055670	7.774770	0.000000	0.000000
579.124907	52.607195	2.619741	0.026924	16.220722	0.055671	7.773749	0.000000	0.000000
579.144908	52.607275	2.617000	0.026926	16.203748	0.055674	7.765614	0.000000	0.000000
579.164911	52.607275	2.614398	0.026927	16.187640	0.055677	7.757894	0.000000	0.000000
579.184913	52.607275	2.614527	0.026927	16.188440	0.055677	7.758277	0.000000	0.000000
579.204915	52.607275	2.615494	0.026927	16.194426	0.055676	7.761146	0.000000	0.000000
579.224916	52.607275	2.621298	0.026923	16.230362	0.055669	7.778368	0.000000	0.000000
579.224916	52.607275	2.623426	0.026922	16.243541	0.055666	7.784685	0.000000	0.000000
579.244919	52.607275	2.618669	0.026925	16.214085	0.055672	7.770568	0.000000	0.000000
579.264921	52.607275	2.618889	0.026924	16.215446	0.055672	7.771220	0.000000	0.000000
579.284923	52.607275	2.616082	0.026926	16.198066	0.055675	7.762891	0.000000	0.000000
579.304924	52.607275	2.620192	0.026924	16.223513	0.055670	7.775086	0.000000	0.000000
579.324927	52.607275	2.623578	0.026922	16.244478	0.055666	7.785133	0.000000	0.000000
579.344929	52.607275	2.620641	0.026923	16.226292	0.055670	7.776418	0.000000	0.000000
579.384933	52.607275	2.617446	0.026925	16.206511	0.055674	7.766938	0.000000	0.000000
579.404935	52.607275	2.618256	0.026925	16.211529	0.055673	7.769343	0.000000	0.000000
579.424937	52.607275	2.628839	0.026918	16.277054	0.055659	7.800745	0.000000	0.000000
579.424937	52.607275	2.616720	0.026926	16.202017	0.055674	7.764784	0.000000	0.000000
579.444939	52.607275	2.619861	0.026924	16.221463	0.055670	7.774103	0.000000	0.000000
579.464941	52.607275	2.616866	0.026926	16.202923	0.055674	7.765218	0.000000	0.000000
579.484942	52.607275	2.616607	0.026926	16.201320	0.055675	7.764450	0.000000	0.000000
579.504945	52.607275	2.618140	0.026925	16.210807	0.055673	7.768997	0.000000	0.000000
579.524947	52.607275	2.619937	0.026924	16.221936	0.055670	7.774330	0.000000	0.000000
579.564950	52.607275	2.615568	0.026927	16.194887	0.055676	7.761367	0.000000	0.000000
579.564950	52.607275	2.617751	0.026925	16.208398	0.055673	7.767842	0.000000	0.000000
579.604955	52.607275	2.610704	0.026930	16.164769	0.055682	7.746933	0.000000	0.000000
579.624957	52.607275	2.622337	0.026922	16.236795	0.055667	7.781451	0.000000	0.000000
579.644958	52.607275	2.613891	0.026928	16.184498	0.055678	7.756388	0.000000	0.000000
579.644958	52.607275	2.612915	0.026928	16.178460	0.055679	7.753494	0.000000	0.000000
579.664961	52.607275	2.610367	0.026930	16.162678	0.055683	7.745931	0.000000	0.000000
579.684963	52.607275	2.615006	0.026927	16.191402	0.055677	7.759697	0.000000	0.000000
579.704965	52.607195	2.610976	0.026929	16.166451	0.055682	7.747739	0.000000	0.000000
579.724967	52.607275	2.617013	0.026926	16.203830	0.055674	7.765653	0.000000	0.000000
579.764971	52.607275	2.615895	0.026926	16.196907	0.055676	7.762335	0.000000	0.000000
579.784973	52.607275	2.612628	0.026928	16.176682	0.055680	7.752642	0.000000	0.000000
579.804975	52.607275	2.610170	0.026930	16.161461	0.055683	7.745348	0.000000	0.000000
579.824976	52.607195	2.615031	0.026927	16.191557	0.055677	7.759771	0.000000	0.000000
579.844979	52.607275	2.616184	0.026926	16.198698	0.055675	7.763193	0.000000	0.000000
579.864981	52.607275	2.610949	0.026929	16.166282	0.055682	7.747658	0.000000	0.000000
579.864981	52.607275	2.617978	0.026925	16.209805	0.055673	7.768517	0.000000	0.000000
579.884983	52.607275	2.622507	0.026922	16.237846	0.055667	7.781955	0.000000	0.000000
579.904984	52.607275	2.626317	0.026920	16.261441	0.055662	7.793263	0.000000	0.000000
579.924987	52.607275	2.622289	0.026922	16.236498	0.055667	7.781309	0.000000	0.000000
579.944989	52.607275	2.620547	0.026923	16.225712	0.055670	7.776140	0.000000	0.000000
579.984993	52.607275	2.617620	0.026925	16.207592	0.055673	7.767456	0.000000	0.000000
580.004995	52.607275	2.621921	0.026923	16.234220	0.055668	7.780217	0.000000	0.000000
580.024997	52.607275	2.623742	0.026921	16.245496	0.055666	7.785621	0.000000	0.000000
580.044999	52.607275	2.621345	0.026923	16.230653	0.055669	7.778508	0.000000	0.000000
580.065001	52.607275	2.621600	0.026923	16.232232	0.055668	7.779265	0.000000	0.000000
580.065001	52.607275	2.624804	0.026921	16.252073	0.055664	7.788773	0.000000	0.000000
580.085002	52.607275	2.624749	0.026921	16.251727	0.055664	7.788608	0.000000	0.000000
580.105005	52.607275	2.630268	0.026917	16.285904	0.055657	7.804987	0.000000	0.000000
580.125007	52.607275	2.622040	0.026923	16.234958	0.055668	7.780571	0.000000	0.000000
580.145009	52.607275	2.620899	0.026923	16.227893	0.055669	7.777185	0.000000	0.000000
580.165010	52.607195	2.626291	0.026920	16.261280	0.055662	7.793186	0.000000	0.000000
580.185013	52.607275	2.618397	0.026925	16.212397	0.055672	7.769759	0.000000	0.000000
580.225017	52.607195	2.623359	0.026922	16.243122	0.055666	7.784484	0.000000	0.000000
580.245018	52.607275	2.621644	0.026923	16.232502	0.055668	7.779394	0.000000	0.000000
580.265021	52.607275	2.618850	0.026925	16.215207	0.055672	7.771105	0.000000	0.000000
580.285023	52.607275	2.624896	0.026921	16.252642	0.055664	7.789046	0.000000	0.000000
580.285023	52.607275	2.616194	0.026926	16.198761	0.055675	7.763223	0.000000	0.000000
580.305025	52.607195	2.615980	0.026926	16.197432	0.055675	7.762587	0.000000	0.000000
580.325027	52.607275	2.615355	0.026927	16.193566	0.055676	7.760734	0.000000	0.000000
580.345029	52.607275	2.617855	0.026925	16.209046	0.055673	7.768153	0.000000	0.000000
580.365031	52.607195	2.621314	0.026923	16.230463	0.055669	7.778417	0.000000	0.000000
580.385033	52.607275	2.619270	0.026924	16.217804	0.055671	7.772350	0.000000	0.000000
580.425036	52.607195	2.614706	0.026927	16.189548	0.055677	7.758808	0.000000	0.000000
580.425036	52.607195	2.619010	0.026924	16.216195	0.055671	7.771579	0.000000	0.000000
580.465041	52.607275	2.615803	0.026926	16.196338	0.055676	7.762062	0.000000	0.000000
580.485043	52.607275	2.615536	0.026927	16.194688	0.055676	7.761272	0.000000	0.000000
580.505044	52.607195	2.615743	0.026926	16.195970	0.055676	7.761886	0.000000	0.000000
580.505044	52.607195	2.622149	0.026922	16.235630	0.055667	7.780893	0.000000	0.000000
580.525047	52.607275	2.611147	0.026929	16.167510	0.055682	7.748247	0.000000	0.000000
580.545049	52.607275	2.612197	0.026929	16.174014	0.055680	7.751364	0.000000	0.000000
580.565051	52.607195	2.619883	0.026924	16.221601	0.055670	7.774170	0.000000	0.000000
580.585052	52.607275	2.613002	0.026928	16.178996	0.055679	7.753751	0.000000	0.000000
580.605055	52.607275	2.612444	0.026928	16.175538	0.055680	7.752094	0.000000	0.000000
580.625057	52.607195	2.618309	0.026925	16.211858	0.055672	7.769500	0.000000	0.000000
580.665061	52.607275	2.613713	0.026928	16.183401	0.055678	7.755862	0.000000	0.000000
580.685063	52.607195	2.620345	0.026924	16.224463	0.055670	7.775541	0.000000	0.000000
580.705065	52.607275	2.618020	0.026925	16.210064	0.055673	7.768641	0.000000	0.000000
580.705065	52.607275	2.621380	0.026923	16.230871	0.055669	7.778612	0.000000	0.000000
580.725067	52.607275	2.622813	0.026922	16.239741	0.055667	7.782863	0.000000	0.000000
580.745069	52.607275	2.630355	0.026917	16.286438	0.055657	7.805243	0.000000	0.000000
580.765070	52.607275	2.628107	0.026919	16.272524	0.055660	7.798574	0.000000	0.000000
580.785073	52.607275	2.616721	0.026926	16.202025	0.055674	7.764788	0.000000	0.000000
580.805075	52.607275	2.618299	0.026925	16.211795	0.055672	7.769470	0.000000	0.000000
580.845078	52.607195	2.620944	0.026923	16.228173	0.055669	7.777319	0.000000	0.000000
580.845078	52.607275	2.617198	0.026926	16.204976	0.055674	7.766202	0.000000	0.000000
580.885083	52.607275	2.623328	0.026922	16.242929	0.055666	7.784391	0.000000	0.000000
580.905085	52.607195	2.616852	0.026926	16.202833	0.055674	7.765175	0.000000	0.000000
580.925086	52.607275	2.616493	0.026926	16.200612	0.055675	7.764111	0.000000	0.000000
580.925086	52.607275	2.619835	0.026924	16.221305	0.055671	7.774028	0.000000	0.000000
580.945089	52.607275	2.618299	0.026925	16.211793	0.055672	7.769469	0.000000	0.000000
580.965091	52.607275	2.617042	0.026926	16.204009	0.055674	7.765739	0.000000	0.000000
580.985093	52.607275	2.618755	0.026925	16.214616	0.055672	7.770822	0.000000	0.000000
581.005095	52.607275	2.613078	0.026928	16.179467	0.055679	7.753977	0.000000	0.000000
581.025096	52.607275	2.618849	0.026925	16.215196	0.055672	7.771100	0.000000	0.000000
581.045099	52.607275	2.626285	0.026920	16.261242	0.055662	7.793168	0.000000	0.000000
581.065101	52.607275	2.622556	0.026922	16.238151	0.055667	7.782101	0.000000	0.000000
581.105104	52.607275	2.613271	0.026928	16.180659	0.055679	7.754549	0.000000	0.000000
581.125107	52.607275	2.617047	0.026926	16.204039	0.055674	7.765753	0.000000	0.000000
581.145109	52.607275	2.617148	0.026926	16.204668	0.055674	7.766055	0.000000	0.000000
581.145109	52.607275	2.613778	0.026928	16.183798	0.055678	7.756053	0.000000	0.000000
581.165111	52.607275	2.616962	0.026926	16.203517	0.055674	7.765503	0.000000	0.000000
581.185112	52.607275	2.617448	0.026925	16.206525	0.055674	7.766944	0.000000	0.000000
581.205115	52.607275	2.613187	0.026928	16.180139	0.055679	7.754299	0.000000	0.000000
581.225117	52.607275	2.613604	0.026928	16.182720	0.055678	7.755536	0.000000	0.000000
581.265121	52.607275	2.617772	0.026925	16.208531	0.055673	7.767906	0.000000	0.000000
581.265121	52.607275	2.618302	0.026925	16.211814	0.055672	7.769480	0.000000	0.000000
581.305125	52.607275	2.614926	0.026927	16.190909	0.055677	7.759461	0.000000	0.000000
581.325127	52.607275	2.618861	0.026925	16.215275	0.055672	7.771138	0.000000	0.000000
581.345129	52.607275	2.620568	0.026923	16.225840	0.055670	7.776201	0.000000	0.000000
581.345129	52.607275	2.616154	0.026926	16.198510	0.055675	7.763103	0.000000	0.000000
581.365130	52.607275	2.621783	0.026923	16.233365	0.055668	7.779808	0.000000	0.000000
581.385133	52.607275	2.622894	0.026922	16.240247	0.055667	7.783106	0.000000	0.000000
581.405135	52.607195	2.616746	0.026926	16.202174	0.055674	7.764860	0.000000	0.000000
581.425137	52.607275	2.614724	0.026927	16.189660	0.055677	7.758862	0.000000	0.000000
581.445138	52.607275	2.619436	0.026924	16.218835	0.055671	7.772844	0.000000	0.000000
581.485143	52.607275	2.614380	0.026927	16.187531	0.055677	7.757842	0.000000	0.000000
581.485143	52.607275	2.617872	0.026925	16.209146	0.055673	7.768201	0.000000	0.000000
581.525146	52.607275	2.618925	0.026924	16.215669	0.055672	7.771327	0.000000	0.000000
581.545149	52.607275	2.615428	0.026927	16.194018	0.055676	7.760951	0.000000	0.000000
581.565151	52.607275	2.618814	0.026925	16.214983	0.055672	7.770998	0.000000	0.000000
581.565151	52.607275	2.614076	0.026927	16.185644	0.055678	7.756937	0.000000	0.000000
581.585153	52.607275	2.615241	0.026927	16.192858	0.055676	7.760395	0.000000	0.000000
581.605155	52.607195	2.616013	0.026926	16.197639	0.055675	7.762686	0.000000	0.000000
581.625157	52.607275	2.613570	0.026928	16.182513	0.055678	7.755437	0.000000	0.000000
581.645159	52.607275	2.612603	0.026928	16.176524	0.055680	7.752567	0.000000	0.000000
581.665161	52.607195	2.614453	0.026927	16.187983	0.055677	7.758058	0.000000	0.000000
581.685163	52.607275	2.614914	0.026927	16.190836	0.055677	7.759425	0.000000	0.000000
581.705164	52.607275	2.615931	0.026926	16.197130	0.055675	7.762442	0.000000	0.000000
581.745169	52.607275	2.625024	0.026921	16.253432	0.055664	7.789425	0.000000	0.000000
581.745169	52.607275	2.620902	0.026923	16.227909	0.055669	7.777193	0.000000	0.000000
581.785172	52.607275	2.622206	0.026922	16.235987	0.055668	7.781064	0.000000	0.000000
581.785172	52.607275	2.624827	0.026921	16.252215	0.055664	7.788841	0.000000	0.000000
581.805175	52.607275	2.616980	0.026926	16.203628	0.055674	7.765556	0.000000	0.000000
581.825177	52.607275	2.618768	0.026925	16.214700	0.055672	7.770863	0.000000	0.000000
581.845179	52.607275	2.614721	0.026927	16.189641	0.055677	7.758853	0.000000	0.000000
581.865180	52.607275	2.614269	0.026927	16.186842	0.055678	7.757511	0.000000	0.000000
581.905185	52.607275	2.614706	0.026927	16.189545	0.055677	7.758807	0.000000	0.000000
581.905185	52.607275	2.612437	0.026928	16.175500	0.055680	7.752076	0.000000	0.000000
581.945189	52.607275	2.616190	0.026926	16.198736	0.055675	7.763212	0.000000	0.000000
581.965191	52.607195	2.611013	0.026929	16.166680	0.055682	7.747849	0.000000	0.000000
581.985193	52.607275	2.611562	0.026929	16.170080	0.055681	7.749478	0.000000	0.000000
581.985193	52.607275	2.614333	0.026927	16.187239	0.055677	7.757702	0.000000	0.000000
582.005195	52.607275	2.610467	0.026930	16.163299	0.055682	7.746228	0.000000	0.000000
582.025197	52.607275	2.610030	0.026930	16.160593	0.055683	7.744932	0.000000	0.000000
582.045198	52.607275	2.613165	0.026928	16.180006	0.055679	7.754235	0.000000	0.000000
582.065201	52.607275	2.608909	0.026931	16.153653	0.055684	7.741606	0.000000	0.000000
582.085203	52.607275	2.613398	0.026928	16.181446	0.055679	7.754926	0.000000	0.000000
582.125206	52.607275	2.620768	0.026923	16.227082	0.055669	7.776796	0.000000	0.000000
582.145209	52.607275	2.617191	0.026926	16.204935	0.055674	7.766183	0.000000	0.000000
582.165211	52.607275	2.620663	0.026923	16.226428	0.055669	7.776483	0.000000	0.000000
582.185213	52.607275	2.612515	0.026928	16.175980	0.055680	7.752306	0.000000	0.000000
582.205215	52.607275	2.617688	0.026925	16.208011	0.055673	7.767657	0.000000	0.000000
582.205215	52.607275	2.613868	0.026928	16.184359	0.055678	7.756322	0.000000	0.000000
582.225217	52.607275	2.617395	0.026925	16.206198	0.055674	7.766788	0.000000	0.000000
582.245219	52.607275	2.615906	0.026926	16.196977	0.055676	7.762369	0.000000	0.000000
582.265221	52.607275	2.620543	0.026923	16.225685	0.055670	7.776127	0.000000	0.000000
582.285223	52.607275	2.620526	0.026923	16.225582	0.055670	7.776077	0.000000	0.000000
582.305224	52.607275	2.624378	0.026921	16.249430	0.055665	7.787507	0.000000	0.000000
582.325227	52.607275	2.618975	0.026924	16.215977	0.055672	7.771474	0.000000	0.000000
582.345229	52.607275	2.613123	0.026928	16.179747	0.055679	7.754111	0.000000	0.000000
582.385232	52.607195	2.614009	0.026927	16.185230	0.055678	7.756739	0.000000	0.000000
582.405235	52.607275	2.617515	0.026925	16.206936	0.055673	7.767141	0.000000	0.000000
582.425237	52.607195	2.611738	0.026929	16.171166	0.055681	7.749999	0.000000	0.000000
582.425237	52.607195	2.617216	0.026925	16.205090	0.055674	7.766257	0.000000	0.000000
582.445239	52.607275	2.615129	0.026927	16.192167	0.055676	7.760063	0.000000	0.000000
582.465240	52.607275	2.613762	0.026928	16.183700	0.055678	7.756006	0.000000	0.000000
582.485243	52.607275	2.616324	0.026926	16.199566	0.055675	7.763610	0.000000	0.000000
582.505245	52.607195	2.612634	0.026928	16.176720	0.055680	7.752661	0.000000	0.000000
582.525247	52.607275	2.611261	0.026929	16.168218	0.055681	7.748586	0.000000	0.000000
582.565251	52.607275	2.617901	0.026925	16.209326	0.055673	7.768287	0.000000	0.000000
582.585253	52.607275	2.613504	0.026928	16.182102	0.055679	7.755240	0.000000	0.000000
582.605255	52.607195	2.613502	0.026928	16.182094	0.055678	7.755236	0.000000	0.000000
582.605255	52.607195	2.618601	0.026925	16.213663	0.055672	7.770365	0.000000	0.000000
582.625257	52.607275	2.611549	0.026929	16.170001	0.055681	7.749441	0.000000	0.000000
582.645258	52.607275	2.607557	0.026931	16.145282	0.055686	7.737594	0.000000	0.000000
582.665261	52.607275	2.615099	0.026927	16.191979	0.055677	7.759973	0.000000	0.000000
582.685263	52.607195	2.610260	0.026930	16.162016	0.055683	7.745614	0.000000	0.000000
582.705265	52.607195	2.605614	0.026933	16.133252	0.055688	7.731828	0.000000	0.000000
582.725266	52.607275	2.611193	0.026929	16.167796	0.055681	7.748384	0.000000	0.000000
582.745269	52.607275	2.610971	0.026929	16.166421	0.055682	7.747725	0.000000	0.000000
582.785273	52.607275	2.622673	0.026922	16.238878	0.055667	7.782450	0.000000	0.000000
582.805274	52.607275	2.624368	0.026921	16.249373	0.055665	7.787479	0.000000	0.000000
582.825277	52.607275	2.622602	0.026922	16.238437	0.055667	7.782238	0.000000	0.000000
582.845279	52.607275	2.625951	0.026920	16.259173	0.055663	7.792176	0.000000	0.000000
582.845279	52.607275	2.613526	0.026928	16.182238	0.055679	7.755305	0.000000	0.000000
582.865281	52.607275	2.615685	0.026926	16.195611	0.055676	7.761714	0.000000	0.000000
582.885283	52.607275	2.611449	0.026929	16.169378	0.055681	7.749142	0.000000	0.000000
582.905285	52.607275	2.615162	0.026927	16.192371	0.055676	7.760161	0.000000	0.000000
582.925287	52.607275	2.611053	0.026929	16.166928	0.055682	7.747968	0.000000	0.000000
582.945289	52.607275	2.612049	0.026929	16.173097	0.055680	7.750924	0.000000	0.000000
582.965291	52.607275	2.617118	0.026926	16.204483	0.055674	7.765966	0.000000	0.000000
582.985292	52.607275	2.615519	0.026927	16.194579	0.055676	7.761219	0.000000	0.000000
583.025297	52.607275	2.608723	0.026931	16.152504	0.055685	7.741055	0.000000	0.000000
583.045299	52.607275	2.610972	0.026929	16.166429	0.055682	7.747729	0.000000	0.000000
583.065300	52.607275	2.608483	0.026931	16.151018	0.055685	7.740343	0.000000	0.000000
583.065300	52.607275	2.616212	0.026926	16.198869	0.055675	7.763276	0.000000	0.000000
583.085303	52.607195	2.606172	0.026932	16.136709	0.055688	7.733485	0.000000	0.000000
583.105305	52.607275	2.610787	0.026930	16.165281	0.055682	7.747178	0.000000	0.000000
583.125307	52.607275	2.611316	0.026929	16.168558	0.055681	7.748749	0.000000	0.000000
583.145308	52.607275	2.609183	0.026930	16.155352	0.055684	7.742420	0.000000	0.000000
583.185313	52.607275	2.615040	0.026927	16.191614	0.055677	7.759799	0.000000	0.000000
583.185313	52.607275	2.608791	0.026931	16.152924	0.055685	7.741256	0.000000	0.000000
583.225317	52.607275	2.613626	0.026928	16.182862	0.055678	7.755604	0.000000	0.000000
583.245318	52.607275	2.614734	0.026927	16.189717	0.055677	7.758889	0.000000	0.000000
583.265321	52.607275	2.614405	0.026927	16.187683	0.055677	7.757915	0.000000	0.000000
583.265321	52.607275	2.609796	0.026930	16.159147	0.055683	7.744239	0.000000	0.000000
583.285323	52.607275	2.615675	0.026926	16.195548	0.055676	7.761684	0.000000	0.000000
583.305325	52.607275	2.618561	0.026925	16.213412	0.055672	7.770245	0.000000	0.000000
583.325326	52.607195	2.620474	0.026923	16.225263	0.055670	7.775925	0.000000	0.000000
583.345329	52.607195	2.615518	0.026927	16.194573	0.055676	7.761217	0.000000	0.000000
583.365331	52.607275	2.611125	0.026929	16.167371	0.055682	7.748180	0.000000	0.000000
583.405334	52.607275	2.614682	0.026927	16.189398	0.055677	7.758737	0.000000	0.000000
583.405334	52.607275	2.610242	0.026930	16.161905	0.055683	7.745560	0.000000	0.000000
583.445339	52.607275	2.607910	0.026931	16.147465	0.055686	7.738640	0.000000	0.000000
583.465341	52.607195	2.614790	0.026927	16.190068	0.055677	7.759058	0.000000	0.000000
583.485343	52.607275	2.619003	0.026924	16.216154	0.055672	7.771559	0.000000	0.000000
583.485343	52.607275	2.612074	0.026929	16.173249	0.055680	7.750997	0.000000	0.000000
583.505345	52.607275	2.614420	0.026927	16.187776	0.055677	7.757959	0.000000	0.000000
583.525347	52.607275	2.623550	0.026922	16.244306	0.055666	7.785051	0.000000	0.000000
583.545349	52.607275	2.619489	0.026924	16.219162	0.055671	7.773001	0.000000	0.000000
583.565351	52.607275	2.618127	0.026925	16.210728	0.055673	7.768959	0.000000	0.000000
583.585352	52.607195	2.620491	0.026923	16.225364	0.055670	7.775973	0.000000	0.000000
583.605355	52.607275	2.618015	0.026925	16.210034	0.055673	7.768626	0.000000	0.000000
583.625357	52.607275	2.621960	0.026923	16.234462	0.055668	7.780333	0.000000	0.000000
583.665360	52.607275	2.621211	0.026923	16.229823	0.055669	7.778110	0.000000	0.000000
583.685363	52.607275	2.610834	0.026929	16.165572	0.055682	7.747318	0.000000	0.000000
583.705365	52.607275	2.614407	0.026927	16.187694	0.055677	7.757920	0.000000	0.000000
583.705365	52.607275	2.616102	0.026926	16.198192	0.055675	7.762951	0.000000	0.000000
583.725367	52.607195	2.618732	0.026925	16.214471	0.055672	7.770753	0.000000	0.000000
583.745368	52.607275	2.618382	0.026925	16.212304	0.055672	7.769714	0.000000	0.000000
583.765371	52.607275	2.614375	0.026927	16.187498	0.055677	7.757826	0.000000	0.000000
583.785373	52.607275	2.620254	0.026924	16.223896	0.055670	7.775270	0.000000	0.000000
583.805375	52.607275	2.614377	0.026927	16.187512	0.055677	7.757832	0.000000	0.000000
583.825377	52.607275	2.614733	0.026927	16.189714	0.055677	7.758888	0.000000	0.000000
583.845379	52.607195	2.619501	0.026924	16.219238	0.055671	7.773037	0.000000	0.000000
583.885383	52.607275	2.616502	0.026926	16.200666	0.055675	7.764137	0.000000	0.000000
583.905385	52.607275	2.613476	0.026928	16.181928	0.055679	7.755156	0.000000	0.000000
583.905385	52.607275	2.610021	0.026930	16.160538	0.055683	7.744905	0.000000	0.000000
583.925386	52.607275	2.606666	0.026932	16.139763	0.055687	7.734949	0.000000	0.000000
583.945389	52.607275	2.606242	0.026932	16.137142	0.055688	7.733693	0.000000	0.000000
583.965391	52.607275	2.608282	0.026931	16.149771	0.055685	7.739745	0.000000	0.000000
583.985393	52.607275	2.614617	0.026927	16.188995	0.055677	7.758544	0.000000	0.000000
584.005394	52.607275	2.617065	0.026926	16.204154	0.055674	7.765808	0.000000	0.000000
584.025397	52.607275	2.616554	0.026926	16.200987	0.055675	7.764291	0.000000	0.000000
584.065401	52.607275	2.611753	0.026929	16.171262	0.055681	7.750045	0.000000	0.000000
584.085402	52.607275	2.613586	0.026928	16.182611	0.055678	7.755484	0.000000	0.000000
584.105405	52.607275	2.610391	0.026930	16.162828	0.055682	7.746003	0.000000	0.000000
584.125407	52.607275	2.613259	0.026928	16.180589	0.055679	7.754515	0.000000	0.000000
584.125407	52.607275	2.618568	0.026925	16.213461	0.055672	7.770269	0.000000	0.000000
584.145409	52.607275	2.612020	0.026929	16.172914	0.055680	7.750837	0.000000	0.000000
584.165411	52.607275	2.611905	0.026929	16.172201	0.055681	7.750495	0.000000	0.000000
584.185413	52.607275	2.616093	0.026926	16.198132	0.055675	7.762922	0.000000	0.000000
584.205415	52.607275	2.618233	0.026925	16.211384	0.055673	7.769273	0.000000	0.000000
584.225417	52.607195	2.610763	0.026929	16.165131	0.055682	7.747106	0.000000	0.000000
584.245419	52.607275	2.615491	0.026927	16.194407	0.055676	7.761137	0.000000	0.000000
584.265420	52.607275	2.615237	0.026927	16.192834	0.055676	7.760383	0.000000	0.000000
584.305425	52.607195	2.615481	0.026927	16.194348	0.055676	7.761109	0.000000	0.000000
584.325427	52.607275	2.609838	0.026930	16.159403	0.055683	7.744361	0.000000	0.000000
584.345428	52.607195	2.611174	0.026929	16.167679	0.055681	7.748328	0.000000	0.000000
584.345428	52.607195	2.614579	0.026927	16.188761	0.055677	7.758431	0.000000	0.000000
584.365431	52.607275	2.610623	0.026930	16.164268	0.055682	7.746693	0.000000	0.000000
584.385433	52.607275	2.609834	0.026930	16.159378	0.055683	7.744350	0.000000	0.000000
584.405435	52.607275	2.618100	0.026925	16.210562	0.055673	7.768879	0.000000	0.000000
584.425436	52.607275	2.616530	0.026926	16.200838	0.055675	7.764219	0.000000	0.000000
584.445439	52.607275	2.620983	0.026923	16.228410	0.055669	7.777433	0.000000	0.000000
584.485443	52.607195	2.617769	0.026925	16.208509	0.055673	7.767896	0.000000	0.000000
584.485443	52.607195	2.613939	0.026928	16.184795	0.055678	7.756530	0.000000	0.000000
584.525446	52.607275	2.620302	0.026924	16.224196	0.055670	7.775413	0.000000	0.000000
584.545449	52.607275	2.614797	0.026927	16.190109	0.055677	7.759077	0.000000	0.000000
584.545449	52.607275	2.613907	0.026928	16.184601	0.055678	7.756438	0.000000	0.000000
584.565451	52.607275	2.619641	0.026924	16.220101	0.055671	7.773451	0.000000	0.000000
584.585453	52.607275	2.616595	0.026926	16.201243	0.055675	7.764413	0.000000	0.000000
584.605454	52.607275	2.617079	0.026926	16.204238	0.055674	7.765849	0.000000	0.000000
584.625457	52.607275	2.617315	0.026925	16.205703	0.055674	7.766550	0.000000	0.000000
584.645459	52.607275	2.620869	0.026923	16.227708	0.055669	7.777096	0.000000	0.000000
584.685462	52.607275	2.618186	0.026925	16.211093	0.055673	7.769134	0.000000	0.000000
584.705465	52.607275	2.621468	0.026923	16.231413	0.055668	7.778872	0.000000	0.000000
584.725467	52.607275	2.618278	0.026925	16.211662	0.055672	7.769406	0.000000	0.000000
584.745469	52.607275	2.609473	0.026930	16.157146	0.055684	7.743280	0.000000	0.000000
584.765471	52.607275	2.613100	0.026928	16.179603	0.055679	7.754042	0.000000	0.000000
584.765471	52.607275	2.613467	0.026928	16.181874	0.055679	7.755130	0.000000	0.000000
584.785473	52.607275	2.613249	0.026928	16.180523	0.055679	7.754483	0.000000	0.000000
584.805475	52.607275	2.614039	0.026927	16.185418	0.055678	7.756829	0.000000	0.000000
584.825477	52.607195	2.612984	0.026928	16.178884	0.055679	7.753698	0.000000	0.000000
584.845479	52.607275	2.611892	0.026929	16.172125	0.055681	7.750458	0.000000	0.000000
584.865480	52.607275	2.613035	0.026928	16.179200	0.055679	7.753849	0.000000	0.000000
584.905485	52.607275	2.620714	0.026923	16.226744	0.055669	7.776635	0.000000	0.000000
584.925487	52.607275	2.616032	0.026926	16.197756	0.055675	7.762742	0.000000	0.000000
584.945488	52.607195	2.616074	0.026926	16.198015	0.055675	7.762866	0.000000	0.000000
584.965491	52.607195	2.621330	0.026923	16.230561	0.055669	7.778464	0.000000	0.000000
584.985493	52.607275	2.620599	0.026923	16.226036	0.055670	7.776295	0.000000	0.000000
584.985493	52.607275	2.622709	0.026922	16.239098	0.055667	7.782555	0.000000	0.000000
585.005495	52.607275	2.615740	0.026926	16.195951	0.055676	7.761877	0.000000	0.000000
585.025496	52.607275	2.621580	0.026923	16.232107	0.055668	7.779205	0.000000	0.000000
585.045499	52.607275	2.620755	0.026923	16.226997	0.055669	7.776756	0.000000	0.000000
585.065501	52.607275	2.616870	0.026926	16.202945	0.055674	7.765229	0.000000	0.000000
585.085503	52.607275	2.618294	0.026925	16.211760	0.055672	7.769453	0.000000	0.000000
585.105505	52.607275	2.618807	0.026925	16.214937	0.055672	7.770976	0.000000	0.000000
585.125507	52.607275	2.612920	0.026928	16.178490	0.055679	7.753509	0.000000	0.000000
585.165511	52.607275	2.621835	0.026923	16.233686	0.055668	7.779962	0.000000	0.000000
585.185513	52.607275	2.620613	0.026923	16.226121	0.055670	7.776336	0.000000	0.000000
585.185513	52.607275	2.620267	0.026924	16.223981	0.055670	7.775310	0.000000	0.000000
585.205514	52.607275	2.616631	0.026926	16.201467	0.055675	7.764520	0.000000	0.000000
585.225517	52.607195	2.611226	0.026929	16.167997	0.055681	7.748480	0.000000	0.000000
585.245519	52.607275	2.614526	0.026927	16.188432	0.055677	7.758273	0.000000	0.000000
585.265521	52.607275	2.621043	0.026923	16.228786	0.055669	7.777613	0.000000	0.000000
585.285522	52.607275	2.615166	0.026927	16.192393	0.055676	7.760172	0.000000	0.000000
585.325527	52.607275	2.622227	0.026922	16.236115	0.055667	7.781125	0.000000	0.000000
585.325527	52.607275	2.625233	0.026921	16.254728	0.055664	7.790046	0.000000	0.000000
585.365530	52.607275	2.620233	0.026924	16.223768	0.055670	7.775208	0.000000	0.000000
585.385533	52.607275	2.614216	0.026927	16.186515	0.055678	7.757355	0.000000	0.000000
585.405535	52.607275	2.613302	0.026928	16.180855	0.055679	7.754642	0.000000	0.000000
585.405535	52.607275	2.611971	0.026929	16.172612	0.055680	7.750692	0.000000	0.000000
585.425537	52.607195	2.604098	0.026934	16.123867	0.055690	7.727331	0.000000	0.000000
585.445539	52.607275	2.608677	0.026931	16.152218	0.055685	7.740918	0.000000	0.000000
585.465541	52.607275	2.608410	0.026931	16.150561	0.055685	7.740124	0.000000	0.000000
585.485543	52.607275	2.611303	0.026929	16.168474	0.055681	7.748709	0.000000	0.000000
585.505545	52.607275	2.619999	0.026924	16.222320	0.055670	7.774514	0.000000	0.000000
585.545548	52.607195	2.617850	0.026925	16.209010	0.055673	7.768136	0.000000	0.000000
585.545548	52.607195	2.619742	0.026924	16.220728	0.055671	7.773751	0.000000	0.000000
585.585553	52.607275	2.608159	0.026931	16.149011	0.055685	7.739381	0.000000	0.000000
585.605555	52.607195	2.620654	0.026923	16.226374	0.055669	7.776457	0.000000	0.000000
585.625556	52.607275	2.620261	0.026924	16.223943	0.055670	7.775292	0.000000	0.000000
585.625556	52.607275	2.607696	0.026931	16.146145	0.055686	7.738007	0.000000	0.000000
585.645559	52.607275	2.614165	0.026927	16.186197	0.055678	7.757202	0.000000	0.000000
585.665561	52.607195	2.616986	0.026926	16.203666	0.055674	7.765575	0.000000	0.000000
585.685563	52.607275	2.614544	0.026927	16.188541	0.055677	7.758326	0.000000	0.000000
585.705564	52.607275	2.614883	0.026927	16.190642	0.055677	7.759333	0.000000	0.000000
585.725567	52.607195	2.615434	0.026927	16.194056	0.055676	7.760969	0.000000	0.000000
585.745569	52.607275	2.615511	0.026927	16.194530	0.055676	7.761196	0.000000	0.000000
585.765571	52.607275	2.615244	0.026927	16.192875	0.055676	7.760403	0.000000	0.000000
585.805574	52.607275	2.620108	0.026924	16.222995	0.055670	7.774838	0.000000	0.000000
585.825577	52.607275	2.615672	0.026926	16.195529	0.055676	7.761675	0.000000	0.000000
585.825577	52.607275	2.617462	0.026925	16.206612	0.055674	7.766986	0.000000	0.000000
585.845579	52.607275	2.619743	0.026924	16.220733	0.055671	7.773754	0.000000	0.000000
585.865581	52.607275	2.611568	0.026929	16.170115	0.055681	7.749495	0.000000	0.000000
585.885582	52.607275	2.608787	0.026931	16.152899	0.055685	7.741244	0.000000	0.000000
585.905585	52.607275	2.609522	0.026930	16.157445	0.055684	7.743423	0.000000	0.000000
585.925587	52.607275	2.611201	0.026929	16.167842	0.055681	7.748406	0.000000	0.000000
585.965590	52.607275	2.607638	0.026931	16.145785	0.055686	7.737835	0.000000	0.000000
585.965590	52.607275	2.614109	0.026927	16.185848	0.055678	7.757035	0.000000	0.000000
586.005595	52.607275	2.607106	0.026932	16.142489	0.055687	7.736255	0.000000	0.000000
586.025597	52.607275	2.605913	0.026933	16.135105	0.055688	7.732717	0.000000	0.000000
586.045599	52.607275	2.606529	0.026932	16.138920	0.055687	7.734545	0.000000	0.000000
586.045599	52.607275	2.613578	0.026928	16.182562	0.055678	7.755460	0.000000	0.000000
586.065601	52.607275	2.610892	0.026929	16.165931	0.055682	7.747490	0.000000	0.000000
586.085603	52.607275	2.612744	0.026928	16.177401	0.055680	7.752987	0.000000	0.000000
586.105605	52.607195	2.612793	0.026928	16.177700	0.055679	7.753130	0.000000	0.000000
586.125607	52.607275	2.610655	0.026930	16.164467	0.055682	7.746788	0.000000	0.000000
586.145608	52.607275	2.619178	0.026924	16.217235	0.055671	7.772077	0.000000	0.000000
586.165611	52.607275	2.617544	0.026925	16.207116	0.055673	7.767228	0.000000	0.000000
586.205615	52.607275	2.616479	0.026926	16.200522	0.055675	7.764068	0.000000	0.000000
586.225616	52.607275	2.621665	0.026923	16.232635	0.055668	7.779458	0.000000	0.000000
586.245619	52.607275	2.620171	0.026924	16.223382	0.055670	7.775023	0.000000	0.000000
586.265621	52.607275	2.619306	0.026924	16.218030	0.055671	7.772458	0.000000	0.000000
586.265621	52.607275	2.623610	0.026922	16.244676	0.055666	7.785229	0.000000	0.000000
586.285623	52.607275	2.617765	0.026925	16.208485	0.055673	7.767884	0.000000	0.000000
586.305624	52.607275	2.621590	0.026923	16.232172	0.055668	7.779236	0.000000	0.000000
586.325627	52.607275	2.617532	0.026925	16.207045	0.055673	7.767194	0.000000	0.000000
586.345629	52.607275	2.618087	0.026925	16.210480	0.055673	7.768840	0.000000	0.000000
586.365631	52.607275	2.611512	0.026929	16.169772	0.055681	7.749331	0.000000	0.000000
586.405635	52.607275	2.614235	0.026927	16.186632	0.055678	7.757411	0.000000	0.000000
586.405635	52.607275	2.611999	0.026929	16.172786	0.055680	7.750775	0.000000	0.000000
586.445639	52.607275	2.616311	0.026926	16.199482	0.055675	7.763569	0.000000	0.000000
586.465641	52.607275	2.621581	0.026923	16.232113	0.055668	7.779207	0.000000	0.000000
586.465641	52.607275	2.610954	0.026929	16.166312	0.055682	7.747673	0.000000	0.000000
586.485642	52.607195	2.617057	0.026926	16.204102	0.055674	7.765783	0.000000	0.000000
586.505645	52.607275	2.612145	0.026929	16.173690	0.055680	7.751208	0.000000	0.000000
586.525647	52.607275	2.613652	0.026928	16.183020	0.055678	7.755680	0.000000	0.000000
586.545649	52.607275	2.615588	0.026927	16.195009	0.055676	7.761426	0.000000	0.000000
586.565650	52.607275	2.613243	0.026928	16.180485	0.055679	7.754465	0.000000	0.000000
586.585653	52.607275	2.620287	0.026924	16.224101	0.055670	7.775368	0.000000	0.000000
586.625657	52.607275	2.620824	0.026923	16.227430	0.055669	7.776963	0.000000	0.000000
586.645658	52.607275	2.617237	0.026926	16.205215	0.055674	7.766317	0.000000	0.000000
586.665661	52.607275	2.620492	0.026923	16.225369	0.055670	7.775976	0.000000	0.000000
586.685663	52.607275	2.621214	0.026923	16.229845	0.055669	7.778121	0.000000	0.000000
586.685663	52.607275	2.621100	0.026923	16.229134	0.055669	7.777780	0.000000	0.000000
586.705665	52.607275	2.622262	0.026922	16.236332	0.055667	7.781230	0.000000	0.000000
586.725667	52.607275	2.621761	0.026923	16.233232	0.055668	7.779744	0.000000	0.000000
586.745669	52.607275	2.620223	0.026924	16.223703	0.055670	7.775177	0.000000	0.000000
586.765671	52.607275	2.616496	0.026926	16.200631	0.055675	7.764120	0.000000	0.000000
586.785673	52.607275	2.613250	0.026928	16.180534	0.055679	7.754488	0.000000	0.000000
586.825676	52.607275	2.615413	0.026927	16.193926	0.055676	7.760906	0.000000	0.000000
586.845679	52.607275	2.615431	0.026927	16.194034	0.055676	7.760959	0.000000	0.000000
586.865681	52.607275	2.617650	0.026925	16.207774	0.055673	7.767543	0.000000	0.000000
586.885683	52.607275	2.624448	0.026921	16.249865	0.055665	7.787715	0.000000	0.000000
586.905684	52.607275	2.620514	0.026923	16.225505	0.055670	7.776041	0.000000	0.000000
586.905684	52.607275	2.614142	0.026927	16.186052	0.055678	7.757133	0.000000	0.000000
586.925687	52.607275	2.613564	0.026928	16.182475	0.055678	7.755419	0.000000	0.000000
586.945689	52.607275	2.613448	0.026928	16.181756	0.055679	7.755074	0.000000	0.000000
586.965691	52.607275	2.618354	0.026925	16.212136	0.055672	7.769633	0.000000	0.000000
586.985693	52.607275	2.613973	0.026928	16.185010	0.055678	7.756633	0.000000	0.000000
587.005695	52.607275	2.612490	0.026928	16.175824	0.055680	7.752231	0.000000	0.000000
587.025697	52.607195	2.612692	0.026928	16.177074	0.055679	7.752830	0.000000	0.000000
587.065701	52.607275	2.609814	0.026930	16.159259	0.055683	7.744292	0.000000	0.000000
587.085702	52.607275	2.612931	0.026928	16.178558	0.055679	7.753541	0.000000	0.000000
587.105705	52.607195	2.615272	0.026927	16.193052	0.055676	7.760488	0.000000	0.000000
587.105705	52.607195	2.615474	0.026927	16.194301	0.055676	7.761086	0.000000	0.000000
587.125707	52.607275	2.609821	0.026930	16.159297	0.055683	7.744311	0.000000	0.000000
587.145709	52.607275	2.606771	0.026932	16.140414	0.055687	7.735261	0.000000	0.000000
587.165710	52.607275	2.606814	0.026932	16.140681	0.055687	7.735389	0.000000	0.000000
587.185713	52.607195	2.611674	0.026929	16.170772	0.055681	7.749810	0.000000	0.000000
587.205715	52.607275	2.608846	0.026931	16.153264	0.055684	7.741419	0.000000	0.000000
587.244719	52.607275	2.614469	0.026927	16.188081	0.055677	7.758105	0.000000	0.000000
587.264720	52.607275	2.609678	0.026930	16.158415	0.055683	7.743888	0.000000	0.000000
587.284722	52.607275	2.605786	0.026933	16.134313	0.055688	7.732337	0.000000	0.000000
587.304725	52.607275	2.610807	0.026929	16.165403	0.055682	7.747237	0.000000	0.000000
587.324727	52.607195	2.608377	0.026931	16.150362	0.055685	7.740028	0.000000	0.000000
587.324727	52.607195	2.608146	0.026931	16.148930	0.055685	7.739342	0.000000	0.000000
587.344728	52.607275	2.603799	0.026934	16.122013	0.055691	7.726443	0.000000	0.000000
587.364730	52.607275	2.614900	0.026927	16.190749	0.055677	7.759384	0.000000	0.000000
587.384733	52.607195	2.603115	0.026934	16.117780	0.055692	7.724414	0.000000	0.000000
587.404735	52.607275	2.612924	0.026928	16.178511	0.055679	7.753519	0.000000	0.000000
587.424736	52.607275	2.613944	0.026928	16.184827	0.055678	7.756546	0.000000	0.000000
587.464741	52.607195	2.608466	0.026931	16.150909	0.055685	7.740291	0.000000	0.000000
587.464741	52.607195	2.608913	0.026931	16.153678	0.055684	7.741618	0.000000	0.000000
587.504745	52.607275	2.614292	0.026927	16.186983	0.055678	7.757579	0.000000	0.000000
587.524746	52.607275	2.609281	0.026930	16.155959	0.055684	7.742711	0.000000	0.000000
587.544749	52.607275	2.615773	0.026926	16.196155	0.055676	7.761975	0.000000	0.000000
587.544749	52.607275	2.613346	0.026928	16.181125	0.055679	7.754772	0.000000	0.000000
587.564751	52.607275	2.612859	0.026928	16.178111	0.055679	7.753327	0.000000	0.000000
587.584753	52.607275	2.607206	0.026932	16.143107	0.055687	7.736551	0.000000	0.000000
587.604754	52.607275	2.609147	0.026931	16.155129	0.055684	7.742313	0.000000	0.000000
587.644759	52.607275	2.608689	0.026931	16.152289	0.055685	7.740952	0.000000	0.000000
587.644759	52.607275	2.606925	0.026932	16.141370	0.055687	7.735719	0.000000	0.000000
587.684762	52.607275	2.611730	0.026929	16.171117	0.055681	7.749976	0.000000	0.000000
587.704764	52.607275	2.607296	0.026932	16.143665	0.055686	7.736819	0.000000	0.000000
587.724767	52.607195	2.613524	0.026928	16.182225	0.055678	7.755299	0.000000	0.000000
587.744769	52.607275	2.613814	0.026928	16.184021	0.055678	7.756160	0.000000	0.000000
587.744769	52.607275	2.610916	0.026929	16.166078	0.055682	7.747561	0.000000	0.000000
587.764771	52.607275	2.611056	0.026929	16.166947	0.055682	7.747977	0.000000	0.000000
587.784772	52.607275	2.616727	0.026926	16.202063	0.055674	7.764806	0.000000	0.000000
587.804775	52.607275	2.612632	0.026928	16.176706	0.055680	7.752654	0.000000	0.000000
587.824777	52.607275	2.605281	0.026933	16.131191	0.055689	7.730841	0.000000	0.000000
587.864780	52.607195	2.611544	0.026929	16.169966	0.055681	7.749424	0.000000	0.000000
587.884782	52.607275	2.610689	0.026930	16.164676	0.055682	7.746889	0.000000	0.000000
587.904785	52.607275	2.611071	0.026929	16.167039	0.055682	7.748021	0.000000	0.000000
587.924787	52.607275	2.609361	0.026930	16.156452	0.055684	7.742947	0.000000	0.000000
587.944788	52.607275	2.606189	0.026932	16.136810	0.055688	7.733534	0.000000	0.000000
587.964790	52.607275	2.610227	0.026930	16.161815	0.055683	7.745517	0.000000	0.000000
587.964790	52.607275	2.611862	0.026929	16.171939	0.055681	7.750370	0.000000	0.000000
587.984793	52.607275	2.616133	0.026926	16.198385	0.055675	7.763043	0.000000	0.000000
588.004795	52.607275	2.610866	0.026929	16.165768	0.055682	7.747412	0.000000	0.000000
588.024796	52.607275	2.610561	0.026930	16.163884	0.055682	7.746509	0.000000	0.000000
588.064801	52.607275	2.607210	0.026932	16.143134	0.055687	7.736564	0.000000	0.000000
588.084803	52.607275	2.612023	0.026929	16.172933	0.055680	7.750846	0.000000	0.000000
588.104805	52.607275	2.605512	0.026933	16.132623	0.055689	7.731527	0.000000	0.000000
588.124806	52.607275	2.607790	0.026931	16.146727	0.055686	7.738287	0.000000	0.000000
588.124806	52.607275	2.609178	0.026930	16.155317	0.055684	7.742403	0.000000	0.000000
588.164811	52.607275	2.614911	0.026927	16.190814	0.055677	7.759415	0.000000	0.000000
588.184813	52.607195	2.612559	0.026928	16.176254	0.055680	7.752437	0.000000	0.000000
588.184813	52.607195	2.606129	0.026932	16.136442	0.055688	7.733358	0.000000	0.000000
588.204814	52.607275	2.610117	0.026930	16.161134	0.055683	7.745191	0.000000	0.000000
588.224816	52.607275	2.612423	0.026928	16.175413	0.055680	7.752034	0.000000	0.000000
588.244819	52.607195	2.610058	0.026930	16.160769	0.055683	7.745016	0.000000	0.000000
588.284822	52.607275	2.615357	0.026927	16.193577	0.055676	7.760739	0.000000	0.000000
588.304824	52.607275	2.615758	0.026926	16.196060	0.055676	7.761929	0.000000	0.000000
588.324827	52.607275	2.619287	0.026924	16.217910	0.055671	7.772401	0.000000	0.000000
588.344829	52.607275	2.616627	0.026926	16.201442	0.055675	7.764509	0.000000	0.000000
588.364830	52.607275	2.611337	0.026929	16.168684	0.055681	7.748809	0.000000	0.000000
588.384832	52.607275	2.611790	0.026929	16.171490	0.055681	7.750154	0.000000	0.000000
588.384832	52.607275	2.614847	0.026927	16.190422	0.055677	7.759227	0.000000	0.000000
588.404835	52.607275	2.611917	0.026929	16.172280	0.055681	7.750533	0.000000	0.000000
588.424837	52.607275	2.610487	0.026930	16.163421	0.055682	7.746287	0.000000	0.000000
588.444839	52.607275	2.616500	0.026926	16.200653	0.055675	7.764130	0.000000	0.000000
588.464840	52.607195	2.615282	0.026927	16.193112	0.055676	7.760516	0.000000	0.000000
588.504845	52.607275	2.605450	0.026933	16.132236	0.055689	7.731342	0.000000	0.000000
[truncated: 1,002 more rows]
