# Supplementary material for: Stress relaxation in the presence of sudden strain bursts: Methodology and stress relaxation data of microcast aluminium microwires
Source: Data Brief. 2018 Nov 14;21:2134–41. doi: 10.1016/j.dib.2018.11.047 (PMC6265499; doi:10.1016/j.dib.2018.11.047)
Supplement: Supplementary file 2 — Supplementary material [file mmc2.zip › Data in brief/As-cast/Al4N/Al_20_r_11/Stress relaxation txt files/Al_20_r_11_Relaxcycle0008.txt]

Time[s]	Motordispl[�m]	Force[mN]	EngStrain	EngStress[MPa]	Shearstrain	Shearstress [MPa]
979.241914	163.796338	3.203226	0.086894	19.833502	0.176475	9.505166	0.000000	0.000000
979.241914	163.796338	3.205158	0.086892	19.845461	0.176473	9.510897	0.000000	0.000000
979.281919	163.803597	3.205775	0.086896	19.849286	0.176480	9.512731	0.000000	0.000000
979.301920	163.803597	3.197919	0.086901	19.800640	0.176490	9.489417	0.000000	0.000000
979.321922	163.803678	3.125572	0.086946	19.352689	0.176578	9.274737	0.000000	0.000000
979.341924	163.803678	3.098109	0.086963	19.182645	0.176612	9.193244	0.000000	0.000000
979.361927	163.803678	3.092641	0.086966	19.148789	0.176619	9.177019	0.000000	0.000000
979.381928	163.803759	3.084617	0.086971	19.099106	0.176629	9.153208	0.000000	0.000000
979.401930	163.803678	3.085231	0.086970	19.102909	0.176628	9.155031	0.000000	0.000000
979.421932	163.803759	3.077409	0.086975	19.054475	0.176638	9.131819	0.000000	0.000000
979.441935	163.803759	3.079757	0.086974	19.069018	0.176635	9.138788	0.000000	0.000000
979.461936	163.803759	3.084679	0.086971	19.099489	0.176629	9.153392	0.000000	0.000000
979.481938	163.803759	3.081961	0.086973	19.082662	0.176632	9.145328	0.000000	0.000000
979.501940	163.803839	3.087284	0.086969	19.115622	0.176626	9.161124	0.000000	0.000000
979.521942	163.803839	3.089913	0.086968	19.131900	0.176622	9.168924	0.000000	0.000000
979.541945	163.803839	3.090711	0.086967	19.136841	0.176621	9.171293	0.000000	0.000000
979.561946	163.803839	3.089365	0.086968	19.128507	0.176623	9.167299	0.000000	0.000000
979.581948	163.803920	3.087254	0.086969	19.115432	0.176626	9.161032	0.000000	0.000000
979.601950	163.803920	3.086664	0.086970	19.111784	0.176626	9.159284	0.000000	0.000000
979.621953	163.803839	3.088566	0.086969	19.123561	0.176624	9.164928	0.000000	0.000000
979.641954	163.803920	3.086962	0.086970	19.113630	0.176626	9.160169	0.000000	0.000000
979.661956	163.803839	3.089545	0.086968	19.129621	0.176623	9.167832	0.000000	0.000000
979.681958	163.803839	3.093034	0.086966	19.151226	0.176619	9.178187	0.000000	0.000000
979.701961	163.803839	3.086812	0.086970	19.112696	0.176626	9.159721	0.000000	0.000000
979.721962	163.803920	3.070619	0.086980	19.012438	0.176646	9.111673	0.000000	0.000000
979.741964	163.803920	3.075831	0.086976	19.044707	0.176640	9.127137	0.000000	0.000000
979.761966	163.803920	3.071611	0.086979	19.018577	0.176645	9.114615	0.000000	0.000000
979.781968	163.803920	3.075290	0.086977	19.041358	0.176640	9.125533	0.000000	0.000000
979.801970	163.803920	3.072523	0.086978	19.024226	0.176644	9.117322	0.000000	0.000000
979.821972	163.803920	3.072023	0.086979	19.021128	0.176644	9.115837	0.000000	0.000000
979.841974	163.803920	3.070085	0.086980	19.009130	0.176647	9.110088	0.000000	0.000000
979.861976	163.803920	3.075564	0.086977	19.043054	0.176640	9.126345	0.000000	0.000000
979.881979	163.803920	3.072001	0.086979	19.020992	0.176644	9.115772	0.000000	0.000000
979.901980	163.803920	3.072661	0.086978	19.025078	0.176644	9.117731	0.000000	0.000000
979.921982	163.803920	3.078483	0.086975	19.061125	0.176636	9.135006	0.000000	0.000000
979.941984	163.803920	3.070774	0.086980	19.013394	0.176646	9.112131	0.000000	0.000000
979.961987	163.803920	3.072232	0.086979	19.022424	0.176644	9.116458	0.000000	0.000000
979.981988	163.803920	3.071392	0.086979	19.017219	0.176645	9.113964	0.000000	0.000000
980.001990	163.803920	3.071947	0.086979	19.020660	0.176644	9.115613	0.000000	0.000000
980.021992	163.803920	3.070271	0.086980	19.010279	0.176647	9.110638	0.000000	0.000000
980.041995	163.803920	3.071158	0.086979	19.015773	0.176645	9.113271	0.000000	0.000000
980.061996	163.803920	3.066983	0.086982	18.989921	0.176651	9.100882	0.000000	0.000000
980.081998	163.803920	3.070365	0.086980	19.010865	0.176646	9.110919	0.000000	0.000000
980.102000	163.803920	3.071741	0.086979	19.019383	0.176645	9.115001	0.000000	0.000000
980.122002	163.803839	3.069131	0.086981	19.003220	0.176648	9.107255	0.000000	0.000000
980.142004	163.803920	3.073156	0.086978	19.028144	0.176643	9.119200	0.000000	0.000000
980.162006	163.803920	3.072184	0.086979	19.022124	0.176644	9.116315	0.000000	0.000000
980.182008	163.803920	3.076106	0.086976	19.046408	0.176639	9.127953	0.000000	0.000000
980.202010	163.803920	3.073563	0.086978	19.030665	0.176643	9.120408	0.000000	0.000000
980.222013	163.803920	3.068817	0.086981	19.001276	0.176648	9.106324	0.000000	0.000000
980.242014	163.803839	3.073174	0.086978	19.028258	0.176643	9.119254	0.000000	0.000000
980.262016	163.803920	3.078692	0.086975	19.062424	0.176636	9.135628	0.000000	0.000000
980.282018	163.803920	3.078115	0.086975	19.058847	0.176637	9.133914	0.000000	0.000000
980.302021	163.803920	3.074080	0.086978	19.033863	0.176642	9.121941	0.000000	0.000000
980.322022	163.803920	3.077768	0.086975	19.056699	0.176637	9.132885	0.000000	0.000000
980.342024	163.803920	3.078877	0.086975	19.063565	0.176636	9.136175	0.000000	0.000000
980.362026	163.803920	3.074795	0.086977	19.038290	0.176641	9.124062	0.000000	0.000000
980.382029	163.803920	3.085973	0.086970	19.107501	0.176627	9.157232	0.000000	0.000000
980.402030	163.803920	3.070677	0.086980	19.012792	0.176646	9.111842	0.000000	0.000000
980.422032	163.803920	3.071802	0.086979	19.019759	0.176645	9.115181	0.000000	0.000000
980.442034	163.803920	3.070569	0.086980	19.012125	0.176646	9.111523	0.000000	0.000000
980.462036	163.803839	3.070410	0.086980	19.011142	0.176646	9.111052	0.000000	0.000000
980.482038	163.803920	3.059941	0.086986	18.946319	0.176659	9.079985	0.000000	0.000000
980.502040	163.803920	3.047361	0.086994	18.868426	0.176675	9.042655	0.000000	0.000000
980.522042	163.803920	3.044621	0.086996	18.851463	0.176678	9.034526	0.000000	0.000000
980.542044	163.803920	3.045814	0.086995	18.858849	0.176677	9.038065	0.000000	0.000000
980.562047	163.803920	3.050667	0.086992	18.888896	0.176671	9.052465	0.000000	0.000000
980.582048	163.803839	3.052655	0.086991	18.901209	0.176668	9.058367	0.000000	0.000000
980.602050	163.803920	3.059192	0.086987	18.941680	0.176660	9.077762	0.000000	0.000000
980.622052	163.803920	3.053407	0.086990	18.905864	0.176667	9.060598	0.000000	0.000000
980.642055	163.803920	3.045350	0.086995	18.855979	0.176677	9.036690	0.000000	0.000000
980.662056	163.803920	3.043595	0.086996	18.845109	0.176679	9.031481	0.000000	0.000000
980.682058	163.803920	3.043314	0.086997	18.843372	0.176680	9.030648	0.000000	0.000000
980.702060	163.803920	3.048991	0.086993	18.878523	0.176673	9.047494	0.000000	0.000000
980.722063	163.803920	3.047482	0.086994	18.869177	0.176674	9.043015	0.000000	0.000000
980.742064	163.803920	3.043374	0.086997	18.843739	0.176680	9.030824	0.000000	0.000000
980.762066	163.803920	3.040225	0.086998	18.824244	0.176683	9.021481	0.000000	0.000000
980.782068	163.803920	3.047130	0.086994	18.866997	0.176675	9.041970	0.000000	0.000000
980.802070	163.803920	3.045104	0.086995	18.854452	0.176677	9.035958	0.000000	0.000000
980.822073	163.803920	3.043186	0.086997	18.842577	0.176680	9.030267	0.000000	0.000000
980.842074	163.803920	3.040571	0.086998	18.826384	0.176683	9.022507	0.000000	0.000000
980.862076	163.803920	3.044490	0.086996	18.850652	0.176678	9.034137	0.000000	0.000000
980.882078	163.803920	3.042965	0.086997	18.841208	0.176680	9.029611	0.000000	0.000000
980.902081	163.803920	3.036300	0.087001	18.799939	0.176688	9.009833	0.000000	0.000000
980.922082	163.803920	3.038417	0.087000	18.813047	0.176686	9.016115	0.000000	0.000000
980.942084	163.803920	3.045761	0.086995	18.858519	0.176677	9.037908	0.000000	0.000000
980.962086	163.803920	3.042950	0.086997	18.841118	0.176680	9.029568	0.000000	0.000000
980.982089	163.803920	3.044069	0.086996	18.848044	0.176679	9.032887	0.000000	0.000000
981.002090	163.803920	3.043777	0.086996	18.846239	0.176679	9.032022	0.000000	0.000000
981.022092	163.803839	3.050617	0.086992	18.888585	0.176671	9.052317	0.000000	0.000000
981.042094	163.803920	3.044497	0.086996	18.850695	0.176678	9.034158	0.000000	0.000000
981.062096	163.803920	3.041446	0.086998	18.831802	0.176682	9.025103	0.000000	0.000000
981.082098	163.803920	3.047150	0.086994	18.867119	0.176675	9.042029	0.000000	0.000000
981.102100	163.803920	3.053485	0.086990	18.906344	0.176667	9.060827	0.000000	0.000000
981.122102	163.803920	3.043848	0.086996	18.846680	0.176679	9.032233	0.000000	0.000000
981.142104	163.803920	3.043007	0.086997	18.841469	0.176680	9.029736	0.000000	0.000000
981.162107	163.803920	3.047142	0.086994	18.867073	0.176675	9.042007	0.000000	0.000000
981.182108	163.803920	3.041376	0.086998	18.831369	0.176682	9.024896	0.000000	0.000000
981.202110	163.803920	3.044419	0.086996	18.850211	0.176678	9.033926	0.000000	0.000000
981.222112	163.803920	3.045559	0.086995	18.857270	0.176677	9.037309	0.000000	0.000000
981.242115	163.803920	3.049901	0.086992	18.884153	0.176672	9.050193	0.000000	0.000000
981.262116	163.803920	3.043598	0.086996	18.845128	0.176679	9.031490	0.000000	0.000000
981.282118	163.803920	3.044024	0.086996	18.847769	0.176679	9.032755	0.000000	0.000000
981.302120	163.803920	3.046307	0.086995	18.861903	0.176676	9.039529	0.000000	0.000000
981.322123	163.803920	3.047074	0.086994	18.866648	0.176675	9.041803	0.000000	0.000000
981.342124	163.803920	3.034091	0.087002	18.786261	0.176691	9.003278	0.000000	0.000000
981.362126	163.803920	3.030985	0.087004	18.767030	0.176695	8.994062	0.000000	0.000000
981.382128	163.803920	3.032547	0.087003	18.776703	0.176693	8.998697	0.000000	0.000000
981.402130	163.803920	3.037587	0.087000	18.807913	0.176687	9.013654	0.000000	0.000000
981.422132	163.803839	3.035726	0.087001	18.796389	0.176689	9.008132	0.000000	0.000000
981.442134	163.803920	3.033484	0.087003	18.782505	0.176692	9.001478	0.000000	0.000000
981.462136	163.803920	3.030079	0.087005	18.761422	0.176696	8.991374	0.000000	0.000000
981.482138	163.803920	3.034082	0.087002	18.786207	0.176691	9.003252	0.000000	0.000000
981.502141	163.803920	3.027028	0.087007	18.742534	0.176700	8.982322	0.000000	0.000000
981.522142	163.803920	3.025224	0.087008	18.731364	0.176702	8.976969	0.000000	0.000000
981.542144	163.803920	3.028158	0.087006	18.749525	0.176698	8.985672	0.000000	0.000000
981.562146	163.803920	3.037085	0.087000	18.804804	0.176687	9.012164	0.000000	0.000000
981.582149	163.803920	3.033240	0.087003	18.780996	0.176692	9.000755	0.000000	0.000000
981.602150	163.803920	3.033551	0.087003	18.782918	0.176692	9.001676	0.000000	0.000000
981.622152	163.803920	3.029690	0.087005	18.759016	0.176696	8.990221	0.000000	0.000000
981.642154	163.803920	3.043798	0.086996	18.846367	0.176679	9.032083	0.000000	0.000000
981.662157	163.803920	3.036950	0.087000	18.803968	0.176687	9.011764	0.000000	0.000000
981.682158	163.803920	3.038057	0.087000	18.810820	0.176686	9.015048	0.000000	0.000000
981.702160	163.803920	3.030503	0.087004	18.764047	0.176695	8.992632	0.000000	0.000000
981.722162	163.803920	3.034601	0.087002	18.789419	0.176690	9.004792	0.000000	0.000000
981.742164	163.803920	3.033308	0.087003	18.781418	0.176692	9.000957	0.000000	0.000000
981.762167	163.803920	3.031519	0.087004	18.770338	0.176694	8.995647	0.000000	0.000000
981.782168	163.803920	3.032147	0.087003	18.774228	0.176693	8.997511	0.000000	0.000000
981.802170	163.803920	3.029953	0.087005	18.760641	0.176696	8.991000	0.000000	0.000000
981.822172	163.803920	3.035310	0.087002	18.793813	0.176689	9.006897	0.000000	0.000000
981.842175	163.803920	3.035366	0.087001	18.794159	0.176689	9.007063	0.000000	0.000000
981.862176	163.803920	3.029153	0.087005	18.755686	0.176697	8.988625	0.000000	0.000000
981.882178	163.803920	3.031431	0.087004	18.769796	0.176694	8.995387	0.000000	0.000000
981.902180	163.803920	3.033781	0.087002	18.784342	0.176691	9.002358	0.000000	0.000000
981.922183	163.803920	3.032422	0.087003	18.775930	0.176693	8.998327	0.000000	0.000000
981.942184	163.803920	3.029418	0.087005	18.757328	0.176697	8.989412	0.000000	0.000000
981.962186	163.803920	3.029991	0.087005	18.760881	0.176696	8.991114	0.000000	0.000000
981.982188	163.803920	3.034161	0.087002	18.786697	0.176691	9.003487	0.000000	0.000000
982.002190	163.803920	3.030430	0.087005	18.763598	0.176695	8.992416	0.000000	0.000000
982.022192	163.803920	3.029044	0.087005	18.755014	0.176697	8.988303	0.000000	0.000000
982.042194	163.803920	3.032347	0.087003	18.775464	0.176693	8.998104	0.000000	0.000000
982.062196	163.803920	3.030008	0.087005	18.760984	0.176696	8.991164	0.000000	0.000000
982.082198	163.803920	3.021723	0.087010	18.709683	0.176706	8.966578	0.000000	0.000000
982.102201	163.803920	3.030873	0.087004	18.766342	0.176695	8.993732	0.000000	0.000000
982.122202	163.803839	3.026734	0.087007	18.740713	0.176700	8.981449	0.000000	0.000000
982.142204	163.803920	3.022127	0.087010	18.712188	0.176706	8.967778	0.000000	0.000000
982.162206	163.803920	3.025900	0.087007	18.735549	0.176701	8.978974	0.000000	0.000000
982.182209	163.803920	3.029279	0.087005	18.756470	0.176697	8.989001	0.000000	0.000000
982.202210	163.803920	3.027847	0.087006	18.747603	0.176699	8.984751	0.000000	0.000000
982.222212	163.803920	3.026277	0.087007	18.737879	0.176700	8.980091	0.000000	0.000000
982.242214	163.803920	3.031371	0.087004	18.769423	0.176694	8.995209	0.000000	0.000000
982.262217	163.803920	3.026179	0.087007	18.737272	0.176701	8.979800	0.000000	0.000000
982.282218	163.803920	3.026504	0.087007	18.739289	0.176700	8.980767	0.000000	0.000000
982.302220	163.803920	3.029942	0.087005	18.760576	0.176696	8.990968	0.000000	0.000000
982.322222	163.803920	3.026360	0.087007	18.738396	0.176700	8.980339	0.000000	0.000000
982.342224	163.803920	3.030370	0.087005	18.763227	0.176695	8.992239	0.000000	0.000000
982.362226	163.803920	3.030513	0.087004	18.764109	0.176695	8.992662	0.000000	0.000000
982.382228	163.803920	3.027512	0.087006	18.745529	0.176699	8.983757	0.000000	0.000000
982.402230	163.803920	3.029252	0.087005	18.756304	0.176697	8.988921	0.000000	0.000000
982.422232	163.803920	3.032530	0.087003	18.776600	0.176693	8.998648	0.000000	0.000000
982.442235	163.803920	3.028305	0.087006	18.750440	0.176698	8.986111	0.000000	0.000000
982.462236	163.803920	3.023902	0.087009	18.723175	0.176703	8.973044	0.000000	0.000000
982.482238	163.803920	3.029175	0.087005	18.755822	0.176697	8.988690	0.000000	0.000000
982.502240	163.803920	3.025468	0.087008	18.732870	0.176701	8.977690	0.000000	0.000000
982.522243	163.803920	3.024755	0.087008	18.728460	0.176702	8.975577	0.000000	0.000000
982.542244	163.803920	3.025164	0.087008	18.730991	0.176702	8.976790	0.000000	0.000000
982.562246	163.803920	3.025473	0.087008	18.732903	0.176701	8.977706	0.000000	0.000000
982.582248	163.803920	3.030259	0.087005	18.762536	0.176696	8.991908	0.000000	0.000000
982.602251	163.803920	3.028490	0.087006	18.751584	0.176698	8.986659	0.000000	0.000000
982.622252	163.803920	3.028319	0.087006	18.750525	0.176698	8.986151	0.000000	0.000000
982.642254	163.803920	3.029274	0.087005	18.756438	0.176697	8.988985	0.000000	0.000000
982.662256	163.803920	3.029895	0.087005	18.760282	0.176696	8.990827	0.000000	0.000000
982.682258	163.803920	3.031270	0.087004	18.768797	0.176694	8.994908	0.000000	0.000000
982.702260	163.803920	3.033120	0.087003	18.780253	0.176692	9.000399	0.000000	0.000000
982.722262	163.803920	3.026716	0.087007	18.740599	0.176700	8.981394	0.000000	0.000000
982.742264	163.803920	3.023196	0.087009	18.718803	0.176704	8.970949	0.000000	0.000000
982.762266	163.803920	3.033166	0.087003	18.780536	0.176692	9.000534	0.000000	0.000000
982.782269	163.803920	3.030907	0.087004	18.766551	0.176695	8.993832	0.000000	0.000000
982.802270	163.803839	3.022718	0.087009	18.715847	0.176705	8.969532	0.000000	0.000000
982.822272	163.803839	3.022169	0.087010	18.712446	0.176705	8.967902	0.000000	0.000000
982.842274	163.803920	3.026972	0.087007	18.742186	0.176700	8.982155	0.000000	0.000000
982.862277	163.803920	3.032350	0.087003	18.775486	0.176693	8.998114	0.000000	0.000000
982.882278	163.803920	3.033627	0.087003	18.783392	0.176691	9.001903	0.000000	0.000000
982.902280	163.803920	3.024295	0.087008	18.725609	0.176703	8.974211	0.000000	0.000000
982.922282	163.803920	3.026300	0.087007	18.738026	0.176700	8.980161	0.000000	0.000000
982.942285	163.803920	3.034240	0.087002	18.787187	0.176691	9.003722	0.000000	0.000000
982.962286	163.803920	3.026088	0.087007	18.736714	0.176701	8.979533	0.000000	0.000000
982.982288	163.803920	3.029396	0.087005	18.757192	0.176697	8.989346	0.000000	0.000000
983.002290	163.803920	3.029905	0.087005	18.760344	0.176696	8.990857	0.000000	0.000000
983.022292	163.803920	3.031454	0.087004	18.769935	0.176694	8.995454	0.000000	0.000000
983.042295	163.803920	3.033064	0.087003	18.779905	0.176692	9.000232	0.000000	0.000000
983.062296	163.803920	3.028307	0.087006	18.750448	0.176698	8.986115	0.000000	0.000000
983.082298	163.803920	3.035789	0.087001	18.796775	0.176689	9.008317	0.000000	0.000000
983.102300	163.803920	3.029766	0.087005	18.759484	0.176696	8.990445	0.000000	0.000000
983.122303	163.803920	3.031409	0.087004	18.769660	0.176694	8.995322	0.000000	0.000000
983.142304	163.803920	3.027028	0.087007	18.742532	0.176700	8.982321	0.000000	0.000000
983.162306	163.803920	3.028571	0.087006	18.752087	0.176698	8.986900	0.000000	0.000000
983.182308	163.803920	3.028723	0.087006	18.753026	0.176697	8.987350	0.000000	0.000000
983.202311	163.803920	3.031608	0.087004	18.770891	0.176694	8.995912	0.000000	0.000000
983.222312	163.803920	3.028488	0.087006	18.751573	0.176698	8.986654	0.000000	0.000000
983.242314	163.803920	3.028789	0.087006	18.753438	0.176697	8.987547	0.000000	0.000000
983.262316	163.803920	3.025715	0.087007	18.734403	0.176701	8.978425	0.000000	0.000000
983.282318	163.803920	3.029964	0.087005	18.760712	0.176696	8.991033	0.000000	0.000000
983.302320	163.803920	3.029075	0.087005	18.755204	0.176697	8.988394	0.000000	0.000000
983.322322	163.803920	3.034864	0.087002	18.791050	0.176690	9.005573	0.000000	0.000000
983.342324	163.803920	3.033730	0.087002	18.784029	0.176691	9.002208	0.000000	0.000000
983.362326	163.803920	3.031189	0.087004	18.768294	0.176694	8.994667	0.000000	0.000000
983.382329	163.803920	3.031673	0.087004	18.771291	0.176694	8.996104	0.000000	0.000000
983.402330	163.803920	3.034141	0.087002	18.786572	0.176691	9.003427	0.000000	0.000000
983.422332	163.803920	3.033156	0.087003	18.780476	0.176692	9.000506	0.000000	0.000000
983.442334	163.803920	3.032844	0.087003	18.778543	0.176692	8.999579	0.000000	0.000000
983.462337	163.803920	3.031882	0.087004	18.772584	0.176694	8.996723	0.000000	0.000000
983.482338	163.803920	3.022947	0.087009	18.717262	0.176705	8.970210	0.000000	0.000000
983.502340	163.803920	3.032275	0.087003	18.775018	0.176693	8.997890	0.000000	0.000000
983.522342	163.803920	3.024531	0.087008	18.727068	0.176703	8.974910	0.000000	0.000000
983.542345	163.803920	3.023560	0.087009	18.721060	0.176704	8.972030	0.000000	0.000000
983.562346	163.803920	3.030359	0.087005	18.763157	0.176695	8.992205	0.000000	0.000000
983.582348	163.803920	3.023716	0.087009	18.722024	0.176704	8.972492	0.000000	0.000000
983.602350	163.803920	3.024780	0.087008	18.728615	0.176702	8.975651	0.000000	0.000000
983.622352	163.803920	3.030838	0.087004	18.766124	0.176695	8.993627	0.000000	0.000000
983.642354	163.803920	3.022741	0.087009	18.715986	0.176705	8.969599	0.000000	0.000000
983.662356	163.803920	3.031570	0.087004	18.770657	0.176694	8.995800	0.000000	0.000000
983.682358	163.803920	3.023073	0.087009	18.718046	0.176704	8.970586	0.000000	0.000000
983.702360	163.803920	3.027874	0.087006	18.747772	0.176699	8.984832	0.000000	0.000000
983.722363	163.803920	3.028425	0.087006	18.751183	0.176698	8.986467	0.000000	0.000000
983.742364	163.803920	3.024170	0.087008	18.724839	0.176703	8.973841	0.000000	0.000000
983.762366	163.803920	3.020302	0.087011	18.700884	0.176708	8.962361	0.000000	0.000000
983.782368	163.803920	3.028992	0.087005	18.754690	0.176697	8.988147	0.000000	0.000000
983.802371	163.803920	3.036559	0.087001	18.801542	0.176688	9.010601	0.000000	0.000000
983.822372	163.803920	3.044960	0.086996	18.853565	0.176678	9.035533	0.000000	0.000000
983.842374	163.803920	3.032574	0.087003	18.776869	0.176693	8.998777	0.000000	0.000000
983.862376	163.803920	3.036252	0.087001	18.799645	0.176688	9.009692	0.000000	0.000000
983.882379	163.803920	3.038436	0.087000	18.813167	0.176686	9.016172	0.000000	0.000000
983.902380	163.803920	3.037751	0.087000	18.808928	0.176686	9.014141	0.000000	0.000000
983.922382	163.803920	3.033307	0.087003	18.781407	0.176692	9.000952	0.000000	0.000000
983.942384	163.803920	3.038892	0.086999	18.815990	0.176685	9.017525	0.000000	0.000000
983.962386	163.803920	3.031798	0.087004	18.772064	0.176694	8.996474	0.000000	0.000000
983.982388	163.803920	3.033758	0.087002	18.784203	0.176691	9.002292	0.000000	0.000000
984.002390	163.803920	3.030651	0.087004	18.764964	0.176695	8.993071	0.000000	0.000000
984.022392	163.803920	3.034930	0.087002	18.791456	0.176690	9.005767	0.000000	0.000000
984.042394	163.803920	3.028311	0.087006	18.750476	0.176698	8.986128	0.000000	0.000000
984.062397	163.803920	3.027019	0.087007	18.742474	0.176700	8.982293	0.000000	0.000000
984.082398	163.803920	3.025956	0.087007	18.735894	0.176701	8.979140	0.000000	0.000000
984.102400	163.803920	3.034871	0.087002	18.791096	0.176690	9.005595	0.000000	0.000000
984.122402	163.803920	3.036103	0.087001	18.798725	0.176688	9.009251	0.000000	0.000000
984.142405	163.803920	3.034937	0.087002	18.791502	0.176690	9.005790	0.000000	0.000000
984.162406	163.803920	3.038764	0.086999	18.815195	0.176685	9.017144	0.000000	0.000000
984.182408	163.803920	3.025699	0.087007	18.734302	0.176701	8.978377	0.000000	0.000000
984.202410	163.803920	3.027953	0.087006	18.748260	0.176698	8.985066	0.000000	0.000000
984.222413	163.803920	3.027310	0.087006	18.744277	0.176699	8.983157	0.000000	0.000000
984.242414	163.803920	3.029525	0.087005	18.757995	0.176696	8.989731	0.000000	0.000000
984.262416	163.803920	3.024128	0.087008	18.724577	0.176703	8.973716	0.000000	0.000000
984.282418	163.803920	3.029377	0.087005	18.757077	0.176697	8.989292	0.000000	0.000000
984.302420	163.803920	3.033773	0.087002	18.784293	0.176691	9.002335	0.000000	0.000000
984.322423	163.803920	3.034788	0.087002	18.790576	0.176690	9.005346	0.000000	0.000000
984.342424	163.803920	3.026048	0.087007	18.736463	0.176701	8.979412	0.000000	0.000000
984.362426	163.803920	3.029978	0.087005	18.760799	0.176696	8.991075	0.000000	0.000000
984.382428	163.803920	3.029062	0.087005	18.755123	0.176697	8.988355	0.000000	0.000000
984.402431	163.803920	3.024870	0.087008	18.729170	0.176702	8.975917	0.000000	0.000000
984.422432	163.803920	3.029767	0.087005	18.759492	0.176696	8.990449	0.000000	0.000000
984.442434	163.803920	3.028479	0.087006	18.751516	0.176698	8.986626	0.000000	0.000000
984.462436	163.803920	3.022713	0.087009	18.715814	0.176705	8.969516	0.000000	0.000000
984.482439	163.803920	3.023576	0.087009	18.721158	0.176704	8.972077	0.000000	0.000000
984.502440	163.803920	3.025633	0.087007	18.733896	0.176701	8.978182	0.000000	0.000000
984.522442	163.803920	3.025920	0.087007	18.735674	0.176701	8.979034	0.000000	0.000000
984.542444	163.803920	3.027718	0.087006	18.746806	0.176699	8.984369	0.000000	0.000000
984.562446	163.803920	3.030075	0.087005	18.761395	0.176696	8.991361	0.000000	0.000000
984.582448	163.803920	3.028109	0.087006	18.749223	0.176698	8.985528	0.000000	0.000000
984.602450	163.803920	3.029639	0.087005	18.758697	0.176696	8.990068	0.000000	0.000000
984.622452	163.803920	3.031832	0.087004	18.772279	0.176694	8.996577	0.000000	0.000000
984.642454	163.803920	3.025276	0.087008	18.731683	0.176702	8.977121	0.000000	0.000000
984.662457	163.803920	3.025900	0.087007	18.735546	0.176701	8.978973	0.000000	0.000000
984.682458	163.803920	3.022398	0.087009	18.713865	0.176705	8.968582	0.000000	0.000000
984.702460	163.803920	3.025272	0.087008	18.731661	0.176702	8.977111	0.000000	0.000000
984.722462	163.803920	3.030311	0.087005	18.762860	0.176696	8.992063	0.000000	0.000000
984.742465	163.803920	3.025809	0.087007	18.734985	0.176701	8.978704	0.000000	0.000000
984.762466	163.803920	3.026068	0.087007	18.736586	0.176701	8.979471	0.000000	0.000000
984.782468	163.803920	3.025614	0.087008	18.733774	0.176701	8.978123	0.000000	0.000000
984.802470	163.803920	3.022924	0.087009	18.717118	0.176705	8.970141	0.000000	0.000000
984.822473	163.803920	3.023380	0.087009	18.719947	0.176704	8.971497	0.000000	0.000000
984.842474	163.803920	3.029052	0.087005	18.755066	0.176697	8.988328	0.000000	0.000000
984.862476	163.803920	3.025975	0.087007	18.736014	0.176701	8.979197	0.000000	0.000000
984.882478	163.803920	3.028385	0.087006	18.750933	0.176698	8.986347	0.000000	0.000000
984.902480	163.803920	3.024945	0.087008	18.729636	0.176702	8.976140	0.000000	0.000000
984.922482	163.803920	3.021816	0.087010	18.710258	0.176706	8.966853	0.000000	0.000000
984.942484	163.803920	3.028932	0.087005	18.754322	0.176697	8.987971	0.000000	0.000000
984.962486	163.803920	3.023763	0.087009	18.722318	0.176704	8.972633	0.000000	0.000000
984.982488	163.803920	3.028655	0.087006	18.752607	0.176698	8.987149	0.000000	0.000000
985.002491	163.803920	3.026254	0.087007	18.737737	0.176701	8.980023	0.000000	0.000000
985.022492	163.803920	3.028561	0.087006	18.752022	0.176698	8.986869	0.000000	0.000000
985.042494	163.803920	3.031014	0.087004	18.767213	0.176695	8.994149	0.000000	0.000000
985.062496	163.803839	3.033792	0.087002	18.784410	0.176691	9.002391	0.000000	0.000000
985.082499	163.803920	3.033240	0.087003	18.780994	0.176692	9.000754	0.000000	0.000000
985.102500	163.803920	3.031409	0.087004	18.769655	0.176694	8.995319	0.000000	0.000000
985.122502	163.803920	3.032626	0.087003	18.777190	0.176693	8.998931	0.000000	0.000000
985.142504	163.803920	3.025007	0.087008	18.730017	0.176702	8.976323	0.000000	0.000000
985.162507	163.803920	3.023912	0.087009	18.723238	0.176703	8.973074	0.000000	0.000000
985.182508	163.803920	3.024434	0.087008	18.726470	0.176703	8.974623	0.000000	0.000000
985.202510	163.803920	3.023638	0.087009	18.721539	0.176704	8.972260	0.000000	0.000000
985.222512	163.803920	3.024853	0.087008	18.729067	0.176702	8.975868	0.000000	0.000000
985.242514	163.803920	3.030495	0.087004	18.763998	0.176695	8.992608	0.000000	0.000000
985.262516	163.803920	3.028787	0.087006	18.753424	0.176697	8.987541	0.000000	0.000000
985.282518	163.803920	3.022019	0.087010	18.711518	0.176706	8.967458	0.000000	0.000000
985.302520	163.803920	3.028989	0.087005	18.754671	0.176697	8.988138	0.000000	0.000000
985.322522	163.803920	3.024849	0.087008	18.729042	0.176702	8.975856	0.000000	0.000000
985.342525	163.803920	3.025701	0.087007	18.734315	0.176701	8.978383	0.000000	0.000000
985.362526	163.803920	3.025475	0.087008	18.732919	0.176701	8.977714	0.000000	0.000000
985.382528	163.803920	3.028136	0.087006	18.749389	0.176698	8.985607	0.000000	0.000000
985.402530	163.803920	3.029784	0.087005	18.759596	0.176696	8.990499	0.000000	0.000000
985.422533	163.803920	3.034858	0.087002	18.791012	0.176690	9.005555	0.000000	0.000000
985.442534	163.803920	3.028285	0.087006	18.750315	0.176698	8.986051	0.000000	0.000000
985.462536	163.803920	3.033867	0.087002	18.784876	0.176691	9.002614	0.000000	0.000000
985.482538	163.803920	3.036130	0.087001	18.798891	0.176688	9.009331	0.000000	0.000000
985.502541	163.803920	3.034729	0.087002	18.790217	0.176690	9.005174	0.000000	0.000000
985.522542	163.803920	3.028271	0.087006	18.750231	0.176698	8.986010	0.000000	0.000000
985.542544	163.803920	3.029481	0.087005	18.757720	0.176697	8.989600	0.000000	0.000000
985.562546	163.803920	3.028409	0.087006	18.751080	0.176698	8.986417	0.000000	0.000000
985.582548	163.803920	3.031897	0.087004	18.772682	0.176694	8.996770	0.000000	0.000000
985.602551	163.803920	3.028227	0.087006	18.749956	0.176698	8.985879	0.000000	0.000000
985.622552	163.803920	3.024083	0.087008	18.724297	0.176703	8.973582	0.000000	0.000000
985.642554	163.803920	3.022648	0.087009	18.715414	0.176705	8.969325	0.000000	0.000000
985.662556	163.803920	3.027182	0.087007	18.743484	0.176699	8.982777	0.000000	0.000000
985.682559	163.803920	3.024131	0.087008	18.724594	0.176703	8.973724	0.000000	0.000000
985.702560	163.803920	3.027104	0.087007	18.743003	0.176699	8.982546	0.000000	0.000000
985.722562	163.803920	3.023449	0.087009	18.720371	0.176704	8.971700	0.000000	0.000000
985.742564	163.803920	3.032018	0.087004	18.773431	0.176693	8.997129	0.000000	0.000000
985.762567	163.803920	3.025428	0.087008	18.732625	0.176702	8.977573	0.000000	0.000000
985.782568	163.803920	3.024924	0.087008	18.729505	0.176702	8.976078	0.000000	0.000000
985.802570	163.803920	3.027315	0.087006	18.744309	0.176699	8.983173	0.000000	0.000000
985.822572	163.803920	3.029396	0.087005	18.757194	0.176697	8.989348	0.000000	0.000000
985.842574	163.803920	3.026781	0.087007	18.741004	0.176700	8.981589	0.000000	0.000000
985.862576	163.803920	3.027379	0.087006	18.744707	0.176699	8.983363	0.000000	0.000000
985.882578	163.803920	3.024662	0.087008	18.727880	0.176702	8.975299	0.000000	0.000000
985.902580	163.803920	3.022666	0.087009	18.715525	0.176705	8.969378	0.000000	0.000000
985.922582	163.803920	3.026393	0.087007	18.738598	0.176700	8.980435	0.000000	0.000000
985.942585	163.803920	3.034496	0.087002	18.788774	0.176690	9.004482	0.000000	0.000000
985.962586	163.803920	3.024488	0.087008	18.726804	0.176703	8.974783	0.000000	0.000000
985.982588	163.803920	3.032467	0.087003	18.776208	0.176693	8.998460	0.000000	0.000000
986.002590	163.803920	3.028655	0.087006	18.752607	0.176698	8.987149	0.000000	0.000000
986.022593	163.803920	3.026224	0.087007	18.737555	0.176701	8.979936	0.000000	0.000000
986.042594	163.803920	3.032316	0.087003	18.775274	0.176693	8.998012	0.000000	0.000000
986.062596	163.803920	3.026269	0.087007	18.737833	0.176700	8.980069	0.000000	0.000000
986.082598	163.803920	3.026845	0.087007	18.741396	0.176700	8.981777	0.000000	0.000000
986.102601	163.803920	3.031017	0.087004	18.767229	0.176695	8.994157	0.000000	0.000000
986.122602	163.803920	3.032128	0.087003	18.774111	0.176693	8.997455	0.000000	0.000000
986.142604	163.803920	3.026332	0.087007	18.738219	0.176700	8.980254	0.000000	0.000000
986.162606	163.803920	3.029246	0.087005	18.756263	0.176697	8.988902	0.000000	0.000000
986.182608	163.803920	3.024100	0.087008	18.724403	0.176703	8.973633	0.000000	0.000000
986.202610	163.803920	3.030157	0.087005	18.761904	0.176696	8.991605	0.000000	0.000000
986.222612	163.803920	3.032459	0.087003	18.776161	0.176693	8.998438	0.000000	0.000000
986.242614	163.803920	3.030374	0.087005	18.763252	0.176695	8.992251	0.000000	0.000000
986.262616	163.803920	3.026806	0.087007	18.741160	0.176700	8.981663	0.000000	0.000000
986.282619	163.803920	3.034817	0.087002	18.790759	0.176690	9.005433	0.000000	0.000000
986.302620	163.803920	3.026572	0.087007	18.739711	0.176700	8.980969	0.000000	0.000000
986.322622	163.803920	3.030608	0.087004	18.764700	0.176695	8.992945	0.000000	0.000000
986.342624	163.803920	3.022969	0.087009	18.717401	0.176705	8.970277	0.000000	0.000000
986.362627	163.803920	3.031605	0.087004	18.770869	0.176694	8.995901	0.000000	0.000000
986.382628	163.803920	3.025909	0.087007	18.735606	0.176701	8.979002	0.000000	0.000000
986.402630	163.803920	3.026973	0.087007	18.742189	0.176700	8.982156	0.000000	0.000000
986.422632	163.803920	3.025861	0.087007	18.735304	0.176701	8.978857	0.000000	0.000000
986.442635	163.803920	3.024364	0.087008	18.726034	0.176703	8.974414	0.000000	0.000000
986.462636	163.803920	3.025282	0.087008	18.731724	0.176702	8.977141	0.000000	0.000000
986.482638	163.803920	3.026731	0.087007	18.740694	0.176700	8.981440	0.000000	0.000000
986.502640	163.803920	3.021676	0.087010	18.709392	0.176706	8.966439	0.000000	0.000000
986.522642	163.803920	3.019933	0.087011	18.698603	0.176708	8.961268	0.000000	0.000000
986.542645	163.803920	3.029923	0.087005	18.760456	0.176696	8.990911	0.000000	0.000000
986.562646	163.803920	3.021924	0.087010	18.710930	0.176706	8.967176	0.000000	0.000000
986.582648	163.803920	3.023777	0.087009	18.722405	0.176704	8.972675	0.000000	0.000000
986.602650	163.803920	3.021696	0.087010	18.709520	0.176706	8.966500	0.000000	0.000000
986.622653	163.803920	3.025253	0.087008	18.731544	0.176702	8.977055	0.000000	0.000000
986.642654	163.803920	3.024779	0.087008	18.728607	0.176702	8.975647	0.000000	0.000000
986.662656	163.803920	3.025276	0.087008	18.731686	0.176702	8.977123	0.000000	0.000000
986.682658	163.803920	3.023761	0.087009	18.722302	0.176704	8.972625	0.000000	0.000000
986.702661	163.803920	3.025812	0.087007	18.735001	0.176701	8.978712	0.000000	0.000000
986.722662	163.803920	3.021354	0.087010	18.707399	0.176707	8.965483	0.000000	0.000000
986.742664	163.803920	3.026618	0.087007	18.739994	0.176700	8.981105	0.000000	0.000000
986.762666	163.803920	3.029915	0.087005	18.760410	0.176696	8.990889	0.000000	0.000000
986.782668	163.803920	3.030418	0.087005	18.763519	0.176695	8.992379	0.000000	0.000000
986.802670	163.803839	3.027389	0.087006	18.744767	0.176699	8.983392	0.000000	0.000000
986.822672	163.803920	3.026751	0.087007	18.740814	0.176700	8.981497	0.000000	0.000000
986.842674	163.803920	3.028170	0.087006	18.749604	0.176698	8.985710	0.000000	0.000000
986.862676	163.803920	3.025275	0.087008	18.731677	0.176702	8.977119	0.000000	0.000000
986.882679	163.803920	3.030989	0.087004	18.767058	0.176695	8.994075	0.000000	0.000000
986.902680	163.803920	3.026736	0.087007	18.740724	0.176700	8.981454	0.000000	0.000000
986.922682	163.803920	3.024932	0.087008	18.729551	0.176702	8.976100	0.000000	0.000000
986.942684	163.803839	3.024564	0.087008	18.727273	0.176702	8.975008	0.000000	0.000000
986.962687	163.803920	3.023622	0.087009	18.721441	0.176704	8.972213	0.000000	0.000000
986.982688	163.803920	3.031059	0.087004	18.767488	0.176695	8.994281	0.000000	0.000000
987.002690	163.803920	3.025252	0.087008	18.731536	0.176702	8.977051	0.000000	0.000000
987.022692	163.803839	3.026663	0.087007	18.740275	0.176700	8.981239	0.000000	0.000000
987.042695	163.803920	3.033790	0.087002	18.784399	0.176691	9.002386	0.000000	0.000000
987.062696	163.803920	3.027174	0.087007	18.743433	0.176699	8.982753	0.000000	0.000000
987.082698	163.803920	3.022740	0.087009	18.715980	0.176705	8.969596	0.000000	0.000000
987.102700	163.803920	3.024580	0.087008	18.727373	0.176703	8.975056	0.000000	0.000000
987.122702	163.803920	3.028497	0.087006	18.751630	0.176698	8.986681	0.000000	0.000000
987.142704	163.803920	3.024545	0.087008	18.727158	0.176703	8.974953	0.000000	0.000000
987.162706	163.803920	3.022565	0.087009	18.714897	0.176705	8.969077	0.000000	0.000000
987.182708	163.803920	3.032131	0.087003	18.774125	0.176693	8.997462	0.000000	0.000000
987.202710	163.803920	3.027563	0.087006	18.745845	0.176699	8.983908	0.000000	0.000000
987.222713	163.803920	3.015987	0.087013	18.674170	0.176713	8.949558	0.000000	0.000000
987.242714	163.803920	3.020911	0.087010	18.704658	0.176707	8.964170	0.000000	0.000000
987.262716	163.803920	3.025116	0.087008	18.730695	0.176702	8.976648	0.000000	0.000000
987.282718	163.803920	3.024057	0.087008	18.724139	0.176703	8.973506	0.000000	0.000000
987.302721	163.803920	3.021189	0.087010	18.706381	0.176707	8.964996	0.000000	0.000000
987.322722	163.803920	3.018810	0.087012	18.691647	0.176710	8.957934	0.000000	0.000000
987.342724	163.803920	3.016779	0.087013	18.679073	0.176712	8.951908	0.000000	0.000000
987.362726	163.803920	3.021881	0.087010	18.710663	0.176706	8.967048	0.000000	0.000000
987.382729	163.803920	3.017276	0.087013	18.682152	0.176712	8.953384	0.000000	0.000000
987.402730	163.803920	3.024014	0.087008	18.723867	0.176703	8.973376	0.000000	0.000000
987.422732	163.803920	3.018142	0.087012	18.687509	0.176710	8.955951	0.000000	0.000000
987.442734	163.803920	3.022341	0.087010	18.713514	0.176705	8.968414	0.000000	0.000000
987.462736	163.803920	3.014734	0.087014	18.666413	0.176715	8.945841	0.000000	0.000000
987.482738	163.803920	3.015586	0.087014	18.671684	0.176714	8.948367	0.000000	0.000000
987.502740	163.803920	3.014307	0.087014	18.663765	0.176715	8.944572	0.000000	0.000000
987.522742	163.803920	3.017904	0.087012	18.686036	0.176711	8.955245	0.000000	0.000000
987.542744	163.803920	3.019573	0.087011	18.696373	0.176709	8.960199	0.000000	0.000000
987.562747	163.803920	3.023985	0.087009	18.723687	0.176703	8.973290	0.000000	0.000000
987.582748	163.803920	3.021894	0.087010	18.710745	0.176706	8.967087	0.000000	0.000000
987.602750	163.803839	3.022542	0.087009	18.714758	0.176705	8.969010	0.000000	0.000000
987.622752	163.803920	3.026599	0.087007	18.739875	0.176700	8.981047	0.000000	0.000000
987.642755	163.803920	3.014584	0.087014	18.665482	0.176715	8.945395	0.000000	0.000000
987.662756	163.803920	3.023443	0.087009	18.720333	0.176704	8.971682	0.000000	0.000000
987.682758	163.803920	3.021798	0.087010	18.710146	0.176706	8.966800	0.000000	0.000000
987.702760	163.803920	3.019896	0.087011	18.698372	0.176708	8.961157	0.000000	0.000000
987.722763	163.803920	3.020633	0.087011	18.702934	0.176707	8.963344	0.000000	0.000000
987.742764	163.803920	3.020546	0.087011	18.702398	0.176708	8.963087	0.000000	0.000000
987.762766	163.803920	3.020579	0.087011	18.702602	0.176707	8.963185	0.000000	0.000000
987.782768	163.803920	3.021456	0.087010	18.708033	0.176706	8.965787	0.000000	0.000000
987.802770	163.803920	3.022188	0.087010	18.712564	0.176705	8.967959	0.000000	0.000000
987.822773	163.803920	3.018023	0.087012	18.686774	0.176711	8.955599	0.000000	0.000000
987.842774	163.803920	3.018608	0.087012	18.690398	0.176710	8.957336	0.000000	0.000000
987.862776	163.803920	3.013017	0.087015	18.655780	0.176717	8.940745	0.000000	0.000000
987.882778	163.803920	3.023032	0.087009	18.717791	0.176704	8.970464	0.000000	0.000000
987.902781	163.803920	3.024677	0.087008	18.727972	0.176702	8.975343	0.000000	0.000000
987.922782	163.803920	3.020389	0.087011	18.701426	0.176708	8.962621	0.000000	0.000000
987.942784	163.803920	3.013532	0.087015	18.658970	0.176716	8.942274	0.000000	0.000000
987.962786	163.803920	3.020287	0.087011	18.700795	0.176708	8.962318	0.000000	0.000000
987.982789	163.803920	3.014519	0.087014	18.665079	0.176715	8.945202	0.000000	0.000000
988.002790	163.803920	3.019422	0.087011	18.695440	0.176709	8.959752	0.000000	0.000000
988.022792	163.803920	3.014381	0.087014	18.664222	0.176715	8.944791	0.000000	0.000000
988.042794	163.803920	3.014503	0.087014	18.664981	0.176715	8.945155	0.000000	0.000000
988.062796	163.803920	3.021034	0.087010	18.705417	0.176707	8.964534	0.000000	0.000000
988.082798	163.803920	3.021954	0.087010	18.711112	0.176706	8.967263	0.000000	0.000000
988.102800	163.803920	3.021969	0.087010	18.711205	0.176706	8.967307	0.000000	0.000000
988.122802	163.803920	3.023327	0.087009	18.719615	0.176704	8.971338	0.000000	0.000000
988.142804	163.803920	3.016507	0.087013	18.677390	0.176712	8.951102	0.000000	0.000000
988.162807	163.803920	3.020623	0.087011	18.702875	0.176707	8.963315	0.000000	0.000000
988.182808	163.803920	3.024980	0.087008	18.729853	0.176702	8.976245	0.000000	0.000000
988.202810	163.803920	3.021910	0.087010	18.710843	0.176706	8.967134	0.000000	0.000000
988.222812	163.803920	3.018062	0.087012	18.687019	0.176711	8.955716	0.000000	0.000000
988.242815	163.803920	3.019555	0.087011	18.696259	0.176709	8.960145	0.000000	0.000000
988.262816	163.803920	3.018246	0.087012	18.688157	0.176710	8.956262	0.000000	0.000000
988.282818	163.803920	3.020167	0.087011	18.700051	0.176708	8.961962	0.000000	0.000000
988.302820	163.803920	3.022534	0.087009	18.714703	0.176705	8.968984	0.000000	0.000000
988.322823	163.803920	3.019562	0.087011	18.696305	0.176709	8.960167	0.000000	0.000000
988.342824	163.803920	3.025281	0.087008	18.731713	0.176702	8.977136	0.000000	0.000000
988.362826	163.803839	3.023829	0.087009	18.722726	0.176703	8.972829	0.000000	0.000000
988.382828	163.803920	3.022297	0.087010	18.713236	0.176705	8.968281	0.000000	0.000000
988.402830	163.803920	3.022242	0.087010	18.712901	0.176705	8.968120	0.000000	0.000000
988.422832	163.803920	3.021945	0.087010	18.711058	0.176706	8.967237	0.000000	0.000000
988.442834	163.803920	3.022369	0.087010	18.713685	0.176705	8.968496	0.000000	0.000000
988.462836	163.803920	3.024164	0.087008	18.724801	0.176703	8.973823	0.000000	0.000000
988.482838	163.803920	3.018388	0.087012	18.689037	0.176710	8.956683	0.000000	0.000000
988.502841	163.803920	3.021956	0.087010	18.711129	0.176706	8.967271	0.000000	0.000000
988.522842	163.803920	3.023854	0.087009	18.722881	0.176703	8.972903	0.000000	0.000000
988.542844	163.803920	3.023026	0.087009	18.717752	0.176704	8.970445	0.000000	0.000000
988.562846	163.803920	3.025695	0.087007	18.734277	0.176701	8.978365	0.000000	0.000000
988.582849	163.803920	3.022705	0.087009	18.715768	0.176705	8.969494	0.000000	0.000000
988.602850	163.803920	3.024809	0.087008	18.728794	0.176702	8.975737	0.000000	0.000000
988.622852	163.803920	3.022059	0.087010	18.711763	0.176706	8.967575	0.000000	0.000000
988.642854	163.803920	3.019853	0.087011	18.698105	0.176708	8.961029	0.000000	0.000000
988.662857	163.803920	3.026433	0.087007	18.738846	0.176700	8.980554	0.000000	0.000000
988.682858	163.803839	3.022526	0.087009	18.714654	0.176705	8.968961	0.000000	0.000000
988.702860	163.803920	3.020580	0.087011	18.702605	0.176707	8.963186	0.000000	0.000000
988.722862	163.803920	3.014400	0.087014	18.664342	0.176715	8.944848	0.000000	0.000000
988.742864	163.803920	3.023963	0.087009	18.723551	0.176703	8.973224	0.000000	0.000000
988.762866	163.803920	3.017806	0.087012	18.685432	0.176711	8.954956	0.000000	0.000000
988.782868	163.803920	3.016893	0.087013	18.679778	0.176712	8.952246	0.000000	0.000000
988.802870	163.803920	3.023255	0.087009	18.719168	0.176704	8.971124	0.000000	0.000000
988.822872	163.803920	3.022662	0.087009	18.715498	0.176705	8.969365	0.000000	0.000000
988.842875	163.803920	3.025764	0.087007	18.734705	0.176701	8.978570	0.000000	0.000000
988.862876	163.803920	3.023645	0.087009	18.721583	0.176704	8.972281	0.000000	0.000000
988.882878	163.803920	3.017706	0.087012	18.684814	0.176711	8.954660	0.000000	0.000000
988.902880	163.803920	3.020543	0.087011	18.702376	0.176708	8.963076	0.000000	0.000000
988.922883	163.803920	3.021297	0.087010	18.707048	0.176707	8.965315	0.000000	0.000000
988.942884	163.803920	3.024845	0.087008	18.729015	0.176702	8.975843	0.000000	0.000000
988.962886	163.803920	3.023101	0.087009	18.718215	0.176704	8.970667	0.000000	0.000000
988.982888	163.803920	3.024838	0.087008	18.728971	0.176702	8.975822	0.000000	0.000000
989.002891	163.803920	3.021802	0.087010	18.710173	0.176706	8.966813	0.000000	0.000000
989.022892	163.803920	3.015172	0.087014	18.669125	0.176714	8.947141	0.000000	0.000000
989.042894	163.803920	3.020081	0.087011	18.699521	0.176708	8.961708	0.000000	0.000000
989.062896	163.803920	3.022039	0.087010	18.711641	0.176706	8.967516	0.000000	0.000000
989.082898	163.803920	3.024120	0.087008	18.724526	0.176703	8.973691	0.000000	0.000000
989.102901	163.803920	3.021379	0.087010	18.707554	0.176706	8.965558	0.000000	0.000000
989.122902	163.803920	3.019851	0.087011	18.698097	0.176708	8.961025	0.000000	0.000000
989.142904	163.803920	3.019953	0.087011	18.698728	0.176708	8.961328	0.000000	0.000000
989.162906	163.803920	3.022694	0.087009	18.715697	0.176705	8.969460	0.000000	0.000000
989.182909	163.803920	3.023638	0.087009	18.721539	0.176704	8.972260	0.000000	0.000000
989.202910	163.803920	3.017750	0.087012	18.685084	0.176711	8.954789	0.000000	0.000000
989.222912	163.803920	3.020900	0.087010	18.704590	0.176707	8.964137	0.000000	0.000000
989.242914	163.803920	3.018523	0.087012	18.689870	0.176710	8.957083	0.000000	0.000000
989.262917	163.803920	3.020894	0.087010	18.704549	0.176707	8.964117	0.000000	0.000000
989.282918	163.803920	3.018732	0.087012	18.691168	0.176710	8.957705	0.000000	0.000000
989.302920	163.803920	3.015347	0.087014	18.670208	0.176714	8.947660	0.000000	0.000000
989.322922	163.803920	3.010446	0.087017	18.639862	0.176720	8.933116	0.000000	0.000000
989.342924	163.803920	3.021173	0.087010	18.706280	0.176707	8.964947	0.000000	0.000000
989.361926	163.803920	3.015871	0.087014	18.673448	0.176713	8.949213	0.000000	0.000000
989.381928	163.803920	3.015582	0.087014	18.671660	0.176714	8.948355	0.000000	0.000000
989.401930	163.803920	3.015824	0.087014	18.673160	0.176713	8.949074	0.000000	0.000000
989.421932	163.803920	3.022051	0.087010	18.711717	0.176706	8.967553	0.000000	0.000000
989.441934	163.803920	3.010043	0.087017	18.637368	0.176720	8.931921	0.000000	0.000000
989.461936	163.803920	3.017384	0.087013	18.682816	0.176711	8.953702	0.000000	0.000000
989.481938	163.803920	3.013029	0.087015	18.655856	0.176717	8.940782	0.000000	0.000000
989.501940	163.803920	3.019297	0.087011	18.694664	0.176709	8.959380	0.000000	0.000000
989.521942	163.803920	3.012992	0.087015	18.655625	0.176717	8.940671	0.000000	0.000000
989.541944	163.803920	3.021173	0.087010	18.706277	0.176707	8.964946	0.000000	0.000000
989.561946	163.803920	3.015420	0.087014	18.670658	0.176714	8.947875	0.000000	0.000000
989.581948	163.803839	3.019935	0.087011	18.698611	0.176708	8.961272	0.000000	0.000000
989.601950	163.803920	3.022031	0.087010	18.711589	0.176706	8.967491	0.000000	0.000000
989.621952	163.803920	3.022323	0.087010	18.713397	0.176705	8.968358	0.000000	0.000000
989.641954	163.803920	3.022254	0.087010	18.712972	0.176705	8.968154	0.000000	0.000000
989.661956	163.803920	3.020838	0.087010	18.704206	0.176707	8.963953	0.000000	0.000000
989.681958	163.803920	3.009822	0.087017	18.635996	0.176721	8.931264	0.000000	0.000000
989.701960	163.803920	3.015604	0.087014	18.671796	0.176714	8.948421	0.000000	0.000000
989.721962	163.803920	3.016528	0.087013	18.677521	0.176712	8.951164	0.000000	0.000000
989.741964	163.803920	3.017632	0.087012	18.684351	0.176711	8.954438	0.000000	0.000000
989.761966	163.803920	3.019745	0.087011	18.697435	0.176708	8.960708	0.000000	0.000000
989.781968	163.803920	3.025901	0.087007	18.735554	0.176701	8.978977	0.000000	0.000000
989.801970	163.803920	3.017824	0.087012	18.685544	0.176711	8.955009	0.000000	0.000000
989.821972	163.803920	3.021674	0.087010	18.709381	0.176706	8.966433	0.000000	0.000000
989.841974	163.803920	3.022946	0.087009	18.717254	0.176705	8.970207	0.000000	0.000000
989.861976	163.803920	3.021183	0.087010	18.706340	0.176707	8.964976	0.000000	0.000000
989.881978	163.803920	3.025261	0.087008	18.731593	0.176702	8.977078	0.000000	0.000000
989.901980	163.803920	3.018311	0.087012	18.688557	0.176710	8.956454	0.000000	0.000000
989.921982	163.803920	3.027731	0.087006	18.746882	0.176699	8.984406	0.000000	0.000000
989.941984	163.803920	3.022758	0.087009	18.716094	0.176705	8.969651	0.000000	0.000000
989.961986	163.803920	3.016542	0.087013	18.677605	0.176712	8.951205	0.000000	0.000000
989.981988	163.803920	3.023685	0.087009	18.721833	0.176704	8.972401	0.000000	0.000000
990.001990	163.803920	3.016963	0.087013	18.680213	0.176712	8.952455	0.000000	0.000000
990.021992	163.803920	3.019313	0.087011	18.694764	0.176709	8.959428	0.000000	0.000000
990.041994	163.803920	3.016105	0.087013	18.674896	0.176713	8.949907	0.000000	0.000000
990.061996	163.803920	3.013737	0.087015	18.660239	0.176716	8.942882	0.000000	0.000000
990.081998	163.803920	3.008970	0.087018	18.630720	0.176722	8.928735	0.000000	0.000000
990.102000	163.803920	3.006661	0.087019	18.616428	0.176725	8.921886	0.000000	0.000000
990.122002	163.803920	3.015004	0.087014	18.668085	0.176714	8.946642	0.000000	0.000000
990.142004	163.803920	3.006356	0.087019	18.614535	0.176725	8.920979	0.000000	0.000000
990.162006	163.803920	3.012066	0.087016	18.649891	0.176718	8.937923	0.000000	0.000000
990.182008	163.803920	3.013646	0.087015	18.659673	0.176716	8.942611	0.000000	0.000000
990.202010	163.803920	3.007953	0.087018	18.624423	0.176723	8.925717	0.000000	0.000000
990.222012	163.803920	3.006258	0.087019	18.613931	0.176725	8.920689	0.000000	0.000000
990.242014	163.803920	3.001476	0.087022	18.584322	0.176731	8.906499	0.000000	0.000000
990.262016	163.803920	3.005266	0.087020	18.607787	0.176726	8.917744	0.000000	0.000000
990.282018	163.803920	3.009458	0.087017	18.633742	0.176721	8.930183	0.000000	0.000000
990.302020	163.803920	3.009440	0.087018	18.633633	0.176721	8.930131	0.000000	0.000000
990.322022	163.803920	3.011420	0.087016	18.645892	0.176719	8.936006	0.000000	0.000000
990.342024	163.803920	3.008533	0.087018	18.628017	0.176722	8.927440	0.000000	0.000000
990.362026	163.803920	3.011504	0.087016	18.646409	0.176719	8.936254	0.000000	0.000000
990.382028	163.803920	3.008999	0.087018	18.630903	0.176722	8.928823	0.000000	0.000000
990.402030	163.803920	3.001774	0.087022	18.586165	0.176731	8.907382	0.000000	0.000000
990.422032	163.803920	3.012638	0.087016	18.653430	0.176717	8.939619	0.000000	0.000000
990.442034	163.803920	3.010267	0.087017	18.638751	0.176720	8.932584	0.000000	0.000000
990.462036	163.803920	3.007399	0.087019	18.620993	0.176724	8.924074	0.000000	0.000000
990.482038	163.803920	3.013096	0.087015	18.656270	0.176717	8.940980	0.000000	0.000000
990.502040	163.803920	3.012053	0.087016	18.649812	0.176718	8.937885	0.000000	0.000000
990.522042	163.803920	3.010834	0.087017	18.642260	0.176719	8.934266	0.000000	0.000000
990.542044	163.803920	3.009236	0.087018	18.632367	0.176721	8.929525	0.000000	0.000000
990.562046	163.803920	3.015514	0.087014	18.671238	0.176714	8.948153	0.000000	0.000000
990.582048	163.803920	3.012668	0.087016	18.653618	0.176717	8.939709	0.000000	0.000000
990.602050	163.803920	3.013723	0.087015	18.660149	0.176716	8.942839	0.000000	0.000000
990.622052	163.803920	3.011070	0.087016	18.643725	0.176719	8.934968	0.000000	0.000000
990.642054	163.803920	3.005350	0.087020	18.608307	0.176726	8.917994	0.000000	0.000000
990.662056	163.803920	3.016486	0.087013	18.677259	0.176712	8.951039	0.000000	0.000000
990.682058	163.803920	3.012285	0.087016	18.651247	0.176718	8.938573	0.000000	0.000000
990.702060	163.803920	3.001241	0.087023	18.582866	0.176731	8.905801	0.000000	0.000000
990.722062	163.803920	3.008779	0.087018	18.629541	0.176722	8.928170	0.000000	0.000000
990.742064	163.803920	3.006811	0.087019	18.617353	0.176724	8.922329	0.000000	0.000000
990.762066	163.803920	3.002433	0.087022	18.590249	0.176730	8.909340	0.000000	0.000000
990.782068	163.803920	3.007689	0.087019	18.622790	0.176723	8.924935	0.000000	0.000000
990.802070	163.803920	3.006460	0.087019	18.615181	0.176725	8.921288	0.000000	0.000000
990.822072	163.803920	2.999616	0.087024	18.572804	0.176733	8.900979	0.000000	0.000000
990.842074	163.803920	3.002041	0.087022	18.587821	0.176730	8.908176	0.000000	0.000000
990.862076	163.803920	3.006153	0.087020	18.613280	0.176725	8.920377	0.000000	0.000000
990.882078	163.803920	3.006536	0.087019	18.615649	0.176725	8.921512	0.000000	0.000000
990.902080	163.803920	3.009560	0.087017	18.634374	0.176721	8.930486	0.000000	0.000000
990.922082	163.803920	3.004234	0.087021	18.601394	0.176728	8.914681	0.000000	0.000000
990.942084	163.803920	3.000600	0.087023	18.578897	0.176732	8.903899	0.000000	0.000000
990.962086	163.803920	3.003965	0.087021	18.599734	0.176728	8.913885	0.000000	0.000000
990.982088	163.803920	3.002001	0.087022	18.587570	0.176730	8.908056	0.000000	0.000000
991.002090	163.803920	3.009032	0.087018	18.631104	0.176722	8.928919	0.000000	0.000000
991.022092	163.803920	3.007290	0.087019	18.620318	0.176724	8.923750	0.000000	0.000000
991.042094	163.803920	3.003849	0.087021	18.599015	0.176728	8.913541	0.000000	0.000000
991.062096	163.803920	3.006466	0.087019	18.615219	0.176725	8.921306	0.000000	0.000000
991.082098	163.803920	3.009221	0.087018	18.632275	0.176721	8.929480	0.000000	0.000000
991.102100	163.803920	3.004619	0.087020	18.603779	0.176727	8.915824	0.000000	0.000000
991.122102	163.803920	3.010768	0.087017	18.641855	0.176719	8.934071	0.000000	0.000000
991.142104	163.803920	3.006405	0.087019	18.614840	0.176725	8.921125	0.000000	0.000000
991.162106	163.803920	2.995729	0.087026	18.548735	0.176738	8.889444	0.000000	0.000000
991.182108	163.803920	3.001182	0.087023	18.582498	0.176731	8.905625	0.000000	0.000000
991.202110	163.803920	3.005764	0.087020	18.610874	0.176726	8.919224	0.000000	0.000000
991.222112	163.803920	3.012043	0.087016	18.649747	0.176718	8.937854	0.000000	0.000000
991.242114	163.803920	3.011683	0.087016	18.647520	0.176718	8.936787	0.000000	0.000000
991.262116	163.803920	3.012465	0.087016	18.652360	0.176717	8.939106	0.000000	0.000000
991.282118	163.803920	3.013460	0.087015	18.658524	0.176716	8.942060	0.000000	0.000000
991.302120	163.803920	3.011786	0.087016	18.648154	0.176718	8.937091	0.000000	0.000000
991.322122	163.803920	3.015113	0.087014	18.668755	0.176714	8.946963	0.000000	0.000000
991.342124	163.803920	3.001143	0.087023	18.582261	0.176731	8.905512	0.000000	0.000000
991.362126	163.803920	3.004450	0.087021	18.602737	0.176727	8.915324	0.000000	0.000000
991.382128	163.803920	3.001114	0.087023	18.582079	0.176731	8.905424	0.000000	0.000000
991.402130	163.803920	3.007206	0.087019	18.619801	0.176724	8.923502	0.000000	0.000000
991.422132	163.803920	3.002559	0.087022	18.591028	0.176730	8.909713	0.000000	0.000000
991.442134	163.803920	3.005526	0.087020	18.609398	0.176726	8.918517	0.000000	0.000000
991.462136	163.803920	3.011035	0.087017	18.643510	0.176719	8.934865	0.000000	0.000000
991.482138	163.803920	3.006031	0.087020	18.612526	0.176725	8.920016	0.000000	0.000000
991.502140	163.803920	3.006260	0.087019	18.613939	0.176725	8.920693	0.000000	0.000000
991.522142	163.803920	3.006391	0.087019	18.614751	0.176725	8.921082	0.000000	0.000000
991.542144	163.803920	3.004504	0.087021	18.603069	0.176727	8.915483	0.000000	0.000000
991.562146	163.803920	3.007323	0.087019	18.620522	0.176724	8.923848	0.000000	0.000000
991.582148	163.803920	3.001819	0.087022	18.586446	0.176730	8.907517	0.000000	0.000000
991.602150	163.803920	3.007442	0.087019	18.621263	0.176724	8.924203	0.000000	0.000000
991.622152	163.803920	3.001433	0.087022	18.584056	0.176731	8.906371	0.000000	0.000000
991.642154	163.803920	3.003993	0.087021	18.599903	0.176728	8.913966	0.000000	0.000000
991.662156	163.803920	3.008070	0.087018	18.625150	0.176723	8.926066	0.000000	0.000000
991.682158	163.803920	3.004935	0.087020	18.605739	0.176727	8.916763	0.000000	0.000000
991.702160	163.803920	3.003431	0.087021	18.596423	0.176728	8.912299	0.000000	0.000000
991.722162	163.803920	3.001019	0.087023	18.581494	0.176731	8.905144	0.000000	0.000000
991.742164	163.803920	3.001308	0.087023	18.583282	0.176731	8.906001	0.000000	0.000000
991.762166	163.803920	3.002354	0.087022	18.589756	0.176730	8.909103	0.000000	0.000000
991.782168	163.803920	3.001795	0.087022	18.586296	0.176730	8.907445	0.000000	0.000000
991.802170	163.803920	3.002605	0.087022	18.591313	0.176730	8.909850	0.000000	0.000000
991.822172	163.803920	3.008407	0.087018	18.627233	0.176722	8.927064	0.000000	0.000000
991.842174	163.803920	3.005848	0.087020	18.611394	0.176726	8.919473	0.000000	0.000000
991.862176	163.803920	3.010104	0.087017	18.637741	0.176720	8.932100	0.000000	0.000000
991.882178	163.803920	3.007305	0.087019	18.620410	0.176724	8.923794	0.000000	0.000000
991.902180	163.803920	3.000810	0.087023	18.580195	0.176732	8.904521	0.000000	0.000000
991.922182	163.803920	3.012193	0.087016	18.650675	0.176718	8.938299	0.000000	0.000000
991.942184	163.803920	3.003963	0.087021	18.599717	0.176728	8.913877	0.000000	0.000000
991.962186	163.803920	3.008207	0.087018	18.625997	0.176723	8.926472	0.000000	0.000000
991.982188	163.803920	3.003731	0.087021	18.598283	0.176728	8.913190	0.000000	0.000000
992.002190	163.803920	3.003496	0.087021	18.596829	0.176728	8.912493	0.000000	0.000000
992.022192	163.803920	3.002445	0.087022	18.590320	0.176730	8.909373	0.000000	0.000000
992.042194	163.803920	3.004285	0.087021	18.601710	0.176727	8.914832	0.000000	0.000000
992.062196	163.803920	3.011546	0.087016	18.646671	0.176719	8.936379	0.000000	0.000000
992.082198	163.803920	2.996981	0.087025	18.556486	0.176736	8.893159	0.000000	0.000000
992.102200	163.803920	3.005040	0.087020	18.606390	0.176727	8.917075	0.000000	0.000000
992.122202	163.803920	2.998304	0.087024	18.564678	0.176735	8.897084	0.000000	0.000000
992.142204	163.803920	3.000786	0.087023	18.580045	0.176732	8.904449	0.000000	0.000000
992.162206	163.803920	3.003559	0.087021	18.597216	0.176728	8.912678	0.000000	0.000000
992.182208	163.803920	2.998200	0.087024	18.564038	0.176735	8.896778	0.000000	0.000000
992.202210	163.803920	3.006377	0.087019	18.614663	0.176725	8.921040	0.000000	0.000000
992.222212	163.803920	3.003688	0.087021	18.598019	0.176728	8.913063	0.000000	0.000000
992.242214	163.803920	3.008163	0.087018	18.625727	0.176723	8.926342	0.000000	0.000000
992.262216	163.803920	3.006064	0.087020	18.612731	0.176725	8.920114	0.000000	0.000000
992.282218	163.803920	3.009045	0.087018	18.631188	0.176722	8.928960	0.000000	0.000000
992.302220	163.803920	3.006336	0.087019	18.614413	0.176725	8.920920	0.000000	0.000000
992.322222	163.803920	3.013225	0.087015	18.657065	0.176716	8.941361	0.000000	0.000000
992.342224	163.803920	3.004919	0.087020	18.605636	0.176727	8.916714	0.000000	0.000000
992.362226	163.803920	3.001335	0.087023	18.583448	0.176731	8.906080	0.000000	0.000000
992.382228	163.803920	3.001761	0.087022	18.586084	0.176731	8.907343	0.000000	0.000000
992.402230	163.803920	3.002241	0.087022	18.589057	0.176730	8.908768	0.000000	0.000000
992.422232	163.803920	3.006975	0.087019	18.618371	0.176724	8.922817	0.000000	0.000000
992.442234	163.803920	3.006796	0.087019	18.617263	0.176724	8.922286	0.000000	0.000000
992.462236	163.803920	3.009150	0.087018	18.631839	0.176721	8.929271	0.000000	0.000000
992.482238	163.803920	3.003708	0.087021	18.598138	0.176728	8.913121	0.000000	0.000000
992.502240	163.803920	3.004361	0.087021	18.602181	0.176727	8.915058	0.000000	0.000000
992.522242	163.803920	3.002538	0.087022	18.590897	0.176730	8.909650	0.000000	0.000000
992.542244	163.803920	3.005019	0.087020	18.606257	0.176727	8.917011	0.000000	0.000000
992.562246	163.803920	3.011255	0.087016	18.644871	0.176719	8.935517	0.000000	0.000000
992.582248	163.803920	3.007162	0.087019	18.619526	0.176724	8.923370	0.000000	0.000000
992.602250	163.803920	3.013586	0.087015	18.659305	0.176716	8.942435	0.000000	0.000000
992.622252	163.803920	3.009958	0.087017	18.636837	0.176720	8.931667	0.000000	0.000000
992.642254	163.803920	3.006473	0.087019	18.615262	0.176725	8.921327	0.000000	0.000000
992.662256	163.803920	3.012489	0.087016	18.652513	0.176717	8.939179	0.000000	0.000000
992.682258	163.803920	3.005872	0.087020	18.611538	0.176725	8.919542	0.000000	0.000000
992.702260	163.803920	3.005797	0.087020	18.611075	0.176726	8.919320	0.000000	0.000000
992.722262	163.803920	3.014149	0.087015	18.662790	0.176715	8.944105	0.000000	0.000000
992.742264	163.803920	3.015358	0.087014	18.670277	0.176714	8.947693	0.000000	0.000000
992.762266	163.803920	3.011902	0.087016	18.648879	0.176718	8.937438	0.000000	0.000000
992.782268	163.803920	3.018477	0.087012	18.689584	0.176710	8.956946	0.000000	0.000000
992.802270	163.803920	3.017611	0.087012	18.684223	0.176711	8.954377	0.000000	0.000000
992.822272	163.803920	3.017120	0.087013	18.681182	0.176712	8.952919	0.000000	0.000000
992.842274	163.803920	3.016837	0.087013	18.679432	0.176712	8.952080	0.000000	0.000000
992.862276	163.803920	3.018700	0.087012	18.690967	0.176710	8.957608	0.000000	0.000000
992.882278	163.803920	3.021891	0.087010	18.710726	0.176706	8.967078	0.000000	0.000000
992.902280	163.803920	3.009401	0.087018	18.633388	0.176721	8.930014	0.000000	0.000000
992.922282	163.803920	3.010447	0.087017	18.639867	0.176720	8.933119	0.000000	0.000000
992.942284	163.803920	3.008313	0.087018	18.626653	0.176723	8.926786	0.000000	0.000000
992.962286	163.803920	3.015409	0.087014	18.670592	0.176714	8.947844	0.000000	0.000000
992.982288	163.803920	3.013014	0.087015	18.655763	0.176717	8.940737	0.000000	0.000000
993.002290	163.803920	3.007573	0.087019	18.622074	0.176723	8.924591	0.000000	0.000000
993.022292	163.803920	3.011642	0.087016	18.647267	0.176718	8.936665	0.000000	0.000000
993.042294	163.803920	3.005920	0.087020	18.611838	0.176725	8.919686	0.000000	0.000000
993.062296	163.803920	3.005892	0.087020	18.611666	0.176725	8.919604	0.000000	0.000000
993.082298	163.803920	3.004566	0.087021	18.603453	0.176727	8.915667	0.000000	0.000000
993.102300	163.803920	3.006516	0.087019	18.615526	0.176725	8.921454	0.000000	0.000000
993.122302	163.803920	3.003020	0.087021	18.593881	0.176729	8.911080	0.000000	0.000000
993.142304	163.803920	3.006205	0.087020	18.613604	0.176725	8.920533	0.000000	0.000000
993.162306	163.803920	3.006141	0.087020	18.613207	0.176725	8.920342	0.000000	0.000000
993.182308	163.803920	3.004867	0.087020	18.605317	0.176727	8.916561	0.000000	0.000000
993.202310	163.803920	3.007705	0.087019	18.622891	0.176723	8.924983	0.000000	0.000000
993.222312	163.803920	3.007541	0.087019	18.621872	0.176723	8.924495	0.000000	0.000000
993.242314	163.803920	3.007599	0.087019	18.622232	0.176723	8.924667	0.000000	0.000000
993.262316	163.803920	3.009606	0.087017	18.634662	0.176721	8.930624	0.000000	0.000000
993.282318	163.803920	3.005573	0.087020	18.609690	0.176726	8.918656	0.000000	0.000000
993.302320	163.803920	3.011900	0.087016	18.648865	0.176718	8.937431	0.000000	0.000000
993.322322	163.803920	3.005720	0.087020	18.610599	0.176726	8.919092	0.000000	0.000000
993.342324	163.803920	3.010683	0.087017	18.641329	0.176720	8.933820	0.000000	0.000000
993.362326	163.803920	3.010518	0.087017	18.640308	0.176720	8.933330	0.000000	0.000000
993.382328	163.803920	3.010376	0.087017	18.639429	0.176720	8.932909	0.000000	0.000000
993.402330	163.803920	3.007183	0.087019	18.619656	0.176724	8.923433	0.000000	0.000000
993.422332	163.803920	3.011181	0.087016	18.644414	0.176719	8.935298	0.000000	0.000000
993.442334	163.803920	3.004103	0.087021	18.600589	0.176728	8.914295	0.000000	0.000000
993.462336	163.803920	3.012870	0.087015	18.654870	0.176717	8.940309	0.000000	0.000000
993.482338	163.803920	3.010205	0.087017	18.638367	0.176720	8.932400	0.000000	0.000000
993.502340	163.803920	3.004054	0.087021	18.600281	0.176728	8.914147	0.000000	0.000000
993.522342	163.803920	3.009686	0.087017	18.635155	0.176721	8.930861	0.000000	0.000000
993.542344	163.803920	3.009693	0.087017	18.635201	0.176721	8.930883	0.000000	0.000000
993.562346	163.803920	3.005359	0.087020	18.608361	0.176726	8.918020	0.000000	0.000000
993.582348	163.803839	3.009158	0.087018	18.631883	0.176721	8.929292	0.000000	0.000000
993.602350	163.803920	3.009859	0.087017	18.636225	0.176721	8.931373	0.000000	0.000000
993.622352	163.803920	3.007658	0.087019	18.622599	0.176723	8.924843	0.000000	0.000000
993.642354	163.803920	3.007279	0.087019	18.620253	0.176724	8.923719	0.000000	0.000000
993.662356	163.803920	3.007368	0.087019	18.620802	0.176724	8.923982	0.000000	0.000000
993.682358	163.803920	3.006758	0.087019	18.617026	0.176724	8.922173	0.000000	0.000000
993.702360	163.803920	3.011471	0.087016	18.646205	0.176719	8.936156	0.000000	0.000000
993.722362	163.803920	3.008264	0.087018	18.626348	0.176723	8.926640	0.000000	0.000000
993.742364	163.803920	3.008848	0.087018	18.629966	0.176722	8.928374	0.000000	0.000000
993.762366	163.803920	3.013834	0.087015	18.660838	0.176716	8.943169	0.000000	0.000000
993.782368	163.803920	3.008247	0.087018	18.626247	0.176723	8.926592	0.000000	0.000000
993.802370	163.803920	3.004412	0.087021	18.602497	0.176727	8.915209	0.000000	0.000000
993.822372	163.803920	3.005215	0.087020	18.607474	0.176726	8.917594	0.000000	0.000000
993.842374	163.803920	3.002747	0.087022	18.592187	0.176729	8.910268	0.000000	0.000000
993.862376	163.803920	3.004065	0.087021	18.600349	0.176728	8.914180	0.000000	0.000000
993.882378	163.803920	3.007415	0.087019	18.621091	0.176724	8.924120	0.000000	0.000000
993.902380	163.803920	2.998144	0.087024	18.563692	0.176735	8.896612	0.000000	0.000000
993.922382	163.803920	3.010173	0.087017	18.638169	0.176720	8.932305	0.000000	0.000000
993.942384	163.803920	3.002142	0.087022	18.588447	0.176730	8.908476	0.000000	0.000000
993.962386	163.803920	3.007089	0.087019	18.619074	0.176724	8.923154	0.000000	0.000000
993.982388	163.803920	3.006019	0.087020	18.612450	0.176725	8.919979	0.000000	0.000000
994.002390	163.803920	3.004871	0.087020	18.605342	0.176727	8.916573	0.000000	0.000000
994.022392	163.803920	2.997922	0.087025	18.562317	0.176735	8.895953	0.000000	0.000000
994.042394	163.803920	3.005185	0.087020	18.607283	0.176726	8.917503	0.000000	0.000000
994.062396	163.803920	3.003531	0.087021	18.597047	0.176728	8.912597	0.000000	0.000000
994.082398	163.803920	3.006496	0.087019	18.615404	0.176725	8.921395	0.000000	0.000000
994.102400	163.803839	3.004376	0.087021	18.602277	0.176727	8.915104	0.000000	0.000000
994.122402	163.803920	3.002900	0.087022	18.593140	0.176729	8.910725	0.000000	0.000000
994.142404	163.803920	3.003652	0.087021	18.597793	0.176728	8.912955	0.000000	0.000000
994.162406	163.803920	3.001909	0.087022	18.587001	0.176730	8.907783	0.000000	0.000000
994.182408	163.803920	2.996332	0.087026	18.552470	0.176737	8.891234	0.000000	0.000000
994.202410	163.803920	2.993562	0.087027	18.535319	0.176741	8.883015	0.000000	0.000000
994.222412	163.803920	2.995786	0.087026	18.549089	0.176738	8.889614	0.000000	0.000000
994.242414	163.803920	3.001867	0.087022	18.586743	0.176730	8.907659	0.000000	0.000000
994.262416	163.803920	2.997529	0.087025	18.559883	0.176736	8.894787	0.000000	0.000000
994.282418	163.803920	2.995345	0.087026	18.546361	0.176738	8.888306	0.000000	0.000000
994.302420	163.803920	2.993947	0.087027	18.537701	0.176740	8.884156	0.000000	0.000000
994.322422	163.803920	2.996784	0.087025	18.555266	0.176737	8.892574	0.000000	0.000000
994.342424	163.803920	2.992719	0.087028	18.530098	0.176742	8.880512	0.000000	0.000000
994.362426	163.803920	3.002792	0.087022	18.592470	0.176729	8.910404	0.000000	0.000000
994.382428	163.803920	3.001612	0.087022	18.585164	0.176731	8.906902	0.000000	0.000000
994.402430	163.803920	2.999685	0.087024	18.573231	0.176733	8.901184	0.000000	0.000000
994.422432	163.803920	3.002740	0.087022	18.592149	0.176729	8.910250	0.000000	0.000000
994.442434	163.803920	2.998122	0.087025	18.563556	0.176735	8.896547	0.000000	0.000000
994.462436	163.803920	3.001135	0.087023	18.582210	0.176731	8.905487	0.000000	0.000000
994.482438	163.803920	3.003663	0.087021	18.597861	0.176728	8.912987	0.000000	0.000000
994.502440	163.803920	2.999243	0.087024	18.570495	0.176734	8.899873	0.000000	0.000000
994.522442	163.803920	3.002730	0.087022	18.592084	0.176729	8.910219	0.000000	0.000000
994.542444	163.803839	2.997910	0.087025	18.562244	0.176735	8.895918	0.000000	0.000000
994.562446	163.803920	3.000665	0.087023	18.579297	0.176732	8.904091	0.000000	0.000000
994.582448	163.803920	3.003359	0.087021	18.595982	0.176729	8.912087	0.000000	0.000000
994.602450	163.803920	3.004744	0.087020	18.604558	0.176727	8.916197	0.000000	0.000000
994.622452	163.803920	3.001942	0.087022	18.587208	0.176730	8.907882	0.000000	0.000000
994.642454	163.803839	3.010324	0.087017	18.639108	0.176720	8.932755	0.000000	0.000000
994.662456	163.803920	3.005056	0.087020	18.606485	0.176726	8.917121	0.000000	0.000000
994.682458	163.803920	2.999211	0.087024	18.570299	0.176734	8.899779	0.000000	0.000000
994.702460	163.803920	2.995955	0.087026	18.550134	0.176738	8.890115	0.000000	0.000000
994.722462	163.803920	2.998792	0.087024	18.567699	0.176734	8.898533	0.000000	0.000000
994.742464	163.803839	2.996089	0.087026	18.550965	0.176737	8.890513	0.000000	0.000000
994.762466	163.803920	3.002499	0.087022	18.590652	0.176730	8.909533	0.000000	0.000000
994.782468	163.803920	2.996878	0.087025	18.555852	0.176737	8.892855	0.000000	0.000000
994.802470	163.803920	3.001349	0.087023	18.583536	0.176731	8.906122	0.000000	0.000000
994.822472	163.803920	2.995896	0.087026	18.549770	0.176738	8.889940	0.000000	0.000000
994.842474	163.803920	2.993260	0.087028	18.533449	0.176741	8.882118	0.000000	0.000000
994.862476	163.803920	2.995319	0.087026	18.546198	0.176738	8.888228	0.000000	0.000000
994.882478	163.803920	3.003873	0.087021	18.599162	0.176728	8.913611	0.000000	0.000000
994.902480	163.803920	2.998032	0.087025	18.562998	0.176735	8.896279	0.000000	0.000000
994.922482	163.803920	2.994975	0.087026	18.544066	0.176739	8.887207	0.000000	0.000000
994.942484	163.803920	2.994199	0.087027	18.539264	0.176740	8.884905	0.000000	0.000000
994.962486	163.803920	2.999021	0.087024	18.569120	0.176734	8.899214	0.000000	0.000000
994.982488	163.803920	2.996792	0.087025	18.555321	0.176737	8.892600	0.000000	0.000000
995.002490	163.803920	2.999362	0.087024	18.571233	0.176733	8.900226	0.000000	0.000000
995.022492	163.803920	2.998843	0.087024	18.568015	0.176734	8.898684	0.000000	0.000000
995.042494	163.803920	2.989263	0.087030	18.508702	0.176746	8.870258	0.000000	0.000000
995.062496	163.803920	2.996711	0.087025	18.554814	0.176737	8.892358	0.000000	0.000000
995.082498	163.803920	2.999013	0.087024	18.569069	0.176734	8.899189	0.000000	0.000000
995.102500	163.803920	2.998262	0.087024	18.564422	0.176735	8.896962	0.000000	0.000000
995.122502	163.803920	3.002930	0.087022	18.593323	0.176729	8.910813	0.000000	0.000000
995.142504	163.803920	2.997464	0.087025	18.559480	0.176736	8.894594	0.000000	0.000000
995.162506	163.803920	2.997023	0.087025	18.556750	0.176736	8.893285	0.000000	0.000000
995.182508	163.803920	2.995632	0.087026	18.548136	0.176738	8.889157	0.000000	0.000000
995.202510	163.803920	2.998855	0.087024	18.568091	0.176734	8.898721	0.000000	0.000000
995.222512	163.803920	2.999324	0.087024	18.570993	0.176734	8.900111	0.000000	0.000000
995.242514	163.803920	3.006691	0.087019	18.616613	0.176724	8.921974	0.000000	0.000000
995.262516	163.803920	3.000016	0.087023	18.575281	0.176733	8.902166	0.000000	0.000000
995.282518	163.803920	2.994964	0.087026	18.543998	0.176739	8.887174	0.000000	0.000000
995.302520	163.803920	2.992058	0.087028	18.526006	0.176742	8.878551	0.000000	0.000000
995.322522	163.803920	2.999944	0.087023	18.574832	0.176733	8.901951	0.000000	0.000000
995.342524	163.803920	2.998607	0.087024	18.566559	0.176734	8.897986	0.000000	0.000000
995.362526	163.803920	3.006778	0.087019	18.617152	0.176724	8.922233	0.000000	0.000000
995.382528	163.803920	2.998693	0.087024	18.567090	0.176734	8.898240	0.000000	0.000000
995.402530	163.803920	2.994863	0.087027	18.543372	0.176739	8.886874	0.000000	0.000000
995.422532	163.803920	3.003484	0.087021	18.596753	0.176728	8.912456	0.000000	0.000000
995.442534	163.803920	3.005548	0.087020	18.609534	0.176726	8.918582	0.000000	0.000000
995.462536	163.803920	3.007005	0.087019	18.618554	0.176724	8.922905	0.000000	0.000000
995.482538	163.803920	3.003985	0.087021	18.599854	0.176728	8.913943	0.000000	0.000000
995.502540	163.803920	2.999772	0.087023	18.573768	0.176733	8.901441	0.000000	0.000000
995.522542	163.803920	3.002896	0.087022	18.593110	0.176729	8.910711	0.000000	0.000000
995.542544	163.803920	2.995179	0.087026	18.545329	0.176739	8.887812	0.000000	0.000000
995.562546	163.803920	2.995927	0.087026	18.549960	0.176738	8.890031	0.000000	0.000000
995.582548	163.803920	2.993733	0.087027	18.536378	0.176740	8.883522	0.000000	0.000000
995.602550	163.803920	2.997422	0.087025	18.559222	0.176736	8.894470	0.000000	0.000000
995.622552	163.803920	2.996262	0.087026	18.552037	0.176737	8.891027	0.000000	0.000000
995.642554	163.803920	2.993072	0.087028	18.532284	0.176741	8.881560	0.000000	0.000000
995.662556	163.803920	3.001884	0.087022	18.586849	0.176730	8.907710	0.000000	0.000000
995.682558	163.803920	3.002691	0.087022	18.591844	0.176729	8.910104	0.000000	0.000000
995.702560	163.803920	3.000191	0.087023	18.576365	0.176732	8.902686	0.000000	0.000000
995.722562	163.803920	3.007284	0.087019	18.620285	0.176724	8.923734	0.000000	0.000000
995.742564	163.803920	3.008041	0.087018	18.624970	0.176723	8.925980	0.000000	0.000000
995.762566	163.803920	2.999879	0.087023	18.574435	0.176733	8.901761	0.000000	0.000000
995.782568	163.803839	2.994878	0.087026	18.543465	0.176739	8.886918	0.000000	0.000000
995.802570	163.803920	2.999616	0.087024	18.572807	0.176733	8.900980	0.000000	0.000000
995.822572	163.803920	2.999197	0.087024	18.570212	0.176734	8.899737	0.000000	0.000000
995.842574	163.803920	3.000044	0.087023	18.575455	0.176733	8.902250	0.000000	0.000000
995.862576	163.803920	2.997926	0.087025	18.562339	0.176735	8.895964	0.000000	0.000000
995.882578	163.803920	3.000441	0.087023	18.577914	0.176732	8.903428	0.000000	0.000000
995.902580	163.803920	3.001336	0.087023	18.583451	0.176731	8.906082	0.000000	0.000000
995.922582	163.803920	2.994967	0.087026	18.544020	0.176739	8.887184	0.000000	0.000000
995.942584	163.803920	2.989779	0.087030	18.511893	0.176745	8.871788	0.000000	0.000000
995.962586	163.803920	2.996247	0.087026	18.551945	0.176737	8.890982	0.000000	0.000000
995.982588	163.803920	2.999766	0.087023	18.573735	0.176733	8.901425	0.000000	0.000000
996.002590	163.803920	2.994674	0.087027	18.542204	0.176739	8.886314	0.000000	0.000000
996.022592	163.803920	2.993861	0.087027	18.537173	0.176740	8.883903	0.000000	0.000000
996.042594	163.803920	2.992353	0.087028	18.527833	0.176742	8.879427	0.000000	0.000000
996.062596	163.803920	2.997221	0.087025	18.557972	0.176736	8.893871	0.000000	0.000000
996.082598	163.803920	3.001458	0.087022	18.584211	0.176731	8.906446	0.000000	0.000000
996.102600	163.803920	2.998238	0.087024	18.564275	0.176735	8.896891	0.000000	0.000000
996.122602	163.803920	2.991364	0.087029	18.521710	0.176743	8.876492	0.000000	0.000000
996.142604	163.803920	2.992891	0.087028	18.531165	0.176741	8.881024	0.000000	0.000000
996.162606	163.803920	2.995812	0.087026	18.549250	0.176738	8.889691	0.000000	0.000000
996.182608	163.803920	2.998077	0.087025	18.563273	0.176735	8.896411	0.000000	0.000000
996.202610	163.803920	3.002201	0.087022	18.588812	0.176730	8.908651	0.000000	0.000000
996.222612	163.803920	2.998472	0.087024	18.565720	0.176735	8.897584	0.000000	0.000000
996.242614	163.803920	2.993501	0.087027	18.534941	0.176741	8.882833	0.000000	0.000000
996.262616	163.803920	2.989624	0.087030	18.510935	0.176745	8.871328	0.000000	0.000000
996.282618	163.803920	2.993552	0.087027	18.535257	0.176741	8.882985	0.000000	0.000000
996.302620	163.803920	3.000559	0.087023	18.578641	0.176732	8.903776	0.000000	0.000000
996.322622	163.803920	2.995177	0.087026	18.545319	0.176739	8.887807	0.000000	0.000000
996.342624	163.803920	2.987731	0.087031	18.499215	0.176748	8.865712	0.000000	0.000000
996.362626	163.803920	2.989396	0.087030	18.509522	0.176746	8.870651	0.000000	0.000000
996.382628	163.803920	2.990040	0.087030	18.513513	0.176745	8.872564	0.000000	0.000000
996.402630	163.803920	2.995647	0.087026	18.548226	0.176738	8.889200	0.000000	0.000000
996.422632	163.803920	2.997759	0.087025	18.561304	0.176735	8.895468	0.000000	0.000000
996.442634	163.803920	2.997115	0.087025	18.557322	0.176736	8.893559	0.000000	0.000000
996.462636	163.803920	2.992002	0.087028	18.525657	0.176743	8.878384	0.000000	0.000000
996.482638	163.803920	2.991795	0.087028	18.524378	0.176743	8.877771	0.000000	0.000000
996.502640	163.803920	2.989013	0.087030	18.507153	0.176746	8.869516	0.000000	0.000000
996.522642	163.803920	2.988485	0.087030	18.503884	0.176747	8.867949	0.000000	0.000000
996.542644	163.803920	2.989038	0.087030	18.507308	0.176746	8.869590	0.000000	0.000000
996.562646	163.803920	2.993932	0.087027	18.537611	0.176740	8.884113	0.000000	0.000000
996.582648	163.803920	2.997454	0.087025	18.559418	0.176736	8.894564	0.000000	0.000000
996.602650	163.803920	2.995358	0.087026	18.546437	0.176738	8.888343	0.000000	0.000000
996.622652	163.803920	2.996800	0.087025	18.555367	0.176737	8.892622	0.000000	0.000000
996.642654	163.803920	2.993870	0.087027	18.537228	0.176740	8.883929	0.000000	0.000000
996.662656	163.803920	3.001735	0.087022	18.585926	0.176731	8.907268	0.000000	0.000000
996.682658	163.803920	2.994324	0.087027	18.540037	0.176740	8.885276	0.000000	0.000000
996.702660	163.803920	2.991127	0.087029	18.520243	0.176744	8.875789	0.000000	0.000000
996.722662	163.803920	2.990275	0.087029	18.514969	0.176745	8.873262	0.000000	0.000000
996.742664	163.803920	2.991538	0.087029	18.522785	0.176743	8.877008	0.000000	0.000000
996.762666	163.803920	2.997458	0.087025	18.559440	0.176736	8.894574	0.000000	0.000000
996.782668	163.803920	2.991005	0.087029	18.519488	0.176744	8.875428	0.000000	0.000000
996.802670	163.803920	2.993003	0.087028	18.531856	0.176741	8.881355	0.000000	0.000000
996.822672	163.803920	2.994709	0.087027	18.542419	0.176739	8.886417	0.000000	0.000000
996.842674	163.803920	2.991796	0.087028	18.524386	0.176743	8.877775	0.000000	0.000000
996.862676	163.803920	2.989692	0.087030	18.511359	0.176745	8.871532	0.000000	0.000000
996.882678	163.803920	2.997333	0.087025	18.558666	0.176736	8.894204	0.000000	0.000000
996.902680	163.803920	2.999335	0.087024	18.571062	0.176734	8.900144	0.000000	0.000000
996.922682	163.803920	2.992151	0.087028	18.526580	0.176742	8.878826	0.000000	0.000000
996.942684	163.803920	3.001223	0.087023	18.582757	0.176731	8.905749	0.000000	0.000000
996.962686	163.803920	2.996259	0.087026	18.552021	0.176737	8.891019	0.000000	0.000000
996.982688	163.803920	2.998967	0.087024	18.568788	0.176734	8.899055	0.000000	0.000000
997.002690	163.803920	2.996642	0.087025	18.554390	0.176737	8.892154	0.000000	0.000000
997.022692	163.803839	2.999482	0.087024	18.571976	0.176733	8.900582	0.000000	0.000000
997.042694	163.803920	2.997155	0.087025	18.557567	0.176736	8.893677	0.000000	0.000000
997.062696	163.803920	2.999857	0.087023	18.574296	0.176733	8.901694	0.000000	0.000000
997.082698	163.803920	3.002314	0.087022	18.589509	0.176730	8.908985	0.000000	0.000000
997.102700	163.803920	3.002375	0.087022	18.589884	0.176730	8.909165	0.000000	0.000000
997.122702	163.803920	2.993230	0.087028	18.533264	0.176741	8.882029	0.000000	0.000000
997.142704	163.803920	2.995451	0.087026	18.547017	0.176738	8.888621	0.000000	0.000000
997.162706	163.803920	2.996936	0.087025	18.556208	0.176736	8.893026	0.000000	0.000000
997.182708	163.803920	2.991465	0.087029	18.522333	0.176743	8.876791	0.000000	0.000000
997.202710	163.803920	2.995322	0.087026	18.546217	0.176738	8.888237	0.000000	0.000000
997.222712	163.803920	2.999095	0.087024	18.569578	0.176734	8.899433	0.000000	0.000000
997.242714	163.803920	2.991914	0.087028	18.525113	0.176743	8.878123	0.000000	0.000000
997.262716	163.803920	2.985008	0.087033	18.482358	0.176751	8.857633	0.000000	0.000000
997.282718	163.803920	2.991331	0.087029	18.521506	0.176743	8.876394	0.000000	0.000000
997.302720	163.803920	2.994697	0.087027	18.542348	0.176739	8.886383	0.000000	0.000000
997.322722	163.803920	2.990316	0.087029	18.515222	0.176745	8.873383	0.000000	0.000000
997.342724	163.803920	2.996382	0.087026	18.552778	0.176737	8.891382	0.000000	0.000000
997.362726	163.803920	2.992614	0.087028	18.529452	0.176742	8.880203	0.000000	0.000000
997.382728	163.803920	2.993526	0.087027	18.535099	0.176741	8.882909	0.000000	0.000000
997.402730	163.803920	2.997892	0.087025	18.562129	0.176735	8.895863	0.000000	0.000000
997.422732	163.803920	2.989434	0.087030	18.509761	0.176746	8.870766	0.000000	0.000000
997.442734	163.803920	2.996597	0.087025	18.554112	0.176737	8.892021	0.000000	0.000000
997.462736	163.803920	2.991472	0.087029	18.522380	0.176743	8.876813	0.000000	0.000000
997.482738	163.803920	2.994816	0.087027	18.543086	0.176739	8.886737	0.000000	0.000000
997.502740	163.803920	2.996324	0.087026	18.552421	0.176737	8.891211	0.000000	0.000000
997.522742	163.803920	2.997245	0.087025	18.558122	0.176736	8.893943	0.000000	0.000000
997.542744	163.803920	2.996992	0.087025	18.556557	0.176736	8.893193	0.000000	0.000000
997.562746	163.803920	2.994315	0.087027	18.539980	0.176740	8.885248	0.000000	0.000000
997.582748	163.803920	2.995362	0.087026	18.546462	0.176738	8.888355	0.000000	0.000000
997.602750	163.803920	2.998908	0.087024	18.568421	0.176734	8.898878	0.000000	0.000000
997.622752	163.803920	2.997681	0.087025	18.560823	0.176736	8.895237	0.000000	0.000000
997.642754	163.803920	2.996912	0.087025	18.556061	0.176736	8.892955	0.000000	0.000000
997.662756	163.803920	2.996217	0.087026	18.551757	0.176737	8.890892	0.000000	0.000000
997.682758	163.803920	3.000588	0.087023	18.578823	0.176732	8.903864	0.000000	0.000000
997.702760	163.803920	2.995067	0.087026	18.544638	0.176739	8.887481	0.000000	0.000000
997.722762	163.803920	2.992263	0.087028	18.527277	0.176742	8.879160	0.000000	0.000000
997.742764	163.803920	2.993917	0.087027	18.537516	0.176740	8.884067	0.000000	0.000000
997.762766	163.803920	2.995891	0.087026	18.549740	0.176738	8.889926	0.000000	0.000000
997.782768	163.803920	2.997072	0.087025	18.557052	0.176736	8.893430	0.000000	0.000000
997.802770	163.803920	3.000434	0.087023	18.577870	0.176732	8.903407	0.000000	0.000000
997.822772	163.803920	2.996256	0.087026	18.551999	0.176737	8.891008	0.000000	0.000000
997.842774	163.803920	2.997504	0.087025	18.559728	0.176736	8.894713	0.000000	0.000000
997.862776	163.803920	3.000260	0.087023	18.576789	0.176732	8.902889	0.000000	0.000000
997.882778	163.803920	2.995180	0.087026	18.545340	0.176739	8.887817	0.000000	0.000000
997.902780	163.803920	2.993653	0.087027	18.535885	0.176740	8.883286	0.000000	0.000000
997.922782	163.803920	3.000722	0.087023	18.579653	0.176732	8.904262	0.000000	0.000000
997.942784	163.803920	2.995961	0.087026	18.550175	0.176738	8.890134	0.000000	0.000000
997.962786	163.803920	2.996519	0.087025	18.553630	0.176737	8.891790	0.000000	0.000000
997.982788	163.803920	2.998306	0.087024	18.564691	0.176735	8.897091	0.000000	0.000000
998.002790	163.803920	2.991922	0.087028	18.525165	0.176743	8.878148	0.000000	0.000000
998.022792	163.803920	2.999653	0.087024	18.573033	0.176733	8.901089	0.000000	0.000000
998.042794	163.803920	2.997952	0.087025	18.562500	0.176735	8.896041	0.000000	0.000000
998.062796	163.803920	2.993332	0.087027	18.533898	0.176741	8.882333	0.000000	0.000000
998.082798	163.803920	2.992956	0.087028	18.531568	0.176741	8.881217	0.000000	0.000000
998.102800	163.803920	2.995933	0.087026	18.550001	0.176738	8.890051	0.000000	0.000000
998.122802	163.803920	2.998918	0.087024	18.568483	0.176734	8.898908	0.000000	0.000000
998.142804	163.803920	2.993655	0.087027	18.535896	0.176740	8.883291	0.000000	0.000000
998.162806	163.803920	2.994176	0.087027	18.539120	0.176740	8.884836	0.000000	0.000000
998.182808	163.803920	2.998218	0.087024	18.564149	0.176735	8.896831	0.000000	0.000000
998.202810	163.803920	2.992486	0.087028	18.528655	0.176742	8.879821	0.000000	0.000000
998.222812	163.803920	2.998344	0.087024	18.564928	0.176735	8.897204	0.000000	0.000000
998.242814	163.803920	2.995382	0.087026	18.546587	0.176738	8.888415	0.000000	0.000000
998.262816	163.803920	2.995294	0.087026	18.546045	0.176738	8.888155	0.000000	0.000000
998.282818	163.803920	2.995870	0.087026	18.549609	0.176738	8.889863	0.000000	0.000000
998.302820	163.803839	3.002088	0.087022	18.588109	0.176730	8.908314	0.000000	0.000000
998.322822	163.803920	2.997052	0.087025	18.556927	0.176736	8.893370	0.000000	0.000000
998.342824	163.803920	3.002531	0.087022	18.590851	0.176730	8.909628	0.000000	0.000000
998.362826	163.803920	2.998821	0.087024	18.567885	0.176734	8.898621	0.000000	0.000000
998.382828	163.803920	2.997086	0.087025	18.557139	0.176736	8.893472	0.000000	0.000000
998.402830	163.803920	2.997291	0.087025	18.558411	0.176736	8.894081	0.000000	0.000000
998.422832	163.803920	2.994757	0.087027	18.542716	0.176739	8.886559	0.000000	0.000000
998.442834	163.803920	3.001441	0.087022	18.584102	0.176731	8.906394	0.000000	0.000000
998.462836	163.803920	2.993102	0.087028	18.532469	0.176741	8.881649	0.000000	0.000000
998.482838	163.803920	3.001629	0.087022	18.585270	0.176731	8.906953	0.000000	0.000000
998.502840	163.803920	3.000029	0.087023	18.575360	0.176733	8.902204	0.000000	0.000000
998.522842	163.803920	2.997625	0.087025	18.560474	0.176736	8.895070	0.000000	0.000000
998.542844	163.803920	3.004551	0.087021	18.603363	0.176727	8.915624	0.000000	0.000000
998.562846	163.803920	3.000475	0.087023	18.578123	0.176732	8.903528	0.000000	0.000000
998.582848	163.803920	2.996254	0.087026	18.551986	0.176737	8.891002	0.000000	0.000000
998.602850	163.803920	2.999762	0.087023	18.573710	0.176733	8.901413	0.000000	0.000000
998.622852	163.803920	2.997522	0.087025	18.559837	0.176736	8.894765	0.000000	0.000000
998.642854	163.803920	3.002095	0.087022	18.588153	0.176730	8.908335	0.000000	0.000000
998.662856	163.803920	3.000232	0.087023	18.576615	0.176732	8.902806	0.000000	0.000000
998.682858	163.803920	2.999172	0.087024	18.570057	0.176734	8.899663	0.000000	0.000000
998.702860	163.803920	3.001350	0.087023	18.583541	0.176731	8.906125	0.000000	0.000000
998.722862	163.803920	3.002539	0.087022	18.590900	0.176730	8.909651	0.000000	0.000000
998.742864	163.803920	2.996038	0.087026	18.550649	0.176738	8.890361	0.000000	0.000000
998.762866	163.803920	2.996360	0.087026	18.552645	0.176737	8.891318	0.000000	0.000000
998.782868	163.803920	2.998274	0.087024	18.564495	0.176735	8.896997	0.000000	0.000000
998.802870	163.803920	2.990712	0.087029	18.517675	0.176744	8.874559	0.000000	0.000000
998.822872	163.803920	2.996648	0.087025	18.554425	0.176737	8.892171	0.000000	0.000000
998.842874	163.803920	2.989800	0.087030	18.512024	0.176745	8.871850	0.000000	0.000000
998.862876	163.803920	3.004007	0.087021	18.599990	0.176728	8.914008	0.000000	0.000000
998.882878	163.803920	2.993031	0.087028	18.532033	0.176741	8.881440	0.000000	0.000000
998.902880	163.803920	2.991895	0.087028	18.524996	0.176743	8.878067	0.000000	0.000000
998.922882	163.803920	2.998304	0.087024	18.564678	0.176735	8.897084	0.000000	0.000000
998.942884	163.803920	2.993363	0.087027	18.534089	0.176741	8.882425	0.000000	0.000000
998.962886	163.803920	2.997838	0.087025	18.561795	0.176735	8.895703	0.000000	0.000000
998.982888	163.803920	2.995904	0.087026	18.549821	0.176738	8.889965	0.000000	0.000000
999.002890	163.803920	2.993375	0.087027	18.534159	0.176741	8.882459	0.000000	0.000000
999.022892	163.803920	3.000624	0.087023	18.579046	0.176732	8.903971	0.000000	0.000000
999.042894	163.803920	3.003308	0.087021	18.595664	0.176729	8.911935	0.000000	0.000000
999.062896	163.803920	3.001041	0.087023	18.581630	0.176731	8.905209	0.000000	0.000000
999.082898	163.803920	3.000405	0.087023	18.577688	0.176732	8.903320	0.000000	0.000000
999.102900	163.803920	3.000490	0.087023	18.578219	0.176732	8.903574	0.000000	0.000000
999.122902	163.803920	3.003582	0.087021	18.597363	0.176728	8.912749	0.000000	0.000000
999.142904	163.803920	3.005221	0.087020	18.607509	0.176726	8.917611	0.000000	0.000000
999.162906	163.803920	2.999840	0.087023	18.574190	0.176733	8.901643	0.000000	0.000000
999.182908	163.803920	2.997802	0.087025	18.561571	0.176735	8.895596	0.000000	0.000000
999.202910	163.803920	2.995261	0.087026	18.545839	0.176739	8.888056	0.000000	0.000000
999.222912	163.803920	3.003857	0.087021	18.599064	0.176728	8.913564	0.000000	0.000000
999.242914	163.803920	2.996698	0.087025	18.554735	0.176737	8.892320	0.000000	0.000000
999.262916	163.803920	2.997957	0.087025	18.562535	0.176735	8.896058	0.000000	0.000000
999.282918	163.803920	2.995707	0.087026	18.548602	0.176738	8.889380	0.000000	0.000000
999.302920	163.803920	3.001886	0.087022	18.586857	0.176730	8.907714	0.000000	0.000000
999.322922	163.803920	2.999634	0.087024	18.572913	0.176733	8.901031	0.000000	0.000000
999.342924	163.803920	3.006313	0.087019	18.614271	0.176725	8.920852	0.000000	0.000000
999.362926	163.803920	3.001904	0.087022	18.586971	0.176730	8.907769	0.000000	0.000000
999.382928	163.803920	2.995352	0.087026	18.546405	0.176738	8.888327	0.000000	0.000000
999.402930	163.803920	2.999487	0.087024	18.572006	0.176733	8.900597	0.000000	0.000000
999.422932	163.803920	2.997920	0.087025	18.562304	0.176735	8.895947	0.000000	0.000000
999.442934	163.803920	2.995953	0.087026	18.550121	0.176738	8.890108	0.000000	0.000000
999.462936	163.803920	3.003142	0.087021	18.594637	0.176729	8.911443	0.000000	0.000000
999.482938	163.803920	3.006165	0.087020	18.613354	0.176725	8.920413	0.000000	0.000000
999.502940	163.803920	3.006297	0.087019	18.614168	0.176725	8.920803	0.000000	0.000000
999.522942	163.803920	3.002699	0.087022	18.591891	0.176729	8.910126	0.000000	0.000000
999.542944	163.803920	2.998847	0.087024	18.568042	0.176734	8.898697	0.000000	0.000000
999.562946	163.803920	3.002355	0.087022	18.589762	0.176730	8.909106	0.000000	0.000000
999.582948	163.803920	3.002708	0.087022	18.591948	0.176729	8.910154	0.000000	0.000000
999.602950	163.803920	3.001826	0.087022	18.586487	0.176730	8.907536	0.000000	0.000000
999.622952	163.803920	2.999589	0.087024	18.572635	0.176733	8.900898	0.000000	0.000000
999.642954	163.803920	3.004094	0.087021	18.600529	0.176728	8.914266	0.000000	0.000000
999.662956	163.803920	3.001239	0.087023	18.582855	0.176731	8.905796	0.000000	0.000000
999.682958	163.803920	2.998875	0.087024	18.568217	0.176734	8.898781	0.000000	0.000000
999.702960	163.803920	3.002071	0.087022	18.588003	0.176730	8.908263	0.000000	0.000000
999.722962	163.803920	3.000380	0.087023	18.577533	0.176732	8.903245	0.000000	0.000000
999.742964	163.803920	2.997351	0.087025	18.558778	0.176736	8.894257	0.000000	0.000000
999.762966	163.803920	3.001675	0.087022	18.585556	0.176731	8.907090	0.000000	0.000000
999.782968	163.803839	2.999678	0.087024	18.573190	0.176733	8.901164	0.000000	0.000000
999.802970	163.803920	3.001457	0.087022	18.584205	0.176731	8.906443	0.000000	0.000000
999.822972	163.803920	3.002060	0.087022	18.587935	0.176730	8.908231	0.000000	0.000000
999.842974	163.803920	2.996354	0.087026	18.552604	0.176737	8.891298	0.000000	0.000000
999.862976	163.803920	2.996555	0.087025	18.553851	0.176737	8.891896	0.000000	0.000000
999.882978	163.803920	2.996138	0.087026	18.551270	0.176737	8.890659	0.000000	0.000000
999.902980	163.803920	2.996834	0.087025	18.555579	0.176737	8.892724	0.000000	0.000000
999.922982	163.803920	2.994864	0.087027	18.543383	0.176739	8.886879	0.000000	0.000000
999.942984	163.803920	2.996525	0.087025	18.553668	0.176737	8.891808	0.000000	0.000000
999.962986	163.803920	2.997784	0.087025	18.561460	0.176735	8.895542	0.000000	0.000000
999.982988	163.803920	2.997863	0.087025	18.561950	0.176735	8.895777	0.000000	0.000000
1000.002990	163.803920	2.993225	0.087028	18.533231	0.176741	8.882014	0.000000	0.000000
1000.022992	163.803920	3.004929	0.087020	18.605701	0.176727	8.916745	0.000000	0.000000
1000.042994	163.803920	3.000775	0.087023	18.579977	0.176732	8.904417	0.000000	0.000000
1000.062996	163.803920	2.997473	0.087025	18.559532	0.176736	8.894619	0.000000	0.000000
1000.082998	163.803920	3.001698	0.087022	18.585694	0.176731	8.907157	0.000000	0.000000
1000.103000	163.803920	2.994481	0.087027	18.541009	0.176739	8.885741	0.000000	0.000000
1000.123002	163.803920	2.994526	0.087027	18.541289	0.176739	8.885876	0.000000	0.000000
1000.143004	163.803920	2.996662	0.087025	18.554515	0.176737	8.892214	0.000000	0.000000
1000.163006	163.803920	2.994432	0.087027	18.540704	0.176740	8.885595	0.000000	0.000000
1000.183008	163.803920	2.996349	0.087026	18.552576	0.176737	8.891285	0.000000	0.000000
1000.203010	163.803920	2.995166	0.087026	18.545253	0.176739	8.887775	0.000000	0.000000
1000.223012	163.803920	2.997407	0.087025	18.559127	0.176736	8.894424	0.000000	0.000000
1000.243014	163.803920	2.992636	0.087028	18.529586	0.176742	8.880267	0.000000	0.000000
1000.263016	163.803920	2.991302	0.087029	18.521329	0.176743	8.876310	0.000000	0.000000
1000.283018	163.803920	2.992862	0.087028	18.530988	0.176741	8.880939	0.000000	0.000000
1000.303020	163.803920	2.998545	0.087024	18.566175	0.176734	8.897802	0.000000	0.000000
1000.323022	163.803920	2.994763	0.087027	18.542754	0.176739	8.886578	0.000000	0.000000
1000.343024	163.803920	3.002029	0.087022	18.587742	0.176730	8.908138	0.000000	0.000000
1000.363026	163.803839	2.999855	0.087023	18.574285	0.176733	8.901689	0.000000	0.000000
1000.383028	163.803920	3.000510	0.087023	18.578339	0.176732	8.903631	0.000000	0.000000
1000.403030	163.803920	2.997553	0.087025	18.560028	0.176736	8.894856	0.000000	0.000000
1000.423032	163.803920	2.998305	0.087024	18.564688	0.176735	8.897090	0.000000	0.000000
1000.443034	163.803920	2.998428	0.087024	18.565451	0.176735	8.897455	0.000000	0.000000
1000.463036	163.803920	2.991434	0.087029	18.522143	0.176743	8.876700	0.000000	0.000000
1000.483038	163.803839	3.000803	0.087023	18.580154	0.176732	8.904502	0.000000	0.000000
1000.503040	163.803920	2.997856	0.087025	18.561906	0.176735	8.895756	0.000000	0.000000
1000.523042	163.803920	2.996940	0.087025	18.556233	0.176736	8.893037	0.000000	0.000000
1000.543044	163.803920	2.995141	0.087026	18.545098	0.176739	8.887701	0.000000	0.000000
1000.563046	163.803920	2.994812	0.087027	18.543062	0.176739	8.886725	0.000000	0.000000
1000.583048	163.803920	2.995040	0.087026	18.544469	0.176739	8.887400	0.000000	0.000000
1000.603050	163.803920	2.991286	0.087029	18.521225	0.176743	8.876260	0.000000	0.000000
1000.623052	163.803920	2.997203	0.087025	18.557866	0.176736	8.893820	0.000000	0.000000
1000.643054	163.803920	2.997208	0.087025	18.557896	0.176736	8.893834	0.000000	0.000000
1000.663056	163.803920	2.993735	0.087027	18.536389	0.176740	8.883527	0.000000	0.000000
1000.683058	163.803920	2.995819	0.087026	18.549296	0.176738	8.889713	0.000000	0.000000
1000.703060	163.803920	3.000291	0.087023	18.576985	0.176732	8.902983	0.000000	0.000000
1000.723062	163.803920	3.001572	0.087022	18.584916	0.176731	8.906784	0.000000	0.000000
1000.743064	163.803920	3.001717	0.087022	18.585814	0.176731	8.907214	0.000000	0.000000
1000.763066	163.803920	2.995545	0.087026	18.547600	0.176738	8.888900	0.000000	0.000000
1000.783068	163.803920	2.996788	0.087025	18.555296	0.176737	8.892588	0.000000	0.000000
1000.803070	163.803920	2.998250	0.087024	18.564348	0.176735	8.896927	0.000000	0.000000
1000.823072	163.803920	3.000021	0.087023	18.575311	0.176733	8.902181	0.000000	0.000000
1000.843074	163.803920	2.999195	0.087024	18.570199	0.176734	8.899730	0.000000	0.000000
1000.863076	163.803920	3.001349	0.087023	18.583533	0.176731	8.906121	0.000000	0.000000
1000.883078	163.803920	3.006698	0.087019	18.616654	0.176724	8.921994	0.000000	0.000000
1000.903080	163.803920	3.001285	0.087023	18.583135	0.176731	8.905930	0.000000	0.000000
1000.923082	163.803920	2.996111	0.087026	18.551104	0.176737	8.890579	0.000000	0.000000
1000.943084	163.803920	3.004838	0.087020	18.605138	0.176727	8.916475	0.000000	0.000000
1000.963086	163.803920	3.000580	0.087023	18.578774	0.176732	8.903840	0.000000	0.000000
1000.983088	163.803920	2.997351	0.087025	18.558781	0.176736	8.894258	0.000000	0.000000
1001.003090	163.803920	2.997023	0.087025	18.556750	0.176736	8.893285	0.000000	0.000000
1001.023092	163.803920	2.993496	0.087027	18.534911	0.176741	8.882819	0.000000	0.000000
1001.043094	163.803920	3.001921	0.087022	18.587075	0.176730	8.907818	0.000000	0.000000
1001.063096	163.803920	2.996314	0.087026	18.552356	0.176737	8.891179	0.000000	0.000000
1001.083098	163.803920	2.996868	0.087025	18.555786	0.176737	8.892823	0.000000	0.000000
1001.103100	163.803920	2.994608	0.087027	18.541796	0.176739	8.886118	0.000000	0.000000
1001.123102	163.803920	2.997392	0.087025	18.559037	0.176736	8.894381	0.000000	0.000000
1001.143104	163.803920	2.999477	0.087024	18.571946	0.176733	8.900568	0.000000	0.000000
1001.163106	163.803920	3.004024	0.087021	18.600099	0.176728	8.914060	0.000000	0.000000
1001.183108	163.803920	2.999470	0.087024	18.571897	0.176733	8.900545	0.000000	0.000000
1001.203110	163.803920	3.001185	0.087023	18.582517	0.176731	8.905634	0.000000	0.000000
1001.223112	163.803920	2.995424	0.087026	18.546846	0.176738	8.888539	0.000000	0.000000
1001.243114	163.803920	3.000737	0.087023	18.579743	0.176732	8.904305	0.000000	0.000000
1001.263116	163.803920	3.002517	0.087022	18.590769	0.176730	8.909589	0.000000	0.000000
1001.283118	163.803920	2.997599	0.087025	18.560314	0.176736	8.894993	0.000000	0.000000
1001.303120	163.803920	3.001409	0.087022	18.583909	0.176731	8.906301	0.000000	0.000000
1001.323122	163.803920	3.001595	0.087022	18.585057	0.176731	8.906851	0.000000	0.000000
1001.343124	163.803920	3.000480	0.087023	18.578153	0.176732	8.903543	0.000000	0.000000
1001.363126	163.803920	3.005379	0.087020	18.608486	0.176726	8.918080	0.000000	0.000000
1001.383128	163.803920	3.000476	0.087023	18.578129	0.176732	8.903531	0.000000	0.000000
1001.403130	163.803920	2.991326	0.087029	18.521476	0.176743	8.876380	0.000000	0.000000
1001.423132	163.803920	2.995622	0.087026	18.548076	0.176738	8.889128	0.000000	0.000000
1001.443134	163.803920	3.003804	0.087021	18.598735	0.176728	8.913406	0.000000	0.000000
1001.463136	163.803920	3.000389	0.087023	18.577590	0.176732	8.903273	0.000000	0.000000
1001.483138	163.803920	2.999729	0.087024	18.573506	0.176733	8.901316	0.000000	0.000000
1001.503140	163.803920	3.003988	0.087021	18.599875	0.176728	8.913953	0.000000	0.000000
1001.523142	163.803920	2.994881	0.087027	18.543484	0.176739	8.886927	0.000000	0.000000
1001.543144	163.803920	2.999017	0.087024	18.569093	0.176734	8.899201	0.000000	0.000000
1001.563146	163.803920	3.001971	0.087022	18.587388	0.176730	8.907968	0.000000	0.000000
1001.583148	163.803920	2.993143	0.087028	18.532725	0.176741	8.881771	0.000000	0.000000
1001.603150	163.803920	2.995445	0.087026	18.546977	0.176738	8.888601	0.000000	0.000000
1001.623152	163.803920	2.995567	0.087026	18.547736	0.176738	8.888965	0.000000	0.000000
1001.643154	163.803920	2.999282	0.087024	18.570735	0.176734	8.899987	0.000000	0.000000
1001.663156	163.803920	2.994495	0.087027	18.541096	0.176739	8.885783	0.000000	0.000000
1001.683158	163.803920	2.999281	0.087024	18.570732	0.176734	8.899986	0.000000	0.000000
1001.703160	163.803920	2.997003	0.087025	18.556627	0.176736	8.893226	0.000000	0.000000
1001.723162	163.803920	2.990967	0.087029	18.519249	0.176744	8.875313	0.000000	0.000000
1001.743164	163.803920	2.992948	0.087028	18.531519	0.176741	8.881193	0.000000	0.000000
1001.763166	163.803920	2.998534	0.087024	18.566104	0.176734	8.897768	0.000000	0.000000
1001.783168	163.803920	3.000202	0.087023	18.576430	0.176732	8.902717	0.000000	0.000000
1001.803170	163.803920	2.996261	0.087026	18.552032	0.176737	8.891024	0.000000	0.000000
1001.823172	163.803920	2.996323	0.087026	18.552413	0.176737	8.891207	0.000000	0.000000
1001.843174	163.803920	2.994025	0.087027	18.538186	0.176740	8.884388	0.000000	0.000000
1001.863176	163.803920	2.993986	0.087027	18.537946	0.176740	8.884274	0.000000	0.000000
1001.883178	163.803920	2.991900	0.087028	18.525026	0.176743	8.878081	0.000000	0.000000
1001.903180	163.803920	3.003100	0.087021	18.594373	0.176729	8.911316	0.000000	0.000000
1001.923182	163.803920	3.000989	0.087023	18.581306	0.176731	8.905054	0.000000	0.000000
1001.943184	163.803920	2.996126	0.087026	18.551196	0.176737	8.890624	0.000000	0.000000
1001.963186	163.803920	3.000053	0.087023	18.575510	0.176733	8.902276	0.000000	0.000000
1001.983188	163.803920	2.994634	0.087027	18.541959	0.176739	8.886197	0.000000	0.000000
1002.003190	163.803920	2.996481	0.087026	18.553396	0.176737	8.891678	0.000000	0.000000
1002.023192	163.803920	3.000193	0.087023	18.576378	0.176732	8.902692	0.000000	0.000000
1002.043194	163.803920	2.991036	0.087029	18.519679	0.176744	8.875519	0.000000	0.000000
1002.063196	163.803920	2.997659	0.087025	18.560684	0.176736	8.895170	0.000000	0.000000
1002.083198	163.803920	2.999714	0.087024	18.573411	0.176733	8.901270	0.000000	0.000000
1002.103200	163.803920	3.002471	0.087022	18.590480	0.176730	8.909450	0.000000	0.000000
1002.123202	163.803920	3.000527	0.087023	18.578442	0.176732	8.903681	0.000000	0.000000
1002.143204	163.803920	3.005170	0.087020	18.607193	0.176726	8.917460	0.000000	0.000000
1002.163206	163.803920	3.009700	0.087017	18.635242	0.176721	8.930902	0.000000	0.000000
1002.183208	163.803920	3.000962	0.087023	18.581137	0.176732	8.904973	0.000000	0.000000
1002.203210	163.803839	2.992532	0.087028	18.528943	0.176742	8.879959	0.000000	0.000000
1002.223212	163.803920	2.992487	0.087028	18.528663	0.176742	8.879825	0.000000	0.000000
1002.243214	163.803920	2.995584	0.087026	18.547840	0.176738	8.889015	0.000000	0.000000
1002.263216	163.803920	2.994674	0.087027	18.542207	0.176739	8.886315	0.000000	0.000000
1002.283218	163.803920	2.998971	0.087024	18.568813	0.176734	8.899066	0.000000	0.000000
1002.303220	163.803920	2.997336	0.087025	18.558686	0.176736	8.894213	0.000000	0.000000
1002.323222	163.803920	3.007474	0.087019	18.621459	0.176724	8.924297	0.000000	0.000000
1002.343224	163.803920	3.004345	0.087021	18.602086	0.176727	8.915012	0.000000	0.000000
1002.363226	163.803920	2.998781	0.087024	18.567631	0.176734	8.898500	0.000000	0.000000
1002.383228	163.803920	2.997677	0.087025	18.560795	0.176736	8.895224	0.000000	0.000000
1002.403230	163.803920	2.998518	0.087024	18.566006	0.176735	8.897721	0.000000	0.000000
1002.423232	163.803920	3.002532	0.087022	18.590862	0.176730	8.909633	0.000000	0.000000
1002.443234	163.803920	2.998073	0.087025	18.563248	0.176735	8.896399	0.000000	0.000000
1002.463236	163.803920	2.999046	0.087024	18.569273	0.176734	8.899287	0.000000	0.000000
1002.483238	163.803920	2.997574	0.087025	18.560161	0.176736	8.894920	0.000000	0.000000
1002.503240	163.803920	3.001151	0.087023	18.582310	0.176731	8.905535	0.000000	0.000000
1002.523242	163.803920	2.996273	0.087026	18.552106	0.176737	8.891059	0.000000	0.000000
1002.543244	163.803920	3.000098	0.087023	18.575788	0.176733	8.902409	0.000000	0.000000
1002.563246	163.803920	2.998801	0.087024	18.567757	0.176734	8.898560	0.000000	0.000000
1002.583248	163.803920	3.002144	0.087022	18.588455	0.176730	8.908480	0.000000	0.000000
1002.603250	163.803920	3.002047	0.087022	18.587859	0.176730	8.908194	0.000000	0.000000
1002.623252	163.803920	3.001479	0.087022	18.584341	0.176731	8.906508	0.000000	0.000000
1002.643254	163.803920	2.997068	0.087025	18.557030	0.176736	8.893420	0.000000	0.000000
1002.663256	163.803920	3.006008	0.087020	18.612379	0.176725	8.919945	0.000000	0.000000
1002.683258	163.803920	2.999955	0.087023	18.574903	0.176733	8.901985	0.000000	0.000000
1002.703260	163.803920	2.994310	0.087027	18.539953	0.176740	8.885235	0.000000	0.000000
1002.723262	163.803920	2.998116	0.087025	18.563515	0.176735	8.896527	0.000000	0.000000
1002.743264	163.803920	2.994030	0.087027	18.538216	0.176740	8.884403	0.000000	0.000000
1002.763266	163.803920	2.995071	0.087026	18.544660	0.176739	8.887491	0.000000	0.000000
1002.783268	163.803920	3.000761	0.087023	18.579893	0.176732	8.904376	0.000000	0.000000
1002.803270	163.803920	3.000303	0.087023	18.577056	0.176732	8.903017	0.000000	0.000000
1002.823272	163.803920	2.996715	0.087025	18.554839	0.176737	8.892369	0.000000	0.000000
1002.843274	163.803920	2.996767	0.087025	18.555163	0.176737	8.892525	0.000000	0.000000
1002.863276	163.803920	2.993876	0.087027	18.537266	0.176740	8.883947	0.000000	0.000000
1002.883278	163.803920	2.994648	0.087027	18.542044	0.176739	8.886237	0.000000	0.000000
1002.903280	163.803920	2.996919	0.087025	18.556107	0.176736	8.892977	0.000000	0.000000
1002.923282	163.803920	2.997295	0.087025	18.558435	0.176736	8.894093	0.000000	0.000000
1002.943284	163.803920	2.998287	0.087024	18.564577	0.176735	8.897036	0.000000	0.000000
1002.963286	163.803920	2.995620	0.087026	18.548060	0.176738	8.889121	0.000000	0.000000
1002.983288	163.803920	2.992912	0.087028	18.531293	0.176741	8.881085	0.000000	0.000000
1003.003290	163.803920	2.998285	0.087024	18.564566	0.176735	8.897031	0.000000	0.000000
1003.023292	163.803920	2.994400	0.087027	18.540505	0.176740	8.885500	0.000000	0.000000
1003.043294	163.803920	2.992570	0.087028	18.529177	0.176742	8.880071	0.000000	0.000000
1003.063296	163.803920	2.999484	0.087024	18.571987	0.176733	8.900588	0.000000	0.000000
1003.083298	163.803920	2.997809	0.087025	18.561618	0.176735	8.895618	0.000000	0.000000
1003.103300	163.803920	2.995172	0.087026	18.545289	0.176739	8.887792	0.000000	0.000000
1003.123302	163.803920	2.998245	0.087024	18.564318	0.176735	8.896912	0.000000	0.000000
1003.143304	163.803920	2.991640	0.087029	18.523420	0.176743	8.877312	0.000000	0.000000
1003.163306	163.803920	2.995710	0.087026	18.548618	0.176738	8.889388	0.000000	0.000000
1003.183308	163.803920	2.996374	0.087026	18.552732	0.176737	8.891359	0.000000	0.000000
1003.203310	163.803920	2.994195	0.087027	18.539237	0.176740	8.884892	0.000000	0.000000
1003.223312	163.803920	2.995663	0.087026	18.548330	0.176738	8.889250	0.000000	0.000000
1003.243314	163.803920	2.995015	0.087026	18.544314	0.176739	8.887325	0.000000	0.000000
1003.263316	163.803920	2.992126	0.087028	18.526425	0.176742	8.878752	0.000000	0.000000
1003.283318	163.803920	2.994766	0.087027	18.542776	0.176739	8.886588	0.000000	0.000000
1003.303320	163.803920	2.991267	0.087029	18.521111	0.176743	8.876205	0.000000	0.000000
1003.323322	163.803920	2.995227	0.087026	18.545629	0.176739	8.887955	0.000000	0.000000
1003.343324	163.803920	2.996996	0.087025	18.556584	0.176736	8.893206	0.000000	0.000000
1003.363326	163.803920	2.995949	0.087026	18.550102	0.176738	8.890099	0.000000	0.000000
1003.383328	163.803920	2.997727	0.087025	18.561106	0.176735	8.895373	0.000000	0.000000
1003.403330	163.803920	2.993380	0.087027	18.534189	0.176741	8.882473	0.000000	0.000000
1003.423332	163.803920	2.997931	0.087025	18.562372	0.176735	8.895979	0.000000	0.000000
1003.443334	163.803920	2.995598	0.087026	18.547927	0.176738	8.889057	0.000000	0.000000
1003.463336	163.803920	2.994002	0.087027	18.538044	0.176740	8.884321	0.000000	0.000000
1003.483338	163.803920	2.995047	0.087026	18.544513	0.176739	8.887421	0.000000	0.000000
1003.503340	163.803920	2.992496	0.087028	18.528720	0.176742	8.879852	0.000000	0.000000
1003.523342	163.803920	2.990746	0.087029	18.517885	0.176744	8.874659	0.000000	0.000000
1003.543344	163.803920	2.994623	0.087027	18.541888	0.176739	8.886163	0.000000	0.000000
1003.563346	163.803920	2.994541	0.087027	18.541379	0.176739	8.885919	0.000000	0.000000
1003.583348	163.803920	2.995888	0.087026	18.549723	0.176738	8.889918	0.000000	0.000000
1003.603350	163.803920	2.995682	0.087026	18.548447	0.176738	8.889306	0.000000	0.000000
1003.623352	163.803920	2.991437	0.087029	18.522159	0.176743	8.876708	0.000000	0.000000
1003.643354	163.803920	2.991947	0.087028	18.525317	0.176743	8.878221	0.000000	0.000000
1003.663356	163.803920	2.993605	0.087027	18.535583	0.176741	8.883141	0.000000	0.000000
1003.683358	163.803920	2.998312	0.087024	18.564729	0.176735	8.897109	0.000000	0.000000
1003.703360	163.803920	2.999940	0.087023	18.574810	0.176733	8.901941	0.000000	0.000000
1003.723362	163.803920	3.004816	0.087020	18.605002	0.176727	8.916410	0.000000	0.000000
1003.743364	163.803920	3.003801	0.087021	18.598718	0.176728	8.913398	0.000000	0.000000
1003.763366	163.803920	2.999438	0.087024	18.571704	0.176733	8.900452	0.000000	0.000000
1003.783368	163.803920	3.006934	0.087019	18.618113	0.176724	8.922693	0.000000	0.000000
1003.803370	163.803839	3.005551	0.087020	18.609551	0.176726	8.918590	0.000000	0.000000
1003.823372	163.803920	2.999481	0.087024	18.571965	0.176733	8.900577	0.000000	0.000000
1003.843374	163.803920	2.998831	0.087024	18.567944	0.176734	8.898650	0.000000	0.000000
1003.863376	163.803920	2.997120	0.087025	18.557349	0.176736	8.893572	0.000000	0.000000
1003.883378	163.803920	2.999019	0.087024	18.569107	0.176734	8.899207	0.000000	0.000000
1003.903380	163.803920	2.999426	0.087024	18.571631	0.176733	8.900417	0.000000	0.000000
1003.923382	163.803920	2.994181	0.087027	18.539150	0.176740	8.884850	0.000000	0.000000
1003.943384	163.803920	2.993627	0.087027	18.535722	0.176741	8.883208	0.000000	0.000000
1003.963386	163.803920	2.998664	0.087024	18.566910	0.176734	8.898154	0.000000	0.000000
1003.983388	163.803920	2.995753	0.087026	18.548885	0.176738	8.889516	0.000000	0.000000
1004.003390	163.803920	2.999153	0.087024	18.569934	0.176734	8.899604	0.000000	0.000000
1004.023392	163.803920	2.995125	0.087026	18.544997	0.176739	8.887653	0.000000	0.000000
1004.043394	163.803920	2.993943	0.087027	18.537680	0.176740	8.884146	0.000000	0.000000
1004.063396	163.803920	2.995077	0.087026	18.544701	0.176739	8.887511	0.000000	0.000000
1004.083398	163.803920	2.998335	0.087024	18.564871	0.176735	8.897177	0.000000	0.000000
1004.103400	163.803920	2.994973	0.087026	18.544055	0.176739	8.887201	0.000000	0.000000
1004.123402	163.803920	3.000888	0.087023	18.580680	0.176732	8.904753	0.000000	0.000000
1004.143404	163.803920	2.992653	0.087028	18.529689	0.176742	8.880316	0.000000	0.000000
1004.163406	163.803920	2.997919	0.087025	18.562298	0.176735	8.895944	0.000000	0.000000
1004.183408	163.803920	2.995409	0.087026	18.546753	0.176738	8.888494	0.000000	0.000000
1004.203410	163.803920	2.996865	0.087025	18.555773	0.176737	8.892817	0.000000	0.000000
1004.223412	163.803920	3.002927	0.087022	18.593304	0.176729	8.910803	0.000000	0.000000
1004.243414	163.803920	3.000823	0.087023	18.580280	0.176732	8.904562	0.000000	0.000000
1004.263416	163.803920	3.003000	0.087021	18.593755	0.176729	8.911020	0.000000	0.000000
1004.283418	163.803920	2.998519	0.087024	18.566009	0.176735	8.897722	0.000000	0.000000
1004.303420	163.803920	2.999173	0.087024	18.570060	0.176734	8.899664	0.000000	0.000000
1004.323422	163.803920	3.001253	0.087023	18.582939	0.176731	8.905836	0.000000	0.000000
1004.343424	163.803920	2.998142	0.087024	18.563678	0.176735	8.896606	0.000000	0.000000
1004.363426	163.803920	2.998701	0.087024	18.567136	0.176734	8.898263	0.000000	0.000000
1004.383428	163.803920	2.997059	0.087025	18.556973	0.176736	8.893392	0.000000	0.000000
1004.403430	163.803920	3.001685	0.087022	18.585615	0.176731	8.907119	0.000000	0.000000
1004.423432	163.803920	2.999854	0.087023	18.574277	0.176733	8.901685	0.000000	0.000000
1004.443434	163.803920	3.001930	0.087022	18.587132	0.176730	8.907846	0.000000	0.000000
1004.463436	163.803920	3.000134	0.087023	18.576014	0.176733	8.902517	0.000000	0.000000
1004.483438	163.803920	3.005459	0.087020	18.608985	0.176726	8.918318	0.000000	0.000000
1004.503440	163.803920	3.003945	0.087021	18.599609	0.176728	8.913825	0.000000	0.000000
1004.523442	163.803839	3.001020	0.087023	18.581496	0.176731	8.905145	0.000000	0.000000
1004.543444	163.803920	3.004091	0.087021	18.600510	0.176728	8.914257	0.000000	0.000000
1004.563446	163.803920	3.002632	0.087022	18.591480	0.176729	8.909929	0.000000	0.000000
1004.583448	163.803920	3.002502	0.087022	18.590676	0.176730	8.909544	0.000000	0.000000
1004.603450	163.803920	3.004636	0.087020	18.603885	0.176727	8.915875	0.000000	0.000000
1004.623452	163.803920	3.000297	0.087023	18.577018	0.176732	8.902999	0.000000	0.000000
1004.643454	163.803920	3.002585	0.087022	18.591188	0.176730	8.909790	0.000000	0.000000
1004.663456	163.803920	3.002785	0.087022	18.592424	0.176729	8.910382	0.000000	0.000000
1004.683458	163.803920	3.004269	0.087021	18.601615	0.176727	8.914787	0.000000	0.000000
1004.703460	163.803920	3.003103	0.087021	18.594392	0.176729	8.911325	0.000000	0.000000
1004.723462	163.803920	2.995889	0.087026	18.549726	0.176738	8.889919	0.000000	0.000000
1004.743464	163.803920	2.993525	0.087027	18.535091	0.176741	8.882905	0.000000	0.000000
1004.763466	163.803920	2.994816	0.087027	18.543083	0.176739	8.886736	0.000000	0.000000
1004.783468	163.803920	2.992280	0.087028	18.527381	0.176742	8.879210	0.000000	0.000000
1004.803470	163.803920	2.988067	0.087031	18.501295	0.176747	8.866708	0.000000	0.000000
1004.823472	163.803920	2.995890	0.087026	18.549734	0.176738	8.889923	0.000000	0.000000
1004.843474	163.803920	2.995320	0.087026	18.546203	0.176738	8.888231	0.000000	0.000000
1004.863476	163.803920	2.990489	0.087029	18.516295	0.176744	8.873897	0.000000	0.000000
1004.883478	163.803920	2.995040	0.087026	18.544469	0.176739	8.887400	0.000000	0.000000
1004.903480	163.803920	2.997416	0.087025	18.559181	0.176736	8.894450	0.000000	0.000000
1004.923482	163.803920	2.999776	0.087023	18.573798	0.176733	8.901455	0.000000	0.000000
1004.943484	163.803920	2.992147	0.087028	18.526556	0.176742	8.878815	0.000000	0.000000
1004.963486	163.803920	2.993471	0.087027	18.534753	0.176741	8.882743	0.000000	0.000000
1004.983488	163.803920	2.987743	0.087031	18.499288	0.176748	8.865747	0.000000	0.000000
1005.003490	163.803920	2.988288	0.087031	18.502667	0.176747	8.867366	0.000000	0.000000
1005.023492	163.803920	2.990197	0.087029	18.514482	0.176745	8.873028	0.000000	0.000000
1005.043494	163.803920	2.987390	0.087031	18.497105	0.176748	8.864700	0.000000	0.000000
1005.063496	163.803920	2.992250	0.087028	18.527198	0.176742	8.879123	0.000000	0.000000
1005.083498	163.803920	2.990415	0.087029	18.515835	0.176744	8.873677	0.000000	0.000000
1005.103500	163.803920	2.991173	0.087029	18.520526	0.176744	8.875925	0.000000	0.000000
1005.123502	163.803920	2.992628	0.087028	18.529534	0.176742	8.880242	0.000000	0.000000
1005.143504	163.803920	2.988673	0.087030	18.505046	0.176747	8.868506	0.000000	0.000000
1005.163506	163.803920	2.990712	0.087029	18.517675	0.176744	8.874559	0.000000	0.000000
1005.183508	163.803920	2.992518	0.087028	18.528856	0.176742	8.879917	0.000000	0.000000
1005.203510	163.803920	2.988017	0.087031	18.500984	0.176747	8.866560	0.000000	0.000000
1005.223512	163.803920	2.994724	0.087027	18.542515	0.176739	8.886463	0.000000	0.000000
1005.243514	163.803920	2.989247	0.087030	18.508604	0.176746	8.870211	0.000000	0.000000
1005.263516	163.803920	3.001363	0.087023	18.583620	0.176731	8.906163	0.000000	0.000000
1005.283518	163.803920	2.998556	0.087024	18.566240	0.176734	8.897833	0.000000	0.000000
1005.303520	163.803920	2.993692	0.087027	18.536122	0.176740	8.883399	0.000000	0.000000
1005.323522	163.803920	2.997415	0.087025	18.559176	0.176736	8.894448	0.000000	0.000000
1005.343524	163.803920	2.992343	0.087028	18.527773	0.176742	8.879398	0.000000	0.000000
1005.363526	163.803920	2.997292	0.087025	18.558416	0.176736	8.894084	0.000000	0.000000
1005.383528	163.803920	2.993333	0.087027	18.533904	0.176741	8.882336	0.000000	0.000000
1005.403530	163.803920	2.996981	0.087025	18.556489	0.176736	8.893160	0.000000	0.000000
1005.423532	163.803920	2.995668	0.087026	18.548362	0.176738	8.889265	0.000000	0.000000
1005.443534	163.803920	2.993438	0.087027	18.534554	0.176741	8.882648	0.000000	0.000000
1005.463536	163.803920	3.000212	0.087023	18.576495	0.176732	8.902748	0.000000	0.000000
1005.483538	163.803920	2.993582	0.087027	18.535442	0.176741	8.883073	0.000000	0.000000
1005.503540	163.803920	2.997666	0.087025	18.560730	0.176736	8.895193	0.000000	0.000000
1005.523542	163.803920	2.988835	0.087030	18.506053	0.176746	8.868989	0.000000	0.000000
1005.543544	163.803920	2.995693	0.087026	18.548512	0.176738	8.889337	0.000000	0.000000
1005.563546	163.803920	2.996365	0.087026	18.552672	0.176737	8.891331	0.000000	0.000000
1005.583548	163.803920	2.986961	0.087031	18.494448	0.176749	8.863427	0.000000	0.000000
1005.603550	163.803920	2.995739	0.087026	18.548798	0.176738	8.889474	0.000000	0.000000
1005.623552	163.803920	2.993797	0.087027	18.536773	0.176740	8.883711	0.000000	0.000000
1005.643554	163.803920	2.999989	0.087023	18.575112	0.176733	8.902085	0.000000	0.000000
1005.663556	163.803920	2.991006	0.087029	18.519491	0.176744	8.875429	0.000000	0.000000
1005.683558	163.803920	2.994706	0.087027	18.542403	0.176739	8.886409	0.000000	0.000000
1005.703560	163.803920	2.992604	0.087028	18.529390	0.176742	8.880173	0.000000	0.000000
1005.723562	163.803920	2.993920	0.087027	18.537538	0.176740	8.884078	0.000000	0.000000
1005.743564	163.803920	3.004083	0.087021	18.600463	0.176728	8.914235	0.000000	0.000000
1005.763566	163.803920	2.992611	0.087028	18.529431	0.176742	8.880192	0.000000	0.000000
1005.783568	163.803920	2.992492	0.087028	18.528696	0.176742	8.879840	0.000000	0.000000
1005.803570	163.803920	2.994843	0.087027	18.543250	0.176739	8.886815	0.000000	0.000000
1005.823572	163.803920	2.996835	0.087025	18.555587	0.176737	8.892728	0.000000	0.000000
1005.843574	163.803920	2.996898	0.087025	18.555977	0.176736	8.892915	0.000000	0.000000
1005.863576	163.803920	3.000500	0.087023	18.578279	0.176732	8.903603	0.000000	0.000000
1005.883578	163.803920	3.000449	0.087023	18.577960	0.176732	8.903450	0.000000	0.000000
1005.903580	163.803920	2.991186	0.087029	18.520610	0.176744	8.875965	0.000000	0.000000
1005.923582	163.803920	2.992229	0.087028	18.527068	0.176742	8.879060	0.000000	0.000000
1005.943584	163.803920	2.998612	0.087024	18.566589	0.176734	8.898000	0.000000	0.000000
1005.963586	163.803920	2.999886	0.087023	18.574478	0.176733	8.901781	0.000000	0.000000
1005.983588	163.803920	2.995200	0.087026	18.545460	0.176739	8.887875	0.000000	0.000000
1006.003590	163.803920	2.994836	0.087027	18.543209	0.176739	8.886796	0.000000	0.000000
1006.023592	163.803920	2.995324	0.087026	18.546228	0.176738	8.888242	0.000000	0.000000
1006.043594	163.803920	2.994482	0.087027	18.541014	0.176739	8.885744	0.000000	0.000000
1006.063596	163.803920	3.000808	0.087023	18.580182	0.176732	8.904515	0.000000	0.000000
1006.083598	163.803920	2.991744	0.087028	18.524062	0.176743	8.877620	0.000000	0.000000
1006.103600	163.803920	2.998662	0.087024	18.566896	0.176734	8.898148	0.000000	0.000000
1006.123602	163.803920	2.990866	0.087029	18.518628	0.176744	8.875015	0.000000	0.000000
1006.143604	163.803920	2.995713	0.087026	18.548640	0.176738	8.889398	0.000000	0.000000
1006.163606	163.803920	2.997522	0.087025	18.559840	0.176736	8.894766	0.000000	0.000000
1006.183608	163.803920	2.992634	0.087028	18.529572	0.176742	8.880260	0.000000	0.000000
1006.203610	163.803920	2.997367	0.087025	18.558882	0.176736	8.894307	0.000000	0.000000
1006.223612	163.803920	2.995388	0.087026	18.546623	0.176738	8.888432	0.000000	0.000000
1006.243614	163.803920	2.993705	0.087027	18.536204	0.176740	8.883439	0.000000	0.000000
1006.263616	163.803920	2.989343	0.087030	18.509195	0.176746	8.870495	0.000000	0.000000
1006.283618	163.803920	2.993449	0.087027	18.534622	0.176741	8.882681	0.000000	0.000000
1006.303620	163.803920	2.989319	0.087030	18.509048	0.176746	8.870424	0.000000	0.000000
1006.323622	163.803920	2.988419	0.087031	18.503478	0.176747	8.867755	0.000000	0.000000
1006.343624	163.803920	2.991775	0.087028	18.524255	0.176743	8.877712	0.000000	0.000000
1006.363626	163.803920	2.998676	0.087024	18.566983	0.176734	8.898190	0.000000	0.000000
1006.383628	163.803920	2.989690	0.087030	18.511343	0.176745	8.871524	0.000000	0.000000
1006.403630	163.803920	2.990037	0.087030	18.513494	0.176745	8.872555	0.000000	0.000000
1006.423632	163.803920	2.989294	0.087030	18.508893	0.176746	8.870350	0.000000	0.000000
1006.443634	163.803920	2.988594	0.087030	18.504559	0.176747	8.868273	0.000000	0.000000
1006.463636	163.803920	2.991285	0.087029	18.521220	0.176743	8.876257	0.000000	0.000000
1006.483638	163.803920	2.993671	0.087027	18.535997	0.176740	8.883339	0.000000	0.000000
1006.503640	163.803920	2.987170	0.087031	18.495741	0.176748	8.864047	0.000000	0.000000
1006.523642	163.803920	2.993445	0.087027	18.534592	0.176741	8.882666	0.000000	0.000000
1006.543644	163.803920	2.984985	0.087033	18.482211	0.176751	8.857562	0.000000	0.000000
1006.563646	163.803920	2.989503	0.087030	18.510186	0.176746	8.870970	0.000000	0.000000
1006.583648	163.803920	2.988373	0.087031	18.503192	0.176747	8.867618	0.000000	0.000000
1006.603650	163.803920	2.984647	0.087033	18.480120	0.176752	8.856560	0.000000	0.000000
1006.623652	163.803920	2.991218	0.087029	18.520803	0.176743	8.876058	0.000000	0.000000
1006.643654	163.803920	2.984263	0.087033	18.477743	0.176752	8.855421	0.000000	0.000000
1006.663656	163.803920	2.993541	0.087027	18.535189	0.176741	8.882952	0.000000	0.000000
1006.683658	163.803920	2.994072	0.087027	18.538477	0.176740	8.884528	0.000000	0.000000
1006.703660	163.803920	2.990090	0.087029	18.513823	0.176745	8.872713	0.000000	0.000000
1006.723662	163.803920	2.997101	0.087025	18.557229	0.176736	8.893515	0.000000	0.000000
1006.743664	163.803839	2.998772	0.087024	18.567580	0.176734	8.898475	0.000000	0.000000
1006.763666	163.803920	2.989855	0.087030	18.512364	0.176745	8.872013	0.000000	0.000000
1006.783668	163.803920	2.993731	0.087027	18.536367	0.176740	8.883517	0.000000	0.000000
1006.803670	163.803920	2.991397	0.087029	18.521911	0.176743	8.876589	0.000000	0.000000
1006.823672	163.803920	2.988789	0.087030	18.505765	0.176746	8.868851	0.000000	0.000000
1006.843674	163.803920	2.988874	0.087030	18.506293	0.176746	8.869104	0.000000	0.000000
1006.862676	163.803920	2.988844	0.087030	18.506105	0.176746	8.869014	0.000000	0.000000
1006.882678	163.803920	2.992614	0.087028	18.529450	0.176742	8.880202	0.000000	0.000000
1006.902680	163.803920	2.993023	0.087028	18.531984	0.176741	8.881416	0.000000	0.000000
1006.922682	163.803920	2.985794	0.087032	18.487223	0.176750	8.859964	0.000000	0.000000
1006.942684	163.803920	2.989274	0.087030	18.508770	0.176746	8.870291	0.000000	0.000000
1006.962686	163.803920	2.987458	0.087031	18.497527	0.176748	8.864903	0.000000	0.000000
1006.982688	163.803920	2.988986	0.087030	18.506985	0.176746	8.869435	0.000000	0.000000
1007.002690	163.803920	2.991831	0.087028	18.524604	0.176743	8.877879	0.000000	0.000000
1007.022692	163.803920	2.990443	0.087029	18.516009	0.176744	8.873760	0.000000	0.000000
1007.042694	163.803920	2.993031	0.087028	18.532031	0.176741	8.881438	0.000000	0.000000
1007.062696	163.803920	2.988004	0.087031	18.500905	0.176747	8.866522	0.000000	0.000000
1007.082698	163.803920	2.991728	0.087028	18.523964	0.176743	8.877573	0.000000	0.000000
1007.102700	163.803920	2.984237	0.087033	18.477583	0.176752	8.855344	0.000000	0.000000
1007.122702	163.803920	2.990651	0.087029	18.517297	0.176744	8.874377	0.000000	0.000000
1007.142704	163.803920	2.989218	0.087030	18.508425	0.176746	8.870125	0.000000	0.000000
1007.162706	163.803920	2.992793	0.087028	18.530555	0.176742	8.880731	0.000000	0.000000
1007.182708	163.803920	2.989053	0.087030	18.507401	0.176746	8.869635	0.000000	0.000000
1007.202710	163.803920	2.988048	0.087031	18.501180	0.176747	8.866654	0.000000	0.000000
1007.222712	163.803920	2.989215	0.087030	18.508406	0.176746	8.870116	0.000000	0.000000
1007.242714	163.803920	2.992641	0.087028	18.529616	0.176742	8.880281	0.000000	0.000000
1007.262716	163.803920	2.986899	0.087031	18.494067	0.176749	8.863244	0.000000	0.000000
1007.282718	163.803920	2.989633	0.087030	18.510995	0.176745	8.871357	0.000000	0.000000
1007.302720	163.803920	2.986272	0.087032	18.490182	0.176750	8.861383	0.000000	0.000000
1007.322722	163.803920	2.982771	0.087034	18.468506	0.176754	8.850995	0.000000	0.000000
1007.342724	163.803920	2.985380	0.087032	18.484658	0.176751	8.858735	0.000000	0.000000
1007.362726	163.803920	2.989845	0.087030	18.512307	0.176745	8.871986	0.000000	0.000000
1007.382728	163.803920	2.982939	0.087034	18.469546	0.176754	8.851493	0.000000	0.000000
1007.402730	163.803920	2.988991	0.087030	18.507020	0.176746	8.869452	0.000000	0.000000
1007.422732	163.803920	2.989710	0.087030	18.511471	0.176745	8.871585	0.000000	0.000000
1007.442734	163.803920	2.988897	0.087030	18.506437	0.176746	8.869173	0.000000	0.000000
1007.462736	163.803920	2.989421	0.087030	18.509682	0.176746	8.870728	0.000000	0.000000
1007.482738	163.803920	2.987070	0.087031	18.495123	0.176749	8.863751	0.000000	0.000000
1007.502740	163.803920	2.986182	0.087032	18.489624	0.176750	8.861115	0.000000	0.000000
1007.522742	163.803920	2.995393	0.087026	18.546658	0.176738	8.888449	0.000000	0.000000
1007.542744	163.803920	2.988568	0.087030	18.504401	0.176747	8.868197	0.000000	0.000000
1007.562746	163.803920	2.993131	0.087028	18.532649	0.176741	8.881735	0.000000	0.000000
1007.582748	163.803920	2.996758	0.087025	18.555111	0.176737	8.892500	0.000000	0.000000
1007.602750	163.803839	3.000803	0.087023	18.580154	0.176732	8.904502	0.000000	0.000000
1007.622752	163.803920	2.991751	0.087028	18.524108	0.176743	8.877642	0.000000	0.000000
1007.642754	163.803920	2.992298	0.087028	18.527495	0.176742	8.879265	0.000000	0.000000
1007.662756	163.803920	2.990400	0.087029	18.515742	0.176744	8.873632	0.000000	0.000000
1007.682758	163.803920	2.988875	0.087030	18.506301	0.176746	8.869108	0.000000	0.000000
1007.702760	163.803920	2.982294	0.087034	18.465550	0.176754	8.849578	0.000000	0.000000
1007.722762	163.803920	2.988791	0.087030	18.505781	0.176746	8.868859	0.000000	0.000000
1007.742764	163.803920	2.988733	0.087030	18.505422	0.176747	8.868686	0.000000	0.000000
1007.762766	163.803920	2.988618	0.087030	18.504706	0.176747	8.868343	0.000000	0.000000
1007.782768	163.803920	2.990325	0.087029	18.515274	0.176745	8.873408	0.000000	0.000000
1007.802770	163.803920	2.993411	0.087027	18.534383	0.176741	8.882566	0.000000	0.000000
1007.822772	163.803920	2.985826	0.087032	18.487419	0.176750	8.860058	0.000000	0.000000
1007.842774	163.803920	2.982872	0.087034	18.469130	0.176754	8.851293	0.000000	0.000000
1007.862776	163.803839	2.981901	0.087034	18.463116	0.176755	8.848411	0.000000	0.000000
1007.882778	163.803920	2.987025	0.087031	18.494843	0.176749	8.863616	0.000000	0.000000
1007.902780	163.803920	2.992573	0.087028	18.529197	0.176742	8.880080	0.000000	0.000000
1007.922782	163.803920	2.986042	0.087032	18.488758	0.176750	8.860700	0.000000	0.000000
1007.942784	163.803920	2.986815	0.087031	18.493547	0.176749	8.862995	0.000000	0.000000
1007.962786	163.803920	2.988579	0.087030	18.504466	0.176747	8.868228	0.000000	0.000000
1007.982788	163.803920	2.989805	0.087030	18.512059	0.176745	8.871867	0.000000	0.000000
1008.002790	163.803920	2.990247	0.087029	18.514792	0.176745	8.873177	0.000000	0.000000
1008.022792	163.803920	2.990442	0.087029	18.515998	0.176744	8.873755	0.000000	0.000000
1008.042794	163.803920	2.986433	0.087032	18.491178	0.176749	8.861860	0.000000	0.000000
1008.062796	163.803920	2.991869	0.087028	18.524838	0.176743	8.877991	0.000000	0.000000
1008.082798	163.803920	2.994207	0.087027	18.539313	0.176740	8.884929	0.000000	0.000000
1008.102800	163.803920	2.993121	0.087028	18.532589	0.176741	8.881706	0.000000	0.000000
1008.122802	163.803920	2.990395	0.087029	18.515707	0.176744	8.873615	0.000000	0.000000
1008.142804	163.803920	2.990890	0.087029	18.518778	0.176744	8.875087	0.000000	0.000000
1008.162806	163.803839	2.998573	0.087024	18.566344	0.176734	8.897883	0.000000	0.000000
1008.182808	163.803920	2.995679	0.087026	18.548428	0.176738	8.889297	0.000000	0.000000
1008.202810	163.803920	2.990224	0.087029	18.514651	0.176745	8.873109	0.000000	0.000000
1008.222812	163.803920	2.988871	0.087030	18.506274	0.176746	8.869095	0.000000	0.000000
1008.242814	163.803920	2.984470	0.087033	18.479026	0.176752	8.856036	0.000000	0.000000
1008.262816	163.803920	2.994331	0.087027	18.540078	0.176740	8.885295	0.000000	0.000000
1008.282818	163.803920	2.986268	0.087032	18.490157	0.176750	8.861371	0.000000	0.000000
1008.302820	163.803920	2.990307	0.087029	18.515163	0.176745	8.873355	0.000000	0.000000
1008.322822	163.803920	2.988121	0.087031	18.501632	0.176747	8.866870	0.000000	0.000000
1008.342824	163.803920	2.988408	0.087031	18.503407	0.176747	8.867721	0.000000	0.000000
1008.362826	163.803920	2.983971	0.087033	18.475936	0.176752	8.854555	0.000000	0.000000
1008.382828	163.803920	2.988531	0.087030	18.504167	0.176747	8.868085	0.000000	0.000000
1008.402830	163.803920	2.989972	0.087030	18.513091	0.176745	8.872362	0.000000	0.000000
1008.422832	163.803839	2.988625	0.087030	18.504749	0.176747	8.868364	0.000000	0.000000
1008.442834	163.803920	2.989571	0.087030	18.510611	0.176745	8.871173	0.000000	0.000000
1008.462836	163.803920	2.989899	0.087030	18.512642	0.176745	8.872146	0.000000	0.000000
1008.482838	163.803920	2.987260	0.087031	18.496299	0.176748	8.864314	0.000000	0.000000
1008.502840	163.803920	2.984308	0.087033	18.478024	0.176752	8.855556	0.000000	0.000000
1008.522842	163.803920	2.979715	0.087036	18.449586	0.176758	8.841927	0.000000	0.000000
1008.542844	163.803920	2.979937	0.087036	18.450958	0.176757	8.842584	0.000000	0.000000
1008.562846	163.803920	2.981018	0.087035	18.457649	0.176756	8.845791	0.000000	0.000000
1008.582848	163.803920	2.980605	0.087035	18.455090	0.176756	8.844565	0.000000	0.000000
1008.602850	163.803920	2.987044	0.087031	18.494962	0.176749	8.863674	0.000000	0.000000
1008.622852	163.803920	2.988989	0.087030	18.507006	0.176746	8.869446	0.000000	0.000000
1008.642854	163.803920	2.983704	0.087033	18.474283	0.176753	8.853763	0.000000	0.000000
1008.662856	163.803920	2.988155	0.087031	18.501839	0.176747	8.866969	0.000000	0.000000
1008.682858	163.803920	2.990677	0.087029	18.517458	0.176744	8.874454	0.000000	0.000000
1008.702860	163.803920	2.987526	0.087031	18.497946	0.176748	8.865104	0.000000	0.000000
1008.722862	163.803920	2.984318	0.087033	18.478084	0.176752	8.855584	0.000000	0.000000
1008.742864	163.803920	2.983303	0.087034	18.471800	0.176753	8.852573	0.000000	0.000000
1008.762866	163.803920	2.980111	0.087036	18.452036	0.176757	8.843101	0.000000	0.000000
1008.782868	163.803920	2.986245	0.087032	18.490016	0.176750	8.861303	0.000000	0.000000
1008.802870	163.803920	2.981662	0.087035	18.461638	0.176755	8.847703	0.000000	0.000000
1008.822872	163.803920	2.982603	0.087034	18.467464	0.176754	8.850495	0.000000	0.000000
1008.842874	163.803920	2.982198	0.087034	18.464956	0.176755	8.849293	0.000000	0.000000
1008.862876	163.803920	2.982126	0.087034	18.464510	0.176755	8.849079	0.000000	0.000000
1008.882878	163.803920	2.984217	0.087033	18.477457	0.176752	8.855284	0.000000	0.000000
1008.902880	163.803920	2.977525	0.087037	18.436023	0.176760	8.835427	0.000000	0.000000
1008.922882	163.803920	2.987355	0.087031	18.496887	0.176748	8.864596	0.000000	0.000000
1008.942884	163.803920	2.981917	0.087035	18.463217	0.176755	8.848459	0.000000	0.000000
1008.962886	163.803920	2.987070	0.087031	18.495123	0.176749	8.863751	0.000000	0.000000
1008.982888	163.803920	2.990972	0.087029	18.519284	0.176744	8.875330	0.000000	0.000000
1009.002890	163.803920	2.990790	0.087029	18.518155	0.176744	8.874788	0.000000	0.000000
1009.022892	163.803920	2.979305	0.087036	18.447046	0.176758	8.840710	0.000000	0.000000
1009.042894	163.803920	2.988561	0.087030	18.504355	0.176747	8.868175	0.000000	0.000000
1009.062896	163.803920	2.979167	0.087036	18.446191	0.176758	8.840300	0.000000	0.000000
1009.082898	163.803920	2.982988	0.087034	18.469848	0.176754	8.851638	0.000000	0.000000
1009.102900	163.803920	2.988830	0.087030	18.506021	0.176746	8.868973	0.000000	0.000000
1009.102900	163.803920	2.984248	0.087033	18.477648	0.176752	8.855376	0.000000	0.000000
1009.142904	163.803920	2.983982	0.087033	18.476004	0.176752	8.854588	0.000000	0.000000
1009.162906	163.803920	2.983119	0.087034	18.470657	0.176753	8.852025	0.000000	0.000000
1009.182908	163.803920	2.981836	0.087035	18.462713	0.176755	8.848218	0.000000	0.000000
1009.202910	163.803920	2.984903	0.087033	18.481704	0.176751	8.857320	0.000000	0.000000
1009.222912	163.803920	2.984020	0.087033	18.476235	0.176752	8.854699	0.000000	0.000000
1009.242914	163.803920	2.989793	0.087030	18.511980	0.176745	8.871829	0.000000	0.000000
1009.262916	163.803920	2.984997	0.087033	18.482287	0.176751	8.857599	0.000000	0.000000
1009.282918	163.803920	2.981957	0.087035	18.463462	0.176755	8.848577	0.000000	0.000000
1009.302920	163.803920	2.981471	0.087035	18.460456	0.176755	8.847137	0.000000	0.000000
1009.322922	163.803920	2.971658	0.087041	18.399695	0.176767	8.818017	0.000000	0.000000
1009.342924	163.803920	2.977018	0.087038	18.432884	0.176761	8.833922	0.000000	0.000000
1009.362926	163.803920	2.982298	0.087034	18.465577	0.176754	8.849591	0.000000	0.000000
1009.382928	163.803920	2.970649	0.087041	18.393447	0.176769	8.815023	0.000000	0.000000
1009.402930	163.803920	2.977899	0.087037	18.438339	0.176760	8.836537	0.000000	0.000000
1009.422932	163.803920	2.973923	0.087039	18.413718	0.176765	8.824737	0.000000	0.000000
1009.442934	163.803920	2.983911	0.087033	18.475565	0.176752	8.854378	0.000000	0.000000
1009.462936	163.803920	2.981560	0.087035	18.461006	0.176755	8.847400	0.000000	0.000000
1009.482938	163.803920	2.981146	0.087035	18.458441	0.176756	8.846171	0.000000	0.000000
1009.502940	163.803920	2.978307	0.087037	18.440863	0.176759	8.837747	0.000000	0.000000
1009.522942	163.803920	2.980306	0.087036	18.453239	0.176757	8.843678	0.000000	0.000000
1009.542944	163.803920	2.978407	0.087037	18.441481	0.176759	8.838043	0.000000	0.000000
1009.562946	163.803920	2.976231	0.087038	18.428011	0.176762	8.831587	0.000000	0.000000
1009.582948	163.803920	2.975718	0.087038	18.424836	0.176762	8.830066	0.000000	0.000000
1009.602950	163.803920	2.975657	0.087038	18.424455	0.176763	8.829883	0.000000	0.000000
1009.622952	163.803920	2.976917	0.087038	18.432260	0.176761	8.833624	0.000000	0.000000
1009.642954	163.803920	2.976759	0.087038	18.431280	0.176761	8.833154	0.000000	0.000000
1009.662956	163.803920	2.973970	0.087039	18.414009	0.176765	8.824877	0.000000	0.000000
1009.682958	163.803920	2.975607	0.087038	18.424145	0.176763	8.829734	0.000000	0.000000
1009.702960	163.803920	2.982299	0.087034	18.465582	0.176754	8.849593	0.000000	0.000000
1009.722962	163.803920	2.974358	0.087039	18.416416	0.176764	8.826030	0.000000	0.000000
1009.742964	163.803920	2.979187	0.087036	18.446316	0.176758	8.840360	0.000000	0.000000
1009.762966	163.803920	2.976179	0.087038	18.427687	0.176762	8.831432	0.000000	0.000000
1009.782968	163.803920	2.977328	0.087037	18.434806	0.176760	8.834844	0.000000	0.000000
1009.802970	163.803920	2.975644	0.087038	18.424376	0.176763	8.829845	0.000000	0.000000
1009.822972	163.803920	2.972782	0.087040	18.406653	0.176766	8.821352	0.000000	0.000000
1009.842974	163.803920	2.975344	0.087039	18.422519	0.176763	8.828955	0.000000	0.000000
1009.862976	163.803920	2.981041	0.087035	18.457791	0.176756	8.845859	0.000000	0.000000
1009.882978	163.803920	2.975769	0.087038	18.425152	0.176762	8.830217	0.000000	0.000000
1009.902980	163.803920	2.982421	0.087034	18.466336	0.176754	8.849955	0.000000	0.000000
1009.922982	163.803920	2.977942	0.087037	18.438603	0.176760	8.836664	0.000000	0.000000
1009.942984	163.803920	2.977267	0.087037	18.434425	0.176761	8.834661	0.000000	0.000000
1009.962986	163.803920	2.971011	0.087041	18.395688	0.176768	8.816096	0.000000	0.000000
1009.982988	163.803920	2.978997	0.087036	18.445137	0.176758	8.839795	0.000000	0.000000
1010.002990	163.803920	2.981030	0.087035	18.457723	0.176756	8.845827	0.000000	0.000000
1010.022992	163.803920	2.979632	0.087036	18.449071	0.176758	8.841680	0.000000	0.000000
1010.042994	163.803920	2.980510	0.087035	18.454505	0.176757	8.844284	0.000000	0.000000
1010.062996	163.803920	2.986507	0.087032	18.491636	0.176749	8.862079	0.000000	0.000000
1010.082998	163.803920	2.981208	0.087035	18.458828	0.176756	8.846356	0.000000	0.000000
1010.103000	163.803920	2.987009	0.087031	18.494742	0.176749	8.863568	0.000000	0.000000
1010.123002	163.803920	2.987265	0.087031	18.496329	0.176748	8.864329	0.000000	0.000000
1010.143004	163.803920	2.988679	0.087030	18.505087	0.176747	8.868526	0.000000	0.000000
1010.163006	163.803920	2.985326	0.087032	18.484326	0.176751	8.858576	0.000000	0.000000
1010.183008	163.803920	2.988084	0.087031	18.501398	0.176747	8.866758	0.000000	0.000000
1010.203010	163.803920	2.985167	0.087033	18.483341	0.176751	8.858104	0.000000	0.000000
1010.223012	163.803920	2.986782	0.087032	18.493340	0.176749	8.862896	0.000000	0.000000
1010.243014	163.803920	2.983402	0.087034	18.472413	0.176753	8.852867	0.000000	0.000000
1010.263016	163.803920	2.992534	0.087028	18.528954	0.176742	8.879964	0.000000	0.000000
1010.283018	163.803920	2.980523	0.087035	18.454587	0.176757	8.844324	0.000000	0.000000
1010.303020	163.803920	2.983674	0.087033	18.474095	0.176753	8.853673	0.000000	0.000000
1010.323022	163.803920	2.983041	0.087034	18.470178	0.176753	8.851796	0.000000	0.000000
1010.343024	163.803920	2.983081	0.087034	18.470423	0.176753	8.851913	0.000000	0.000000
1010.363026	163.803920	2.984609	0.087033	18.479886	0.176752	8.856448	0.000000	0.000000
1010.383028	163.803920	2.987082	0.087031	18.495199	0.176749	8.863787	0.000000	0.000000
1010.403030	163.803920	2.988584	0.087030	18.504496	0.176747	8.868243	0.000000	0.000000
1010.423032	163.803920	2.984475	0.087033	18.479053	0.176752	8.856049	0.000000	0.000000
1010.443034	163.803920	2.985141	0.087033	18.483177	0.176751	8.858026	0.000000	0.000000
1010.463036	163.803920	2.985175	0.087033	18.483390	0.176751	8.858127	0.000000	0.000000
1010.483038	163.803920	2.984231	0.087033	18.477542	0.176752	8.855325	0.000000	0.000000
1010.503040	163.803920	2.986514	0.087032	18.491682	0.176749	8.862101	0.000000	0.000000
1010.523042	163.803920	2.986987	0.087031	18.494609	0.176749	8.863504	0.000000	0.000000
1010.543044	163.803920	2.982136	0.087034	18.464570	0.176755	8.849108	0.000000	0.000000
1010.563046	163.803920	2.984597	0.087033	18.479812	0.176752	8.856413	0.000000	0.000000
1010.583048	163.803920	2.980449	0.087035	18.454126	0.176757	8.844103	0.000000	0.000000
1010.603050	163.803920	2.983109	0.087034	18.470594	0.176753	8.851995	0.000000	0.000000
1010.623052	163.803920	2.987853	0.087031	18.499969	0.176748	8.866073	0.000000	0.000000
1010.643054	163.803920	2.985343	0.087032	18.484432	0.176751	8.858627	0.000000	0.000000
1010.663056	163.803920	2.981584	0.087035	18.461156	0.176755	8.847472	0.000000	0.000000
1010.683058	163.803920	2.980975	0.087035	18.457382	0.176756	8.845664	0.000000	0.000000
1010.703060	163.803920	2.989760	0.087030	18.511779	0.176745	8.871733	0.000000	0.000000
1010.723062	163.803920	2.990426	0.087029	18.515903	0.176744	8.873709	0.000000	0.000000
1010.743064	163.803920	2.985821	0.087032	18.487391	0.176750	8.860045	0.000000	0.000000
1010.763066	163.803920	2.989936	0.087030	18.512870	0.176745	8.872256	0.000000	0.000000
1010.783068	163.803920	2.981427	0.087035	18.460181	0.176755	8.847005	0.000000	0.000000
1010.803070	163.803920	2.984461	0.087033	18.478966	0.176752	8.856007	0.000000	0.000000
1010.823072	163.803920	2.984625	0.087033	18.479987	0.176752	8.856496	0.000000	0.000000
1010.843074	163.803920	2.983866	0.087033	18.475285	0.176752	8.854243	0.000000	0.000000
1010.863076	163.803920	2.984277	0.087033	18.477830	0.176752	8.855463	0.000000	0.000000
1010.883078	163.803920	2.984660	0.087033	18.480199	0.176752	8.856598	0.000000	0.000000
1010.903080	163.803920	2.982081	0.087034	18.464232	0.176755	8.848946	0.000000	0.000000
1010.923082	163.803920	2.976491	0.087038	18.429622	0.176762	8.832359	0.000000	0.000000
1010.943084	163.803920	2.978360	0.087037	18.441190	0.176759	8.837903	0.000000	0.000000
1010.963086	163.803920	2.975344	0.087039	18.422517	0.176763	8.828954	0.000000	0.000000
1010.983088	163.803920	2.978760	0.087036	18.443672	0.176759	8.839093	0.000000	0.000000
1011.003090	163.803920	2.982063	0.087034	18.464118	0.176755	8.848891	0.000000	0.000000
1011.023092	163.803920	2.977959	0.087037	18.438710	0.176760	8.836715	0.000000	0.000000
1011.043094	163.803920	2.973814	0.087040	18.413046	0.176765	8.824415	0.000000	0.000000
1011.063096	163.803920	2.977173	0.087037	18.433845	0.176761	8.834383	0.000000	0.000000
1011.083098	163.803920	2.976422	0.087038	18.429192	0.176762	8.832153	0.000000	0.000000
1011.103100	163.803920	2.975788	0.087038	18.425269	0.176762	8.830273	0.000000	0.000000
1011.123102	163.803920	2.974652	0.087039	18.418232	0.176764	8.826901	0.000000	0.000000
1011.143104	163.803920	2.984087	0.087033	18.476652	0.176752	8.854898	0.000000	0.000000
1011.163106	163.803920	2.974432	0.087039	18.416871	0.176764	8.826248	0.000000	0.000000
1011.183108	163.803920	2.977395	0.087037	18.435217	0.176760	8.835041	0.000000	0.000000
1011.203110	163.803920	2.973137	0.087040	18.408853	0.176766	8.822406	0.000000	0.000000
1011.223112	163.803920	2.976986	0.087038	18.432688	0.176761	8.833829	0.000000	0.000000
1011.243114	163.803920	2.976453	0.087038	18.429385	0.176762	8.832246	0.000000	0.000000
1011.263116	163.803920	2.969990	0.087042	18.389369	0.176769	8.813068	0.000000	0.000000
1011.283118	163.803920	2.973324	0.087040	18.410010	0.176765	8.822960	0.000000	0.000000
1011.303120	163.803920	2.969266	0.087042	18.384882	0.176770	8.810918	0.000000	0.000000
1011.323122	163.803920	2.972975	0.087040	18.407848	0.176766	8.821924	0.000000	0.000000
1011.343124	163.803920	2.967976	0.087043	18.376900	0.176772	8.807093	0.000000	0.000000
1011.363126	163.803920	2.973005	0.087040	18.408039	0.176766	8.822016	0.000000	0.000000
1011.383128	163.803920	2.966801	0.087044	18.369623	0.176773	8.803605	0.000000	0.000000
1011.403130	163.803920	2.968165	0.087043	18.378068	0.176772	8.807652	0.000000	0.000000
1011.423132	163.803920	2.965457	0.087045	18.361301	0.176775	8.799617	0.000000	0.000000
1011.443134	163.803920	2.971660	0.087041	18.399711	0.176767	8.818025	0.000000	0.000000
1011.463136	163.803920	2.962618	0.087046	18.343725	0.176779	8.791193	0.000000	0.000000
1011.483138	163.803920	2.965277	0.087045	18.360188	0.176775	8.799083	0.000000	0.000000
1011.503140	163.803920	2.969970	0.087042	18.389246	0.176770	8.813009	0.000000	0.000000
1011.523142	163.803920	2.963473	0.087046	18.349015	0.176777	8.793729	0.000000	0.000000
1011.543144	163.803920	2.965818	0.087044	18.363539	0.176775	8.800689	0.000000	0.000000
1011.563146	163.803920	2.967578	0.087043	18.374434	0.176772	8.805911	0.000000	0.000000
1011.583148	163.803920	2.965050	0.087045	18.358780	0.176776	8.798408	0.000000	0.000000
1011.603150	163.803920	2.966120	0.087044	18.365409	0.176774	8.801585	0.000000	0.000000
1011.623152	163.803920	2.967032	0.087044	18.371053	0.176773	8.804290	0.000000	0.000000
1011.643154	163.803920	2.967203	0.087044	18.372114	0.176773	8.804799	0.000000	0.000000
1011.663156	163.803920	2.966023	0.087044	18.364807	0.176774	8.801297	0.000000	0.000000
1011.683158	163.803920	2.976721	0.087038	18.431043	0.176761	8.833041	0.000000	0.000000
1011.703160	163.803920	2.979072	0.087036	18.445600	0.176758	8.840017	0.000000	0.000000
1011.723162	163.803920	2.973842	0.087040	18.413217	0.176765	8.824497	0.000000	0.000000
1011.743164	163.803920	2.971567	0.087041	18.399134	0.176768	8.817748	0.000000	0.000000
1011.763166	163.803920	2.971417	0.087041	18.398206	0.176768	8.817303	0.000000	0.000000
1011.783168	163.803920	2.978936	0.087036	18.444761	0.176759	8.839615	0.000000	0.000000
1011.803170	163.803920	2.975810	0.087038	18.425405	0.176762	8.830338	0.000000	0.000000
1011.823172	163.803920	2.972585	0.087040	18.405436	0.176766	8.820768	0.000000	0.000000
1011.843174	163.803920	2.980462	0.087035	18.454205	0.176757	8.844141	0.000000	0.000000
1011.863176	163.803920	2.976446	0.087038	18.429342	0.176762	8.832225	0.000000	0.000000
1011.883178	163.803920	2.977838	0.087037	18.437961	0.176760	8.836356	0.000000	0.000000
1011.903180	163.803920	2.971873	0.087041	18.401026	0.176767	8.818655	0.000000	0.000000
1011.923182	163.803920	2.973582	0.087040	18.411608	0.176765	8.823726	0.000000	0.000000
1011.943184	163.803920	2.977207	0.087037	18.434052	0.176761	8.834482	0.000000	0.000000
1011.963186	163.803920	2.970995	0.087041	18.395592	0.176768	8.816051	0.000000	0.000000
1011.983188	163.803920	2.975185	0.087039	18.421531	0.176763	8.828482	0.000000	0.000000
1012.003190	163.803920	2.976730	0.087038	18.431098	0.176761	8.833067	0.000000	0.000000
1012.023192	163.803920	2.975149	0.087039	18.421308	0.176763	8.828375	0.000000	0.000000
1012.043194	163.803920	2.973547	0.087040	18.411390	0.176765	8.823622	0.000000	0.000000
1012.063196	163.803920	2.974549	0.087039	18.417597	0.176764	8.826597	0.000000	0.000000
1012.083198	163.803920	2.969691	0.087042	18.387518	0.176770	8.812181	0.000000	0.000000
1012.103200	163.803920	2.975992	0.087038	18.426530	0.176762	8.830877	0.000000	0.000000
1012.123202	163.803920	2.965392	0.087045	18.360901	0.176775	8.799425	0.000000	0.000000
1012.143204	163.803920	2.973543	0.087040	18.411366	0.176765	8.823610	0.000000	0.000000
1012.163206	163.803920	2.971281	0.087041	18.397359	0.176768	8.816897	0.000000	0.000000
1012.183208	163.803920	2.969529	0.087042	18.386516	0.176770	8.811701	0.000000	0.000000
1012.203210	163.803920	2.970060	0.087042	18.389804	0.176769	8.813277	0.000000	0.000000
1012.223212	163.803920	2.976150	0.087038	18.427507	0.176762	8.831346	0.000000	0.000000
1012.243214	163.803920	2.967988	0.087043	18.376971	0.176772	8.807127	0.000000	0.000000
1012.263216	163.803920	2.967054	0.087044	18.371191	0.176773	8.804357	0.000000	0.000000
1012.283218	163.803920	2.969765	0.087042	18.387978	0.176770	8.812401	0.000000	0.000000
1012.303220	163.803920	2.974374	0.087039	18.416511	0.176764	8.826076	0.000000	0.000000
1012.323222	163.803920	2.972480	0.087040	18.404786	0.176766	8.820457	0.000000	0.000000
1012.343224	163.803920	2.975821	0.087038	18.425473	0.176762	8.830371	0.000000	0.000000
1012.363226	163.803920	2.975179	0.087039	18.421496	0.176763	8.828465	0.000000	0.000000
1012.383228	163.803920	2.979851	0.087036	18.450424	0.176757	8.842329	0.000000	0.000000
1012.403230	163.803920	2.975849	0.087038	18.425645	0.176762	8.830453	0.000000	0.000000
1012.423232	163.803920	2.975805	0.087038	18.425375	0.176762	8.830324	0.000000	0.000000
1012.443234	163.803920	2.973228	0.087040	18.409419	0.176766	8.822677	0.000000	0.000000
1012.463236	163.803920	2.975947	0.087038	18.426255	0.176762	8.830746	0.000000	0.000000
1012.483238	163.803920	2.972051	0.087041	18.402129	0.176767	8.819183	0.000000	0.000000
1012.503240	163.803920	2.970041	0.087042	18.389682	0.176769	8.813218	0.000000	0.000000
1012.523242	163.803920	2.969796	0.087042	18.388166	0.176770	8.812491	0.000000	0.000000
1012.543244	163.803920	2.970327	0.087042	18.391457	0.176769	8.814069	0.000000	0.000000
1012.563246	163.803920	2.970749	0.087041	18.394065	0.176769	8.815319	0.000000	0.000000
1012.583248	163.803920	2.969432	0.087042	18.385911	0.176770	8.811411	0.000000	0.000000
1012.603250	163.803920	2.969940	0.087042	18.389061	0.176770	8.812921	0.000000	0.000000
1012.623252	163.803920	2.975504	0.087038	18.423508	0.176763	8.829429	0.000000	0.000000
1012.643254	163.803920	2.965033	0.087045	18.358677	0.176776	8.798359	0.000000	0.000000
1012.663256	163.803920	2.964577	0.087045	18.355853	0.176776	8.797006	0.000000	0.000000
1012.683258	163.803920	2.962173	0.087047	18.340970	0.176779	8.789873	0.000000	0.000000
1012.703260	163.803920	2.973451	0.087040	18.410797	0.176765	8.823337	0.000000	0.000000
1012.723262	163.803920	2.965985	0.087044	18.364571	0.176774	8.801184	0.000000	0.000000
1012.743264	163.803920	2.963926	0.087046	18.351819	0.176777	8.795072	0.000000	0.000000
1012.763266	163.803920	2.961929	0.087047	18.339456	0.176779	8.789148	0.000000	0.000000
1012.783268	163.803920	2.966408	0.087044	18.367190	0.176774	8.802439	0.000000	0.000000
1012.803270	163.803920	2.964184	0.087045	18.353417	0.176777	8.795838	0.000000	0.000000
1012.823272	163.803920	2.962590	0.087046	18.343548	0.176779	8.791109	0.000000	0.000000
1012.843274	163.803920	2.965535	0.087045	18.361783	0.176775	8.799848	0.000000	0.000000
1012.863276	163.803920	2.970706	0.087041	18.393804	0.176769	8.815193	0.000000	0.000000
1012.883278	163.803920	2.965999	0.087044	18.364655	0.176774	8.801224	0.000000	0.000000
1012.903280	163.803839	2.971481	0.087041	18.398601	0.176768	8.817492	0.000000	0.000000
1012.923282	163.803920	2.967955	0.087043	18.376770	0.176772	8.807030	0.000000	0.000000
1012.943284	163.803920	2.969311	0.087042	18.385165	0.176770	8.811054	0.000000	0.000000
1012.963286	163.803920	2.963928	0.087046	18.351832	0.176777	8.795079	0.000000	0.000000
1012.983288	163.803920	2.968678	0.087043	18.381245	0.176771	8.809175	0.000000	0.000000
1013.003290	163.803920	2.962210	0.087047	18.341196	0.176779	8.789981	0.000000	0.000000
1013.023292	163.803920	2.967753	0.087043	18.375520	0.176772	8.806431	0.000000	0.000000
1013.043294	163.803920	2.972009	0.087041	18.401870	0.176767	8.819059	0.000000	0.000000
1013.063296	163.803920	2.972105	0.087041	18.402466	0.176767	8.819345	0.000000	0.000000
1013.083298	163.803920	2.963721	0.087046	18.350550	0.176777	8.794464	0.000000	0.000000
1013.103300	163.803920	2.964405	0.087045	18.354786	0.176776	8.796494	0.000000	0.000000
1013.123302	163.803920	2.966983	0.087044	18.370748	0.176773	8.804144	0.000000	0.000000
1013.143304	163.803920	2.971449	0.087041	18.398402	0.176768	8.817397	0.000000	0.000000
1013.163306	163.803920	2.963622	0.087046	18.349940	0.176777	8.794172	0.000000	0.000000
1013.183308	163.803920	2.962743	0.087046	18.344496	0.176778	8.791563	0.000000	0.000000
1013.203310	163.803839	2.975627	0.087038	18.424270	0.176762	8.829794	0.000000	0.000000
1013.223312	163.803920	2.971639	0.087041	18.399578	0.176767	8.817961	0.000000	0.000000
1013.243314	163.803920	2.969100	0.087042	18.383859	0.176771	8.810427	0.000000	0.000000
1013.263316	163.803920	2.969522	0.087042	18.386472	0.176770	8.811680	0.000000	0.000000
1013.283318	163.803920	2.976904	0.087038	18.432176	0.176761	8.833583	0.000000	0.000000
1013.303320	163.803920	2.976026	0.087038	18.426739	0.176762	8.830978	0.000000	0.000000
1013.323322	163.803920	2.973338	0.087040	18.410100	0.176765	8.823003	0.000000	0.000000
1013.343324	163.803920	2.976392	0.087038	18.429010	0.176762	8.832066	0.000000	0.000000
1013.363326	163.803920	2.967299	0.087044	18.372708	0.176773	8.805083	0.000000	0.000000
1013.383328	163.803920	2.968861	0.087043	18.382380	0.176771	8.809719	0.000000	0.000000
1013.403330	163.803920	2.967637	0.087043	18.374796	0.176772	8.806084	0.000000	0.000000
1013.423332	163.803920	2.972344	0.087040	18.403942	0.176767	8.820052	0.000000	0.000000
1013.443334	163.803920	2.975094	0.087039	18.420968	0.176763	8.828212	0.000000	0.000000
1013.463336	163.803920	2.972201	0.087041	18.403060	0.176767	8.819629	0.000000	0.000000
1013.483338	163.803920	2.969895	0.087042	18.388778	0.176770	8.812785	0.000000	0.000000
1013.503340	163.803920	2.967009	0.087044	18.370911	0.176773	8.804222	0.000000	0.000000
1013.523342	163.803920	2.976954	0.087038	18.432489	0.176761	8.833733	0.000000	0.000000
1013.543344	163.803920	2.969186	0.087042	18.384392	0.176770	8.810683	0.000000	0.000000
1013.563346	163.803920	2.968694	0.087043	18.381341	0.176771	8.809221	0.000000	0.000000
1013.583348	163.803920	2.970252	0.087042	18.390989	0.176769	8.813844	0.000000	0.000000
1013.603350	163.803920	2.979949	0.087036	18.451034	0.176757	8.842621	0.000000	0.000000
1013.623352	163.803920	2.979441	0.087036	18.447884	0.176758	8.841111	0.000000	0.000000
1013.643354	163.803920	2.976621	0.087038	18.430425	0.176761	8.832744	0.000000	0.000000
1013.663356	163.803920	2.971488	0.087041	18.398644	0.176768	8.817513	0.000000	0.000000
1013.683358	163.803920	2.968892	0.087043	18.382568	0.176771	8.809809	0.000000	0.000000
1013.703360	163.803920	2.971493	0.087041	18.398677	0.176768	8.817529	0.000000	0.000000
1013.723362	163.803920	2.970271	0.087042	18.391108	0.176769	8.813902	0.000000	0.000000
1013.743364	163.803920	2.969053	0.087042	18.383565	0.176771	8.810286	0.000000	0.000000
1013.763366	163.803920	2.970244	0.087042	18.390942	0.176769	8.813822	0.000000	0.000000
1013.783368	163.803920	2.970429	0.087042	18.392083	0.176769	8.814369	0.000000	0.000000
1013.803370	163.803920	2.969140	0.087042	18.384104	0.176771	8.810545	0.000000	0.000000
1013.823372	163.803920	2.976223	0.087038	18.427959	0.176762	8.831562	0.000000	0.000000
1013.843374	163.803920	2.971686	0.087041	18.399866	0.176767	8.818099	0.000000	0.000000
1013.863376	163.803920	2.968847	0.087043	18.382288	0.176771	8.809675	0.000000	0.000000
1013.883378	163.803920	2.971218	0.087041	18.396970	0.176768	8.816711	0.000000	0.000000
1013.903380	163.803920	2.964915	0.087045	18.357944	0.176776	8.798008	0.000000	0.000000
1013.923382	163.803920	2.974708	0.087039	18.418583	0.176764	8.827069	0.000000	0.000000
1013.943384	163.803920	2.970722	0.087041	18.393902	0.176769	8.815240	0.000000	0.000000
1013.963386	163.803920	2.969275	0.087042	18.384940	0.176770	8.810945	0.000000	0.000000
1013.983388	163.803920	2.974460	0.087039	18.417042	0.176764	8.826330	0.000000	0.000000
1014.003390	163.803920	2.964606	0.087045	18.356033	0.176776	8.797092	0.000000	0.000000
1014.023392	163.803839	2.970884	0.087041	18.394901	0.176768	8.815719	0.000000	0.000000
1014.043394	163.803920	2.976339	0.087038	18.428680	0.176762	8.831908	0.000000	0.000000
1014.063396	163.803920	2.972890	0.087040	18.407323	0.176766	8.821673	0.000000	0.000000
1014.083398	163.803920	2.980007	0.087036	18.451390	0.176757	8.842792	0.000000	0.000000
1014.103400	163.803920	2.973720	0.087040	18.412460	0.176765	8.824135	0.000000	0.000000
1014.123402	163.803920	2.982626	0.087034	18.467608	0.176754	8.850564	0.000000	0.000000
1014.143404	163.803920	2.976147	0.087038	18.427493	0.176762	8.831339	0.000000	0.000000
1014.163406	163.803920	2.979819	0.087036	18.450228	0.176757	8.842235	0.000000	0.000000
1014.183408	163.803920	2.975763	0.087038	18.425111	0.176762	8.830198	0.000000	0.000000
1014.203410	163.803920	2.981226	0.087035	18.458940	0.176756	8.846410	0.000000	0.000000
1014.223412	163.803920	2.977370	0.087037	18.435062	0.176760	8.834966	0.000000	0.000000
1014.243414	163.803920	2.979650	0.087036	18.449177	0.176758	8.841731	0.000000	0.000000
1014.263416	163.803920	2.969523	0.087042	18.386478	0.176770	8.811683	0.000000	0.000000
1014.283418	163.803920	2.968633	0.087043	18.380965	0.176771	8.809041	0.000000	0.000000
1014.303420	163.803920	2.966414	0.087044	18.367228	0.176774	8.802457	0.000000	0.000000
1014.323422	163.803920	2.967680	0.087043	18.375063	0.176772	8.806212	0.000000	0.000000
1014.343424	163.803920	2.968433	0.087043	18.379729	0.176771	8.808448	0.000000	0.000000
1014.363426	163.803920	2.963146	0.087046	18.346992	0.176778	8.792759	0.000000	0.000000
1014.383428	163.803920	2.970878	0.087041	18.394868	0.176768	8.815704	0.000000	0.000000
1014.403430	163.803920	2.968810	0.087043	18.382065	0.176771	8.809568	0.000000	0.000000
1014.423432	163.803920	2.963797	0.087046	18.351024	0.176777	8.794691	0.000000	0.000000
1014.443434	163.803920	2.975294	0.087039	18.422209	0.176763	8.828807	0.000000	0.000000
1014.463436	163.803920	2.971556	0.087041	18.399066	0.176768	8.817715	0.000000	0.000000
1014.483438	163.803920	2.973032	0.087040	18.408205	0.176766	8.822095	0.000000	0.000000
1014.503440	163.803920	2.969171	0.087042	18.384294	0.176770	8.810636	0.000000	0.000000
1014.523442	163.803920	2.976839	0.087038	18.431776	0.176761	8.833391	0.000000	0.000000
1014.543444	163.803920	2.970929	0.087041	18.395184	0.176768	8.815855	0.000000	0.000000
1014.563446	163.803920	2.972958	0.087040	18.407742	0.176766	8.821874	0.000000	0.000000
1014.583448	163.803920	2.967388	0.087044	18.373255	0.176773	8.805346	0.000000	0.000000
1014.603450	163.803920	2.975324	0.087039	18.422397	0.176763	8.828897	0.000000	0.000000
1014.623452	163.803920	2.968978	0.087043	18.383105	0.176771	8.810066	0.000000	0.000000
1014.643454	163.803920	2.968796	0.087043	18.381975	0.176771	8.809525	0.000000	0.000000
1014.663456	163.803920	2.972072	0.087041	18.402259	0.176767	8.819246	0.000000	0.000000
1014.683458	163.803920	2.972836	0.087040	18.406988	0.176766	8.821512	0.000000	0.000000
1014.703460	163.803920	2.969103	0.087042	18.383875	0.176771	8.810435	0.000000	0.000000
1014.723462	163.803920	2.975038	0.087039	18.420625	0.176763	8.828047	0.000000	0.000000
1014.743464	163.803920	2.968458	0.087043	18.379884	0.176771	8.808523	0.000000	0.000000
1014.763466	163.803920	2.961312	0.087047	18.335637	0.176780	8.787317	0.000000	0.000000
1014.783468	163.803920	2.963937	0.087046	18.351890	0.176777	8.795106	0.000000	0.000000
1014.803470	163.803920	2.963722	0.087046	18.350556	0.176777	8.794467	0.000000	0.000000
1014.823472	163.803920	2.965603	0.087045	18.362202	0.176775	8.800048	0.000000	0.000000
1014.843474	163.803920	2.968438	0.087043	18.379759	0.176771	8.808463	0.000000	0.000000
1014.863476	163.803920	2.965568	0.087045	18.361990	0.176775	8.799947	0.000000	0.000000
1014.883478	163.803920	2.965838	0.087044	18.363659	0.176775	8.800747	0.000000	0.000000
1014.903480	163.803920	2.969090	0.087042	18.383793	0.176771	8.810396	0.000000	0.000000
1014.923482	163.803920	2.964826	0.087045	18.357394	0.176776	8.797744	0.000000	0.000000
1014.943484	163.803920	2.970042	0.087042	18.389687	0.176769	8.813221	0.000000	0.000000
1014.963486	163.803920	2.969640	0.087042	18.387199	0.176770	8.812028	0.000000	0.000000
1014.983488	163.803920	2.964333	0.087045	18.354343	0.176776	8.796282	0.000000	0.000000
1015.003490	163.803920	2.968801	0.087043	18.382005	0.176771	8.809539	0.000000	0.000000
1015.023492	163.803920	2.962233	0.087047	18.341340	0.176779	8.790051	0.000000	0.000000
1015.043494	163.803920	2.967366	0.087044	18.373119	0.176773	8.805280	0.000000	0.000000
1015.063496	163.803920	2.968556	0.087043	18.380491	0.176771	8.808813	0.000000	0.000000
1015.083498	163.803920	2.969815	0.087042	18.388285	0.176770	8.812549	0.000000	0.000000
1015.103500	163.803920	2.974722	0.087039	18.418670	0.176764	8.827111	0.000000	0.000000
1015.123502	163.803920	2.977146	0.087037	18.433676	0.176761	8.834302	0.000000	0.000000
1015.143504	163.803920	2.970199	0.087042	18.390659	0.176769	8.813687	0.000000	0.000000
1015.163506	163.803920	2.970573	0.087042	18.392976	0.176769	8.814797	0.000000	0.000000
1015.183508	163.803920	2.973109	0.087040	18.408679	0.176766	8.822322	0.000000	0.000000
1015.203510	163.803920	2.973007	0.087040	18.408047	0.176766	8.822020	0.000000	0.000000
1015.223512	163.803920	2.972221	0.087041	18.403182	0.176767	8.819688	0.000000	0.000000
1015.243514	163.803920	2.969722	0.087042	18.387711	0.176770	8.812274	0.000000	0.000000
1015.263516	163.803920	2.968415	0.087043	18.379617	0.176771	8.808395	0.000000	0.000000
1015.283518	163.803920	2.968293	0.087043	18.378863	0.176772	8.808033	0.000000	0.000000
1015.303520	163.803920	2.965387	0.087045	18.360868	0.176775	8.799409	0.000000	0.000000
1015.323522	163.803920	2.974237	0.087039	18.415667	0.176764	8.825672	0.000000	0.000000
1015.343524	163.803920	2.971352	0.087041	18.397800	0.176768	8.817109	0.000000	0.000000
1015.363526	163.803920	2.974547	0.087039	18.417581	0.176764	8.826589	0.000000	0.000000
1015.383528	163.803920	2.970877	0.087041	18.394857	0.176768	8.815698	0.000000	0.000000
1015.403530	163.803920	2.971194	0.087041	18.396823	0.176768	8.816640	0.000000	0.000000
1015.423532	163.803920	2.967753	0.087043	18.375520	0.176772	8.806431	0.000000	0.000000
1015.443534	163.803920	2.976052	0.087038	18.426905	0.176762	8.831057	0.000000	0.000000
1015.463536	163.803920	2.972471	0.087040	18.404731	0.176766	8.820431	0.000000	0.000000
1015.483538	163.803920	2.972794	0.087040	18.406727	0.176766	8.821387	0.000000	0.000000
1015.503540	163.803920	2.972287	0.087040	18.403591	0.176767	8.819884	0.000000	0.000000
1015.523542	163.803920	2.971156	0.087041	18.396589	0.176768	8.816528	0.000000	0.000000
1015.543544	163.803920	2.975279	0.087039	18.422114	0.176763	8.828761	0.000000	0.000000
1015.563546	163.803839	2.965798	0.087044	18.363411	0.176775	8.800628	0.000000	0.000000
1015.583548	163.803920	2.968680	0.087043	18.381259	0.176771	8.809181	0.000000	0.000000
1015.603550	163.803920	2.963521	0.087046	18.349312	0.176777	8.793871	0.000000	0.000000
1015.623552	163.803920	2.967042	0.087044	18.371115	0.176773	8.804320	0.000000	0.000000
1015.643554	163.803920	2.969364	0.087042	18.385489	0.176770	8.811209	0.000000	0.000000
1015.663556	163.803920	2.969472	0.087042	18.386162	0.176770	8.811531	0.000000	0.000000
1015.683558	163.803920	2.975791	0.087038	18.425285	0.176762	8.830281	0.000000	0.000000
1015.703560	163.803920	2.960376	0.087048	18.329841	0.176781	8.784539	0.000000	0.000000
1015.723562	163.803920	2.963990	0.087046	18.352219	0.176777	8.795264	0.000000	0.000000
1015.743564	163.803920	2.961344	0.087047	18.335836	0.176780	8.787412	0.000000	0.000000
1015.763566	163.803920	2.968786	0.087043	18.381912	0.176771	8.809495	0.000000	0.000000
1015.783568	163.803920	2.964327	0.087045	18.354302	0.176776	8.796262	0.000000	0.000000
1015.803570	163.803920	2.963845	0.087046	18.351318	0.176777	8.794832	0.000000	0.000000
1015.823572	163.803920	2.959628	0.087048	18.325210	0.176782	8.782320	0.000000	0.000000
1015.843574	163.803839	2.963126	0.087046	18.346867	0.176778	8.792699	0.000000	0.000000
1015.863576	163.803920	2.957318	0.087050	18.310907	0.176785	8.775465	0.000000	0.000000
1015.883578	163.803920	2.959327	0.087049	18.323343	0.176783	8.781425	0.000000	0.000000
1015.903580	163.803920	2.962810	0.087046	18.344912	0.176778	8.791762	0.000000	0.000000
1015.923582	163.803920	2.967454	0.087043	18.373666	0.176773	8.805543	0.000000	0.000000
1015.943584	163.803920	2.967115	0.087044	18.371567	0.176773	8.804537	0.000000	0.000000
1015.963586	163.803920	2.965121	0.087045	18.359221	0.176775	8.798620	0.000000	0.000000
1015.983588	163.803920	2.962209	0.087047	18.341188	0.176779	8.789977	0.000000	0.000000
1016.003590	163.803920	2.967808	0.087043	18.375860	0.176772	8.806594	0.000000	0.000000
1016.023592	163.803920	2.969542	0.087042	18.386595	0.176770	8.811739	0.000000	0.000000
1016.043594	163.803920	2.964273	0.087045	18.353972	0.176776	8.796104	0.000000	0.000000
1016.063596	163.803920	2.964218	0.087045	18.353632	0.176777	8.795941	0.000000	0.000000
1016.083598	163.803920	2.966617	0.087044	18.368485	0.176774	8.803060	0.000000	0.000000
1016.103600	163.803920	2.965924	0.087044	18.364195	0.176774	8.801004	0.000000	0.000000
1016.123602	163.803920	2.972257	0.087041	18.403406	0.176767	8.819795	0.000000	0.000000
1016.143604	163.803920	2.972645	0.087040	18.405809	0.176766	8.820947	0.000000	0.000000
1016.163606	163.803920	2.970019	0.087042	18.389546	0.176769	8.813153	0.000000	0.000000
1016.183608	163.803920	2.970730	0.087041	18.393948	0.176769	8.815263	0.000000	0.000000
1016.203610	163.803920	2.968044	0.087043	18.377320	0.176772	8.807294	0.000000	0.000000
1016.223612	163.803920	2.961980	0.087047	18.339775	0.176779	8.789300	0.000000	0.000000
1016.243614	163.803920	2.968931	0.087043	18.382811	0.176771	8.809925	0.000000	0.000000
1016.263616	163.803920	2.965771	0.087045	18.363245	0.176775	8.800548	0.000000	0.000000
1016.283618	163.803920	2.966721	0.087044	18.369125	0.176773	8.803366	0.000000	0.000000
1016.303620	163.803920	2.970503	0.087042	18.392546	0.176769	8.814591	0.000000	0.000000
1016.323622	163.803920	2.969816	0.087042	18.388288	0.176770	8.812550	0.000000	0.000000
1016.343624	163.803920	2.967281	0.087044	18.372593	0.176773	8.805029	0.000000	0.000000
1016.363626	163.803920	2.970685	0.087041	18.393673	0.176769	8.815131	0.000000	0.000000
1016.383628	163.803920	2.979730	0.087036	18.449678	0.176758	8.841971	0.000000	0.000000
1016.403630	163.803920	2.976421	0.087038	18.429187	0.176762	8.832151	0.000000	0.000000
1016.423632	163.803920	2.965838	0.087044	18.363661	0.176775	8.800748	0.000000	0.000000
1016.443634	163.803920	2.971614	0.087041	18.399423	0.176767	8.817886	0.000000	0.000000
1016.463636	163.803920	2.977117	0.087037	18.433499	0.176761	8.834217	0.000000	0.000000
1016.483638	163.803920	2.972647	0.087040	18.405818	0.176766	8.820951	0.000000	0.000000
1016.503640	163.803920	2.976309	0.087038	18.428492	0.176762	8.831818	0.000000	0.000000
1016.523642	163.803920	2.972288	0.087040	18.403596	0.176767	8.819886	0.000000	0.000000
1016.543644	163.803920	2.963316	0.087046	18.348043	0.176778	8.793263	0.000000	0.000000
1016.563646	163.803920	2.966871	0.087044	18.370059	0.176773	8.803814	0.000000	0.000000
1016.583648	163.803920	2.965949	0.087044	18.364347	0.176774	8.801077	0.000000	0.000000
1016.603650	163.803920	2.962461	0.087047	18.342748	0.176779	8.790725	0.000000	0.000000
1016.623652	163.803920	2.967831	0.087043	18.375999	0.176772	8.806661	0.000000	0.000000
1016.643654	163.803920	2.962428	0.087047	18.342546	0.176779	8.790629	0.000000	0.000000
1016.663656	163.803920	2.969483	0.087042	18.386227	0.176770	8.811562	0.000000	0.000000
1016.683658	163.803920	2.970437	0.087042	18.392138	0.176769	8.814395	0.000000	0.000000
1016.703660	163.803920	2.972437	0.087040	18.404519	0.176766	8.820329	0.000000	0.000000
1016.723662	163.803920	2.964740	0.087045	18.356861	0.176776	8.797489	0.000000	0.000000
1016.743664	163.803920	2.967350	0.087044	18.373024	0.176773	8.805235	0.000000	0.000000
1016.763666	163.803920	2.958338	0.087049	18.317223	0.176784	8.778492	0.000000	0.000000
1016.783668	163.803920	2.967323	0.087044	18.372852	0.176773	8.805152	0.000000	0.000000
1016.803670	163.803920	2.961874	0.087047	18.339113	0.176779	8.788983	0.000000	0.000000
1016.823672	163.803920	2.969306	0.087042	18.385130	0.176770	8.811037	0.000000	0.000000
1016.843674	163.803920	2.968252	0.087043	18.378605	0.176772	8.807909	0.000000	0.000000
1016.863676	163.803920	2.963945	0.087046	18.351939	0.176777	8.795130	0.000000	0.000000
1016.883678	163.803920	2.966321	0.087044	18.366653	0.176774	8.802182	0.000000	0.000000
1016.903680	163.803920	2.964740	0.087045	18.356863	0.176776	8.797490	0.000000	0.000000
1016.923682	163.803920	2.965322	0.087045	18.360465	0.176775	8.799216	0.000000	0.000000
1016.943684	163.803920	2.963911	0.087046	18.351726	0.176777	8.795028	0.000000	0.000000
1016.963686	163.803920	2.961983	0.087047	18.339791	0.176779	8.789308	0.000000	0.000000
1016.983688	163.803920	2.960204	0.087048	18.328777	0.176781	8.784029	0.000000	0.000000
1017.003690	163.803920	2.966528	0.087044	18.367930	0.176774	8.802794	0.000000	0.000000
1017.023692	163.803920	2.963681	0.087046	18.350305	0.176777	8.794347	0.000000	0.000000
1017.043694	163.803920	2.962745	0.087046	18.344507	0.176778	8.791568	0.000000	0.000000
1017.063696	163.803920	2.965878	0.087044	18.363906	0.176775	8.800865	0.000000	0.000000
1017.083698	163.803920	2.963776	0.087046	18.350893	0.176777	8.794629	0.000000	0.000000
1017.103700	163.803839	2.968987	0.087042	18.383156	0.176771	8.810091	0.000000	0.000000
1017.123702	163.803920	2.962842	0.087046	18.345111	0.176778	8.791858	0.000000	0.000000
1017.143704	163.803920	2.960041	0.087048	18.327766	0.176782	8.783545	0.000000	0.000000
1017.163706	163.803920	2.962593	0.087046	18.343567	0.176779	8.791118	0.000000	0.000000
1017.183708	163.803920	2.962181	0.087047	18.341016	0.176779	8.789895	0.000000	0.000000
1017.203710	163.803920	2.965637	0.087045	18.362417	0.176775	8.800152	0.000000	0.000000
1017.223712	163.803920	2.962413	0.087047	18.342454	0.176779	8.790584	0.000000	0.000000
1017.243714	163.803920	2.965178	0.087045	18.359572	0.176775	8.798788	0.000000	0.000000
1017.263716	163.803920	2.960534	0.087048	18.330818	0.176781	8.785008	0.000000	0.000000
1017.283718	163.803920	2.960639	0.087048	18.331472	0.176781	8.785321	0.000000	0.000000
1017.303720	163.803920	2.965559	0.087045	18.361930	0.176775	8.799918	0.000000	0.000000
1017.323722	163.803920	2.962368	0.087047	18.342173	0.176779	8.790450	0.000000	0.000000
1017.343724	163.803920	2.961479	0.087047	18.336669	0.176780	8.787812	0.000000	0.000000
1017.363726	163.803920	2.966073	0.087044	18.365115	0.176774	8.801445	0.000000	0.000000
1017.383728	163.803920	2.963122	0.087046	18.346845	0.176778	8.792689	0.000000	0.000000
1017.403730	163.803920	2.961063	0.087047	18.334096	0.176780	8.786579	0.000000	0.000000
1017.423732	163.803920	2.961397	0.087047	18.336165	0.176780	8.787570	0.000000	0.000000
1017.443734	163.803920	2.963740	0.087046	18.350667	0.176777	8.794520	0.000000	0.000000
1017.463736	163.803920	2.962326	0.087047	18.341915	0.176779	8.790326	0.000000	0.000000
1017.483738	163.803920	2.968579	0.087043	18.380630	0.176771	8.808880	0.000000	0.000000
1017.503740	163.803920	2.966700	0.087044	18.369000	0.176774	8.803306	0.000000	0.000000
1017.523742	163.803920	2.960118	0.087048	18.328243	0.176782	8.783774	0.000000	0.000000
1017.543744	163.803920	2.959388	0.087048	18.323724	0.176782	8.781608	0.000000	0.000000
1017.563746	163.803920	2.961049	0.087047	18.334009	0.176780	8.786537	0.000000	0.000000
1017.583748	163.803920	2.960768	0.087048	18.332269	0.176781	8.785703	0.000000	0.000000
1017.603750	163.803920	2.963501	0.087046	18.349189	0.176777	8.793812	0.000000	0.000000
1017.623752	163.803920	2.967807	0.087043	18.375852	0.176772	8.806590	0.000000	0.000000
1017.643754	163.803920	2.967079	0.087044	18.371344	0.176773	8.804430	0.000000	0.000000
1017.663756	163.803920	2.971734	0.087041	18.400169	0.176767	8.818244	0.000000	0.000000
1017.683758	163.803920	2.964465	0.087045	18.355159	0.176776	8.796673	0.000000	0.000000
1017.703760	163.803920	2.958813	0.087049	18.320160	0.176783	8.779900	0.000000	0.000000
1017.723762	163.803920	2.967717	0.087043	18.375291	0.176772	8.806322	0.000000	0.000000
1017.743764	163.803920	2.963573	0.087046	18.349635	0.176777	8.794026	0.000000	0.000000
1017.763766	163.803920	2.963418	0.087046	18.348674	0.176778	8.793565	0.000000	0.000000
1017.783768	163.803920	2.965452	0.087045	18.361268	0.176775	8.799601	0.000000	0.000000
1017.803770	163.803920	2.959690	0.087048	18.325594	0.176782	8.782504	0.000000	0.000000
1017.823772	163.803920	2.960317	0.087048	18.329473	0.176781	8.784363	0.000000	0.000000
1017.843774	163.803920	2.959614	0.087048	18.325120	0.176782	8.782277	0.000000	0.000000
1017.863776	163.803920	2.956525	0.087050	18.305995	0.176786	8.773112	0.000000	0.000000
1017.883778	163.803920	2.965616	0.087045	18.362284	0.176775	8.800088	0.000000	0.000000
1017.903780	163.803920	2.964173	0.087046	18.353349	0.176777	8.795806	0.000000	0.000000
1017.923782	163.803920	2.969241	0.087042	18.384733	0.176770	8.810846	0.000000	0.000000
1017.943784	163.803920	2.968783	0.087043	18.381893	0.176771	8.809485	0.000000	0.000000
1017.963786	163.803920	2.968383	0.087043	18.379416	0.176771	8.808298	0.000000	0.000000
1017.983788	163.803920	2.963277	0.087046	18.347801	0.176778	8.793147	0.000000	0.000000
1018.003790	163.803920	2.964462	0.087045	18.355137	0.176776	8.796663	0.000000	0.000000
1018.023792	163.803920	2.962449	0.087047	18.342674	0.176779	8.790690	0.000000	0.000000
1018.043794	163.803920	2.961277	0.087047	18.335422	0.176780	8.787214	0.000000	0.000000
1018.063796	163.803920	2.968675	0.087043	18.381226	0.176771	8.809166	0.000000	0.000000
1018.083798	163.803920	2.970519	0.087042	18.392644	0.176769	8.814638	0.000000	0.000000
1018.103800	163.803920	2.976975	0.087038	18.432617	0.176761	8.833795	0.000000	0.000000
1018.123802	163.803920	2.968005	0.087043	18.377077	0.176772	8.807177	0.000000	0.000000
1018.143804	163.803920	2.966864	0.087044	18.370013	0.176773	8.803792	0.000000	0.000000
1018.163806	163.803920	2.968683	0.087043	18.381278	0.176771	8.809191	0.000000	0.000000
1018.183808	163.803920	2.972534	0.087040	18.405118	0.176766	8.820616	0.000000	0.000000
1018.203810	163.803920	2.975121	0.087039	18.421136	0.176763	8.828293	0.000000	0.000000
1018.223812	163.803920	2.972745	0.087040	18.406427	0.176766	8.821243	0.000000	0.000000
1018.243814	163.803920	2.967412	0.087044	18.373407	0.176773	8.805419	0.000000	0.000000
1018.263816	163.803920	2.966729	0.087044	18.369174	0.176773	8.803390	0.000000	0.000000
1018.283818	163.803920	2.972019	0.087041	18.401933	0.176767	8.819089	0.000000	0.000000
1018.303820	163.803920	2.961423	0.087047	18.336326	0.176780	8.787647	0.000000	0.000000
1018.323822	163.803920	2.968802	0.087043	18.382010	0.176771	8.809542	0.000000	0.000000
1018.343824	163.803920	2.964903	0.087045	18.357871	0.176776	8.797973	0.000000	0.000000
1018.363826	163.803920	2.962032	0.087047	18.340093	0.176779	8.789453	0.000000	0.000000
1018.383828	163.803920	2.964074	0.087046	18.352736	0.176777	8.795512	0.000000	0.000000
1018.403830	163.803920	2.966014	0.087044	18.364750	0.176774	8.801270	0.000000	0.000000
1018.423832	163.803920	2.969772	0.087042	18.388019	0.176770	8.812421	0.000000	0.000000
1018.443834	163.803920	2.973669	0.087040	18.412144	0.176765	8.823983	0.000000	0.000000
1018.463836	163.803920	2.970959	0.087041	18.395369	0.176768	8.815944	0.000000	0.000000
1018.483838	163.803920	2.965290	0.087045	18.360266	0.176775	8.799121	0.000000	0.000000
1018.503840	163.803920	2.963984	0.087046	18.352181	0.176777	8.795246	0.000000	0.000000
1018.523842	163.803920	2.962582	0.087046	18.343499	0.176779	8.791085	0.000000	0.000000
1018.543844	163.803920	2.958161	0.087049	18.316128	0.176784	8.777968	0.000000	0.000000
1018.563846	163.803920	2.965525	0.087045	18.361723	0.176775	8.799819	0.000000	0.000000
1018.583848	163.803920	2.962587	0.087046	18.343529	0.176779	8.791100	0.000000	0.000000
1018.603850	163.803920	2.956298	0.087050	18.304588	0.176786	8.772437	0.000000	0.000000
1018.623852	163.803920	2.957085	0.087050	18.309464	0.176785	8.774774	0.000000	0.000000
1018.643854	163.803920	2.961389	0.087047	18.336111	0.176780	8.787544	0.000000	0.000000
1018.663856	163.803920	2.962917	0.087046	18.345574	0.176778	8.792079	0.000000	0.000000
1018.683858	163.803920	2.960053	0.087048	18.327840	0.176782	8.783581	0.000000	0.000000
1018.703860	163.803920	2.962125	0.087047	18.340671	0.176779	8.789730	0.000000	0.000000
1018.723862	163.803920	2.966902	0.087044	18.370247	0.176773	8.803904	0.000000	0.000000
1018.743864	163.803920	2.961934	0.087047	18.339489	0.176779	8.789163	0.000000	0.000000
1018.763866	163.803920	2.961187	0.087047	18.334861	0.176780	8.786945	0.000000	0.000000
1018.783868	163.803920	2.965404	0.087045	18.360974	0.176775	8.799460	0.000000	0.000000
1018.803870	163.803920	2.962857	0.087046	18.345203	0.176778	8.791902	0.000000	0.000000
1018.823872	163.803920	2.962513	0.087047	18.343072	0.176779	8.790880	0.000000	0.000000
1018.843874	163.803920	2.969339	0.087042	18.385340	0.176770	8.811137	0.000000	0.000000
1018.863876	163.803920	2.967075	0.087044	18.371317	0.176773	8.804417	0.000000	0.000000
1018.883878	163.803920	2.963678	0.087046	18.350289	0.176777	8.794339	0.000000	0.000000
1018.903880	163.803920	2.962292	0.087047	18.341702	0.176779	8.790224	0.000000	0.000000
1018.923882	163.803920	2.959853	0.087048	18.326601	0.176782	8.782987	0.000000	0.000000
1018.943884	163.803920	2.967841	0.087043	18.376065	0.176772	8.806692	0.000000	0.000000
1018.963886	163.803920	2.970067	0.087042	18.389843	0.176769	8.813295	0.000000	0.000000
1018.983888	163.803920	2.961044	0.087047	18.333976	0.176780	8.786521	0.000000	0.000000
1019.003890	163.803920	2.960926	0.087048	18.333244	0.176781	8.786170	0.000000	0.000000
1019.023892	163.803920	2.964799	0.087045	18.357228	0.176776	8.797665	0.000000	0.000000
1019.043894	163.803920	2.961449	0.087047	18.336486	0.176780	8.787724	0.000000	0.000000
1019.063896	163.803920	2.966582	0.087044	18.368268	0.176774	8.802955	0.000000	0.000000
1019.083898	163.803920	2.967709	0.087043	18.375242	0.176772	8.806298	0.000000	0.000000
1019.103900	163.803920	2.965122	0.087045	18.359229	0.176775	8.798624	0.000000	0.000000
1019.123902	163.803920	2.963676	0.087046	18.350275	0.176777	8.794333	0.000000	0.000000
1019.143904	163.803920	2.962709	0.087046	18.344283	0.176778	8.791461	0.000000	0.000000
1019.163906	163.803920	2.972302	0.087040	18.403680	0.176767	8.819927	0.000000	0.000000
1019.183908	163.803920	2.971429	0.087041	18.398277	0.176768	8.817337	0.000000	0.000000
1019.203910	163.803920	2.969496	0.087042	18.386306	0.176770	8.811600	0.000000	0.000000
[truncated: 1,002 more rows]
