# Supplementary material for: Stress relaxation in the presence of sudden strain bursts: Methodology and stress relaxation data of microcast aluminium microwires
Source: Data Brief. 2018 Nov 14;21:2134–41. doi: 10.1016/j.dib.2018.11.047 (PMC6265499; doi:10.1016/j.dib.2018.11.047)
Supplement: Supplementary file 2 — Supplementary material [file mmc2.zip › Data in brief/As-cast/Al4N/Al_20_r_11/Stress relaxation txt files/Al_20_r_11_Relaxcycle0009.txt]

Time[s]	Motordispl[�m]	Force[mN]	EngStrain	EngStress[MPa]	Shearstrain	Shearstress [MPa]
1392.059192	269.625907	3.503492	0.144130	21.692664	0.288448	10.396166	0.000000	0.000000
1392.079194	269.632037	3.497939	0.144137	21.658283	0.288461	10.379689	0.000000	0.000000
1392.099196	269.636151	3.501314	0.144137	21.679180	0.288462	10.389703	0.000000	0.000000
1392.119198	269.636151	3.495849	0.144141	21.645346	0.288468	10.373489	0.000000	0.000000
1392.139200	269.636151	3.499988	0.144138	21.670969	0.288463	10.385768	0.000000	0.000000
1392.159202	269.636151	3.474953	0.144153	21.515961	0.288493	10.311481	0.000000	0.000000
1392.179204	269.636151	3.480912	0.144150	21.552858	0.288486	10.329164	0.000000	0.000000
1392.199206	269.636151	3.476593	0.144152	21.526113	0.288491	10.316347	0.000000	0.000000
1392.219208	269.636232	3.476603	0.144152	21.526176	0.288491	10.316377	0.000000	0.000000
1392.239210	269.636232	3.462622	0.144161	21.439609	0.288508	10.274890	0.000000	0.000000
1392.259212	269.636232	3.461807	0.144162	21.434562	0.288509	10.272471	0.000000	0.000000
1392.279214	269.636232	3.461729	0.144162	21.434080	0.288509	10.272240	0.000000	0.000000
1392.299216	269.636232	3.460083	0.144163	21.423890	0.288511	10.267356	0.000000	0.000000
1392.319218	269.636232	3.461803	0.144162	21.434543	0.288509	10.272462	0.000000	0.000000
1392.339220	269.636232	3.451332	0.144168	21.369703	0.288521	10.241387	0.000000	0.000000
1392.359222	269.636232	3.446527	0.144171	21.339953	0.288527	10.227130	0.000000	0.000000
1392.379224	269.636232	3.447229	0.144171	21.344303	0.288526	10.229215	0.000000	0.000000
1392.399226	269.636232	3.441299	0.144174	21.307586	0.288533	10.211618	0.000000	0.000000
1392.419228	269.636312	3.446630	0.144171	21.340595	0.288527	10.227438	0.000000	0.000000
1392.439230	269.636312	3.443896	0.144173	21.323665	0.288530	10.219324	0.000000	0.000000
1392.459232	269.636312	3.443635	0.144173	21.322051	0.288531	10.218550	0.000000	0.000000
1392.479234	269.636312	3.443456	0.144173	21.320943	0.288531	10.218019	0.000000	0.000000
1392.499236	269.636312	3.440913	0.144175	21.305193	0.288534	10.210471	0.000000	0.000000
1392.519238	269.636312	3.450361	0.144169	21.363692	0.288523	10.238507	0.000000	0.000000
1392.539240	269.636312	3.447845	0.144170	21.348115	0.288526	10.231041	0.000000	0.000000
1392.559242	269.636312	3.445009	0.144172	21.330558	0.288529	10.222627	0.000000	0.000000
1392.579244	269.636312	3.447787	0.144170	21.347755	0.288526	10.230869	0.000000	0.000000
1392.599246	269.636312	3.447754	0.144170	21.347554	0.288526	10.230772	0.000000	0.000000
1392.619248	269.636312	3.446781	0.144171	21.341529	0.288527	10.227885	0.000000	0.000000
1392.639250	269.636312	3.439687	0.144175	21.297603	0.288535	10.206834	0.000000	0.000000
1392.659252	269.636312	3.436935	0.144177	21.280561	0.288539	10.198666	0.000000	0.000000
1392.679254	269.636312	3.439180	0.144176	21.294462	0.288536	10.205328	0.000000	0.000000
1392.699256	269.636312	3.437239	0.144177	21.282448	0.288538	10.199570	0.000000	0.000000
1392.719258	269.636393	3.437208	0.144177	21.282252	0.288539	10.199476	0.000000	0.000000
1392.739260	269.636393	3.427105	0.144183	21.219702	0.288551	10.169500	0.000000	0.000000
1392.759262	269.636393	3.432700	0.144180	21.254342	0.288544	10.186101	0.000000	0.000000
1392.779264	269.636393	3.441502	0.144174	21.308844	0.288533	10.212221	0.000000	0.000000
1392.799266	269.636393	3.442454	0.144174	21.314738	0.288532	10.215045	0.000000	0.000000
1392.819268	269.636474	3.443571	0.144173	21.321653	0.288531	10.218359	0.000000	0.000000
1392.839270	269.636474	3.450546	0.144169	21.364838	0.288523	10.239056	0.000000	0.000000
1392.859272	269.636393	3.443143	0.144173	21.319004	0.288531	10.217090	0.000000	0.000000
1392.879274	269.636474	3.437386	0.144177	21.283357	0.288538	10.200006	0.000000	0.000000
1392.899276	269.636474	3.438055	0.144176	21.287501	0.288538	10.201992	0.000000	0.000000
1392.919278	269.636474	3.420987	0.144187	21.181820	0.288558	10.151345	0.000000	0.000000
1392.939280	269.636474	3.413100	0.144192	21.132986	0.288567	10.127941	0.000000	0.000000
1392.959282	269.636474	3.417231	0.144189	21.158565	0.288562	10.140200	0.000000	0.000000
1392.979284	269.636474	3.413770	0.144191	21.137132	0.288567	10.129928	0.000000	0.000000
1392.999286	269.636474	3.412548	0.144192	21.129564	0.288568	10.126301	0.000000	0.000000
1393.019288	269.636474	3.407516	0.144195	21.098411	0.288574	10.111371	0.000000	0.000000
1393.039290	269.636474	3.409644	0.144194	21.111585	0.288572	10.117685	0.000000	0.000000
1393.059292	269.636474	3.399579	0.144200	21.049266	0.288584	10.087819	0.000000	0.000000
1393.079294	269.636474	3.405104	0.144197	21.083476	0.288577	10.104214	0.000000	0.000000
1393.099296	269.636474	3.402439	0.144198	21.066973	0.288580	10.096305	0.000000	0.000000
1393.119298	269.636474	3.398149	0.144201	21.040411	0.288585	10.083575	0.000000	0.000000
1393.139300	269.636474	3.394487	0.144203	21.017736	0.288590	10.072708	0.000000	0.000000
1393.159302	269.636474	3.390221	0.144206	20.991323	0.288595	10.060049	0.000000	0.000000
1393.179304	269.636554	3.396001	0.144203	21.027114	0.288588	10.077202	0.000000	0.000000
1393.199306	269.636554	3.389123	0.144207	20.984528	0.288596	10.056793	0.000000	0.000000
1393.219308	269.636554	3.390206	0.144206	20.991233	0.288595	10.060006	0.000000	0.000000
1393.239310	269.636554	3.388916	0.144207	20.983243	0.288596	10.056177	0.000000	0.000000
1393.259312	269.636554	3.392345	0.144205	21.004478	0.288592	10.066354	0.000000	0.000000
1393.279314	269.636635	3.394819	0.144203	21.019791	0.288589	10.073693	0.000000	0.000000
1393.299316	269.636635	3.392213	0.144205	21.003658	0.288593	10.065961	0.000000	0.000000
1393.319318	269.636635	3.390975	0.144206	20.995995	0.288594	10.062288	0.000000	0.000000
1393.339320	269.636635	3.387439	0.144208	20.974098	0.288598	10.051795	0.000000	0.000000
1393.359322	269.636635	3.390278	0.144206	20.991674	0.288595	10.060218	0.000000	0.000000
1393.379324	269.636635	3.395275	0.144203	21.022617	0.288589	10.075047	0.000000	0.000000
1393.399326	269.636716	3.385652	0.144209	20.963032	0.288600	10.046491	0.000000	0.000000
1393.419328	269.636716	3.386375	0.144209	20.967510	0.288600	10.048637	0.000000	0.000000
1393.439330	269.636716	3.394135	0.144204	21.015558	0.288590	10.071664	0.000000	0.000000
1393.459332	269.636635	3.388180	0.144207	20.978686	0.288597	10.053993	0.000000	0.000000
1393.479334	269.636635	3.387337	0.144208	20.973467	0.288598	10.051492	0.000000	0.000000
1393.499336	269.636716	3.395512	0.144203	21.024087	0.288589	10.075752	0.000000	0.000000
1393.519338	269.636716	3.391540	0.144205	20.999493	0.288593	10.063965	0.000000	0.000000
1393.539340	269.636716	3.389091	0.144207	20.984329	0.288596	10.056698	0.000000	0.000000
1393.559342	269.636796	3.393055	0.144204	21.008869	0.288592	10.068458	0.000000	0.000000
1393.579344	269.636796	3.389397	0.144207	20.986224	0.288596	10.057606	0.000000	0.000000
1393.599346	269.636796	3.387521	0.144208	20.974608	0.288598	10.052039	0.000000	0.000000
1393.619348	269.636716	3.392063	0.144205	21.002730	0.288593	10.065516	0.000000	0.000000
1393.639350	269.636796	3.390289	0.144206	20.991748	0.288595	10.060253	0.000000	0.000000
1393.659352	269.636716	3.390740	0.144206	20.994535	0.288594	10.061589	0.000000	0.000000
1393.679354	269.636796	3.388111	0.144208	20.978261	0.288598	10.053789	0.000000	0.000000
1393.699356	269.636796	3.393347	0.144204	21.010682	0.288591	10.069327	0.000000	0.000000
1393.719358	269.636716	3.392284	0.144205	21.004099	0.288593	10.066172	0.000000	0.000000
1393.739360	269.636796	3.394548	0.144204	21.018117	0.288590	10.072890	0.000000	0.000000
1393.759362	269.636796	3.396304	0.144202	21.028987	0.288588	10.078100	0.000000	0.000000
1393.779364	269.636796	3.395166	0.144203	21.021942	0.288589	10.074723	0.000000	0.000000
1393.799366	269.636796	3.386186	0.144209	20.966340	0.288600	10.048076	0.000000	0.000000
1393.819368	269.636796	3.391288	0.144206	20.997930	0.288594	10.063216	0.000000	0.000000
1393.839370	269.636796	3.384961	0.144209	20.958752	0.288601	10.044440	0.000000	0.000000
1393.859372	269.636796	3.387913	0.144208	20.977033	0.288598	10.053201	0.000000	0.000000
1393.879374	269.636716	3.389981	0.144206	20.989837	0.288595	10.059337	0.000000	0.000000
1393.899376	269.636716	3.390705	0.144206	20.994318	0.288594	10.061485	0.000000	0.000000
1393.919378	269.636796	3.388906	0.144207	20.983183	0.288597	10.056148	0.000000	0.000000
1393.939380	269.636796	3.386335	0.144209	20.967262	0.288600	10.048518	0.000000	0.000000
1393.959382	269.636796	3.387372	0.144208	20.973685	0.288599	10.051596	0.000000	0.000000
1393.979384	269.636796	3.388055	0.144208	20.977915	0.288598	10.053624	0.000000	0.000000
1393.999386	269.636796	3.385625	0.144209	20.962866	0.288601	10.046411	0.000000	0.000000
1394.019388	269.636716	3.383568	0.144210	20.950133	0.288603	10.040309	0.000000	0.000000
1394.039390	269.636796	3.383649	0.144210	20.950631	0.288603	10.040548	0.000000	0.000000
1394.059392	269.636796	3.377857	0.144214	20.914767	0.288610	10.023360	0.000000	0.000000
1394.079394	269.636796	3.383606	0.144210	20.950367	0.288603	10.040421	0.000000	0.000000
1394.099396	269.636796	3.381812	0.144211	20.939260	0.288605	10.035098	0.000000	0.000000
1394.119398	269.636796	3.378599	0.144213	20.919365	0.288609	10.025564	0.000000	0.000000
1394.139400	269.636796	3.380398	0.144212	20.930502	0.288607	10.030901	0.000000	0.000000
1394.159402	269.636716	3.375172	0.144215	20.898144	0.288613	10.015393	0.000000	0.000000
1394.179404	269.636716	3.377146	0.144214	20.910367	0.288611	10.021251	0.000000	0.000000
1394.199406	269.636716	3.378717	0.144213	20.920094	0.288609	10.025913	0.000000	0.000000
1394.219408	269.636796	3.377001	0.144214	20.909471	0.288611	10.020822	0.000000	0.000000
1394.239410	269.636716	3.374620	0.144216	20.894724	0.288614	10.013755	0.000000	0.000000
1394.259412	269.636796	3.373836	0.144216	20.889870	0.288615	10.011428	0.000000	0.000000
1394.279414	269.636796	3.381883	0.144211	20.939696	0.288605	10.035307	0.000000	0.000000
1394.299416	269.636796	3.376260	0.144215	20.904879	0.288612	10.018621	0.000000	0.000000
1394.319418	269.636716	3.374578	0.144216	20.894468	0.288614	10.013632	0.000000	0.000000
1394.339420	269.636796	3.378124	0.144214	20.916422	0.288610	10.024153	0.000000	0.000000
1394.359422	269.636796	3.380236	0.144212	20.929497	0.288607	10.030420	0.000000	0.000000
1394.379424	269.636716	3.383166	0.144211	20.947639	0.288603	10.039114	0.000000	0.000000
1394.399426	269.636796	3.384019	0.144210	20.952924	0.288603	10.041647	0.000000	0.000000
1394.419428	269.636796	3.379282	0.144213	20.923590	0.288608	10.027588	0.000000	0.000000
1394.439430	269.636796	3.375745	0.144215	20.901694	0.288612	10.017095	0.000000	0.000000
1394.459432	269.636796	3.377085	0.144214	20.909989	0.288611	10.021070	0.000000	0.000000
1394.479434	269.636796	3.381079	0.144212	20.934716	0.288606	10.032921	0.000000	0.000000
1394.499436	269.636796	3.382983	0.144211	20.946507	0.288604	10.038571	0.000000	0.000000
1394.519438	269.636796	3.384290	0.144210	20.954598	0.288602	10.042449	0.000000	0.000000
1394.539440	269.636796	3.380470	0.144212	20.930946	0.288607	10.031114	0.000000	0.000000
1394.559442	269.636716	3.378936	0.144213	20.921453	0.288609	10.026564	0.000000	0.000000
1394.579444	269.636796	3.388246	0.144207	20.979097	0.288597	10.054190	0.000000	0.000000
1394.599446	269.636796	3.385359	0.144209	20.961221	0.288601	10.045623	0.000000	0.000000
1394.619448	269.636796	3.388287	0.144207	20.979347	0.288597	10.054310	0.000000	0.000000
1394.639450	269.636716	3.381851	0.144211	20.939497	0.288605	10.035212	0.000000	0.000000
1394.659452	269.636716	3.380717	0.144212	20.932478	0.288606	10.031848	0.000000	0.000000
1394.679454	269.636796	3.381316	0.144212	20.936186	0.288606	10.033625	0.000000	0.000000
1394.699456	269.636796	3.381539	0.144212	20.937569	0.288605	10.034288	0.000000	0.000000
1394.719458	269.636796	3.384293	0.144210	20.954620	0.288602	10.042459	0.000000	0.000000
1394.739460	269.636716	3.379172	0.144213	20.922909	0.288608	10.027262	0.000000	0.000000
1394.759462	269.636716	3.381666	0.144211	20.938351	0.288605	10.034663	0.000000	0.000000
1394.779464	269.636796	3.383329	0.144210	20.948652	0.288603	10.039600	0.000000	0.000000
1394.799466	269.636796	3.389781	0.144206	20.988598	0.288596	10.058743	0.000000	0.000000
1394.819468	269.636796	3.380432	0.144212	20.930712	0.288607	10.031002	0.000000	0.000000
1394.839470	269.636796	3.383911	0.144210	20.952254	0.288603	10.041326	0.000000	0.000000
1394.859472	269.636796	3.375204	0.144216	20.898342	0.288613	10.015489	0.000000	0.000000
1394.879474	269.636796	3.374776	0.144216	20.895693	0.288614	10.014219	0.000000	0.000000
1394.899476	269.636796	3.379529	0.144213	20.925120	0.288608	10.028322	0.000000	0.000000
1394.919478	269.636796	3.387860	0.144208	20.976704	0.288598	10.053043	0.000000	0.000000
1394.939480	269.636796	3.387165	0.144208	20.972400	0.288599	10.050980	0.000000	0.000000
1394.959482	269.636716	3.384273	0.144210	20.954494	0.288602	10.042399	0.000000	0.000000
1394.979484	269.636796	3.387869	0.144208	20.976764	0.288598	10.053072	0.000000	0.000000
1394.999486	269.636796	3.389080	0.144207	20.984261	0.288596	10.056665	0.000000	0.000000
1395.019488	269.636796	3.386970	0.144208	20.971194	0.288599	10.050402	0.000000	0.000000
1395.039490	269.636716	3.382422	0.144211	20.943036	0.288604	10.036908	0.000000	0.000000
1395.059492	269.636796	3.386371	0.144209	20.967486	0.288600	10.048625	0.000000	0.000000
1395.079494	269.636796	3.386780	0.144208	20.970018	0.288599	10.049839	0.000000	0.000000
1395.099496	269.636796	3.389774	0.144206	20.988557	0.288596	10.058724	0.000000	0.000000
1395.119498	269.636796	3.381618	0.144212	20.938057	0.288605	10.034522	0.000000	0.000000
1395.139500	269.636796	3.373666	0.144216	20.888819	0.288615	10.010925	0.000000	0.000000
1395.159502	269.636796	3.379218	0.144213	20.923195	0.288608	10.027399	0.000000	0.000000
1395.179504	269.636796	3.364690	0.144222	20.833244	0.288626	9.984291	0.000000	0.000000
1395.199506	269.636796	3.367627	0.144220	20.851430	0.288622	9.993006	0.000000	0.000000
1395.219508	269.636796	3.367597	0.144220	20.851239	0.288622	9.992915	0.000000	0.000000
1395.239510	269.636716	3.366438	0.144221	20.844063	0.288623	9.989475	0.000000	0.000000
1395.259512	269.636796	3.368384	0.144220	20.856115	0.288621	9.995251	0.000000	0.000000
1395.279514	269.636796	3.364742	0.144222	20.833563	0.288626	9.984443	0.000000	0.000000
1395.299516	269.636796	3.365227	0.144222	20.836566	0.288625	9.985882	0.000000	0.000000
1395.319518	269.636796	3.367009	0.144221	20.847600	0.288623	9.991170	0.000000	0.000000
1395.339520	269.636796	3.371630	0.144218	20.876212	0.288617	10.004883	0.000000	0.000000
1395.359522	269.636796	3.359318	0.144225	20.799982	0.288632	9.968350	0.000000	0.000000
1395.379524	269.636796	3.368636	0.144220	20.857672	0.288621	9.995998	0.000000	0.000000
1395.399526	269.636796	3.368115	0.144220	20.854446	0.288622	9.994452	0.000000	0.000000
1395.419528	269.636796	3.363130	0.144223	20.823585	0.288627	9.979661	0.000000	0.000000
1395.439530	269.636796	3.362944	0.144223	20.822431	0.288628	9.979108	0.000000	0.000000
1395.459532	269.636796	3.365717	0.144221	20.839604	0.288624	9.987338	0.000000	0.000000
1395.479534	269.636796	3.360471	0.144225	20.807118	0.288631	9.971769	0.000000	0.000000
1395.499536	269.636796	3.363935	0.144222	20.828570	0.288627	9.982050	0.000000	0.000000
1395.519538	269.636796	3.366015	0.144221	20.841444	0.288624	9.988220	0.000000	0.000000
1395.539540	269.636796	3.364098	0.144222	20.829575	0.288626	9.982532	0.000000	0.000000
1395.559542	269.636796	3.364223	0.144222	20.830353	0.288626	9.982905	0.000000	0.000000
1395.579544	269.636796	3.366936	0.144221	20.847148	0.288623	9.990954	0.000000	0.000000
1395.599546	269.636796	3.366700	0.144221	20.845686	0.288623	9.990253	0.000000	0.000000
1395.619548	269.636796	3.363414	0.144223	20.825341	0.288627	9.980503	0.000000	0.000000
1395.639550	269.636796	3.363889	0.144223	20.828284	0.288627	9.981913	0.000000	0.000000
1395.659552	269.636796	3.364890	0.144222	20.834483	0.288625	9.984884	0.000000	0.000000
1395.679554	269.636796	3.366092	0.144221	20.841921	0.288624	9.988449	0.000000	0.000000
1395.699556	269.636796	3.363756	0.144223	20.827457	0.288627	9.981517	0.000000	0.000000
1395.719558	269.636796	3.367055	0.144221	20.847885	0.288623	9.991307	0.000000	0.000000
1395.739560	269.636796	3.364308	0.144222	20.830879	0.288626	9.983157	0.000000	0.000000
1395.759562	269.636796	3.368443	0.144220	20.856480	0.288621	9.995426	0.000000	0.000000
1395.779564	269.636796	3.361598	0.144224	20.814098	0.288629	9.975115	0.000000	0.000000
1395.799566	269.636796	3.366871	0.144221	20.846747	0.288623	9.990762	0.000000	0.000000
1395.819568	269.636796	3.366476	0.144221	20.844300	0.288623	9.989589	0.000000	0.000000
1395.839570	269.636796	3.366629	0.144221	20.845247	0.288623	9.990043	0.000000	0.000000
1395.859572	269.636716	3.364301	0.144222	20.830835	0.288626	9.983136	0.000000	0.000000
1395.879574	269.636716	3.364208	0.144222	20.830258	0.288626	9.982859	0.000000	0.000000
1395.899576	269.636877	3.365675	0.144221	20.839343	0.288625	9.987213	0.000000	0.000000
1395.919578	269.636796	3.366645	0.144221	20.845345	0.288623	9.990090	0.000000	0.000000
1395.939580	269.636796	3.369050	0.144219	20.860237	0.288620	9.997227	0.000000	0.000000
1395.959582	269.636796	3.365044	0.144222	20.835433	0.288625	9.985340	0.000000	0.000000
1395.979584	269.636796	3.372481	0.144217	20.881483	0.288616	10.007409	0.000000	0.000000
1395.999586	269.636796	3.367026	0.144221	20.847706	0.288623	9.991221	0.000000	0.000000
1396.019588	269.636796	3.370786	0.144218	20.870985	0.288618	10.002378	0.000000	0.000000
1396.039590	269.636796	3.372272	0.144217	20.880187	0.288617	10.006788	0.000000	0.000000
1396.059592	269.636796	3.370142	0.144219	20.866999	0.288619	10.000468	0.000000	0.000000
1396.079594	269.636796	3.365214	0.144222	20.836489	0.288625	9.985846	0.000000	0.000000
1396.099596	269.636796	3.370055	0.144219	20.866463	0.288619	10.000211	0.000000	0.000000
1396.119598	269.636716	3.371108	0.144218	20.872980	0.288618	10.003334	0.000000	0.000000
1396.139600	269.636796	3.368705	0.144220	20.858103	0.288621	9.996204	0.000000	0.000000
1396.159602	269.636796	3.364411	0.144222	20.831513	0.288626	9.983461	0.000000	0.000000
1396.179604	269.636796	3.361417	0.144224	20.812979	0.288630	9.974578	0.000000	0.000000
1396.199606	269.636796	3.362263	0.144224	20.818214	0.288629	9.977087	0.000000	0.000000
1396.219608	269.636796	3.358032	0.144226	20.792016	0.288634	9.964532	0.000000	0.000000
1396.239610	269.636796	3.361138	0.144224	20.811247	0.288630	9.973749	0.000000	0.000000
1396.259612	269.636796	3.362108	0.144224	20.817253	0.288629	9.976627	0.000000	0.000000
1396.279614	269.636796	3.355233	0.144228	20.774688	0.288637	9.956228	0.000000	0.000000
1396.299616	269.636716	3.354595	0.144228	20.770738	0.288638	9.954335	0.000000	0.000000
1396.319618	269.636796	3.353353	0.144229	20.763050	0.288639	9.950650	0.000000	0.000000
1396.339620	269.636796	3.351586	0.144230	20.752103	0.288641	9.945404	0.000000	0.000000
1396.359622	269.636796	3.347885	0.144232	20.729189	0.288646	9.934422	0.000000	0.000000
1396.379624	269.636796	3.353510	0.144229	20.764017	0.288639	9.951113	0.000000	0.000000
1396.399626	269.636796	3.353810	0.144229	20.765876	0.288639	9.952004	0.000000	0.000000
1396.419628	269.636796	3.351187	0.144230	20.749634	0.288642	9.944221	0.000000	0.000000
1396.439630	269.636796	3.359352	0.144225	20.800192	0.288632	9.968450	0.000000	0.000000
1396.459632	269.636796	3.355095	0.144228	20.773834	0.288637	9.955818	0.000000	0.000000
1396.479634	269.636796	3.354258	0.144228	20.768650	0.288638	9.953334	0.000000	0.000000
1396.499636	269.636796	3.358235	0.144226	20.793274	0.288633	9.965135	0.000000	0.000000
1396.519638	269.636796	3.352940	0.144229	20.760488	0.288640	9.949422	0.000000	0.000000
1396.539640	269.636796	3.357186	0.144227	20.786781	0.288635	9.962023	0.000000	0.000000
1396.559642	269.636796	3.353375	0.144229	20.763186	0.288639	9.950715	0.000000	0.000000
1396.579644	269.636796	3.356001	0.144227	20.779444	0.288636	9.958507	0.000000	0.000000
1396.599646	269.636796	3.352964	0.144229	20.760641	0.288640	9.949495	0.000000	0.000000
1396.619648	269.636796	3.359976	0.144225	20.804058	0.288631	9.970303	0.000000	0.000000
1396.639650	269.636796	3.363515	0.144223	20.825970	0.288627	9.980804	0.000000	0.000000
1396.659652	269.636796	3.361877	0.144224	20.815826	0.288629	9.975943	0.000000	0.000000
1396.679654	269.636716	3.363881	0.144222	20.828235	0.288627	9.981890	0.000000	0.000000
1396.699656	269.636796	3.360606	0.144225	20.807953	0.288631	9.972170	0.000000	0.000000
1396.719658	269.636796	3.361045	0.144224	20.810673	0.288630	9.973473	0.000000	0.000000
1396.739660	269.636716	3.356635	0.144227	20.783370	0.288635	9.960388	0.000000	0.000000
1396.759662	269.636716	3.363562	0.144223	20.826256	0.288627	9.980941	0.000000	0.000000
1396.779664	269.636796	3.358083	0.144226	20.792332	0.288634	9.964683	0.000000	0.000000
1396.799666	269.636796	3.356247	0.144227	20.780969	0.288636	9.959238	0.000000	0.000000
1396.819668	269.636716	3.361887	0.144224	20.815886	0.288629	9.975972	0.000000	0.000000
1396.839670	269.636716	3.360651	0.144224	20.808234	0.288630	9.972304	0.000000	0.000000
1396.859672	269.636796	3.358444	0.144226	20.794567	0.288633	9.965755	0.000000	0.000000
1396.879674	269.636796	3.364863	0.144222	20.834314	0.288625	9.984803	0.000000	0.000000
1396.899676	269.636796	3.355504	0.144228	20.776365	0.288637	9.957031	0.000000	0.000000
1396.919678	269.636796	3.355781	0.144228	20.778078	0.288636	9.957852	0.000000	0.000000
1396.939680	269.636716	3.350222	0.144231	20.743661	0.288643	9.941358	0.000000	0.000000
1396.959682	269.636716	3.356572	0.144227	20.782975	0.288635	9.960199	0.000000	0.000000
1396.979684	269.636716	3.361146	0.144224	20.811296	0.288630	9.973772	0.000000	0.000000
1396.999686	269.636796	3.362167	0.144224	20.817621	0.288629	9.976803	0.000000	0.000000
1397.019688	269.636716	3.361515	0.144224	20.813586	0.288629	9.974869	0.000000	0.000000
1397.039690	269.636796	3.360268	0.144225	20.805860	0.288631	9.971167	0.000000	0.000000
1397.059692	269.636796	3.366598	0.144221	20.845060	0.288623	9.989953	0.000000	0.000000
1397.079694	269.636796	3.362330	0.144223	20.818631	0.288628	9.977287	0.000000	0.000000
1397.099696	269.636796	3.364502	0.144222	20.832079	0.288626	9.983732	0.000000	0.000000
1397.119698	269.636796	3.366656	0.144221	20.845416	0.288623	9.990124	0.000000	0.000000
1397.139700	269.636796	3.359143	0.144225	20.798899	0.288632	9.967830	0.000000	0.000000
1397.159702	269.636796	3.364929	0.144222	20.834723	0.288625	9.984999	0.000000	0.000000
1397.179704	269.636796	3.363186	0.144223	20.823931	0.288627	9.979827	0.000000	0.000000
1397.199706	269.636796	3.361821	0.144224	20.815481	0.288629	9.975777	0.000000	0.000000
1397.219708	269.636796	3.367143	0.144220	20.848430	0.288623	9.991568	0.000000	0.000000
1397.239710	269.636796	3.358935	0.144226	20.797608	0.288633	9.967212	0.000000	0.000000
1397.259712	269.636796	3.360329	0.144225	20.806238	0.288631	9.971348	0.000000	0.000000
1397.279714	269.636796	3.362182	0.144224	20.817716	0.288629	9.976849	0.000000	0.000000
1397.299716	269.636796	3.357260	0.144227	20.787239	0.288635	9.962242	0.000000	0.000000
1397.319718	269.636716	3.356265	0.144227	20.781075	0.288636	9.959289	0.000000	0.000000
1397.339720	269.636796	3.357884	0.144226	20.791102	0.288634	9.964094	0.000000	0.000000
1397.359722	269.636796	3.356868	0.144227	20.784813	0.288635	9.961080	0.000000	0.000000
1397.379724	269.636796	3.359098	0.144225	20.798616	0.288632	9.967695	0.000000	0.000000
1397.399726	269.636796	3.358639	0.144226	20.795779	0.288633	9.966335	0.000000	0.000000
1397.419728	269.636796	3.356752	0.144227	20.784094	0.288635	9.960735	0.000000	0.000000
1397.439730	269.636796	3.356319	0.144227	20.781410	0.288636	9.959449	0.000000	0.000000
1397.459732	269.636796	3.363220	0.144223	20.824143	0.288627	9.979929	0.000000	0.000000
1397.479734	269.636796	3.364800	0.144222	20.833922	0.288625	9.984615	0.000000	0.000000
1397.499736	269.636796	3.368274	0.144220	20.855432	0.288621	9.994924	0.000000	0.000000
1397.519738	269.636796	3.362417	0.144223	20.819167	0.288628	9.977544	0.000000	0.000000
1397.539740	269.636796	3.365327	0.144222	20.837186	0.288625	9.986180	0.000000	0.000000
1397.559742	269.636796	3.366735	0.144221	20.845904	0.288623	9.990357	0.000000	0.000000
1397.579744	269.636796	3.365537	0.144221	20.838488	0.288625	9.986803	0.000000	0.000000
1397.599746	269.636716	3.371358	0.144218	20.874530	0.288618	10.004076	0.000000	0.000000
1397.619748	269.636796	3.367871	0.144220	20.852938	0.288622	9.993729	0.000000	0.000000
1397.639750	269.636796	3.362924	0.144223	20.822309	0.288628	9.979050	0.000000	0.000000
1397.659752	269.636796	3.369613	0.144219	20.863724	0.288620	9.998898	0.000000	0.000000
1397.679754	269.636796	3.366128	0.144221	20.842149	0.288624	9.988558	0.000000	0.000000
1397.699756	269.636716	3.367137	0.144220	20.848395	0.288623	9.991551	0.000000	0.000000
1397.719758	269.636716	3.367033	0.144221	20.847749	0.288623	9.991242	0.000000	0.000000
1397.739760	269.636716	3.367324	0.144220	20.849549	0.288622	9.992104	0.000000	0.000000
1397.759762	269.636796	3.357381	0.144227	20.787990	0.288634	9.962602	0.000000	0.000000
1397.779764	269.636796	3.367448	0.144220	20.850322	0.288622	9.992475	0.000000	0.000000
1397.799766	269.636796	3.363916	0.144222	20.828448	0.288627	9.981992	0.000000	0.000000
1397.819768	269.636796	3.366843	0.144221	20.846576	0.288623	9.990680	0.000000	0.000000
1397.839770	269.636716	3.363512	0.144223	20.825948	0.288627	9.980794	0.000000	0.000000
1397.859772	269.636716	3.371207	0.144218	20.873596	0.288618	10.003629	0.000000	0.000000
1397.879774	269.636796	3.360695	0.144224	20.808509	0.288630	9.972436	0.000000	0.000000
1397.899776	269.636796	3.368976	0.144219	20.859780	0.288621	9.997008	0.000000	0.000000
1397.919778	269.636796	3.361239	0.144224	20.811876	0.288630	9.974050	0.000000	0.000000
1397.939780	269.636796	3.355451	0.144228	20.776039	0.288637	9.956875	0.000000	0.000000
1397.959782	269.636796	3.355894	0.144227	20.778780	0.288636	9.958189	0.000000	0.000000
1397.979784	269.636716	3.360687	0.144224	20.808460	0.288630	9.972413	0.000000	0.000000
1397.999786	269.636796	3.356130	0.144227	20.780242	0.288636	9.958889	0.000000	0.000000
1398.019788	269.636796	3.361221	0.144224	20.811762	0.288630	9.973995	0.000000	0.000000
1398.039790	269.636796	3.355114	0.144228	20.773948	0.288637	9.955873	0.000000	0.000000
1398.059792	269.636796	3.355185	0.144228	20.774389	0.288637	9.956084	0.000000	0.000000
1398.079794	269.636796	3.348739	0.144232	20.734476	0.288645	9.936956	0.000000	0.000000
1398.099796	269.636796	3.349144	0.144232	20.736989	0.288644	9.938160	0.000000	0.000000
1398.119798	269.636796	3.358552	0.144226	20.795240	0.288633	9.966077	0.000000	0.000000
1398.139800	269.636716	3.355664	0.144228	20.777359	0.288636	9.957508	0.000000	0.000000
1398.159802	269.636796	3.348953	0.144232	20.735802	0.288644	9.937591	0.000000	0.000000
1398.179804	269.636796	3.350093	0.144231	20.742864	0.288643	9.940976	0.000000	0.000000
1398.199806	269.636716	3.349047	0.144232	20.736387	0.288644	9.937872	0.000000	0.000000
1398.219808	269.636796	3.347192	0.144233	20.724901	0.288647	9.932367	0.000000	0.000000
1398.239810	269.636796	3.355471	0.144228	20.776158	0.288637	9.956932	0.000000	0.000000
1398.259812	269.636796	3.353349	0.144229	20.763023	0.288639	9.950637	0.000000	0.000000
1398.279814	269.636796	3.351860	0.144230	20.753805	0.288641	9.946219	0.000000	0.000000
1398.299816	269.636796	3.355930	0.144227	20.779001	0.288636	9.958294	0.000000	0.000000
1398.319818	269.636796	3.356822	0.144227	20.784524	0.288635	9.960942	0.000000	0.000000
1398.339820	269.636796	3.358004	0.144226	20.791842	0.288634	9.964449	0.000000	0.000000
1398.359822	269.636796	3.363849	0.144223	20.828036	0.288627	9.981795	0.000000	0.000000
1398.379824	269.636796	3.350001	0.144231	20.742295	0.288643	9.940703	0.000000	0.000000
1398.399826	269.636796	3.357360	0.144227	20.787859	0.288634	9.962540	0.000000	0.000000
1398.419828	269.636796	3.358078	0.144226	20.792302	0.288634	9.964669	0.000000	0.000000
1398.439830	269.636796	3.360745	0.144224	20.808816	0.288630	9.972583	0.000000	0.000000
1398.459832	269.636796	3.353444	0.144229	20.763611	0.288639	9.950919	0.000000	0.000000
1398.479834	269.636796	3.358472	0.144226	20.794742	0.288633	9.965838	0.000000	0.000000
1398.499836	269.636796	3.351123	0.144230	20.749242	0.288642	9.944033	0.000000	0.000000
1398.519838	269.636796	3.348552	0.144232	20.733319	0.288645	9.936401	0.000000	0.000000
1398.539840	269.636796	3.356156	0.144227	20.780403	0.288636	9.958966	0.000000	0.000000
1398.559842	269.636796	3.361063	0.144224	20.810787	0.288630	9.973528	0.000000	0.000000
1398.579844	269.636796	3.356559	0.144227	20.782896	0.288635	9.960161	0.000000	0.000000
1398.599846	269.636796	3.352868	0.144229	20.760045	0.288640	9.949210	0.000000	0.000000
1398.619848	269.636796	3.355997	0.144227	20.779417	0.288636	9.958494	0.000000	0.000000
1398.639850	269.636796	3.353433	0.144229	20.763543	0.288639	9.950886	0.000000	0.000000
1398.659852	269.636796	3.356184	0.144227	20.780574	0.288636	9.959048	0.000000	0.000000
1398.679854	269.636796	3.355044	0.144228	20.773515	0.288637	9.955665	0.000000	0.000000
1398.699856	269.636796	3.352033	0.144230	20.754875	0.288641	9.946732	0.000000	0.000000
1398.719858	269.636796	3.359077	0.144225	20.798488	0.288632	9.967633	0.000000	0.000000
1398.739860	269.636796	3.353551	0.144229	20.764275	0.288639	9.951237	0.000000	0.000000
1398.759862	269.636796	3.353089	0.144229	20.761411	0.288639	9.949865	0.000000	0.000000
1398.779864	269.636796	3.349475	0.144231	20.739039	0.288644	9.939143	0.000000	0.000000
1398.799866	269.636796	3.357375	0.144227	20.787952	0.288634	9.962584	0.000000	0.000000
1398.819868	269.636796	3.342773	0.144236	20.697536	0.288652	9.919252	0.000000	0.000000
1398.839870	269.636796	3.340966	0.144237	20.686352	0.288654	9.913893	0.000000	0.000000
1398.859872	269.636796	3.330170	0.144243	20.619504	0.288667	9.881856	0.000000	0.000000
1398.879874	269.636716	3.323434	0.144247	20.577794	0.288675	9.861866	0.000000	0.000000
1398.899876	269.636716	3.321944	0.144248	20.568570	0.288677	9.857446	0.000000	0.000000
1398.919878	269.636796	3.319827	0.144250	20.555462	0.288679	9.851164	0.000000	0.000000
1398.939880	269.636796	3.325228	0.144246	20.588904	0.288673	9.867191	0.000000	0.000000
1398.959882	269.636796	3.318529	0.144251	20.547428	0.288681	9.847314	0.000000	0.000000
1398.979884	269.636796	3.318611	0.144251	20.547932	0.288681	9.847555	0.000000	0.000000
1398.999886	269.636796	3.326678	0.144246	20.597882	0.288671	9.871494	0.000000	0.000000
1399.019888	269.636716	3.319200	0.144250	20.551580	0.288680	9.849303	0.000000	0.000000
1399.039890	269.636716	3.300827	0.144261	20.437819	0.288702	9.794784	0.000000	0.000000
1399.059892	269.636796	3.285196	0.144271	20.341035	0.288721	9.748400	0.000000	0.000000
1399.079894	269.636716	3.283197	0.144272	20.328662	0.288723	9.742470	0.000000	0.000000
1399.099896	269.636716	3.281767	0.144273	20.319809	0.288725	9.738228	0.000000	0.000000
1399.119898	269.636796	3.291002	0.144268	20.376984	0.288714	9.765629	0.000000	0.000000
1399.139900	269.636796	3.287117	0.144270	20.352932	0.288718	9.754102	0.000000	0.000000
1399.159902	269.636796	3.289687	0.144268	20.368847	0.288715	9.761729	0.000000	0.000000
1399.179904	269.636796	3.289147	0.144269	20.365499	0.288716	9.760124	0.000000	0.000000
1399.199906	269.636796	3.280150	0.144274	20.309796	0.288727	9.733429	0.000000	0.000000
1399.219908	269.636796	3.274351	0.144278	20.273890	0.288734	9.716221	0.000000	0.000000
1399.239910	269.636796	3.265880	0.144283	20.221438	0.288744	9.691083	0.000000	0.000000
1399.259912	269.636796	3.271637	0.144280	20.257082	0.288737	9.708166	0.000000	0.000000
1399.279914	269.636716	3.270068	0.144280	20.247369	0.288739	9.703511	0.000000	0.000000
1399.299916	269.636796	3.270095	0.144281	20.247535	0.288739	9.703590	0.000000	0.000000
1399.319918	269.636796	3.273988	0.144278	20.271641	0.288734	9.715143	0.000000	0.000000
1399.339920	269.636796	3.266670	0.144283	20.226327	0.288743	9.693427	0.000000	0.000000
1399.359922	269.636796	3.273637	0.144278	20.269466	0.288734	9.714101	0.000000	0.000000
1399.379924	269.636796	3.276238	0.144277	20.285572	0.288731	9.721820	0.000000	0.000000
1399.399926	269.636796	3.278629	0.144275	20.300379	0.288728	9.728916	0.000000	0.000000
1399.419928	269.636796	3.273703	0.144278	20.269877	0.288734	9.714298	0.000000	0.000000
1399.439930	269.636796	3.280112	0.144274	20.309559	0.288727	9.733315	0.000000	0.000000
1399.459932	269.636796	3.275765	0.144277	20.282645	0.288732	9.720417	0.000000	0.000000
1399.479934	269.636796	3.270150	0.144280	20.247875	0.288739	9.703753	0.000000	0.000000
1399.499936	269.636796	3.277084	0.144276	20.290812	0.288730	9.724331	0.000000	0.000000
1399.519938	269.636796	3.270949	0.144280	20.252827	0.288738	9.706127	0.000000	0.000000
1399.539940	269.636796	3.271496	0.144280	20.256208	0.288737	9.707747	0.000000	0.000000
1399.559942	269.636796	3.274936	0.144278	20.277508	0.288733	9.717955	0.000000	0.000000
1399.579944	269.636796	3.268440	0.144282	20.237287	0.288741	9.698679	0.000000	0.000000
1399.599946	269.636796	3.280079	0.144274	20.309357	0.288727	9.733219	0.000000	0.000000
1399.619948	269.636796	3.279693	0.144275	20.306962	0.288727	9.732071	0.000000	0.000000
1399.639950	269.636796	3.278007	0.144276	20.296524	0.288729	9.727068	0.000000	0.000000
1399.659952	269.636796	3.278348	0.144275	20.298634	0.288729	9.728080	0.000000	0.000000
1399.679954	269.636796	3.279825	0.144275	20.307784	0.288727	9.732465	0.000000	0.000000
1399.699956	269.636796	3.287281	0.144270	20.353948	0.288718	9.754589	0.000000	0.000000
1399.719958	269.636796	3.276844	0.144276	20.289326	0.288731	9.723619	0.000000	0.000000
1399.739960	269.636796	3.273803	0.144278	20.270493	0.288734	9.714593	0.000000	0.000000
1399.759962	269.636796	3.280952	0.144274	20.314761	0.288726	9.735809	0.000000	0.000000
1399.779964	269.636796	3.269609	0.144281	20.244529	0.288739	9.702150	0.000000	0.000000
1399.799966	269.636796	3.269631	0.144281	20.244662	0.288739	9.702214	0.000000	0.000000
1399.819968	269.636796	3.277696	0.144276	20.294599	0.288730	9.726146	0.000000	0.000000
1399.839970	269.636796	3.273871	0.144278	20.270915	0.288734	9.714795	0.000000	0.000000
1399.859972	269.636796	3.273940	0.144278	20.271342	0.288734	9.715000	0.000000	0.000000
1399.879974	269.636796	3.273514	0.144278	20.268704	0.288735	9.713736	0.000000	0.000000
1399.899976	269.636796	3.275322	0.144277	20.279901	0.288732	9.719102	0.000000	0.000000
1399.919978	269.636796	3.271125	0.144280	20.253913	0.288737	9.706647	0.000000	0.000000
1399.939980	269.636796	3.274258	0.144278	20.273310	0.288734	9.715943	0.000000	0.000000
1399.959982	269.636796	3.266078	0.144283	20.222665	0.288743	9.691672	0.000000	0.000000
1399.979984	269.636796	3.268211	0.144282	20.235869	0.288741	9.698000	0.000000	0.000000
1399.999986	269.636716	3.276267	0.144277	20.285749	0.288731	9.721904	0.000000	0.000000
1400.019988	269.636716	3.279623	0.144275	20.306529	0.288727	9.731863	0.000000	0.000000
1400.039990	269.636796	3.272069	0.144279	20.259758	0.288736	9.709448	0.000000	0.000000
1400.059992	269.636716	3.271534	0.144280	20.256445	0.288737	9.707861	0.000000	0.000000
1400.079994	269.636796	3.271214	0.144280	20.254463	0.288737	9.706911	0.000000	0.000000
1400.099996	269.636796	3.269841	0.144281	20.245961	0.288739	9.702836	0.000000	0.000000
1400.119998	269.636796	3.274535	0.144278	20.275025	0.288733	9.716765	0.000000	0.000000
1400.140000	269.636796	3.280294	0.144274	20.310686	0.288726	9.733855	0.000000	0.000000
1400.160002	269.636796	3.268533	0.144281	20.237867	0.288741	9.698957	0.000000	0.000000
1400.180004	269.636796	3.270036	0.144281	20.247170	0.288739	9.703415	0.000000	0.000000
1400.200006	269.636796	3.264120	0.144284	20.210540	0.288746	9.685861	0.000000	0.000000
1400.220008	269.636716	3.269708	0.144281	20.245142	0.288739	9.702443	0.000000	0.000000
1400.240010	269.636796	3.263813	0.144284	20.208640	0.288746	9.684950	0.000000	0.000000
1400.260012	269.636796	3.268763	0.144281	20.239288	0.288740	9.699638	0.000000	0.000000
1400.280014	269.636796	3.265383	0.144283	20.218361	0.288744	9.689609	0.000000	0.000000
1400.300016	269.636796	3.271611	0.144280	20.256924	0.288737	9.708090	0.000000	0.000000
1400.320018	269.636796	3.266036	0.144283	20.222407	0.288744	9.691548	0.000000	0.000000
1400.340020	269.636796	3.268500	0.144282	20.237663	0.288741	9.698859	0.000000	0.000000
1400.360022	269.636796	3.266805	0.144283	20.227168	0.288743	9.693830	0.000000	0.000000
1400.380024	269.636796	3.270667	0.144280	20.251076	0.288738	9.705288	0.000000	0.000000
1400.400026	269.636796	3.268086	0.144282	20.235099	0.288741	9.697630	0.000000	0.000000
1400.420028	269.636796	3.264418	0.144284	20.212386	0.288745	9.686745	0.000000	0.000000
1400.440030	269.636796	3.271594	0.144280	20.256818	0.288737	9.708039	0.000000	0.000000
1400.460032	269.636796	3.269738	0.144281	20.245324	0.288739	9.702531	0.000000	0.000000
1400.480034	269.636796	3.265258	0.144284	20.217588	0.288744	9.689239	0.000000	0.000000
1400.500036	269.636796	3.267015	0.144282	20.228464	0.288742	9.694451	0.000000	0.000000
1400.520038	269.636796	3.271677	0.144280	20.257330	0.288737	9.708285	0.000000	0.000000
1400.540040	269.636796	3.271564	0.144280	20.256630	0.288737	9.707949	0.000000	0.000000
1400.560042	269.636796	3.272345	0.144279	20.261465	0.288736	9.710266	0.000000	0.000000
1400.580044	269.636796	3.274587	0.144278	20.275349	0.288733	9.716920	0.000000	0.000000
1400.600046	269.636796	3.275527	0.144277	20.281167	0.288732	9.719709	0.000000	0.000000
1400.620048	269.636796	3.267728	0.144282	20.232883	0.288742	9.696568	0.000000	0.000000
1400.640050	269.636796	3.266356	0.144283	20.224386	0.288743	9.692496	0.000000	0.000000
1400.660052	269.636796	3.266524	0.144283	20.225423	0.288743	9.692994	0.000000	0.000000
1400.680054	269.636796	3.262258	0.144285	20.199013	0.288748	9.680337	0.000000	0.000000
1400.700056	269.636796	3.266652	0.144283	20.226221	0.288743	9.693376	0.000000	0.000000
1400.720058	269.636796	3.269330	0.144281	20.242798	0.288740	9.701320	0.000000	0.000000
1400.740060	269.636796	3.263093	0.144285	20.204180	0.288747	9.682813	0.000000	0.000000
1400.760062	269.636796	3.265562	0.144283	20.219472	0.288744	9.690141	0.000000	0.000000
1400.780064	269.636796	3.261227	0.144286	20.192629	0.288749	9.677277	0.000000	0.000000
1400.800066	269.636796	3.260422	0.144287	20.187645	0.288750	9.674888	0.000000	0.000000
1400.820068	269.636796	3.271843	0.144279	20.258359	0.288737	9.708778	0.000000	0.000000
1400.840070	269.636796	3.271613	0.144280	20.256935	0.288737	9.708095	0.000000	0.000000
1400.860072	269.636796	3.270970	0.144280	20.252955	0.288738	9.706188	0.000000	0.000000
1400.880074	269.636796	3.268575	0.144281	20.238123	0.288740	9.699080	0.000000	0.000000
1400.900076	269.636716	3.266834	0.144282	20.227345	0.288742	9.693915	0.000000	0.000000
1400.920078	269.636796	3.267173	0.144282	20.229447	0.288742	9.694922	0.000000	0.000000
1400.940080	269.636796	3.266961	0.144282	20.228132	0.288742	9.694292	0.000000	0.000000
1400.960082	269.636796	3.266300	0.144283	20.224040	0.288743	9.692331	0.000000	0.000000
1400.980084	269.636796	3.266369	0.144283	20.224465	0.288743	9.692534	0.000000	0.000000
1401.000086	269.636796	3.267573	0.144282	20.231919	0.288742	9.696107	0.000000	0.000000
1401.020088	269.636796	3.266503	0.144283	20.225298	0.288743	9.692933	0.000000	0.000000
1401.040090	269.636796	3.263747	0.144284	20.208231	0.288746	9.684754	0.000000	0.000000
1401.060092	269.636796	3.264354	0.144284	20.211988	0.288746	9.686555	0.000000	0.000000
1401.080094	269.636796	3.266576	0.144283	20.225747	0.288743	9.693149	0.000000	0.000000
1401.100096	269.636796	3.273513	0.144278	20.268701	0.288735	9.713734	0.000000	0.000000
1401.120098	269.636796	3.277920	0.144276	20.295988	0.288729	9.726811	0.000000	0.000000
1401.140100	269.636716	3.274773	0.144278	20.276504	0.288733	9.717474	0.000000	0.000000
1401.160102	269.636796	3.273802	0.144278	20.270487	0.288734	9.714590	0.000000	0.000000
1401.180104	269.636796	3.276299	0.144277	20.285950	0.288731	9.722001	0.000000	0.000000
1401.200106	269.636796	3.270884	0.144280	20.252424	0.288738	9.705934	0.000000	0.000000
1401.220108	269.636796	3.273059	0.144279	20.265886	0.288735	9.712385	0.000000	0.000000
1401.240110	269.636796	3.278877	0.144275	20.301909	0.288728	9.729649	0.000000	0.000000
1401.260112	269.636796	3.272916	0.144279	20.265001	0.288735	9.711961	0.000000	0.000000
1401.280114	269.636796	3.280832	0.144274	20.314018	0.288726	9.735452	0.000000	0.000000
1401.300116	269.636796	3.277058	0.144276	20.290649	0.288730	9.724253	0.000000	0.000000
1401.320118	269.636796	3.275315	0.144277	20.279858	0.288732	9.719081	0.000000	0.000000
1401.340120	269.636796	3.276645	0.144276	20.288093	0.288731	9.723028	0.000000	0.000000
1401.360122	269.636796	3.277059	0.144276	20.290655	0.288730	9.724255	0.000000	0.000000
1401.380124	269.636796	3.277894	0.144276	20.295824	0.288729	9.726733	0.000000	0.000000
1401.400126	269.636796	3.277364	0.144276	20.292547	0.288730	9.725162	0.000000	0.000000
1401.420128	269.636796	3.274240	0.144278	20.273201	0.288734	9.715891	0.000000	0.000000
1401.440130	269.636796	3.276209	0.144277	20.285395	0.288731	9.721735	0.000000	0.000000
1401.460132	269.636796	3.279875	0.144274	20.308092	0.288727	9.732612	0.000000	0.000000
1401.480134	269.636796	3.279448	0.144275	20.305448	0.288727	9.731345	0.000000	0.000000
1401.500136	269.636796	3.279662	0.144275	20.306771	0.288727	9.731979	0.000000	0.000000
1401.520138	269.636796	3.281538	0.144273	20.318390	0.288725	9.737548	0.000000	0.000000
1401.540140	269.636796	3.278435	0.144275	20.299173	0.288729	9.728338	0.000000	0.000000
1401.560142	269.636796	3.275563	0.144277	20.281390	0.288732	9.719816	0.000000	0.000000
1401.580144	269.636796	3.274394	0.144278	20.274151	0.288734	9.716346	0.000000	0.000000
1401.600146	269.636796	3.274046	0.144278	20.272001	0.288734	9.715316	0.000000	0.000000
1401.620148	269.636796	3.269403	0.144281	20.243252	0.288740	9.701538	0.000000	0.000000
1401.640150	269.636796	3.276363	0.144277	20.286348	0.288731	9.722191	0.000000	0.000000
1401.660152	269.636796	3.272645	0.144279	20.263327	0.288736	9.711159	0.000000	0.000000
1401.680154	269.636796	3.269936	0.144281	20.246555	0.288739	9.703121	0.000000	0.000000
1401.700156	269.636796	3.268855	0.144281	20.239860	0.288740	9.699912	0.000000	0.000000
1401.720158	269.636796	3.265681	0.144283	20.220204	0.288744	9.690492	0.000000	0.000000
1401.740160	269.636796	3.267117	0.144282	20.229096	0.288742	9.694754	0.000000	0.000000
1401.760162	269.636796	3.269693	0.144281	20.245046	0.288739	9.702398	0.000000	0.000000
1401.780164	269.636796	3.268157	0.144282	20.235537	0.288741	9.697840	0.000000	0.000000
1401.800166	269.636796	3.265083	0.144284	20.216502	0.288745	9.688718	0.000000	0.000000
1401.820168	269.636796	3.266151	0.144283	20.223117	0.288743	9.691888	0.000000	0.000000
1401.840170	269.636796	3.261000	0.144286	20.191222	0.288750	9.676603	0.000000	0.000000
1401.860172	269.636796	3.265275	0.144284	20.217692	0.288744	9.689288	0.000000	0.000000
1401.880174	269.636796	3.268290	0.144282	20.236359	0.288741	9.698235	0.000000	0.000000
1401.900176	269.636796	3.270431	0.144280	20.249617	0.288738	9.704588	0.000000	0.000000
1401.920178	269.636796	3.269881	0.144281	20.246214	0.288739	9.702958	0.000000	0.000000
1401.940180	269.636796	3.270637	0.144280	20.250894	0.288738	9.705200	0.000000	0.000000
1401.960182	269.636796	3.264542	0.144284	20.213151	0.288745	9.687112	0.000000	0.000000
1401.980184	269.636796	3.270376	0.144280	20.249277	0.288738	9.704425	0.000000	0.000000
1402.000186	269.636796	3.264836	0.144284	20.214972	0.288745	9.687985	0.000000	0.000000
1402.020188	269.636796	3.267287	0.144282	20.230149	0.288742	9.695258	0.000000	0.000000
1402.040190	269.636796	3.267651	0.144282	20.232401	0.288742	9.696337	0.000000	0.000000
1402.060192	269.636796	3.265544	0.144283	20.219358	0.288744	9.690087	0.000000	0.000000
1402.080194	269.636796	3.263081	0.144285	20.204110	0.288747	9.682779	0.000000	0.000000
1402.100196	269.636796	3.266053	0.144283	20.222510	0.288744	9.691597	0.000000	0.000000
1402.120198	269.636796	3.264162	0.144284	20.210801	0.288746	9.685986	0.000000	0.000000
1402.140200	269.636796	3.265224	0.144284	20.217376	0.288744	9.689137	0.000000	0.000000
1402.160202	269.636796	3.262943	0.144285	20.203255	0.288747	9.682369	0.000000	0.000000
1402.180204	269.636796	3.261242	0.144286	20.192722	0.288749	9.677321	0.000000	0.000000
1402.200206	269.636796	3.271540	0.144280	20.256480	0.288737	9.707878	0.000000	0.000000
1402.220208	269.636796	3.269317	0.144281	20.242719	0.288740	9.701282	0.000000	0.000000
1402.240210	269.636796	3.272559	0.144279	20.262794	0.288736	9.710903	0.000000	0.000000
1402.260212	269.636796	3.275369	0.144277	20.280192	0.288732	9.719242	0.000000	0.000000
1402.280214	269.636716	3.267811	0.144282	20.233392	0.288741	9.696812	0.000000	0.000000
1402.300216	269.636796	3.270581	0.144280	20.250548	0.288738	9.705035	0.000000	0.000000
1402.320218	269.636796	3.272956	0.144279	20.265249	0.288735	9.712080	0.000000	0.000000
1402.340220	269.636716	3.274424	0.144278	20.274339	0.288733	9.716436	0.000000	0.000000
1402.360222	269.636796	3.276648	0.144276	20.288112	0.288731	9.723037	0.000000	0.000000
1402.380224	269.636796	3.275518	0.144277	20.281113	0.288732	9.719683	0.000000	0.000000
1402.400226	269.636796	3.275015	0.144277	20.277998	0.288733	9.718190	0.000000	0.000000
1402.420228	269.636796	3.271541	0.144280	20.256489	0.288737	9.707881	0.000000	0.000000
1402.440230	269.636796	3.272849	0.144279	20.264590	0.288735	9.711764	0.000000	0.000000
1402.460232	269.636796	3.269438	0.144281	20.243470	0.288739	9.701642	0.000000	0.000000
1402.480234	269.636796	3.268571	0.144281	20.238099	0.288740	9.699068	0.000000	0.000000
1402.500236	269.636796	3.270267	0.144280	20.248602	0.288738	9.704102	0.000000	0.000000
1402.520238	269.636796	3.272029	0.144279	20.259510	0.288736	9.709330	0.000000	0.000000
1402.540240	269.636716	3.266859	0.144282	20.227498	0.288742	9.693988	0.000000	0.000000
1402.560242	269.636796	3.265401	0.144283	20.218473	0.288744	9.689663	0.000000	0.000000
1402.580244	269.636796	3.265973	0.144283	20.222015	0.288744	9.691360	0.000000	0.000000
1402.600246	269.636796	3.267672	0.144282	20.232534	0.288742	9.696401	0.000000	0.000000
1402.620248	269.636796	3.265251	0.144284	20.217542	0.288744	9.689216	0.000000	0.000000
1402.640250	269.636796	3.262913	0.144285	20.203070	0.288747	9.682281	0.000000	0.000000
1402.660252	269.636796	3.269423	0.144281	20.243377	0.288739	9.701598	0.000000	0.000000
1402.680254	269.636796	3.269249	0.144281	20.242297	0.288740	9.701080	0.000000	0.000000
1402.700256	269.636796	3.265921	0.144283	20.221694	0.288744	9.691206	0.000000	0.000000
1402.720258	269.636716	3.262241	0.144285	20.198907	0.288748	9.680286	0.000000	0.000000
1402.740260	269.636796	3.266887	0.144283	20.227672	0.288743	9.694071	0.000000	0.000000
1402.760262	269.636796	3.269196	0.144281	20.241970	0.288740	9.700923	0.000000	0.000000
1402.780264	269.636796	3.271659	0.144280	20.257218	0.288737	9.708231	0.000000	0.000000
1402.800266	269.636796	3.268948	0.144281	20.240437	0.288740	9.700189	0.000000	0.000000
1402.820268	269.636796	3.265641	0.144283	20.219959	0.288744	9.690375	0.000000	0.000000
1402.840270	269.636796	3.268491	0.144282	20.237606	0.288741	9.698832	0.000000	0.000000
1402.860272	269.636796	3.268002	0.144282	20.234576	0.288741	9.697380	0.000000	0.000000
1402.880274	269.636796	3.273744	0.144278	20.270128	0.288734	9.714418	0.000000	0.000000
1402.900276	269.636716	3.274845	0.144278	20.276945	0.288733	9.717685	0.000000	0.000000
1402.920278	269.636796	3.274364	0.144278	20.273969	0.288734	9.716259	0.000000	0.000000
1402.940280	269.636796	3.275713	0.144277	20.282319	0.288732	9.720260	0.000000	0.000000
1402.960282	269.636716	3.273092	0.144279	20.266090	0.288735	9.712483	0.000000	0.000000
1402.980284	269.636796	3.267869	0.144282	20.233754	0.288741	9.696986	0.000000	0.000000
1403.000286	269.636796	3.266779	0.144283	20.227005	0.288743	9.693752	0.000000	0.000000
1403.020288	269.636796	3.262547	0.144285	20.200802	0.288748	9.681194	0.000000	0.000000
1403.040290	269.636796	3.268848	0.144281	20.239814	0.288740	9.699890	0.000000	0.000000
1403.060292	269.636796	3.266807	0.144283	20.227176	0.288743	9.693834	0.000000	0.000000
1403.080294	269.636796	3.263311	0.144285	20.205531	0.288747	9.683460	0.000000	0.000000
1403.100296	269.636796	3.270570	0.144280	20.250477	0.288738	9.705001	0.000000	0.000000
1403.120298	269.636796	3.267429	0.144282	20.231031	0.288742	9.695681	0.000000	0.000000
1403.140300	269.636796	3.263504	0.144285	20.206729	0.288747	9.684034	0.000000	0.000000
1403.160302	269.636796	3.262251	0.144285	20.198967	0.288748	9.680314	0.000000	0.000000
1403.180304	269.636877	3.268174	0.144282	20.235640	0.288741	9.697890	0.000000	0.000000
1403.200306	269.636796	3.268846	0.144281	20.239803	0.288740	9.699885	0.000000	0.000000
1403.220308	269.636796	3.271153	0.144280	20.254087	0.288737	9.706731	0.000000	0.000000
1403.240310	269.636796	3.268313	0.144282	20.236501	0.288741	9.698302	0.000000	0.000000
1403.260312	269.636796	3.270090	0.144281	20.247507	0.288739	9.703577	0.000000	0.000000
1403.280314	269.636796	3.268498	0.144282	20.237650	0.288741	9.698853	0.000000	0.000000
1403.300316	269.636796	3.268253	0.144282	20.236133	0.288741	9.698126	0.000000	0.000000
1403.320318	269.636796	3.272281	0.144279	20.261070	0.288736	9.710077	0.000000	0.000000
1403.340320	269.636796	3.268220	0.144282	20.235926	0.288741	9.698027	0.000000	0.000000
1403.360322	269.636796	3.270971	0.144280	20.252963	0.288738	9.706192	0.000000	0.000000
1403.380324	269.636796	3.263325	0.144285	20.205621	0.288747	9.683503	0.000000	0.000000
1403.400326	269.636796	3.262873	0.144285	20.202822	0.288747	9.682162	0.000000	0.000000
1403.420328	269.636716	3.270202	0.144280	20.248202	0.288738	9.703910	0.000000	0.000000
1403.440330	269.636796	3.257766	0.144288	20.171201	0.288753	9.667008	0.000000	0.000000
1403.460332	269.636716	3.264906	0.144284	20.215410	0.288745	9.688195	0.000000	0.000000
1403.480334	269.636796	3.262744	0.144285	20.202022	0.288747	9.681778	0.000000	0.000000
1403.500336	269.636796	3.267458	0.144282	20.231211	0.288742	9.695767	0.000000	0.000000
1403.520338	269.636796	3.263262	0.144285	20.205231	0.288747	9.683317	0.000000	0.000000
1403.540340	269.636796	3.266278	0.144283	20.223904	0.288743	9.692265	0.000000	0.000000
1403.560342	269.636796	3.264826	0.144284	20.214915	0.288745	9.687957	0.000000	0.000000
1403.580344	269.636796	3.262225	0.144285	20.198809	0.288748	9.680239	0.000000	0.000000
1403.600346	269.636796	3.265722	0.144283	20.220458	0.288744	9.690614	0.000000	0.000000
1403.620348	269.636796	3.269854	0.144281	20.246043	0.288739	9.702875	0.000000	0.000000
1403.640350	269.636716	3.270460	0.144280	20.249794	0.288738	9.704673	0.000000	0.000000
1403.660352	269.636796	3.264089	0.144284	20.210347	0.288746	9.685768	0.000000	0.000000
1403.680354	269.636796	3.266223	0.144283	20.223564	0.288743	9.692102	0.000000	0.000000
1403.700356	269.636796	3.265656	0.144283	20.220052	0.288744	9.690419	0.000000	0.000000
1403.720358	269.636796	3.272728	0.144279	20.263836	0.288736	9.711403	0.000000	0.000000
1403.740360	269.636796	3.263726	0.144284	20.208103	0.288746	9.684693	0.000000	0.000000
1403.760362	269.636796	3.264351	0.144284	20.211969	0.288746	9.686546	0.000000	0.000000
1403.780364	269.636796	3.265786	0.144283	20.220858	0.288744	9.690806	0.000000	0.000000
1403.800366	269.636796	3.267317	0.144282	20.230337	0.288742	9.695349	0.000000	0.000000
1403.820368	269.636796	3.262606	0.144285	20.201164	0.288748	9.681367	0.000000	0.000000
1403.840370	269.636796	3.264355	0.144284	20.211994	0.288746	9.686557	0.000000	0.000000
1403.860372	269.636796	3.265544	0.144283	20.219361	0.288744	9.690088	0.000000	0.000000
1403.880374	269.636796	3.267937	0.144282	20.234176	0.288741	9.697188	0.000000	0.000000
1403.900376	269.636796	3.265929	0.144283	20.221740	0.288744	9.691228	0.000000	0.000000
1403.920378	269.636796	3.269790	0.144281	20.245651	0.288739	9.702687	0.000000	0.000000
1403.940380	269.636796	3.266697	0.144283	20.226496	0.288743	9.693508	0.000000	0.000000
1403.960382	269.636716	3.273181	0.144279	20.266646	0.288735	9.712749	0.000000	0.000000
1403.980384	269.636796	3.269953	0.144281	20.246658	0.288739	9.703170	0.000000	0.000000
1404.000386	269.636796	3.263036	0.144285	20.203829	0.288747	9.682645	0.000000	0.000000
1404.020388	269.636716	3.266720	0.144283	20.226637	0.288743	9.693575	0.000000	0.000000
1404.040390	269.636796	3.269084	0.144281	20.241279	0.288740	9.700592	0.000000	0.000000
1404.060392	269.636796	3.266181	0.144283	20.223300	0.288743	9.691976	0.000000	0.000000
1404.080394	269.636796	3.265590	0.144283	20.219644	0.288744	9.690224	0.000000	0.000000
1404.100396	269.636796	3.271437	0.144280	20.255846	0.288737	9.707574	0.000000	0.000000
1404.120398	269.636796	3.269078	0.144281	20.241240	0.288740	9.700574	0.000000	0.000000
1404.140400	269.636716	3.265896	0.144283	20.221536	0.288744	9.691130	0.000000	0.000000
1404.160402	269.636796	3.264218	0.144284	20.211150	0.288746	9.686153	0.000000	0.000000
1404.180404	269.636796	3.260510	0.144286	20.188186	0.288750	9.675148	0.000000	0.000000
1404.200406	269.636796	3.259039	0.144287	20.179080	0.288752	9.670784	0.000000	0.000000
1404.220408	269.636796	3.255719	0.144289	20.158523	0.288756	9.660932	0.000000	0.000000
1404.240410	269.636796	3.263539	0.144285	20.206941	0.288747	9.684136	0.000000	0.000000
1404.260412	269.636796	3.263078	0.144285	20.204091	0.288747	9.682770	0.000000	0.000000
1404.280414	269.636796	3.263806	0.144284	20.208599	0.288746	9.684930	0.000000	0.000000
1404.300416	269.636796	3.263517	0.144285	20.206808	0.288747	9.684072	0.000000	0.000000
1404.320418	269.636796	3.266476	0.144283	20.225129	0.288743	9.692853	0.000000	0.000000
1404.340420	269.636796	3.260169	0.144287	20.186079	0.288751	9.674138	0.000000	0.000000
1404.360422	269.636796	3.260705	0.144286	20.189395	0.288750	9.675727	0.000000	0.000000
1404.380424	269.636716	3.262086	0.144285	20.197946	0.288748	9.679825	0.000000	0.000000
1404.400426	269.636796	3.262561	0.144285	20.200889	0.288748	9.681236	0.000000	0.000000
1404.420428	269.636796	3.262701	0.144285	20.201755	0.288748	9.681650	0.000000	0.000000
1404.440430	269.636796	3.265124	0.144284	20.216758	0.288745	9.688841	0.000000	0.000000
1404.460432	269.636796	3.260873	0.144286	20.190435	0.288750	9.676225	0.000000	0.000000
1404.480434	269.636796	3.261349	0.144286	20.193381	0.288749	9.677637	0.000000	0.000000
1404.500436	269.636796	3.263039	0.144285	20.203848	0.288747	9.682654	0.000000	0.000000
1404.520438	269.636796	3.255304	0.144290	20.155956	0.288756	9.659701	0.000000	0.000000
1404.540440	269.636796	3.257189	0.144289	20.167627	0.288754	9.665295	0.000000	0.000000
1404.560442	269.636716	3.253436	0.144291	20.144391	0.288758	9.654159	0.000000	0.000000
1404.580444	269.636796	3.259838	0.144287	20.184027	0.288751	9.673154	0.000000	0.000000
1404.600446	269.636796	3.253712	0.144291	20.146098	0.288758	9.654977	0.000000	0.000000
1404.620448	269.636796	3.262352	0.144285	20.199593	0.288748	9.680614	0.000000	0.000000
1404.640450	269.636796	3.255869	0.144289	20.159454	0.288756	9.661378	0.000000	0.000000
1404.660452	269.636796	3.261130	0.144286	20.192028	0.288749	9.676989	0.000000	0.000000
1404.680454	269.636796	3.258089	0.144288	20.173200	0.288753	9.667965	0.000000	0.000000
1404.700456	269.636796	3.260759	0.144286	20.189733	0.288750	9.675889	0.000000	0.000000
1404.720458	269.636796	3.258982	0.144287	20.178726	0.288752	9.670614	0.000000	0.000000
1404.740460	269.636796	3.260711	0.144286	20.189430	0.288750	9.675744	0.000000	0.000000
1404.760462	269.636796	3.259089	0.144287	20.179388	0.288752	9.670931	0.000000	0.000000
1404.780464	269.636796	3.256640	0.144289	20.164224	0.288755	9.663664	0.000000	0.000000
1404.800466	269.636796	3.260032	0.144287	20.185227	0.288751	9.673730	0.000000	0.000000
1404.820468	269.636796	3.259817	0.144287	20.183899	0.288751	9.673093	0.000000	0.000000
1404.840470	269.636796	3.251513	0.144292	20.132481	0.288761	9.648451	0.000000	0.000000
1404.860472	269.636796	3.259057	0.144287	20.179192	0.288752	9.670837	0.000000	0.000000
1404.880474	269.636796	3.261706	0.144286	20.195597	0.288749	9.678699	0.000000	0.000000
1404.900476	269.636796	3.265225	0.144284	20.217381	0.288744	9.689139	0.000000	0.000000
1404.920478	269.636796	3.257559	0.144288	20.169916	0.288754	9.666392	0.000000	0.000000
1404.940480	269.636796	3.258102	0.144288	20.173279	0.288753	9.668003	0.000000	0.000000
1404.960482	269.636796	3.261394	0.144286	20.193661	0.288749	9.677772	0.000000	0.000000
1404.980484	269.636796	3.258930	0.144287	20.178405	0.288752	9.670460	0.000000	0.000000
1405.000486	269.636796	3.257892	0.144288	20.171980	0.288753	9.667381	0.000000	0.000000
1405.020488	269.636796	3.261858	0.144286	20.196536	0.288749	9.679149	0.000000	0.000000
1405.040490	269.636796	3.258656	0.144288	20.176711	0.288752	9.669648	0.000000	0.000000
1405.060492	269.636796	3.262131	0.144285	20.198227	0.288748	9.679960	0.000000	0.000000
1405.080494	269.636796	3.260339	0.144287	20.187133	0.288750	9.674643	0.000000	0.000000
1405.100496	269.636796	3.258646	0.144288	20.176646	0.288752	9.669617	0.000000	0.000000
1405.120498	269.636796	3.255992	0.144289	20.160214	0.288756	9.661742	0.000000	0.000000
1405.140500	269.636796	3.259562	0.144287	20.182317	0.288751	9.672335	0.000000	0.000000
1405.160502	269.636796	3.261652	0.144286	20.195262	0.288749	9.678539	0.000000	0.000000
1405.180504	269.636796	3.258499	0.144288	20.175740	0.288753	9.669183	0.000000	0.000000
1405.200506	269.636796	3.256814	0.144289	20.165302	0.288755	9.664180	0.000000	0.000000
1405.220508	269.636796	3.256904	0.144289	20.165860	0.288754	9.664448	0.000000	0.000000
1405.240510	269.636796	3.264509	0.144284	20.212952	0.288745	9.687017	0.000000	0.000000
1405.260512	269.636796	3.260347	0.144287	20.187179	0.288750	9.674665	0.000000	0.000000
1405.280514	269.636796	3.265161	0.144284	20.216989	0.288745	9.688952	0.000000	0.000000
1405.300516	269.636796	3.266084	0.144283	20.222701	0.288743	9.691689	0.000000	0.000000
1405.320518	269.636796	3.255540	0.144290	20.157418	0.288756	9.660402	0.000000	0.000000
1405.340520	269.636796	3.261182	0.144286	20.192349	0.288749	9.677143	0.000000	0.000000
1405.360522	269.636796	3.263444	0.144285	20.206353	0.288747	9.683854	0.000000	0.000000
1405.380524	269.636796	3.253380	0.144291	20.144043	0.288759	9.653992	0.000000	0.000000
1405.400526	269.636796	3.254467	0.144290	20.150770	0.288757	9.657216	0.000000	0.000000
1405.420528	269.636796	3.259676	0.144287	20.183025	0.288751	9.672674	0.000000	0.000000
1405.440530	269.636716	3.260568	0.144286	20.188548	0.288750	9.675321	0.000000	0.000000
1405.460532	269.636796	3.269199	0.144281	20.241986	0.288740	9.700931	0.000000	0.000000
1405.480534	269.636796	3.259902	0.144287	20.184421	0.288751	9.673343	0.000000	0.000000
1405.500536	269.636796	3.256130	0.144289	20.161066	0.288755	9.662150	0.000000	0.000000
1405.520538	269.636796	3.257751	0.144288	20.171106	0.288753	9.666962	0.000000	0.000000
1405.540540	269.636796	3.262557	0.144285	20.200865	0.288748	9.681224	0.000000	0.000000
1405.560542	269.636796	3.257594	0.144288	20.170134	0.288754	9.666496	0.000000	0.000000
1405.580544	269.636796	3.256307	0.144289	20.162166	0.288755	9.662677	0.000000	0.000000
1405.600546	269.636796	3.256169	0.144289	20.161308	0.288755	9.662266	0.000000	0.000000
1405.620548	269.636796	3.256360	0.144289	20.162492	0.288755	9.662834	0.000000	0.000000
1405.640550	269.636796	3.261942	0.144286	20.197056	0.288748	9.679399	0.000000	0.000000
1405.660552	269.636796	3.266187	0.144283	20.223341	0.288743	9.691995	0.000000	0.000000
1405.680554	269.636796	3.260164	0.144287	20.186044	0.288751	9.674121	0.000000	0.000000
1405.700556	269.636796	3.264256	0.144284	20.211381	0.288746	9.686264	0.000000	0.000000
1405.720558	269.636796	3.260584	0.144286	20.188646	0.288750	9.675368	0.000000	0.000000
1405.740560	269.636796	3.263102	0.144285	20.204240	0.288747	9.682842	0.000000	0.000000
1405.760562	269.636796	3.266332	0.144283	20.224236	0.288743	9.692425	0.000000	0.000000
1405.780564	269.636716	3.272209	0.144279	20.260627	0.288736	9.709865	0.000000	0.000000
1405.800566	269.636796	3.262670	0.144285	20.201564	0.288748	9.681559	0.000000	0.000000
1405.820568	269.636796	3.267549	0.144282	20.231775	0.288742	9.696037	0.000000	0.000000
1405.840570	269.636796	3.261887	0.144286	20.196716	0.288748	9.679235	0.000000	0.000000
1405.860572	269.636796	3.262366	0.144285	20.199678	0.288748	9.680655	0.000000	0.000000
1405.880574	269.636796	3.262451	0.144285	20.200208	0.288748	9.680909	0.000000	0.000000
1405.900576	269.636716	3.267485	0.144282	20.231377	0.288742	9.695847	0.000000	0.000000
1405.920578	269.636796	3.265794	0.144283	20.220904	0.288744	9.690828	0.000000	0.000000
1405.940580	269.636796	3.260488	0.144286	20.188050	0.288750	9.675083	0.000000	0.000000
1405.960582	269.636796	3.256782	0.144289	20.165106	0.288755	9.664087	0.000000	0.000000
1405.980584	269.636796	3.265311	0.144283	20.217915	0.288744	9.689395	0.000000	0.000000
1406.000586	269.636796	3.258973	0.144287	20.178674	0.288752	9.670589	0.000000	0.000000
1406.020588	269.636796	3.263571	0.144285	20.207142	0.288746	9.684232	0.000000	0.000000
1406.040590	269.636796	3.261692	0.144286	20.195504	0.288749	9.678655	0.000000	0.000000
1406.060592	269.636796	3.258891	0.144287	20.178165	0.288752	9.670345	0.000000	0.000000
1406.080594	269.636796	3.258839	0.144287	20.177844	0.288752	9.670191	0.000000	0.000000
1406.100596	269.636796	3.258675	0.144288	20.176826	0.288752	9.669703	0.000000	0.000000
1406.120598	269.636796	3.258292	0.144288	20.174457	0.288753	9.668568	0.000000	0.000000
1406.140600	269.636796	3.264604	0.144284	20.213537	0.288745	9.687297	0.000000	0.000000
1406.160602	269.636796	3.264194	0.144284	20.211000	0.288746	9.686081	0.000000	0.000000
1406.180604	269.636796	3.256249	0.144289	20.161806	0.288755	9.662505	0.000000	0.000000
1406.200606	269.636796	3.253630	0.144291	20.145592	0.288758	9.654734	0.000000	0.000000
1406.220608	269.636796	3.261465	0.144286	20.194099	0.288749	9.677982	0.000000	0.000000
1406.240610	269.636796	3.260090	0.144287	20.185589	0.288751	9.673903	0.000000	0.000000
1406.260612	269.636796	3.261243	0.144286	20.192727	0.288749	9.677324	0.000000	0.000000
1406.280614	269.636796	3.264270	0.144284	20.211471	0.288746	9.686307	0.000000	0.000000
1406.300616	269.636796	3.261289	0.144286	20.193013	0.288749	9.677461	0.000000	0.000000
1406.320618	269.636796	3.259898	0.144287	20.184402	0.288751	9.673334	0.000000	0.000000
1406.340620	269.636716	3.259868	0.144287	20.184214	0.288751	9.673244	0.000000	0.000000
1406.360622	269.636796	3.261337	0.144286	20.193310	0.288749	9.677603	0.000000	0.000000
1406.380624	269.636796	3.258620	0.144288	20.176488	0.288752	9.669541	0.000000	0.000000
1406.400626	269.636796	3.264498	0.144284	20.212878	0.288745	9.686981	0.000000	0.000000
1406.420628	269.636796	3.254382	0.144290	20.150247	0.288757	9.656965	0.000000	0.000000
1406.440630	269.636796	3.251919	0.144292	20.134996	0.288760	9.649657	0.000000	0.000000
1406.460632	269.636796	3.259142	0.144287	20.179717	0.288752	9.671089	0.000000	0.000000
1406.480634	269.636796	3.260378	0.144287	20.187370	0.288750	9.674756	0.000000	0.000000
1406.500636	269.636716	3.260278	0.144287	20.186754	0.288750	9.674462	0.000000	0.000000
1406.520638	269.636796	3.259781	0.144287	20.183673	0.288751	9.672985	0.000000	0.000000
1406.540640	269.636796	3.257427	0.144288	20.169102	0.288754	9.666002	0.000000	0.000000
1406.560642	269.636796	3.255918	0.144289	20.159756	0.288756	9.661523	0.000000	0.000000
1406.580644	269.636796	3.260364	0.144287	20.187283	0.288750	9.674715	0.000000	0.000000
1406.600646	269.636796	3.265175	0.144284	20.217074	0.288745	9.688992	0.000000	0.000000
1406.620648	269.636796	3.259293	0.144287	20.180656	0.288752	9.671539	0.000000	0.000000
1406.640650	269.636796	3.253650	0.144291	20.145712	0.288758	9.654792	0.000000	0.000000
1406.660652	269.636796	3.264733	0.144284	20.214338	0.288745	9.687681	0.000000	0.000000
1406.680654	269.636796	3.257212	0.144288	20.167766	0.288754	9.665361	0.000000	0.000000
1406.700656	269.636796	3.257158	0.144289	20.167436	0.288754	9.665203	0.000000	0.000000
1406.720658	269.636796	3.258489	0.144288	20.175674	0.288753	9.669151	0.000000	0.000000
1406.740660	269.636796	3.256149	0.144289	20.161186	0.288755	9.662208	0.000000	0.000000
1406.760662	269.636796	3.263103	0.144285	20.204246	0.288747	9.682844	0.000000	0.000000
1406.780664	269.636796	3.254982	0.144290	20.153958	0.288757	9.658744	0.000000	0.000000
1406.800666	269.636796	3.258801	0.144288	20.177604	0.288752	9.670076	0.000000	0.000000
1406.820668	269.636796	3.252008	0.144292	20.135546	0.288760	9.649920	0.000000	0.000000
1406.840670	269.636796	3.255277	0.144290	20.155787	0.288756	9.659621	0.000000	0.000000
1406.860672	269.636796	3.258621	0.144288	20.176494	0.288752	9.669544	0.000000	0.000000
1406.880674	269.636716	3.254742	0.144290	20.152477	0.288757	9.658034	0.000000	0.000000
1406.900676	269.636796	3.256644	0.144289	20.164248	0.288755	9.663676	0.000000	0.000000
1406.920678	269.636796	3.256715	0.144289	20.164689	0.288755	9.663887	0.000000	0.000000
1406.940680	269.636796	3.258566	0.144288	20.176153	0.288752	9.669381	0.000000	0.000000
1406.960682	269.636716	3.256349	0.144289	20.162424	0.288755	9.662801	0.000000	0.000000
1406.980684	269.636796	3.262594	0.144285	20.201091	0.288748	9.681332	0.000000	0.000000
1407.000686	269.636796	3.254584	0.144290	20.151499	0.288757	9.657566	0.000000	0.000000
1407.020688	269.636796	3.254758	0.144290	20.152572	0.288757	9.658080	0.000000	0.000000
1407.040690	269.636796	3.252492	0.144291	20.138546	0.288760	9.651358	0.000000	0.000000
1407.060692	269.636796	3.255740	0.144289	20.158654	0.288756	9.660994	0.000000	0.000000
1407.080694	269.636796	3.256101	0.144289	20.160892	0.288755	9.662067	0.000000	0.000000
1407.100696	269.636796	3.253565	0.144291	20.145186	0.288758	9.654540	0.000000	0.000000
1407.120698	269.636716	3.254441	0.144290	20.150612	0.288757	9.657140	0.000000	0.000000
1407.140700	269.636716	3.262661	0.144285	20.201510	0.288747	9.681533	0.000000	0.000000
1407.160702	269.636796	3.255444	0.144290	20.156819	0.288756	9.660115	0.000000	0.000000
1407.180704	269.636796	3.260080	0.144287	20.185527	0.288751	9.673873	0.000000	0.000000
1407.200706	269.636796	3.255437	0.144290	20.156778	0.288756	9.660095	0.000000	0.000000
1407.220708	269.636796	3.258626	0.144288	20.176524	0.288752	9.669558	0.000000	0.000000
1407.240710	269.636796	3.255504	0.144290	20.157192	0.288756	9.660294	0.000000	0.000000
1407.260712	269.636796	3.248955	0.144294	20.116645	0.288764	9.640862	0.000000	0.000000
1407.280714	269.636796	3.254663	0.144290	20.151987	0.288757	9.657799	0.000000	0.000000
1407.300716	269.636796	3.251018	0.144292	20.129415	0.288761	9.646982	0.000000	0.000000
1407.320718	269.636796	3.251936	0.144292	20.135100	0.288760	9.649706	0.000000	0.000000
1407.340720	269.636796	3.254432	0.144290	20.150555	0.288757	9.657113	0.000000	0.000000
1407.360722	269.636716	3.254023	0.144290	20.148023	0.288758	9.655900	0.000000	0.000000
1407.380724	269.636796	3.256955	0.144289	20.166179	0.288754	9.664601	0.000000	0.000000
1407.400726	269.636796	3.246947	0.144295	20.104211	0.288766	9.634903	0.000000	0.000000
1407.420728	269.636716	3.259650	0.144287	20.182861	0.288751	9.672596	0.000000	0.000000
1407.440730	269.636796	3.260080	0.144287	20.185527	0.288751	9.673873	0.000000	0.000000
1407.460732	269.636796	3.261292	0.144286	20.193032	0.288749	9.677470	0.000000	0.000000
1407.480734	269.636716	3.260217	0.144287	20.186376	0.288750	9.674280	0.000000	0.000000
1407.500736	269.636796	3.258434	0.144288	20.175334	0.288753	9.668988	0.000000	0.000000
1407.520738	269.636796	3.255056	0.144290	20.154420	0.288757	9.658966	0.000000	0.000000
1407.540740	269.636796	3.257682	0.144288	20.170681	0.288754	9.666759	0.000000	0.000000
1407.560742	269.636796	3.255499	0.144290	20.157162	0.288756	9.660279	0.000000	0.000000
1407.580744	269.636796	3.257887	0.144288	20.171947	0.288753	9.667365	0.000000	0.000000
1407.600746	269.636796	3.255302	0.144290	20.155940	0.288756	9.659694	0.000000	0.000000
1407.620748	269.636796	3.255426	0.144290	20.156713	0.288756	9.660064	0.000000	0.000000
1407.640750	269.636796	3.257307	0.144288	20.168354	0.288754	9.665643	0.000000	0.000000
1407.660752	269.636796	3.247836	0.144294	20.109716	0.288765	9.637541	0.000000	0.000000
1407.680754	269.636716	3.259062	0.144287	20.179221	0.288752	9.670851	0.000000	0.000000
1407.700756	269.636796	3.261021	0.144286	20.191350	0.288750	9.676664	0.000000	0.000000
1407.720758	269.636796	3.261834	0.144286	20.196389	0.288749	9.679079	0.000000	0.000000
1407.740760	269.636796	3.254692	0.144290	20.152164	0.288757	9.657884	0.000000	0.000000
1407.760762	269.636796	3.259926	0.144287	20.184571	0.288751	9.673415	0.000000	0.000000
1407.780764	269.636796	3.258706	0.144288	20.177016	0.288752	9.669795	0.000000	0.000000
1407.800766	269.636716	3.256337	0.144289	20.162354	0.288755	9.662767	0.000000	0.000000
1407.820768	269.636796	3.257241	0.144288	20.167951	0.288754	9.665450	0.000000	0.000000
1407.840770	269.636796	3.253482	0.144291	20.144674	0.288759	9.654295	0.000000	0.000000
1407.860772	269.636796	3.256607	0.144289	20.164025	0.288755	9.663569	0.000000	0.000000
1407.880774	269.636796	3.258937	0.144287	20.178448	0.288752	9.670481	0.000000	0.000000
1407.900776	269.636796	3.256297	0.144289	20.162103	0.288755	9.662647	0.000000	0.000000
1407.920778	269.636796	3.247035	0.144295	20.104753	0.288766	9.635163	0.000000	0.000000
1407.940780	269.636796	3.252369	0.144291	20.137781	0.288760	9.650991	0.000000	0.000000
1407.960782	269.636796	3.262887	0.144285	20.202909	0.288747	9.682204	0.000000	0.000000
1407.980784	269.636796	3.259128	0.144287	20.179630	0.288752	9.671047	0.000000	0.000000
1408.000786	269.636716	3.262848	0.144285	20.202667	0.288747	9.682088	0.000000	0.000000
1408.020788	269.636716	3.260582	0.144286	20.188633	0.288750	9.675362	0.000000	0.000000
1408.040790	269.636716	3.260293	0.144287	20.186847	0.288750	9.674506	0.000000	0.000000
1408.060792	269.636796	3.256361	0.144289	20.162501	0.288755	9.662838	0.000000	0.000000
1408.080794	269.636716	3.258743	0.144288	20.177248	0.288752	9.669905	0.000000	0.000000
1408.100796	269.636796	3.254235	0.144290	20.149338	0.288758	9.656530	0.000000	0.000000
1408.120798	269.636796	3.255404	0.144290	20.156577	0.288756	9.659999	0.000000	0.000000
1408.140800	269.636796	3.261037	0.144286	20.191453	0.288750	9.676713	0.000000	0.000000
1408.160802	269.636796	3.257397	0.144288	20.168915	0.288754	9.665912	0.000000	0.000000
1408.180804	269.636877	3.262209	0.144285	20.198706	0.288748	9.680189	0.000000	0.000000
1408.200806	269.636796	3.264223	0.144284	20.211177	0.288746	9.686166	0.000000	0.000000
1408.220808	269.636796	3.261514	0.144286	20.194407	0.288749	9.678129	0.000000	0.000000
1408.240810	269.636796	3.257810	0.144288	20.171468	0.288753	9.667136	0.000000	0.000000
1408.260812	269.636796	3.271339	0.144280	20.255242	0.288737	9.707284	0.000000	0.000000
1408.280814	269.636796	3.255881	0.144289	20.159525	0.288756	9.661412	0.000000	0.000000
1408.300816	269.636796	3.261119	0.144286	20.191960	0.288749	9.676956	0.000000	0.000000
1408.320818	269.636796	3.261137	0.144286	20.192071	0.288749	9.677010	0.000000	0.000000
1408.340820	269.636716	3.249350	0.144293	20.119092	0.288763	9.642034	0.000000	0.000000
1408.360822	269.636796	3.259665	0.144287	20.182957	0.288751	9.672641	0.000000	0.000000
1408.380824	269.636796	3.262585	0.144285	20.201039	0.288748	9.681307	0.000000	0.000000
1408.400826	269.636716	3.266470	0.144283	20.225094	0.288743	9.692836	0.000000	0.000000
1408.420828	269.636796	3.262249	0.144285	20.198953	0.288748	9.680308	0.000000	0.000000
1408.440830	269.636796	3.257406	0.144288	20.168969	0.288754	9.665938	0.000000	0.000000
1408.460832	269.636796	3.263126	0.144285	20.204385	0.288747	9.682911	0.000000	0.000000
1408.480834	269.636796	3.265216	0.144284	20.217324	0.288745	9.689112	0.000000	0.000000
1408.500836	269.636796	3.258809	0.144288	20.177659	0.288752	9.670103	0.000000	0.000000
1408.520838	269.636796	3.259803	0.144287	20.183809	0.288751	9.673050	0.000000	0.000000
1408.540840	269.636796	3.255326	0.144290	20.156092	0.288756	9.659767	0.000000	0.000000
1408.560842	269.636796	3.258113	0.144288	20.173349	0.288753	9.668037	0.000000	0.000000
1408.580844	269.636796	3.259400	0.144287	20.181315	0.288751	9.671855	0.000000	0.000000
1408.600846	269.636796	3.254291	0.144290	20.149681	0.288758	9.656694	0.000000	0.000000
1408.620848	269.636796	3.254973	0.144290	20.153906	0.288757	9.658719	0.000000	0.000000
1408.640850	269.636796	3.257576	0.144288	20.170020	0.288754	9.666442	0.000000	0.000000
1408.660852	269.636796	3.253996	0.144290	20.147854	0.288758	9.655819	0.000000	0.000000
1408.680854	269.636796	3.259997	0.144287	20.185012	0.288751	9.673627	0.000000	0.000000
1408.700856	269.636796	3.262716	0.144285	20.201850	0.288747	9.681696	0.000000	0.000000
1408.720858	269.636716	3.256226	0.144289	20.161665	0.288755	9.662437	0.000000	0.000000
1408.740860	269.636796	3.255275	0.144290	20.155776	0.288756	9.659615	0.000000	0.000000
1408.760862	269.636796	3.263221	0.144285	20.204975	0.288747	9.683194	0.000000	0.000000
1408.780864	269.636796	3.261366	0.144286	20.193490	0.288749	9.677689	0.000000	0.000000
1408.800866	269.636796	3.256536	0.144289	20.163581	0.288755	9.663356	0.000000	0.000000
1408.820868	269.636796	3.256283	0.144289	20.162016	0.288755	9.662606	0.000000	0.000000
1408.840870	269.636716	3.259276	0.144287	20.180547	0.288752	9.671487	0.000000	0.000000
1408.860872	269.636796	3.254741	0.144290	20.152471	0.288757	9.658031	0.000000	0.000000
1408.880874	269.636796	3.258303	0.144288	20.174523	0.288753	9.668599	0.000000	0.000000
1408.900876	269.636796	3.262009	0.144286	20.197470	0.288748	9.679597	0.000000	0.000000
1408.920878	269.636796	3.260134	0.144287	20.185861	0.288751	9.674034	0.000000	0.000000
1408.940880	269.636796	3.259240	0.144287	20.180324	0.288752	9.671380	0.000000	0.000000
1408.960882	269.636796	3.259681	0.144287	20.183057	0.288751	9.672690	0.000000	0.000000
1408.980884	269.636796	3.258802	0.144288	20.177613	0.288752	9.670080	0.000000	0.000000
1408.999886	269.636796	3.262250	0.144285	20.198962	0.288748	9.680312	0.000000	0.000000
1409.019888	269.636716	3.258778	0.144287	20.177466	0.288752	9.670010	0.000000	0.000000
1409.039890	269.636796	3.261186	0.144286	20.192373	0.288749	9.677154	0.000000	0.000000
1409.059892	269.636796	3.255114	0.144290	20.154780	0.288757	9.659138	0.000000	0.000000
1409.079894	269.636796	3.254332	0.144290	20.149937	0.288758	9.656817	0.000000	0.000000
1409.099896	269.636796	3.257418	0.144288	20.169045	0.288754	9.665974	0.000000	0.000000
1409.119898	269.636796	3.253627	0.144291	20.145573	0.288758	9.654725	0.000000	0.000000
1409.139900	269.636796	3.253273	0.144291	20.143378	0.288759	9.653674	0.000000	0.000000
1409.159902	269.636796	3.257321	0.144288	20.168444	0.288754	9.665686	0.000000	0.000000
1409.179904	269.636796	3.255924	0.144289	20.159792	0.288756	9.661540	0.000000	0.000000
1409.199906	269.636716	3.251547	0.144292	20.132693	0.288761	9.648553	0.000000	0.000000
1409.219908	269.636796	3.249920	0.144293	20.122620	0.288763	9.643725	0.000000	0.000000
1409.239910	269.636796	3.252556	0.144291	20.138941	0.288760	9.651547	0.000000	0.000000
1409.259912	269.636796	3.254614	0.144290	20.151684	0.288757	9.657654	0.000000	0.000000
1409.279914	269.636796	3.249188	0.144293	20.118087	0.288764	9.641553	0.000000	0.000000
1409.299916	269.636716	3.256266	0.144289	20.161913	0.288755	9.662556	0.000000	0.000000
1409.319918	269.636716	3.251786	0.144292	20.134171	0.288760	9.649261	0.000000	0.000000
1409.339920	269.636796	3.251585	0.144292	20.132930	0.288761	9.648666	0.000000	0.000000
1409.359922	269.636796	3.259987	0.144287	20.184952	0.288751	9.673598	0.000000	0.000000
1409.379924	269.636716	3.251969	0.144292	20.135304	0.288760	9.649804	0.000000	0.000000
1409.399926	269.636796	3.255856	0.144289	20.159370	0.288756	9.661338	0.000000	0.000000
1409.419928	269.636796	3.254350	0.144290	20.150048	0.288757	9.656870	0.000000	0.000000
1409.439930	269.636716	3.252532	0.144291	20.138794	0.288760	9.651477	0.000000	0.000000
1409.459932	269.636796	3.247847	0.144294	20.109784	0.288765	9.637574	0.000000	0.000000
1409.479934	269.636796	3.244995	0.144296	20.092121	0.288769	9.629109	0.000000	0.000000
1409.499936	269.636796	3.251982	0.144292	20.135388	0.288760	9.649844	0.000000	0.000000
1409.519938	269.636796	3.256689	0.144289	20.164529	0.288755	9.663810	0.000000	0.000000
1409.539940	269.636796	3.256139	0.144289	20.161123	0.288755	9.662178	0.000000	0.000000
1409.559942	269.636796	3.254664	0.144290	20.151992	0.288757	9.657802	0.000000	0.000000
1409.579944	269.636796	3.254888	0.144290	20.153381	0.288757	9.658467	0.000000	0.000000
1409.599946	269.636716	3.253295	0.144291	20.143515	0.288759	9.653739	0.000000	0.000000
1409.619948	269.636796	3.256211	0.144289	20.161569	0.288755	9.662392	0.000000	0.000000
1409.639950	269.636796	3.251548	0.144292	20.132698	0.288761	9.648555	0.000000	0.000000
1409.659952	269.636716	3.254910	0.144290	20.153517	0.288757	9.658532	0.000000	0.000000
1409.679954	269.636796	3.260777	0.144286	20.189842	0.288750	9.675941	0.000000	0.000000
1409.699956	269.636796	3.252062	0.144292	20.135884	0.288760	9.650082	0.000000	0.000000
1409.719958	269.636796	3.258612	0.144288	20.176434	0.288752	9.669515	0.000000	0.000000
1409.739960	269.636796	3.251883	0.144292	20.134773	0.288760	9.649550	0.000000	0.000000
1409.759962	269.636796	3.251190	0.144292	20.130482	0.288761	9.647493	0.000000	0.000000
1409.779964	269.636796	3.248620	0.144294	20.114567	0.288764	9.639866	0.000000	0.000000
1409.799966	269.636796	3.253232	0.144291	20.143125	0.288759	9.653552	0.000000	0.000000
1409.819968	269.636796	3.253507	0.144291	20.144827	0.288758	9.654368	0.000000	0.000000
1409.839970	269.636796	3.250396	0.144293	20.125566	0.288762	9.645137	0.000000	0.000000
1409.859972	269.636796	3.246810	0.144295	20.103359	0.288767	9.634495	0.000000	0.000000
1409.879974	269.636796	3.250558	0.144293	20.126568	0.288762	9.645617	0.000000	0.000000
1409.899976	269.636796	3.254177	0.144290	20.148978	0.288758	9.656357	0.000000	0.000000
1409.919978	269.636796	3.250757	0.144292	20.127801	0.288762	9.646208	0.000000	0.000000
1409.939980	269.636796	3.250984	0.144292	20.129208	0.288762	9.646883	0.000000	0.000000
1409.959982	269.636796	3.251653	0.144292	20.133349	0.288761	9.648867	0.000000	0.000000
1409.979984	269.636796	3.247454	0.144295	20.107348	0.288766	9.636406	0.000000	0.000000
1409.999986	269.636796	3.252977	0.144291	20.141546	0.288759	9.652796	0.000000	0.000000
1410.019988	269.636796	3.254355	0.144290	20.150078	0.288757	9.656885	0.000000	0.000000
1410.039990	269.636796	3.257781	0.144288	20.171291	0.288753	9.667051	0.000000	0.000000
1410.059992	269.636796	3.257565	0.144288	20.169954	0.288754	9.666410	0.000000	0.000000
1410.079994	269.636796	3.249019	0.144294	20.117042	0.288764	9.641052	0.000000	0.000000
1410.099996	269.636796	3.251283	0.144292	20.131060	0.288761	9.647770	0.000000	0.000000
1410.119998	269.636796	3.256175	0.144289	20.161346	0.288755	9.662285	0.000000	0.000000
1410.140000	269.636796	3.259155	0.144287	20.179801	0.288752	9.671129	0.000000	0.000000
1410.160002	269.636796	3.249453	0.144293	20.119726	0.288763	9.642338	0.000000	0.000000
1410.180004	269.636796	3.249207	0.144293	20.118204	0.288764	9.641609	0.000000	0.000000
1410.200006	269.636796	3.250656	0.144293	20.127177	0.288762	9.645909	0.000000	0.000000
1410.220008	269.636796	3.249129	0.144293	20.117720	0.288764	9.641377	0.000000	0.000000
1410.240010	269.636796	3.249501	0.144293	20.120026	0.288763	9.642482	0.000000	0.000000
1410.260012	269.636796	3.254952	0.144290	20.153775	0.288757	9.658656	0.000000	0.000000
1410.280014	269.636796	3.259035	0.144287	20.179058	0.288752	9.670773	0.000000	0.000000
1410.300016	269.636796	3.258097	0.144288	20.173249	0.288753	9.667989	0.000000	0.000000
1410.320018	269.636796	3.258180	0.144288	20.173760	0.288753	9.668234	0.000000	0.000000
1410.340020	269.636796	3.259457	0.144287	20.181669	0.288751	9.672024	0.000000	0.000000
1410.360022	269.636796	3.250506	0.144293	20.126249	0.288762	9.645465	0.000000	0.000000
1410.380024	269.636796	3.260904	0.144286	20.190626	0.288750	9.676317	0.000000	0.000000
1410.400026	269.636796	3.260347	0.144287	20.187179	0.288750	9.674665	0.000000	0.000000
1410.420028	269.636796	3.255932	0.144289	20.159843	0.288756	9.661565	0.000000	0.000000
1410.440030	269.636716	3.257131	0.144288	20.167265	0.288754	9.665121	0.000000	0.000000
1410.460032	269.636796	3.252869	0.144291	20.140877	0.288759	9.652475	0.000000	0.000000
1410.480034	269.636796	3.254286	0.144290	20.149651	0.288758	9.656680	0.000000	0.000000
1410.500036	269.636796	3.253316	0.144291	20.143648	0.288759	9.653803	0.000000	0.000000
1410.520038	269.636796	3.243861	0.144297	20.085103	0.288770	9.625745	0.000000	0.000000
1410.540040	269.636796	3.252349	0.144291	20.137656	0.288760	9.650931	0.000000	0.000000
1410.560042	269.636796	3.254361	0.144290	20.150114	0.288757	9.656902	0.000000	0.000000
1410.580044	269.636796	3.253253	0.144291	20.143256	0.288759	9.653615	0.000000	0.000000
1410.600046	269.636716	3.258081	0.144288	20.173148	0.288753	9.667941	0.000000	0.000000
1410.620048	269.636796	3.253404	0.144291	20.144190	0.288759	9.654062	0.000000	0.000000
1410.640050	269.636796	3.251143	0.144292	20.130191	0.288761	9.647354	0.000000	0.000000
1410.660052	269.636796	3.253637	0.144291	20.145635	0.288758	9.654755	0.000000	0.000000
1410.680054	269.636716	3.244273	0.144296	20.087654	0.288769	9.626968	0.000000	0.000000
1410.700056	269.636796	3.254892	0.144290	20.153405	0.288757	9.658479	0.000000	0.000000
1410.720058	269.636716	3.255860	0.144289	20.159400	0.288756	9.661352	0.000000	0.000000
1410.740060	269.636796	3.252081	0.144292	20.136001	0.288760	9.650138	0.000000	0.000000
1410.760062	269.636796	3.255127	0.144290	20.154859	0.288757	9.659176	0.000000	0.000000
1410.780064	269.636716	3.248555	0.144294	20.114164	0.288764	9.639673	0.000000	0.000000
1410.800066	269.636716	3.253564	0.144291	20.145181	0.288758	9.654537	0.000000	0.000000
1410.820068	269.636796	3.252599	0.144291	20.139205	0.288760	9.651674	0.000000	0.000000
1410.840070	269.636796	3.248443	0.144294	20.113476	0.288765	9.639343	0.000000	0.000000
1410.860072	269.636796	3.246748	0.144295	20.102981	0.288767	9.634313	0.000000	0.000000
1410.880074	269.636796	3.254382	0.144290	20.150244	0.288757	9.656964	0.000000	0.000000
1410.900076	269.636796	3.248467	0.144294	20.113623	0.288765	9.639413	0.000000	0.000000
1410.920078	269.636796	3.254817	0.144290	20.152939	0.288757	9.658256	0.000000	0.000000
1410.940080	269.636796	3.246278	0.144295	20.100065	0.288767	9.632916	0.000000	0.000000
1410.960082	269.636796	3.250382	0.144293	20.125479	0.288762	9.645095	0.000000	0.000000
1410.980084	269.636796	3.252941	0.144291	20.141320	0.288759	9.652687	0.000000	0.000000
1411.000086	269.636716	3.254043	0.144290	20.148148	0.288758	9.655960	0.000000	0.000000
1411.020088	269.636796	3.259301	0.144287	20.180702	0.288752	9.671561	0.000000	0.000000
1411.040090	269.636796	3.255570	0.144290	20.157600	0.288756	9.660489	0.000000	0.000000
1411.060092	269.636796	3.247610	0.144294	20.108314	0.288766	9.636869	0.000000	0.000000
1411.080094	269.636796	3.253800	0.144291	20.146640	0.288758	9.655237	0.000000	0.000000
1411.100096	269.636716	3.253391	0.144291	20.144111	0.288759	9.654025	0.000000	0.000000
1411.120098	269.636716	3.253204	0.144291	20.142951	0.288759	9.653469	0.000000	0.000000
1411.140100	269.636796	3.247002	0.144295	20.104549	0.288766	9.635065	0.000000	0.000000
1411.160102	269.636796	3.252232	0.144292	20.136935	0.288760	9.650585	0.000000	0.000000
1411.180104	269.636796	3.252899	0.144291	20.141062	0.288759	9.652563	0.000000	0.000000
1411.200106	269.636796	3.253449	0.144291	20.144470	0.288759	9.654197	0.000000	0.000000
1411.220108	269.636796	3.247553	0.144294	20.107960	0.288766	9.636700	0.000000	0.000000
1411.240110	269.636796	3.252198	0.144292	20.136725	0.288760	9.650485	0.000000	0.000000
1411.260112	269.636796	3.250280	0.144293	20.124844	0.288762	9.644791	0.000000	0.000000
1411.280114	269.636796	3.253163	0.144291	20.142701	0.288759	9.653349	0.000000	0.000000
1411.300116	269.636716	3.251579	0.144292	20.132889	0.288761	9.648647	0.000000	0.000000
1411.320118	269.636796	3.258510	0.144288	20.175805	0.288753	9.669214	0.000000	0.000000
1411.340120	269.636796	3.258979	0.144287	20.178710	0.288752	9.670606	0.000000	0.000000
1411.360122	269.636796	3.259393	0.144287	20.181274	0.288751	9.671835	0.000000	0.000000
1411.380124	269.636796	3.249359	0.144293	20.119144	0.288763	9.642059	0.000000	0.000000
1411.400126	269.636796	3.246647	0.144295	20.102355	0.288767	9.634013	0.000000	0.000000
1411.420128	269.636796	3.253379	0.144291	20.144037	0.288759	9.653989	0.000000	0.000000
1411.440130	269.636796	3.249913	0.144293	20.122577	0.288763	9.643704	0.000000	0.000000
1411.460132	269.636796	3.248856	0.144294	20.116029	0.288764	9.640567	0.000000	0.000000
1411.480134	269.636716	3.249690	0.144293	20.121194	0.288763	9.643042	0.000000	0.000000
1411.500136	269.636796	3.251167	0.144292	20.130341	0.288761	9.647425	0.000000	0.000000
1411.520138	269.636716	3.252863	0.144291	20.140838	0.288759	9.652456	0.000000	0.000000
1411.540140	269.636716	3.247668	0.144294	20.108676	0.288765	9.637043	0.000000	0.000000
1411.560142	269.636796	3.254516	0.144290	20.151077	0.288757	9.657363	0.000000	0.000000
1411.580144	269.636716	3.250561	0.144293	20.126587	0.288762	9.645626	0.000000	0.000000
1411.600146	269.636796	3.255384	0.144290	20.156449	0.288756	9.659938	0.000000	0.000000
1411.620148	269.636796	3.251839	0.144292	20.134498	0.288760	9.649418	0.000000	0.000000
1411.640150	269.636716	3.248487	0.144294	20.113748	0.288764	9.639473	0.000000	0.000000
1411.660152	269.636716	3.253580	0.144291	20.145281	0.288758	9.654586	0.000000	0.000000
1411.680154	269.636796	3.249297	0.144293	20.118760	0.288764	9.641875	0.000000	0.000000
1411.700156	269.636716	3.251636	0.144292	20.133243	0.288761	9.648816	0.000000	0.000000
1411.720158	269.636796	3.251250	0.144292	20.130855	0.288761	9.647672	0.000000	0.000000
1411.740160	269.636796	3.259662	0.144287	20.182940	0.288751	9.672634	0.000000	0.000000
1411.760162	269.636796	3.250290	0.144293	20.124907	0.288762	9.644821	0.000000	0.000000
1411.780164	269.636796	3.254926	0.144290	20.153615	0.288757	9.658579	0.000000	0.000000
1411.800166	269.636796	3.254768	0.144290	20.152637	0.288757	9.658111	0.000000	0.000000
1411.820168	269.636716	3.249366	0.144293	20.119190	0.288763	9.642081	0.000000	0.000000
1411.840170	269.636796	3.249501	0.144293	20.120023	0.288763	9.642481	0.000000	0.000000
1411.860172	269.636796	3.248114	0.144294	20.111434	0.288765	9.638364	0.000000	0.000000
1411.880174	269.636796	3.252335	0.144292	20.137572	0.288760	9.650891	0.000000	0.000000
1411.900176	269.636796	3.248415	0.144294	20.113301	0.288765	9.639259	0.000000	0.000000
1411.920178	269.636796	3.243791	0.144297	20.084667	0.288770	9.625536	0.000000	0.000000
1411.940180	269.636796	3.244623	0.144296	20.089821	0.288769	9.628006	0.000000	0.000000
1411.960182	269.636796	3.242717	0.144297	20.078019	0.288771	9.622350	0.000000	0.000000
1411.980184	269.636796	3.254296	0.144290	20.149716	0.288758	9.656711	0.000000	0.000000
1412.000186	269.636796	3.251008	0.144292	20.129353	0.288761	9.646952	0.000000	0.000000
1412.020188	269.636796	3.252029	0.144292	20.135677	0.288760	9.649983	0.000000	0.000000
1412.040190	269.636796	3.249247	0.144293	20.118449	0.288764	9.641727	0.000000	0.000000
1412.060192	269.636796	3.248074	0.144294	20.111186	0.288765	9.638246	0.000000	0.000000
1412.080194	269.636796	3.247692	0.144294	20.108820	0.288765	9.637112	0.000000	0.000000
1412.100196	269.636796	3.251287	0.144292	20.131081	0.288761	9.647780	0.000000	0.000000
1412.120198	269.636796	3.248285	0.144294	20.112496	0.288765	9.638873	0.000000	0.000000
1412.140200	269.636796	3.246358	0.144295	20.100563	0.288767	9.633155	0.000000	0.000000
1412.160202	269.636796	3.248165	0.144294	20.111752	0.288765	9.638517	0.000000	0.000000
1412.180204	269.636796	3.248065	0.144294	20.111134	0.288765	9.638221	0.000000	0.000000
1412.200206	269.636796	3.253088	0.144291	20.142232	0.288759	9.653124	0.000000	0.000000
1412.220208	269.636796	3.246654	0.144295	20.102398	0.288767	9.634034	0.000000	0.000000
1412.240210	269.636796	3.254509	0.144290	20.151031	0.288757	9.657341	0.000000	0.000000
1412.260212	269.636796	3.249077	0.144294	20.117396	0.288764	9.641222	0.000000	0.000000
1412.280214	269.636716	3.253565	0.144291	20.145186	0.288758	9.654540	0.000000	0.000000
1412.300216	269.636796	3.253007	0.144291	20.141734	0.288759	9.652886	0.000000	0.000000
1412.320218	269.636796	3.249372	0.144293	20.119225	0.288763	9.642098	0.000000	0.000000
1412.340220	269.636796	3.249432	0.144293	20.119596	0.288763	9.642276	0.000000	0.000000
1412.360222	269.636796	3.251322	0.144292	20.131302	0.288761	9.647886	0.000000	0.000000
1412.380224	269.636796	3.249197	0.144293	20.118139	0.288764	9.641578	0.000000	0.000000
1412.400226	269.636796	3.248294	0.144294	20.112553	0.288765	9.638901	0.000000	0.000000
1412.420228	269.636796	3.251010	0.144292	20.129369	0.288761	9.646960	0.000000	0.000000
1412.440230	269.636796	3.249078	0.144294	20.117407	0.288764	9.641227	0.000000	0.000000
1412.460232	269.636796	3.258046	0.144288	20.172933	0.288753	9.667838	0.000000	0.000000
1412.480234	269.636796	3.255109	0.144290	20.154747	0.288757	9.659122	0.000000	0.000000
1412.500236	269.636796	3.251287	0.144292	20.131084	0.288761	9.647782	0.000000	0.000000
1412.520238	269.636796	3.254628	0.144290	20.151766	0.288757	9.657693	0.000000	0.000000
1412.540240	269.636796	3.251486	0.144292	20.132317	0.288761	9.648373	0.000000	0.000000
1412.560242	269.636796	3.245803	0.144296	20.097125	0.288768	9.631507	0.000000	0.000000
1412.580244	269.636796	3.249096	0.144294	20.117516	0.288764	9.641279	0.000000	0.000000
1412.600246	269.636796	3.249227	0.144293	20.118327	0.288764	9.641668	0.000000	0.000000
1412.620248	269.636796	3.250905	0.144292	20.128718	0.288762	9.646648	0.000000	0.000000
1412.640250	269.636796	3.247945	0.144294	20.110391	0.288765	9.637865	0.000000	0.000000
1412.660252	269.636796	3.244350	0.144296	20.088130	0.288769	9.627196	0.000000	0.000000
1412.680254	269.636716	3.249974	0.144293	20.122955	0.288763	9.643886	0.000000	0.000000
1412.700256	269.636796	3.245100	0.144296	20.092772	0.288769	9.629421	0.000000	0.000000
1412.720258	269.636796	3.251634	0.144292	20.133229	0.288761	9.648810	0.000000	0.000000
1412.740260	269.636716	3.251402	0.144292	20.131792	0.288761	9.648121	0.000000	0.000000
1412.760262	269.636796	3.247811	0.144294	20.109558	0.288765	9.637465	0.000000	0.000000
1412.780264	269.636796	3.250981	0.144292	20.129187	0.288762	9.646872	0.000000	0.000000
1412.800266	269.636796	3.248562	0.144294	20.114208	0.288764	9.639694	0.000000	0.000000
1412.820268	269.636796	3.253349	0.144291	20.143852	0.288759	9.653901	0.000000	0.000000
1412.840270	269.636796	3.253533	0.144291	20.144990	0.288758	9.654446	0.000000	0.000000
1412.860272	269.636796	3.250429	0.144293	20.125770	0.288762	9.645235	0.000000	0.000000
1412.880274	269.636796	3.251989	0.144292	20.135432	0.288760	9.649865	0.000000	0.000000
1412.900276	269.636796	3.249662	0.144293	20.121019	0.288763	9.642958	0.000000	0.000000
1412.920278	269.636796	3.246155	0.144295	20.099306	0.288767	9.632552	0.000000	0.000000
1412.940280	269.636796	3.246539	0.144295	20.101685	0.288767	9.633692	0.000000	0.000000
1412.960282	269.636796	3.242546	0.144298	20.076963	0.288772	9.621844	0.000000	0.000000
1412.980284	269.636716	3.247546	0.144294	20.107922	0.288766	9.636681	0.000000	0.000000
1413.000286	269.636796	3.244125	0.144297	20.086739	0.288770	9.626529	0.000000	0.000000
1413.020288	269.636796	3.248337	0.144294	20.112820	0.288765	9.639028	0.000000	0.000000
1413.040290	269.636796	3.245127	0.144296	20.092941	0.288769	9.629501	0.000000	0.000000
1413.060292	269.636796	3.243095	0.144297	20.080358	0.288771	9.623471	0.000000	0.000000
1413.080294	269.636796	3.248253	0.144294	20.112297	0.288765	9.638778	0.000000	0.000000
1413.100296	269.636716	3.249068	0.144293	20.117344	0.288764	9.641197	0.000000	0.000000
1413.120298	269.636796	3.248111	0.144294	20.111418	0.288765	9.638356	0.000000	0.000000
1413.140300	269.636796	3.247212	0.144295	20.105850	0.288766	9.635688	0.000000	0.000000
1413.160302	269.636796	3.248145	0.144294	20.111630	0.288765	9.638458	0.000000	0.000000
1413.180304	269.636796	3.253119	0.144291	20.142428	0.288759	9.653218	0.000000	0.000000
1413.200306	269.636796	3.254485	0.144290	20.150884	0.288757	9.657271	0.000000	0.000000
1413.220308	269.636796	3.256817	0.144289	20.165321	0.288755	9.664190	0.000000	0.000000
1413.240310	269.636796	3.251266	0.144292	20.130953	0.288761	9.647719	0.000000	0.000000
1413.260312	269.636796	3.249872	0.144293	20.122318	0.288763	9.643581	0.000000	0.000000
1413.280314	269.636796	3.251557	0.144292	20.132753	0.288761	9.648581	0.000000	0.000000
1413.300316	269.636796	3.257595	0.144288	20.170137	0.288754	9.666498	0.000000	0.000000
1413.320318	269.636716	3.252547	0.144291	20.138884	0.288760	9.651520	0.000000	0.000000
1413.340320	269.636796	3.250958	0.144292	20.129045	0.288762	9.646804	0.000000	0.000000
1413.360322	269.636796	3.254264	0.144290	20.149515	0.288758	9.656614	0.000000	0.000000
1413.380324	269.636796	3.252064	0.144292	20.135892	0.288760	9.650086	0.000000	0.000000
1413.400326	269.636796	3.251901	0.144292	20.134885	0.288760	9.649603	0.000000	0.000000
1413.420328	269.636796	3.252710	0.144291	20.139891	0.288759	9.652002	0.000000	0.000000
1413.440330	269.636796	3.256087	0.144289	20.160802	0.288755	9.662024	0.000000	0.000000
1413.460332	269.636796	3.248981	0.144294	20.116802	0.288764	9.640937	0.000000	0.000000
1413.480334	269.636796	3.250630	0.144293	20.127014	0.288762	9.645831	0.000000	0.000000
1413.500336	269.636796	3.251576	0.144292	20.132870	0.288761	9.648638	0.000000	0.000000
1413.520338	269.636796	3.253545	0.144291	20.145064	0.288758	9.654481	0.000000	0.000000
1413.540340	269.636796	3.253092	0.144291	20.142260	0.288759	9.653137	0.000000	0.000000
1413.560342	269.636796	3.252253	0.144292	20.137062	0.288760	9.650647	0.000000	0.000000
1413.580344	269.636796	3.256158	0.144289	20.161243	0.288755	9.662235	0.000000	0.000000
1413.600346	269.636796	3.252554	0.144291	20.138925	0.288760	9.651539	0.000000	0.000000
1413.620348	269.636716	3.255124	0.144290	20.154837	0.288756	9.659165	0.000000	0.000000
1413.640350	269.636716	3.248969	0.144294	20.116732	0.288764	9.640903	0.000000	0.000000
1413.660352	269.636796	3.252470	0.144291	20.138410	0.288760	9.651293	0.000000	0.000000
1413.680354	269.636796	3.249095	0.144294	20.117508	0.288764	9.641275	0.000000	0.000000
1413.700356	269.636796	3.250359	0.144293	20.125334	0.288762	9.645026	0.000000	0.000000
1413.720358	269.636796	3.246228	0.144295	20.099760	0.288767	9.632770	0.000000	0.000000
1413.740360	269.636796	3.251442	0.144292	20.132040	0.288761	9.648240	0.000000	0.000000
1413.760362	269.636796	3.255208	0.144290	20.155360	0.288756	9.659416	0.000000	0.000000
1413.780364	269.636796	3.242454	0.144298	20.076391	0.288772	9.621570	0.000000	0.000000
1413.800366	269.636796	3.247891	0.144294	20.110056	0.288765	9.637704	0.000000	0.000000
1413.820368	269.636796	3.244727	0.144296	20.090463	0.288769	9.628314	0.000000	0.000000
1413.840370	269.636796	3.252490	0.144291	20.138530	0.288760	9.651350	0.000000	0.000000
1413.860372	269.636796	3.254206	0.144290	20.149158	0.288758	9.656444	0.000000	0.000000
1413.880374	269.636716	3.255252	0.144290	20.155632	0.288756	9.659546	0.000000	0.000000
1413.900376	269.636796	3.256130	0.144289	20.161071	0.288755	9.662153	0.000000	0.000000
1413.920378	269.636796	3.253022	0.144291	20.141827	0.288759	9.652930	0.000000	0.000000
1413.940380	269.636796	3.252107	0.144292	20.136161	0.288760	9.650215	0.000000	0.000000
1413.960382	269.636796	3.255807	0.144289	20.159070	0.288756	9.661194	0.000000	0.000000
1413.980384	269.636796	3.259011	0.144287	20.178908	0.288752	9.670701	0.000000	0.000000
1414.000386	269.636796	3.247669	0.144294	20.108679	0.288765	9.637044	0.000000	0.000000
1414.020388	269.636796	3.246959	0.144295	20.104285	0.288766	9.634938	0.000000	0.000000
1414.040390	269.636796	3.249679	0.144293	20.121128	0.288763	9.643010	0.000000	0.000000
1414.060392	269.636796	3.246554	0.144295	20.101778	0.288767	9.633737	0.000000	0.000000
1414.080394	269.636796	3.249929	0.144293	20.122675	0.288763	9.643751	0.000000	0.000000
1414.100396	269.636796	3.250378	0.144293	20.125451	0.288762	9.645082	0.000000	0.000000
1414.120398	269.636796	3.253621	0.144291	20.145532	0.288758	9.654706	0.000000	0.000000
1414.140400	269.636796	3.253157	0.144291	20.142662	0.288759	9.653331	0.000000	0.000000
1414.160402	269.636796	3.250336	0.144293	20.125193	0.288762	9.644958	0.000000	0.000000
1414.180404	269.636796	3.248521	0.144294	20.113955	0.288764	9.639572	0.000000	0.000000
1414.200406	269.636796	3.251761	0.144292	20.134019	0.288761	9.649188	0.000000	0.000000
1414.220408	269.636796	3.248303	0.144294	20.112607	0.288765	9.638927	0.000000	0.000000
1414.240410	269.636796	3.249429	0.144293	20.119579	0.288763	9.642268	0.000000	0.000000
1414.260412	269.636796	3.250633	0.144293	20.127030	0.288762	9.645839	0.000000	0.000000
1414.280414	269.636796	3.246564	0.144295	20.101837	0.288767	9.633765	0.000000	0.000000
1414.300416	269.636796	3.245497	0.144296	20.095233	0.288768	9.630600	0.000000	0.000000
1414.320418	269.636796	3.252704	0.144291	20.139856	0.288759	9.651985	0.000000	0.000000
1414.340420	269.636796	3.246599	0.144295	20.102055	0.288767	9.633870	0.000000	0.000000
1414.360422	269.636796	3.248280	0.144294	20.112466	0.288765	9.638859	0.000000	0.000000
1414.380424	269.636796	3.249814	0.144293	20.121961	0.288763	9.643410	0.000000	0.000000
1414.400426	269.636796	3.244508	0.144296	20.089107	0.288769	9.627664	0.000000	0.000000
1414.420428	269.636796	3.242448	0.144298	20.076356	0.288772	9.621553	0.000000	0.000000
1414.440430	269.636796	3.248767	0.144294	20.115482	0.288764	9.640304	0.000000	0.000000
1414.460432	269.636796	3.247033	0.144295	20.104742	0.288766	9.635157	0.000000	0.000000
1414.480434	269.636796	3.248426	0.144294	20.113367	0.288765	9.639291	0.000000	0.000000
1414.500436	269.636796	3.248751	0.144294	20.115379	0.288764	9.640255	0.000000	0.000000
1414.520438	269.636796	3.249902	0.144293	20.122506	0.288763	9.643671	0.000000	0.000000
1414.540440	269.636796	3.258140	0.144288	20.173513	0.288753	9.668115	0.000000	0.000000
1414.560442	269.636796	3.256577	0.144289	20.163835	0.288755	9.663477	0.000000	0.000000
1414.580444	269.636796	3.254497	0.144290	20.150958	0.288757	9.657306	0.000000	0.000000
1414.600446	269.636716	3.257105	0.144289	20.167104	0.288754	9.665044	0.000000	0.000000
1414.620448	269.636796	3.256761	0.144289	20.164978	0.288755	9.664025	0.000000	0.000000
1414.640450	269.636796	3.255812	0.144289	20.159098	0.288756	9.661207	0.000000	0.000000
1414.660452	269.636796	3.257689	0.144288	20.170722	0.288754	9.666778	0.000000	0.000000
1414.680454	269.636796	3.255144	0.144290	20.154965	0.288757	9.659227	0.000000	0.000000
1414.700456	269.636796	3.248755	0.144294	20.115403	0.288764	9.640267	0.000000	0.000000
1414.720458	269.636796	3.250679	0.144293	20.127316	0.288762	9.645976	0.000000	0.000000
1414.740460	269.636796	3.252176	0.144292	20.136586	0.288760	9.650418	0.000000	0.000000
1414.760462	269.636796	3.250359	0.144293	20.125334	0.288762	9.645026	0.000000	0.000000
1414.780464	269.636796	3.252915	0.144291	20.141162	0.288759	9.652612	0.000000	0.000000
1414.800466	269.636796	3.248888	0.144294	20.116228	0.288764	9.640662	0.000000	0.000000
1414.820468	269.636796	3.250305	0.144293	20.125002	0.288762	9.644867	0.000000	0.000000
1414.840470	269.636796	3.252516	0.144291	20.138693	0.288760	9.651428	0.000000	0.000000
1414.860472	269.636796	3.244001	0.144297	20.085969	0.288770	9.626160	0.000000	0.000000
1414.880474	269.636716	3.247291	0.144295	20.106338	0.288766	9.635922	0.000000	0.000000
1414.900476	269.636796	3.242478	0.144298	20.076541	0.288772	9.621642	0.000000	0.000000
1414.920478	269.636796	3.249048	0.144294	20.117222	0.288764	9.641138	0.000000	0.000000
1414.940480	269.636796	3.243485	0.144297	20.082772	0.288770	9.624628	0.000000	0.000000
1414.960482	269.636796	3.240442	0.144299	20.063933	0.288774	9.615600	0.000000	0.000000
1414.980484	269.636796	3.250492	0.144293	20.126162	0.288762	9.645423	0.000000	0.000000
1415.000486	269.636796	3.247791	0.144294	20.109438	0.288765	9.637408	0.000000	0.000000
1415.020488	269.636796	3.250420	0.144293	20.125713	0.288762	9.645207	0.000000	0.000000
1415.040490	269.636796	3.245151	0.144296	20.093090	0.288768	9.629573	0.000000	0.000000
1415.060492	269.636796	3.251884	0.144292	20.134781	0.288760	9.649553	0.000000	0.000000
1415.080494	269.636796	3.243528	0.144297	20.083042	0.288770	9.624758	0.000000	0.000000
1415.100496	269.636796	3.241183	0.144298	20.068521	0.288773	9.617798	0.000000	0.000000
1415.120498	269.636796	3.245667	0.144296	20.096284	0.288768	9.631104	0.000000	0.000000
1415.140500	269.636796	3.246863	0.144295	20.103691	0.288766	9.634654	0.000000	0.000000
1415.160502	269.636716	3.238200	0.144300	20.050052	0.288777	9.608947	0.000000	0.000000
1415.180504	269.636796	3.245177	0.144296	20.093254	0.288768	9.629652	0.000000	0.000000
1415.200506	269.636796	3.245035	0.144296	20.092374	0.288769	9.629230	0.000000	0.000000
1415.220508	269.636716	3.240176	0.144299	20.062286	0.288774	9.614811	0.000000	0.000000
1415.240510	269.636796	3.249795	0.144293	20.121844	0.288763	9.643353	0.000000	0.000000
1415.260512	269.636796	3.250172	0.144293	20.124180	0.288762	9.644473	0.000000	0.000000
1415.280514	269.636796	3.246198	0.144295	20.099572	0.288767	9.632680	0.000000	0.000000
1415.300516	269.636796	3.250906	0.144292	20.128721	0.288762	9.646649	0.000000	0.000000
1415.320518	269.636796	3.248044	0.144294	20.111004	0.288765	9.638158	0.000000	0.000000
1415.340520	269.636796	3.252314	0.144292	20.137444	0.288760	9.650829	0.000000	0.000000
1415.360522	269.636796	3.249807	0.144293	20.121918	0.288763	9.643389	0.000000	0.000000
1415.380524	269.636796	3.251443	0.144292	20.132048	0.288761	9.648244	0.000000	0.000000
1415.400526	269.636716	3.250531	0.144293	20.126402	0.288762	9.645538	0.000000	0.000000
1415.420528	269.636716	3.250063	0.144293	20.123502	0.288763	9.644148	0.000000	0.000000
1415.440530	269.636796	3.248991	0.144294	20.116868	0.288764	9.640968	0.000000	0.000000
1415.460532	269.636716	3.250081	0.144293	20.123614	0.288763	9.644202	0.000000	0.000000
1415.480534	269.636796	3.253584	0.144291	20.145303	0.288758	9.654596	0.000000	0.000000
1415.500536	269.636796	3.250410	0.144293	20.125650	0.288762	9.645177	0.000000	0.000000
1415.520538	269.636796	3.245643	0.144296	20.096137	0.288768	9.631033	0.000000	0.000000
1415.540540	269.636796	3.249482	0.144293	20.119906	0.288763	9.642425	0.000000	0.000000
1415.560542	269.636796	3.241644	0.144298	20.071374	0.288773	9.619166	0.000000	0.000000
1415.580544	269.636796	3.244027	0.144297	20.086132	0.288770	9.626238	0.000000	0.000000
1415.600546	269.636796	3.249272	0.144293	20.118607	0.288764	9.641802	0.000000	0.000000
1415.620548	269.636796	3.252076	0.144292	20.135968	0.288760	9.650122	0.000000	0.000000
1415.640550	269.636796	3.248381	0.144294	20.113086	0.288765	9.639156	0.000000	0.000000
1415.660552	269.636796	3.258159	0.144288	20.173632	0.288753	9.668173	0.000000	0.000000
1415.680554	269.636796	3.251115	0.144292	20.130017	0.288761	9.647270	0.000000	0.000000
1415.700556	269.636796	3.252629	0.144291	20.139393	0.288760	9.651764	0.000000	0.000000
1415.720558	269.636796	3.250056	0.144293	20.123461	0.288763	9.644128	0.000000	0.000000
1415.740560	269.636796	3.242988	0.144297	20.079699	0.288771	9.623155	0.000000	0.000000
1415.760562	269.636796	3.248031	0.144294	20.110925	0.288765	9.638120	0.000000	0.000000
1415.780564	269.636796	3.254929	0.144290	20.153631	0.288757	9.658587	0.000000	0.000000
1415.800566	269.636796	3.246959	0.144295	20.104282	0.288766	9.634937	0.000000	0.000000
1415.820568	269.636796	3.248955	0.144294	20.116645	0.288764	9.640862	0.000000	0.000000
1415.840570	269.636796	3.254139	0.144290	20.148739	0.288758	9.656243	0.000000	0.000000
1415.860572	269.636796	3.247649	0.144294	20.108559	0.288766	9.636987	0.000000	0.000000
1415.880574	269.636796	3.248147	0.144294	20.111638	0.288765	9.638462	0.000000	0.000000
1415.900576	269.636796	3.247027	0.144295	20.104707	0.288766	9.635140	0.000000	0.000000
1415.920578	269.636796	3.250224	0.144293	20.124501	0.288762	9.644627	0.000000	0.000000
1415.940580	269.636796	3.246807	0.144295	20.103346	0.288767	9.634488	0.000000	0.000000
1415.960582	269.636796	3.241763	0.144298	20.072114	0.288773	9.619520	0.000000	0.000000
1415.980584	269.636716	3.252064	0.144292	20.135892	0.288760	9.650086	0.000000	0.000000
1416.000586	269.636796	3.251269	0.144292	20.130970	0.288761	9.647727	0.000000	0.000000
1416.020588	269.636716	3.242525	0.144298	20.076829	0.288772	9.621780	0.000000	0.000000
1416.040590	269.636796	3.251875	0.144292	20.134721	0.288760	9.649525	0.000000	0.000000
1416.060592	269.636716	3.249321	0.144293	20.118910	0.288763	9.641947	0.000000	0.000000
1416.080594	269.636796	3.247351	0.144295	20.106710	0.288766	9.636101	0.000000	0.000000
1416.100596	269.636796	3.250541	0.144293	20.126464	0.288762	9.645568	0.000000	0.000000
1416.120598	269.636796	3.245658	0.144296	20.096232	0.288768	9.631079	0.000000	0.000000
1416.140600	269.636796	3.244965	0.144296	20.091936	0.288769	9.629020	0.000000	0.000000
1416.160602	269.636796	3.247306	0.144295	20.106433	0.288766	9.635968	0.000000	0.000000
1416.180604	269.636716	3.253134	0.144291	20.142515	0.288759	9.653260	0.000000	0.000000
1416.200606	269.636796	3.257713	0.144288	20.170869	0.288753	9.666849	0.000000	0.000000
1416.220608	269.636796	3.256897	0.144289	20.165816	0.288754	9.664427	0.000000	0.000000
1416.240610	269.636716	3.248107	0.144294	20.111393	0.288765	9.638345	0.000000	0.000000
1416.260612	269.636796	3.252408	0.144291	20.138023	0.288760	9.651107	0.000000	0.000000
1416.280614	269.636796	3.252287	0.144292	20.137272	0.288760	9.650747	0.000000	0.000000
1416.300616	269.636796	3.248552	0.144294	20.114148	0.288764	9.639665	0.000000	0.000000
1416.320618	269.636796	3.248020	0.144294	20.110851	0.288765	9.638085	0.000000	0.000000
1416.340620	269.636796	3.251830	0.144292	20.134446	0.288761	9.649393	0.000000	0.000000
1416.360622	269.636716	3.251364	0.144292	20.131558	0.288761	9.648009	0.000000	0.000000
1416.380624	269.636796	3.250592	0.144293	20.126780	0.288762	9.645719	0.000000	0.000000
1416.400626	269.636796	3.254222	0.144290	20.149253	0.288758	9.656489	0.000000	0.000000
1416.420628	269.636796	3.252193	0.144292	20.136692	0.288760	9.650469	0.000000	0.000000
1416.440630	269.636796	3.251451	0.144292	20.132100	0.288761	9.648268	0.000000	0.000000
1416.460632	269.636796	3.242054	0.144298	20.073917	0.288772	9.620384	0.000000	0.000000
1416.480634	269.636796	3.250247	0.144293	20.124640	0.288762	9.644693	0.000000	0.000000
1416.500636	269.636796	3.248484	0.144294	20.113729	0.288765	9.639464	0.000000	0.000000
1416.520638	269.636796	3.250717	0.144293	20.127556	0.288762	9.646091	0.000000	0.000000
1416.540640	269.636796	3.251090	0.144292	20.129862	0.288761	9.647196	0.000000	0.000000
1416.560642	269.636796	3.247204	0.144295	20.105798	0.288766	9.635664	0.000000	0.000000
1416.580644	269.636796	3.242679	0.144297	20.077785	0.288771	9.622238	0.000000	0.000000
1416.600646	269.636796	3.255862	0.144289	20.159411	0.288756	9.661357	0.000000	0.000000
1416.620648	269.636796	3.252485	0.144291	20.138500	0.288760	9.651336	0.000000	0.000000
1416.640650	269.636796	3.259584	0.144287	20.182456	0.288751	9.672401	0.000000	0.000000
1416.660652	269.636796	3.249860	0.144293	20.122244	0.288763	9.643545	0.000000	0.000000
1416.680654	269.636796	3.251369	0.144292	20.131588	0.288761	9.648023	0.000000	0.000000
1416.700656	269.636796	3.249376	0.144293	20.119253	0.288763	9.642111	0.000000	0.000000
1416.720658	269.636796	3.250004	0.144293	20.123140	0.288763	9.643975	0.000000	0.000000
1416.740660	269.636716	3.252865	0.144291	20.140852	0.288759	9.652463	0.000000	0.000000
1416.760662	269.636796	3.250224	0.144293	20.124501	0.288762	9.644627	0.000000	0.000000
1416.780664	269.636796	3.257551	0.144288	20.169867	0.288754	9.666368	0.000000	0.000000
1416.800666	269.636716	3.243845	0.144297	20.085002	0.288770	9.625697	0.000000	0.000000
1416.820668	269.636796	3.247348	0.144295	20.106691	0.288766	9.636092	0.000000	0.000000
1416.840670	269.636796	3.253851	0.144291	20.146958	0.288758	9.655389	0.000000	0.000000
1416.860672	269.636796	3.250680	0.144293	20.127322	0.288762	9.645979	0.000000	0.000000
1416.880674	269.636796	3.250200	0.144293	20.124352	0.288762	9.644555	0.000000	0.000000
1416.900676	269.636796	3.253810	0.144291	20.146702	0.288758	9.655267	0.000000	0.000000
1416.920678	269.636716	3.254690	0.144290	20.152155	0.288757	9.657880	0.000000	0.000000
1416.940680	269.636716	3.250137	0.144293	20.123962	0.288762	9.644369	0.000000	0.000000
1416.960682	269.636796	3.250917	0.144292	20.128789	0.288762	9.646682	0.000000	0.000000
1416.980684	269.636796	3.243188	0.144297	20.080938	0.288771	9.623749	0.000000	0.000000
1417.000686	269.636716	3.250355	0.144293	20.125313	0.288762	9.645016	0.000000	0.000000
1417.020688	269.636716	3.247467	0.144294	20.107429	0.288766	9.636445	0.000000	0.000000
1417.040690	269.636716	3.249114	0.144293	20.117630	0.288764	9.641334	0.000000	0.000000
1417.060692	269.636796	3.251209	0.144292	20.130597	0.288761	9.647548	0.000000	0.000000
1417.080694	269.636716	3.256119	0.144289	20.161003	0.288755	9.662120	0.000000	0.000000
1417.100696	269.636716	3.253705	0.144291	20.146055	0.288758	9.654956	0.000000	0.000000
1417.120698	269.636796	3.248011	0.144294	20.110800	0.288765	9.638060	0.000000	0.000000
1417.140700	269.636796	3.249706	0.144293	20.121294	0.288763	9.643090	0.000000	0.000000
1417.160702	269.636796	3.257424	0.144288	20.169081	0.288754	9.665991	0.000000	0.000000
1417.180704	269.636796	3.259787	0.144287	20.183713	0.288751	9.673004	0.000000	0.000000
1417.200706	269.636796	3.260195	0.144287	20.186240	0.288751	9.674215	0.000000	0.000000
1417.220708	269.636796	3.256528	0.144289	20.163532	0.288755	9.663332	0.000000	0.000000
1417.240710	269.636796	3.260285	0.144287	20.186792	0.288750	9.674480	0.000000	0.000000
1417.260712	269.636716	3.258357	0.144288	20.174857	0.288753	9.668760	0.000000	0.000000
1417.280714	269.636796	3.254322	0.144290	20.149877	0.288758	9.656788	0.000000	0.000000
1417.300716	269.636796	3.256428	0.144289	20.162914	0.288755	9.663036	0.000000	0.000000
1417.320718	269.636796	3.256878	0.144289	20.165702	0.288754	9.664372	0.000000	0.000000
1417.340720	269.636796	3.260835	0.144286	20.190204	0.288750	9.676115	0.000000	0.000000
1417.360722	269.636796	3.266948	0.144282	20.228050	0.288742	9.694253	0.000000	0.000000
1417.380724	269.636796	3.259434	0.144287	20.181527	0.288751	9.671956	0.000000	0.000000
1417.400726	269.636796	3.252981	0.144291	20.141568	0.288759	9.652806	0.000000	0.000000
1417.420728	269.636796	3.254332	0.144290	20.149934	0.288758	9.656815	0.000000	0.000000
1417.440730	269.636796	3.253848	0.144291	20.146942	0.288758	9.655382	0.000000	0.000000
1417.460732	269.636796	3.254034	0.144290	20.148088	0.288758	9.655931	0.000000	0.000000
1417.480734	269.636796	3.251279	0.144292	20.131030	0.288761	9.647756	0.000000	0.000000
1417.500736	269.636796	3.257405	0.144288	20.168966	0.288754	9.665937	0.000000	0.000000
1417.520738	269.636796	3.262226	0.144285	20.198815	0.288748	9.680241	0.000000	0.000000
1417.540740	269.636796	3.253699	0.144291	20.146016	0.288758	9.654938	0.000000	0.000000
1417.560742	269.636796	3.252106	0.144292	20.136150	0.288760	9.650210	0.000000	0.000000
1417.580744	269.636796	3.256046	0.144289	20.160546	0.288755	9.661901	0.000000	0.000000
1417.600746	269.636796	3.252961	0.144291	20.141448	0.288759	9.652749	0.000000	0.000000
1417.620748	269.636796	3.256929	0.144289	20.166015	0.288754	9.664522	0.000000	0.000000
1417.640750	269.636796	3.259231	0.144287	20.180270	0.288752	9.671354	0.000000	0.000000
1417.660752	269.636796	3.252661	0.144291	20.139592	0.288760	9.651859	0.000000	0.000000
1417.680754	269.636796	3.253251	0.144291	20.143245	0.288759	9.653610	0.000000	0.000000
1417.700756	269.636796	3.253083	0.144291	20.142200	0.288759	9.653109	0.000000	0.000000
1417.720758	269.636716	3.253354	0.144291	20.143882	0.288759	9.653915	0.000000	0.000000
1417.740760	269.636796	3.252148	0.144292	20.136415	0.288760	9.650336	0.000000	0.000000
1417.760762	269.636796	3.252887	0.144291	20.140991	0.288759	9.652529	0.000000	0.000000
1417.780764	269.636796	3.249356	0.144293	20.119127	0.288763	9.642051	0.000000	0.000000
1417.800766	269.636796	3.255061	0.144290	20.154450	0.288757	9.658980	0.000000	0.000000
1417.820768	269.636796	3.253378	0.144291	20.144029	0.288759	9.653986	0.000000	0.000000
1417.840770	269.636796	3.256405	0.144289	20.162773	0.288755	9.662968	0.000000	0.000000
1417.860772	269.636796	3.251243	0.144292	20.130809	0.288761	9.647650	0.000000	0.000000
1417.880774	269.636716	3.249525	0.144293	20.120175	0.288763	9.642554	0.000000	0.000000
1417.900776	269.636796	3.250846	0.144292	20.128351	0.288762	9.646472	0.000000	0.000000
1417.920778	269.636796	3.247717	0.144294	20.108976	0.288765	9.637186	0.000000	0.000000
1417.940780	269.636716	3.254633	0.144290	20.151799	0.288757	9.657709	0.000000	0.000000
1417.960782	269.636716	3.250523	0.144293	20.126353	0.288762	9.645514	0.000000	0.000000
1417.980784	269.636796	3.255516	0.144290	20.157268	0.288756	9.660330	0.000000	0.000000
1418.000786	269.636796	3.254114	0.144290	20.148589	0.288758	9.656171	0.000000	0.000000
1418.020788	269.636796	3.254395	0.144290	20.150329	0.288757	9.657005	0.000000	0.000000
1418.040790	269.636796	3.249991	0.144293	20.123058	0.288763	9.643935	0.000000	0.000000
1418.060792	269.636796	3.254800	0.144290	20.152833	0.288757	9.658205	0.000000	0.000000
1418.080794	269.636796	3.257236	0.144288	20.167915	0.288754	9.665433	0.000000	0.000000
1418.100796	269.636796	3.255559	0.144290	20.157535	0.288756	9.660458	0.000000	0.000000
1418.120798	269.636796	3.262862	0.144285	20.202751	0.288747	9.682128	0.000000	0.000000
1418.140800	269.636796	3.267051	0.144282	20.228687	0.288742	9.694558	0.000000	0.000000
1418.160802	269.636796	3.258637	0.144288	20.176594	0.288752	9.669592	0.000000	0.000000
1418.180804	269.636796	3.257206	0.144288	20.167733	0.288754	9.665346	0.000000	0.000000
1418.200806	269.636796	3.258779	0.144288	20.177474	0.288752	9.670014	0.000000	0.000000
1418.220808	269.636796	3.260956	0.144286	20.190952	0.288750	9.676473	0.000000	0.000000
1418.240810	269.636796	3.257621	0.144288	20.170303	0.288754	9.666577	0.000000	0.000000
1418.260812	269.636716	3.257454	0.144288	20.169268	0.288754	9.666081	0.000000	0.000000
1418.280814	269.636796	3.245645	0.144296	20.096148	0.288768	9.631038	0.000000	0.000000
1418.300816	269.636796	3.250751	0.144292	20.127763	0.288762	9.646190	0.000000	0.000000
1418.320818	269.636796	3.246940	0.144295	20.104165	0.288766	9.634881	0.000000	0.000000
1418.340820	269.636796	3.249110	0.144294	20.117600	0.288764	9.641319	0.000000	0.000000
1418.360822	269.636796	3.243194	0.144297	20.080973	0.288771	9.623766	0.000000	0.000000
1418.380824	269.636716	3.248878	0.144294	20.116168	0.288764	9.640633	0.000000	0.000000
1418.400826	269.636796	3.248430	0.144294	20.113394	0.288765	9.639304	0.000000	0.000000
1418.420828	269.636796	3.252045	0.144292	20.135775	0.288760	9.650030	0.000000	0.000000
1418.440830	269.636796	3.249218	0.144293	20.118270	0.288764	9.641640	0.000000	0.000000
1418.460832	269.636796	3.252292	0.144292	20.137305	0.288760	9.650763	0.000000	0.000000
1418.480834	269.636796	3.250582	0.144293	20.126720	0.288762	9.645690	0.000000	0.000000
1418.500836	269.636796	3.256964	0.144289	20.166233	0.288754	9.664627	0.000000	0.000000
1418.520838	269.636796	3.257111	0.144289	20.167142	0.288754	9.665062	0.000000	0.000000
1418.540840	269.636796	3.252825	0.144291	20.140604	0.288759	9.652344	0.000000	0.000000
1418.560842	269.636796	3.254980	0.144290	20.153947	0.288757	9.658739	0.000000	0.000000
1418.580844	269.636796	3.249125	0.144293	20.117695	0.288764	9.641365	0.000000	0.000000
1418.600846	269.636796	3.252777	0.144291	20.140310	0.288759	9.652203	0.000000	0.000000
1418.620848	269.636796	3.253788	0.144291	20.146569	0.288758	9.655203	0.000000	0.000000
1418.640850	269.636796	3.251417	0.144292	20.131887	0.288761	9.648167	0.000000	0.000000
1418.660852	269.636796	3.254609	0.144290	20.151649	0.288757	9.657637	0.000000	0.000000
1418.680854	269.636796	3.257920	0.144288	20.172154	0.288753	9.667464	0.000000	0.000000
1418.700856	269.636796	3.253880	0.144291	20.147135	0.288758	9.655474	0.000000	0.000000
1418.720858	269.636796	3.257144	0.144289	20.167349	0.288754	9.665162	0.000000	0.000000
1418.740860	269.636796	3.255572	0.144290	20.157617	0.288756	9.660497	0.000000	0.000000
1418.760862	269.636796	3.252704	0.144291	20.139856	0.288759	9.651985	0.000000	0.000000
1418.780864	269.636796	3.254091	0.144290	20.148445	0.288758	9.656102	0.000000	0.000000
1418.800866	269.636796	3.256197	0.144289	20.161485	0.288755	9.662351	0.000000	0.000000
1418.820868	269.636796	3.261327	0.144286	20.193247	0.288749	9.677573	0.000000	0.000000
1418.840870	269.636796	3.259480	0.144287	20.181813	0.288751	9.672093	0.000000	0.000000
1418.860872	269.636796	3.256448	0.144289	20.163040	0.288755	9.663096	0.000000	0.000000
1418.880874	269.636796	3.254135	0.144290	20.148717	0.288758	9.656232	0.000000	0.000000
1418.900876	269.636796	3.253669	0.144291	20.145834	0.288758	9.654851	0.000000	0.000000
1418.920878	269.636716	3.257289	0.144288	20.168242	0.288754	9.665590	0.000000	0.000000
1418.940880	269.636716	3.255366	0.144290	20.156337	0.288756	9.659884	0.000000	0.000000
1418.960882	269.636796	3.259763	0.144287	20.183564	0.288751	9.672932	0.000000	0.000000
1418.980884	269.636796	3.256830	0.144289	20.165403	0.288755	9.664229	0.000000	0.000000
1419.000886	269.636796	3.250555	0.144293	20.126549	0.288762	9.645608	0.000000	0.000000
1419.020888	269.636796	3.256205	0.144289	20.161531	0.288755	9.662373	0.000000	0.000000
1419.040890	269.636796	3.252153	0.144292	20.136442	0.288760	9.650349	0.000000	0.000000
1419.060892	269.636796	3.251712	0.144292	20.133714	0.288761	9.649042	0.000000	0.000000
1419.080894	269.636796	3.255028	0.144290	20.154246	0.288757	9.658882	0.000000	0.000000
1419.100896	269.636796	3.252255	0.144292	20.137073	0.288760	9.650652	0.000000	0.000000
1419.120898	269.636796	3.251580	0.144292	20.132894	0.288761	9.648649	0.000000	0.000000
1419.140900	269.636796	3.253986	0.144290	20.147791	0.288758	9.655789	0.000000	0.000000
1419.160902	269.636796	3.262197	0.144285	20.198632	0.288748	9.680154	0.000000	0.000000
1419.180904	269.636796	3.256037	0.144289	20.160494	0.288755	9.661876	0.000000	0.000000
1419.200906	269.636716	3.256489	0.144289	20.163290	0.288755	9.663216	0.000000	0.000000
1419.220908	269.636796	3.250360	0.144293	20.125343	0.288762	9.645030	0.000000	0.000000
1419.240910	269.636796	3.260163	0.144287	20.186038	0.288751	9.674118	0.000000	0.000000
1419.260912	269.636796	3.253514	0.144291	20.144870	0.288758	9.654389	0.000000	0.000000
1419.280914	269.636796	3.252891	0.144291	20.141013	0.288759	9.652540	0.000000	0.000000
1419.300916	269.636796	3.247431	0.144295	20.107206	0.288766	9.636338	0.000000	0.000000
1419.320918	269.636796	3.257903	0.144288	20.172048	0.288753	9.667414	0.000000	0.000000
1419.340920	269.636796	3.255134	0.144290	20.154900	0.288757	9.659195	0.000000	0.000000
1419.360922	269.636796	3.250418	0.144293	20.125702	0.288762	9.645202	0.000000	0.000000
1419.380924	269.636796	3.243358	0.144297	20.081986	0.288771	9.624251	0.000000	0.000000
1419.400926	269.636796	3.249241	0.144293	20.118417	0.288764	9.641711	0.000000	0.000000
1419.420928	269.636796	3.249301	0.144293	20.118787	0.288764	9.641888	0.000000	0.000000
1419.440930	269.636796	3.254792	0.144290	20.152787	0.288757	9.658183	0.000000	0.000000
1419.460932	269.636796	3.246754	0.144295	20.103013	0.288767	9.634329	0.000000	0.000000
1419.480934	269.636796	3.249519	0.144293	20.120135	0.288763	9.642534	0.000000	0.000000
1419.500936	269.636796	3.249340	0.144293	20.119027	0.288763	9.642003	0.000000	0.000000
1419.520938	269.636796	3.255236	0.144290	20.155534	0.288756	9.659499	0.000000	0.000000
1419.540940	269.636796	3.254652	0.144290	20.151919	0.288757	9.657767	0.000000	0.000000
1419.560942	269.636796	3.251761	0.144292	20.134016	0.288761	9.649187	0.000000	0.000000
1419.580944	269.636796	3.252149	0.144292	20.136420	0.288760	9.650339	0.000000	0.000000
1419.600946	269.636796	3.253878	0.144291	20.147127	0.288758	9.655470	0.000000	0.000000
1419.620948	269.636796	3.250631	0.144293	20.127022	0.288762	9.645835	0.000000	0.000000
1419.640950	269.636796	3.248818	0.144294	20.115798	0.288764	9.640456	0.000000	0.000000
1419.660952	269.636796	3.238912	0.144300	20.054457	0.288776	9.611058	0.000000	0.000000
1419.680954	269.636796	3.251130	0.144292	20.130109	0.288761	9.647315	0.000000	0.000000
1419.700956	269.636716	3.247721	0.144294	20.109000	0.288765	9.637198	0.000000	0.000000
1419.720958	269.636796	3.248855	0.144294	20.116024	0.288764	9.640564	0.000000	0.000000
1419.740960	269.636796	3.248638	0.144294	20.114679	0.288764	9.639920	0.000000	0.000000
1419.760962	269.636796	3.245734	0.144296	20.096698	0.288768	9.631302	0.000000	0.000000
1419.780964	269.636796	3.244671	0.144296	20.090120	0.288769	9.628150	0.000000	0.000000
1419.800966	269.636716	3.247393	0.144295	20.106969	0.288766	9.636225	0.000000	0.000000
1419.820968	269.636796	3.261780	0.144286	20.196054	0.288749	9.678918	0.000000	0.000000
1419.840970	269.636716	3.256033	0.144289	20.160470	0.288755	9.661865	0.000000	0.000000
1419.860972	269.636796	3.241715	0.144298	20.071812	0.288773	9.619376	0.000000	0.000000
1419.880974	269.636796	3.248036	0.144294	20.110952	0.288765	9.638133	0.000000	0.000000
1419.900976	269.636796	3.246621	0.144295	20.102194	0.288767	9.633936	0.000000	0.000000
1419.920978	269.636796	3.247725	0.144294	20.109025	0.288765	9.637210	0.000000	0.000000
1419.940980	269.636796	3.244972	0.144296	20.091982	0.288769	9.629042	0.000000	0.000000
1419.960982	269.636796	3.247900	0.144294	20.110108	0.288765	9.637729	0.000000	0.000000
1419.980984	269.636796	3.249535	0.144293	20.120235	0.288763	9.642582	0.000000	0.000000
1420.000986	269.636796	3.245903	0.144295	20.097743	0.288768	9.631803	0.000000	0.000000
1420.020988	269.636796	3.244171	0.144297	20.087025	0.288770	9.626666	0.000000	0.000000
1420.040990	269.636796	3.238971	0.144300	20.054827	0.288776	9.611236	0.000000	0.000000
1420.060992	269.636796	3.246631	0.144295	20.102254	0.288767	9.633965	0.000000	0.000000
1420.080994	269.636796	3.242499	0.144298	20.076669	0.288772	9.621703	0.000000	0.000000
1420.100996	269.636796	3.245153	0.144296	20.093104	0.288768	9.629580	0.000000	0.000000
1420.120998	269.636716	3.244910	0.144296	20.091598	0.288769	9.628858	0.000000	0.000000
1420.141000	269.636796	3.243385	0.144297	20.082154	0.288771	9.624332	0.000000	0.000000
1420.161002	269.636796	3.240903	0.144299	20.066787	0.288774	9.616967	0.000000	0.000000
1420.181004	269.636796	3.247668	0.144294	20.108676	0.288765	9.637043	0.000000	0.000000
1420.201006	269.636796	3.249275	0.144293	20.118624	0.288764	9.641810	0.000000	0.000000
1420.221008	269.636796	3.242594	0.144298	20.077257	0.288772	9.621985	0.000000	0.000000
1420.241010	269.636796	3.242240	0.144298	20.075068	0.288772	9.620936	0.000000	0.000000
1420.261012	269.636796	3.249250	0.144293	20.118471	0.288764	9.641737	0.000000	0.000000
1420.281014	269.636796	3.242858	0.144297	20.078893	0.288771	9.622769	0.000000	0.000000
1420.301016	269.636796	3.245953	0.144295	20.098056	0.288768	9.631953	0.000000	0.000000
1420.321018	269.636796	3.247180	0.144295	20.105654	0.288766	9.635594	0.000000	0.000000
1420.341020	269.636796	3.247184	0.144295	20.105679	0.288766	9.635606	0.000000	0.000000
1420.361022	269.636796	3.242052	0.144298	20.073903	0.288772	9.620378	0.000000	0.000000
1420.381024	269.636796	3.247000	0.144295	20.104541	0.288766	9.635061	0.000000	0.000000
1420.401026	269.636796	3.240365	0.144299	20.063454	0.288774	9.615370	0.000000	0.000000
1420.421028	269.636796	3.244414	0.144296	20.088525	0.288769	9.627385	0.000000	0.000000
1420.441030	269.636796	3.250623	0.144293	20.126971	0.288762	9.645810	0.000000	0.000000
1420.461032	269.636716	3.248618	0.144294	20.114556	0.288764	9.639861	0.000000	0.000000
1420.481034	269.636796	3.249552	0.144293	20.120339	0.288763	9.642632	0.000000	0.000000
1420.501036	269.636796	3.245217	0.144296	20.093499	0.288768	9.629769	0.000000	0.000000
1420.521038	269.636796	3.252882	0.144291	20.140961	0.288759	9.652515	0.000000	0.000000
1420.541040	269.636796	3.246800	0.144295	20.103302	0.288767	9.634467	0.000000	0.000000
1420.561042	269.636796	3.245389	0.144296	20.094566	0.288768	9.630280	0.000000	0.000000
1420.581044	269.636796	3.243505	0.144297	20.082898	0.288770	9.624688	0.000000	0.000000
1420.601046	269.636796	3.247821	0.144294	20.109623	0.288765	9.637497	0.000000	0.000000
1420.621048	269.636796	3.244769	0.144296	20.090722	0.288769	9.628438	0.000000	0.000000
1420.641050	269.636796	3.247095	0.144295	20.105126	0.288766	9.635341	0.000000	0.000000
1420.661052	269.636796	3.250754	0.144292	20.127785	0.288762	9.646200	0.000000	0.000000
1420.681054	269.636716	3.250549	0.144293	20.126513	0.288762	9.645591	0.000000	0.000000
1420.701056	269.636796	3.249389	0.144293	20.119332	0.288763	9.642149	0.000000	0.000000
1420.721058	269.636796	3.246166	0.144295	20.099376	0.288767	9.632586	0.000000	0.000000
1420.741060	269.636796	3.245649	0.144296	20.096172	0.288768	9.631050	0.000000	0.000000
1420.761062	269.636796	3.249534	0.144293	20.120230	0.288763	9.642580	0.000000	0.000000
1420.781064	269.636716	3.249928	0.144293	20.122669	0.288763	9.643749	0.000000	0.000000
1420.801066	269.636796	3.249745	0.144293	20.121534	0.288763	9.643205	0.000000	0.000000
1420.821068	269.636796	3.253681	0.144291	20.145908	0.288758	9.654886	0.000000	0.000000
1420.841070	269.636716	3.244111	0.144297	20.086652	0.288770	9.626488	0.000000	0.000000
1420.861072	269.636796	3.254137	0.144290	20.148731	0.288758	9.656239	0.000000	0.000000
1420.881074	269.636796	3.245825	0.144296	20.097264	0.288768	9.631573	0.000000	0.000000
1420.901076	269.636716	3.252459	0.144291	20.138337	0.288760	9.651257	0.000000	0.000000
1420.921078	269.636796	3.249449	0.144293	20.119702	0.288763	9.642327	0.000000	0.000000
1420.941080	269.636796	3.246636	0.144295	20.102287	0.288767	9.633981	0.000000	0.000000
1420.961082	269.636796	3.241729	0.144298	20.071899	0.288773	9.619417	0.000000	0.000000
1420.981084	269.636796	3.244852	0.144296	20.091236	0.288769	9.628685	0.000000	0.000000
1421.001086	269.636796	3.246451	0.144295	20.101140	0.288767	9.633431	0.000000	0.000000
1421.021088	269.636796	3.239917	0.144299	20.060683	0.288775	9.614042	0.000000	0.000000
1421.041090	269.636796	3.238588	0.144300	20.052456	0.288776	9.610099	0.000000	0.000000
1421.061092	269.636796	3.242527	0.144298	20.076840	0.288772	9.621785	0.000000	0.000000
1421.081094	269.636796	3.246532	0.144295	20.101641	0.288767	9.633671	0.000000	0.000000
1421.101096	269.636796	3.241121	0.144298	20.068134	0.288773	9.617613	0.000000	0.000000
1421.121098	269.636796	3.246566	0.144295	20.101848	0.288767	9.633770	0.000000	0.000000
1421.141100	269.636796	3.244403	0.144296	20.088460	0.288769	9.627354	0.000000	0.000000
1421.161102	269.636796	3.240476	0.144299	20.064146	0.288774	9.615702	0.000000	0.000000
1421.181104	269.636796	3.242606	0.144298	20.077333	0.288772	9.622022	0.000000	0.000000
1421.201106	269.636796	3.247306	0.144295	20.106430	0.288766	9.635966	0.000000	0.000000
1421.221108	269.636796	3.245162	0.144296	20.093158	0.288768	9.629606	0.000000	0.000000
1421.241110	269.636796	3.250340	0.144293	20.125217	0.288762	9.644970	0.000000	0.000000
1421.261112	269.636716	3.239706	0.144299	20.059376	0.288775	9.613416	0.000000	0.000000
1421.281114	269.636796	3.244309	0.144296	20.087877	0.288769	9.627075	0.000000	0.000000
1421.301116	269.636796	3.247618	0.144294	20.108366	0.288766	9.636894	0.000000	0.000000
1421.321118	269.636796	3.240952	0.144299	20.067091	0.288774	9.617113	0.000000	0.000000
1421.341120	269.636796	3.244539	0.144296	20.089303	0.288769	9.627758	0.000000	0.000000
1421.361122	269.636796	3.246781	0.144295	20.103182	0.288767	9.634410	0.000000	0.000000
1421.381124	269.636796	3.249511	0.144293	20.120088	0.288763	9.642512	0.000000	0.000000
1421.401126	269.636796	3.242429	0.144298	20.076239	0.288772	9.621497	0.000000	0.000000
1421.421128	269.636796	3.244863	0.144296	20.091304	0.288769	9.628717	0.000000	0.000000
1421.441130	269.636796	3.239240	0.144300	20.056488	0.288776	9.612031	0.000000	0.000000
1421.461132	269.636796	3.242202	0.144298	20.074829	0.288772	9.620821	0.000000	0.000000
1421.481134	269.636796	3.243773	0.144297	20.084556	0.288770	9.625483	0.000000	0.000000
1421.501136	269.636796	3.241944	0.144298	20.073236	0.288772	9.620058	0.000000	0.000000
1421.521138	269.636716	3.247318	0.144295	20.106509	0.288766	9.636004	0.000000	0.000000
1421.541140	269.636716	3.244837	0.144296	20.091144	0.288769	9.628640	0.000000	0.000000
1421.561142	269.636796	3.238612	0.144300	20.052603	0.288776	9.610170	0.000000	0.000000
1421.581144	269.636796	3.240234	0.144299	20.062643	0.288774	9.614981	0.000000	0.000000
1421.601146	269.636796	3.240731	0.144299	20.065722	0.288774	9.616457	0.000000	0.000000
1421.621148	269.636796	3.242429	0.144298	20.076239	0.288772	9.621497	0.000000	0.000000
1421.641150	269.636796	3.239987	0.144299	20.061116	0.288775	9.614249	0.000000	0.000000
1421.661152	269.636796	3.240391	0.144299	20.063618	0.288774	9.615449	0.000000	0.000000
1421.681154	269.636796	3.238770	0.144300	20.053583	0.288776	9.610639	0.000000	0.000000
1421.701156	269.636796	3.241078	0.144298	20.067870	0.288773	9.617486	0.000000	0.000000
1421.721158	269.636796	3.241070	0.144298	20.067821	0.288773	9.617463	0.000000	0.000000
1421.741160	269.636796	3.242959	0.144297	20.079519	0.288771	9.623069	0.000000	0.000000
1421.761162	269.636796	3.241782	0.144298	20.072231	0.288773	9.619577	0.000000	0.000000
1421.781164	269.636796	3.239171	0.144300	20.056060	0.288776	9.611827	0.000000	0.000000
1421.801166	269.636796	3.238031	0.144300	20.049007	0.288777	9.608446	0.000000	0.000000
1421.821168	269.636796	3.238676	0.144300	20.052998	0.288776	9.610359	0.000000	0.000000
1421.841170	269.636796	3.243554	0.144297	20.083203	0.288770	9.624835	0.000000	0.000000
1421.861172	269.636796	3.244775	0.144296	20.090760	0.288769	9.628456	0.000000	0.000000
1421.881174	269.636796	3.242535	0.144298	20.076895	0.288772	9.621812	0.000000	0.000000
1421.901176	269.636716	3.245626	0.144296	20.096031	0.288768	9.630982	0.000000	0.000000
1421.921178	269.636796	3.243536	0.144297	20.083091	0.288770	9.624781	0.000000	0.000000
1421.941180	269.636796	3.241576	0.144298	20.070957	0.288773	9.618966	0.000000	0.000000
1421.961182	269.636796	3.239721	0.144299	20.059471	0.288775	9.613461	0.000000	0.000000
1421.981184	269.636796	3.245147	0.144296	20.093066	0.288768	9.629561	0.000000	0.000000
1422.001186	269.636796	3.243971	0.144297	20.085781	0.288770	9.626070	0.000000	0.000000
1422.021188	269.636796	3.241120	0.144298	20.068131	0.288773	9.617612	0.000000	0.000000
1422.041190	269.636796	3.246261	0.144295	20.099964	0.288767	9.632868	0.000000	0.000000
1422.061192	269.636716	3.243520	0.144297	20.082990	0.288770	9.624733	0.000000	0.000000
1422.081194	269.636796	3.243199	0.144297	20.081003	0.288771	9.623780	0.000000	0.000000
1422.101196	269.636796	3.240589	0.144299	20.064843	0.288774	9.616036	0.000000	0.000000
1422.121198	269.636716	3.242389	0.144298	20.075988	0.288772	9.621377	0.000000	0.000000
1422.141200	269.636796	3.244623	0.144296	20.089821	0.288769	9.628006	0.000000	0.000000
1422.161202	269.636796	3.244049	0.144297	20.086268	0.288770	9.626304	0.000000	0.000000
1422.181204	269.636796	3.236651	0.144301	20.040461	0.288779	9.604351	0.000000	0.000000
1422.201206	269.636796	3.245069	0.144296	20.092584	0.288769	9.629331	0.000000	0.000000
1422.221208	269.636796	3.242372	0.144298	20.075885	0.288772	9.621328	0.000000	0.000000
1422.241210	269.636796	3.241704	0.144298	20.071747	0.288773	9.619344	0.000000	0.000000
1422.261212	269.636796	3.247317	0.144295	20.106498	0.288766	9.635999	0.000000	0.000000
1422.281214	269.636796	3.243204	0.144297	20.081033	0.288771	9.623795	0.000000	0.000000
1422.301216	269.636796	3.245470	0.144296	20.095064	0.288768	9.630519	0.000000	0.000000
1422.321218	269.636716	3.249387	0.144293	20.119321	0.288763	9.642144	0.000000	0.000000
1422.341220	269.636796	3.247160	0.144295	20.105526	0.288766	9.635533	0.000000	0.000000
1422.361222	269.636796	3.249901	0.144293	20.122498	0.288763	9.643667	0.000000	0.000000
1422.381224	269.636796	3.251698	0.144292	20.133627	0.288761	9.649000	0.000000	0.000000
1422.401226	269.636796	3.251954	0.144292	20.135211	0.288760	9.649760	0.000000	0.000000
1422.421228	269.636796	3.247115	0.144295	20.105251	0.288766	9.635401	0.000000	0.000000
1422.441230	269.636796	3.246277	0.144295	20.100060	0.288767	9.632913	0.000000	0.000000
1422.461232	269.636796	3.247637	0.144294	20.108480	0.288766	9.636949	0.000000	0.000000
1422.481234	269.636796	3.251261	0.144292	20.130921	0.288761	9.647703	0.000000	0.000000
1422.501236	269.636796	3.245108	0.144296	20.092824	0.288769	9.629445	0.000000	0.000000
1422.521238	269.636796	3.245839	0.144296	20.097348	0.288768	9.631614	0.000000	0.000000
1422.541240	269.636796	3.244199	0.144297	20.087196	0.288770	9.626749	0.000000	0.000000
1422.561242	269.636796	3.244360	0.144296	20.088190	0.288769	9.627225	0.000000	0.000000
1422.581244	269.636796	3.249546	0.144293	20.120303	0.288763	9.642615	0.000000	0.000000
1422.601246	269.636716	3.249080	0.144293	20.117418	0.288764	9.641232	0.000000	0.000000
1422.621248	269.636877	3.249635	0.144293	20.120856	0.288763	9.642880	0.000000	0.000000
1422.641250	269.636796	3.244234	0.144297	20.087414	0.288770	9.626853	0.000000	0.000000
1422.661252	269.636796	3.245083	0.144296	20.092671	0.288769	9.629372	0.000000	0.000000
1422.681254	269.636796	3.241352	0.144298	20.069566	0.288773	9.618299	0.000000	0.000000
1422.701256	269.636796	3.241108	0.144298	20.068055	0.288773	9.617575	0.000000	0.000000
1422.721258	269.636796	3.240081	0.144299	20.061698	0.288775	9.614529	0.000000	0.000000
1422.741260	269.636796	3.237457	0.144301	20.045448	0.288778	9.606741	0.000000	0.000000
1422.761262	269.636796	3.241409	0.144298	20.069917	0.288773	9.618468	0.000000	0.000000
1422.781264	269.636796	3.247480	0.144295	20.107511	0.288766	9.636484	0.000000	0.000000
1422.801266	269.636716	3.248574	0.144294	20.114281	0.288764	9.639729	0.000000	0.000000
1422.821268	269.636716	3.245332	0.144296	20.094212	0.288768	9.630111	0.000000	0.000000
1422.841270	269.636796	3.243637	0.144297	20.083717	0.288770	9.625081	0.000000	0.000000
1422.861272	269.636796	3.248490	0.144294	20.113761	0.288764	9.639480	0.000000	0.000000
1422.881274	269.636716	3.243508	0.144297	20.082917	0.288770	9.624698	0.000000	0.000000
1422.901276	269.636796	3.242864	0.144297	20.078931	0.288771	9.622787	0.000000	0.000000
1422.921278	269.636796	3.243844	0.144297	20.084999	0.288770	9.625696	0.000000	0.000000
1422.941280	269.636796	3.255466	0.144290	20.156955	0.288756	9.660180	0.000000	0.000000
1422.961282	269.636796	3.241995	0.144298	20.073546	0.288772	9.620207	0.000000	0.000000
1422.981284	269.636796	3.241720	0.144298	20.071847	0.288773	9.619393	0.000000	0.000000
1423.001286	269.636796	3.245761	0.144296	20.096866	0.288768	9.631383	0.000000	0.000000
1423.021288	269.636796	3.248791	0.144294	20.115629	0.288764	9.640375	0.000000	0.000000
1423.041290	269.636716	3.244156	0.144297	20.086930	0.288770	9.626621	0.000000	0.000000
1423.061292	269.636796	3.249616	0.144293	20.120734	0.288763	9.642821	0.000000	0.000000
1423.081294	269.636796	3.250867	0.144292	20.128479	0.288762	9.646533	0.000000	0.000000
1423.101296	269.636796	3.251946	0.144292	20.135165	0.288760	9.649737	0.000000	0.000000
1423.121298	269.636796	3.245591	0.144296	20.095813	0.288768	9.630878	0.000000	0.000000
1423.141300	269.636796	3.240643	0.144299	20.065178	0.288774	9.616196	0.000000	0.000000
1423.161302	269.636796	3.243575	0.144297	20.083333	0.288770	9.624897	0.000000	0.000000
1423.181304	269.636796	3.242852	0.144297	20.078855	0.288771	9.622751	0.000000	0.000000
1423.201306	269.636796	3.243956	0.144297	20.085694	0.288770	9.626028	0.000000	0.000000
1423.221308	269.636796	3.246758	0.144295	20.103041	0.288767	9.634342	0.000000	0.000000
1423.241310	269.636716	3.246976	0.144295	20.104388	0.288766	9.634988	0.000000	0.000000
1423.261312	269.636716	3.246551	0.144295	20.101756	0.288767	9.633726	0.000000	0.000000
1423.281314	269.636796	3.248989	0.144294	20.116851	0.288764	9.640961	0.000000	0.000000
1423.301316	269.636796	3.250926	0.144292	20.128846	0.288762	9.646709	0.000000	0.000000
1423.321318	269.636796	3.247613	0.144294	20.108333	0.288766	9.636878	0.000000	0.000000
1423.341320	269.636796	3.251147	0.144292	20.130216	0.288761	9.647365	0.000000	0.000000
1423.361322	269.636796	3.250889	0.144292	20.128620	0.288762	9.646601	0.000000	0.000000
1423.381324	269.636796	3.244127	0.144297	20.086747	0.288770	9.626533	0.000000	0.000000
1423.401326	269.636796	3.240686	0.144299	20.065444	0.288774	9.616324	0.000000	0.000000
1423.421328	269.636796	3.247842	0.144294	20.109749	0.288765	9.637557	0.000000	0.000000
1423.441330	269.636796	3.241613	0.144298	20.071183	0.288773	9.619074	0.000000	0.000000
1423.461332	269.636796	3.243231	0.144297	20.081202	0.288771	9.623876	0.000000	0.000000
1423.481334	269.636796	3.243420	0.144297	20.082372	0.288771	9.624437	0.000000	0.000000
1423.501336	269.636796	3.243039	0.144297	20.080015	0.288771	9.623307	0.000000	0.000000
1423.521338	269.636796	3.242931	0.144297	20.079345	0.288771	9.622986	0.000000	0.000000
1423.541340	269.636796	3.241580	0.144298	20.070982	0.288773	9.618978	0.000000	0.000000
1423.561342	269.636716	3.235012	0.144302	20.030309	0.288781	9.599485	0.000000	0.000000
1423.581344	269.636796	3.241439	0.144298	20.070105	0.288773	9.618558	0.000000	0.000000
1423.601346	269.636796	3.245153	0.144296	20.093104	0.288768	9.629580	0.000000	0.000000
1423.621348	269.636796	3.238978	0.144300	20.054868	0.288776	9.611255	0.000000	0.000000
1423.641350	269.636796	3.242790	0.144297	20.078474	0.288771	9.622568	0.000000	0.000000
1423.661352	269.636796	3.241084	0.144298	20.067908	0.288773	9.617505	0.000000	0.000000
1423.681354	269.636796	3.244735	0.144296	20.090512	0.288769	9.628338	0.000000	0.000000
1423.701356	269.636796	3.244300	0.144296	20.087820	0.288770	9.627047	0.000000	0.000000
1423.721358	269.636796	3.243847	0.144297	20.085016	0.288770	9.625703	0.000000	0.000000
1423.741360	269.636796	3.248745	0.144294	20.115346	0.288764	9.640239	0.000000	0.000000
1423.761362	269.636716	3.244008	0.144297	20.086015	0.288770	9.626182	0.000000	0.000000
1423.781364	269.636796	3.244882	0.144296	20.091424	0.288769	9.628775	0.000000	0.000000
1423.801366	269.636796	3.244781	0.144296	20.090801	0.288769	9.628476	0.000000	0.000000
1423.821368	269.636796	3.247380	0.144295	20.106890	0.288766	9.636187	0.000000	0.000000
1423.841370	269.636796	3.240089	0.144299	20.061750	0.288775	9.614553	0.000000	0.000000
1423.861372	269.636796	3.243904	0.144297	20.085367	0.288770	9.625872	0.000000	0.000000
1423.881374	269.636796	3.252281	0.144292	20.137237	0.288760	9.650730	0.000000	0.000000
1423.901376	269.636796	3.242501	0.144298	20.076680	0.288772	9.621708	0.000000	0.000000
1423.921378	269.636796	3.242342	0.144298	20.075697	0.288772	9.621237	0.000000	0.000000
1423.941380	269.636796	3.244480	0.144296	20.088936	0.288769	9.627582	0.000000	0.000000
1423.961382	269.636796	3.245302	0.144296	20.094027	0.288768	9.630022	0.000000	0.000000
1423.981384	269.636796	3.245481	0.144296	20.095135	0.288768	9.630553	0.000000	0.000000
1424.001386	269.636796	3.243202	0.144297	20.081022	0.288771	9.623789	0.000000	0.000000
1424.021388	269.636796	3.246560	0.144295	20.101816	0.288767	9.633755	0.000000	0.000000
1424.041390	269.636796	3.242304	0.144298	20.075463	0.288772	9.621125	0.000000	0.000000
1424.061392	269.636796	3.245699	0.144296	20.096482	0.288768	9.631199	0.000000	0.000000
1424.081394	269.636796	3.238126	0.144300	20.049592	0.288777	9.608727	0.000000	0.000000
1424.101396	269.636796	3.243019	0.144297	20.079887	0.288771	9.623245	0.000000	0.000000
1424.121398	269.636796	3.237087	0.144301	20.043162	0.288778	9.605645	0.000000	0.000000
1424.141400	269.636716	3.240645	0.144299	20.065189	0.288774	9.616201	0.000000	0.000000
1424.161402	269.636716	3.238478	0.144300	20.051773	0.288776	9.609772	0.000000	0.000000
1424.181404	269.636796	3.238664	0.144300	20.052924	0.288776	9.610324	0.000000	0.000000
1424.201406	269.636796	3.227749	0.144307	19.985343	0.288789	9.577936	0.000000	0.000000
1424.221408	269.636796	3.225909	0.144308	19.973947	0.288791	9.572474	0.000000	0.000000
1424.241410	269.636796	3.222742	0.144310	19.954341	0.288795	9.563078	0.000000	0.000000
1424.261412	269.636796	3.227342	0.144307	19.982822	0.288790	9.576728	0.000000	0.000000
1424.281414	269.636796	3.223013	0.144310	19.956020	0.288795	9.563883	0.000000	0.000000
1424.301416	269.636796	3.218466	0.144312	19.927863	0.288800	9.550388	0.000000	0.000000
1424.321418	269.636796	3.224806	0.144309	19.967117	0.288793	9.569201	0.000000	0.000000
1424.341420	269.636796	3.222640	0.144310	19.953706	0.288795	9.562774	0.000000	0.000000
1424.361422	269.636796	3.227067	0.144307	19.981121	0.288790	9.575912	0.000000	0.000000
1424.381424	269.636796	3.226741	0.144307	19.979098	0.288790	9.574943	0.000000	0.000000
1424.401426	269.636796	3.227288	0.144307	19.982488	0.288790	9.576567	0.000000	0.000000
1424.421428	269.636796	3.220491	0.144311	19.940402	0.288798	9.556398	0.000000	0.000000
1424.441430	269.636796	3.228763	0.144306	19.991618	0.288788	9.580943	0.000000	0.000000
1424.461432	269.636796	3.225357	0.144308	19.970531	0.288792	9.570837	0.000000	0.000000
1424.481434	269.636796	3.225960	0.144308	19.974266	0.288791	9.572627	0.000000	0.000000
1424.501436	269.636716	3.223633	0.144309	19.959859	0.288794	9.565722	0.000000	0.000000
1424.521438	269.636796	3.223349	0.144309	19.958098	0.288795	9.564878	0.000000	0.000000
1424.541440	269.636796	3.229027	0.144306	19.993255	0.288788	9.581727	0.000000	0.000000
1424.561442	269.636796	3.225783	0.144308	19.973166	0.288792	9.572100	0.000000	0.000000
1424.581444	269.636796	3.226891	0.144307	19.980032	0.288790	9.575390	0.000000	0.000000
1424.601446	269.636796	3.223552	0.144309	19.959353	0.288794	9.565480	0.000000	0.000000
1424.621448	269.636796	3.222470	0.144310	19.952658	0.288796	9.562271	0.000000	0.000000
1424.641450	269.636796	3.224913	0.144308	19.967784	0.288793	9.569520	0.000000	0.000000
1424.661452	269.636796	3.230274	0.144305	20.000975	0.288786	9.585427	0.000000	0.000000
1424.681454	269.636796	3.230134	0.144305	20.000107	0.288786	9.585011	0.000000	0.000000
1424.701456	269.636796	3.227412	0.144307	19.983255	0.288790	9.576935	0.000000	0.000000
1424.721458	269.636796	3.221244	0.144311	19.945066	0.288797	9.558633	0.000000	0.000000
1424.741460	269.636796	3.227467	0.144307	19.983598	0.288790	9.577099	0.000000	0.000000
1424.761462	269.636796	3.219696	0.144312	19.935477	0.288799	9.554037	0.000000	0.000000
1424.781464	269.636796	3.233196	0.144303	20.019068	0.288783	9.594098	0.000000	0.000000
1424.801466	269.636716	3.228578	0.144306	19.990472	0.288788	9.580394	0.000000	0.000000
1424.821468	269.636796	3.226766	0.144307	19.979256	0.288790	9.575018	0.000000	0.000000
1424.841470	269.636796	3.224509	0.144309	19.965279	0.288793	9.568320	0.000000	0.000000
1424.861472	269.636796	3.220200	0.144311	19.938600	0.288798	9.555534	0.000000	0.000000
1424.881474	269.636796	3.223023	0.144310	19.956080	0.288795	9.563911	0.000000	0.000000
1424.901476	269.636796	3.215174	0.144314	19.907483	0.288804	9.540621	0.000000	0.000000
1424.921478	269.636716	3.221787	0.144310	19.948428	0.288796	9.560244	0.000000	0.000000
1424.941480	269.636796	3.212614	0.144316	19.891628	0.288807	9.533023	0.000000	0.000000
1424.961482	269.636796	3.217777	0.144313	19.923599	0.288801	9.548345	0.000000	0.000000
1424.981484	269.636796	3.218600	0.144312	19.928693	0.288800	9.550786	0.000000	0.000000
1425.001486	269.636796	3.226325	0.144308	19.976523	0.288791	9.573708	0.000000	0.000000
1425.021488	269.636796	3.217529	0.144313	19.922064	0.288801	9.547609	0.000000	0.000000
1425.041490	269.636796	3.218556	0.144312	19.928421	0.288800	9.550656	0.000000	0.000000
1425.061492	269.636796	3.225290	0.144308	19.970114	0.288792	9.570637	0.000000	0.000000
1425.081494	269.636796	3.227192	0.144307	19.981891	0.288790	9.576281	0.000000	0.000000
1425.101496	269.636796	3.224600	0.144309	19.965843	0.288793	9.568590	0.000000	0.000000
1425.121498	269.636796	3.227255	0.144307	19.982281	0.288790	9.576468	0.000000	0.000000
1425.141500	269.636796	3.225535	0.144308	19.971631	0.288792	9.571364	0.000000	0.000000
1425.161502	269.636796	3.223368	0.144309	19.958217	0.288795	9.564936	0.000000	0.000000
1425.181504	269.636796	3.222676	0.144310	19.953930	0.288795	9.562881	0.000000	0.000000
1425.201506	269.636796	3.220075	0.144311	19.937827	0.288798	9.555163	0.000000	0.000000
1425.221508	269.636716	3.211232	0.144317	19.883071	0.288809	9.528922	0.000000	0.000000
1425.241510	269.636796	3.217709	0.144313	19.923177	0.288801	9.548143	0.000000	0.000000
1425.261512	269.636796	3.223920	0.144309	19.961634	0.288794	9.566573	0.000000	0.000000
1425.281514	269.636716	3.221260	0.144311	19.945164	0.288797	9.558680	0.000000	0.000000
1425.301516	269.636796	3.220219	0.144311	19.938720	0.288798	9.555591	0.000000	0.000000
1425.321518	269.636796	3.219394	0.144312	19.933610	0.288799	9.553142	0.000000	0.000000
1425.341520	269.636796	3.213783	0.144315	19.898866	0.288806	9.536492	0.000000	0.000000
1425.361522	269.636796	3.217515	0.144313	19.921977	0.288802	9.547567	0.000000	0.000000
1425.381524	269.636796	3.216440	0.144314	19.915318	0.288803	9.544376	0.000000	0.000000
1425.401526	269.636796	3.216346	0.144314	19.914738	0.288803	9.544098	0.000000	0.000000
1425.421528	269.636796	3.222777	0.144310	19.954553	0.288795	9.563180	0.000000	0.000000
1425.441530	269.636716	3.222446	0.144310	19.952506	0.288796	9.562198	0.000000	0.000000
1425.461532	269.636796	3.225580	0.144308	19.971911	0.288792	9.571498	0.000000	0.000000
1425.481534	269.636796	3.216134	0.144314	19.913423	0.288803	9.543468	0.000000	0.000000
1425.501536	269.636796	3.218457	0.144312	19.927806	0.288800	9.550361	0.000000	0.000000
1425.521538	269.636796	3.216251	0.144314	19.914150	0.288803	9.543816	0.000000	0.000000
1425.541540	269.636796	3.216915	0.144313	19.918258	0.288802	9.545785	0.000000	0.000000
1425.561542	269.636716	3.215747	0.144314	19.911027	0.288804	9.542320	0.000000	0.000000
1425.581544	269.636796	3.211831	0.144317	19.886784	0.288808	9.530702	0.000000	0.000000
1425.601546	269.636796	3.214540	0.144315	19.903557	0.288805	9.538740	0.000000	0.000000
1425.621548	269.636796	3.211817	0.144317	19.886692	0.288808	9.530657	0.000000	0.000000
1425.641550	269.636796	3.213043	0.144316	19.894285	0.288807	9.534296	0.000000	0.000000
1425.661552	269.636796	3.220829	0.144311	19.942496	0.288798	9.557401	0.000000	0.000000
1425.681554	269.636796	3.217189	0.144313	19.919954	0.288802	9.546598	0.000000	0.000000
1425.701556	269.636796	3.210822	0.144317	19.880534	0.288810	9.527706	0.000000	0.000000
1425.721558	269.636716	3.220289	0.144311	19.939150	0.288798	9.555798	0.000000	0.000000
1425.741560	269.636796	3.215484	0.144314	19.909399	0.288804	9.541540	0.000000	0.000000
1425.761562	269.636716	3.218996	0.144312	19.931143	0.288800	9.551960	0.000000	0.000000
1425.781564	269.636796	3.215130	0.144315	19.907205	0.288804	9.540488	0.000000	0.000000
1425.801566	269.636796	3.212650	0.144316	19.891854	0.288807	9.533131	0.000000	0.000000
1425.821568	269.636716	3.216726	0.144313	19.917090	0.288802	9.545226	0.000000	0.000000
1425.841570	269.636716	3.218104	0.144313	19.925625	0.288801	9.549316	0.000000	0.000000
1425.861572	269.636796	3.210887	0.144317	19.880939	0.288809	9.527900	0.000000	0.000000
1425.881574	269.636796	3.212581	0.144316	19.891423	0.288807	9.532925	0.000000	0.000000
1425.901576	269.636796	3.217142	0.144313	19.919668	0.288802	9.546461	0.000000	0.000000
1425.921578	269.636796	3.221050	0.144311	19.943862	0.288797	9.558056	0.000000	0.000000
1425.941580	269.636796	3.215812	0.144314	19.911430	0.288804	9.542513	0.000000	0.000000
1425.961582	269.636796	3.216127	0.144314	19.913380	0.288803	9.543447	0.000000	0.000000
1425.981584	269.636716	3.218608	0.144312	19.928745	0.288800	9.550811	0.000000	0.000000
1426.001586	269.636716	3.214659	0.144315	19.904292	0.288805	9.539092	0.000000	0.000000
1426.021588	269.636796	3.210346	0.144317	19.877588	0.288810	9.526294	0.000000	0.000000
1426.041590	269.636796	3.210316	0.144317	19.877400	0.288810	9.526204	0.000000	0.000000
1426.061592	269.636796	3.212308	0.144316	19.889736	0.288808	9.532116	0.000000	0.000000
1426.081594	269.636796	3.215247	0.144314	19.907932	0.288804	9.540836	0.000000	0.000000
1426.101596	269.636796	3.215069	0.144315	19.906829	0.288804	9.540308	0.000000	0.000000
1426.121598	269.636796	3.213111	0.144316	19.894704	0.288807	9.534497	0.000000	0.000000
1426.141600	269.636796	3.212331	0.144316	19.889874	0.288808	9.532182	0.000000	0.000000
1426.161602	269.636796	3.212487	0.144316	19.890846	0.288808	9.532648	0.000000	0.000000
1426.181604	269.636796	3.211077	0.144317	19.882116	0.288809	9.528464	0.000000	0.000000
1426.201606	269.636796	3.213973	0.144315	19.900043	0.288806	9.537055	0.000000	0.000000
1426.221608	269.636796	3.210385	0.144317	19.877831	0.288810	9.526410	0.000000	0.000000
1426.241610	269.636796	3.211183	0.144317	19.882766	0.288809	9.528776	0.000000	0.000000
1426.261612	269.636796	3.214093	0.144315	19.900788	0.288806	9.537413	0.000000	0.000000
1426.281614	269.636796	3.217677	0.144313	19.922979	0.288801	9.548048	0.000000	0.000000
1426.301616	269.636796	3.221611	0.144311	19.947336	0.288797	9.559721	0.000000	0.000000
1426.321618	269.636796	3.212380	0.144316	19.890179	0.288808	9.532329	0.000000	0.000000
1426.341620	269.636796	3.212258	0.144316	19.889422	0.288808	9.531966	0.000000	0.000000
1426.361622	269.636796	3.216420	0.144314	19.915198	0.288803	9.544319	0.000000	0.000000
1426.381624	269.636796	3.213152	0.144316	19.894963	0.288807	9.534621	0.000000	0.000000
1426.401626	269.636796	3.220016	0.144311	19.937459	0.288799	9.554987	0.000000	0.000000
1426.421628	269.636796	3.221073	0.144311	19.944004	0.288797	9.558124	0.000000	0.000000
1426.441630	269.636796	3.214189	0.144315	19.901379	0.288805	9.537696	0.000000	0.000000
1426.461632	269.636796	3.219259	0.144312	19.932774	0.288799	9.552742	0.000000	0.000000
1426.480634	269.636796	3.213781	0.144315	19.898858	0.288806	9.536488	0.000000	0.000000
1426.500636	269.636796	3.217850	0.144313	19.924051	0.288801	9.548562	0.000000	0.000000
1426.520638	269.636716	3.213778	0.144315	19.898839	0.288806	9.536479	0.000000	0.000000
1426.540640	269.636796	3.220553	0.144311	19.940789	0.288798	9.556583	0.000000	0.000000
1426.560642	269.636796	3.219734	0.144312	19.935717	0.288799	9.554152	0.000000	0.000000
1426.580644	269.636796	3.217083	0.144313	19.919303	0.288802	9.546286	0.000000	0.000000
1426.600646	269.636796	3.215355	0.144314	19.908602	0.288804	9.541157	0.000000	0.000000
1426.620648	269.636796	3.212459	0.144316	19.890672	0.288808	9.532565	0.000000	0.000000
1426.640650	269.636796	3.215928	0.144314	19.912146	0.288803	9.542856	0.000000	0.000000
1426.660652	269.636796	3.217460	0.144313	19.921637	0.288802	9.547404	0.000000	0.000000
1426.680654	269.636716	3.212072	0.144316	19.888271	0.288808	9.531414	0.000000	0.000000
1426.700656	269.636796	3.221357	0.144311	19.945765	0.288797	9.558968	0.000000	0.000000
1426.720658	269.636716	3.221794	0.144310	19.948471	0.288796	9.560265	0.000000	0.000000
1426.740660	269.636716	3.211744	0.144317	19.886243	0.288808	9.530442	0.000000	0.000000
1426.760662	269.636796	3.218801	0.144312	19.929937	0.288800	9.551382	0.000000	0.000000
1426.780664	269.636716	3.221326	0.144311	19.945575	0.288797	9.558877	0.000000	0.000000
1426.800666	269.636796	3.216858	0.144313	19.917910	0.288802	9.545618	0.000000	0.000000
1426.820668	269.636796	3.218892	0.144312	19.930503	0.288800	9.551654	0.000000	0.000000
1426.840670	269.636716	3.216387	0.144314	19.914988	0.288803	9.544218	0.000000	0.000000
1426.860672	269.636796	3.208883	0.144318	19.868525	0.288812	9.521951	0.000000	0.000000
1426.880674	269.636796	3.217330	0.144313	19.920831	0.288802	9.547018	0.000000	0.000000
1426.900676	269.636796	3.215576	0.144314	19.909971	0.288804	9.541814	0.000000	0.000000
1426.920678	269.636796	3.217181	0.144313	19.919905	0.288802	9.546575	0.000000	0.000000
1426.940680	269.636796	3.214804	0.144315	19.905191	0.288805	9.539523	0.000000	0.000000
1426.960682	269.636796	3.217613	0.144313	19.922584	0.288801	9.547858	0.000000	0.000000
1426.980684	269.636796	3.214740	0.144315	19.904790	0.288805	9.539331	0.000000	0.000000
1427.000686	269.636796	3.217361	0.144313	19.921024	0.288802	9.547111	0.000000	0.000000
1427.020688	269.636796	3.218601	0.144312	19.928701	0.288800	9.550790	0.000000	0.000000
1427.040690	269.636796	3.222216	0.144310	19.951085	0.288796	9.561517	0.000000	0.000000
1427.060692	269.636796	3.218083	0.144313	19.925492	0.288801	9.549252	0.000000	0.000000
1427.080694	269.636796	3.213314	0.144316	19.895962	0.288807	9.535100	0.000000	0.000000
1427.100696	269.636796	3.217685	0.144313	19.923030	0.288801	9.548072	0.000000	0.000000
1427.120698	269.636796	3.220259	0.144311	19.938965	0.288798	9.555709	0.000000	0.000000
1427.140700	269.636796	3.223024	0.144310	19.956086	0.288795	9.563914	0.000000	0.000000
1427.160702	269.636716	3.215602	0.144314	19.910129	0.288804	9.541889	0.000000	0.000000
1427.180704	269.636796	3.209857	0.144318	19.874558	0.288811	9.524842	0.000000	0.000000
1427.200706	269.636796	3.213362	0.144316	19.896261	0.288806	9.535243	0.000000	0.000000
1427.220708	269.636796	3.214158	0.144315	19.901189	0.288806	9.537605	0.000000	0.000000
1427.240710	269.636796	3.216194	0.144314	19.913793	0.288803	9.543646	0.000000	0.000000
1427.260712	269.636796	3.215059	0.144315	19.906770	0.288804	9.540279	0.000000	0.000000
1427.280714	269.636796	3.214700	0.144315	19.904545	0.288805	9.539213	0.000000	0.000000
1427.300716	269.636796	3.213107	0.144316	19.894682	0.288807	9.534486	0.000000	0.000000
1427.320718	269.636796	3.216828	0.144313	19.917725	0.288802	9.545529	0.000000	0.000000
1427.340720	269.636796	3.209396	0.144318	19.871702	0.288811	9.523473	0.000000	0.000000
1427.360722	269.636796	3.211424	0.144317	19.884264	0.288809	9.529493	0.000000	0.000000
1427.380724	269.636796	3.213935	0.144315	19.899808	0.288806	9.536943	0.000000	0.000000
1427.400726	269.636796	3.220432	0.144311	19.940037	0.288798	9.556223	0.000000	0.000000
1427.420728	269.636796	3.222270	0.144310	19.951420	0.288796	9.561678	0.000000	0.000000
1427.440730	269.636796	3.223728	0.144309	19.960447	0.288794	9.566004	0.000000	0.000000
1427.460732	269.636716	3.223534	0.144309	19.959241	0.288794	9.565426	0.000000	0.000000
1427.480734	269.636796	3.222324	0.144310	19.951749	0.288796	9.561836	0.000000	0.000000
1427.500736	269.636796	3.218631	0.144312	19.928884	0.288800	9.550877	0.000000	0.000000
1427.520738	269.636716	3.216940	0.144313	19.918416	0.288802	9.545861	0.000000	0.000000
1427.540740	269.636796	3.211816	0.144317	19.886686	0.288808	9.530655	0.000000	0.000000
1427.560742	269.636796	3.220021	0.144311	19.937492	0.288799	9.555003	0.000000	0.000000
1427.580744	269.636796	3.215557	0.144314	19.909854	0.288804	9.541758	0.000000	0.000000
1427.600746	269.636796	3.213338	0.144316	19.896114	0.288807	9.535173	0.000000	0.000000
1427.620748	269.636796	3.213424	0.144316	19.896648	0.288806	9.535428	0.000000	0.000000
1427.640750	269.636796	3.217159	0.144313	19.919769	0.288802	9.546509	0.000000	0.000000
1427.660752	269.636796	3.219156	0.144312	19.932137	0.288800	9.552437	0.000000	0.000000
1427.680754	269.636796	3.217963	0.144313	19.924748	0.288801	9.548896	0.000000	0.000000
1427.700756	269.636796	3.217406	0.144313	19.921299	0.288802	9.547243	0.000000	0.000000
1427.720758	269.636796	3.212608	0.144316	19.891595	0.288807	9.533007	0.000000	0.000000
1427.740760	269.636796	3.215272	0.144314	19.908085	0.288804	9.540910	0.000000	0.000000
1427.760762	269.636796	3.217336	0.144313	19.920866	0.288802	9.547035	0.000000	0.000000
1427.780764	269.636796	3.212353	0.144316	19.890013	0.288808	9.532249	0.000000	0.000000
1427.800766	269.636796	3.210940	0.144317	19.881263	0.288809	9.528056	0.000000	0.000000
1427.820768	269.636796	3.220248	0.144311	19.938899	0.288798	9.555677	0.000000	0.000000
1427.840770	269.636796	3.217366	0.144313	19.921054	0.288802	9.547125	0.000000	0.000000
1427.860772	269.636796	3.222560	0.144310	19.953211	0.288795	9.562536	0.000000	0.000000
1427.880774	269.636716	3.219257	0.144312	19.932760	0.288799	9.552735	0.000000	0.000000
1427.900776	269.636796	3.215277	0.144314	19.908120	0.288804	9.540927	0.000000	0.000000
1427.920778	269.636796	3.224666	0.144309	19.966254	0.288793	9.568787	0.000000	0.000000
1427.940780	269.636796	3.214954	0.144315	19.906116	0.288805	9.539966	0.000000	0.000000
1427.960782	269.636796	3.212903	0.144316	19.893419	0.288807	9.533881	0.000000	0.000000
1427.980784	269.636796	3.215360	0.144314	19.908634	0.288804	9.541173	0.000000	0.000000
1428.000786	269.636796	3.218004	0.144313	19.925001	0.288801	9.549017	0.000000	0.000000
1428.020788	269.636796	3.215645	0.144314	19.910399	0.288804	9.542019	0.000000	0.000000
1428.040790	269.636796	3.219130	0.144312	19.931976	0.288800	9.552360	0.000000	0.000000
1428.060792	269.636796	3.209359	0.144318	19.871474	0.288811	9.523364	0.000000	0.000000
1428.080794	269.636796	3.216586	0.144314	19.916222	0.288803	9.544809	0.000000	0.000000
1428.100796	269.636796	3.209306	0.144318	19.871144	0.288811	9.523206	0.000000	0.000000
1428.120798	269.636796	3.208803	0.144318	19.868033	0.288812	9.521715	0.000000	0.000000
1428.140800	269.636796	3.215725	0.144314	19.910894	0.288804	9.542256	0.000000	0.000000
1428.160802	269.636796	3.221951	0.144310	19.949443	0.288796	9.560731	0.000000	0.000000
1428.180804	269.636716	3.212639	0.144316	19.891783	0.288807	9.533097	0.000000	0.000000
1428.200806	269.636796	3.214759	0.144315	19.904910	0.288805	9.539388	0.000000	0.000000
1428.220808	269.636796	3.218080	0.144313	19.925472	0.288801	9.549243	0.000000	0.000000
1428.240810	269.636716	3.211408	0.144317	19.884163	0.288809	9.529445	0.000000	0.000000
1428.260812	269.636796	3.215841	0.144314	19.911610	0.288804	9.542599	0.000000	0.000000
1428.280814	269.636796	3.224933	0.144308	19.967906	0.288793	9.569579	0.000000	0.000000
1428.300816	269.636796	3.218412	0.144312	19.927531	0.288800	9.550229	0.000000	0.000000
1428.320818	269.636796	3.217821	0.144313	19.923872	0.288801	9.548476	0.000000	0.000000
1428.340820	269.636796	3.211124	0.144317	19.882407	0.288809	9.528604	0.000000	0.000000
1428.360822	269.636796	3.213720	0.144315	19.898480	0.288806	9.536307	0.000000	0.000000
1428.380824	269.636796	3.208672	0.144319	19.867221	0.288812	9.521326	0.000000	0.000000
1428.400826	269.636796	3.216311	0.144314	19.914520	0.288803	9.543994	0.000000	0.000000
1428.420828	269.636796	3.213057	0.144316	19.894372	0.288807	9.534338	0.000000	0.000000
1428.440830	269.636716	3.212608	0.144316	19.891595	0.288807	9.533007	0.000000	0.000000
1428.460832	269.636796	3.211689	0.144317	19.885902	0.288808	9.530279	0.000000	0.000000
1428.480834	269.636796	3.211336	0.144317	19.883714	0.288809	9.529230	0.000000	0.000000
1428.500836	269.636796	3.216426	0.144314	19.915231	0.288803	9.544334	0.000000	0.000000
1428.520838	269.636796	3.215204	0.144314	19.907665	0.288804	9.540709	0.000000	0.000000
1428.540840	269.636796	3.221502	0.144311	19.946664	0.288797	9.559398	0.000000	0.000000
1428.560842	269.636796	3.217265	0.144313	19.920425	0.288802	9.546824	0.000000	0.000000
1428.580844	269.636796	3.218262	0.144313	19.926602	0.288801	9.549784	0.000000	0.000000
1428.600846	269.636796	3.220776	0.144311	19.942169	0.288798	9.557244	0.000000	0.000000
1428.620848	269.636796	3.217512	0.144313	19.921958	0.288802	9.547558	0.000000	0.000000
1428.640850	269.636796	3.215161	0.144315	19.907398	0.288804	9.540581	0.000000	0.000000
1428.660852	269.636716	3.216289	0.144314	19.914381	0.288803	9.543927	0.000000	0.000000
1428.680854	269.636796	3.211383	0.144317	19.884010	0.288809	9.529372	0.000000	0.000000
1428.700856	269.636716	3.221475	0.144311	19.946498	0.288797	9.559319	0.000000	0.000000
1428.720858	269.636796	3.218944	0.144312	19.930822	0.288800	9.551806	0.000000	0.000000
1428.740860	269.636716	3.218148	0.144313	19.925897	0.288801	9.549446	0.000000	0.000000
1428.760862	269.636716	3.217981	0.144313	19.924860	0.288801	9.548949	0.000000	0.000000
1428.780864	269.636796	3.217618	0.144313	19.922614	0.288801	9.547873	0.000000	0.000000
1428.800866	269.636796	3.214384	0.144315	19.902591	0.288805	9.538277	0.000000	0.000000
1428.820868	269.636796	3.213452	0.144316	19.896819	0.288806	9.535511	0.000000	0.000000
1428.840870	269.636796	3.210313	0.144317	19.877384	0.288810	9.526196	0.000000	0.000000
1428.860872	269.636716	3.215814	0.144314	19.911441	0.288803	9.542518	0.000000	0.000000
1428.880874	269.636796	3.217260	0.144313	19.920398	0.288802	9.546811	0.000000	0.000000
1428.900876	269.636796	3.226308	0.144308	19.976417	0.288791	9.573658	0.000000	0.000000
1428.920878	269.636796	3.215803	0.144314	19.911373	0.288804	9.542486	0.000000	0.000000
1428.940880	269.636796	3.215341	0.144314	19.908512	0.288804	9.541114	0.000000	0.000000
1428.960882	269.636796	3.216810	0.144313	19.917613	0.288802	9.545476	0.000000	0.000000
1428.980884	269.636796	3.222866	0.144310	19.955108	0.288795	9.563446	0.000000	0.000000
1429.000886	269.636796	3.214907	0.144315	19.905825	0.288805	9.539827	0.000000	0.000000
1429.020888	269.636796	3.215383	0.144314	19.908776	0.288804	9.541241	0.000000	0.000000
1429.040890	269.636796	3.217439	0.144313	19.921506	0.288802	9.547342	0.000000	0.000000
1429.060892	269.636796	3.216820	0.144313	19.917673	0.288802	9.545505	0.000000	0.000000
1429.080894	269.636796	3.210460	0.144317	19.878293	0.288810	9.526632	0.000000	0.000000
1429.100896	269.636796	3.217827	0.144313	19.923904	0.288801	9.548491	0.000000	0.000000
1429.120898	269.636796	3.218192	0.144313	19.926167	0.288801	9.549575	0.000000	0.000000
1429.140900	269.636796	3.217741	0.144313	19.923376	0.288801	9.548238	0.000000	0.000000
1429.160902	269.636716	3.211473	0.144317	19.884563	0.288809	9.529637	0.000000	0.000000
1429.180904	269.636796	3.214904	0.144315	19.905806	0.288805	9.539818	0.000000	0.000000
1429.200906	269.636796	3.213982	0.144315	19.900097	0.288806	9.537082	0.000000	0.000000
1429.220908	269.636716	3.208054	0.144319	19.863394	0.288813	9.519492	0.000000	0.000000
1429.240910	269.636796	3.210081	0.144318	19.875947	0.288810	9.525508	0.000000	0.000000
1429.260912	269.636796	3.208386	0.144319	19.865449	0.288812	9.520477	0.000000	0.000000
1429.280914	269.636796	3.204596	0.144321	19.841985	0.288817	9.509231	0.000000	0.000000
1429.300916	269.636796	3.212865	0.144316	19.893185	0.288807	9.533769	0.000000	0.000000
1429.320918	269.636796	3.207265	0.144319	19.858512	0.288814	9.517152	0.000000	0.000000
1429.340920	269.636796	3.219868	0.144312	19.936542	0.288799	9.554548	0.000000	0.000000
1429.360922	269.636796	3.211830	0.144317	19.886774	0.288808	9.530696	0.000000	0.000000
1429.380924	269.636796	3.219831	0.144312	19.936313	0.288799	9.554438	0.000000	0.000000
1429.400926	269.636796	3.220138	0.144311	19.938213	0.288798	9.555349	0.000000	0.000000
1429.420928	269.636796	3.216870	0.144313	19.917980	0.288802	9.545652	0.000000	0.000000
1429.440930	269.636796	3.215697	0.144314	19.910717	0.288804	9.542171	0.000000	0.000000
1429.460932	269.636796	3.213085	0.144316	19.894546	0.288807	9.534421	0.000000	0.000000
1429.480934	269.636796	3.210356	0.144317	19.877651	0.288810	9.526324	0.000000	0.000000
1429.500936	269.636796	3.217176	0.144313	19.919875	0.288802	9.546560	0.000000	0.000000
1429.520938	269.636796	3.220714	0.144311	19.941780	0.288798	9.557058	0.000000	0.000000
1429.540940	269.636796	3.211778	0.144317	19.886452	0.288808	9.530542	0.000000	0.000000
1429.560942	269.636716	3.214163	0.144315	19.901219	0.288805	9.537619	0.000000	0.000000
1429.580944	269.636796	3.213806	0.144315	19.899008	0.288806	9.536560	0.000000	0.000000
1429.600946	269.636796	3.214230	0.144315	19.901635	0.288805	9.537819	0.000000	0.000000
1429.620948	269.636796	3.211059	0.144317	19.881999	0.288809	9.528408	0.000000	0.000000
1429.640950	269.636796	3.215790	0.144314	19.911297	0.288804	9.542449	0.000000	0.000000
1429.660952	269.636796	3.211183	0.144317	19.882766	0.288809	9.528776	0.000000	0.000000
1429.680954	269.636796	3.213808	0.144315	19.899024	0.288806	9.536567	0.000000	0.000000
1429.700956	269.636796	3.206097	0.144320	19.851276	0.288815	9.513684	0.000000	0.000000
1429.720958	269.636796	3.220668	0.144311	19.941499	0.288798	9.556923	0.000000	0.000000
1429.740960	269.636796	3.217088	0.144313	19.919333	0.288802	9.546301	0.000000	0.000000
1429.760962	269.636796	3.214314	0.144315	19.902155	0.288805	9.538068	0.000000	0.000000
1429.780964	269.636796	3.211144	0.144317	19.882529	0.288809	9.528662	0.000000	0.000000
1429.800966	269.636796	3.209945	0.144318	19.875105	0.288811	9.525104	0.000000	0.000000
1429.820968	269.636796	3.217652	0.144313	19.922824	0.288801	9.547973	0.000000	0.000000
1429.840970	269.636796	3.217658	0.144313	19.922862	0.288801	9.547991	0.000000	0.000000
1429.860972	269.636716	3.219562	0.144312	19.934647	0.288799	9.553640	0.000000	0.000000
1429.880974	269.636796	3.217845	0.144313	19.924016	0.288801	9.548545	0.000000	0.000000
1429.900976	269.636796	3.214551	0.144315	19.903622	0.288805	9.538771	0.000000	0.000000
1429.920978	269.636796	3.208023	0.144319	19.863200	0.288813	9.519399	0.000000	0.000000
1429.940980	269.636796	3.210429	0.144317	19.878100	0.288810	9.526540	0.000000	0.000000
1429.960982	269.636796	3.214627	0.144315	19.904093	0.288805	9.538997	0.000000	0.000000
1429.980984	269.636796	3.219649	0.144312	19.935191	0.288799	9.553900	0.000000	0.000000
1430.000986	269.636796	3.216040	0.144314	19.912843	0.288803	9.543190	0.000000	0.000000
1430.020988	269.636796	3.216056	0.144314	19.912944	0.288803	9.543238	0.000000	0.000000
1430.040990	269.636796	3.219419	0.144312	19.933765	0.288799	9.553217	0.000000	0.000000
1430.060992	269.636716	3.213130	0.144316	19.894826	0.288807	9.534556	0.000000	0.000000
1430.080994	269.636716	3.213775	0.144315	19.898817	0.288806	9.536468	0.000000	0.000000
1430.100996	269.636796	3.213706	0.144315	19.898390	0.288806	9.536263	0.000000	0.000000
1430.120998	269.636796	3.216083	0.144314	19.913107	0.288803	9.543317	0.000000	0.000000
1430.141000	269.636796	3.219340	0.144312	19.933278	0.288799	9.552983	0.000000	0.000000
1430.161002	269.636796	3.216837	0.144313	19.917776	0.288802	9.545554	0.000000	0.000000
1430.181004	269.636796	3.215658	0.144314	19.910480	0.288804	9.542058	0.000000	0.000000
1430.201006	269.636796	3.219571	0.144312	19.934704	0.288799	9.553667	0.000000	0.000000
1430.221008	269.636716	3.212603	0.144316	19.891560	0.288807	9.532990	0.000000	0.000000
1430.241010	269.636796	3.215763	0.144314	19.911128	0.288804	9.542368	0.000000	0.000000
1430.261012	269.636796	3.208721	0.144318	19.867526	0.288812	9.521472	0.000000	0.000000
1430.281014	269.636796	3.203348	0.144322	19.834259	0.288818	9.505529	0.000000	0.000000
1430.301016	269.636796	3.212707	0.144316	19.892205	0.288807	9.533299	0.000000	0.000000
1430.321018	269.636796	3.214284	0.144315	19.901973	0.288805	9.537980	0.000000	0.000000
1430.341020	269.636716	3.212690	0.144316	19.892099	0.288807	9.533248	0.000000	0.000000
1430.361022	269.636796	3.212161	0.144316	19.888826	0.288808	9.531680	0.000000	0.000000
1430.381024	269.636716	3.214244	0.144315	19.901722	0.288805	9.537860	0.000000	0.000000
1430.401026	269.636796	3.215131	0.144315	19.907216	0.288804	9.540493	0.000000	0.000000
1430.421028	269.636796	3.210064	0.144318	19.875843	0.288810	9.525458	0.000000	0.000000
1430.441030	269.636796	3.211260	0.144317	19.883245	0.288809	9.529005	0.000000	0.000000
1430.461032	269.636796	3.214105	0.144315	19.900859	0.288806	9.537447	0.000000	0.000000
1430.481034	269.636796	3.212666	0.144316	19.891952	0.288807	9.533178	0.000000	0.000000
1430.501036	269.636796	3.214477	0.144315	19.903165	0.288805	9.538552	0.000000	0.000000
1430.521038	269.636796	3.213722	0.144315	19.898488	0.288806	9.536310	0.000000	0.000000
1430.541040	269.636796	3.212327	0.144316	19.889850	0.288808	9.532171	0.000000	0.000000
1430.561042	269.636796	3.209870	0.144318	19.874637	0.288811	9.524880	0.000000	0.000000
1430.581044	269.636796	3.208568	0.144319	19.866579	0.288812	9.521018	0.000000	0.000000
1430.601046	269.636796	3.212243	0.144316	19.889333	0.288808	9.531923	0.000000	0.000000
1430.621048	269.636796	3.209544	0.144318	19.872620	0.288811	9.523913	0.000000	0.000000
1430.641050	269.636716	3.210107	0.144318	19.876105	0.288810	9.525583	0.000000	0.000000
1430.661052	269.636796	3.215837	0.144314	19.911583	0.288804	9.542586	0.000000	0.000000
1430.681054	269.636796	3.214686	0.144315	19.904458	0.288805	9.539172	0.000000	0.000000
1430.701056	269.636716	3.212695	0.144316	19.892129	0.288807	9.533263	0.000000	0.000000
1430.721058	269.636796	3.216424	0.144314	19.915217	0.288803	9.544328	0.000000	0.000000
1430.741060	269.636796	3.210894	0.144317	19.880980	0.288809	9.527920	0.000000	0.000000
1430.761062	269.636716	3.213012	0.144316	19.894097	0.288807	9.534206	0.000000	0.000000
1430.781064	269.636796	3.213227	0.144316	19.895423	0.288807	9.534841	0.000000	0.000000
1430.801066	269.636796	3.211983	0.144316	19.887721	0.288808	9.531150	0.000000	0.000000
1430.821068	269.636796	3.212400	0.144316	19.890302	0.288808	9.532387	0.000000	0.000000
1430.841070	269.636796	3.208832	0.144318	19.868212	0.288812	9.521801	0.000000	0.000000
1430.861072	269.636716	3.205897	0.144320	19.850038	0.288815	9.513091	0.000000	0.000000
1430.881074	269.636796	3.204670	0.144321	19.842442	0.288817	9.509451	0.000000	0.000000
1430.901076	269.636796	3.204595	0.144321	19.841977	0.288817	9.509227	0.000000	0.000000
1430.921078	269.636796	3.211034	0.144317	19.881849	0.288809	9.528336	0.000000	0.000000
1430.941080	269.636796	3.208379	0.144319	19.865406	0.288812	9.520456	0.000000	0.000000
1430.961082	269.636716	3.210052	0.144318	19.875764	0.288810	9.525420	0.000000	0.000000
1430.981084	269.636796	3.210120	0.144318	19.876186	0.288810	9.525622	0.000000	0.000000
1431.001086	269.636796	3.209364	0.144318	19.871504	0.288811	9.523378	0.000000	0.000000
1431.021088	269.636796	3.207580	0.144319	19.860459	0.288813	9.518085	0.000000	0.000000
1431.041090	269.636796	3.208635	0.144319	19.866990	0.288812	9.521215	0.000000	0.000000
1431.061092	269.636796	3.215102	0.144315	19.907036	0.288804	9.540407	0.000000	0.000000
1431.081094	269.636796	3.207195	0.144319	19.858080	0.288814	9.516945	0.000000	0.000000
1431.101096	269.636796	3.202567	0.144322	19.829424	0.288819	9.503211	0.000000	0.000000
1431.121098	269.636796	3.209235	0.144318	19.870709	0.288811	9.522997	0.000000	0.000000
1431.141100	269.636796	3.206993	0.144320	19.856827	0.288814	9.516345	0.000000	0.000000
1431.161102	269.636796	3.203823	0.144322	19.837199	0.288818	9.506938	0.000000	0.000000
1431.181104	269.636796	3.206608	0.144320	19.854440	0.288815	9.515200	0.000000	0.000000
1431.201106	269.636796	3.202811	0.144322	19.830932	0.288819	9.503934	0.000000	0.000000
1431.221108	269.636796	3.207767	0.144319	19.861621	0.288813	9.518642	0.000000	0.000000
1431.241110	269.636796	3.207217	0.144319	19.858213	0.288814	9.517009	0.000000	0.000000
1431.261112	269.636796	3.205960	0.144320	19.850430	0.288815	9.513279	0.000000	0.000000
1431.281114	269.636796	3.203406	0.144322	19.834615	0.288818	9.505700	0.000000	0.000000
1431.301116	269.636796	3.201281	0.144323	19.821461	0.288821	9.499395	0.000000	0.000000
1431.321118	269.636796	3.207737	0.144319	19.861431	0.288813	9.518551	0.000000	0.000000
1431.341120	269.636796	3.204915	0.144321	19.843961	0.288817	9.510179	0.000000	0.000000
1431.361122	269.636796	3.204415	0.144321	19.840863	0.288817	9.508694	0.000000	0.000000
1431.381124	269.636796	3.201864	0.144323	19.825068	0.288820	9.501124	0.000000	0.000000
1431.401126	269.636716	3.198710	0.144325	19.805537	0.288824	9.491764	0.000000	0.000000
1431.421128	269.636796	3.201027	0.144323	19.819884	0.288821	9.498640	0.000000	0.000000
1431.441130	269.636796	3.205712	0.144320	19.848894	0.288816	9.512543	0.000000	0.000000
1431.461132	269.636796	3.210308	0.144318	19.877354	0.288810	9.526182	0.000000	0.000000
1431.481134	269.636796	3.207834	0.144319	19.862035	0.288813	9.518840	0.000000	0.000000
1431.501136	269.636796	3.200628	0.144323	19.817415	0.288822	9.497456	0.000000	0.000000
1431.521138	269.636796	3.205944	0.144320	19.850332	0.288815	9.513232	0.000000	0.000000
1431.541140	269.636796	3.205621	0.144320	19.848333	0.288816	9.512274	0.000000	0.000000
1431.561142	269.636796	3.200463	0.144324	19.816394	0.288822	9.496967	0.000000	0.000000
1431.581144	269.636796	3.206141	0.144320	19.851549	0.288815	9.513815	0.000000	0.000000
1431.601146	269.636796	3.208826	0.144318	19.868177	0.288812	9.521784	0.000000	0.000000
1431.621148	269.636796	3.214105	0.144315	19.900862	0.288806	9.537448	0.000000	0.000000
1431.641150	269.636796	3.208472	0.144319	19.865983	0.288812	9.520732	0.000000	0.000000
1431.661152	269.636796	3.211464	0.144317	19.884511	0.288809	9.529612	0.000000	0.000000
1431.681154	269.636796	3.203414	0.144322	19.834664	0.288818	9.505723	0.000000	0.000000
1431.701156	269.636796	3.203828	0.144322	19.837226	0.288818	9.506951	0.000000	0.000000
1431.721158	269.636796	3.200778	0.144323	19.818346	0.288822	9.497903	0.000000	0.000000
1431.741160	269.636796	3.206728	0.144320	19.855186	0.288814	9.515558	0.000000	0.000000
1431.761162	269.636716	3.197338	0.144325	19.797046	0.288826	9.487695	0.000000	0.000000
1431.781164	269.636796	3.205567	0.144320	19.847999	0.288816	9.512113	0.000000	0.000000
1431.801166	269.636796	3.204866	0.144321	19.843656	0.288817	9.510032	0.000000	0.000000
1431.821168	269.636796	3.199477	0.144324	19.810288	0.288823	9.494041	0.000000	0.000000
1431.841170	269.636796	3.201301	0.144323	19.821580	0.288821	9.499453	0.000000	0.000000
1431.861172	269.636796	3.204475	0.144321	19.841233	0.288817	9.508871	0.000000	0.000000
1431.881174	269.636796	3.200494	0.144324	19.816588	0.288822	9.497060	0.000000	0.000000
1431.901176	269.636796	3.204670	0.144321	19.842445	0.288817	9.509452	0.000000	0.000000
1431.921178	269.636796	3.205468	0.144320	19.847386	0.288816	9.511820	0.000000	0.000000
1431.941180	269.636796	3.212935	0.144316	19.893615	0.288807	9.533975	0.000000	0.000000
1431.961182	269.636796	3.207316	0.144319	19.858823	0.288814	9.517301	0.000000	0.000000
1431.981184	269.636796	3.210975	0.144317	19.881484	0.288809	9.528161	0.000000	0.000000
1432.001186	269.636796	3.202810	0.144322	19.830924	0.288819	9.503930	0.000000	0.000000
1432.021188	269.636796	3.210333	0.144317	19.877504	0.288810	9.526254	0.000000	0.000000
[truncated: 1,002 more rows]
