# Supplementary material for: Stress relaxation in the presence of sudden strain bursts: Methodology and stress relaxation data of microcast aluminium microwires
Source: Data Brief. 2018 Nov 14;21:2134–41. doi: 10.1016/j.dib.2018.11.047 (PMC6265499; doi:10.1016/j.dib.2018.11.047)
Supplement: Supplementary file 2 — Supplementary material [file mmc2.zip › Data in brief/As-cast/Al4N/Al_20_r_14/Al_20_r_14_doublederivativemethodRESULTS.csv]

2.773837	3	7.506162539723354	{1.5962532041180415, 0.162803549623118}	0.998806678042742	0.5333402823134962
3.618733	4	53.25018118984836	{4.739116115986119, 0.29302844032339836}	0.9976368840205297	0.4357137345367808
4.430815	4	44.76890280184587	{2.8178828822284725, 0.22063774037948486}	0.9990481425125851	0.7374672968311528
5.00616	5	19.778621478269653	{1.5631628324313578, 0.159577802435605}	0.9749633465864455	0.5561745991732487
5.547469	3	14.994613836611775	{1.5369864150054107, 0.2972140493994631}	0.9982641064169976	0.34903570215210106
6.090312	4	12.083330477649438	{1.9005045661727435, 0.4956223057019086}	0.999626208435773	0.8380377453785788
6.645066	5	12.66131975082746	{0.58962738924172, 0.1831141641547118}	0.998938820524972	0.399077312835437
7.203668	2	16.066639461138536	Missing[]	1.	0.03007819341700536
7.768839	8	7.610648273616663	{0.41601973991469715, 0.1798490514917947}	0.9914638567118148	0.6139157407660746
8.308876	8	17.456076075890422	{0.7068720454616131, 0.29044011828541577}	0.9952820941095779	0.6357050181407438
8.86424	6	8.052322507936404	{0.4197052807816781, 0.1971832739837243}	0.9981351488531849	0.7211823801238139
9.411492	8	5.084598698380778	{0.38008643614412285, 0.1963388941773226}	0.9967780063662054	0.6383216368737952
9.992516	9	5.476231215930061	{0.4953471896849033, 0.29484821984998966}	0.993901792596798	0.29123840492682923
10.547801	10	9.164131407129204	{0.31327777135242174, 0.22286566741422867}	0.99033617056866	0.8697630922829583
11.08332	8	5.997333831388775	{0.22757667588290714, 0.15068131635864285}	0.9981678493890228	0.6894047026491338
11.906983	5	5.4245462794604755	{0.5579182253198017, 0.4991955370986638}	0.9992798761439254	0.7682199467851608
12.733048	7	4.316669884992434	{0.27452955388611755, 0.2402437061270648}	0.9967848645047045	0.5590637460344424
13.568157	13	4.782165682058527	{0.16119991575038548, 0.11443248471721067}	0.9973922769878663	0.63115026058218
