# Supplementary material for: Stress relaxation in the presence of sudden strain bursts: Methodology and stress relaxation data of microcast aluminium microwires
Source: Data Brief. 2018 Nov 14;21:2134–41. doi: 10.1016/j.dib.2018.11.047 (PMC6265499; doi:10.1016/j.dib.2018.11.047)
Supplement: Supplementary file 2 — Supplementary material [file mmc2.zip › Data in brief/As-cast/Al4N/Al_20_r_14/Stress relaxation txt files/Al_20_r_14_doublederivativemethod.nb]

(* Content-type: application/vnd.wolfram.mathematica *)

(*** Wolfram Notebook File ***)
(* http://www.wolfram.com/nb *)

(* CreatedBy='Mathematica 11.0' *)

(*CacheID: 234*)
(* Internal cache information:
NotebookFileLineBreakTest
NotebookFileLineBreakTest
NotebookDataPosition[       158,          7]
NotebookDataLength[   2001962,      34218]
NotebookOptionsPosition[   1997018,      34059]
NotebookOutlinePosition[   1997392,      34075]
CellTagsIndexPosition[   1997349,      34072]
WindowFrame->Normal*)

(* Beginning of Notebook Content *)
Notebook[{
Cell[BoxData[
 RowBox[{"Exit", "[", "]"}]], "Input",
 CellChangeTimes->{{3.704348667636505*^9, 3.7043486693386745`*^9}}],

Cell[BoxData[
 RowBox[{
  RowBox[{"SetDirectory", "[", 
   RowBox[{"NotebookDirectory", "[", "]"}], "]"}], ";"}]], "Input"],

Cell[BoxData[{
 RowBox[{
  RowBox[{"Needs", "[", "\"\<RelaxationFittingFlex`\>\"", "]"}], 
  ";"}], "\[IndentingNewLine]", 
 RowBox[{
  RowBox[{"Needs", "[", "\"\<RelaxationFittingLnTaudTau`\>\"", "]"}], 
  ";"}], "\[IndentingNewLine]", 
 RowBox[{
  RowBox[{"Needs", "[", "\"\<ErrorBarPlots`\>\"", "]"}], 
  ";"}], "\[IndentingNewLine]", 
 RowBox[{
  RowBox[{"Needs", "[", "\"\<RelaxationFittingwErrors`\>\"", "]"}], 
  ";"}]}], "Input",
 CellChangeTimes->{{3.7059194049168406`*^9, 3.7059194051028595`*^9}, {
   3.7068460953905373`*^9, 3.706846117806779*^9}, 3.7068462277727747`*^9, 
   3.706846293958392*^9}],

Cell[BoxData[{
 RowBox[{
  RowBox[{"indivRelaxations", "=", 
   RowBox[{"loadData", "[", 
    RowBox[{"NotebookDirectory", "[", "]"}], "]"}]}], 
  ";"}], "\[IndentingNewLine]", 
 RowBox[{
  RowBox[{"nameRelaxations", "=", 
   RowBox[{"identifiers", "[", "indivRelaxations", "]"}]}], 
  ";"}], "\[IndentingNewLine]", 
 RowBox[{
  RowBox[{"allRelaxations", "=", 
   RowBox[{
    RowBox[{
     RowBox[{"importData", "[", 
      RowBox[{
       RowBox[{"NotebookDirectory", "[", "]"}], ",", "#"}], "]"}], "&"}], "/@",
     "indivRelaxations"}]}], ";"}], "\[IndentingNewLine]", 
 RowBox[{
  RowBox[{"timeTauUnshifted", "=", 
   RowBox[{"crudeTimeTau", "/@", "allRelaxations"}]}], ";"}]}], "Input"],

Cell[CellGroupData[{

Cell["\<\
Sample parameters (to calculate M in MPa) and plot of all loaded relaxations\
\>", "Subsection",
 CellChangeTimes->{{3.700362796311943*^9, 3.700362805358943*^9}, {
  3.700363018960943*^9, 3.7003630207369432`*^9}, {3.70053651875705*^9, 
  3.70053652451705*^9}}],

Cell[CellGroupData[{

Cell[BoxData[{
 StyleBox[
  RowBox[{
   RowBox[{"diameter", "=", "14.3"}], ";"}],
  Background->GrayLevel[0.85]], "\[IndentingNewLine]", 
 StyleBox[
  RowBox[{
   RowBox[{"l0", "=", "818.07"}], ";"}],
  Background->GrayLevel[0.85]], "\[IndentingNewLine]", 
 StyleBox[
  RowBox[{
   RowBox[{"schmidfactor", "=", "0.444537"}], ";"}],
  Background->GrayLevel[0.85]], "\[IndentingNewLine]", 
 StyleBox[
  RowBox[{
   RowBox[{"compliance", "=", "0.6703"}], ";"}],
  Background->GrayLevel[0.85]], "\[IndentingNewLine]", 
 StyleBox[
  RowBox[{
   RowBox[{"area", "=", 
    RowBox[{"Pi", "*", 
     RowBox[{
      RowBox[{"(", 
       RowBox[{"diameter", "/", "2"}], ")"}], "^", "2"}]}]}], ";"}],
  Background->GrayLevel[0.85]], "\[IndentingNewLine]", 
 RowBox[{
  StyleBox[
   RowBox[{
    RowBox[{"modulus", "=", 
     RowBox[{
      RowBox[{"(", 
       RowBox[{"1000", "*", "l0", "*", 
        RowBox[{"schmidfactor", "^", "2"}]}], ")"}], "/", 
      RowBox[{"(", 
       RowBox[{"area", "*", "compliance"}], ")"}]}]}], ";"}],
   Background->GrayLevel[0.85]], 
  "\[IndentingNewLine]"}], "\[IndentingNewLine]", 
 RowBox[{
  StyleBox[
   RowBox[{
    RowBox[{"measuredStDev", "=", "0.013577"}], ";"}],
   Background->RGBColor[1, 0.925, 0.925]], 
  "\[IndentingNewLine]"}], "\[IndentingNewLine]", 
 RowBox[{"ListPlot", "[", 
  RowBox[{"timeTauUnshifted", ",", 
   RowBox[{"ImageSize", "\[Rule]", "Large"}], ",", 
   RowBox[{"BaseStyle", "\[Rule]", " ", "Large"}], ",", 
   RowBox[{"Frame", "\[Rule]", " ", "True"}], ",", 
   RowBox[{"AxesOrigin", "\[Rule]", 
    RowBox[{"{", 
     RowBox[{"0", ",", "0"}], "}"}]}], ",", 
   RowBox[{"AxesLabel", "\[Rule]", 
    RowBox[{"{", 
     RowBox[{"\"\<Time [s]\>\"", ",", "\"\<\[Tau][MPa]\>\""}], "}"}]}], ",", 
   RowBox[{"PlotLegends", "\[Rule]", 
    RowBox[{"SwatchLegend", "[", 
     RowBox[{"nameRelaxations", ",", 
      RowBox[{"LegendMarkerSize", "\[Rule]", "20"}], ",", 
      RowBox[{"LegendMarkers", "\[Rule]", "\"\<Bubble\>\""}]}], "]"}]}]}], 
  "]"}], "\[IndentingNewLine]", 
 RowBox[{
  RowBox[{"shiftedALLRelaxations", "=", 
   RowBox[{
    RowBox[{
     RowBox[{"deltaTimeMaxStress", "[", "#", "]"}], "&"}], "/@", 
    "timeTauUnshifted"}]}], ";"}], "\[IndentingNewLine]", 
 RowBox[{
  RowBox[{"corShiftedALLRelaxations", "=", 
   RowBox[{
    RowBox[{
     RowBox[{"correctShift", "[", "#", "]"}], "&"}], "/@", 
    "shiftedALLRelaxations"}]}], ";"}], "\[IndentingNewLine]", 
 RowBox[{"ListPlot", "[", 
  RowBox[{"corShiftedALLRelaxations", ",", 
   RowBox[{"ImageSize", "\[Rule]", "Large"}], ",", 
   RowBox[{"BaseStyle", "\[Rule]", " ", "Large"}], ",", 
   RowBox[{"Frame", "\[Rule]", " ", "True"}], ",", 
   RowBox[{"AxesOrigin", "\[Rule]", 
    RowBox[{"{", 
     RowBox[{"0", ",", "0"}], "}"}]}], ",", 
   RowBox[{"AxesLabel", "\[Rule]", 
    RowBox[{"{", 
     RowBox[{"\"\<Time [s]\>\"", ",", "\"\<\[Tau][MPa]\>\""}], "}"}]}], ",", 
   RowBox[{"PlotLegends", "\[Rule]", 
    RowBox[{"SwatchLegend", "[", 
     RowBox[{"nameRelaxations", ",", 
      RowBox[{"LegendMarkerSize", "\[Rule]", "20"}], ",", 
      RowBox[{"LegendMarkers", "\[Rule]", "\"\<Bubble\>\""}]}], "]"}]}]}], 
  "]"}], "\[IndentingNewLine]", 
 RowBox[{
  RowBox[{
   RowBox[{"startTau", "=", 
    RowBox[{"timeTauUnshifted", "[", 
     RowBox[{"[", 
      RowBox[{"All", ",", "1", ",", "2"}], "]"}], "]"}]}], ";"}], 
  "\[IndentingNewLine]"}], "\[IndentingNewLine]", 
 RowBox[{
  RowBox[{"measureOfMaxDeltaTau", "=", 
   RowBox[{"Abs", "[", 
    RowBox[{"Table", "[", 
     RowBox[{
      RowBox[{
       RowBox[{"Last", "[", 
        RowBox[{"corShiftedALLRelaxations", "[", 
         RowBox[{"[", "i", "]"}], "]"}], "]"}], "[", 
       RowBox[{"[", "2", "]"}], "]"}], ",", 
      RowBox[{"{", 
       RowBox[{"i", ",", "1", ",", 
        RowBox[{"Length", "[", "corShiftedALLRelaxations", "]"}]}], "}"}]}], 
     "]"}], "]"}]}], ";"}]}], "Input",
 CellChangeTimes->{{3.7003628106149435`*^9, 3.7003629448089433`*^9}, {
   3.7003630107089434`*^9, 3.700363097721943*^9}, 3.700363463842943*^9, {
   3.7003640612799435`*^9, 3.7003640860819435`*^9}, {3.700364346188943*^9, 
   3.700364368757943*^9}, {3.700364749132943*^9, 3.700364771403943*^9}, {
   3.700364890626943*^9, 3.700364923849943*^9}, {3.700365239677943*^9, 
   3.700365264044943*^9}, {3.700365492006943*^9, 3.700365526995943*^9}, {
   3.700365883284943*^9, 3.700365910778943*^9}, {3.7003663941879435`*^9, 
   3.7003664154519434`*^9}, {3.7003669336499434`*^9, 3.700366953087943*^9}, {
   3.700367238757943*^9, 3.700367258244943*^9}, {3.70053650860705*^9, 
   3.70053651240705*^9}, 3.7007959116395197`*^9, 3.7008102308422756`*^9, 
   3.7008138666962757`*^9, {3.7008139853932753`*^9, 3.7008139866952753`*^9}, 
   3.7010848394321594`*^9, {3.7010863053877406`*^9, 3.7010863060268044`*^9}, {
   3.701599706229407*^9, 3.7015997065754414`*^9}, {3.702180318588099*^9, 
   3.702180343050099*^9}, {3.702187100298099*^9, 3.7021871080900993`*^9}, {
   3.7021887041197624`*^9, 3.7021887269420443`*^9}, {3.7021901345147877`*^9, 
   3.7021901553768735`*^9}, {3.7021910609934263`*^9, 
   3.7021910826985965`*^9}, {3.7021911895602818`*^9, 3.70219119204653*^9}, {
   3.702202866034812*^9, 3.7022028796681757`*^9}, 3.70227443076888*^9, {
   3.702280993475085*^9, 3.702281014116149*^9}, {3.702282955104228*^9, 
   3.7022829781375313`*^9}, {3.7022841814288483`*^9, 3.702284213397045*^9}, {
   3.7022860841280994`*^9, 3.7022861090005865`*^9}, {3.702287083684045*^9, 
   3.7022871021808944`*^9}, {3.702293229592574*^9, 3.7022932469363084`*^9}, {
   3.702294668075408*^9, 3.702294692675868*^9}, {3.7022957049130816`*^9, 
   3.7022957244570355`*^9}, 3.702296667147295*^9, 3.702351759360223*^9, 
   3.7026193539802985`*^9, {3.702635674243224*^9, 3.702635701089224*^9}, 
   3.702640752658224*^9, 3.7026415983572235`*^9, {3.702698090846631*^9, 
   3.702698110412631*^9}, {3.702698909737631*^9, 3.702698928231631*^9}, {
   3.7027055599036307`*^9, 3.7027055838446307`*^9}, 3.7027345034215574`*^9, 
   3.7027348822565575`*^9, 3.7027925723532114`*^9, {3.702800988273963*^9, 
   3.702800989433963*^9}, 3.7028057896069627`*^9, 3.7028061042989626`*^9, 
   3.702806920021963*^9, 3.702811383959963*^9, {3.702812334084963*^9, 
   3.702812359087963*^9}, {3.702813609943963*^9, 3.702813638228963*^9}, 
   3.702887331103055*^9, 3.7028884224531794`*^9, 3.7028930850838995`*^9, 
   3.702895675212298*^9, 3.702896080258298*^9, 3.702896451186298*^9, 
   3.702896834474298*^9, 3.702897145558298*^9, 3.702897654294298*^9, 
   3.7028980973772984`*^9, 3.702898391646298*^9, 3.702899259494298*^9, 
   3.702899898229298*^9, 3.7029004765762978`*^9, {3.7029008509832983`*^9, 
   3.702900872309298*^9}, {3.702901455824298*^9, 3.702901476695298*^9}, {
   3.702902062945298*^9, 3.702902092631298*^9}, {3.702905480519298*^9, 
   3.702905511085298*^9}, 3.702906017646298*^9, {3.702958746002344*^9, 
   3.7029587619155264`*^9}, 3.702959264290571*^9, {3.7029626443705454`*^9, 
   3.7029626717392817`*^9}, 3.702964312175309*^9, 3.7029646602361116`*^9, {
   3.7029650563537197`*^9, 3.702965078928977*^9}, {3.702965837773854*^9, 
   3.702965838156892*^9}, 3.7029667937694435`*^9, {3.7029673101630783`*^9, 
   3.702967312634325*^9}, 3.7029674843774977`*^9, 3.702967634566515*^9, 
   3.703222840003231*^9, 3.703224061799399*^9, {3.7032250965023813`*^9, 
   3.7032251106486387`*^9}, 3.703226097966943*^9, 3.703234396191145*^9, {
   3.704186323204116*^9, 3.704186354258116*^9}, {3.704186818516116*^9, 
   3.704186841803116*^9}, 3.7042660452481737`*^9, 3.7042670295465937`*^9, 
   3.7042677403826704`*^9, 3.704270341452445*^9, 3.704271076773445*^9, 
   3.704271217180445*^9, 3.7042713545314455`*^9, 3.704271681150445*^9, 
   3.704272251418445*^9, {3.704345956742442*^9, 3.704345973469115*^9}, {
   3.7043461591796837`*^9, 3.7043461600187683`*^9}, 3.7043472332440796`*^9, 
   3.704347466716425*^9, 3.704347717586509*^9, {3.7043478921049595`*^9, 
   3.70434789320807*^9}, {3.7043481184735937`*^9, 3.704348137057452*^9}, 
   3.704348321473892*^9, 3.7043485087686195`*^9, 3.704348665550296*^9, 
   3.704348856476387*^9, 3.7050507352513905`*^9, 3.705061046338073*^9, 
   3.7051151445549965`*^9, 3.7052034455673265`*^9, 3.705221318570614*^9, 
   3.705317271467429*^9, {3.705727069062866*^9, 3.705727074856604*^9}, 
   3.705813793627945*^9, 3.7058145622029448`*^9, {3.7059812820530696`*^9, 
   3.7059812837300696`*^9}, 3.70598686621307*^9, 3.7059885406980696`*^9, {
   3.70598915745807*^9, 3.7059891586890697`*^9}, 3.7059950510560694`*^9, 
   3.7059993581350517`*^9, 3.7060014931875353`*^9, 3.70600286346955*^9, 
   3.7060034290010977`*^9, 3.706238108206133*^9, 3.706239372709133*^9, {
   3.7062408408561335`*^9, 3.7062408421581335`*^9}, 3.706242361565133*^9, {
   3.706248588013133*^9, 3.706248589916133*^9}, 3.706249624538133*^9, 
   3.706256332357133*^9, 3.706257298175133*^9, 3.706258750176133*^9, 
   3.7063331481514616`*^9, 3.7063332733914614`*^9, 3.7065923547817783`*^9, {
   3.706683238785165*^9, 3.70668324153144*^9}, {3.7066834661829023`*^9, 
   3.7066834677560596`*^9}, {3.7066835565869417`*^9, 3.7066835853448176`*^9}, 
   3.70693020064209*^9, {3.7069302527660894`*^9, 3.70693025310909*^9}, 
   3.7069367489020896`*^9, {3.70693787210209*^9, 3.7069378795470896`*^9}, {
   3.7069388582300897`*^9, 3.70693887806909*^9}, {3.7069389091760893`*^9, 
   3.7069389108560896`*^9}, 3.7069389989790897`*^9, {3.706941252758133*^9, 
   3.70694125902876*^9}, {3.706944862365057*^9, 3.7069448716369843`*^9}, 
   3.706945599655779*^9, {3.70694573028384*^9, 3.706945732940106*^9}, {
   3.706948510689853*^9, 3.7069485137601604`*^9}, {3.7069485961243963`*^9, 
   3.706948598387622*^9}, 3.7069499614059105`*^9, {3.7069501100607743`*^9, 
   3.706950112490017*^9}, 3.7069540582615547`*^9, {3.706954276621389*^9, 
   3.706954278116538*^9}, {3.706955772106922*^9, 3.706955779042616*^9}, {
   3.707016862678418*^9, 3.7070168720824184`*^9}, {3.707019363378418*^9, 
   3.707019375264418*^9}, {3.7070194201104183`*^9, 3.707019428956418*^9}, {
   3.707019465317418*^9, 3.707019474451418*^9}, {3.707019535790418*^9, 
   3.707019543621418*^9}, {3.707024867859418*^9, 3.707024880224418*^9}, {
   3.707025416862418*^9, 3.7070254314364185`*^9}, {3.7070260341034184`*^9, 
   3.7070260418214183`*^9}, 3.7071110668377376`*^9, 3.7071116918077374`*^9, 
   3.7071121858057375`*^9, {3.7071126498877373`*^9, 3.7071126505277376`*^9}, 
   3.707113049622738*^9, 3.7071142818697376`*^9, 3.7071143340017376`*^9, 
   3.7071178878807373`*^9, 3.7071189570917377`*^9, 3.7071199638087378`*^9, {
   3.720438985912482*^9, 3.720439004376328*^9}, {3.7204391197828674`*^9, 
   3.7204391199018793`*^9}, {3.7204411440702763`*^9, 3.720441178070676*^9}, {
   3.746367114969199*^9, 3.746367149936199*^9}, {3.746367220786199*^9, 
   3.746367248029199*^9}, 3.746887739501909*^9, 3.7468894579057713`*^9, {
   3.746972589814178*^9, 3.746972593395178*^9}, {3.7469742954811783`*^9, 
   3.7469742974561777`*^9}, 3.746975064709178*^9, 3.746975905973178*^9}],

Cell[BoxData[
 TemplateBox[{GraphicsBox[{{}, {{{}, {
        Hue[0.67, 0.6, 0.6], 
        Directive[
         PointSize[0.002777777777777778], 
         RGBColor[0.368417, 0.506779, 0.709798], 
         AbsoluteThickness[1.6]], 
        PointBox[CompressedData["
1:eJxMXHk8VG8XVzJT9n3Pvo3dzGAsY05UlqJCaaFNSWlDaZFSUVEhVGgRKaGo
ECklEiVZKhQVLZItSlqk3nO77s/rH5/zuXfufZ6zf895zlVfucl99UQ+Pr5i
IT4+4j+jx1LqaaQQLNs5EtxgSgOfexZvH+YKwdeglrCquTSIP2l+raxZCOLS
n7Q5rKTBLwfWnFyGMAgayHh6htHAWJGpcsEdaacR1eVHaeA7YNp3KlQYChLu
zfsSTYOTD0xux2cIw32akO7aOzSoOW18OKpWGITqZlU+2EUDvmCjxeHDeH91
yJ3UFBqwnQ0Z21RFIE762AqZvHFamP+Ed2U6DfxVDX5scBKB7U+NbO7fpUFD
jd6JJSki8Dj09NryGzQQSNdd7V4hAuk6v3YlNtDAersO27lXBFK0TiTeqqPB
RjdtfpARBbf+bXqCz2iQrqXVaGEnCkdPbpTc306D5l8aaUZrREGbK3zFrZ8G
Qg3qm7XiRKE09rzV9S804GWq8ZRuioLkC/oi2cc02BKmKir5VhSyZj0wix8d
pyewXU7++UCDSx4qryYLicGdl/NOnxelQxtj6uW/LDHIXCyUX4/Pn9Gk6NIX
KQZ6oufefBejw47LCgrvc8XArNdUZxSfl7tPvutlsxhkyUpUvu+jQeDlw63+
fOIQO2p4QuMnDQ7LCTm8lxaHoytvXng+QIML+6KzlzHEoSnmrfJW3F9Z3xTJ
Vq44GA6GX2cU0eDlwqgdC9zF4W2wbsueV+N0l3FUvkY3DURNDjm5hooDM27N
yU2j4/ScuJZ+FeSPvcBBuekZ4hDd1dw05w3qy2banrvF4iBVJLjyXA8NtrVG
dlrXioPsnTtNFzppcGymgNuNDnE4qBiplf+SBjnXIgrNhsXh26z7Sz7i7yuV
J029IigBiT8d32RMocObg/sj9FQlYL6r+FZVPjr8+jKx9zxLAqZvGhw4y08H
6aX7PFSdJODRq48//AdR/x5OuJXiLQEmzAl3Z6J8nNh7NWQDJWB1puqzGYJ0
WJnKF30sUgIygqQK2d9psEswfFA4RQJCOugfPeh0OLn178JDuRLgffnSPbYh
Ha617y7jr5AAe7gTIYjyqpn1R3dPswRkXpG4x5Gnw4cbYbG/eiRg7rvXvw/g
ev+qjw5v5ZOEzIn9O/5Ij9PrJ73dOqpBB/aPkcr1DEmwqcyelqREBzffUKMu
riR8+tK5+YoFHfyf/Er0dZeEu6ve3ZPF6/usdv5+7ScJkmuV9qRL0uF0xk/f
xaGSIBDV1z9BkQ43xHbUPI+VBAW1hknRuJ6GnT+Y8zIk4afYp6I8TTr0fNiW
8rhYEn5vQIkZ00Fg3vcJTrWS8CjrzIp1BnRQvR2ytqJDEgK5gs3nTcfpnMmW
CvN16OARv5VTIigFkZ9HRV6iPDeMDqWaq0rBspMdvFcoj0P+W+jXWFLAi7sd
rIfvS3/6daOhkxQ4f60qsBChw2274KZMbynoR7V7hfJqyvrC1QyUgkJzDXm6
HB0GpIMunI2UAlsTGaWvv2hAiEMxRQo8R10+VnylgXbP5i3Hc/F9DVeah/B9
FL1dN1WlFfmx6N4mhyPNUrCk53DEDWU6BBt+zqb3SkHieb55pvi+f3bMJw3K
yzttfjDoY3KRBp+sNdP0TOhQvmFDxw6GNBgauLpMw/W0tfQ6feNKQ0rdzdZv
7nQYdlh/dbO7NHj+fiMho08H8bweuV4/abCr+dreP5sO+ooBe9aESsOo5GDT
T/z99Mjuzrex0rCzXFJMD+W3bGCt29IMabgj6RTlY4P2vORT4YtiaWh46N4z
ivxNeOA/dX6tNEjO7Zjsjvpzxawror5DGup9E9csRX2rOr2md9awNGxf2XQ4
DfdHqGmVoAzMu7VM4Ade/x3kd8teVQYKaorsLuP7ZV9/0LjDkoGM7Cnp/SgP
U+fV0VZOMtDM/syZ4UgHl4L3gwXeMhCRoj5fGv3LKtVVi0wDZUCowCZDXm2c
/vLpmhE/6kvyt5V6uikykB0eepZnRIf85W9j03NlYNUT1rA27qe2ZsX3qRUy
cPheRcEmvP+jRcfS5GYZuLqwYka/Mx0mpC9/IN0rA2mzzz+sRP1UEmk3iuOT
hev+1jYKuB+L7cuOC8nIwg7CUTPppB0xZOHcxnNlNgp0WOe2dNVEO1lQnaVa
cs6ODhE3X9WEuctCvaDwolcoj7NaPqyffrLgVpAT94VFh+LYtpQtobLQ+DfI
aDHQ4emvJRMHYmUhIWvfPGcuHfpWt64NyJCF2E2fFYe06UBvWNzQWSwLd0XM
ln7F56nbvuSsrJWFtFmcIVnUD5vMRededchC8Bod+ScydJhPOPphWZj2TUxD
Ade7OWzhpmeCcnAlcpH/R7T3f35QVQ747vuURqN+ZHh42dWw5OBOS+jgjBEa
EG5wppMc6Dxgjkqa0aGFsUCk3FsOgp3Wpa1Cff6S+HwLN1AOEka/spejPYrw
zW8rjpSDun1zX1fh/boBzxzYKXIQoszzVER6WpNHTl4uPv/8g4gktOcl055K
GlTIgW7aUGScFB22XnbfebFZDp4G5F+TRHuKlWvsUO+Vg49RH9dPUKf/Rxfn
Jkm8VqFDNrLpDJ88rNd5sz4Y9ef1wrnyiQx5uLP2V284Pv9HRd0eMTt5eJRZ
dUOYQwdJkzkfo93lYWl42JZu5J9hyhM32hp5OLGM5jsd/Z0juvu9ofLAOXfB
oAX1fcXm2qmjsfIQ0KTwRs6LDqGtsyO3Z8hDz+hMm434vOMzH/d+LcbrK/fm
daE/zLs2y3NTrTwQWm7oO05vwXB1ZgkdHirX3OrukIcdvI13d6G9/vnyMLpD
UAE8Yx6+/eNAB/mlzl+8VRVA01k8N9yeDsyH1YtaWApw7++C6754fTbb6Z6H
kwKw76bwTwqmg19qlV6dtwI8tDnI9JxBh72CjnEugQow69gu7Th8/qmtD75X
RiqAbMQXuxg/OhS2z1g2LUUBwnjmS0vW0oFIY27nKkCrxZF97WbjdLpPZGIq
mw78GveP5zcrwNeFLGY16qPKUYdR414FuHxkpl0e7p/zo3xVNp8icIXsd6ii
vbr72j/WllGEuZcyY8t4dFj/5B4rjaEIR3tdapym0uGA1bRTynaKoLNR5j4g
P89llE1MclcEsZnoBPH9t8RgndQaRVDfviu0Ge37+c67DTGhivDBYG9ii/k4
PWGjrInsTDp8/mBnJRinCLv0GuKrPOgwZd6dc5EZimCuv/m6iC0duLqlm3bV
KsJ32rKk2fj7hfG2zd87FCFxLfumPPIzaPSWXfCwIvkc1N8j/jYX+wWVoJt7
/OlZtJeLT0tE1qkqAVqZkR3aX5md9dYPLCWw6r3jux3j7cusm23LnZQg/eQ8
wyK0p2/SVtPbvJWgc8fmbU3G4zRd8HbCHLRPMl9VgqTM4BmMaXRwWFC00y1F
CSymTmgz3E0fy1+VgLY/oL9rGR22Gd5wnlGhBD82HBpMQX6R+awSsB0X7FZA
e708sVDetlcJfBvfzOrA5z3YwA4v4lMGp8MsZDUd2lvyPzJllEE/6FCxFe6f
zH+VQfNcuUQG6od03vUbDDtleIHmHor8IvNhZXg4UWdzD67fOfJapNoaZYiu
vhptifeT+TE+v/Lv1Hloj2FLrnrKxSmDmFP5nTPT6WP5sjJYbFWR+YvrvWaW
pyl6UxmGtZXEbqC+kPmzMvAFlUc04Po76blfJr1V/s++yXxaGeJr9jjdRX1T
fH353ojgVDigYrZz47Rx2vthzFHA9ZJ+dCoQ6fAQ6jOZX08FdwelcBG9cXpJ
nXjMogV0OPONUbUqcCrsv1ASftKKDkXLs4zbI6dCxRkhzVK8n8zHp8KDV2qL
DawxH7G4NNqUOxV+nj02+SjqI5mfT4Vt+0abb2J8VhPJfFzbPJX0uxPoY/k6
vm9y0Nxyw3H6KJrLdhc6eL67cOo+nwq0NJc8m+xDH8vnVWDb0F3vw7g+Mp9X
AUEi/fCkk3m7uwrMSiy9cHoOfSy/V4EalwT3eoxvg6vTJ2eFqkD9qWhPefQv
ZL6vAqe4GHEwHmnbpjWnZqhAwcOOBDct+lj+rwKmQ4cagtE/LpY8d/FErQr8
VYtXr7IYp09cSzs1ivKI6Tq79eiwCtw6LSmegPZB4gFV8P8keEOCyEdQ6hGq
qlDA3VkRpkXhA1V4XOg/4SU+73viaalQJ1Ug3MJ8XJ8En3LosLcq6GTNNqOj
PA0CTr0NDFSFBc1pKfGoDySeUIWZfbtl2jFeo7O65p+iCoZhXft+WYzT6sdX
Or4Tp/CGKnwycGLJIj9IvKEKPgGfPeajPKv7Ts5Z0KsKmVuu/qnD95H4Qw28
dkxckYn6+GfFrNiLgmrwOW5l+HSMxyQeUYOkdG/Fu7hf+dpHw+qqasB/bX1n
HPpDEp+owZdlapPjkD9MjsvSMyw1MN6iPfG5Kn0Mr6iBMN3+ejhjnL4YXvB3
Aq6fxCtq8HjyJjF7jPdrRJ2NEr3VQMlX9/Yk9J9DFZM7GvzUwIcAEk7oz3dU
J4oFqkHVLMuoaah/JJ5Rg+yBNdvzMT6deu/4OzpSDYZ1DrxfhfFLL4V+tTpW
DRxsMdIhPiicU+VLS1GDvqKQdK1V9DH8owZX1jk7WuH+60pm1uzNHXs+3zht
/NbGrAf9Xbc2Bv5yNSDYsAnthcRHapByvM/hNfrHScdmpGxvVgM5g3WmIhh/
SbykBvW7nrzKxfxO5ff9CUM9alDwaPbaUZQPiZ/UIMbb8sJtWYwfa6av3cSn
DpPez7rUjvIk8ZQ6nHybff0z2ot7Y0V9t7Q6KDV5ykZyKXylDuXRHlcircZp
niV7dSaPwlvq8CH5ZEU/6tvBS+WpHVx1ePq6XSjBmcJf6mBFAHaUV5qUPd3H
XR1Y0R9OLMD1k3hMHfqTSgxuoXxu7b63scVPHYp2aWlz0Z5JfKYOb96cK/2F
+eHzT9DkEYrX+zuzRBUovKYOXnXOn5VUx+lpRjSxp5gPfvYs49bFqkPH9KGA
Hl2MV2W8Cy4ZuH8VefhhSuE5dZCU+DOjHp+vZXBX+EGxOjQ8TggQ1KLwnTr4
e3PE4wXoYHfCbsu0WnUozHx/uoWfwnvqsLdOTDMC5b9wwp3W2x3qwBfolafB
T+E/3O+rnow7uJ+g9VwHzrA6zFowo/ih3jhddsIrtwjx0JHm29n5ghpQ9LTp
0HLMfxWO7lo6KK0BvLdelztQ3y7ao6KpaoDur12JEpYUXtSAUedd/ZMQT9y7
cmtHNksDOhyiTtiqUPhRAyYSQBH50Spv06HtpAE+0TmP7hhQeFIDLtbvOOqD
+c+3/SVOad4aEC1wJ33JnHE681M+f64BhTc1IEHlwAJdRwpvasC9ymjF2Rjf
GYtvyiVFasBxTFMbZCj8qQH+25zMAJ/vUMnZI5WiAc4EkBCn8KgGyFTt9apB
fVtqWtwZk6sBiYcGTPbRKHyqAT3tyzetnEyH7acs3QQrNCA5QmjHJMTnJF7F
9Qtd+6UpTP+Pvhoi/fES6lc8ragwslkD+LtrL/3E/PNyIEb+Xg1g/u06xe6j
gZXucL3dsAZUThga+YP28qCtMGIXnyYERwi/f6FN4VtNOPdKvZIP/Uu7o3nv
d2lNeL+3WsMV5UPiXU0wDwsp24r3j1wv8AhmaEKQ3IroIAaFfzUh8klAryTm
AzIq7Fv9XE3wDeNPUNKm8LAmNP8sqtmN+zeJytdY564JW3M+Znx3pfCxJqS5
1Kr44/3OQ8zoD36aMKznHVs+n8LLmtCy+sccS9Rn32XXB5eHakKYZskaH18K
P2vClYs9UbmzMH94ZLaoLVaTxK3oT0g8rQnXMfzsRToJ0x2vDE0wjnnk+uz/
6KvZS3dn4n6unzPVe1qsCWfSit+5on7xFgy0ildowiERWbdG5MdjoauxbrWa
wESYOs2Swt+aIJNlekMc85XOEJPvDzs0IeX6U7FuDQqP4/Ot6HUR6F/53uYu
nTGM62XdMTE2p/C5FhSlYGKN+1d0NX5QJqgFTyMXjkroUHhdC8yTB280on6a
F18xslXVgtXv7snemkrhdy04EGh5qAnlP0fT6HgRSwtydsRUb2NQeF4L7nfH
mgqj/a+Nufyb6aQFYd5K+g+sKHyvBbnGmZPuoz/Y/9NgVa63FlgTabUzhfe1
YEfe4uQB5O+ZVTk1jEAtqPiGArKn8D/+vmVZyBy0v6I6fdaFSC3o19L4fRio
egBeP6M3JQrjXaN1dopaihYwiAKlBlUf0ILL82/pZCA/ei8wJp7O1YI5T+a2
Dc6k6gVasKhs0sZXqL80iay1chVaZP4xnaofaIEGH2e4F/ejRiTuzVrgcfXB
iy3TqXqCFlkvxN9bf8zkiPZqwdTAalrjDKq+oAU/W3zOZeB6Pd11z0XxaZN4
1YaqN2jDU9eV4gutxuls8dj7NR5U/UEbthzvz83HfCBKT2dTOEMb8vO7zghy
qHoE3i+0PXkF2uv5hAtNI1xtmCZWuEFem6pPaAOhzufR/5b+0bLb5o6/P7kh
84oZVa/QBtnzuYXfp4zTKLX4TsyXmtdmXPjipw3xj6SDxdlU/UIb0kUN2r7g
73dHvyvLidQGIv3fg/FEGM5v+RSrDboRoiURmlR9Y2w9+H6dHI22VRnasC69
zlFBgqp3aMPaSktpO/S/IJvu0F6sDbys4U/be2lj9Q9teMg3t/IoXl+8Vz1n
Sa02tKWtMOtWHKdTl3S5TEL93NJ7TrK5QxuS12hf+aFD1UeQv+l2D6di/I7x
UtvpPqwNS0VvfZZXoeolOpDvbWH9EeNbFobfWkEdEKcjMuOj6ic60CdyxzQZ
n19hpOrsrKoDiS7b7fNUqXqKDuhwvu19j/byKuns1fssHbB4XL9do4s2Vl/R
ASIMmwnT/6MzO4P2pxlT9RYdmCY0Rd4H9Vti05k9t7x1oGi6MWf/X9pY/UUH
JmXvEX+I/sngpfJHi0AdOJZ07sAmdaoeowMhrPOqIrj+mTNOu12P1AGxgYzI
GkGqPqMD7n1PB5Pw/uVXlW4YpehA9CKTA0H2VL0Gf19xY0Yy6u9OpVNTs3J1
QKvgg3e00DitvcTHbQrmd4kHFCO1KnTAq0E1ZYc7Vc9B/i3bVvIV87XcweTe
1GYdYLWF14k5UPUdHbAK4y7LR/9W7a3gqdSrA1/qhN/y21D1Hh2Igm9iGqj/
76qSbp3g04XcpqiaQReq/qMLSQhXCxDfjDLlNSVl8LqLxoiawTiN2SzvEPoX
ubMno48ydEHFXOe+N5OqD+lCV7r6u3n4PLMpcl8m2+nCxJv3j9HRP5D1Il14
v/9sbTbq+6wtJxZFuOvCeZX0hqlaVP0In39d7Loh2tvqNzL3/vrpQt1wl8j3
QKqepAt+axpsZObSIdzluF5oqC6wFH/efrt2nPZDNk/fTNWbdCF/hzLtqxdV
b9KFrzaufrcxXhWoJX4PzNCFwEdtuzQXU/UnXXCSO7VAEO3/yWGpZX3FyA//
uH2ZplQ9ShfS/FXKNDCf7BqOf+Bfqws731otAT2qPqULD9W2SVxEeuJKSeP3
HbowlHm0ewtQ9SldOL6r13gu8ku59tjxZcO6ELlda+lZUapepQfBEm+iFonR
wZIjMfpSUA+cv3i/OYj52f2++qvyMnrwJjO7HjA/m3c+btUCVT2wuXR/6xED
qr6lB8o7Dx/8jvg3QFT8cQNLD3Yqmjr9kqbqXXowO3D+i23oryJ3xLJcnfSg
oZNTNMWSqn/pwSpNIlLQIfW96Klqbz2YQyi8EVUP04Mk+ZqhWSivm3NiJk4P
1APDoXtMCzZVH9ODmh/fFeRwP89KRNbdjdQj81g2VS/TA8nzH2VLJOnQr320
wTpFD65FWzJjlan6mR54Wi/8+xHlO/mYsNWNXD14GBymKsqk6ml68NN1xYV9
qF8Ylc6ZVeiB2dKv2U/0x2ktxqcV/jJUfU0PTrd9niutR9XX9GCx43yp6eg/
FjRGb9Lr1QNvL0RcqI/vD7po+g3rAcv9c9ZpxGP/+gh8DJDA8PDUiqrHMaBt
Jv92IYxHhy9F2anKMGD3fGPPP+ZUfY4BSa8SDkai/VyQmnIxhcEg9Umdqtcx
/sNfd3djJmLHgISj9CW9FuN0b+TEG/vRX7/4RN96zJ0BRkk/zl+Soup5DIh4
MUn+BPqrr54H24TXMCDj74fFBWpUfY8BP9y31/fi+0XLaNMPhTJg5Jrz7vsm
VL2PAX6uhgMyuH89gwM5/HEMKBw1MHAVpOp/DEg0fTqch/HA/oSA1J4MBlSs
wYxWjKr/MWDfQotgJ8Fx2rimefUPvP7pBjrSCgboZIYcyEJ8EEI0imoZwE80
PKSpeiEDPsppd5kgHde833mwgwG/niurJfFT9UMGeBENCdSfHHtE1sMMMGFj
ZBSg6on6AAdipnpORDx4BQG9oD402IbP2D1KG6sv6sOn53wX0jAffyM/MdxX
VR/+fD4k+BzzZ7LeqA+PfWZV0/H+n/v3fnzN0gcxR69P/YpU/VEfzjS3aGej
/kt95puz2EkfNsQ5z3yiQdUj9aHPV+CuCMrHaHH4jefe+jB6t7v6mChVn9QH
qSG5nfcx//9XBwvUh+MpRMGFqk/qg56YUOFFhXF6ZGumzZzftLF6pT4M4HJr
0T53nfrT65iiD2H1+Yu+KVD1S314vU04dhTt/wRtt2dFrj7Zr8Z8XPM2d/KE
m/pALOsyiw5XA0dv2VXow3DoyjP6qlS9Ux90YjM/0PtpQLi9kmZ9OLjO5bqo
LlX/1Ae0SkzsEA86/o4279WHwxtLL9K1qXqoPsR8mjLLFv1ZIBHQ+QzIuIr2
/LeeAKIGMLUr7QaB948cOOKYJW3wn/4p2M4e6VQxAHHVlsFl+PyLg0J5WgwD
+HZbSUgQ72dl1qxcyTKAVtasic9QP8q8D8ue4xqATnRcyRnUV1fJWY9eORpA
gLC1+hbEYy+rBHcruRvAIUmjHbbon9YQgMHbAE7LxydEYf5CwI8Tfrg+F++q
YtSXvV3Oyc82G0C7ZPgel280ED07xVUyFNebB0MZyM/THpj5RBrAz6aD32ai
/jKmRBUcjTWA0g67oADc3407Tv41yQZgMPfwvQpcn8OWycpTMgwgZPNVSzP0
B/WM6rqZuQbAfsGbw4/6969OU2wAxseEnrSjfXQnOlqWlxtAouvN8lvon7e5
0Hv+PjYA2/UaLDnM5yfxVZ3lNhvAqYeWrW1IHys84B7aYQDbJ7/LDMTfqwTM
pN3sMYDKzncv56L+5ajRSoa/GcAqVEczzK+smio3sPkMwdiLZ/EQ739wOFI9
SNAQNn9K+noE9d1j2oznedKGYB56TkYe99M+PCmqT8UQvpzIUT2F/nzD5fu2
BgxD0IxwVHJEff21ImLAn2UIHacu1on+oAFRHbrINYS7+nL6f9FepGv5F753
NISjuvs4YujP0vZVCGm4G4KzZITBOZQPZlV3l3kbQmOwkE8UyvtWn33wGT9D
OCNu3SWJ+ud0fqJu62ZDyAroC8tGf960sPylfKghaE/K6f6A9ucrui9mQaQh
MDQq9F+j/x6omGafGGsIokR6iPwJ2zFhuCHZEIoGdfWV0H8KmtzLEssw/K9f
dPJ9uI9rLq53tdvJSpSPVgpIHC42BLU64ze/cH3X5vBVVpcbAh/xh+uzEyjb
Tqs1hNXt4SdyMR+tKdljOL3ZEMT5fUYm4n4Xbua17+1A/kgNBGhh/v5B+2/C
3R5DkOnQOf8Inxfcesdx9Jsh5IARTQzfz3ds94g1nxEc3c0+zcT4+q/OK2gE
e2YHPG1BeSn+Hl15Q9oIhipfHzb5RfuP7luZ8mnpRxqwCYVmGEFtl2MFA593
T5m7exML71eYu4nQT7fG32ZXuEYQ+vOMDusPDVoP3v7Q7Yjveyo+/8dXGvhz
dyXruRuBjeLBXz4ov29fMPHxNoKYPG6+Fu5336URvgw/I8i86j5tBsZLsaW3
Cjo2G0EQ0XBA+Z+RCvVXDTWC419xgahP+g+tlX0ijWC1UjH/VvT/Rbt/1aXE
GkHEc0JwiA/ZJftbko3gjJFagQrur+HTDkvZDCOI9Xzzcwbi16WpVj0euUYQ
humPO76/x/Pn2WPFRmDfrzF7HvrP7YI33evKjWD+xaT95zAeEOIQqTUCI4GM
UTHkL1HecGk2AsfYN61DyB+ifH+owwi04yRv3UB9udxepP6gxwgm7j6qNQ3z
R+sT257zDxvB2urtiS64PrKOaQwS7UPGr9EfeU74brtH0Bi2Vtdu5sf1dty4
MXBb2hhilXZbvsJ8Y+P6kIxfKsag6vTaKhHzwRF1i4UchjE0Xip7aIHrOdT8
TSiEZQwqFseShTB/kTlaeDefawxL6PRQKeL8gP3W4EFHY1Bu4PYoorxMfrB1
TdyNYeelDRV6qM+3rwy9XO9tDLJEwQn1zdm3ICbbzxgatiIyRf/dLL/Fvmsz
Pq+Ab0MO+v9/fepQY9AJuqfwG/3h4P6vWb6RxrClUGakBvm32yrfJy3WGFqj
4uOcRmgg9DlI4k2yMfz+U3tYCvOFpAxmpXKGMcQIRE5LRv+kvfjL9sW5xnBd
lAiANCDS7qRiY/BKutMsjvGIVxnY/rzcGNz+JVB0eLzTLFGq1hi+7DRl2CG/
FpkOOs5rNoYKkR+/TdG/dn64OhLTYQyO28RtPHB/W05tznvcYwyRO39N/o35
z4R5pr6Cw8jPda2mghhPY2gDsk58JmCaelk+F/GZ0u28R5GCJnDdiP+JO/qn
S4GbdldIm4D9vwI1Hcx1TZgTVE1gxdH8T5NRf8rb+j/YMUygPKqruQnlOSc+
N3kXywQWtzwV3YP8bnPc6FrCNYHUmCphT9zv2lGjCT8cTYC/8Q99IebLw9f7
CszdTYAz3HtzNt6/3/+Kf7C3CUgc2T+rCvcvobJB+ZqfCeRt23PbC/OHs08N
6/s3m8D8Mm5d6jANDKJ69xuG4npdPiUvxf0X2122XBdpAsqTH07UQf2YMRTQ
kxlrAswFp/56of9tzDJI/ZBsApqv6hjVuN5ly3rcNTNMwPfkpdeKqJ+90jm0
Fbkm0NQeNt8Y+b3j0bqSs8Um4Jc+OasV5U8L19/YVo7ruX6DofKdBgnm3eqK
tSYQc2XN5Cq0V7WerOdezSZQMaP/UzfqQ+65tVHHO0xIvIr+2WYBg/u0xwT2
p4katCF/q4U+DYgPm8C6Q/q/FdB/ZC/3dNflMyX7K6g/gTZsw5kCpsDZ+6lg
I9qjpaw0bbWgKZzbHBKQjO/7M/D1zX4xU+C79PaBEW2cbp5950WnDubHF/MT
7imYwqSgKE2xSXRw35uwoV3FFE5Zx0b/xefLewc7/tU0hWUzZtK1OmjwxsJD
XYVhCo9Pyi1XRX5dkGCN2BqbQoL1BNcIlM/6XsnnS1im0HJDL38avo9Z9SV3
J8eUPO+B9vMzrfFQMtcU9j7JcH3+igZ3d11fWWxvCmurRO6eQv064IUJjqMp
+JgRmdI4ve7b8/l70f9KibgPSLubgs78VtcBfN/Lj2aPWF6m8CfsQST/BMz/
iLaot+l/+rTmzGBY4ApTeLAJMzCUl9H2Bq84P1Oyv4r7GXK/ZpYXYAqVnr+m
rEH/VGKEicBm0//OD1H0vHUm6X0of8d3c+8KhZqO4WQ6GefCTUErlDjhgngq
STzYOdIUXmHatgbzvVPBA7P9o03hemqluxba90q3ep2DsaaA2YiWLvp/PcZV
vouJprA0MjHVE/n9mT/u5f1kU2grOZVpjfIofL2p4N1ZU/i0fDS1Av3XLgLQ
ZZjC10Vn6dswH7RPNPFXzzIFea2wxTMwf5xCtKVyTWHiuWilIlwv0cZYlm8K
K9cInmnG+HJCq+5bWLEp3FswRfYgvt/7b27d6VJTYFb7RDC6aaD5MibrVjnS
NodfZ7XToLtg4/6XVaYgfHyPUR7a29VYN5+fj00BNnhm8v+kwbZ1xpbyjabg
GHJhdQbqJ3eGqIRlsylY6RweiUV8Mkmtv3t+mym8VMEMDfX50a/a+1s6TOG+
wLl5Jc9ocOz5lbMJnabw866mvmczDbyuHt1+vQf3q3v61eJOGqgc3uDeMID7
fVyz4jvq2/vVCIy+mZL1ULTnf3F8BPVnY+RVxR7aWL5rBivFEAG8oZF+Q8AM
+jGtmYn6Q+a/ZvD5/VPfJagflTmXN0SLmcH9gk39ebh+Mh82A515GAkwfrmv
WK9erWAG8PPWtmc/xumJMwxXttxDe5A1fC6gZQa8jt4m5gvaWL6Mv1ewEgp9
iXjmcc8hB2MzGG6UnuD2mTaWP5vB5l19ydqofz/35tju5ZjBLlFDx2rkN5lP
m8EZfy/1D1U0OGAZMHDH3gxaUu9/dKunjeXXZuD6U9zzKK5Xuk8/4/dsMwi6
v3iXIB+Vb5tBwvubd8Rw/Wnp3V7WXmYQOf3lg9Qu2lj+bUbmvWhfxguzhbav
MIOu1xXaVWiPZD5uBgp82cWByM9bIuvuFgaYgax50oGOd7Sx/NwM0ndNE5qC
/HCqYAR/3WoG7RH2k5RRHmS+bgYZFQ7yPPTHz7d/0jELNwPusnxvi5fj9MGf
Xyb24vNWGme93BhtBluJAwTIDzKfN4PG9yuFL+P1z+/8Yy4nIv9W6um+fE4b
y+9xP3VN9+69pgFmT/bdZ82AKNeJfKGN5ftmZJ0V88Epc7q+6WaZQdY9trDq
IG0s/zcDwm36CCE+m3Qpa3W+GeS+eDTrD53CA2YQOstqWS/q2786cakZvPvt
qjedj8IHuH/h+WbH8f3XNulKdFSZwTRRl6S1aL8kXsDrN0TOqyF/7LQ/3ldp
NANFwtFOoPCDGfxpsFyrOESDmpcXt3u3mcH7A29cix7TxvCEGXysfmSyH9e7
MM7PMKXTDAhY2If2RuILM7jR0pf/CO3rwwyd9uYBMzIfQXsm8YYZeQ4E+RE0
8iFBZgTfv7Hs40EJCn8wQb4gLryhEu3h6gVHDwEmcPcpMZa8p43hESaIT3ve
9Rz18Yjf6pE4MSa46b7oDsJ8ksQnTGCqhZaOoHwUlLXznigw4c2RlLz4OtoY
XkF63ZliZdT3iw0oSC0muOwxiaT3jdOJ3wPZjhifWQczZF2MmfA59nv28Sza
GJ5hwqcGzzmdaL9ltqseHeQw4TY47xUYoPANE4g0jYn64vZFc3elPa5fBD0g
6heJd5hwKNzhkjvyozXznRm/KxOcpRc3jeJ6SfzDhIGXF0QOfsD82+f8B/Bi
Qk1Lfe0f3C+Jh5iw526S0SLUt2+Svsm7VzAhpU8w7Crym8RHTFhZIp7De0uD
fdUarrcDmOT50EYKLzEhdOjASHUtDcR2v+X7tZUJmfETzkW30sbwExN+umGm
hv7vNCu9wDKcCfY+GXNlUZ9IPMWEv/mdVctwP0SZbGs0ExpzJrg44PNIfMUE
C37vOCO0zxtn1ZXzE5kw9++ir++Q/yTeYgKPk2q94BPag2dH3cBZJhTtdNv5
BvWRxF9MsJ1ju0YI/UH9lLT9xllMeFF7ZDcb/TuJx5hQ3rpfPA7l53N3ueX6
fCYsIwA+2gOJz5hw/Own7QeoXz1bMKMpZULnk9mmp3E9JF5jwpGvlmniqO/b
9dvPfqxigu/09PrrmL+S+I0JdhoXp0tifizQnuqu3ciEwkN6Opv+w3OoD8dq
539to0H88WU03zYmqQd8FL5jQrDvznJJXN+/c5qdTNASSiq7gvwl8R4TVImC
AK7nMt+bDa8HmJC3XGlwFeZjJP5jwiNzAaYNXrciGDjCBOI4ZBDGPxIPsqDm
7gmvXLz/QcDS54sEWLDN+MhQehNtDB+yiKjz9A76e8yGok6KsaClKOHQQB2F
D1mgVaTz6gTyt73ple1zBRaJv5D/mddKZYdUWODS+/L1RpTPhiNnBiS1WHDw
oOluxe8UnmSBVSFr9oaHaA/TUDGMWbAvCBeO/pnElyy4EV6/8wfq26Hvygtj
OCx4TLSF+Cm8yQKizPQTr8tcaRN6bM8i66x9FP5kwfeq0OeP0N7TV56+O8WV
BWdDxU4qN1N4lAUEjFFC/poQCaAXC8r4+SerdlP4lAWIQn6cx/hxu1ZJN3IF
C94dfay5R5zCqyw4dWxavwbai/P+1pflASwgzEzs2zjtqfJq8mH0J02cUzF8
ISy4ZMGRGMX4TOJZFrBNDr7ahv7Qt3+xvV04C7xt5klKTqHwLQumqvPvCEF/
OHBecTg0mgVEN+0e2jeJd1kgm6Fw+CLaf9iil1k3E1mQP/Ct0BjfT+JfFnBR
nc7h+wXFUny+n2XBmj3n2m7gfkk8zIJFoxIHJqB+nLy/SMI8iwV6hXINIbgf
Eh+zgDhmdUWG/h/9r26L/oTEyyxQu+4k9Rn9yXWTF9uvlrJA4tKfaVr8FH5m
Qfz1GY0b0f/zPiQZ9lchP9BM/dC+STzNgoZHpWWX0d89TlnYbtDI+q++TOJr
Fux3LwgyweuL5sonrm1jgfaxsLjVHRTeZoHrcN3TcKQ7BVocMztZ/51vIPE3
C14HffNNQPsKvnVy5P0AC5IiQ9zy+Sg8zoLS0Zv+1S008tzJCAuW7GQ/T0B9
J/E5G6KWXTtwGH9/VEfOd7kAG2wCrZbuRX0n8TobvokWOVRgPqDY1iR7VowN
0zM/vlqI+QuJ39mwXeRXY+tdtIdjJx61KrChNy3scjvqH4nn2WS8xPX/Oyep
xYankgbnj6F9kfieDY2cZ5/L0R7Lf8swvYzZoEsMuKD8SbzPhsGmn0U16E/n
XH/+IZHDBu6el5fcMB8i8T8b/A7+OGiE9tS25nhyoz0bvBIl981Hf0/WA9gk
jkP/vnbqfFdxVzYsvDL7xwXMt8j6ABtiK5b/EUT9+5fXebHhUo6NbCvaE1kv
QP7c8O3ORX3Zf+hZweEVbFj3YvEyLWmqfsAm65XoP8XtEv0fBrABo/phUwGq
nsCGJ+VnQ36g/p356qFMD2HDTaXpAcR5brK+wIb03XI3/DB/0c+Sqp8ezobF
M7u5x6WoegMbCuedEV2F/rpo6dP9+6LZ0PXLTllrElV/YMMnw/zJlbJ0mC6d
YFmWyAb9v4uX3lShj9UjkL/Ki36uNqWTcwNn2dDy/D0jx5k+Vp9gw7xIXsUp
1P9leyRTbbLYMGniGedT6B/IegXK7+Avnxa05152o/uOfDbMN8WVDlD1C+Qf
u/iKEerPju5jtKJSNqwljrXg/sl6BhviJ3UI6iG/aAgThqrYcOZL18yF/9U3
2LCCVSbwAvFEwnyJjcxGNixIzbnSgviKrHewofLoksd1iA/ViAOVbcg/xRfH
T2A+RdY/2PD46c30RPRXV8rinl/pZJP9KVw/WQ9hA+EWFkyi/0frzTD4PhH9
CVkfYcNO4kADvr/KQJzLGGFD2vASm3lMql5iDl6FGeeVEX//s2sBc9JPoT6R
9RNzEL+6oC8F+dFxIjYjQ8wcHBfdTU7C+EjWU8zhZUfeQ0X0Vxtnz1n4VsEc
Nihfk02dSNVXzOHw5oR5qzGe/J4gJqymZQ4041hzTdR/st5iDjc9LxjlNtAg
qujJXR9jc+g1O9a4HvWXrL+YQ0f/5VchaF+yG2KCT3HMwU344cP7GB/Ieow5
WInpmp7B/Oy8BmZ+9uYw62GQpAvmY2R9xhxObVmiIYfyM20RaZV1xffleB1r
wOeR9Rpzst+E/rT0aG2Mp5c59E/OFDB5OU5X74JzLIx/Lg5H7eNXmMPtxf2P
J6F/JOs55lDvsEFpJuYPzT9mD9cFmMNn28HTRmr0sfqOOSSffqlwEde3Klc4
WyTEHNq/JefbfaDqPeZwY11zRAHix0Hfxz6zws0hcFFkLR/6P7L+g+vR9d2V
hPaxW+GIRFS0OUwsMVlzA+2NrAeZw9tuvkO3fo3Tf5Kn7Vr+kaoP4Xoumal3
Ynz951dTzWE5ceAf/T1ZLzKHV8svVQiiP9OxrjG0zzIH4pSw5RPaWP3IHP61
b9E/5H+Obt+Tbw6fTqe+5aA+kPUkc6i9fCG8APkNF1wSS0vNIT1Zt1m6mjZW
XzIHrZN/43ZjvlO7WNBppMoc3sktdf7SRtWbzGHSo4veHejfFos/GuE0mpN6
+pQ2Vn8yJ89Hozw+VkblhbSZk3EE81GyHmUOl3MmFsrj87aEosfqRPlf+a7U
h/GArE+Zk+f50B9PIA4QDJiDsMB6uib6Y7JeZQ5SqyZ5clDfYzoRyIyYQ9++
e+bbMN7Nv3cpw43PApYJ7dwkfG+cTvth1pmL8lM6fWj3BgELILpFPIwXl+Y5
MXPELOCOtAr7FvJvk6Ge8CNpC5hxS5DBw/zInD65s0sBr/vdXL+FmE/q+HiX
rmpBnodB+VXcrkrW0bIAnQUzNVNR/lEniYP7FkCUhbIe0WBu0EHXVcYW8LgI
FQNpWdc1uvtZFnBU8PR6/uZxunKL+oI96N+J9L6MawEKcaWvR9G+1r2iFb6x
twBCbF0laA/FnTF/HC3g7wm+3x74vO/xD/ynuloA0a65jPsr3XDR3tbdAp6w
V4w8RH5GOB1QXuJlAXHiH4QWY/ycpek3vMPbAka0trVMf0AD4hhp0goLWGm6
J/Ix+oOWFu3sIj8LqP10PanlNg3O5gtENAXg8y5qhp/C56+O+eDzbbMFaNP2
HneoQXsgDhKFWECuWM/RxWifXxwuSLBCLUBrxRs3DZRPsUpkz7xwC5jJU3RL
Rn3a83NV5eZICyDC0QyM9zOeTU+NjbaA0yM5VWH4POE8rR25sXh9H5+CNcq7
MWqSR22iBYQQDTm0t+RV7w17ky1gm9Sup0MYH5fz7tOEUi1A7nNV38nP4/TB
isayWPS3fUP7S5yykP+w+vcI5nv5db6Ja3ItoKTZGVM3GuzMdth4IN8Cun1u
qxYR9hCp6XSh2AL2S9tGeqP86cv5Ne6XWpDnrhDP1lq/G3lbbgE+6yJ2X8T4
nyhT8XxCtQUgenUBfP7igfQ8tVoLMFtyXb8c/Z16zb4oXqMFSN26UbQE43HX
hZW+S5styHP36P9zw+25YW0WsEheIzMP7X8rur3THRagoRC0nov+1sZi4mBJ
J77v/raVTcifiRJvH73osYAgZmCOGsqvuudexo8BXC8BO9H+Yh+k7ZYbtiDP
y+L989P2LrQYsQDBrypriHigvGsFcz6fJVhGXzZPRH16u2Ca8BYBS3iw9pD+
75s0yEK3Ey9oCemfN66OwnixSXhC2TUxS2BthlleaC8WH9uT66UtYTNxsP4+
DUbvlQV/VrCEoF877/ihPCtOn3MVVbWE03KYMaH+Rm8L1zXSsgThROmFfBjf
5rovnzCbYQkHOE2VG9Be5YygdZ2xJXhuEll/HP3bK7paYRTLEk7slI34gvEk
4+3fmEscS2Dk6o/kIh5YV/rGv4prSc6HYnwyS7pr32lvCS3hkwM/IP+/B6Uq
CzhZAvPxlJfvcb93XPcMa7pakuc60T4j9ZbV27tbgvcDVxE2ynsWPy97hZcl
vAuoM5yC90u+VokI97aEhKqnXwj7bCn+45O6whKia6sK01CfUxNeW97xswQC
jjMxn1298Y7EqwBLmPAr7G8n5heGzmd7RjZbknVflB9RPlAMsYQpGfdz+1Af
buLjrELHf0/RxHhoPtr/zIKpHtsiLeGS1Y5jU4rH6X/2gfHj6Vp0CLGWsIco
wKA9pkwvbX+aaAlWN9+k6aF8lqueKfmSbAlqp+dMzUF/++/cdaoliORs1/yK
/r3vmfdG0wxLSHyhlnAE/W9Bnq3TnCxLKOv60rkZ17czWlljYy7+Xq+oLxR/
Pw3N5ki+JXnOC+VLh7bnOcVI+6WdeYrx5YkiJhylllCbY50jgPle4rdTUZ/K
LeGHUl9xB/J7SX2o7+RqS1jpfHNEGfmtkbOEq1trCc/CpzVmYj7cFWkjN7PR
EiK+7RH9ivz7h6ObLcGcIfBqKdrLVpuRR/vbLOEMqlUqrsdWtjUjvcMSjhvF
h5wXowNax+57nZYQtWNBYzTaP0UHKaYL7qHRIfbiTubfAUswdfpVEH2HBgv2
LhZWGbaEy+9+pDUiP5S9rTttRyyheZbHJA7Gs3cWimVL+Dhwz5MVwEB9zJL4
lbxTgAOHxHp/EHhoc++L4GRBDkz5UxQ/Ff2ZZdVN12IxDmQXBx7+ifwZTSMC
KQcUPDHSoH+4v2vHhGEFDqi4C8f5o/5Eey1qlVblAGYli0pRP+YxEYlrccAp
M3fXiSq0BxGFWHcGB/r80GNiPHr98Yd/oDEHbh76fP8y8jOjvMU+jsUBR+70
8zbozwPOFCvncTiw+7DbicW4f7PtScO1XA5EHhfUz0b7+XcOyJ4DHcSxHrTH
O0YLs4WcOOCSwrtYiPlR5GROhL4rB54NGF1Wwng7mwj07hwQNF7wbDn6R8k7
3y39vThwfc9ZmjDK40VSs8RBb1xvlE9rK+pLanBRz4UVuB6isIj4wc/tZOV9
Pw7Z70H/YMjYlvougAO/+TIsAq/T4Cu/146JgRx4z9y47hz6m5uvLTzUQ3B9
u7oXXiigQfhNWSMI5UDUDGGbI+h/ZyYO05aFc6DSyyY6GK+LbGpqD4vkwMIt
PeZclN8z5xslp6M5EGR+3cAI87t/30GI5YC5Pc8jT4kOK/5u3fgykQM/FORE
I3A9ui/nO/1M5pB1R+Rnf4G5hnwqB6YGn71mgvIriJX5bZHBgdD0nnIx5H8o
0RjK4pD9b+QPUZ7cksuBS9FZQ1LoHyeju0rI54DBnbSBF8gvYjzhejEHAvnt
eEdQX/7NFZRy4O7pF7n16N+JcbiBclxfwYSWcJSfxmH2oGg15798+NNq6Rqj
Wg55LhnjF3EsZXYjB/aiucxH/Q9RerY7oJkDLz2C3Hox3toO5y+MbuPAlh3B
xQtQH/kbEphZHRw4dfR40hr0Dw9zgoWrOznQSXOYugDzgbgDHp2dPbjeg7Iv
nqB/W0AAnUF8PrrPXtT/qbZSKVrDHIjn2tfG4fvfyX4NdhjhAHGc1BvXlz3Y
6LqSzwpsfy3LnYHxJfDxdd29AlYwnRgbxP1aEoVIQStoeLJW1h/5+2dvUOsd
MSsg2sFd6G/ue7sXvpK2ghM7cnId0P4PWzJjfytYAVE21EL+zpOUXKukagWX
4gy+GaJ85fsG7a21rGCu+U5MYtEeqhqUFzGsSP7h9Qvp14a3GVvBnO1T3MLa
x2mRw/OaXyI/AsKO1Z9g4fpmR2ntRPn+YM6LeMa1go6BfYeeYfz5Nydtj+vN
tX80B/d7oEucI+lkRdYb8PmzKwYkzFytgHf4gtMdzMelztb3zHG3AmKsyxff
92L71cqNXlawNILx6MI1GpzziEs96m0FT9Oeft2I8cjPGCPlCitYv02sPgzf
bzRlrkeNnxUMtIq/M68bp48zOtW6UB9K7ojRpwRawYWI5fNLkV/hyZ/bdUOs
QP/KXW2+uzRw3FJXMjMU1/dARs4R8xHROXmJq8OtyHks9J/PGLEbIyKtYO+U
tpJTqG+nJm1yOh9tBWuPNM17jvGFSMvKY60AtUv/AvobvRLj3+2JVhCoetP8
E+Zb/YmiTX+TrSCtRTDlBOpL4ab+PJVUK3Iur22clnRZNtkqjwb22rm+3llW
cOfX9q5byO/JfDHc0FyU5/raBUuRX3UvN8il5FtB5BK7+Hj0v8cLXQeLi63g
eddzvguov95xRjXNpVbgWLNXZR3+XjNA5MJwuRXZj8T889OMvt0y1VbAfHDw
RQ2u76pa7UJ2Le5PwHR1O/I/ZOQy06PRCtbdLZTSvjdOT3cX0k7Ip5FzeW3I
n+wZ083Q3zw6PLssr8OKnC9B/SXaH086rWB5l8T5jzdo4IXpUF+PFQimXtm/
vxTtQbnXVXjQijzPjet9P1yjazBs9V88y2nImeAyYgVblhIdfOr7JdYQYPTY
3gb5yzkYUHhQwBp0YmzFF6H/IecJrSFJ9ptzf/04rXCZ83wx8rvSFjNqMWs4
PhCxdA/6W/cv3cr8itawm8/9FAfzXXLe0Bpip3q+tcb87985YC1roH3nV5Ev
o76PYk3O96B+rCcSVWNr8DGvk/iJ/oycR7SG0ugjok7lNPgpqc+5zbGGDm3O
t733qe+pWINU+B6X46iPB6o/9fy0t4Y+p29nlg2N009iPN/8RP8itTsr1dLV
Gi4uJw5kUPOL1pA5efNOOYxH51hrPbZ6WYNj9uff6ah/5DyjNSAq6pxYhPr/
SY+ev8Iacvp0flxE+ybnG63hqdSJ7YD2QqCegQBrOK958/dBfD8572gN6A2H
DiIecPS8tNE4xBqIMSECP5Hzj9bQcFV+6xX0Z8+n+GusD7cGeWLgFuMvOQ9p
DS+Wd2jVovxW3tVtyoq2BvEaP1FnjGfkfKQ1WcfC/OLzlo9RHxOtgU9JXD33
N21sXtIaEmdhoMT17tLP5GqnWoOhr4Ml0a8i5yetgWif1KD/m9LuN7gyyxrW
rc8TKEV/S85PWgORvtMwXpw4rnPhXL41qLQ7C538Rn1vxhpsvzntb8XrmrM6
F74uRX4r6UbuQH6S85bWIOjS8KgU88erfBeFlautoay7+tiTdur7NNZQ31tS
pDFIA+6N1WWLGq0h74mZWugobWwe0xqEeh7cIuo5jwK0t5xssybP83ZT37NB
/vS8Uv2M/tlL/YPu807U15fu9B1oD+S8pjUY//vACdpDU0ar5KA1sAggy0/N
b6K+3D5aG/OM9h9d41SaGYR4mZzntIEzzqeyQ1Fef6dpOcQI2AChLVUi1Hyn
DdmnrqXBke/vhmvEbOBQU7RFFeoDOe9pA7vl1W1for0oXDmfPUXRhsRjf8bp
VV6LZ3bjei8i3HLUsoGhI2EPH1SgPXAdOH4MG/itQAyK04AlrykZaWwDVaU/
RaRQ/uR8qA2MHhxqbUZ7L6t9W1nOsYFBDBcF6C/IeVEbUDtRqxyP8nHdn76D
z8EGtjyZE6iM6yHnR23A9t6fnjbc/7/vArjagIuu5GxzxGfkPKkNDNy/LOfw
Ypxuc8mrfdBNfe/HBrIOjJ5diP576HxH4s0VNtA1dFtJCPE+OW9qA+unfT6q
jva+d1Ga0/cAG2i82K3yoo36PpANmM6+KDgT7V9MbMVvdgi+L0BrSjnqFzmP
akOew8f4c/q+2tWgcBtYYICWTNjDv3lUG1C/GuR/DPnB2NnuezUa3+86Q//I
/9EPLuhvCBSh5lVtQCLo9d+qT9T3h2xAnMtIUER5O3xYVmOQagMqhLvC95Pz
rDYwhyi0ov7Up6juWZtlAwaI7v6gvZDzrTYQejtOVAz57zP3DTMz3wZofpEa
r1D/yXlXG1josUg6BPW7WyC1832pDezZP9z9rmOcvjTa5JaI+rXt1tIUjWob
+N79Lu0z+j9yHtYGiOOwYZhfTgpUcVveiOvL7HIyxv2T87Eob5HIuiZ83jGd
1xPOttnAyYUKR3ehfyfnZVGejeYJmzAeqbSdKWzttIHb23kb7yL/yflZGygO
ISb1aXD5mM9ahUEbqIwP+m6FvyfnZ21gajbjoTXGNyvHqVO9RvD3kz0SZ/FT
31eyhatxN5mX8PkPfrfVJwrYQmSYTdRkXB85b2sLm5cs2b6U6JdfPx3RKGYL
f56KSG+nU/O3tjD8xD8nHv1x+xpvjriiLYj8/UQTRP9FzuPaQuWH7QLpeP8G
IsBp2YI9MTBJnDf9N59rC0NlVcsrUZ6/GltTDxvbQvLeRz++Y/wh53Vtye8I
EP3yQ6c8HnJsgUUAJJQPOb9rC3KOH3TWIX+l7ZbQ6Q62UOox4bstrp+c57UF
G6Kxj/lz2lfFW9NdbYE4DsBH9Mv/zffagpfgXu+3GH+I4xv7vGzhPI/99T3a
Gznfawv7ghEZoP8nxFu2whYIeDUR9Z2c97WFMp/hHjfUp399+QBbUE84cjry
1Th9mV+tvxv9W9NDhWibEFv4tdRhszeNmg/G+4kBA4w3vntecHeE20I3fesx
e7RXcl7YFjq7q3R+ov4NsJMHb0Tbwh0XuxA5XC85P2wL8joeAudR/mEIa4YS
bWHnuwzTz4i/yHliW5jyZkSpAOOB4Dn5RcxUW8g1bFjkNzhO37xEDDiiPcxv
Ed6cZQtu/xrttLF5Y1vo/9QdU4n5+L++dL4t+AojokV9JeePbaHWLnbeWVzv
tTKvLT2lttCcLuC/BO2XnEe2Bf23W+KvEP3yEDk9RrUtXKlomF/SSs0n24Iu
4dgwntQYNLf6NdoC8TmcR3RqPtkWivLzbJ1Q3guJBkObLRDTzPzD47RQ2NUj
IsjvzhMLHN522kKw49+aQsynyXlmlD+n5ZQ88id4tux31UHb/+rL5HyzLRyK
ID7QRQO+iU3ZPiO25Dwc8pecd+ZC4txf9tW4v6NFx5eeEuDCgEJU/WS0F3L+
mQvE11C2Iq24Yb7kCzEuRO6qzyfOW5Dz0FyYP6dTNQz9T6aGzANZRS7MWqjk
q9tGfQ+MC9MzLvrMRn/Nbnm2w1OLC/z1ej6/UF7kvDSXrDMg/+4dTTSKN+aC
69nrKbloP+T8NBf2vzkgn4fr+yc3Dhcu/w1OMkF/S85TcyHE4n2qwiQ6tP6Q
Oi7iwAVlzReaz3ppY/PVXCDcZjPGJ//cp06zXLmw9sPS5QsmU/PWXJhEfNAH
48s334Tfh7y4ZN0P90vOX3PhSxIaLK53v4LH1QcruEBsNwHthZzH5sKODztb
ZyNeEK+TXDVpPReuTpB4+wjtm5zP5oLfi4SyTuTHmYhGOfsQLizYV9nxGOVN
zmtzodia720u+jN96/iaPeFcWHfeemo1+ntyfpsLxHjla/x90ed5e0qjuVDq
uf5xz2RqnpsLj6fVN2SjvkwnDngmcqGzU6mBK0TNd3MhK0J36BfKh/icFSeV
C+tPWiifwPWT891cSNHEQID0UvFjKSFZSHc//H3+M/V9NS4MDk55sQP1uady
rltBPhdyv246OYr6RM6Dc+GedYyqPuYX20PFJ34p5YJ2b6vzdIzf5Hw4rsc7
OucR7k/ArL7QpJoL9csIgEAbmxfngpxxzlUFzL/iO2PXbmjkwhSL3D3NmO+T
8+P4vi+Tyt3Qnv/V4dq48KZCu+oM6js5T86Fru+jp+Tw/ivzxBq6OrmgkL1S
fxTtnZwv50I1nPW5g/pqTYyZD3JhZfNwyCzEA+S8ORdGM15mvkN/UnU7hrNq
hAsc4gN1xPmRf/PndnDSc4PlPcyvPYPcetME7CBhs3psO+IFch7dDvY6XHLP
x/106IqeeyNmB9+GP6arY35EzqfbQbbzwAE25iMbX9V6TFW0g9s+Jq4S7eP0
CgJo/EV7iD9KX6JlB9LTTh+UKqaNza/bwTOD1QpvkcZs/FaSsR1Y/DMY2tg8
ux3Zz8V8RuaP8KYmjh3MJgrAhbSx+XY74BbVH59MfL8y/7GGtIMdLHD66VyI
eJOcd7cDZ6LggnjOhAC2rnbkXOqFcbr4fbGHNb6/VGV2dKyXHcTUImBBeyTn
4e2gsWoXnEP7dnkmZFe7wg60iA/7oL6Q8/F25DwJ8rM5qmZQcL0dHBypvuKM
/CTn5e3+069VRGEgBPeH4l+D+QU5P28H6LWkGktoMDjksuhAuB2J29D+yXl6
O/L7hf3jtJfOb3ceXifn6+1gzkOrawfx/ULLH5VNOG4Hy4njELhect7eDvhR
TAUo/ySZ6C28VNzfJMX13Whv5Py9HaD09DejvmnXOOuFZdlBSapHXCrqOzmP
j/ze3M3/8BbaQ/iUtpJ8O/Ic4zXa2Hw+7k/y9C/A3/MsHsb+KLUjv6dTP05L
EwfSTqE99BxysKi2A/s6v+cfs8fpXatfZ/dcpcFiTE+DG+3A+vqXmuWXaWPz
/Hbw5SQC4FwafFwwOedamx35/U3MZ8n5fjtYc9bbQw3x+xbh6qWfO+1A+XPM
keeov+S8P75P8Kx9biINJpQflDQatAOHK2tfB+L7yfl/O6iKSJqVjXie7J/b
wbShjNnrMP6Q/XMeZLW+8FJBvFvwaXK7nwAPGL3pXXvzqP45D7ZMC6s53U/1
z3n/1QfJ/jmP/N7fbap/zoN4bcJyaWP9cx7Y5/Gi6s5Q/XMebCMGNR9T/XMe
BP2eu/b+Y6p/zoPW9Zfv2x6m+uc80OenF2yppPrnPPiZzl3qlEn1z3lQfXyn
bMR1qn/OI/Hvfap/zoND32ZeMX1F9c958Dg/fsGu81T/nAeTrPRWXLxC9ct5
8G699cRitKd3mzu9gr2Rfid1/WsT1T/nkef7Wqh5CB70GYg1euD7yP45D/4U
3g4qraXmI3jgpXmrkRlP9c95sGORlNCuSqp/zgM3hBNG96n+OY+sg16l+uc8
kFbfajOSTfXPef/5M7JfzoP2FyqlHWdp5Hd2E3nkef8zVP+cB0KC+5lHL9Lg
x5Hp/pNSefDesHftwVSqf84DnZGPa8vKqP45D5YSg53FVP+cBy4+zJhjKB9J
YmA6nwdE28w0m+qf88jnPKP65zxYd8Bz3u1sqn/Og9/s/tpNLVT/nEfiohKq
f86DH6/fnCstofrnPBDYEPQjI5/qn+P+NdrFswuo/jkP8lNydUueUP1zHmTy
Ro5pxFP9cx4Qx7PDr1H9cx7IPZ393TqL6p/zQNNsmsibdBroEg8eRn6Urltd
Xkf1z3mQ4d7rr/yImv8AsHzHni5zhwaibtPv3pgIILV84Z9d6C/S7tZrzhQA
eFFY+ioe9f+ZnlbyczqQ81oYP8j5EIAuk6FDDeivTvFPCh4SBlDs6Js2Ge2P
nA8BINoLimjPK16/my0lCSCaukXjHu63subpzXRpABPiQ3qoL3o3K3SYcgCP
k/aZP8H7yXmS8ef3J5znm6cMEBhjbZ17cZxuLz3/IALlWbhx/8tN6kDOcddT
8yYAs2NsLuw/ToOc2r85MToA5W9M/GadoOZPAEAa34jxyF7LIeaKAZDfodhE
zaMAfClcc2LSJcSzfzX8iXEFSf+rWV8P0cbmUwBeT1XIqUV9q3sx0b7HHGC0
dfXdftwfOa8C0Nd4oKLxHA1OFLxVErQBWPw8PiYojjY2vwKwJDQ12/5/TV13
XM/f9ye87T0yMiIj2ZuM8977/TZCWcUnEUlEKhVK2iIjKSWR1RQZRYlIRkYo
o6ysyOiDyPid+77f4/P78/2o9+v9uveec+6593mez+MngDnheV/64etQ/Sfn
swDH7zcJoBcT9pACBPrPupON/s35LACrV256thn95Y3E97CDCmBCceb8dhsF
oB22ssNXDY7Xf7xvF7SPtO4L/Pz1APVHT81UoD2Kt1a9ajcV4Lqb/0RrnE83
ViBqBfBngvv72/iZ82EAMkT4j2j/E+6ajr5gA5C67cex42i/nB8DYHzyVp2y
PAHUY4nlPIDGS/95txHfh/NlAB4pJTXG8QIoDH76to49QNXb6far0B85fwZ/
b7Xzg1B83paF5y92dwSO5x8hPg3A29UhudY5ApgJ8bETnQGaMKEVfD7n0wDX
4cB4ro3r6jLXFdfHeL3sDcZLA86xGvj+hfb84ovdVC93gDAhU1AR/I9/A2DL
DAn96YHV417R3jg/3f3aH8S/cz4OwESBhe4E2gu7xjvjC1xPA+Mn5+dgWCgd
38IvSgBjNtV5UhIAnAeBnzlfB8C0+79OM86iP9g9Of0tFICV6cacIf4OcPwR
7SPfMndbhwic7/Q21Un7ic8D0KeiytUL97+QDnuXjYzE3985PnZnDvF7AC7u
7Kb9gv8/9dM6uVUMQIMDiyvm4fxWMNpDLEBywOC2UrTfjtdsTV3j8fdG40yh
/XH+D8DOxjnFRbi/lydioEkEKFoEZzsxfzDwgQC+t196qgDjbeKG7nfTjgIk
9h3waT3GI84PQv9cPF09DtfLiRGA0oDjabjfc74QwI2wN43VMQIYPro8sOoE
gPTLvdwZh4k/hOuTMa9ZBb7/99Y5C5pnAWzc2M/25j7iEwFMDp5R1QDtMfdd
7PgBuTi/PY53OxdK/CLgdfpoD5su+3RQ5wPMa9kn/3IA8Y0A2DV/Uxy/F9sI
CgFaT8UTbQzxjwCqX8usrfD323pPLAwsQn9as6f594PER8J4dTb/wlocz4OZ
3fYfLAbQNQ5UnkojfhLAt26DxjJ/3zvst/elUuB6SDuIrwSQvk9wZwjGz0XN
y2ZWlOH4W3o1m4G/z/lLAG6HEs1Y/jTw9dmh9V8A5JzO8Xx0kvhMaP+zX66y
wXzq37w9TXu9QXvd0XTHOtzPAzDtO1YJIGIDxvfN2uNdIaxCe6nzZ3v/dOI7
ATD5wcb4+xvc5+bYVQPX58L1bff2Ta+PXwBqnvYwLcTzo2LahKh1NRhfSuye
muHzOR8KYKjtvPXeOL4WgzAz+gUQt7VRmF0C8aOE0JkJHOH73m30S3PWSAia
Li3U9eKILyUEduy02oX+8PxRn0cNhSBghaqHiT8lBCZ34ofzv+Bcdp3aZkK4
XXvpfiz6F+dTCSF8xon9CThf/VihXhshZH2qKrBOJn6VECILH7bWHRVA95qO
SWOMhWBwv/PErxICg2dbYf5wQjdn80wTIdcHQPvi+gRCGFS35qBVkACSkkts
3UyF0HrZ5eK5UcTHEsKNX3efn8P5Etc3Ee3oI+T3ZYeJnyWEewUpx0PRPw33
PBZCUMYP8PJOJr4Wvu8tPICsF8DN0w+/3B4iBBPz2WbvE4m/JQTbnW5LBuH8
MVX/TyOF/N4zkPhcQl4fjO8zd3n04VaW+L6/M/sqrhG/SwijZiyI3YHr00u1
1m8wCGFkxk6j27ifZ2Y1fH1OhPPNCBPor2/NZs/VSYVgD189vx0k/pcQbFih
DX5O+zNu9DKVEKZte9Lc8TjxwYTATjn/4v6z5kHn1qF6IXyP+/nYMljwP36Y
kPPLMX5NOPHj7RErIfg5dpzYcxPxxYQwrnLa5is43/UxXF2xEcLkzUaS86HE
HxMC2/7qob0a6t7mCSHj1thJ+Xje4XwyITC4ZDru7wzOaGgvhKCG27Wn9xG/
TAjmTEAK7cW6h+fUPo74/Zs3HDscIr6ZkOMiGJ906772kjoLQSW7kRebSfwz
Iedz4ngr7o4V2LsKQbLkQf6IbcRHE0Jcg/jscLT3o2mdnvi6CyFxz+6rzS+R
ngR+lr1e9BbtY2XI99Px3mh/GCYKzhM/TQgfQ9TTH+D7jmEXLb5CmPFvgEMs
2jPXnxBC0+IFH4egvfyB08vKA4Qc99xDfDYcX4PH826j/+R3iZL/DsXnP6u7
cBrGI+uw3klh4UJgZRQPl6A/fHU37RohhOTHbvGnU4jvJuT6h/j+U29Z11pG
CnGD/PreDPfrClGF7dUoIcRo5XVG43nEgEvGCMGZXRynEh9OCEwOJQ/958mm
jqke8UK4VmzmLt5N/DghPO3nsXrzBvSH+TWBuxKFXM9ls+B/fDlc31ZGn3uv
EsCy8SULTh4VQuWLZvldlxN/Tgg3b7d36uWD/mB8avy9NIwHH4YPMsH143w6
Iaw4cmJIU5yfH5/wIHlCyO0U55/z64Sw+OWVkQ3Qvj9Obve6bZYQLvg53D+7
g/h2Qrjbq7nzUowPAQdnFg7LFQKDk8bgenD+nRCEPqNWPkb/9RYUR0/JF8IU
ffcNk7KJj4f+3p4RQNAf5hr7uBQKeT17GvHzhDxPwPV5MPrbzPAi4d/7EM7X
E8LPMbt7WWA8jG9zf2hKsRCqWAU6Po/z9/B5R3au2o7rs+h9ZtPrpRhPD5oe
+XiQ+Hy4nnkO65tiPjOoYGdFZZkQrvdaN+RjNvH7hPA2YkWoPa7Xl31uOU1e
4Hxsu9B3D85fQLt6Zrtfon3rn5f9xPnK8p4RZf5GyOPAFeL/CcG/d7fJo9h9
OsMFqzCe/axRh5whPqAQZp1KynNA/1Yw4K9aCO6RITW6JOIHCuHc8AdHzPD9
Wrb42mdTDfqbz/I7cXuIL4jxP9vErRz921AH8EsImXsyZfXx/MD5gyJeJ4nj
jblw4sEFIxHcOxSweNVl4hOKoElWP88n+P8syj1rKIKtJ+f8KtlP/EIRPO/S
JC4Z/26OZli3uYjXFWYQ31AE/SS5plY4XoMMTRsRoPE4Bh4hfRQR7PbKuB6G
f88cNFI0yVgEp51VHskXiY8o4v+H+a934/Ym80xEUCW4NetWIvETRfDgT52l
d9HfxC/+/eJlKuL6r6eJnyjidU8Yj5uwNKuPCExn70y9ivbD9VdEEFfh4bIG
49HNqOOHz1iIQI3b07N9xGcUQd+axDcZaB+Rq7b7lQ4RwTc39cpc/L3+L3u8
XjxcBOdfyLaeYP6gXzW3ZiT+3oG7W05dJr6jCNi0dcHxmvW3Gm1sif//a31D
Af7+yegn0YkTRMC2wd/497f1R7QeBSLouO33vCZFxIcU8ToaPO+nl7ettJLi
eFcOyp+eT/xIEXiu1G64hufVNWeqL7qqRDBVNqdO5wriS4rAr7Zuy2aYj07c
cSc2Qi/i9XH7iD8p+luvW98lwz3dSgRFWel7hxQQnxL/vxM7uQm4zrWNCBhd
r2UB8StFIDapfDYK7ZWVFX2YJwLR7BsHTh0hvqUIfho3MrLH/dS6zjRBC3sR
nN08xr7eFeJfijjegfOlsy26P8BRBHcjD2CEJz6miOudo31XnGhzRu0sAlZG
8HkP8TNFsKP/lK878e9JWz5vW+Iqgh7rHKfEXSS+JtpjRsqtlbn/fTbUq9wh
/qYI4lvuTI9/iP4gOyY/5C36i89wPqeI69OjfRt0uX1FkCFZFCUtIH6nCLYs
NpIO8EV/qF1RWxEggvkdHoy9jvNrs+y37epgEWhYQoDvx8qC6ofhegQ4lj/K
If4nrqeLdeca9M9pTKA9QgTpI2d7XMkhPqiI92+5jf4Q2jpIFCmC3kyg7Qbx
Q3H+FDneXTHesfKH+TEiyC+IGLszkviiIvBiwDXmlweFt8avj8f3W75AodtE
/FG0r6B6r7/hfBp4KYkiKOv+YbpFBvFJRVx3D/8+4tuWj2ePon31f9r47Dni
l4rgS3zTt7MT//vcMy+nUecM4puivdcdOPc8+heTq689gf6UUDik6hLxT0WA
o5/SHM+HBt5kloj3Q0oiPqoIfJwXF+pwPnRMRjRXxPWPDhI/Fe2NXazifthu
wseh1vloD82YEKHgf3xVEewPWrO+L/rPQ+ObTdcU4vysDrUYdIP4qyJYPW7L
l+JC9IfPqRU7itD+2x/YaHdX8D8+qwgSrq9wZvWHi6+H5xwvFkG4y6yP+xh/
baKJmeS+CDp31tdfUSaAwYeWR90pFcG7msGt6r8mvqsIPvVfGv0M86kvvnrX
z2UiYLKeE9DeA/99eH/DUxFEzkw5eR3zH8O9/wsRx3XyiQ+L73d5QbQV7o84
6r5D3ojA+OOwC7LTxI8VQa7ZDvOXaN9KJqBWJYI5KT5OEeXElxWBZbk+LBLH
27LqxoNl1SIowOz53jPiz4rALOqu5SP8uyGPrhHBwyFNfC+fJD6tCDL34QSg
v8QkbN589BfG12PoAPnErxXDt1k31/6D/rDNqKldoZGY8w4vEd9WDKuvtvjU
Es+35jY60ZuGYn7fFUv8WzFcQTevh/vpR0w7GjUXwzQPyzzH88THFcOaWPcb
HW6iP7TADa6NGJrOH7kzLZP4uWKYcnZk2nT0N+8374ukxmK+PqnE1xXDxRvt
xqWif0kuXj9sbyIGdoxKTyX+rpjrzaB9GOrQTMVg8+Nmgy/JxOcVQ2LzgAMb
WH8wj7C5+/qI/97/cn6vmJ9T8P0N96YW4r94Rv9L36MnDxIDo/tHHRDAPAbr
DBHD49tLFI8SiP8rBrdL3/IPoP2ZNRlY+XukGDBKef9JJD6wGD5qFkdYY/ww
5G2WYq77j/GY84PFYPnHrTQV/Sc9Bw/oIOb6fgnEFxaDkAl4Yn7svvua+2yp
mNdp7SL+sBj6j3q5+mI8+gMT1FSJgbE/laeJTyyGuc5Diufj+49kF5B6MfyW
WTrXnCV+sRhe3G+Zfh7n/1p/J8EpKzHnreT+93nrnpPppTj/Bt0gGzHMKGnm
Iswk/jHaQ5DQrgL3Q5snFme+zBODl6KmrBy/z/nIYliyuF5aXfSf7llNt7ez
F8NnL0wU8Xmcn4zvg9tpK4xHL3dULhvuKAYmX3jgNvGTcb277KmehuuT5HJV
PtVZDNu6SO91xvnm+ls4P6zQoAT9QX3UdIWrGIJfWGzYjvPD+cxi6MIKU/H3
DDoo7mI4Nsg5oS6eHwy6OWvFsKd/+fA2aK916mIa4i0Gv7y9moTDxHcWg326
tn9nzO8vPVSlXvcVQ3TXw+eqcf1stPfbzvVH+/X9LQrH3w/L7B/0LkAMPXq7
LVt+n/jQYvC8dM6e1dtM29rkn6ZhYl5/8or40WJw7HT4mxX6b2ent+P7R4ih
TYBTj7nXiC8t5vdkGM+eygo7KCPF/F7iFPGnxbxfAZ5HWNq7KEbM74Ux3+J8
arTH+ol3zqB/OP8MKtwUj/46fYDPtBriV4u5Xj36v/1sQcyBRDG8XIOG9pD4
1mJYq9k/IhrjnUGX8KiY44xZxL8WQ878fcImuH7nQ82tn6eJoZf/sY9f0F57
e3bKX5khhtz0RUULMZ8IXNR4mFEm2vuTMwtkp4ifLf5b34fRpalpFs7n/tqx
DU4TXxv/P+y4VRnOT/uuVyom5Yph8hHvcd1wf+L8bTHP09DeHn47lDMvXwwM
DmrwkPjcYviistk0Bu113+3AKO9CMcyp6+/54xDxu8WQcOOROA/jpWPyYteY
IjHsD9Fa+OPzart9uW9xG/3buJ95GubvrFwyq1gMRq3WfOmP/sz532JwWDy+
9cUoAddFKRXDpXJMbK8TH1wMG+Y8K6iH9m/QASgTw6bwQPOtF4kfjv4xXCe2
Qvvz6/j6gfELMcQVOuqvnCa+uBicPCdPDsZ4ZOir9kYM0r0/GjK8hfPHxRyX
xvdvdePg5ulVYshUpY2JOU18cpzfOlYrnuP3BQPN7FZV43hnp74R4u9xfjnO
57itdkei/vs80Ms7WZ1MfHMxv+/H+dv27HnbY7/EcDXrbd3qm8Q/l0D60zc7
juH79GcFKUYSkOgL92/aSXx0CYyIbfRsPNsf2ja8+aGhBBZ9vj5q9CXip0sg
eLzyjAPOpyHvby6BA7lGu4bh8zlfXQKYPUw6hP7mc+WS38A2EsiyN+lVeoH4
6xJw2HiyIavvM9ShGEvgsWTg9eSbxGeXwKleMR2y0b6brts0eqmJBOZ36nKm
FPeD2I9tYn50k4Bst3tDd/z9WzYOrYNNJbyfy1Hiu0vgkUX1jLmYr+waIas8
1EfC9U3R3ywSb+vHmEvgi/+W6t94PjXcm1pIYO/3mKy5RcSHl8CJn7nTY5+g
P7CCuyESzn85Tfx4CQQ8ORUajflP5cUK9wajJGC8qJmrbybx5SWQ0adDTTDa
v0G3ylICfR/mdj2UQfx5Cdi/ERsXY77o7nlggBgksKPkxNnHx4hPL4H6DPBG
/5s03V+wQIrj/90kyiKB+PUSuPfyz3Q5nocMPAGVBOZYhQQuOEZ8ewmM2jJo
VDLmN9eaSM/E6SUwyQD4Ev9ewvWO0V62VZhtP2clgZjHs/pcSCc+vgTEdVze
leL7GnTsbSTwxv7wF58E4udLINPBYvB3nL8erOB4noT370gjvr4EautVZHrj
fo+7nGkXewnXpcDzBefvS4Cpq13eJoDkyRg4HCWcl3OM+PwS6LdwqrgL+q+r
xca71s4SXr+H68n5/RIIKTu8fi3mM+ME9qlrXPH3koZNm4X2cX0NWqwb2qdJ
T2cd7p91WOMNdxzfw41rF8YS/18Ct6e9aLUCf/9yVq9/TnjjfEy4/SQT7Z/r
AUg4vwfP22E7600o9pVA07vX88vx71wfQAIfv4WURuxAf1jxvEN1gAQsL05y
epNOegES2Lcru64D/p5hHwuTQINH1T8d0f65foAE5rEDMu7/TFZzSISE36Ph
/sX1BCRwocU/t8txvu77d4/RR+L7/orx/ZlEeocSmB7wqNlo9B/nRwt8nGMk
4FfWRVwH/YfrDUj+6q3Ys0Q0XgI1wc5nEw+SPqIEhNkptmmYH9Zu7TksKVHC
+2uhPXI9Agl8Z/LWOP48J6NmV49KuB5AMukT4Pv8bmh9FO09UP6s4k2aBDY3
nP3u62nSK5D8xQf07GCSKfnLN+D6BRLonnPyTRHuP+0ZoSwL/bNg0vDAItIz
kMAsnyf99bj+j+5vcJXlSqAnaxSF412ubFFyN08Cl4Yvfh2Hn/cdm69dmC+B
nBbs5Cj4n96BBGyWMsUR9AcGfBVKIG9yQHtnfD+DTuR1CaRd6fylFcb7IYtN
6yYUSWDX0AZLY/7f58mGAaM/iOo+PF8s4fywY6SPIIHIFLsun3B+znZ9evxJ
qQRi+8ZmNMDPXC9BwvM1PL/51eRu/lOG8+VS+MjrAuknSOBhrVX7zrifqe7s
XdzthQQ+FFgvY/GI6ylI/p7nWBe8CW8wvhSfvMbwPa6ngM/f8/5WF/R/QfNf
bedUScCp8fe9i9Cex7lNDqr8KAHT9McTgNXz/ANfPaslYC5cFy9PIv0FnL/J
uuNH0V/tJ/a4GVUjAdvemOkVUz2JBNrVD1/+AeNbfyZk9kvCcZSTVF8iheSD
M2znYr7wqbrc776RFHC0j1ehvXK9BimwNglJ6A+nbuTM/dpQyvtgFVD9iRRs
DAAq+sPhuNHtm0tBqNzQYEg+1aNIwYMRLtF/pRvXtR7RRgoDYj33n79O9SlS
aPLV9hWr72jKChWMpfAq5KyxLZ7XGH3pWScpeB9bcGoc2sftsZPyV5hIeX/R
BKpfkfL6W3yfXe26x20xlcJo43UP2+6nehYprGWACNqr7Yff7ql9pGDOBHsP
UH2LFJ7uWqg3wnyqd2HZ1BsWUhhizzrEUL2LFO4H2pnMwfl7t//cgPdDpJAj
7atOPkn1L1IYaGd0sgrPGwa7GiUF55GVoR+uUj2MlNff4/cPl3Uu6W8pBVPB
ma8NjlN9DP7ennvLJqP/sjaGSpCCetan5v7hVC8jhWfXO2en4v4xavuDkMVS
KWz7GWibnkj1M1KYgNv3Z5y/62+7OgeopOD70rXKzZvqaaRwPT37aLctuD/k
/5In6qWAUW3q8WNUXyPleoM4nlmsEY+VlPtdEdXbSLk+MtqXQebMRgrH/Hs0
7I35BtcfxfGWjTG/hvP3avqeu0a20r/1c7weRwoJszASYj6ePMQ71dReCrWV
7Ts8wufDvsbt0h2k8PXWYYs4tJdVTecGgSPOT2rDbc8SqF5HCj8v3Y+1wfcd
93L8P7bO+Dwmxx9P9TtS+DVE5H4c7bMuOxC6SuHqwgRXnyNUzyMFtu2WJv33
2cDTuEz1Pfj/rYdtWYTvt9nt0ccsb7S/OvigMqr3kYLt7Y7JCU0awvQp2YUP
fKV8H7hF9T9S+MyOq7ieXQbE7P8eIAXcfTLZ/TavB0J7i0itPxXzlWcCL5+O
YVJozAp1j1N9EPqLn3aPHO3R0GcoQgoSRiDcS/VCUvBiBBK0n+XZlsNmREph
f/m5FjEZVD8kBTlrZIL+PjKyS7PVMVIIfiNK+n2I9DhwvZo/2jAOn/9zRW3F
tnj0B23LJqpbVF+E/lfq0SUa/SNP8zDnWKKU36tfpXojKT/n4X4U1Dcr6tZR
Kayf/716WTzVH0lh8oiWdltxv9YbRbt+TMP4kCK09UR7MPS1zkB/3Sh5cAn/
3uGxp7ZlJr7/i7tjBRupPkkKYY2HRlqh/T46OavvoCwp5E8LH3EK48Nyc4wE
Z6XQgRG5StEfIsbV1eZKwQKPi/G3qH5JClOrJl6WY764ZFnnh0vzpfzeIZvq
maS8njn8v8/dvyXfCzpK9U1SuLJ6WuFSnJ9vPR9sPlwk5X1pd1G9E44X3ToC
93+DDlQxfn/fra4XU6j+Ce0h7spvjzMC2FgSJXpVivM7aNq2J8lUD4X2lvO+
cZu1AvBkBUflUjgRNmlK6Raqj8L3XT22dw/059abbb6avZDCvJiaJfJ0qpf6
XzzA/Kvh+7uXxW8wHkf/2rAymuqnpH/x/FhxpyMLqqQwPzDmXGwq1VNJgclF
T8T5t+/23W9DtRRetH6kKM0jfRIpPz/jeC1YI6Ia9Mc76+79LKF6Kykw+d8i
PC98vnNqdM4vKdS/9EPQ5yTplciAlTEcw/k09LE1ksH15FYz/rlC+iUyaJzX
fvIh9Ld1Qe6VPxvKYMmiXQ+m4uc2tfUnhzaRgWTYixJPfL7U3jq/S3MZjDII
eJDeiQxOj3yTKcH5bsaE/NrI/u4/XP9ExnlmGB9ud+roYWMsA+0X+9+3IkkP
RQbHU26t3Iv5UtS/36a6m8g4Pon2zvVRZBxvxvVl1+eRpjI+znjSS8Hn1Rzw
KcP9qM+Rk4LMPjIwf3ttglkM6afIINbuz2pntj9sjHxSbCGDjidqp68vIj0V
GZS+U3zZg/Nv6IMzRMb7g57/77OxzHNKFuYLh89Vh7QZJeM82H0CeNwXPXuM
7G+9AbQf7TzUUsb5twWkvyLj/dRxvA1xO58MMgj/eT7XNZX0WGRgvfVWXWWN
gPc9lMrAu/KCZ0Im6bPI4OWEGyPmo79uP3CvNkwlg+6GRk+k1yLj/Y9w/gx9
GvQyGMEaT2STfosMYOOplV/xfGTAhaxkwI5lWZhPHL/Ws93smTJwv1vvpSnG
q1cj3YLe2siAXVfX7iF9Fxm0WnX8SG9cjxQ0m8a2OP7f7+TBOD6h77PLu+bL
YMrDTVNaeaE/VI6c0M9eBlWv153uEEb6L/j3dq/beuD6G3jGjjLY4tfG4UHs
f5/73Z3YNRzzxbrxXz4udJaBpdW0iNW7SB9GBnNZgTN+Llh7t3CjqwzEKy5H
/8wkvRgZvMtriSd7Aa/jcJfBp2wrp2tHST9GBo8nddgnxng9fegOnzxv/P9v
F8dNjyU9GRlMZoE1Ase7pfXkp74yuDcWDzqRpC8jA7u3r7TSYIyXL62G1QmU
wfmtgDsC6c3g+qtX1x2M81civVWve5gMjuLp6UoS6c/IgNF72flveUy7lxMi
ZMBooanlpEcjgyDP8wfH4vhHscaskTi+bufDtieTPg3ay9iikkh83s8pxVFr
Y2Rw8drE8CnnSJ9GxvvmoL1eGHDcdXe8DPaJnyj2on/06bz/ifl+GbCwlYbP
N9Q1JMqgSbzfoKdbSM8G/UF0o/YPzu9ktiEclfH8EOPt82l1QhelyOCrT0LX
0ehPHRjxKk0GM93OP9kdTXo3sr949ePI4Q/bZ8pgTU6Tj483kf6NDJzeex9p
gvZg8IMsGdT8xIRgO+nhyMBi+IEvJ3G/WaKt3jwtVwZjGNErgPRxZOA4I7Ol
R4gAhva7s3hlvgyYnNqxGNLLkUGb+NZOc9A/vxlliLYWykDNNp4Y0s/BeDfB
zOsD+tu5xxEmaUUyYGXspvtJT0cGjH4PeN40uEkx+i+Gr8VxpK8jg+bBL+sO
QPtltNL3pTIY1+B7aQH6D9fbkQE7Pq/H9WrtPOxIs3K0n6ev+z8+S/o7MrCp
+TErEvefEgUmai/Qv7e3Nl6fSHo8MrgpS4meiusZ2+vzXNUbGbTuaiQ3SiZ9
Hhkc0EHb+ZhvLWRCvFX4vLLpLXcFkF6P7K/ekUVpeuvAahn0mOs0y3w/6ff8
N97PGVsrE2tkcMom27oj7i8GXL5WBmcWBtQE4O+d3rwiP/8X+qN4uuZADun7
yHm/IrQfBju+MJLD8yPHPgRjvs9Ux1c1kPNzKr6/TDLUo14jOXxw9To+5gLp
/+D3p2jK6qB/NOveelrP5nKomtPxjTSZ9IDk0N/y195BOL93vn8cIGwj5/3O
T5E+kBxyZ/cQfsLxRxXfFNgZy4HRLMclk16QHHReJxLGLEJ/SE174mMi5/h7
MOkHyaEUzpQcR/829H0xlcN85ghRpCck53gM+kvXN81Cs/vI4bXfQidWP0Gf
k4dNm7UO7S9j0mTnhxZyXoe2mfSG5BxnwXhi6Is1RA4Rbgnh3/eS/pAc5k49
8bg+2pPwS8uenUbJ4XNTFhhIj0gOw8vP601wPhve/FA72hK//671kk0Y37k+
kRycvytUnjgfN44U3Z0BcsCs6LEwlPSK5MDSg44Yj7b7p6aulsqhwcGJW7K3
kX6RHMJuFhVXon3PtgsP2q6S83qGBNIzkoMpnhaO4/dNLZf/k6GXg13Xyy13
oP8eT6q9LJoqB3PRW7evq9Ef2usn3LaSQ7cO6KkppHck5/p5mL+lfBxk/MlG
DuKnGatdtpD+kZz358HxGXAyWzka84U7FgdID0nOeb0Yby0TqwoH2cvBZ9Xb
wkVRpI8kh09xzntzMd4YscJ8RznvY43+x/WS5NCCBRS2P8xO8XFylkP1mGYv
U/H3uX4S2t+R4ncbcPw5Z/pPDnGVgwcrUD5Eekpy6NG41q3NVgHMYA7sjvPr
ua8yL5X0leRQp3u2m6OfgPNcvOWcb4zzy+ic1uvlsMO+6+YUtK/nlwa+fOUr
hykDewZfiSa9JTm0L8y7f5+dL+Ob5woC5dCMvQC+D+u6tDNYzus4cD0NOuth
clhTs/SYzJv0mdD+V+eHfsT/HzXzuqskAtd7XMWtsC2k14Tz20N8uQWep34N
Tdb+EymHUxOEC7LWkn6THH5HG/c954n+0Cysr2+MHGSVh5b4LsbxsgNQnByK
Fh+NKPBBf8C0Jz4ex+OTV5p8gPSd8H17nT30GOfDsE8myvk9Fdrz8+Glk/SH
5TBkr3HVHLRP4z0DTpQdlYPiQMmtMdtJ/0kOTJahMe4Phj5TaXIwMRAqSA9K
Dt1L54wswvk38AYy5bwf60rSh5JD+DOT1aswnzHoYGTJIWuXw5n7QaQXJYd6
BqAd/aFRksmsXDk0ZA0h8P24fpQckmb0+TkVP9c8C/nqno/2E2/R+lAs6UnJ
YdOltsIYzJ+qhI0KIgvl4MqA8tWkLyWH/G4PLjfB//dnNKAiOUTt3bR8/h7S
m5LzenP0dzW7QC2Wg9edf0vrYv7N9afksLfz4MdmGE/a6JrO+7dUDpKA3K2Q
QHpUcuj0arnIFONxSb/K0W3L5bBx0NObs7NJn0rO7/Px/+Pq4Un4hRzO1eyb
MO8Q6VPJ/7fO/30ufZ9RqMF89MrV3dZPKuVc3wLz9wGng/OXV+H7XPDyqOsm
+J+eFfojK0BGe63etiRuc7Wc6y6h//s3+Fav21c5XPolTxTj/Bjqlmrk0MYv
tzA+n/SuMH4ZBLgFsF7Zf9q1X3J45j6x3tsw0r9SQL51om1PnD8ZA4CNFJCd
4fbQf9N/nw33Nej/Bl55IwWwtPhBEOljKYCV+Wox375TeuVJv+YKmLjtV/WI
vaSXpeD36Gifu48fPiNvo4BmsxS5ryNIP0sBSUciyx3x85a2fUIdjBV/54fr
aSn+1if2XeLo7G+iACa35RP232cbZ8eRZptJb0sB3RftTvu1n/S2FLz+BZ9/
vLt5zwt98P3mKQICtpD+lgLETCgc85u1Pxr9fGqhAFbGdf0Y6XEpwBXDdCCO
z8BbH4rzUbXqVVAA6XMp4EHYxJf1fAXQCNPG7qMU8O/yyF9nXEmvSwF3dxR9
Hu8ugM6Oh7O7Wirg8434ZtNXEH6u4DqFsYSfK+BKt3gHxWrCzxWcb4z756Fu
ji6zpQqoHvdsS/ONhJ8r4AK+ht9Kws8VULY1/cHPdYSfK+Com1ax1Inwc/y9
xkMGrPMh/FwB31Y/iWm9kPByBRzpN2/hMlfS61ZAcxNWoUn4uQJmitYoY/D9
eq8pkTjMUcDxBhvvXVhD+LmC8zlXEX6u4HldCOHnCmDdOQvwPGLQ/XZQwPjA
PearYgk/V0D691OjrJIIP1dw3n0E4ecKKI7JLqiP3zf0HXdRwNudXZ9130n4
Of692nlAvyTCzxWwwM9/24h1hJ8reP+jFMLPcXzsAjOP8HMFeHiMm7k9gvBz
BdfnCCD8XAEBT3stUG0k/FwB1qyQFsd3dtzl9e8CFJxnFEP4uQI+tbqkf+5D
+LkC+s1PfG/rQfg5jneIRGeL+7OKETkjcDxven1k/DWOnyvg16Yggfkuws8V
fJ/aT/i5AmYM8Jlmjf54/4Ds9aIYBc8T/Ag/VwBmi3EuMwg/R/vA5TgaRPi5
AvYMCgm6vojwcwXcO2iyLR/3t8uKr41GHlaAESs8XUr4uQJGj/W6HbSR8HMF
589sJfwc33/OFFUjjF9WjCiYgfZ71rl1xxDCzxW8f7UH4ecKOOjOEDvCzxW8
zm4BjhfTlLSzCs5HWEb4uQIGl4U/HBxH+DmOf93G+bkRhJ8rYOGF3YX7cD9j
YaHqsgIGMaGoDMLP8fkxJeLaXYSfKyAYzVofR/i5Am7usfuzOoXwc5z/xWMW
OrP7jWYVkqxiBTRp7dJo+hHCzxWwdP3tyQlphJ8roNPVf9UX1xJ+roCtnzFw
4/Pe4XGgpkwBmya8/3jfnvBzBfjW3diytyfh5wroyQRj/yH8XAE77FaMqcb5
91hjnzTqDcbrI8JdD/cQfo72VOW+rXwB4ecKfg8ZQfi5Atw6/b7TfDvh5wro
suhO69wwwssVsMtpfMkC9N89fotE22oUMKngmN2z5YSfY/wq3Gj7NoDwc/zs
YfWzHOMXk4UX1lFyfT8Pws+VYH795YqOToSfK7mu3gbCz5XQorqiQQnuVwa3
bKKEpmsfPE0NIvxcCSNvvUoI3UX4uRL2RbIGxYSfK6FAXP648DaO13La6+x2
Slj68Vx/42DCz5Vw86ND87JIws+VwOiVxUmEnyvhrfs1WJhN+LkSLMOD/1jm
EX6uBPHo2noVOwk/V8Jxmy+nHxwh/FzJca+DhJ8r4an39EFW6N+bt+VlX7ZQ
wiw8vvUMIPxcCYFqRkAk/ByfVy/FwmEj4edKeFbxZs4UfP8uSl+XBqOU0NG9
asKclYSfK0G09sunm5GEnytB02nM3gMhhJ/jfDHA6ijuD7+FZmLA+Tz16vud
TYSfK2HjgKZ9fi8m/FwJv+8+P3fXk/BzJZis/Ton0YHwcyWUB1+sP3IOjjf+
k6SVVgkdfth16uJJ+LkSRv9JHbdSQvi5EtpFXHvbVUf4Oc5vWt7A7o54npuZ
XqOdqeT9VDwJP8fn/Rx10X0Z4edKsB5d1rVTCOHnSqjHCqQwH89otiIpZL4S
Pt96FjrfmfBzJYQM62IfsYLwcyWwaug+ywk/V0KvhHoRafgZ8obYXVmqBNZG
e6AP4edKECz6+C3Eg/BzJWRiuHnmRPi5kt/frSL8XAnv7V22Z88SwBDWKNJd
Cbaeta63XAg/V3I+lB/h5zj/JxI9Lh8m/FwJc1Y+Mu+a9N/nqeZuI1rsIPxc
CRsiO40q3E34uRKSQmUTU08Rfq4E1i7hO9qTiglThCnB65N0bfYWws+VIP28
A1RJhJ8roU9SWHpbH8LPlfxeeiPh50pou3C5+aujhJ8rwX+i9aVNKYSfK+E5
pvNzkgk/VwKTuxy3i/BzJeSnvH+/E59X0K8o22S/kp8z4wg/V0KDDrnbN/gR
fq4E1q6ybCfh50rYopv7fQCuz/SyzS6zUpRw2ZwJixB+roTGh1zqH15F+LkS
eq+KvGizlfBzjC8Gwbz/PhvabaQTfq7kfbEPE36uhEXrmx5bGEX4uRI2rRgd
eO8I4edKSPCoE/IT5//2qN+Shfn4/obGQISfK4HJ1MxwIfxcCfYGoSjCz5WA
yalxU4zXtu/O1uwrUsJyJuTI4qWhn4AS6gZmebb3IPxcCTfKOi2bHkH4uRIm
vi5N+oH+ZuhbUaoE3K3dlkYRfq6Eza9jV4dlEn6O79vD3WttJOHnSnARZg6w
xfjtMXOCXbcXSmCyoX2DCT/H+BK+78YjP8LPlTDIhnUwJfxcCZJDUzManiH8
XMn5EOi/S368W1/5UQmO3XJ75sQSfq7kfOhAws+VXK/djfBzJecp4/t/S00a
YV6rhJPvWv1J8yf8XAn7n5i/UHkTfq7i9yNzCT9Xwc0mzWwe4/tvXOj02qGB
Cp5+ej/Xz4fwcxWP56GEn6vA/nWJsPdmws9VcFLEmFECaM0AxZYqqP8qtN/7
MMLPVbB3qS0MnkP4uYrfZ3gQfq6CHae/y1YtJ/xcBX0f7yxogPkRkwNbYaIC
XG3xi+2En6vAa9dZJ8swws9V4MEatiwn/BzH9+v+aUfMpze74oT3UcHS/iF5
g4IJP1dBysDxg9vPJvxcBTN2b/d1Xk74uYrnCRjvDLzBISpgx8Qmf/Uj8P0C
z7SEYMLPVbCmNNXysQfh5yr40a/XoDrLCD9Xgeu+uf7b1xF+ju/L0i9fws9V
PA8OIvxcBSuXHer4KpzwcxXXbcL1NuiEyVWwMwIDvw/h5yquexhL+LmK17fu
IvxcBfKXWyd1xPNQHyZMPlUF0Sv915wOJPxcxfWUogg/V4G3+84evdYTfq4C
xtb67PnfZ+fyhN+e/oSfq2DbnyvlZ/8h/Bzn53yX24fWE36u4vVSPoSfqyBv
eLxyARtv+Pf14KiCXvEDX031Ivwc7enOvUC7GMLPVZAcXzxPEk34uQoulzQe
fB6/P1R6eoSPK75vqumYQX6El6vg96lfn68swf0h+meHPe44n+yiZh3h5zge
U6aEIuC6qt4qcDG7aTdtEeHnKtgAi24n4vpy/FwF97qcyPt3LuHnKohSFjed
qBWAOm1MzPcAFecDzCP8XAULR3z2yHcl/FwFf4rmn8u2I/xcBXOmf53beg7h
5/g+qW+TOuB6sfTq0nYVHF9xcZbXEsLPVZB+sOvv3aGEn6vgzrnTOZ4xhJ+r
wHTVzd4muD4FjTCQx6kAraqZUQjh5yqYMijM1t2f8HN8vuvuBg/mEn6ugklW
nYdmoL1NP7fITHRYBX1cKp1jlxB+roLZDHjwJfxcBYbwuYzwcxVsX3zluWMU
4ecqwOj0tfF6ws9VsIAFgHDCz1VQ0MSny4IYws/RHrSyHfO9CD9XwbBx7AZS
AHc6oEXkYvw45GQ9LYrwcxVMYxerWwk/x99XuYtS4wgvV0Gn7g6DH2L+Yndt
Z1JwoQp21b7oB9sJP1fBt62ztzmHEH6O9qfBGYoj/FzF+zKgPb3fMMOuoFgF
v/S/q7quJvwc7dvhbMfCIMLPVfzcGEP4uQr07KDqTfi5Cn4u7205ypfwc4x/
M+v/mR1E+LkKGpRdOXh5J+HnKrB7aVkT5Ef4OcavD9OmL8b5ZDTZO5UqCA+D
7JR1hJ+jfy3v55W5mfBzjA/iEKdX0YSf4/pelocMx/31W7j/61ZfMf7FnB3+
IJjwcxXX3/Mg/FwFh/KfzH8wk/BzFbzwi71+BOPjRqk0RldHDS0jTdao5ISf
q+G420P/l7MIP1fDxF6tO593IPxcDQVvZxQxfQ+On6shaPfr6imYL69mwpvN
1VzndjXh52qonjE3YMkSws/V/LzgS/g5Pr8wsClgvDGKPe5iY6yG2YyobkP4
uZrrJq4n/FzN7w9jCD9XQ90yo8bsPjR82iqzSFM1ZN11vV2bSPi5GmxYgcYi
ws/VwOhj06IJP1dzPTecLxNWGGOhhoQ37+xdVhF+roYzARs//FpGeLkalre4
v6TlWupHooYB2VelXosIP1dD8R35k5a2OF4mnD9GDYNYg2MHws/VnHfjQvi5
Gqbkug1ZsI7wczWE7H/8+h+Mr1HzE5LKRWo4XycvoI2W8HM1bD2zx7tiPuHn
arBzbRHbeBnh52pYiduyBO2tLx4fu2rVUB4y+MFzKeHnamg2I2bJQCfCz9Wc
V+tO+LkaHF1ZhSvh52rOi/Yh/Fz9976D4+dqkI9nHQsJP1fzfGom4edqaH7w
2vXRuN77l98e0c9eDVeuXEz2dSf8XA32puPqb95IeLma90sNoH4qatAwoSp2
/9074vVCZzU4M2EXd8LP1RDTMWJb0FrCz3F9meDiIcLP1fDL93HaMowvrC1Z
grua67GtI/xcDWp2YAgn/Bznx+bx27GOhJ+rYRkD7v0JP1f/T/deAKnedc+6
+Kuh0mieQ8liws/VMIY1aFpC+LkaVBkeJgJXws/VwOjY73G/GD/8vEtKOP7+
9rMHYsIJP1dDnz/bctYGEH6Oz3v4aFesC+HnamDTVIH+duX1erN3UWo4O0K6
/k404edq8IDS7RYxhJ+rYcTZi9aJ6wg/V/M8FfefGbFQYr5fDesX2F8xCSH8
XA1fWoVV9dhJ+Pl/9sDxc7Tn54mC3eGEn6vhlFGTL//i/MqEH2u+puH7j1AO
MI8k/FwNo+puqihaQ/g5+u+eBXd7OBF+roZdF6osN6E93fmKCW+WGlzPlaz9
tJDwczXMsdmXcU1E+Lka7l7DjWE24edqrtuI/muXtNxuZb4aGq+oeLdnBeHn
aujFCqg3EX6uhh/vK3PH+hF+jvEoz/F8CNrv+/mD26UVqcFCU760kTPh52oQ
Xes9/eEyws/VMLRINeuTlvBzNbxa5uS235PwczXECsV/6uN4y+qXj/B+pAZf
k+1D7swg/FwNO1nHSR/CzzG+ZI+dc9Sb8HM1z4PQv5cyQe+Xao77rST8XM3P
Ez6En6vBnQkkRRB+jvO59JbRcXzfmuXzYmo+qsGqu6Js7CrCz9Uw2mSnwGc7
4edq3m8mg/BzNTCZ/MAEws/V0PHdpmUhEYSfq6Hv5Is9N+0h/FwD81pkfejo
Q/i5BlSZZ2LabCH8XAPNxn/rNgj3+9WsEKyRBryYAHEC4ef4955T7wxKJPxc
AwcC4u9eiSL8XMPzTsynjHzCzIRtNFyPwY/wcw2cax/UeMkpws81EL2i874m
cYSfa6DAc8mXu7gfhQ/XlviYaCCy+6nCtoGEn2t4vftkws814GAQ8CL8XAO3
rfQvu+8hvFwDDHXdwvAgRvQ318AxTY4kezXh5xqwOTfowjpPws81gNn2rMbe
hJ/jfLW93dkP7at5aHZS0HANr4NxJPxcw3V0jhJ+roFZjGjtTfi5BqYM3x/8
DH9vt9DL7vIEDRwa0yJ7ljPh5xrep2Q14ecauDPES6IJIvwc5//D8pvzcDx9
v1m2a6DQ8HPsWsLPNRwP30H4uYbrBEUQfq6BmM6LJ77aTPg5Pq+qfm0qxjfj
3ZUjbltpYMO8U67zNxJ+roE3n1+6JLsRfo7rbdgACD/X8HpGfN4B/dHXLW01
wOSajrsTfq7hOp+hhJ9rgIWfor/4OY4vx2yHOdrPsAZLY7SO+P13e27N8Cf8
XAN5gd5G/RIJP9dAjiyix5x4ws81f/mfHD/XQOuntvXDThN+rgG2ffdJI/xc
8zf/4Pi5Bjant53nu43wcw38+4Q19MP9Ye4DF+v1Gs7nCyX8XAPjWGPFE4Sf
a2BF3cXbB+0h/FzDdf8xPrL2IjuDNbDHf8L7j5GEn2u4fnQ44eca+Pj4Zdg2
X8LPcf0yhH064ftfKbApubNdA+vZhfEuws81f+uxOa6q4Tpn2wk/x/XafWX0
Qy/CzzVc59WP8HMN2Pb9stAxgPBzDdQJu31gXRDh55q/fCGOn2sg5OnbOoG4
P8lNrySVHdVA8JUudi+jCT/H9Qw8UdNuL+HnGkhZ8Ck6L5jwcw14dJe72uN6
FuMx0iQT48uNoAnHUwk/10CENSZ4AYSfa+Bz2uSljH/C8XPNX/7B/FBFu1m5
Gt7POIbwcw3E78GDaArh5xrowQ5G8YSfa/7qnXD8XAPFCnXFe4wfrC193+sa
WNu+U9ctGwk/14ChvVQA4edof2UXt8SEEn6O8aX9qHpzcD8ve3Hytf19/D1W
gLqb8HMNZESJpzY9QPi5BpyYAHES4ec439Zdx95G+1+6e03Mvqcafm9+mvBz
DeefJBNeroEtOccP6dn+UHakcvIbDZx4zDYmHK9+9OQnlRrenzae8HMNiOs+
PB/oTfg5jvdD3j2nA4Sfa3hfnpWEn2tAaRCgEnA/r9H8xU85fq6BGyOv3XRf
QPg5+r+RRUCHKMLPtXBKkKlKQ/s06HgZaeFwbZ39o9Kpn5QWdkQfOnB6B+Hn
WqgXeXn31njCz7XwyOe7fT76Zz1Mw/o110JpVbe9tccIP9dCYr/IS4NjCD/X
AmvftyOe8HMt5Kb00dskE36uhZx11c8uriH8XAtvvJ8vLXIivFzLVIYSfnsS
Xq6FpdHPVkzB/ZbBa/tNtXAi+PfNaxgPWbo93EzL88NAws+1YFogbDw8jPBz
Le9/E0r4uRYSrgmi7NGemjvtsFsxSAuXRk7c9msb4edaaHD++cOsRMLPtXBy
V1yX3RGEn2uhz4oZEi36c7Tp9HapY7RcnwLzsxvBh4ImWmpBe6705aVV1P9K
y/tn4vd3LAz8Zy5oIXKG+Fk3zAf73W9X8E6kBYO8FL7fbIZ4S7Xwe9e9xHRv
6o+l5foU6G89uyiMo1VaHtcxfpwILV7bX6sFg1wb5sMdPS++Pq3XQvCqSQd7
xFH/LC3XiUN/T73Z8GqJlRZ29vyu6nGA+mlpYXGv+1pzjHcHBm+M+WajBdau
ofdq6q+F6zfpgGo7xs/xTMDOVgv9Nlwf676J+m1pwexjQNwfzE+GVYgnj7TX
Ql8G/Gyj/lta6HHSdiK7H2cy4VaOWtjY7EVpRTT149JyfTV73B9216vv6qyF
YwPr3ZiK9t8zsNrFaIUWmkrPxE1Df57xSfZyq6sWnPc7bT2+lvp1oT2Mrsmz
x/F3vdYnN81dCz1H+IZVon+kTcgwg7VaKD/UPvEDjsewr3lrwTHc+PbTDdTP
SwudrC9/EmP8O7LhpWuVrxZYGnQK4/2E6pUl3v5a2Bvc5eQufJ4La9QXiPN9
UnxhwSrq96WFZUeqtl5H/xk9OrHvgDAtKM+1UQTh+hUeGhaaFa6FuUyQEZ/H
2myrI7TQmQnToP3xfmBariuD+8XFdwsfOkai/fYc+X4B2v/MeZ8nfY/Scv5+
rADOqJ8lBcZoQSaN0R1bTf3CtH/ra6bs6x1+MF4Lb68f+t4/ivqH4fhc77f5
jOM18EgStZCS/WLd50jqJ4b29fHBgeYYT8tmVogqjmrhbJ5vbd1w6i+mhdEX
3a8fPYPjzZzfrn66Frq3aLPPawP1G9MCa5u0EPMJ1i6pZ6YWmLpIfgz1H9NC
M8H9R7dw/pjcnTBLC0dTU5oU76N+ZFpojcfapRjfcBWP2OVqYYqq0Yy7IdSf
TMvzZvS3KtOna9fla0G91av3FvSnqS1vvW5RgP6fvCG5DcZvf3ezebGFWhhQ
vPtl14PUv0wLP+Tl+x1xfjXT6o85W6SFb2MnzopBeyzHbUNzWwusbdkLzAfb
DHrR+lGxluuQraX+ZlrOp8D1K210sfJHqZbHLTz/GHjjj7Q8/uLf454n5Hcq
10KTBJvSifup/5kWHr9ruf0hnvcczvnFjXmB8fd7/+8l6E/fB7eqX/BSC8XN
27n3xfmZ07XOiplvtOCf1lltnUX90XA+D2tjHuF6VLuKp7lVacGCNYzB+cdT
38kGn7S8Dwr+/pvbmKhVa2H4UvMe79dR/zQtFCVgoovxcb15vYbHa7T8HjGA
+qnh74nqm4jQntwC15Xc/qXl9+SbqL+ajp9j8f2bl+ed+WSkA8+jKeKR/tRv
TQdN7ie4TMD4YtAxbKTjejXR1H9NB+N6lh8oxnjDYIPBzXXwM9/pypFD1I9N
B3kXji+vWi6ArdW/J+na6OCVS/LXNLRPQ57XTsfrxfD3+qpEPZcZ66Ak7uIr
3Rbq16bjfCy0tyqznj9DTHRgEiX/bbdeABt2pth16a6DVd5osbg/nvhT994R
Ux2cf9qg9eEg6uemg2bXV3d2PIz+wBpR99HxfBSf30Lj3M7GXAfX7DCxQX8U
nTgf9NoCx3d47763M6m/mw4cn3V9olyK/rAl/p+GQ3UwbdLy/lNxfaLrDirY
OVwHLrsnWj7B7xct2TChzygd16fA+R9mveLIiTE6OM7MG8e7QzrfWGqpg4Nv
MuqlsP2Btb2coIMXm8q1J3F/MNxbgQ46pr3o32Ed9YvTwa59czrnYHzsWdvj
qq9UBy9Np02sv5r6x+l4v1D0t46z9sTEq3TA4Nh3u6mfnA4YPbEW90tW/pyr
18HXhoXLan2ov5wOnnVTdz+D85nYcu7kcisdXFn1+t/saOo3p4MNk37+/JaL
+4PD3mG/bXRg/9IIMwjqP6cDJhtaB/1xOGuoZKsDRhcYE0/96HTQfPST6gto
n4WYtlra43zNHdor25v60emAhY3GuN/neqLlOuL7dM/8dzHG+16Lr5m9XaqD
746Postx/DNvdd/t4awDN5NJVp2nUP86HbxTj+rmhP7alRHFXHXQ4vsiwSdc
n7SuoSV93XQQ7pSy+xX+vmGe3XXA4LEP66m/nQ7mMQEutO8j83P63vPG+W9S
0kKG6zHhjjp04XodrGUA8jz0h/Fxdb/4on8cWnahH9o373+H67PEYWADjPcG
3mqgjuP0eB5j17IJwWgPtqtfKNAeDHVAYTreH2gz9cfTgVTdTX8V/cPA24jQ
wb7M5gk9dlG/PB2UWS7RBHoIIMsiy84lUsf7r62n/nk6aBQ+arM12pOBBxaj
A82Yfzu0XE7983TQtfvAGx0dBKB46tkuJV7H9cJw/13LDgL78f+ZPAnOV/no
c1+vJepAbbpFbRJF/fZ04L0tUXgL85G7O8cVVB7VQYOnTfoVu1L/PR18qJg4
tgn6k4HHka6DUau7tf+zhvrx4Xr4bp5xAudngebHWvNMHRTlzP1aiePPH/v2
9alTuP7XZ8z7jPZu0J3P0oHdRJuhc/ZQvz4dzyswPuR4dx2zKBfn/2dZ4iSM
31M/HI75mof2/u5zckv0z03WuAPn68BsgyB6XDj189PBpWG/2nzC+KYZ/rhy
f6GO672jfeGuMXnEdR086h+4IQXt0VDnWqQDB8eDL1f6UX8/HdjUWj5MwHhQ
+jom7lmxjuexaI9Os8zrr7yvg18bM2ZfxfzGUDf7AJ/3dcLb1DXUDxDfd/qi
E7nob4Y+A+U6rldqh+Nt+eZk6lMdDOz1JbbQUQBzf5WYTXqhgxMHX8SU/EP9
AnXAyoY+Yn7w7zSThvPe4Hy9dli314v6B+p4nx+037fHdpV4Velgqs/U93e2
Uj9BjKf3zxQ3wvEZ+jRW43p3+NY9ajP1F8T58p4lXbdYAGsWW4eeqdHB/YAv
suTJ1G9QB8+DQxJW4nq3yIl2Lv2F81kzZG2pG/Uf1MPz8x2yvPGzQXfCSA+R
nePjDq+hfoR6WDbO6JQNxu/oVbN7GjfScx0+V+pHqP97/t165371yOZ6qCeq
fHoV7cWgc9tSD4nzTjYKxfyrX/8u96za6GHF9NI1UjyvGHDwdnoYZSAMoz+w
axRjPbBr2774vA1uAe3qddZDC0erJ/ZoL6xqOMJED4Zry13U31DP++bg87zO
nPkn3VQPlzpiwojr32KAvADM9OC5bNSMBfh80Y7dE2720QNG8ZZeTtT/UP/3
/r4xayxnoYeRhgJ6AcQ8FXj5DNIDk4N3wfn/c+Pr6+ZD9X/rdXl/RD0sst+S
1Qjz6Z29x10dMEoPG1Jf31vqSf0S9ZBff6RXU/Tv0I2ZMWpLnF+TNaqGS6l/
oh4unOoiWboQ4+XD7z5LQA/9sqJuhTtQ/0T8/5XnStZifOzEBAmkejjvXJLZ
D+dfm3Alv6NCz89TeP4y9AFT6Tn+so76LeqBtf/qj+ub+GFk/ct6Pb8HRvvh
/Rf1cPtS66WflBgvZR4vK6z00KoybNb8WdSPUQ8GeHAG7g8HvpysP0sP4Qdw
o7EVcNx+jp7XE6P/FNaO2d3LVg8/Wvg8qzOL+jXq4aWN0uLcfLSPex1Xiez1
0MUggCAAM0YkcNBD+zGlgir8zMq95jvqeZ2KiPo56qEDSyjRX7vhdrDeGb/P
GjAtEkD6L/vQliv00HqEQ5svmD+8cDhVN85VDwyme7iQ+j3qeT0Bru9R4a6H
Z931wMLrh7ECmIjHD+1aPe8jp0N/MHE/8cgb7SUoXZMjoX6Qemh8/ojn97no
D99mhtf66mEYKxxA/766+EV1sL8eDppVuqyaLuB9CgL10IYVjC+gfpFoT6xR
JO5f+UnG4rFheijs/KVVmI76R6L9VzT5sBL3Q1bebB2B8/ujsn2H8YL/9ZPU
g+apMKMS96+prLFPpB7eGb/btGwp9ZfUc9xJjfvD+WkFO2L0XI9kNvWb1MNg
g8AcxkvjyCPH4/X8njaS+k/q+T01nkfvurX1upOI9vpstP+OJdSPUg8D0y5L
VGjfhjh/VA+uDlmi7k7UnxLfL3Thj97oDwsG3BncOl3P9bvRPi51uhCzN0MP
F1OtL0jR3r77dmgzJBPXa1rPoHmbqH+lHszk4+r1wnj/fxl0mcE=
         "]]}, {
        Hue[0.9060679774997897, 0.6, 0.6], 
        Directive[
         PointSize[0.002777777777777778], 
         RGBColor[0.880722, 0.611041, 0.142051], 
         AbsoluteThickness[1.6]], 
        PointBox[CompressedData["
1:eJxEnHk8VO8XxxEtNBQVCpUW7WmlQkcLbWpm7r0zVKQSCqns2bKHyJqQQilS
UrJUkkqWihahjTaUCoVCUr9zzdP39/2nr9fM3Hnuec75fM5z388zE3fY83dJ
iImJXZMRE2P/rbYaslU4hQvVad5rZ3QOh39/nxhT+GnmUA6MV5he2azBBe+i
2cbn13Pg8bAUvznTuSC1t76SMuWAr5jyUucZXLi7ffdbQ4YD65ds+3pzJhfE
bxlETdj6/78v9n6PG4OvxzUeMjWaw4WcLw0hJRYcWPuqRyF2LheeDF2c5e3C
AflRy0tfa3JB0VclRtOBAxfKPx2aPJ8LBzZ+TfG05YDpLXMt2wVcWNs1P6RJ
wAG5vOetOQu5cDDj+fG6/Rx40aaW3LeIC6rqezdO2cmBA6fLN6/UwvF1fHzl
G8CByQkwMlSbCwmeaqd18Pq1EQVlT5dwwcY8UzIU33+q4o/b2GU43ltTxP46
coBX7Ky5Q4cLJUPfPSmN5MAXxwlfMnS58FPG+W4eXu+EzfGU73pcKIydsvTB
EQ5s3DHCeAlw4TbftJj9WzFRIO2jz4XpE42Zud4cuLxJ7F75Ci4kXoo6Wp/G
gZ0Gru4jVnHBU/LPt058fZTut3nGq7mwIO1HvuQhDjQ4LW48ZcCFwTe1AsWS
OeA64+3Jj4ZcqN+uEH8N/x647louXO/eV7H/HAdeKT6WcVnHBatrto5Vlzhw
hjumqGg9F/it1d+P+3BAT6rYdbARF1Zzzm7vOcyBb31aczdu5IKKa+7r+GAO
pHRcaordxIWT2/esVz3DAZuZP+PquVzoiKlx1L3MEcWVz4XlF7T2BGRwIK9W
cZgdxYWieZJiZV4csK48eusqjflkk3NZPpoDY0uGOP9muBB3r6T5w0EOfPht
NG2VkAsZh6vX5iVwwPNy9/tQYy5El1qrMmEcmJtuH19tgvEYNlrFLJsDeLeb
xm3hwtxFK5ZTeD/n62ZL7NyK4/XSqr9ymgMrj9QVnjflgv7z6QJOKgd++G5y
6DDjQkh4Y8f4Kxw451Y2fak5F9Y3Gzcw+Pl9VzivfbZzYe/LI9UjYjkgbZV/
rGIH5kM8+x8HCk3nGo204ILF4Bkf3mA87ehzg0x2cYGXcv1azw0OaIW15iZb
cqEzcwlo4uuf/HbZfrLiisZRjfWgLaehuZsLmU7vDxTe4cDCuUH1Lnu4EGE5
K6EqiwNNU/5G37LhwrZjznvmxHHgktlqgyF2eP3RVItGIdaDQrvYpr14fWf/
al98/dcwHKA9F2y/nPt74RrWg9gbu4Z9XJhVI1X4MIIDTkumTJh6gAuX2oxt
o89jPbRVvbRz4MJu7V17i3C+bjcaROY6csEsaSf8vM4Bh1dFhv1OXJicy52/
JJcDOqOkfq1y4cIGSlL75gMOtEl7Zh9x5ULNYI3Uba84EHRrqs0zN6zPZu38
YXUcWJJ3cqKKOxf2q34ICcX4974od6I8uDB2VOUg4xIO3JGXm5boyYUx3PRz
R4s54DgsqOG9F+bT54jEd6UckC3SjJ9xiAszlWKfDUvnQPHV9E0HfLjwZv65
BzswXsGtbeLXfbkwbY2tixzO/7JGywJxfy7IB9lOMH3Iga8vG/auDeCC6b7B
3rcKOBB49PD0yEB83Wr1s1VvOKAdKPb2eRAXvOi7Xpvw/QM6FMyFVwvWSzx7
xoGc3KI11iGYDw4z/Wuec8Boj/Wg7FAufJf9diYA7/+P+dtr3Ue44LiqaH1G
JgfK46faLg/HfBx63uASjt8t4qR60FEu9K4P/TUZ46Gwek19VQQX2pxvLlyN
9XhvWXH0mCguHJHLibMr40C442ADs2gupM1RLluTxwGw8fqdFoPxvldaGI7j
fzl+Wn5rLBfGpZzKqKvkQOiYZLtFcVx4nbJ93mecL12O0mTP41y496D6WupV
DuDVakviucAJ0/DVxnwu0Kk9MjyRC32fnsU+esoB/ndvQ/oEF8KkT9gOyueA
5Kfu/sQk/P6iWa3PTnCgcoJe9oeTXHAfaVf27CYHvBXzLGcmc8Fgm37CZZwP
pYfbJjqkcCF+ze7FR3F+79+pq7ueyoWblHi3zi0OxPSphkic4YL1g2ujhJg/
qztiYV0aF+4fyY81S+TAm7PL+yLPcqE7ckv0XoxfZFL+5Rfn8P3D5kvMwO/f
XNu/c2IGFwIHTTQpRn0ZXuk0dvd5rJ/S0/SdHA6c9Rlfk52JerbOpe4F5rfQ
NS605wIXjIVSe+bhfA2zl1sBWZjvORP/PsT8enqO6Qq6xIWj+zZ/S8V4+J+s
PP8oG8dzWAZOY7zUKJddile4wIy6dCWvggOP1raP25bDBVYO5DD+8b6Lqs5e
5YLu8VHjT2G+rXO76N+Wi983KCZw7D0ONM4WLl+cj/mw4lPyenz/scmPfngW
cEFhlqyVF97/NtPR6feuYT0sWzjLAOM5kg4z49zgQrkHJC9o4UDmUC1lppAL
du/cMp7j57f+zXp04ia+PpwuvfWIA1O1f/g0FqGeNh2f1YbxfT7HTntWMRem
Mq+MvqEeBk9panO4zYUeu8PfE3A+J70Mz7hxB/VSdZyPaxIHah4PNh9Ugn5t
O8gluYoDJ4cZya+/xwXDBz5qe7B+uWg3UaVcmB/51FYN9erz1b1+L8u4oE5n
vBh0kQOJmc1L1CvQz29/eHUD83tX46yvu+9zYRUveVMj6vuYV2dSLz/AfLZe
drYN9SX76EbT3odc2H74RNFJjPeOwFIF/SrMtydLzydg/s+8Nbz08CMuvP8s
dvgG5m99rr/H48dc8PD2+/kZ88llzxwtpafo54tVxV9f4MC07Wdbt1VzYca9
8NKUkxzoiP966twz9G+1Oz27PThwOsJC0F7Dhfxh3fcLUa+ZoNfDteq4MOqT
gltUDAfalwWWeT1H/daoG1WOfps8/49n6Qv0i9HjOpeiH+yxWaUp+4oLN56U
4YxwYNyOwmbmNerHb7tNEcc5kDvGMiWpngt1p/fpSqPeWnEahE0NqA+6Mivc
cD40DSZLz37LhUj369d3op6+1zlR7PiOC1pji7dMuM0Bj++r3QvfcyH3zGmV
h80cmP3p5jzJRi586iocJ/OZA90TJBvXN3HhSlL7uVLUlwxFj4ToZi483hlj
ZYZ+sOLhFObVRy5o12mu/IDx7rqTJDOphQu/2gTHPmF8zl4bfWfPZ9S3gGNO
fzF/7Du2OF75wgV/w3GGF7B/mNhSPePXVy74bJu0dgTO/40kzyb9NtSP64nn
lqIe28b8SAxux/fPefd4C/rL4splG598Qz/33J+xDv3s490cSeUO7A+SZC10
azjg44odVicXhj5cedajnAML7Guc0rtQz/cYdYZjff4+N27atx9ceN5x/0fe
Cw5knYxu0OrG+h0/a+dKzM81lG68dw/Wjxg1WBb1pHdt7qayXqy/je7rqrD+
7vr2icv1ceFWAZ02G8fr6OZQIPiN/eCTJcvvPcF62Pdl78l+/P6PVNkMrL/i
ybHTm/9woUL8RoJOEwf2j+O8nS3Gg6nvL3bao/4uo6koJ3Ee/Pp66EsIjqd1
3YM1NyV4/+l34F/HQVKSPGgektUhifmg/fPrtQ1SPJjm3R0+Fu9HfO4C25jB
PCjzET5IQn/NmZKp/noID8wxnFmYL0Yv6fpJw3jQ+n3FUh2M59/HD6NtpHmw
YIyRlQbmc/kwBYMcGR70qf2om4l+c1As9Pev4TzQ9D/R/RfzRSF3Yf4KWR6s
GrP7vSrrD5kX7ELkeLC7f7Z4D/rDUWxTno7gAawXZofh/MKrPbXK8jwwLg3c
+xPrtePJ+yPbFXjgjyK9CfPxSOARw4xRPBBGn7twFu9Pl20cR/OgoOqW6U/M
ryF567K1FXlg4xn5+Bj2IwUX7lgeUuJBy7QhOcMeoz9st51YrsyD0lEX9i9G
vZI0bqyTG8eDBLcDRj44/sqIGSFCFR4wCqvqh6C+egelwilVHmiPztDMQ31U
1tnQ16zGg8ItJqk5mJ/355dcnjOBB+IL3tzehPkVYyNt4TwRv09m4sf+U+gP
O3zHFqnzROsE/P43Y7BzmcyDYQvs/t5HPYnknAk1moLxPD2ecw6vt9ngs27s
VB7Y7wqumo/3M1x3R9drDR5cyxRGPsF6K1rw8vzk6TzwVpAeuQ/zS8g2YDN4
EJdlPu47zs+wN33jrs7kQf2QCbnBOL/Viiuq+mbx4KYYOiTqtb/sdf+Vc3hw
6Wm902J8v9rdnctD5/LAYc49ZhfG9/G1Vz+eavLgk6V38mv06/iOielj5/Og
GJcDMTje9S3xZjsW8ACzvMsI9a0paaXy+YU8ONeSMygLx3ss5saj74t4cPWi
ZdJ3jK95pbjvEi0eVJSbPK9uQ38ocdP20ebBs5ULr/vhfGe6TuosX8KD++PM
m5ehv5naJ2aMWMYDL/vqU/1Yf7KWCubGOjzwObhgTxHqyfOTJvLJujyolXDf
cAb7meDYJ+Uf9Xgw93aG3GT0k0nr3P3mAg/2rZgoIfsO/QE6l7jo88C9yPKa
LfrhSbclX4tW8CBpjWbNw5foD/supw5exYNG/2GnTbB+Pk/eYrpxNQ9Ou+BC
Y4gsJI6rVjhmwANW5iKwXnfRyqX1hjj+65w9t36gP6yP9JiylgfHYB22ZugP
f5dq2a3jwQbFHT8M8X52/LzSenU9D9IKBStcsP5nzu099XsDvn9lqO1H9Kf6
KfsFqzby4Ib5vkrVeqwHlZbhRzbxQFLSoasH/572JKqsmov1V5fUpoP68LJM
2mscH6//xmZo+Bdc34jxNHdSPMBVWY0Q9YDpLm8+T/OA2sr8NP2O/pB5IKWD
wflRH106BvvLlNTPwqVCzK/O0rXbi9AfXmlK+xrzQOeU+A9LjKfK0/TiChMe
nPTiKk7HeOUF8t1HbsH47flRw2D+WXnen2eyFfP5fk+3cjcH5uWNaEw2xfz5
nq+rj9d/f+FwwiczHox+N/X0fcx3j+3zGU1zHoxVlPW3wPmYY3xexnU7Dx7J
W0jSPegPEd9u3trBA4WVB+bvZ/0hyNpxiAUPdtxwP9SG9b3Z6+2MTbvwfqLf
cnaj37HL3mOWPLhzpqfHn/WH6RInGqxQr1ghxXy137Fm49TdPJiTma38FseD
XZbk3j2oD8sVOcqYHzdw2nJtsL41Z2Qo4PhsJd879dvyRH0v/r1Yd9q01Xt5
sHHVrTwvzI9PC5IbjtjzALuuIn/MP59Pa+Of7eOB0fXZkTLh6A9Y9ioHeBB1
cFPT1SD0B8WhEhYOPFh+fvstDRxPluyhgkxHHgRodP2KRr9dc3e6Q6cT6hln
06UY9K9f11KmL3PhwXHNhNhW1NOBdborxm9AKHF907It6r4bD8a8XFIpgf3K
1Ld1a+TdeXCmgVrSin5ZHOMzaLMHzu8QqTRrvN6B0N5rKZ48+LEz+vdh1J9l
JcttW7x4kNedMWMh6lfr9Xz1eYd48KDDSfkP6kOQ/fZ6Vx8eHNXqnb0U9V/b
8kV0sS8PXtkpJnzBfJA4Nd5gqD8PLF/ttlmFn8+Jjfu9KYAHvQHCKB30O6N1
+vlxgajnKp9dtoeiP8A1uzdBPFjyvSb8Pfa75W5/x2sE4/uDZusmoH4c3OdS
uzeEBxfE160Me4/r/SkTI/NCcXwK7P+gP4yLN/xzBPPvq6XBctQXF/mRf1aH
4/cHqNc/wvsd8ImjqC/7SzZ7YHw69B9Z1kTwQHCofbE9ft+Rn64TVaN48G10
/UEj7M/0Wr/VWUTzQKzC8VMXvj5kqlbIhRisN+npyzPw+66pXIKuWNQ3s+23
+1Hv+U+M+5bF8UTrWOwvJcsfX/Y7jnpr1991CvWzSkzR4kE8zp+85cs/+Ddr
owqJPDDZYKuXhesX5QvaNZtP4P30jBL7gPF8kJodmprEg0Xb+yqU2PXDq5+6
n09ifozdGJ+I4zN4urdrXjIPuu41hM5NwHrA8nVL4cHttwnLfuH7Iz0jdt1O
5cEQdkF3FNf7jkNVhp1B/ZXGjg31dfjFjVXcNB7U9Wz4+Qj9ruh0qf/xs5iP
ku+kp+H8GRvvW/72HA88Vr7Lccr+/9+rC53+tOJ6qTpoTrr9eR70lI4QU8F+
yN/rrFl+Jg+2HexzeILvV1vAVf57gQdfi3a6fkW/fjy9/JFBFo4HXtdkoj7H
75D1Db/Eg4PnJNrcUP/WmwRq12ZjfY/snZPGrvc5mp2qV3jwWV9/+mbU12OS
6Rm7cnggNe9x7lyMt7lu25aLV3mwRV3xxG2835ELLeV/5PJgp0ah5DnUp7sz
Gsp18nkwMzBz0AS8numbID//Ah4499YG/cB+Xa7275KH17C/2XxVzA7147ms
wVeFGzzYpfzeWBHzM0SqKHVLIcZfY+58cbz+pOtWpqdv8sBg+LIja/Hvmuw3
Cl+KUD8ity0vweudaplSOr8Y43/+YG8S/s19m+Rx8Db6dZj5h194vc8xhlp3
7vDgxOt27ii8/xOht1qHlaD+TnG2s8fXd5VIJfPu8eCvDi5cMX8Ub3gK4kt5
cPjFg7xqzLfL9hoj35XxYNmFfQ8Mo9AfLE+VTavAeHVTH9Iw/qNMFb323efB
iGOXUxJR/+tjTTULHmC++XxsuIv94NEjNc1/H2K/MiS7/BKOf7q+d4phFQ+s
mysWSV1Bf9DqFh59hPNvuls5A/3gDLb1dY95oLY3KPAe9guMVW6x2lPM16DT
mY7Y7+Nq0N2ymgdWa1jFQX+Qr5uX9Qz1N2nGmwV4vT3rVRt/1OB8eL/QdUM/
U1kRm6Bbx4Pyq4vDWrFfzvupxwQ850Fk3neNGTh+q9Y8mcoXqJfTEg8E4PfP
m9p/c9Qr1P/ewvcZmD8fVJwct75G/QoPz4zE/PV4ojb3TD0Pnl9/NrQf+685
5ceavjTwYK3fq5d3MJ/fFsmeWPCWBy6vv91owfhldNMb3d/h/GgXOD7E+trS
9lDy7nv0x51Stzjojz9SnW9JN2I+6VfLz7yL/hDf5sRv4oHZmqAgTcynfU8X
TktoRr+5kZe/pQP9oeJCw7uPPHhz7vxjwO9np2t6Cw+uvPx96zPOr51j1ab9
n3ngKbW7NBXXs4svjpK49oUHpyTMdfxwvfPp9JECsVbsx9+tULvdygFf48UO
a9pQvwYPj9LDvxdsypoe0c4D+V/xB+slZKE/qOtV3TesX7bBwfnN8rKNGt+B
9TCaufUU78fcqXGNVScPRsG8KxbYb/yaHj7oUhf2G3nbR0mif2VOGHz95w/U
q2PCrHzUGydWeLp5UOnyTWEI+pcGt0Q9sIcH2KVM2Iz+ie5XX9nLA7/R5zbL
oN4f6GuKHt3Hg47jPvd72PUDLttNf/NgcDLvehfqUeuMM7/P9KN/yOavvIv6
HPTGKP/rHx58eWtuvwPjsaT2nt1CMb7ouQX2MxJywyd4iPNhaMv0A4exn7sq
5V97V4IPt+kFNtOxvgd8UpIPezdOGQSol3+z0wwpKT7YrzktoYH9T0XLl96E
wXyos+P2XcR4HHy7M/v9ED7MYhsizI9Zda8sZwzjA7tMNsH4l4YGTDwgzYdF
k9sud6WgP/j2112T4UMYp/6rHPYr+jdWhohz+KD+OzR5Ht5vx+UbsFaWD58r
03tnYHyPWO7qi5Djw7bjG0YfQT/SM62//HwEHxwOmYerYT0NOTbJYoI8jvd3
8P1AzO9rRxLHWivw4ZRQ58ca9GdKf3XNpVF8OIZl2YzzI6l9M7R7NB8MWGPG
eqnaN0hvuSIfrjZtDcm8j/5g5d4VqMQHocusvLVYv8oqUy5VKfNhMPuAEf35
gXzSrjHj+GDtsmYeYL8y8NxXhQ86P3OMQxrRH1ZsqUpTxe/PvPh8G+Z/j3a1
f6saH84OV3n8FMcX2eqxfNEEPpwfcbTkAdbLysauHx4TMZ4bY/xXYf/CUV2W
XqLOh2fmYwOPfkJ/UMgxGz6ZD7NXXB69EPPTuHyrMj0Fv684eswcGVmQvvXs
UeJUPrhltd/Vx/mv7h7r+0GDD9N1rJ3rcb4C2qK0Z07nw6RA1dIzb9AfTut0
HpjBBz/ri9YOr9Ef4q9mXJ/JB7o89uAYXF8kPP21RWI2juduXLA63s/6igPy
6+bwgbduqKAG9bofqyxyLh/ki7q1rNs5EOcY4/dCkw/JC59Nm9yL/ZLN8KUT
5/NhxrthN/9IyoL8Gf5X6wX4/bu1fh3HeribcD81eyEfmtobeDtxvKabHE17
FvHBMf9L2nRc78qhHYAW5tvc3UdqI9EfvOaXBmnz4cOfSdUpmB8hTuc9Hi3h
w5Mvm9474Hpz8gxaS3EZH7StVu22x3qqmfCw1UyHD5eG7Q7Tx9dP4fLjrC4f
2PZGBfOZyw0RtOnxYfXNt9UncP33WXLhyMXAB8+cyrAWrI8TfZllnvp8SKeD
r+Rjfu5a2OF2bwUfNF4Vq6bj9yvO3KPJWcWHPmdsdLB/q5j4vplezYdHL7EB
w/rdURuacsKADyszbh7OQz1jHzM3GvIh88F08XnYDzVIrZOetZYP409FJOXj
/R39fbvYYR0flpcZhi44i/5w2cb9xno+rOq+YHMVx/fq3Id5g4z4YLtc+cNd
1Pszb6c3rtvIB6mNeT7L8H4FdSkJUZv48H58Xpc15u+30PXMSy6Of2mjZQH2
7ym+d2XU+XxologrS0C9tbkxrGg3xRc9R8bXVa74OF6mcb5Tpay3YH7lWeKK
h8H4Fxx9nYD9iLXp6SYQ8uFL83t7d5yvecda4g4bY3xbW481vkV/OLJ942MT
PlixCy/Md8wGSaUtfDDzK+r6if4xR9vv1ratfLjVGSrfhfr1dk6f0zlTnH/Z
xPKHTegPVvrT2s34sGFRzjEJ7G+2mF1rWGzOh8pKrVT3WvQH+Z3xXtvx/dse
zKxDvzo77NWm0h180PzReVYd62lg3WjBh5l9WUP/oJ+rL4kvYHahnmjd5fRg
/3ijdYVDkiUf7jfwqxTx83aN16c3WfGBXUanoT6yj/Vm7ebDjRXjZ+3E+WIf
0znuwfk8Y1Sji+PxLVc3KrThg9gRq8ePsX4W3koYJGnHh8JH35+8R/9pypW/
vn4vH/arbTRfivo+wDXs+VAOJ02LcHzmTY/VX+3ji3S0H/0BbUX9AB8u82rt
p2K/ciGiI3qPAx8Oy89208H4O1VoG1xxRH0e9OhmENabRnH2714nnK86BVNF
9MPbjpvz9V34MPeX9NMjqE8HbJ7aBbvyofHnA42ZeD2dM0oTnrjh/D2Tru7G
frw1IaJWyR31bPLU9HcsH9m0NNLcgw+C7QuKpbC/W2JwxTDdE+vzxtP5fKxP
Ce+e3nYvnF+pm1qByegPTvuytQ7xQdf7ZfpGnE9L20+W3j58yB0r322M1/87
IWpimS9eX2rPPFfsNy4rSj+X9cf5elalmYvjO8gWXADmq7L46HD0l1mGGJlA
PuAs9mjifJT27e9rCuLDFD10Bpw/146Wy7OD+XByRdazHPx+/ZmaFk4hfIj4
ubx4M9Zv58T0sTdDsV7YB92YH0dqeTWSYTj+Hyfv78bx61VWhG4I50OwRxw/
Dutl6OARejFH+cAYjXAaj99/7TcaegQfvnKN1taiH1GX512aFMWHigcJxm9x
PSSF7a5NNB8uKCs3zkE9qnrbrpgTwwe5lZnRC1APDtVZVf2KRb3YOm5GKcZv
XtUb/xVxWO9/JRVnoj898A1eHnKcD/uOW0f4ov54uon/fBLPh5t7Ryp9SUR/
wHArJ/LhzbiVYvswf3rSb5ltP8EH9jFLC15/oA9MwvlZazHeAv1vJf3u0beT
qF9rCnWSUF8GOEoyH3I8TAP/4vuL/E5pH0rhw8649IaxuF411l7bWZbKh7y1
q3e2Yn8gzT5oOYP5PhKF+DBHxMvT0I8STNaLox4FmHnLnzrLB9+xRQFOdwk/
P8f/r38f4OcZ2B8smbTO/TTh5+exXsOXpfnFEl6eyYfHBfsmTMbx9c9FJbnI
h5DoPtWQVMLPs/hgMdndPyGF8PNLfJjsdW/snCuEn2fzYWKl8cIk7L9LpPM9
Jl9Bf+JfPTA3m/DzHD506k4aOfY24edX0a8wLJZhhJ/n8uH5tC9aCuinIU3H
BCvzMd6lc3g3cwk/L+BDF89gq1gC4efX+JD/OHYo7U34+Q3sHw5/TxDGEn5e
iPc39rQTnUv4+U2Mt/n7o6lZhJ8XoV7asmSU8PNiPpjYRoeUXif8/Db6cdPB
Vxsw/ysiq4rL7/Bh2tq6DUXXCD8vwXrtHZ6udZfw83uYL7isdzlD+HkpH2RZ
MILxPGqblfCxjA+b/bqZa9mEn1fwYfHWxpNZWYSf3+fDtU3hEqtuE37+gA+K
J+NCwuLRHwzDHQdX8qGhOSz6TiHh51X4+fu/KkuuEn7+COtlktyqMRWEnz/m
g4S8UfLhe4SfP0V/ZoEh+l2VUrOkXTXmz8znBjovCD9/xgc1FjgXEH5ewwe7
yKvjPB8Sfl7HB6ePwR9t0W9iO3Hh/JwPV6we7dpzhfDzF5ivRWusH7wg/PwV
+q3VtDbXHMLPX/PhtC6uCFB/sLsqOF+P+lfy+ajmQ8LPG9Bf2hw/BpcRfv6W
D+JKj5JTbhF+/o4P4dnph6uD0R8yAqIq3vNFvPMc4eeNfFizWFjpcIbw8yY+
FA+5ZPoygvDzZhy/QObrvEjCzz/i/O8+k9ZxDPsllHPNFj5wMlJdY2MJP/+M
+fh924Sh2YSff8H+pb+gvyOD8PNW0t/i/Gxnbv7e2MaHj2K3VXRPEn7ezgcW
P6rcJvz8G/r5Yu2R/QmEn3fg9dd6mrzE62loJtXadaI+9h4CqyjCz7v4oO/j
gkpK+PkPrN9yFLhiws+7sR5jrMxk3Qk/7+EDrv7nKAcRft6L/eNU+0Px9oSf
92F+fL7ocxHn68uFMc93/ubDy/vr/2hgPzzQN/fzQcF7lFMz+pPl62fQ+Qfz
1frjQhnsH8QivfqWilGQNHvCVTW8v8tBPy/7ilMw7E9+lCrqoXuxjsV9CQra
ri5SV8L5mJV/day8JAWG7EIP9aLUxqzGRIqCmYoz/m7Gz7uyDdZgCnReau+Y
jX/rJ6rotQyhwJl9AIPx6YyM6dIchn+HFhu/Qf8IM9C75CpNQeTKksoMnF89
3bxdxTIUsBgzCfVsqPNvxaEcCn55xIxUxPez21A2yVJg/XX9YjX0D2qiWnCc
HAWaNQ83S+N6XErp2PI3IyigvvQbLAvHfklW9udUeQpSuktHiGG/cciQTt+r
gPd7aOqdQLyf+XoPzfJGUVB4RWZwHdbfwHO80RQ0j/eMPovz69nS+mi1IgV3
54So9aB/Gqgv9A1TouBPwgWeHM5fj9IF7RplSrTuxP4tqpLpVBlHwVUxu0wT
zPdVeFsWKhSsZxekOD+cfoWtF1QpkJBNWVeJ8zHQd6lRsORZ+51avB/j9EWV
yyZQoHqfO5rC/JE+ddHPbyIFFRE7vyjjeuZZXeeiB+oUjGEXOJgvAVU2X+Un
UzDhiWQIu19C696H1M1TKGhNxEYZ13tP3MJMU6difCycMj/i6777pEZ91qDg
43m38HL08w0Z60vnTafgL7bv1VjP/afuerjNoMCLBZtYL3G0ndbtmRS82ZNU
oIJ+tXZ9U+vQ2RRUKbrPLcJ4y7MgaQ71n1+VHDwtOD6XghdV3dSHAA6YYfm+
1aREz8Gx/5Sbeq9MYz4Fn1222+RhPbwwkzlovwCv93uP7Igj6A+Mn2b+Qgos
3IS65pg/k6Vnf/mziAI5sxtX32G91oqlpRhoYTwdj5n4o3+dWvKFCtemwCMh
WjEe84OnuVO6dgnez6ALzI1ADgxiFwbLKLCpVX6jGIf+8MrffZcOBbG+e3EF
g/7w9Pe8i7r4/kfbiwrx80oyuOLTo+DB7IuBJeh3A5wQKBgbsqyhET+/M8+C
8denIPDTCG15vP/RF1/LPFxBwcYcuLES+4uGJvUihVUUSOPyRgPzOeJ1guOW
1RRw+N9GHUB9nhG5au5pA0rE9/D7XwUVNn02pMBtstnJKox3WrHE8flrKSg3
9Z9+H/VdkH9w48F1FExmwTrO/zebycPurKeg9nfP+lD0s9QdJ24NM6Jg77zl
Wqz+UyajnHkbKRi62WdiJvZvqlGbp8VvosDRfMmKwex6+vDThrdcCtjHp+Nx
PWOt6xE/jU9Bt/BonwD9bOzCrk37KAqa9A+GqOD3fbBdKlFAY/y69hx6ivGP
3Xml4C9Dwfh5B/emYD82V2mrg6GQgl12lM4cvP+3ss+mHzWmoDPqb8UbzL/z
hmNf15pQ8LtxGozC/N6qFxWltoUCy5d/YmPx+390LDOy3EqJOD5+foB7mVKw
bMnK/WWoP/vUf+X+MKPg6aJo+zz0Z3XlA7a65hSUbOXn1mM+P5P7rB6wHT8/
Yhn1Cet3b0l0/cMdlEjvMH/G35CJGWVBwbiOR8Pfo5+3dGKjsQvjzTYuOJ6E
zxW/T1ui3nSNkWvH6y885ZD/xQrvf+qe3Xsxns2xX+wW7Kaga+yNVT8wfy9V
zZvgvoeCnSu1+gbh69vvZdTesaHg1dtVXTa4HuhzoyKl7Si4NHgaZxHeD/tY
kr+XAqXP2XdmYz/jnDHyV7w96t21+emLsR/USA7OfrePglXFE+kM9JuB5zwH
KJj/wS6tDvPXYX3mxP0OlOj5Eea7jv/36gJHCo7cah0mz/rDwd0hYs4U3Nv/
tuYA+sOp/e9gjQsl4m94vSVTQ/uOulKi53AX0R9UBl2pc6OA/v1m5Ghcj15l
sJF1p2BNSHl2COa35YbbY608KKjJwgU66ruYuE1NlifqU45pihz6Kbu97qcX
xu9BzVEjrF93zel6eofw/k9rvTbEfme2RkpXgA8Fz4fv08/D+Ja+Wnep0peC
3RKrZ+3A/sP16Z1do/0pyD3XeOI56ru+zDAl0wDUc/bBC+Z/p7hP1ZlACj58
ULjSid8Xljcj+GsQBboninFlxYHlF1OXLwym4Pa5JW6R2C8Mbf703T0Er39U
8ek7Hw5cf22efjeUgm9FMxRnoP/ZVD83kwmjoKVt6bgO1C+pw77KVDgFmcNS
2wZhPud7/XqUcJSCpVkGzmk4n4fywfd9BAV3DntKTMP12vysAu0ZUeh37IIe
8/Hhjh2d+6Mp8ITkBbuxv2Rd/loMBTMu0Fwejt8wasJW8WPon5s+/dDYj/5w
+Lj82jjUz/TRZ9vx9SjdFZURxymIKB7v9Qfrc9XC637P4ykY7iapxcf84tiJ
LZ6QiPm6rnX1VayfWztdv1qdoOBR3ay4MIyviZL6uUtJFGxpyX1hzPqDXIJp
90m8H1OFp2MxnoVS2LEnUzClJaFCC68foGdcGphCifaHoB9qLXrsUZWK/rP9
nPEi1K8nLW5aY85QIMyp6ily5YDf2++tpmkUlBW8f5+OfrlBWTs57Swl2k+G
+fNHLlvQeo4CcVvwL0A9iSsxGbkoA+83fZ9kBvara9mNMecpEWdEPVXoUjxY
kkn9t95g28LhFzGebIHh/ZixAp6F89msoqOAejbwnP4SBZJH7dvHYn8y4CPZ
1H/7M0Lv2UvPvIL5cklP7VcV1kPhx+IDORTEBG+RmvcY/WFfpPv1qxQ4Xby5
ieWrh62wU8vD+G9Uv3ML75fdhrQ2H/NzZJDtBNT3QXFlCZEFWC+Bb4zysV9N
Wr+feXGNgmn5re7PMH82rmiRmXiDgjnC5YsrcP2qhLZnXYj9Q9HJSyY4/or9
5xyzb1KQXHqzl4P+uXMqb25PEeZPsUP7O4zPaNWKpuXF6OfsAzDMvwZG7njQ
beq/fi1iQ9DGR3comGXVfiQvBP1BfN4wxRKs19qGc+cxP1914wL0HvYfFufN
aay3NM32/WdLKYj3ud/TjfUtZBvxMuq//YJD1d40LKqg4EJ/UusTzNfUp4fj
Pe9j/LG8tfD76Aox7r0HFPim94mdwfpSlTCU4FRSsOD2vqztqDePeooK6CoK
WGyi58SB3RetHU48omC5+KhJ6/H1sewDrseotz5REjKHOND4eurrmU8pyDkY
9CoF6y+2+mSUQzUF7PajYBzP3MNrjG48w/y5/mL8NNSXd17FgwbV4vuveJZv
wXw8nz84b10dBdU/VtUFoD5uZRup51ivmN7BeH8/d0zTePkC48u73jUX6/2c
SXL9xFd4P86j+V4YDxOuUszu1zjfquenV2B/qR5sZnC5ngJ2NVqK9fbMG52y
gYID6W8CLuL19i7ECn9LwYl7oQET8fPjZ/bYHX6H83W7oSTiNfrDTr0Jj9//
Px8SN+fVKjZSkGfFkjb0BznzyG1NFCRG1Co5Yj43Sz03PNdMgUHMz8HbUN/Y
tGz7SMEZlYdTi3H+ti86lr24BefvWqDyWMyfvpblNl6fKZCRxchUoj+8zZ9Y
+gXrbUcivbAW/UH5TzWnlYJF+SuMw5o4MG2EcwjThn7eKG+oVo7+UDJ+dVI7
9k9mGj924XrQ4UZcX+M3CmS7uK8CsR+dckXuyqwOCopdB3P6UZ/aPjMWjp2U
KM8wH5LfVY4t7EL9F+o96MT+cekxl5pBP7Ff/YA3jPPz5Uh76PpuCvacdU96
hn/n3lukF91DAfvYvGAP+kPhxa6Xvag/HtKHvqO+i+0XXlLvQ72+PeaGJ+bT
wLrxNwVR2fYaI9E/3JNHK13pp0Cd2++3Bv1+dlxYVe8f9O/su8e78Ppl67WC
9cXo//anua64tDxYnAZdi/tByeifK9x/fH8sQQO7fH+J68XO/XbpSpI0NO7u
9clEv0+zbjIzl6JBHNttKw/0B9WjyumDadjQILbgDX4/S3Hah9Ag3X2/kEH/
uL7ByFdrGA1TtpZPKsB42a68p+0tTUPZ95VpIzFeUj17O0tlaGie8Mmawf4m
v605Q5ZDw+9FJqfVfNEfNGZvFcjSoj4b+7v5amnyJ+VoCD0iu+YO9hsPn26s
bBpBw3An43fHjnLAq6LUb7Y8Dacih4aZoz5jtS12UqBFvAP1o7fH/2vhKBo8
q+qz4rC+oi7OOSc5hobtdkeSvmF+rjpz1nSDIg1XH+TrXcB4ydZ/lYtRooEd
5lq8v1vVFqWvlGkYElsQvh/7xf33X3tMGkdDTPKtx5Mw3jLegVo2KvR/fJbF
1FdUaVDwqO56gfoYmLUq+ZcaDey2E3/sf7TYjTUTaDj668voMRjfJyaWI0Mm
4njYhQHWjx+3oeyJOg3D9h1UbMf104bgyQeVJ9Nw3OjQ9l7Uvz/eJzS3T6FB
8N2gORL18/hCgy/pU2nR82rWH2YWpXzToGH5vliNEZgvChaStPZ0Gtyy7+09
hfVashkTawYt2neA8TRjFwwzaYg+q/9EB/N1xOCT7nKzaeB737zji/l85/fo
+cI5NDixG3YwPqGLtjaenEsDdrsdXzF+urOeJTRr0jBbZuqfaZhPtW89mTnz
aRhXFOD0AfX/cN0PGecFOB8rJsRpoz7yR+gU3VxIQ6fDSsoZ/WjQkKuOUotp
UX+P/VLSDdO5Rlo06PsZJRlivDddqWmK0aYhJPtdSyx+XunLuOOvl9AgsdNz
UDSO7/676I2Tl9FgPF7O0wX7a4tjusNsdWjIb+d539yB/hCWeytHl4Zi9Vte
h9Ff39zr29+nh/Pnv+plKcYvotBh2kqgweiHxZ8nmL8r2IMu+jieadgxxnDg
tVVs/NMVNHg30GfuoH+HmXG4Y1fRUD3adtJJXF8I4yiJHatpaAhnNzSjP4Q/
KMgwoOHy6IWzL+N4U1c4OXw3xM/f3vs8D/2RXtI6fclaGnZyFK+dw/GqHljw
+tA6rJcKB8/xqNePrDOjytfj+DYdtVOOQH9QZYxGGNHwVUm4VQX9YmDf/kYa
3sU/nnzZH/1hg0LeqU00zN3TnSmG9zOwT4tLg4bf6cYazKe5PQs15vJpePTq
+dc1OP/v2i7UO1M0mMwv68hCPT+v0Xm0iMb8KVw2X4Dx3KpmYzBYQIv2Y2F/
JTv6w28jIQ0ToyaW1WL9nqs4kh9rTP+3n5fdrlRvQoPNWsMlx8M4MKl33YQp
W2gozF60xQ39hF12226loWSl0vIwvP7eM7aRV01pSG8aktWB45+Q2Gj424yG
v25jNdfgeNjtsSvNaQjfipWC+Zt4PzU7dDsNCzJSOMVYv4u8N9hU76DhLCco
zQfrrdmpZOI4C1qk3xjf7CzpZzt20SKOhfqyPc035LwlLTrXgPXcZzJrdYcV
DVslS38Nxvq9yD3Tt2Q3DX0uns0XUE+c2cZhDw2XJsm+ABzPtEM7LCpsaCgN
GDTRBP32hfPLsSPt6P/6E/ZYgvFeGp5MvnzmNfaTU1iQa4960E4X66IftW1e
ofdpH8Y7NeehOtbngM8ewPzmvLlzHfVx6WCLSy4ONPhbrYguYZ8v/X6165Yj
Xk/i6kVLvF7uInWlIc40PO9KTh6FfmY1K6FqowsNF4x/n83G+hN7tzL4mCvW
26wTZ3pR/67U3Vje4EbDWKM5pcVYX+4jJDqmuGN8xHvlZ6B/zh5yMN3OA683
c1bBePTPshuTduZ60qLnZ0854HYlUbnfiwbnd0M+Uh+xX8pQeLzqEL6+53l7
cA0Hut6Z+B7xwfvfNSblOdZr2vMn2s98cf6GGGc64/iWh7l3jvOnodZ+6lkZ
vL/vfp0ZOwNokS69QH8oXLI1M5AG+dHnE0Nx/mxzLst3BtFg9cwj1gP7gcHW
WyqXBtMwR7znHI39QL5ZtZ9vCC3aL4z57BOnvPh+KC3aV456NT888uvIMNT3
r3O4fJyfhyuWnTMJp6EuZHHZNax3L3ZhdZSGDo0Z42ox/oYHeuVaImhgt1NE
+aE/WO8v1YxC/aBLWiZjfmZua/FwjaZhk2nvrEcYz1WjorWKY9Cv1IsUcryw
X5KWaRtyjIYZBw4XLMF6urUSO944Gtgw0xH//1s8iJtmifkk035g5Jt4Gr7f
aDmmivpws+lz2dREGjTZB+mR6A9quNA/QcNkDYV8aXa/M7tvN4mGB7W/1FOw
np5U8L/0n8T8lOQemcX6Q/H9lNXJ6I/KTOB+1GOj3hF0WAot4mue6A/th6Vr
UmlIre7cO+sw+sOZ+fdUztAwqdvRqQz9dV3ieXeLNBranoxrm4R6p/Ds2+wL
Z+n/zufcu2/d2HkO9ejh1f6ZqE8DzxUzaJjPbkDE+mfbJb/z6L9Z107/xfXc
HVuJ4Q8yUW9YQLsT/SFtTZH8RRpe6E/J2on9wsC6MosGF/9qX0UcXx13z9zU
S6gfy0tf52L9HzZ839SSTYt00Qr94dC04/Ou4HgLdYeK4/0Ockne6JZDw95R
JjbTMN5JM9cNu30V/f7Bs8muOH+bcNkxNI8G7Gb2dGF/r7Rl6AFuPtaPkD3B
hf7AwwsW0PBQevX1Uzj+gXNi12i4+Cr55xac79H9KfEaN3C+L8XsOozz/WbR
p/X2hVg/d+Y9OIn9R+Qsc4n8mzScFseVH+bPiknPC/4UoR5vdDnpivX/us7H
waCYhs2FxkrqQRwIr+qdHn6bFu3bxesJ2Y1nd1BP9SSZ0xjvgee+JTSoDDGb
7YL6k3plu9GuezTseM1JzcX5GTjmUUrDZ+efsUNQP9VYsF2G9c1uMMB4PXoe
Z6tTgfGP9Z59CdeP7GMw//v0f/szx/lfq3/wgAbVTyl5HPz+xsK/RxUqafBi
F0h4vWM5LgZbqmjRuQ1cT2haTxQ//Qj1mFKrH2qD/mAWn//5Mf6duWzMK/y+
aGbk3vlPaQgwHaX7Df1ga7hwwsFq7B9mzgm/b4f+EPCo9vYz9NfBqw7PxH4l
fYlb5LBaGj6MZckS+oPmd0NeHerJ2xMj03D+B/ZBPKdBhj0Ag+ubZ9suZb99
QYP5xZeLJtoRfv4K9Z7fnnEC9d/gIO/Gttc0XCnyqQhLJfy8HuO96+zVP3mE
nzfQUKnKkjfCz9+i/rIHlPBvDjMv1usdDVtybVZsPk34+XsarI2PXK89Sfh5
Iw0j399/scyP8PMmGurBx4XlFdVzR9onNdOQMCzQgRNN+PlH7EdUw1b2hxN+
3oLx97sZPDGe8PPPGH9BQdMk/HyC9Pc1hV8wf+srKdUows9baVifrX2i14nw
8zbsB544Os83Jvy8nYbML1yjtQLCz7/R8DIKJ+IAB+Rfr3mh3oH917C0uf4e
hJ934v1Hxm4bvJPw8y4aFNkNxYcIP/9Bw59vnW/8UC+e503L0e+mRfsZfAk/
76Eh49ULoZoF4ee9NAQf0zl5zJvw8z70qzn7G31QTwb67N9E7+0IP++noeiW
vvuP/YSf/6FhD7vR3YrwczEGrArET423JPxcnIE7PbtfJ3oTfi7BAGZ7y/QD
hJ9LMsDSqYv7CT+XYuDW095vs7YTfj6YEZ1vxnxt0IXupiEMPJxhO7jgEOHn
wxh4sGF3/2x9ws+lGahV+7lC3J3wcxm8Pi6Ps1DP2duV5DCgl/3hFuwj/FyW
gRdX+UMbDxB+LsfA/ZB3n8WsCT8fwYjWwVs5YNP59/wkeQaGxhhdu+NO+LkC
A0Naa8pWehN+PoqBujSDT1Z7CD8fjZ8vic1xCST8XJEB9hhOF8bzQ4lwWYgS
AxNycj4lrSP8XJmBLeyGGmfCz8cxoGyMK6pdhJ+rMGCxdf9+ei/Wwymt0Rmq
DFj2bNLiJhN+rsYAW343fQg/n8BAfVVRxwRPws8nMhC5OsF1CPa37LKjTJ0B
Nhwjkgk/n8zAh7TEkgkRhJ9PYaCjfcEcFWvCz6cy8F7i8TRT1FstdkO/BgMb
2I311v/OnzPA2mCwyb/z5xh/18uaq8L/nTdnwClc/MUXT8LPZzNgoP+t5ye+
fmnqJhOjOQyosQ289b/z5wxI+FSdMXL6d/6cgUGXbZsjHAk/n8+I+C/qjxN7
YGgBA3FOf40Ph/87f46vJ3xZ+PTKv/PnmH+e2msOHyD8XIuBhPa3GrLmWA+v
ZTmh2gz8sMQGZeu/8+eMaB+ww7/z5wzkUg7Xbu/7d/6cEZ0L2YT1wC5wdRng
rwpkCiP/nT/H68f47mWft4jOnzOQfI8/eVvwv/PnDOTttr0klUT4+QoGooao
hy7Ez7sfNnAZsYqBz5O+BZ367/w5AyfeDfbwcv13/hzjmzddTTGW8HNDRrS/
7iDWA/sAbS0DE5s0avSS/p0/Z4Bd/r9x+3f+nAG27VUJJfzciIG01Ms/XVCP
h+oNnrlxI9bDPJPX3mf+nT9nYIx/h1742X/nzxmgx5047GX37/w5A/PVedYm
cYSfUwyoxCamp8X/O3/OALs7Uibk3/lznP+vCjAv6t/5cwZu9l+zLj9O+Lkx
Ay2rW71GY36yx4+qTRgI8z61/13yv/PnDHzd9N5B4/i/8+cMhPYd3RAUTvi5
KQPs7tiv6G+ce6r2HWYMTN6Z2+sd++/8OQP9IwPF1+/9d/4c4+W0rO++H+Hn
Oxj4qLVh4RpcT1Sf6l8z0oKB4o9BI++c/nf+nIFj2YtLNxb8O3/OwGt/910N
5/+dP2fg2tgXsccuE36+m4HpMQGXLuXien8/88JlDwMDxzXj/50/Z0TnSKP+
nT/HfNj6Z+Wvi4Sf72Vg8dKP57Tx/uTZjWT2jGj96vjv/DnGr1zy99jgf+fP
GTh73C/5tBPh5w4M3P02ct4UlhdOxRWzIwP3tEbpbQn6d/6cgcLJVSHpwf/O
nzMwLlE1o4j6d/6cgREsQMX8GTiW48aIfGr3v/PnWJ8oD79cCD/3YMA4bMqF
sEjCzz0ZqP556cLCYMLPvRhQYBcYOH+K1Ru6lx5i4OK8T/6PfQg/92FA+tD3
4WMPEn7uywDnd3pgvxnh5/4MPP/Wtc4E87Hh4qwnJgGM6HlCGuHngQycHOJi
1epM+HkQxm9w0oil6YSfB+N8OC+U/YF6fubw8EzXEAZmqOjPuBdO+HkoA246
s5fviyX8PIyBvRs2GbPrywF+Ho56O5Jd4GA97PzqH3cU9W1zvn5rHOHnEQxc
jZmlkeJI+HkUA8d/VvbX+BF+Ho36mf72m2864ecxqFdsguB64sPCVaP/xDIQ
071/oaEz4edxOB4Wb1gTfn6cAfbYyo0Iws/jmf/473m5ye0qiYyo70gl/PwE
A/YjLo62yyL8PIkBD/Myb59DhJ+fRP8UCqX24Hzt+zyoYlkyA0po0wYXCD9P
QT/YNmFoRArh56kMOLbKfApIJPz8DCM655tG+HkaA+NTn6iWhBN+fpYBdjvV
D2/Cz8/h9UzXmc7PIvw8gwF07bHJMYSfn2dgQcnlOXux3i4dW7bgdib650P9
x09CCD+/iPfja5+g5074eRbm52f1gCsRhJ9fYoB9nMtDvXZmD6hmM3Ck8EKw
lBfh51fw84bas10jCT/PwXz01Lt/OJTw86sMbF7tbd3M1sOGvuY/uQxweT9m
JtkTfp6P8dOwvKkUQvh5AQPfZ7LkhPDzazj+gYO+hJ/fYKBh6V/nFzi/V1Up
l12FqMcfNraYexJ+fhPz+/Z+ZS0nws+LGFHf5kH4eTEDAV94BWoBWA8983n+
t9GfPn80Wh1C+Pkd7Gd03YzTnQg/L0E9f6Ej6xdP+Pk9Bkbzvfit6GfsMYTT
pQx0Csu3KjsSfl6G8c0ZstnHh/DzCvS7jbgSOET4+X3U/6Ki2jTsZ4ZmdUje
eYB6eOXpmVExhJ9Xoh8uejSyN5zw8yrsj1ZcOTTMg/DzRwxk6gm3XD5F+Plj
7DewOy1BvznkvS522lPUp7zV8ZwDhJ9XM9Dbrawoa0H4+TNGdK7tEOHnNfh9
uHz3w3gbbp5hb1jHgHhI5BQHW8LPnzOicxkhhJ+/QP25ufHzgwOEn79i4M2+
8dcW4fxwFkmvtXyNejBFMvNzAOHn9diPjPNxNT1F+HkDA+uzdnxPTCX8/C36
e+UHzeOnCD9/x4Cr/qo9L9MIP3/PwCP/qcFT0gg/b2RgzZ2ipFVnCD9vYkTn
QU4Tft7MwOyhTZ4qYVgP7/RzvnzEelIymV8WRfh5CwPzpH3L8uMIP//MwMGF
NdG95wg//8LA3E0fQ/g4PvnCiWHSrZgv2zBB0gg/b8N+eoNN9fOThJ+3M4Bq
Jr4rmvDzb8x/v7fw4pi41fQO9D/ed29DR8LPOxnRuT9Hws+7GKi4NH6HXwDh
5z+x/1k57hDnMOHn3cx/z08G+HkPI1pnhxN+3ot6N+PvZjM3ws/7GFjC4QUs
30n4+W8GehreJN9E/VdaueRJVj8DwimRnhEBhJ//wXpSyapRO0b4uZgA9i1/
6yPuT/i5uADchrg+vYPvb1BVzqyUEMDM3uemyRaEn0sK4GlYdvphB8LPpQTw
8uKu+Sr2hJ8PFkDVmBGb5VCv0np6/L8OEYj2j/gSfj5MACdbn4xr8yP8XFoA
v56+OhUaSPi5jADuLWWKrM4Qfs4RwGa5bVNDUI8G9iXJCiDtVtwdv0DCz+UE
0BP6IoqJJPx8hAA61BW+2fgTfi4vEO13x/r8cEazfb+CAIIa3r/TDSL8fJQA
HFdSzr9SCD8fIwCfBzsry5MJP1cUwCerz06hWD/nvdHJlQSi8y6JhJ8rC6Bi
/HCdbi/Cz8cJRM+lAgk/VxH8pw/72Z/1UBVAYETnn+XhhJ+rCUTn8YIIP58g
AK3DtSGLgwg/nyiABgfzJSssCT9XF8Dd4bhQwX62ZeaaBWMmC8Dk7uq2lhDC
z6cIYMvWDwteeBN+PlUALqyA2RF+riGAwT9mO1zHeh/YJzId58MVZ+wg4ecz
BJDy49uuVGvCz2cKoOaSo55OKOHnswWwPLy5/D7O98Bz0DkCKMbpsIwj/Hwu
jmfeVlWx/YSfawpEz/F8CD+fLwBLdkNuNOHnCwQwwmn8oWeWhJ8vFAB7rIKy
J/x8seA/HjXAz7UEIo7gQ/i5tgCupdVEFGC8csOW814sEYieo4URfr5MACEV
48yb3Qk/18H5GoQruuOEn+sKRM/xsf7crcfP7NHDericOrg6gvBzEMDS6MVM
dzrh5/oC0f61OMLPVwggN33TgSD8vhXsRu9VAtHvUKQQfr5aANlq3Rdrgwk/
NxDAJucFp8dfJPzcUADY1a7+5k34+Vp8vyR/Rx32L9dHCWM91wmAbSNuBhN+
vl4AX0qaXKV8CT83EkDchZB90ZcJP98oAFamA1l/YI/RbhLAC73G2UJvws+5
AtE53iOEn/MFMNv09uL3wYSfUwJIMkBjQH00vD9m7Q1aABHd52OHeRN+LhCI
nr8cI/xcKIDznek9t/wIPzcWiM7LYH/LSfup/tJEALe+rYv6uJnw8y0CeLN3
rexzJ8LPt+J4clN2nNhG+LmpAF7XjsEVKuHnZnj9ap8L5zAegc4bc8BcAAHs
csGG8PPtAmCPvzf4EX6+A+czKM1nfCzh5xYC0XkN9K8NvDlh23YJwIvdYOZB
+LmlQPQ7FlaEn1sJYAXb4G0n/Hw35sPXFw7xWB8Dv5OzB6+/dnbMhizCz22w
XkMVZVaeIfzc7v/5NcDP9wogYesRH6cTWA+D2yDJHvO79k/VT2vCz/cJgMXa
traEnx8QwA+Fqr2zcwg/dxCAWqgd/8lxws8d8fqZDsPLUW94z1c/GeQsgClR
n3aNCiX83EUAO7pV7+70JvzcVQC/VcbPrnIl/NwN9WnIg+ePUQ+U2B8Iccf4
ZR0s1vEn/NxDAOzPxqwIIPzcUwB5nf3PXIMJP/cSgHX0XY0krJeGMKkA/UMC
GL92rdzKUMLPfQRwM6wynN0/P8DPfVGvg1JqKtwIP/cXwAWqyd3Al/DzANT/
1i/FS04Tfh4oADv2hzAuEH4ehPXx8v3YUxmEnwdj/mdmSuQeJ/w8RCA6v4rz
rbpUt700FOv/sLnK1uuEn4cJIPXLHbkqK8LPw1FvBg6CE35+VADtasl9B1B/
GkdhwUcIoOgl78TpvYSfRwlAqW2rUksA4efRAhhTf9BIbg/h5zECGHh8j6+f
b/+dKnlMABcXTpeqP0n4eZwA1k3/9DPKkvDz4wKYlqv4xPkI4efxmI9KE3Ve
Hif8PFEAI8unhOug/qizG/JOCGBZ+ZfbZ44Tfp4kALbdiPAk/PykAFgM9TyC
8PNkgeh3DjBfWxIXckJSUC8FNQ/aYwg/T8X59FnGPedB+PkZAWxgDyYfJ/w8
TQAbV884MhvzIdt51Mf0swJInPBZTyyD8PNzAlg1z23QwxOEn2cIIJRrK2Vk
Q/j5eYFoHyL2I868ruKyTAGUmP+Rjrch/Pwi3v+3jXq6zoSfZ6FefPL9dcyN
8PNLWO9tkZUMRfh5tkD0XAX1ok0dK/gK6oetw86DvoSf5+D3DYkcvsSZ8POr
Aui6tTV0zCHCz/MEYK42v2kl9g+5/TNnGuULYL+TWImpJ+HnBZjPUy72BPoS
fn5NAA9OzAkNDiP8/IYARl3pXLwY/cP9uYyUbaEArp6fotp0iPDzmwLR820T
ws+L8HqPHy+/vYvw82L00xuTq0KsCT+/LRD9vpg74ed3BPDOAIXWnfDzEoy3
zq5FpvaEn99D/W+UTSy3Jfy8VACS7MIO9em6/0r772V4v1opI8SDCD+vEEBY
TsvQt5aEn9/H/uxPbOzU1YSfPxBA/Pe8pzbYvw38zlKlQHQe5h8/rxKAk+vQ
D+f2E37+SCDaX2JG+Plj7AfZH3TEftBw6aBJc59iPfwyVx53kPDzagE0rscF
+g7Cz58JwDVncHsmn/DzWux3fknd2O5O+Hnd//NvgJ8/F8DZtvtzlLYSfv5C
AFbVI4srfQk/fyUADwuHGp0gws9fo/5uciqvxPwPbF4adrWe9GfuhJ834P3T
9ZMSbQg/fysQ/Y7mbsLP32F/Me67hRbGg22fq9/j5+vWU5KuhJ83Yj3PpzZ7
hxJ+3iQA9ueUDvkSft4sAKPZW76EYjwUTvyCjo8CMFVin8ARft4iAOk1fePN
7Qg//yyAgeMvQYSff8H+NWPGwhGZhJ+34vjsve6uQn1iZd+4DfNln84pcSfC
z9sFIGyTsgzwJfz8G/rr9RncUB/CzzsEovM0mB/8NfMzXToFMHejR+7p44Sf
d6Hevy8RLttD+PlPfL/zfO11ZoSfdwtEfRj6tdIk+YBjPdgfb6uyFR4m/LxX
8N/vkw7w8z4c/yYt7ltPws9/4/qAxadnsR76v5vl9mN+f62dr7yX8PM/2P+w
P6wTRvi5mBBYjNPrRfi5uBAG6S0/MsKL8HMJIeiyYBPvT8j+4J2kEOp68x94
eRJ+LiUE7p821UWWhJ8PFoLV07Of1UwIPx8ihNHNulUL8fPsNr2lw4Qw6/qP
BLUYws+lhfCU77bszm7Cz2WEwD7247oTfs4RQuJfoeoS7B8G9jXLCoH9tcgD
0YSfywmhteCdS7Ud4ecjhKLf74gm/FxeCDdV3119G0D4uYIQXh4dFbmdIfx8
lBAaLtzuO+9B+PkYIfi4lcfIbSe8XFEo8lfM3/1LKwRxSkLR73PgfE2ap895
o4z3wwqoM+Hn44TgcPLy3BfGhJ+rCGHzNcXjo/cQfq4qhLeGi752o74P/K6V
mhC2shsYgwk/nyAE9mcNl1oQfj5RCOwxiMsRhJ+rC0WcF+Of3Sx2W2WyEILG
BkzO2Uz4+RQhtEfsOLQqmvDzqUKIPlovtS6E8HMNIdzyXbjziSPh59OFwP7M
FdufDvDzGUJgH39fYwg/nymEMWNey7maE34+WwjzB8V+b6cIP58jBHHrmDn9
6znQHqU9M3WuEPJPrN/PmBB+rimELdm04rcDhJ/PF0JfdkP66EDCzxcIYXrs
N38z7D9z7ZSkbi8Uwp0AHd9xuwk/XyyEbUOXtP/1I/xcSyjyFXfCz7WF4O43
d8NZvD+PNbjyXiKEh54HRk3YQ/j5MsyHUeVfZ20m/FxHKPr9F3vCz3WFMI4F
JZsJP9cTgu3Ecv1heH9dylx7AxCKeIAb4ef6QsjeF9V8dDfh5yuEAA2Zgqke
hJ+vEoLG7j/Ha9l66Jq7dtdqIXydF/nU1ovwcwMhnHLusbliSfi5oVDElZ0J
P18rhDitIJtc1CefR3KT/NcJITfjuuFiF8LP1+P87Dq809SD8HMjrE+ZFW7j
ywg/3ygENfr9Unb/qyHbEG3C60k8/TPkOOHnXKFoX38G4ed8IfzOLPPMzCX8
nBLC4HXSsw5lEH5OY/7fym95hP1Usbth2DCBEJgFNtMnXCT8XCgUceB4ws+N
hRBW0/yXCSL83EQI+ydMljmOfh0owAXXFuF/z6cnyDyZuG+rENinSZFHsR5W
Kj7LNxVCR9yYH2uxv09cejTkr5kQ9C2tnizD8RnNG6JvaC4U9WkJ6A9N2X3h
2zH/flPnV+H3D6zzdgjh9IU3Gzbkc2DHaHsLNQucv69GwysqsB6GfxxruUsI
qmVysezz4YvFETUXLTFev0vEuzCftuUPPfLDSgjsduV81MeBPmk3fj73TtdN
zNeXzaVd/nuEoj4A9SG0Xi/zoY0QGq3DL/zG/B5YB9gJwe/2IpcuzOd21kb3
CkG+uPJ/RZ13PNXfH8cRpSJKqDRUZkJRJMWbbJFK7mffEhUVRUVJW6WBtEiK
9t6RtoqG9tbeioaWhsrvfe7n3O/Pf/fhjs/nnPc6n+d5vc+LMszHBaVbrm6M
V4Dh1a0Zw9A+hxzpmFYzQfEfj3o/7oKnc4ICLsUeXfcW7+/w5hZfpiUqwIUk
wjzMD2vnbzszSQHrhjdMjiPPl5b/k5pNUYBl49krSf1P8OuQJJyvkwNbd8Z8
NX3Wx4rcZIw/ZAGK42GfNGrO86kKMFpjsWoF3u/T8U/62KYooAaXOYDXvywq
4tOE6Qq5zsf41K2txo4jqQrQWqNrto7kB6LTnYnxKPanyV0cny0YDgJmKSAp
OOH0Hhwfsk0+c7YCYsft1TmB9vr569O59+agP2zq3Tgf67+j3a1cOs1D+/W7
/P4r5vdxXde9H5WG35d/774l+m/HdiYb98xXyP1U0V5VfQgXoL9UDTK7g/Fx
dpPGhh7pCiDyx09oT87/UsvTFqF9t08KaoL3T9p1XFmsANIWQ4n13gwCnJfi
9Rsmfe+WrQ89Ckw/oo3L9RvmI/JYbVOmAmbNNof5mB93XrsT8T5LAeniw4f2
6N9CeYh+r2yc31NgaI71dN20H+dTlivk/fU4fqcP9p92doUCLHJiR9ljvTlx
x+EezVcp/nve37XQvmrIagWkZruP64L1zYlh9wrX5GC8fdZ8+XasH+ZndAh/
kYvxcerFhlcYj/qkrWzWLU8By/yI4EQfqlP0SyeuVcDW3S1L++B4zO1RnFKS
j/Ye+unFXxy/ENL4cb1C1rWQ/KCc/CqgQAGDTxakaaN974v4sCarEOfn5Pp2
jpgvgpqvHnZ/gwIG/rOe+SNUH/5oGuiZb8LxXjErZx7mN9Vzv834+zNHGXbC
/JXU88qkvVsUUNRzyplgnD8bG1+7H1sV8vNHzC9nHn187bFdAWM/22qU4/0t
Me6dM38H5ovShogDOF79SUOtnQpY8jP08rRl6A9aljomuxVQda7jg/M4PunF
OMF7FHBj8vMmVfh9KpncXsx/7YI++GJ+0q5aYvNhH/pDqOe2xfj68GPtp70O
KKAiGG9Agfkhe0/u9IMK+bkM+k/bim/B5w4p5D69WK9fKsUEVqSAgL/fmzXH
+51+5NWRocUKaK67e4EjxneT8RmJeUcUIJIHsmjf50c27vayRAF79weHx+P3
LVs78FG3YwroucLoQzfMx97Lz2UnHFcAeax+C/37W3q/wKMnFPLzfB7zg8eb
RlqnFDKPwvpM1afmNOYrsV5rGs5nU7LBtFQBaVc0TKNwvI9Fte9aeUYh6zvJ
/irSaOicQn7uifVRxyF6WWPKFDCvuElnc8zP1wLm+e0rx/tBN/fF75/t+efP
j/MKCNaMaWiE92v2bXOx50W8P59BlzaR9XT39zELLilAmpU6qRrjDWnHc60C
x+/+9Sv/MJ8HtHt01+SKAuwtKwJtRPQHLDekqwq5zy2O1/Kyv/5brqH9ivMb
JuF8iv8G/P5wHeuPvZ7p1/D9Lb4f29f7pkLWl4WgP9Q4j069hf6EaV4H6wGu
4HHnstsKWQ/pg/5Q2fW23l2MR6TxB37+zrW8ReH3sP70tXp2D+tb0v537X0F
7YuI+SHlRP3LSgU0bXvhYAXOd/XBRnvsHirA7uwRMx8cP1LuJD5SwNf2yz4N
wfsLKfza7thjBZT/bmzliq+rhuXf0XqK9cWebvV7MB6QNkVBz7CedA1t9hXn
OzKN98h+jv78xq3LU6wPVfviX2A87Vd4bz3Gv7KE4J2dXylgxvna+9dwfpTW
36NjXuP8Vb95EY/zbTPcvc3+N5j/dsUPT8DxeRBx8OrPKgWEfj6yzQTnZ0mI
XRq8U0CLgWSHIOYHrTueC6sV0NpqyahojB+f+pp9uVaD9cOvY0m30Z8Ley7f
ZvpBIeuIwtEfbJorlR8VcPa+d9ZcjM/vHx1qu/WTAhqWn8JMjP5gXF/xsVYB
G4r0N5rj50frJc5x+YLjO5LsbEF/aFTTZ8ZXBRiQhrHo/weLV3wt+6aQ+4+j
fUTt0duhX4f5ZdJBzzDMtw5VQ4RhPxRy/xUcr6ePL7XK/4nxdttznsF4vuy2
98VXvxQwv8/dsvHoj3bp7+d2r0f/wDCxHOunb6VOLpP+YP0e8PvQIqyPtxzZ
8f7YXwUccR9bLOL3KfZ22dioQQHVyZchGuuXzyMvi8EaDNxoPLxRF/SvY2tb
GS7XZOBaaGP/ixjPVboPLUaO/xiPOy7SSu2izQBpE6SD13/EY5drrA4D5yyE
C13x/lWy+sYMzGi7pGU65lvnuNiCX00YaJCaGazB+38d9SLCqykDkz36BWdh
PFK9rxkj82y8vh7kwVRz/HzDm7J0jMe/AoKmtdFnIIZsOMD52ul5psfwFgwc
HBESPRh/TyQbGwwYIO0Me6N//qh+WfjJkIGty8dNdsN8cLprt3DXVgzoTl7m
zWI8TWi3odlMIwZ62twak4D2odIptWbASdWgCvND2dmUFiYMDOc9/47G+LPg
X1OHCFMGTGc+NLLA+lCli2/DQOt3M0K90H6ra36ted2WAc0Nw8tbL9GHeQUb
h9mbMdCGPPjC1yGV75pMbs/Ahs8+hlWF+rLOuQMDkyxWN2Th5/eVV07S7sTA
smLh732098gTg+0GmjPQ/fOsA7Y4338m1r9e3pmBk2Ovr36C7y/b4ZXzsAsD
W0Zeda7D+0sqLAntasHI+wRwPmzR7cdaMlBosGp/IfrHmYEPTx2wYuDS4oGn
9w5Gf0jrnPDbmoHSjAYtL4w/RH7sbctAeG+v26mYz1X7sLox8joM/T/d+lju
DTsGxlRPXny6D/rDcM2Bbe0ZuHjJcW5P9EdtxVStEQ54fzbXrb+g/RSFoOM5
MkCwfHZ/zA9aeYm1PRjYtuM6dHfXB7LNvI8TAxe8J+m2x3pCtU/ImYHc75E2
1lhPTScNYnsxEFhS374Tjr8DWfi50OvF67tw60sjhSsDE1/NvtCF5Ac9t6J1
ffD6dM93T0H/HEA2erkxsH/LAZv3eH3fftl0dXBnICu4/VRz/H/GnpuPJ/dj
IJL8AOYPpqpN1on++HuVXWJc8febPsny0/FkYKn/9nnW6F/Hbuv+HQiMvH8G
65Nh6QeKV3gxcr8pjPekrfkjb5yPO1lHCG9V9XnxQXuOn+nQDn9v9t63d8f6
Mv+dz2EWlb3soB8Dhwfnt4jK14crXLOAen9G5hhoX6uWh/32DmTkeh/nW6UL
DmKgCsteS9L/gmzDD2Zgs+EFy4zjmB96V3duF8LA60i9XS+xPhHjetweEcr8
pw9uEb1t0fZB+PuV/KVfG9AfeHOvz2EMdGwDP8PQPznDS/V9hqD9xpk4mmD9
qHquM5QBDdKwBOt5jJZRF8IZ+LWBNBhBf3DRMDOMYGBR30QDwkNUfXoVaL+f
bVbWbtKX950xDIwcKfm3x99f226MRxWL/k4aYqL9h7R89s2Bx/tbZ3lBF8ej
qix97xSBkc+bwXo597jmqJMifn56zolxx9Afvvu3aazE8dkL3zZhPdX6/amr
IcMxPmRkmozG12UvXNNWjmDkPmynMD+sfu75OJKRz81Yjf6AZmkRxYBABBZo
Dw/K128bF82Amf+usq1oT0tOmCoPjWJgbs8ug8fg+tIqobTtn9EMuBJBP+lH
v6PJ5QExDPS5n9cmG+ujwsKZcxbHMlA/qd+oArKezvnR59ZYRj5XAd//fiAm
wPEYX2a0+/EG/XfdgLY7IuMY+DjgScJ3zAejpyuFHfEMpJLGnSQ/JN5r9WUC
A9VNg/sVYLyoiBl00S2BgVjSuBSvP6rjr7mzExn4cF/3XA2uR1Q62EkYnxJb
rGuK+edZSPF7wykM2J1wMbPDeEraGzBJDHx9rXPfH+dLxa2TGTivfyovDufz
W89Ohm+nov39mnlnGf7+FpvV5Y4pDHhqbA9Zi/lApZOajr//ZOKiDPTnL7eO
uJ5KZeT9S1g/HdNreNd4JgNexat7+WE+HU8eIMxiYEHpH2MnvN+OREg4m4FX
69ueaxKB+WFPTssnc9B/IiLXrUR/iiWGO4+R6zh8v/OTiGnj0xhY6/Kylw+u
R1V9seYz0M3Nuu46ed5a4Vf1ZwHaC8ETGP97zKot9ElnQNv9X3PtEf9/fXN8
ujAB49/OvXua3V7MwIjwIdYFgegPW6xKzZYysMrrcGk65pcf3PWUkRloP89X
Wlwbhv6w3MRhZybG2/Wvp07A+iaBHDSThfbGZGTNxvhnMbtxXt9s9D8sTzZj
PXCi975hc5Yz8EIzeuieMPSHuLoml1ag/xhnmK9E+yLHtLRcxcj9j7Aer+bf
TGJXM3C8U7HSg8X8YJjlWJiD8bOP3wH/AH3o3UT3zdtcBna9/Fl4E6+vwTM0
p0ceI8cZ/Px+l/LQ5LU4vsZxvwKwnoq099A5nc/IvBXj35/nVaearMfvF84l
ReJ4l7VzSBhUgPGp/4A+o/D3klriDBcyQLYHHsD5siWAdQMj95fG9589fj7X
ahMDX4bjShr/v+S7/sC4zQz863Y6KQ/Hw+N9mlbRFgZ6HM9+VYLzgaueI3+3
0vtBf0lfvTXRdzuOX8tt/7wwfw29/sFy6Q60967FVo/x+7XPRz+6vZOBI5Nd
B03G+ys68Ti7/W5G1uHj/YwmGzj2YP3htXrCW7wfUkbv2ov5JAcDAf5eRaFv
0dd9DDQaQHYSYX7AsOB+gAG+8drNUXh/Dpm9u849yEBQsWVCKb6+MAArpkOM
3FcXx3fZdMusVkUMdHUcGzkb64kBifl+XDHGr8vCsy9YP3yPMf5beISB5Ovv
jxZjPMzoiIG3hJH3LWF8U51TcoyR99Fhfdk0NNV86nEGTAYbpXrg9R/z+X73
9Al8/6igmnisj4b9WrdM9xQDmXHzfH3RfprUmgSEnWbkfjN4P2Sb4+pSBhz6
ORqb4fzO6XRn39Mz+P97xs5kf7jqHIJzGA+8d/3TRf+8cqmuc3wZA45tzwfU
Ybxc3aj/7aJyBvS0NZ0mYfwjZd6/84zcxxPjz+/a7l5+FzH+NP+wdhT6x4rN
d+uXXmJg3c3S354YD1TrrAq0j5Rjlm6Y/w3urIjqcAXjo+Kybvwg9IcKPbPo
q2ifr9AR0T+4WUV3dl3D+LN+q+ZcjAcWZIP7dQZ2p5NGxPryvoibDGCW2P99
IPrDlvff5t7CeHGy5eODmC8786v2VtzGeGTe37cF1ls3B7cYZXQX85Nn3Knp
JD8sCm/D38N81HbnlQa0v5DZl69uuM+AgjwYxe9vSPJJq65kIIkAElz/5nb/
6On0kIE0q3TL1/j9kaQB5SNGfu6B89la2LWt9DEj79/G+Fw+xELZ9CkD07aN
P2uD9qdscrXt4GcM5J9wfrAD78cWWl/OeY7zO21cxSxcjz50WTLn2Qucj6AB
S73x80vstd1sXmH+HJ3ra4P2rOqD8JqBoz8frjPH+/nUDhd8bxho35jsiMP8
0HKc0FDFQFlmzyR7HP+hRHj4joHf0oAJAubXD8eXXsmoRvtjzu07i/XouoM6
8+7WMDDo3fC/6wfoy32VPuDrSeJPYs9YZbyP/shAqO3eldexnqqodN+4+xP+
/tGR+0OC9CE647X4vRbH982E3XU4Pg7n7Qz7f2Hk8wXw/89ObCyf9xX96Zp/
24l4PSru8g3nu9Nds8PemB9IYV2H9VTVmQBHfP/3wubV/A8cH1wGTMD3q/YB
/2RA37nXOl30DyazPqLmFwPGy0YYx6O/fxmwuaVzPQPvN7ydnUnyw/Sas9P+
MPI+MVyPjE8cOe3MX6wv+zINVXh9nUiD/gasx0avjk/F+bo+fGjVYA0WIGbb
4AAc71jywFiThQ77dl4civWQc+iA8OdaLBTOdXh+Hf3jtc+xZrbaLLz2/7Oo
N473anfn0gk6LEQ/rxkroj/2qH2UcqQxC9pTek+9hK9/Y/mnocuCC2kgjv6z
q1PeK/+mLIyzejouEf1LNDHKy2yGv5fZdtsSrAeJTP1ecxaqnjrUTx6N/tCo
kW4nfVbeJ4zzl/B72slRLVi4sMLA6w7ak8XnL5P2GLDQhggbsb49uXmtY50h
C7Y6j6WbOL/xa1u/6d+KBb+u6xX90J/c7nA5aUYsxJGNhhiPqituhl5pzULe
mw5b3+L1rT0TpGNswoL52kEddmK+dEn6dkowZaFFj68d/qC9Nuztm7CpDQv2
TcOGVqA9qurctiwsWPzo1h1cX6n6XJuxIIQvXhiJ4/ln8O3clPYszJ/88vEy
rP/LF7UbeLbD/69X1UeiEwu3UzWG5OH12iY3KxlizkI3s7vhJr6YH7ofSlzT
mYVUJv52M/SPJdG/LV90YeHtr1t+k3F+PYSER7YWLBTNuj7tJ/5e7ZDq7ImW
LCxq9PbHX/Tf9CYrQkqsWNmvMZ+QtK1pw8rP7/D/ZFtygC0L+9MxIOPni+wv
jcvqxkLdjI0dXHF+x1h4d71vx4LKvTDfaFXWPO5kz8Kv6B5+Fji/FS2dskY7
sPCjEVa0eP2qdbUjC7Py81xeYr52aOj8t64HC6S98/Z+mB8OVhR7OLHyug/r
zez3LWPnO+P49pS+7sD8MuBluvnVXixsmfEkfBPa+/dKzXvGLixsXj9hylj0
x8yMnctEVxaK9fpgyYn+QBoX9GHl/sOYv5qdjPn93o0F0q0ybq5af472QNov
RlN+3o8Fya7wmIWDPthfm3vsYH9WzmOCWn/Owvm59lPqB6r15yyEjkyxf9tf
rT/H8TufunMyXt+37SNX3vRmgWCDIX5q/TkLrVQgS60/x+u97SUZjFLrz1m4
mTl/6Bs/ys/9WTBZ4HxqDcYfVV4IxPH3WqVj5KnWn7PQtu+UsPRgtf6chYVj
JjXZP5Ty8xAW/rQLnDMB788pIq9BEYr+lDUv1T1QrT9nQY99XO1mq9afs/K+
7DDKz4ewoLP4bK4yBNf7PVIqpwxl5f1mAWr9OSv3bVbz8wgWppGD6Xi1/pyV
z63C8TvVnD+4ksH7WxRvMz1CrT9nwX3HGvNqD7X+nIXLB7Mjpo9U689ZsCYb
GYZSfi7i/KMbS/h9ro8PDPgjoT0de38vP1StP2fhYX24cbsAtf6cBXI6XieJ
8vNIFrTmGVhyeL0ER5lF4f3g8rHFdLX+nIXrt2Z53fRX689ZmEHA/zDKz0fj
9W47N3kJeR6cnfDDLYb973mirD9n4VD7t4VFIWr9OQtnI28frpPU+nNW7mPN
UH4ex8Ld81gYLVLrz1mwIMKKYLX+nP1PLybrzzFeXc8JvB1M+Xki2i9pZI72
1ogcBDIJ7fG61YJBnFp/zsp92kW1/pyV15lzKT9PZiFn4/lP4/H9l9oucn8y
Ff3j9OWk2kS1/pyVz3dMUOvPMX5f2iI8T6X8PJWFa+tddtzC/JL1DQu2Gays
Tx2h1p/jeNVfmvttklp/zsK8wM+fm7Jq/Tkr97EYTfn5PBZGkQcTaH9Ny0s3
j0xj5f46fmr9OQvtlSmjAmep9ecsTG1MlA+Un6ezMLaF4eUbaD/XCnBBuIgF
s++GSz8OV+vPWVhipPxgE6fWn7NgkHfhsk4c5ecZLDglmNQd2oj+kDKbLcxk
YcSLzA1Xp6v15xgPMAwGjlLrz1nI7uK068V4tf4c7+/u2dXpuN4QSKPiFZg/
BxJiq9afs3DgvpXx0mFqvTm+f9S9E8YxlJ/nsPLz+hDKz3NZ+Pfl4qLnmP9v
W5ectcpjoWYpN+K3pNaf4/ilrVgfzqv156zME4dTfr6OhbT3WNjg/eVp5eb7
FrDAkINPPNT6cxY8quLuBQ9V689xvBX8/lPjKD/fxMp9z9HeSJvXqM2szJkj
1fpzFgrOVYXuU6r156ysd4lX688xX5JG7X3RH44wg+fuQPttXLK4h69af84C
aXf9J0ytP2ehrJNvfom/Wn/Owotkj0bV4yk/34v5P2z+jhwcD7K9/d0+FgLI
wWf+av05vibHS4So9ecsEPNrzVJ+foiV+/dj/hkdlXVMt4gF1faS/mr9OdYT
DeebGvmp9eesfJ5RJOXnJejvzeY6LcX5J5TW+hgLq5KhckWwWn+O/nPcvEvv
8Wr9OSv3h2XV+nNWPhevP+Xnp1l5nKap9ecsfBTnnvwWodafY/3xYuJg+zlq
/TnGi13OJx3jKD8vY+X1MNqn6tzSchaSR3qNCJuv1p9jPPjSdUbZNLX+HOOL
z685JgmUn19iQamHldsO9IfyBZUVFSzkFlf3DU9U689Z+RzQDLX+nIXVw+7r
TSik/PwaC4NWcZ9c16A/FIw+WH2dhd/eF6Y2zFTrz/F+gxmzkQvU+nMWppNC
aLlaf87CV633G4cqKD+/y0KvgNKhF9A/Jiagh9zD7+9oEhsyVK0/Z6HndJ+B
6T5q/TkLJx8enzikD+XnD1m5/zSOd5+Q9R0mPGKhe+C6mvowys8f4/w1bSM+
6Uf5+RMWnCdAsKIH5efP0D5yKqt6on0RDJjxnAXLfW5NrvlQfv4C7ft28eV3
TpSfv2KhycGmPbp7Un7+GuP/RSws8P1lWsobu9+wUHkt0jbbkfLzKhYmEMG7
gvLzd1j/7Oy7UyeC8vNqjOcVhuePMpSf17Cyvhzvrz85mOMDK+8f8Kf8/CPm
W1weHexF+fmn//++ip/X4v2mPHi+F/O9iut+Yf/TT6v4+VdWPtcriPLzbxjf
liqTLQMpP69jYZLeBekTxotL6VOMh/xgYXsBOdiL8vOfrLwvJozy819obx/0
hvJBlJ/Xo72RA66DKT//w4KvXxOLEZ6Un/9l5f3SwZSfN2D+b6Ldd3kE5eca
HKzPdHqhFUb5uSYHXVvzXrcwfzd12TPznhYH89vz1wxDKT/X5mC5oqpNlkj5
uQ4nc5QxlJ835iDjQpLtZIy31wwz2LomHJBtxEeHUX7elJPzRjDl5804WFKZ
PaylA+XnzTmwNLd67o3jsapmvLOxPgfOv29MuNSP8vMWHHiea9zcOobycwMO
NrovzLedRPm5If4fl9cHIik/b8XB4/2YEMZTfm7EQd+kY9KaSMrPW3OgnfXg
3EWR8nMTDvZt/7rtp5Lyc1NO1lFh/X1n9eb8NW04aD9t8YIf0yk/b8uBdcjc
DVOHU35uxsH3k58Pj55C+Xl7Dl6dvNN3In4+LyEtqaQDB2t7JytXjqX8vBMH
98a4XR8QQvm5OQc7p+IIBlJ+3pkDrxZBOTGYfyJDogff78JBv3FdnE0Zys8t
OBi49Po1Uq+o+LklB/tN1msNFyg/t8LrJQe3hVF+bs3BF4haZoXj+6Djiece
thycdHQYFhNM+Xk3DtY09v2q4UL5uR0HYVtuvIrsTvm5PQcpBEiT/PBr7THR
gQODWUd2KgZTfu7IAZH15HlQft6Dg1C9ixfPhVB+7sSBFREiWOjLfW2cOfn8
5mGUn/fi4JSN18xCa8rPXXD+06eVbnWj/NyVg8ztxw40J/lhrxCf14eT978M
ofzcjYMGcb1bjTPl5+44HmFj1yQJlJ/344BsF7SaR/l5f5yPJ7jwwPHdMutQ
g6YnJ5/vEU75OXDy+ZajKT/34qDlBN1hsVMoP/fG6//U/lLYSvQHfkWluQ8H
buRAxyzKz305CFE1IKH83A/94UWf2tiplJ/7c1Bmvi9hzDL0BwJCAznwCVVe
uzeO8vMgDoaQgQun/DyYk883nUz5eQhHz/Gg/DyUg9pB21tFD6L8fBAHjXxK
l9j2ofw8jIMo8gDRh/LzIeh/961nRfpQfj6Ug98HO9l2wfpu4oudHcrCORjK
V5vvHU35eQQHFaOndnyk5ucKDgaQg+aA8nOGg8Nt+g2sx/khx+m8ZDlYmnqx
fO54ys95/L5+Djt851F+LqC/PLw3O3EU5eciBxuakyfHuN5fPfaGlpL7T3+k
4ufDOXlfTjDl5yM4yBnX735kEuXnkZzM3VMoP4/iwPG0R9/JaZSfR3Py86FY
ys9HcZDe7M6VspmUn4/moFW6d8VRJeXnMRyMf5N12xv9sb8PRppYTu6zwlN+
PpYDsr3GWUH5+Xj8/zeHJ5kplJ/HcfI5ZZvRHzrNNd4azwE59uRyBOXnEzj5
+cEQys8TONAkwi1fys8TOSBY9Cne76VfkZ/KJqF9kIAXQ/n5FE5+rh5J+XkS
J+ulR1J+nswBbJz0TplA+flUDgh28UL7GFBxdGb3FA6IGiJoOuXn0zno9nfe
QX4s5eepnNy/NY7y85kckOOG7+PrpqTx9iwOPmkedRztQvn5bA78yIF4POXn
czgg21X/9aL8fB4H7i5an49ifLg+Cyci7f/5Q8XP5+P1kUSjpPx8Ab6fAKgE
ys/TOQia6ZjWBOPJKp7TT1+E8aGnuPCOJ+Xnizn5vI9BlJ8vxfF1JImD8vMM
Dmy7nO32ZAzl55kcNCEHSA1Ef7A/kP8pi5P7TwRSfp6N/r/9eIfn4ZSfL0d/
nbzEziGU8vMV6G9Pj/f5jPHrTpPspBarONAjB0u7UX6+mpPrplDKz3Pw94iQ
chjl57kcDKpx2fYX7UFVh+bhfBHAGEj5+VoOFrnp9uV6U36ej/ZJHrR6Un6+
noOr8TljsrwpPy9A+198wlTZmvLzQg6mETmGHeXnG9C+TH59HzCQ8vNNnLz/
M4Ly882c3HcRx1fFTbZw4BsYsGm8QPn5Vg6YYY6nbvlQfr6dg724rK8No/x8
Bwf2FoSwoD/EpK+8sZMDf+2Xz24Opvx8NyeffzOM8vM9HGz/vfLqAmvKz/di
PHo4RiO+M/qDT0x87T6sN7bu2lJjS/n5AQ4eli5M1Qqg/PwgJ++zVVB+fogD
rYJFZsUM5edFHHjXPK/wwd9/alzaEFHMQe6oo/cC+1N+fgTnY79z2lU7ys9L
ODANsto6xY/y82MYzzb28e/QAf2htqBy8nEOwhNLSsOsKT8/wcm8YgDl56c4
mDq1r2KFE+Xnpzk4cPRO4k139AcsI1eUcqCrs3nMaw/Kz89wEHk6eyfTnvLz
czif5w8XRvaj/LwM85XtsA3v7dEftgxferCcA/7Gmz7FtpSfn+cg4TkEmIRR
fn6Rg5KXITMWO1B+fgnrHdLIIZDy8woOGpNGMyboD0lHOrS7wkGzMV3GJfel
/PwqJ+8n7kf5+TVO7gfuR/n5dQ6EN5PYgWg/CQQA3+RA+rrjaqwX5ee3MH+O
P2uj60H5+W0OTu+xGsTaU35+F6+v4cKkt+hPfeyTbyjucWBOGlx5UX5+H+NH
09/N+3eh/LwS882DLclCOOXnDzn5PEn8flWfpUccnL077rWlJ+XnjzmY0bej
c5gb5edP///9Kn7+DO3/59bw9CGUnz/n4PaMsdZBGD+TKve6P36B9d/S5AN5
LOXnr7Be6X1I8/5wys9f/7++UvHzNxhf1nVufxDztcehTOM/VRx4TDG1sZ1A
+fk77r/9OSp+Xs1BHhusGTOT8vMazHcfco7akefBpO/0B8wPY2tPdnOl/Pwj
BxGqg+8oP//Ewcf3dgY3h1J+Xov1Vo3Tn63ulJ9/wfG4ZRfd1pvy86+cvC4c
Qvn5N6wXYr/FznKi/LyOk8999qb8/Af605Kgam0c7wHuW9mCn5zcz5un/PwX
B6lEIBVI+Xk9J/edtaL8/A8Hl7bnj4jFfNWUPFj9ywFZ/u0Lofy8gZPPd/Om
/FyDh1ZkA6cf5eeaPDxbP8TyEskPtaP0n2jxcr8hoPxcm4dms4UXFwZQfq7D
A9+kSYrRXMrPG/Pw9sffPNPRlJ834cHr+B7lPszHqj4CTXnwbTmk+GAm+sMR
l/AlzXj5fMGhlJ8352Eflhtkv6mKn+vzkFyy8NM5nF+D/HVJI1vwUHPe6ldL
JeXnBjyEkcJzAOXnhjysTX/nvcuD8vNWPLw70q5yJcbXO0kzBs8x4gG9o+NT
ifLz1jw8LyqqPT6J8nMTHrjP+mnXplB+bsqDcbuF0c64vl87RLIrbMOD69Zs
zYJYys/b8pCnHR+wMZLyczO8v/ySBfPiKT9vz8PgTfVuOizl5x14yDnl/eYS
jmdri6JjTTrx4FSxTtvFn/Jzcx6qL/e3mB5P+XlnHm53+z3AOZ7y8y48hHzN
GDopSl/WlVnwMs8OovzckgfSLjEnhPJzKx5MTP1fWwVRfm7NwyDuyK4zON+F
lZPjfW15WJZTMD/ei/LzbjyER9z67qOg/NyOhwDSwLcv5ef2vHxuSxDl5w44
/1f6vqz3pvzcEe0juF/BuCDKz3vwgKubxWP7UX7uxIP5zXhlEwfKz515uR89
5pNnabsrL/XiZX1Rf8rPXXhoTx5IhVB+7spD3Hyz2l8jKD/vw8Pc+STRoz9g
eH7nxsMpgyZNB3tQfu7Og13vlAJjhvLzfrysl+tL+Xl/Hhbe6TSiDcbv8e7j
l+p68kDk4fr+lJ8DD/Y6m/4a9KD83IsHIjeodKf83JsH1fFDTpSf+/Byv5RB
lJ/74vUcCd9sH0r5uR8PG6ecalbbn/Jzfx7mvyQHTlF+HsjL+63w+ndWbfqx
NAiv94/LueTxlJ8H8/K5kkGUn4fwQMrC7DDKz0N5uHzj5Q8XXB8knJl3Y9cg
HmamJ9f84Sk/D+PB8bFF49mTKT8fwsPJnxv6S2MoPx/Ky+c8k/55+VE7K8J5
uc9eOOXnETx0Vh3wQ/m5ggeDkrZxp0dTfs7g9U/YXbdPQfk5y8MNYeuyVXi9
++OO4/TzMEDLb7WrP+XnAg+mvgbT9aZQfi7ykMEsHqQZRvm5koe2GVXOBeiv
SYFrjQcP58Fzq7mnGUv5+Qi0/+XpvM5Eys8jeXBesMkkaBTl51E8jGg3P3Mh
xksPi+mf4qN5cOvmOpg8D1bx81E86AyJvFfnQvn5aLTvyJLNd8IoP4/hYRpp
XNET/aGBv5gRy8t6xGDKz8fy8rnCoyg/H4/zdWKo5g+B8vM4Xu6XPIHy83ge
/KyDd//A+Ui9fpD9PgHj68fJQ5QRlJ8n8FBnNf9VlDfl54kYD/smbHIOo/x8
Eo5nhc0qHu2XHHvXegrO3/2Uz7485edJvMyP/Sk/T+bhREOmkdU4ys+n8nL/
MLTHZvMT9Z1TeEg7VF5g5E35+XQe5rU4Om/AIMrPU3loYaQ/pDac8vOZvKyv
lig/n8VD4MlWAeki5eezeYh5LQ2PGEP5+Ry83uVO2wtDKD+fxwPZnugkUX6e
xsv8FNfHBPccmc/LdVdfys8X8mD4Zorjj0DKz9N5uJlhNsNVpPx80f/Hz0B/
8eB7i3mwKnf626on5edLeejY2+qc4ET5eQYPZRey3Va5Un6eyUO7Ib6fu+F8
3qmKtavLwvnDZeHFAZSfZ/Ow+Mn2WSkS5efLcTw16t/eHkb5+Qoe+hhm6wwc
Tvn5Kh6+RogLYjE/hJacOSas5qGx/8WdpL+Pip/n8PJ5mK6Un+fycl8+T8rP
83hIJYI5tJfWKzasTFnLQyJpZDeM8vN8Xu7zEkL5+Xoehu+fv/hRIuXnBTxc
+2Wb0QjzxcO4OfFrCnn4+JEsECk/38D/p7dX8fNNPIyda3Rjbwjl55sx3pKG
XPj7hYGRgSVbeLgwvGz73UjKz7fxcNetcdReBeXn23mI6hdk2W825ec78P8u
ZS83TKP8fCcP0aThM45PW3IQxG4eNPpeXm06nPLzPbx8nuZYys/3YrwJqgg4
MZry8338f/0snn3PPehxAOuFwWPYH/GUnx/k5efyiZSfH+JBYFyfdGApPy/i
4dvp88PL8PNbrk9dKhbzcp+WkZSfH+FB/0Uj939jKT8v4UH7xeS/c9C+yKlT
vY5hvuS7zpmI46E6ZuA4+u+HGcbP0N+aDG/U5dwJHioc2giJeL0EWzY/hfal
cF+UiP4yJ7N00dDTPICxa1xPrFd6zXfzyitF+yLHR+P3vZ6+/8eLM7w8jhz6
Q6Ltnm7neNA85ZdtPh39IbYwKqEM7e95tcZCzDckbR0t5yGpR+R6DbSvXYpl
NzQvYH7a79TuF+ZXMbTpwsCLvHw+MK4PDXxneyy7xEPl5c7b07D+LHX/9e1+
BQ/rmnc9sS0V/cFp4k7zK7y87xzXExa270aMucr/16/uLqbFfdfQH/tbDVmD
9rHApPLqj+u83F8F51vV9+gm+jMpdDEf3yLbvG5h/L4UcvsmXj/ByVdv87DS
cNeO1Xj/Kl3EXV7u70rqpaoeSukexs/ml5v54v3vf7LNeMt9/r/nMSPJgcGV
vPy8EusdjPZzej/kZX0U/l75GUO31Ec4/+uW6S4l/VVJnfiYl88rxnhmu09j
i95THmxmLCkZm47+QJYxzzB/qjbsoD/k17Za+xzz87GVln0Xoz+sGHPx5QvM
ZzNeaPzG8bkf0Gqe3SseCM7KX4n+MJtxSXzNw+YTpaZWyzE/kI17b3iYRQ4o
w+vRIcL3tzyUbxv7IRXnpyj6NBv0jpfPO0f7GyNgpKjmYShptILr4XZD95VX
1uB8GYmmMzC+VwTapHb+wEOTAR0ijkTry+cMfeQh9+uS1Ivorw6ubar3feKh
8Fta1lecn2f2WQU/a/H9KUYDEnC8si10FfCFh/W72uwh/UFVba2+4vivD6+f
hPbxveXPs9e+4XjWV8WcxvHaqjthmmkdL/cjX4r+QCbkBy/rCTEeNqtTVm35
yUOnL6t2dkJ737Sj6YaPv9AeXwy764LXN/7loHCXel4+zxfnu9OD881m/MF8
9OTvZwnrC9KGoewv+qMqQKI/nC9O0m/A/GOPK8Be6A/kwbeGAFuUXZ70xfj3
+tDWV2s1hf+eT63eiQFfSwDuxNkP13F8AjesHtxdWwBt1QZy9IccA91JOgKQ
7SE1WN/tylxw8lhjAT4NHTbGHPMBkS010hXk/V/4flwd2QU3FeS+qgnoD4mf
nmc3E+TzT8j+29jROQ+aCyAdDdTTwvu3GPE0tIu+AGTbyzm0P5Wuq4Ug9znD
8Y/X0zy930CA/LoVa41wfNx8/RN+GQoQ9vLJn/mYr2rcT9l4tRLAxl9zw/D5
6A9Ork8XGgnw4MLkoZfs9OV9da0FeT8n1kcNnawHtjERIJUAIqxPVOtcU0He
z9leXz6XoY0AVondP+3A/N6aLFjbClDYfXrqbrxele7JTIDmtp7b62zRHz7P
eDSjvQCkjdc0zOekDUp5B0E+v9wG/eFJXGCLTsJ/9e3k5W20I8yF//g0ae+Y
31mATi3RYnE+as/gQr+LAFqkURb6M3l8ZW8hyPsj0P7d434+nmQpyHkQ85XO
Vo+s41YCBDxxW1GI91eUX+SnbSPARZ3RtT8w3qpk47YCnHjukTAW83O7xVsO
Lu8mwITmq6q18PcqZneMfWgngJIAW7SX1ORV5l3tBcg1TAy8g/PrGN/iXqyD
ANdnbFqoh/f/LHr+0gOOOP4N7NeXeL+qPqQ9BPl5OdbbpM2YlxP+/6nT1gqM
D98DP+5LdxbkvjI4n1th1OgbvQQwII1Hsb71+m7Qpa2LAOfnnCkYiPVAM4eI
28NdBdAlAjq8PlXf0T4CtBv8wGw6rp/Gm/l51boJcr8BX/QHchC7uwDdyjLK
C/H9N3Rd9szsJ4AOOaAHr2dOw+6o8/0FKHpwVrLB9WCvOkszA09BPp8M5+P1
+/wbEYDjTYACft/ql8YL13kJMN5cHMehfQU+WOrxxlsA6/sz8/Owfv19Xee7
vQ+On9iz63H8ftU+LV+8v3c3T1ngfEgnv4844SfAvvM+QQfboj+QDQMBeD0m
p1fM7or+sPP11YGBaO9r9lgfbaEPiRvEtBVB+H3WLZ8rMZ/oEWAfLMDMx++u
GjmiP2SGfOkaIkBykX/8ERzvBfPLto0NRX+bkOzlg/PtltpfeXCQADeyz9/6
guNXk3jYuD5MAI/V2wNrMZ6tjbW/7D1EgJs7NYMIfwslG5KGCrDMm/35G/OB
BtPB7Wa4ACNbzMmIMEZ/CF35qW2EAAw58BXj50gibFEI4Dy+4VIQ+otxvzRh
OyPAlV2bZx3CeELKwM+sIPf5xd9Ptp18sQ8vQNoH65HTsd60Nf8wc5YgADku
NA7jx0OTaJcLIs6v+eH05Wb68j4KpQCrrn3pdwT9m7TJVwwX5H1I6B/3j/wT
148QoF/Lc1P74PyrdFaRAgzYHfNkYjfMD2+PlztECXBmTESRgRv6w9NeqVOi
BVgZqD9eA+23+M4u55Oj0F4WLWkR0AX94bJFtc4YQdaXdEd/OLu2ICRGkPU0
6B8VJa0VK2MF+fwEXC+n7lui/3gsxju3fe074/05btU+ZzEe5/vNMs82eH/P
8qdPGxeH45005+89rIeyV3zrcSheAKPAb06L0J58Fo+rqp8gyH6B9vLY02TD
gARBPs/MGf0B0+XiRAHI48ZxZD1NDi6fhONPGmW2RH8gDQ+noH/67X90E+d7
U7u6lMgkfL/npqcncX2vOhYyWZD9ujP6Q9ChV5+nCjCx33rN737oD9A9zy1F
API4O8oK/cF10+DZ0wX5vDaMT70c2uteTBXkugev/43FipOGM3E+uSj3p2hv
q830JjOzBNh/NufbDxyfQNJQdbYAS49o9ArCeP5b98/zqjmCzKHRHnY1JOY4
zhPgRz9yYDr6Q11NaFKaAF4zC/2X4P0ZfBipc2q+AEHXlW9b4niSY10aLxRA
Ba6x/kp8MDQhNB3zhaKTQSpZP5CF2CJB3i+F96Pa57YY78+9V3c/rC8WnsTC
Yin6W8KYZR8w/7oddh44PgPtxeThpg24PlH10coUYOO+xRuazEB/2NC15E+W
AKT9kzbaS2huXrxPtgDzd8V9X4v1pEaWkdWS5QLEzg8ffJysp7Hsv7UC7QuX
+eM6oT+kNlputkqAFfUdFml1QH+YlBI4cjXai1ezdd44H+WxXxt25AjyesEI
/WHE2KIvuQLs9VJOq8fX3ZiX4/rmCUBkSH/RHh+GYuG7VoDZ05sat++I+aGR
zpOL+Xi/WHb0xPkiMsqW63G8Rjx5ORA/X+t01o8tEOT+7uboD7bufwsK0b+H
HT12FcdnKGkcv0GAmIxdf8h+Dx1Tu9gemwT43trN5xGOTzGRsW4WoAtpGNgY
/UHb7N6pLQJkYRm92xL9oT57aZNtgqyTQnu9/LmZz6DtAqi2d2F8UvWx2oH5
as6OGzvRHx2f/t73ZKcA5af7ZnRqhv5wJ2G01W70p6x1XRag/2Rfru4Qt0f4
jzf4kI2MezFftWncvYTsRy95sOjvPgHc1nS1O4X1y9Z9Q7x8D+DvmxkU3Sf5
IfpP/ZKDApDj5Srx/TjKe24fEmC526qkO2g/x1ccjWpfJIBhp/uflRjf4xY7
mUUVC7Cmyb4Le9EeVdd5RIA2ubOUXTGe30jusvBriQAPn1Z2PIH+QtoEux/D
8Z4wdVdbtIdeo1p9n3NckPe/4/2+ERbtvHRCgPfzx+M3oz8M1YpsdUqAaUQQ
gP4TGDStDXcar7etW/MUXE/XYzleWIr5Jbnr1wvEH1xj096dQXt5NMIoF79f
1df8nCCfb4H5xNCS+5JchvVYm/2DNHD8S81ubjtdjuOhfH/iJ+bPxFZBSt0L
AkTH21YtxvmwaHrGOOwivi6bMFlDG/2hwe3y6kuCrHvC61lYt3/O0wpBfr6B
9kXaZVlfEWA0WXiboD+8LPwUdxXtpc/tT2fwdf6DtluKrgnwwa/TV02cz9Ab
y4R/1wVZX2aN/nChqZHfTYzHOU4TAOsp1TkctwRIKZz1YbgF+gMRmt3G+uB2
jcls9DfjXRNdOtwV4FjOqKP3sD4ibdaj7gkQSR444OeTc0ds3HUf8+n6jg+d
0H5bhTaXvlUKct9m/L2H8wcb9nsoyJwXx0fF1R8JcHrl+/u6eL+ek7xSKx7j
a53KA9PR/2pjS5yNnmI8rJq/5T3WLxtG9KzmngkyN8X5GspsL9jwXIA/z6ZX
MxiPdQZ1VlS/wPEgG89wfIp9c/WdXglA2inewfXiGJJoXuP1qhoEoD+QjRlv
BPhyePQq7THoD7aaPZu+xXw887hi9zj0B/OpVWHvhP/0SI6mn/NzqgWwJBtL
MP49148Jf1aD37/JJMgK8xmRKdh8wP9f+57aB9/vU8+Uxn/EeKACSPrwZK/W
9OJPgtxHCv+/9W2AQ0OtAPGfa9c1wvqLfXr6ld8XARKNDvcqRvtodrdPXsZX
QV5Hof0fv7xv8N1vAjzZQRpYoj+QB/F1Ahy5uM1pCcbXTkcLTkb/wHiTM6/5
VJy/G/vaTN79E/2nYlSLQPS3uVuz7L7/wnzx48KbHcQf1um+6FeP9XrBptNa
GE9UfSz+CPI+baxvVi/+GXr5L+a38y26TUT7DCQNvBsw3u17NuM0+md98ttj
vIYIZPvbPIxnRMa/UVMEcty8D8Y7iTRK1RIhD8shBwH9QcTKUVuETWYjBrdE
eyAyk2k6IpDthq0M0R+CYOCZxiIUDM1avxTrdUuvI1rNdEXoTBqi4/vvuvYo
GdxUBLKsuoLXu9BhW3xuMxH6VnT33t8b/YFsvGouyv3S0V9IOzwbfRE2DHgW
UIDxQKWLaSHCk4tbzxdhfUCW+0cMRDh7R9MwCesjDfLXUoSOSwf8dcD/H6hL
KvJvJUIH0jCrFfrDh0/jMo1EeZ2E7zd+NbrrvdYixMX0tvj4WQ/25rR80tFE
BM1NLhMTMJ8kk4OKTEWIJo0usT7sduGa3542+P3koDLMt6rj69uK0G6Q9sSO
mF9Ux9mZifI5ATroDyTAtBfh1c/CmwtxPmo37DW/0kGEBUv8t88bjf6Qa32v
dScR7FoZ3a7F+i8ch00wF+GPq2PodLw+nQWmPps6i3Cg25kQPxyf4tTM3zVd
REgiB+Sg/8VMarLf2UKEwBD0aIxv7cbOHJ1iKcLExG5tNbD+ujziR4ezViLc
TChY8ADrLZWOxEaU+6Lj/1V9p21FIG1Wb+D8PPdVeq3pJoJJzIsOzzA+pJAC
wk6U9Vh4vz7Og/bY2osQsGn8n3T8fJ3t+aiJDiIQOUAerr/JY+kSRxFUBy2g
fbKmxTc0eoqyDgL/rzr300mEyPsjBv5GeycUNctZhEcFdbw71lNx5GDwXjh+
C0s2xRJ/IOtuFxFI+7QRWH/eeNsicrSrCPdKS5+cw/Xs3Kfz2+ztI8p9JTAf
qPqauony+ZI4H28uT0nzcBeh+n3UhBVojzlnP7rP7yfC70+lY1fj+AUeHfXl
Sn9R7pOD96vqy+UpQqOb/5owGA93b41QiiDK6xz0Vz9Bo91mLxEyhwVd+4b3
Y0ga+XiLoJ2h3Y7wntLFJ+f08hFhPzkOEe0vcY6L23RfEdaOjxs4CO3dcuqe
T2f9RChLLJp1HedLdQ5bgAjbhn1bQPSWC0etE4YGitDr2MfdARi/+pIHvEEi
BPn8NPUi64ehGRdfBIswK2ilTQpeX35Q41ndQqi/6KI/eM1wSQgVoXzcxR26
pugPferelwwSoT05gAj9+4BD3EbNwSK8r5+QZYjxduBLUylwiAjPbzfJTsLx
Mm4vGS4bKkL+d5xYzBfnW90tvx8uwkxyEBa+P5kApAgRtn8nAiHMD7i8G6PA
/9d19Y1qow+P6vpX72VwfD+vNvmO40mO1/jB4u+duhqSh/Pr+cpe4cmLYEga
amM9Uvtgs/4CQYSeB6+NXIH2R44duCqi/fy2CpmL8TP8wsppJjgDHDlIBOtx
nVP6PaXhohyv8f3Fh9OqNo8QZf05+msMETZFirLOpwn6w8bJ4b2jRFgyxn3L
R+IPuR+apUaLcMKsebO5GA9mZEWXnhslQroSC0K0DxWHGSPC0rVp/T9gPHue
OswhPEYEcpz1Z7Tn7ElXXuXFilC/YuSBI/h7PmN9816OFeX9J/j+uhEnBtuN
F+Gny9/KzNboD0xv3cQ49O/YHvpn8XrZQbtPHo0X4QeGpXi0h+Z+lpO1Jopw
pOtak+MY7473y7cLSsDrP3Ujwwzr8Thn4xfLEjFevi8ZGILjYd5taU7lJIyH
St7zL97fDXPMmFNEOHy6o5GtPvqDaapOTBLGr3SrsHOYP3uRDXbJIiQG3pli
hPXlG+3xCT+nimCdNjXTGeNNTv0rG0jB+20RcOYk5uvAL8LTBdPR3rAcnN9U
H15uabzmWqoIH+7lf+yH9rD76cCBpjNF+fku5nPp7jkt5Sy0R7IREv3V8Eq/
ki2z0T8LHE/8xfE6c/ZQ/Mc5Iiw+zTw9jflMta9qnghC513lrbC+sdy/6VFq
mggEw/TCfHN3a/vlZfNFmHc/17sK493CdSsC9ReK8O7e3UEN+H19V+ppDEvH
+V808Z8V/n7N4nlFaxeJ0HDZ3GMfxuf8OX/GvVosyuetoz0Omjqpa/elInhP
W9S+C9q3BmmknCGCUbOWE3Tx+w+Miso6linCyeMa9W9xvqLER36NlonQ9FzN
bx2sT4zDw/8GZYtQUj76wEy8vr26/4qzl2O8HLQjte8/PfncgBUiFNV5DEvD
+rkbEQaswohBGuHi+D9y6HUvZrUIVhF+Xdf/0ANyrMr+HBGmnbftm91cH0IC
7z5/myvCjtlvEj+aqPXnGM+mjI8v1lbrzzFeh23td7SlWn+O871pY/vLjSk/
Xy9CJ3KQSG+1/hztw8LipktHtf5chJVRHTL2tFLrz9Hffb6NrfGn/HyTCFUu
z6VcV7X+XITSS4W+RUZq/Tnmr1FHNNc36FH9uQikbYx3c8rPt+P85EqR3Y3U
+nP0xysdx+hYqfXnInwbsr/n3q5q/bkIl/XMov9aqfXnIqjk8DjeRIa8cy/a
V4f4L3wvtf4c48tDI4sid7X+XJT7SQap9edoP5dOrVKEUn5+COuBaGOXRoJa
fy7K/ZUC1PpzjAfr+LdBUWr9Oeb/QruW2yTKz0swfzLtfg4OUevPRXA/E1O6
WFLrz0Ug2w41Y9T6cxHWrPww4MkQys9PibC8r2bIPPw8afsbdlqUnzN5qfXn
ItgYND+8xU2tP0d7Go+Jz1WtPxehP2kYjOP1Wg9HokyENlZDdTY6qfXnIvhh
mt4foNafi+CU+af0tLNafy7C1w5/zmn2ovz8EtrPb+Ue32C1/lwED6sha66M
VOvPRRigMmi1/hztR6qNCe1I+fk1EbI92yR/FNX6c6wXmbO+HwPV+nMRpLU/
Y/17qvXnIoxNXXZ9lTPl57fRPw++Oa/E769ejgutu1hPkA3PPdX6c5xPW+2E
9K5q/TnWF49Gvhvgqtafi/JzvC6Unz/E778371C5uVp/jvEzOfnabF+1/hz9
HZfziT3V+nO0752vRiZ5UX7+DONpTWjSuj5q/bkIyWsuJ/NN1fpzEQ7Wfj/s
0FutPxdlnhtA+flrrKcwTbVup9afi1Bx0m5Og71afy7K56yEqvXnIpw6bGTZ
Wc3Pq0Xw390jdS9eT9H3WzPv1qD96JqtkwLV+nOMT+QAVCe1/lyUz+kxVuvP
RVDmLV2Z40/5eS3Gl7OfpzfupdafY/69vT/onZtafy7K82Sn1p+L/z2fUPHz
Opz/CUJ5iL1afy7+169Z1p+LsMzm0K56f7X+HPMXG73lkAfl5/UYL5ausM+O
UOvPsV4Tv8+aGqDWn4tkt+X3EaJafy5CsZ/2y2dOav25BCTdzcD5nqOoyM/V
lMCl8+6eby3U+nMJZnv3T9X2UOvPJVhoN/rTEhe1/lwCIme5aET5eWMJPrk+
mHjWQK0/l2DPCLIzXK0/l2Sd1l89qj+X4Eoj5tU9R8rPm0vwqFLRcZO1Wn8u
QcjJyjflvdT6cwk0Fx6bZuym1p9Lcj8EB8rPDSWY1fxA9C+0d9U5H60kue84
xn9Zfy7BEkxbwT3V+nMJbG7+XTunvVp/Lsn7XzpSfm4q/fd8UNaf4/exm9KT
zNX6c0nWa/ZX688l8ByW1jjSjfLz9hIcDn+SMaGdWn8uQfXKA3oTu6v15xKQ
dsot/dX6cwliw3oZDO9J+XlnCTY0bb1/YWe1/lyCO1ahH5Ns1PpzST7f0EGt
P5dgscv5kpA+lJ9b4felvUvRJ/ur4EGDhg3OHzm2yEqtP5fk/iQ2av25BGT7
bI6nWn8uwduxqyr8/Ck/t5cgVIrSmmGv1p9LwKZPjbjZTa0/l2DlF67pYx21
/lyCRXuntK7SpfzcSYIJlu4uWj3V+nP8PNkQYqfWn0twMph00FLrzyVQtcPu
Rfm5qwRNvPx3ck5q/bkEcya39wzvq9afSzDYye2wc3fKz90laLMipldJH8rP
+6G9Nu25OhzrNdU5W/0lcN+pU5djQ/m55//tS8XPQZJ1Vt0pP/eS4MAxCJxt
Sfm5twQv4wx3G+tTfu4jQf7xC9p/+lJ+7ivBtN4Qs60l5ed+EvxuMeOFRl/K
zwMkiCENihwoPw+UQPeiltUEO8rPgyT5fB4Lys+DJSC3f7Mn5echEpyv466n
NKL8PFSCRIeyYdGdKD8fJMH+0jOBazpRfh4myft/3Ck/H4L22t7C5xfGd3J8
2YKhOH93n7aa5Un5eTj67/FXM7+YUn4eIQFpJ3umB+XnCknur2hB+TmD9lIQ
3OebCeXnLI5vubGpvw7l57wEbiVPC216UH4u4Pz9885s04HycxHn5/OIugMh
lJ8r8X4DZ+v0sKT8fLgk99voTPn5CAkyex3Zbd+e8vNIST5XBq+ndtGzmXZR
Emyx7v6Z7HdV8fNoCR6elWyGm1F+PkqCGe7pug1dKD8fI8HzA83yNB0oP4+R
YK2p9ckHPSk/j5VgEDnAwory87Hoz13SDtQaU34+XoKzM/AdlpSfx0ny+bHa
lJ/HS/K5ad0pP58gyXnXlPLzBEk+H9uA8vNECS4U6fUJbkr5+SSMJwtOhJ02
ofx8igRnNnQJtXaj/DwJ40ONyez9HSk/T8bx+B4w9yHGHyLj/zhVAiURQLaj
/DxFgrpVCSfvm1F+Ph3f77DD16cl5eepON6ViblrLCg/nynBmvfrt2p2pfx8
Ft7P8OcWV9T8fLYELcefvy22pfx8jgTWZKOuPeXn8yS5v3A7ys/TJOgsaKZN
60v5+XwJ2pGG6M0oP18ogdCItyT741X8PF2CbjvfTdtgR/n5IgmWJ/xw8+hL
+fliCchsjulO+flSzCclPW4ubkf5eYYEBsUDzkbiemNB6LVj+zMliFYdwEX5
eZYEJm0OHL3jTPl5NuanC+ZJLa0oP18uQdFDXFjYUn6+QgLjc3DvpDnl56tw
/HrWlIW1oPx8tSTvh25O+XmOBO+O1s792pTy81wJel4L4j7bU36eJ8FmXF5v
daH8fK0ExC12uVJ+ni9BqxNLIkt0KD9fj/4y4K/DOPQXlW61QAIjEtB7U35e
KEHA9nnW39pRfr5BghaVcPR+L8rPN6H//Fs99gaub4k5T9qM84HLw7tWlJ9v
keBHZtpbwz6Un2+T5P6Q+pSfb5fkdYMD5ec7JLkPjQ/l5zslULXjHUn5+W6M
bxoZ/VMcKD/fg/mnijRUofx8L/rDQNPI79aUn++TIKNv3z1+LpSfH0D7IAcK
WVN+fhDtMRf/2lJ+fkiSz31DfyTbsNoWYT5s+/yDlw3l58U4fg8SHMqMKT8/
IgFWy4m2DpSfl2B98OjWnQ52lJ8fk+BP5sAFoY6Unx+XIIkczNWY8vMTknyu
YGvKz09hvhbTVqz/pifz89MSXN3SdVaeDuXnpZLc/9eI8vMzEtidTspzdaD8
/JwER2PXdf3SgfLzMownc+o1DfQoPy+XYAw5UKNGT17XXEB7JQt1e8rPL0oy
37Si/PySBHd3r1v+BOOLRe4d90cVktyvqR/l51ckCDbHFa8B5edXJSA4cp0Z
5efXcPzfrpu81ITy8+sSfLbfZfbJgfLzmxJ0UgmcKD+/JQFpn/uoE+XntzHe
/jlVfaEl5ed3JXBc1PFnGz3Kz+9JUCyO2XNLl/Lz++jf5IDJNpSfV0rQUPPo
UFtrys8fSvL+7RaUnz+SwOzeqRrnJpSfP/5/PlTx86cSjLZz/LW+PeXnzyTY
dqHzizc4X7W/L7Prn0tA5DiSBuXnLyS5b5AN5eevMH79ankqUp/y89eSzBvs
KD9/I8n7V9X8/K0EUjeXN5MtKD9/h/VAyYJ5nzpQfl4tAZFF1tlRfl6D8WTg
/Je/ulN+/gHtyy540qq2lJ9/lOR+Hm6Un3+SoD4p9c0uA8rPa9F/XTKYxfia
yMsGfJHA9Gir2dWdKD//KkG4y67t3btRfv5NAiKHMKvTk/l5Hca3ZP7d4V96
ch+9HxJ0ebr5tmUjys9/SrDCNHeWshHl578k2DE8fIi1BuXn9ZJ8DpAW5ed/
sP4K0o24g/ap4ud/JYgjgtIXejI/b0D/3bZk5vrPejI/11DChNxb0T1bUn6u
qYSOxrjy1KH8XEsJWY6Fc87aUX6urQTvXL/li1tSfq6jBHL8+gUtys8bK8Hn
0dqgxnh9pS8fHmusqwRybL1hI8rPmyqhqOBHuaE55efNlBD9stTkWAfKz5sr
5f6cNpSf6yth3JRNv686Un7eQinHHT3Kzw2U8E//wc5Ma8rPDZUwhRzIaU/5
eSulHN96U35upITqAzn3p/ej/Ly1Uu67MIjycxMljLx9uM5jGOXnpkq49Y0U
wpSft1FCMhF49qb8vK0Siqe+3NTDkfJzM6XcJ8mH8vP2SrhtOOynM/7eUt9b
lRc7KOH8+m3jGGfKzzspwWhm68lvPCg/N1dCt3BX05nulJ93VoJIAu4Qys+7
KOFb7KybYQMoP7fA11tIAw/Kzy2VsFXH8XczrLf+B4sm4cw=
         "]]}, {
        Hue[0.1421359549995791, 0.6, 0.6], 
        Directive[
         PointSize[0.002777777777777778], 
         RGBColor[0.560181, 0.691569, 0.194885], 
         AbsoluteThickness[1.6]], 
        PointBox[CompressedData["
1:eJxEnHlcTd/XxwslMjTIGDIUikKiMrQNRRlCoaLuvecmQygqZAiFMqWQEolC
IUPzJI0aNGkuzYPmUCgUns+5d39/j3+8Pq9zzzl7r73W2mvv9z5NY2y27h4k
IiISKykiwv4f1LpO9Z8th+ieW+E5K1aa/Kd1Fmdd/xkpTUxrk5r0jnDIlIap
Ud+DpcmbnNdbSu05xDF0/ppN+dLkUOpsiSlHOSS9PudV8wdpMjXuwdvdxzjk
AIeoVWVJk4LX4x1eHOeQTWd6Z+imSROXIA+VH44cMsbUenZkmTRZdF+iYdlJ
DuHVz8ydWiRNmm+d9Tl/ikOMZnKGPSqWJt5Xfm7KOc0hnC9/j7/6KE30nW3F
xpzhEJmqdRXTK6RJ//HW+J1nOURe8VXegjppEmLDPRJ4jkNMDj+LnF8pTSys
ymd3OHPI8J5wz45SaSJlvrl24XkOaZs9NHwYfp9slOl14gKHfGnc6x6SI03s
DMiGlIsc8ujfJ7MI9EdxZcyg4W4cssIhZOuJZmlSumR+7JZLHDKt5c+Ze7ju
phpsc+cyh4xd0DlfqVqaaCkqKNVfQXs4J6308fyOST5Vs69xyPUj8++KfJMm
fjJSN23dOSRm6tckkUEyZNMwN/2Y6xwy40LY1x+fpIkI+8+TQ5wbFx7aLyJD
wnqPRa29wSEV5g8eJfVIE37XlwPXb3KIufUXo20/pYlc054ZZbc4JPpz89NR
bdIk42NtxZTbHNLvlee6B/p4wQ4PK28OKdur9WF1lzRRzszXe+nDIcbXF8W8
gK58u/bPjzscsn9h48HHfdLkWmRi+PK7HFJ/RqUitF6a6IQs2X/hHodM3eP7
+s93afI14JVCrh+HtK8QebpxQJoE3JlVNsafQzZofh87ulaaGHv4X9v1gEOy
S39Pf4jni7mOW/PoIYdsnrh/zA38Pvr09d8dAbDXw/LhvrDnPvuhoeqPOCRV
9fKUn+jPROsze04+5pCjNrqM829pksPrm5z6hEPCRxwOudIvTU6b2BQPD+aQ
e9VmSqnd0kTNsOXy1qccsrVkyJY+URlSr8tZ6fuMQ7Leq7ksgH1vLCvrq3/O
IaP6PHfe/CxN1qgbvpzzAv3j2jDr/kqT3jkZlodfcojHvoMTK/H8IAWdSbGv
OOTJF40hGWIyxHRcdIFIKId0fDrmm4P2SY5Sc1sXxiGvn34L/jlahrwZErTC
I5xD7ujOjnLuRTz0T/lRFsEhUiZaEZno39Se28+nRnGI3vDd9R14fkHrKGZP
NIdUVg+25+D9LrUXx7+K4ZCXa+tPjIFeVPo3rzcW4/Wx31gO/W/OOXphRTyH
zP82eSAN/fVJ/bz04hsOsY7qufEP46sfZ9WTm4DxyJPNr4B/9L+uCZZL5JC8
2vOrhsDeL4K2c8yT4F8VM4pH/EI83M+Te5zMITvES8Rn4fdSXno5nSkc8lY2
3GIE+pt85a3zojS0/4bYhjr0x855sdapdxzyt6TxbQnao+j48ktqOuzja7pe
FM8rtVF6IpnJIXLNy/MWwf5uVvd3GWXh+mzvdLURMkTbfKzs3fccskrH6NXO
ITKkw8g9qyGbQ0afm3FOHPbwMxA/q5zLIT3mBuYL0f9NK50WH8njkBDNEjMf
tEdEs7czNh/2mVtgaoX+h6keChQtgL+b731ZhPHgKzab6hdyCH61YSPGW07e
QsqzCO+fNbf7LPqXIVOaXl7MIQ3Trvqnwx+PD9t0WqEU4+n+bvHTVsSDSLr6
3jIO2XK+uKtTUoZU9S5vf1XOIQFr1k8xRPuudUU+6KtAvmv3FI9Ge3Sa5u3Q
qeSQyS2L6y3Q/68fH490reIQy9cNxtZoX0DB5LS8aozXut8Rl+FvxkgvY2s5
RCHmvawEni+WOHKBRR2H3PodFmE0WIZER15oeVzPIRKtb+9V4Pf7Qv74dTVw
SI32v6MViKeJgQ7GGk3IV3PDJd5hPHLudA0//YlDtAfPULNGf508dienNXPI
g3dbZ3LQHjXX6mMjWjnkZ3CiBU8a8XB6m6pxG4cYTk9JlBiOeLDPbbrbziHr
xs4/txPxvsZa925jB4csj/zd/gz5ppeXsEWli0NS3vqtOf8P8WCiIWH3mUMc
Wi61HMD4mhq+eBv3hUPCZC2cjXBdUk/RYVA3h7xZYVcaBH97s8xPxaCHQ9b8
HLeSLy5DDqnLNXh+Q75U4KwSGypDFJSv+VR855Dz6y7K78T9BQpihtN6YV+2
YbCPy7jTYvv6YJ9FZzZYwz6LRv2If/2TQ1ZrLzvfjfzZPOTgkZ+/OMTmQdLS
X/Ann/6m2aQf9miVGZWA8dHv2VXrOgD7750mGojx628t9sr/g/gwlXrfD395
Ubthw7h/yKevllY7wn5q1sw5NREu2aqyodYa11n/LYJOyz8z2gL31/M+Ljkm
yiURIgefm8JerD9PGsQl6xJPT9ZEf26YbP38Flo71LU3FP7G+jczmEs0rb++
Vcb1NYbvH4kP4RIZ9f5ler+E/v4M+lThpSFGf5B/dFft3CTGJSUt+1V6+4T+
3wP97trOnHxcD1oWJ31bnEvmM/4il0WF8aA1lEskS3Lf1cK+puoLM6uhv9h8
sDjdKYyPcxJoT3trzES8T1L5mZPiMC4xuz/02J4/wnjJguZmtm/PH4b8pTBd
4+BwLtle9tCXzc9s/EhLcsm/FY0p5+APh8b5dkRAfwpfNvrzX2E8mYzA81eY
3VuA+J46SiZgAPrlqLMxz/uE8fVgJOyXs+L6Fvy+YMhlkzWjuGS2JIfTAXuz
8dYKvWDlyNoU5BOXftHRV0dzyffA+luxw4TxpybFJUsmqSzIx/VFPY7viqAv
mhW9acR4s/F4TJpLFCzK1MrRn+bW7pOTZLjk2Z3IMR6IDzY+E6HvHaqY9hf2
8qndt5AvyyUrlLb65sKf2HgdOoZLBv7mXpGF/+mX1rc+g75Efoyejvez8btJ
jkukXm/v8kX/+3NM/XugF6zZxMnHeLLxfHsslxR9rxAtg7+9SC3Ypj2OS16/
HF7MSAnjuwbaLWFz0lHcbxGnP8J5PJec2Vga7Ar/YuNdcQKXhHfqc+1gH6nQ
5JQs6Gin3/m+mE/Y+D84kUtMF+yaLIL4TQ7ScpSexCU7Ih8Fyg8I80Ek9ImB
mic6HcjP90PVTOXR/ohrOlt+CfPDH+iNVcpu55BPFL3mND+YzCV2uzcftKX5
Ys0ULhldcstyMt5feuXhvVbo8ZKrm76jP2z+uDoV/iKtUdCCeHNznmA0X4FL
9i357TMa+ZLNJ8XQc78nL1yMekDb0XPY8WlcUttQv3wo7M+G8aTpXLL635Bx
Ku2IB5thSYnQRfOWpul0CvMNfwaXLNV+qXcU9Y6f1bmjQ2dyyeP1/24Y4342
/zyHPv0h3PQHxsPQ/NdcQ0UuMVToHPO8V5iPvkEr3jRamgp/EDE+3HhbiUv8
9u6Y9qlFWpCftGdxySvzj7Ym8J8wg7Y7NdDKR9xitH4I85XzbC65LD7n+HDY
i7+St1lpDpfcveblswf9Z/PXe2jl520nAhD/cpoV4oeUuSQxTnnzFVFhPpNW
4RJflD2Z6E+G6paESOhTZ1x62wcL85vpXC6JnzVaMhLtPa6YZfcH+ndxqEHb
L2G+ezgP8br9dutc2FdZfqWyriqX7NrOU0+SE+a/NmjrOyMyvrHxIBNbd1WN
S8rUz/Nvw9/ZfDh/Ppckp03V9cP1a8MWeBdDb1I6JJcGf2Pz4/EFXFIz5fzZ
U3ifDso0+YVcct7piUU0/I/Nl0nQ0UWlblz4U3evwhBLdS45tMXKZcMgYf4c
uohLKu6satFAfgno8ol7Dm1tNU/sUZcwnxpqcEndx0s3POAPxk1Sh79Bj9od
fPkpxoPNr96LucT7T1yRH+JFrNJt1tIl8Ofqdq021McWpWmDaqE1Rl5uFmXr
wQKRGmdNjO/UczoDsKdU7rJYJS0ukXt290oi+rsv8/it99A7TztsewB7pqRG
2BzS5pKRk5cGp2G8JiZ+NZBZyiXOSzcHLcP8Zhc3VykKOrS+zSsMz8uJ3Ctq
toxLUkfnBblj/BVDH1X9gc4evevTMPivU0hd9MPlXDJi+73989Ce0iD5m7or
uER2Vt/SMfi9WqDJoTZoJSOxwBvwJ7f7t/Sv6aB9U/09/JDv6u98mLmAcEnA
CWvuc/Rf22uESAn0mQdVUV9QP9/0WFd5fCXyybEfygtxf8eV81Hyq7ikd+Vt
MTb/rHFN8kyCDl+z544uxsfPeeCA5Wq8D+mq8Svi4bTmOok1XFIcN3J/Itpj
6Gg/IwR6p8SRzSlViAf7138NdZEfjmOlhHgXse2s+AbdYH/jhSraxy6zvPW4
xMbvTHwndJiVpcfStVyy7LHLjzOIf0nmgXUt9KHEU2EMxtPSvErPZR2XqA7R
ms3D+L8xGT99lj7iRdtu9DC0V87Y+M976JT+Z7uCYa9Dhh7lhwy4xPH9/rj7
aH+GQU64zHouKX1mLluI/iroSVyPgj6t6CETz8bDyjX7zTZwyf2To73l0Z6C
ZWd1/0LzLh/ZN8DOD5pvFAI2csmHLsVrBez8oP6zX3cT8lFMSIoV7FGluqis
DdpSXLmxFvdrKNuGXTPkkkeHg2svwF+uKYZcW7CZS6a9HxfhwcaDQuveEuiW
iVZ7l6E+05GfucZxC5fkXxxQd2HjYRx36uStyKdGnsP5iPdumXu/k6C71uiv
ezQS8TCqvMTSCPNJauTHVNgrYNiYUAljLlm8fPZsXdQr/UM2Xw2BXiARIm+G
8TcWubpn8zbYu7Tu9Db8/kV/xqrv0KKG6AHqA/G+wVN8tnNJrPvhd+/QHose
nV9Ld3DJjwcPxrxg46HrZHEt9Ib6leEd7PzQFv3KxQT3T9A+uhn1/r6mb5dn
mXLJcGlbiW2wT0qtmlU2dGZ4dvQKdn6otF5pY8Ylbze1ZxfiflRl8rI7kS8y
s31NYI+cgsa+KOg9AgdFPGDVbbaLS4KGij3eC/9yytz58i+0ecrD6OPwh7JU
70sB5lxisc7VdT6ep5ZYZKlnwSUxRwNmzmxAPMSNJu3QRXuG7tqBeKuPXD/J
nYP8dm2aiCbWP2xdtIDLJR+vFkltw/NuhqQWlEA/MO63X4brHUH/Qhx5GE+P
eAmjJsRD4FK3yQyX5LauTZ3DrpfvH+MnQ38/mLzVnK1P74Sv2M3nknbx4W9u
wh8Nvb5MGGaJ+NBz0PZA+4M9VH6EQGd6b06uh8ZwfNi8G/M/O6HCf0xdA59/
h7b9MvE7u94Nc6696GOFfKckdy0S9pB0msQs28MlheNfBD6DvS0ddyyvgxbR
4qXsRXvf2N8cf34v+jdVsmAa1vdytvnfZu1DPBku2yOJ/h2ylszPhi6R+LMh
oQbxYLX2mc1+LpmX7xIfjvsVGJcLstZc0po49JU5xs/RPJEbDf3nzdN1F+AP
BSb9S3ce4JJIwwy+OOZPZeMl4/5B33qQ+GEG4sfF0K4n4CCX8PkWa+Vh/yqD
V7l6h2i84fcaeh3B7dDpfe8eKyNfX1s567y7Debvvz6lT/D85mV8zkJbzM8Z
o5QP47qOpr92KfTfs0PFpdBeH/VKuROHYU/+TvF7mJ+7Vcd1Tz7CJZ39th5S
0PrKRjnJ0Cvn3tWaCR2geD1otx38zfqDdw3u71fIdh5mj/p3fuwWSzzfWH6o
xQvoE+6Zx+aUIB7Grdba4oD6cdfz5Z24X1z2zJgf0G/Cj1ZeQP8sRsV/8TnK
JQdFH/74iuvRw/reLzuG5wkWpIgHMfUnddD+CqHVyzGe+0Rszp0/Dnv+KtJz
QP/ZvDTbkUtyLKL8omDviX3NS3Kgl6kn275EPrbrmS5rewL5S25zcBDWVzld
Fp9lT3JJddSXLWcwPym2+WZFQ2sx81aI4X1OTaWPdp7ikpvpeydvw/WyWpmz
/6B7usxd3sJf1So37Qw8zSUGHAmtL/Aft9LLi9c6Ib+fZPyU8xEPBenSHdA3
xNnKD/GQO6jL/Qz6k5Rz7Gsj4iFzRebCs5ifvm0NXYD2dKSeCCyFvttYpVRV
iXhIjHI6cQ7tgfttL0U8xPWYTnHmkslTUn7uQ7z1RqpqpEC/vVgXcxX1oGHo
fikrl/9/fnDIk45h57lkyCA//bsfEQ/BDekvoOWydgyaU4B4CJwSsOUC/GPr
8LgE9CfsvtnpH9C6c6aZbGPjwfe2yZ2LXHKkas7kELTP0qtQfbkr+j8ThipD
PHiMGl0Pfcd3iM06vE/uqkH7eTcuuZ7+0Gkc7H/I9eK72Ze4xKPMRb8b9s9w
TnmQAx29OpUphj8oOP09aXsZ9edQb3ctPN/RUXvHmCuI/yMVrfegC+yPLoyB
7tA2NrqB3yPdj9x1lSvww5UYfxfrz63/oG9dePXKAfFaZaWcFniNS2awBSvu
12Cs/Ne6Y/4ySXudWo54MA840QEtrrIpcizs2WxSs+36dcTbuIKjGzC+OsYT
F6h7IN63r3W3R/t9DLePKIM2f6KUPAnx1m1wo+WEJ+wZsi1eqViaGOjlpUy5
gfqjpSZVEeMbsHL4/RTofRkjE++y8bBMz9HqJtZzS8as2Al7GWs6Gw+/Bfta
qdo65iAe1N+qvYQuXuN/fSGeL672e/hWLy4ZJ2U2moP2WSgvbv4BPd3tm+0g
2Dda8Ujyndtc4rOpY3Ew2is17eW95d6Yz+bZKw5CvOyTbz9WD30zdZbfug+I
h3FKRhd8uGTMyb1TVZCfJskyqnPuIH8PxYoc77MbdX9YLjTvsOa35xWIh2Ef
m2x9ucTr88vwabCfotjYpDF3ob/Pj9CGfZ1Ett6Ngba4cMvfGP5Z1n/t6K57
yA9v+cc70X+1vqwtIn5cckBs4/oQ1CduPWLzHkHricdemY/21XetlFh3n0tu
Kz1+UIn7tdtON3ZAOw2arXcbv7/ZFPv2uj/syxoK/tpZ++OO+gPUa+sSgo4g
vtdULnAog74vPuLGCvTfr/Tg5pMPucTz3oYqZYxvb8FTlakBXLJ3mXSaI7Rh
7ifxVOgPEWnv98K/gzOnNVgFIl9e39gzg62X0swThj+Cfy2RLbqA35sm3vF5
+Yj2D/EUFldit/Uxlxyr+hrfhvwkGSVt2Atd3s1RkEB+sAzdqOz7hEsWLusN
N0H7EkIuia0IQn68K7+iDf4hF/yurh56l31Y8Ql2vzxQ9M2FYNQL4fn8W7BX
xv3l3nOeYv7Jveq0CPGs4Ot4JBe6RnNOzknYw9ErcuPhZ1wif2ftXy7eV+DR
PVvuOZeE9WRzr6K9ylfnDYmFxjR46QPG18V1X+2uEC6RXrwsYSv8t8r5cZzI
C8QnM8rZHf6k4VTv9Qh6n929yvOwv7vj5MPrXqJerpXtMMb4N9ubbuiEDvs4
kNiO5+nYes3yeIX6uH1nsz2u+1gXDFr0GvOf+9WSZuSHbquRNWXQWKYbXYd9
DRj92JOhaG/nxhFZ8JcA8wu3poahfnpsqTUM499vkmyTCr1CsSVtCsYX5aTB
nnCM18rZXxozEQ+GWkqSEVhP37heLYbr4usdRF9B1y5525sDf+XohVZtjYQ9
bx5a31SIeFjZFd0LLdinykY8LJ9z0zcK+SMH/2C/fZq7D62IRr5Zo6rpAn9O
UX+o3wC9tMFj5COM7yS16pkXY7hk4FDcblf01055gohyLOp5pd+nbiE/5ihu
q8yFDjyOgYBWnOYZdTiOS9SDshkG8egkn+spF4/1jPekEQ4Yj7Jxww7GQpev
DXp5CvafL6u7zvwN1oNn5q5xZXnBqHMzRBPo/gzsUz8s4e8j6JX3XGV9kC+0
xX5VrHuL9VUco3cc43NTRCOyE/rFwMLxM9B/dh72SER8TVcfF4P+rekLsV6U
xCVc0Q0TNOEffj2teuXQ5y1FZWOQL3u7Zk4/lcwlE+zKZHrQfsM27p+pKYif
L0Hp65GPgpvuladCp/T9Fe/C+IjWlYfvSeWS5XxOWDfaa1o55rpkGpdsvHB8
pgXiJax08/5X0LFLEnkByOeShVd1jd5hvJpFkuVRf1vmZir0QXvX61QTXE/I
HDLgm84ljMHMgmzYRy6NlK3I4JJgjdylm1CPsOuOBmjzWleX8+z6IS7m2sVM
LrliKDr/Pu5XiPq+VzkL/dF7ffgP7MFypzzoiFfL1hniemHIgalH3uP3j6pb
+bCfcnDwb7lsrP87nZM10D+XwKaSWOjcrCsbkjD+VfcVQs1zuESS3UAoQjz4
7roqmsslVhuSJ+7BeLp7+ex5DB08+a9vCJ7f7FG8Sj8P6yF2YYnx1LkqNaUL
2nlHtt8d2NvHdcMvj3wuYberDBD/3c5uxYs+cIkEuzEFfzRwSntVDj1f5uMR
Vdg30FHkyqkC+FOm2eqnyF+ogq0UCrlk//gV058gXxjbHl+ZBn0rwOvkOazf
X1hHyO8tQnwairzLZOeHPV/7JIu55JPP3M868H8OM7foFfSJ9LeWjRhfdl/c
qIRLrkmkJz9Gf6RMH13qg75++d/SANy/z7jO8m4pl2wbjxUk2p9iKE90yrA+
TxpyqBr12qT1JpMaodl9BWNoe71bvRfLucSvfHW/CeyRs/JDgXIFlzx9ENC+
A/GpuHzEizzorKNv/SfCvk6a69yOfOQS1+QBuYWwP7tvMbYS+Xf1wUl6uH++
WtKKOOiS421KC+APbsoDEyyqkL++vau5gvvrFTV/iFZzicNgsRq2vtCeZv/h
MTS7veqM6zflXz/Xr+GS7oTElSfh353jOi92QQeE50wfA3vrys5mPGvhn+8G
qj6kIR5GWS7XqMP6SsVvdD7s1TvswfgK6NaKkN+70D9Dsapvp+pRD30q/MnW
Z8Ei4/MVGuA/BUceuKJ/ogNGz9KgR9x86rwF+c+07/qFvY1csm7xjlw7tl5C
Hh7RxCV5V2Q5XeiP5Oehy15Dx50b9KUJ/mXZtnqc8SeszxU9T3tg/BOazvT0
Qa+pumcgzq4f6uJz7zajXnGp0vXB+Byq7AvWaeGS7btr5ZLR34xS9fON0CzO
lER7FQptOK6tyO9bNtSI4PmOuc+1VdqQfyTs4r0RH4WZLXL50Py1jZsToZXT
ZnQfaeeSf+JdJRnwB5dETs7YDuQng1bVS9BVcXeD4qC7uldpL4P/aUSVOVt0
cklZTdCzD2ife6isxaAu+L/ItcLHaE9ziKHWE+iIY3o7vb4jHoKvjDH4zCUn
4xW1uLCfT2DGly5odh5VxfXu+4OzPb/A383WjLmJ6wa+Ok80vnLJw58Lml9i
/ALh5hXQrn/umwTB3v0e0btOd2O9e4Ccj0lBPFz9tmRaD5ckfZihl5+LeHBV
k30HLWZ9b+Na5CdxFIB7v3HJUXbBg/s5TkFZI75ziU7W5MWeWYgHx8ZHr6Gf
+xjo1KPeknKYetb4B+qFyItbTyJe9tnu3PkTetCeOaab4B8p1t6L7/UiH4+w
75LEeE7aAyP3YX2yXEL0F67bM6O7GqHHsAHKzg/m6zNdf3JJouTOcC/0TxEL
TJVfXOLeNmz9MrTPyTjVKR96cFhZvE4e4sHwn6ndb66grtwB/56/fqnGuH7M
J+w/vMpN75hUPPT2s18W26Ae2GtyNW77APJDtXhk7Xshr/4NvSVB4/U2tGei
4ZDD9/9g/RHuKC9eJOTXq/5iPbFObX8fxj9H99SsZmi/kkEnNxQLefblf1xS
5SLloYZ4PL3se/U8ER5JcNe0HFwh5NsF0J0PZMoWoL1q6gduOYjyyLYtb95/
LBXy7gmDeOTr5jGtsvh9/ZwmgwToG8dRuBcL+TdvMI9Idi7wLMT8dENhl6jY
EB6xUHkYPzNPyMODoR1nfMucys5f44qjN4jxiKvrfKeJZUI+/hX66KRiJ2vo
3pEbDt0Sx/sO7b6Uh/hgebnmUB6J/HWmxBP9DRqSNrMKesfR5DrfeCE/PyvB
IzN5tZumwz6m/UsrZwzjkfSFf2S606UFPD0DOmy9sc1IvJ89F2A9nEcW3li+
KveDkK+PluQR763eV/noz5tWlXXh0D6/HY083wt5+44RPDKw6HOuDfzjUG3g
39/QWqNnzfcrFfL3+yN5hFx0n2yM908tnRS5ahTad2xulP47IY9vhtYXbDSj
nsu5aX15NI/s37xoNDdZyOdVpXikrK9eYVoc4jVVcnohdLv5m6nR+UJe7yDN
I5e1JLTNED+L4lzKJ8jwiH2e4WH5TCG/T4CO1WiLWgN7N7/ud+fJ8ognRydN
PFvI88XG8Mhns1UrWtl6LshO9yl0rqiz1okcId/fKMcjfe2ND7/gfv37Hf1f
oSNaFmoMyxPy/ltjeUSkfvWl228Qr7f4YZrjeMJzIflC/l8F/fnY7OHf8fyQ
K5V7z47nkSEiqHRbhOcBZk7gkbYCY8Nm/N7C2WhqJrR8R8PiiXXC8wHWE2GP
XqIyH/lVyjG7ZPQkHnku1uuzrkJ4XiAc+trprHQXzJ/JNquv7pDnkWdl8wbx
c4XnB/qhQ+xGZFokIh6s4lf5T+aRhuw10lszhOcJVk/hkS1yRm2z0H5Fc/Vf
zdC7US45ZAjPF1yeyiOoNuJXwL9KjZ6/UlXgkQ3XPuQXZwvPGxRC39oYmxLP
rm8MZlgdncYjo759EivH/ez5g4nTYT/MVhfhH9pYCLyFZtiFIfyBPY/Am8Ej
Vs71u1Jhb3bdITaTJ9gXHJ8kPJ/wFHp79IlNJ9B+P9UrlzYq8sgs6XrOkFzh
eYVu6FGGr27txvM3KQ4mXko8MtnMcmltvvD8gtYsHvk7wqa0DvYRkT/ZWwXd
n6dm8AH5mz3PcHY24tVs9p17qFfCZL6FzJzDIzqNKec8qoTnGzKhZePWN4Tg
+fxh1vwDyjxyrPJCszaex553kFLhkQlakic/In/IiTROiIDmpa0QHVMkPP+w
Yy6PDPX5NcoJ8ZrRa/ahH/pOdLu2caPwPIT/PB55d2T982m4/3hX4cXVqjzy
Y/e+oOZC4fmIFmijFUO2BSL+lZsMll9R4xHO132bLIqF5yXU5vOE50Sgqz6m
fCuEnvtVrvpEtfD8xNEFiMev+2PZfHqtQPvZxIU8Yf2WLjxP8Rb60dbOvfKI
P53MMC6jDv/wRAIrE56vEF/EI+GrPD+3wP++vlUe9wzaTjZyUXSD8LzFRg2e
8FwG1gsBkQG53dAXNUvfHSwWnr/wWswjvTNfaw1lz8OETDyvtYRHchjmG7vf
xp7HqIZu8xse0wJ/Fgu8oX1OE/aJU4nnfhWez1DU4pHoiIkyfYjn6DvDuzOh
yxa8jNF8LzyvcUAb8VFbxVmOeNzn4RwktZRH1l0yr6xk4+HKW+cIaEN785/J
eP5E19/mJst45LTEM71XpcLzHAPQ7LxgBX/KOX1kzIPlPPLgzzrpCaXC8x2r
V/AIi/sk0H8n+/b3LdDS19OyiyqE5z2u6PDIz2r77FEYPwE/J7D3bN6TrlrK
z6GHJek8Nmii/Hwl8uV4LEAaKD9fxSMxy0qvjoAW8HPouXOO+Tc2Un6+mkc+
eNf83cXuB7P8fA2PDO/ltDyppvwcWv+srxm7vyfg57o8cv2ZkltcLeXn0N0/
IlU1Cik/1+MJ/PwRe76K5edrcb/MeZUH7PqG5efQA491T9/Ipvx8HY/M0Xna
21ZO+bk+jxjbz/T+94Hyc+hRblI78mB/AT83QP5iD9jkUH6+HvnS9EfsR9Qj
An4OPWbG+maTGsrPNyAf/tuZ5Q77C/g59FQrtcpNlZSfb+QR/2ny4Z0VlJ9v
wnWp1g0f04TnVVqhVzvYdUdXU35uyCO3V9ivPI32C/j5ZvirfslR2RzKz6H/
+nUVTMoTnmc5toVHQq8EDF1RSvn5Vh6xnP64YlkN5efQzL66tRq4X8DPjXhk
U3Sn1L864XmXocY8cvJR8sGDBZSfQ+uNWHpVv1Z4/mXTNuTr0PORCxBvAn4O
vdR9qvK1cuF5mNvbeeRKkkltEvoj4Oc7eORXRaaDEfxbwM+hH//8eb4T+VnA
z014JNVATG5bLeXnpjzhOb0Sys+hE7/3trDrUQE/N+MRG5QLC2EPAT/fySMH
Q9KWqWRRfg5tfsBszpBCys938cjTj4ecbd5Tfg6913FKlV8J5efmiC+j5XfO
sLyQ5ecWyF/bP0SkfaT8HHou7+BVvzrh+ZurHB6pvaL2sbGE8nMuj8wYs3Nl
USHl59A6GuhZFeXnPB4ZueWCTmol5ecM73/7rQJ+Dn3a88NtuwrKz/mIn+tV
vvaVlJ9b8ohTvdfM/BLKz6EbbjRuakN7BPx8N4+cZSeoVsrPocd0GP9i19cC
fm4Ff9NiI4/y8z08sioy+VJrGeXn0F36XLtRNZSf70X7lriVXi6l/Hwfj8S9
HT10WL3w/M97aIPOjzWHsig/388j475kdHmjPwJ+bo18vGR8++tCys+hlZZc
DtFA/hTw8wOIz73ZsWMyKD+HvuLaJ8/Gj4CfH+QJ+Voe5eeHeKQ612jyEeR7
AT+Hrp1YrpzM8hGWn9ug/htvktFdRPm5LfL/3xMXxPB8AT+HVv5nZhGbJzxf
dPwwj2T/7JswLo/y8yOoZyOfOGZUUH4OnVj46+vcAsrP7ZAPLuSXJqP/An5u
zyPf7FYbHYV/CPg5tJ7v8aHHGyg/d4A9ndiVH+Xn0JmnyAP1CuH5JO+jsP/n
6Ru2oL8Cfn4M/tNn75CRQvk5dOuedocrHyg/P478oPLzoFsB5eeOPFJcMvnK
wQbKz6EXHps3bWox5ecneGRs9YmNo9E+AT8/ifxYfCKxAP0V8HPoT8V58yNL
KD8/xRPu99VSfg4ts7leYmsb5eeneWR0VHlX+EfKz53gf7dif+kVU34OPWFK
v+ncT5Sfn8F4XnOcfLiV8vOzPMJVkPB4iPwv4OfQ9tEdj+cUUn5+jkckHDxX
mWZSfu6M+F3o7tlZQPk59LgoKxW1CsrPXTAeVee0P9VTfn4e9YxKoGd+JeXn
5/9/PSLg5xcw//IddyxPovwc+pPy2MQ5OZSfX+QRXRbYF1F+7or65GbdyH1N
lJ9Dh1YV7l9XRfm5G/Jn3+RU/hdpIT+/9P/5S8DPoaeyC8hKys8v80hAxJKf
KcWUn19B/Ny+ufl3A+Xn0FdHh3sf7KP8/CqPuDdnvldrpPwcWovdYEE8Cvj5
Nfh7VeT5U3WUn7vzyOCcU0N16ik/hxZLm7krs5Hy8+vIRx5v7GY3Un7uwSMj
ch0m7mP3g1l+Dp2Zazt4xRfKzz15ZFHZvkePGyg/v4H6b8KkOPa8ooCfQycq
j1P+h/pSwM9vwj8KjZqkCig/v8UjdxsOb5nHxgPLz2/9f30h4OdePJImOX1r
UQ3l59CLHuoz+hWUn9/mCfbFu1spP/dGvf43n/e2k/Jz6PyNdw9PbKD83Af5
MrTCs72S8vM7GP/4iPrXTZSfQ5s0iO42qqH83BfzF6ft1PFeys/vwv5yGj4X
2f0vlp9D26jtu1paT/n5PR7RKJ49804J5efQu3bkSNjkU37uh/pV6bJHXDXl
5/dRPw4e5KefTfk5tM7znFvs+knAz/0xvuTNS04d5ecPkP+H/P36LZ/yc2gN
3bNF8eWUnz/Eeibp6Hwmn/LzAMSH636DsLeUn0PbO11uTOqQFvLzQOSXVzqX
2P0UAT9/BH8JaOu0/ED5OfRvpY0uARWUnz/mEbnJWZ90iik/h2b3nSOqKD9/
gvlPt8eLfKT8PAj1m6L8iSstlJ9D6zTsCKkvpPw8mCfI2+9qKD9/ivWa0aeT
eg2Un0ObZGV8ZnmWgJ8/gz9OlTZiz/sL+Pnz/9+vEPBz6K5v4z/dKaP8PIRH
Oi+9lNQpp/wceobBSRe1HMrPX8D+ZhEiByspP3+JemqQnveSMsrPoV0Xi0yS
qqf8/BVPUKfEdVB+/ppH9rEGa6L8HHrCkQPLV5dTfh4K3aSaMqaE8vMwHrFl
PyD4SPk59Lor6he1uik/D0c+TbjKxJZQfh6B+uN4uPiXSsrPof/2ZF2u/0j5
eSSPfDSunnG3kvJz6FVHa9Ktyig/j0K+PDowTqKB8vNonvDcdQ3l59DyuZ5e
nGbKz2NQr7vpx3i0UH4eyyOHjQ8F3C6l/Bz68osH+y6VUH4eh/4dHX/zbx7l
5/E8cuZHjE1kDeXn0Ed/rzR/9B8/f8MjDkv737s0UX4OPf2ShV5oDuXnCYh/
TZm9r7MoP3/LI9pD3IdMrKL8HHpl8WmRrZWUnyeinokdO49UUn6ehPhodf59
u4Lyc+gxDs1TZGooP0/mkQM3L6d/rKX8PAX+LFggU36eQv21jPLzVB7p2Wkf
VvyR8vM01NfiTsapNZSfQx+Ycb/TqpTy83eoX1Ufq07IoPwcurWq68S+j5Sf
p2N+SOy8vyyH8vMMrKcTFumebaT8HFqs/5VdUSnl55k8kvFtwmabUsrPs3hk
474/80TLKT+HVuC++KhRQPn5e6yHf71peJpB+Xk25kMneFwn5efQj8sLNIu/
UH6ewyMv9Y4+3t1E+Tn09rv/dkz+j5/nYv0z5MilGf/x8zweOSc2f3fdB8rP
oTfO29lxpYny83weqfHQE9tUSvn5B97/eL+An0NHjrV66NdI+XkB1nPn/ZiS
OsrPC1G/ul8fu6eK8nPoKFnFaZ7plJ8X8cgNRbu5X95Tfl7MI3mPY551xlN+
Dh1uMeLTmkrKz0uwfv6y5UxCIeXn0JoXRerKiyg/L0W9+OGWn9MHys/LMN+8
TvX5Hk35ObSBxPaS7HzKz8thj2ypjLhyys8rkM/YzxlKKT+HPqIRpjLvG+Xn
HzFffXw2M+w/fl7JI3uKT3mdqqL8HPpTLArmCsrPq1APfBM9l5dG+Xk1j+Bn
mrGvKD+H3mLte+xeIeXnNTwCt5pwLYfyc2j9h3NPnc6l/LyWR+oj6nQ5BZSf
1/HI/J4wpbGtlJ9Dv9SHJQooP6+n9VkJ5ecNPPJH/9TnIdmUn0MPM7q1vjGD
8vNG1Ivd3CvVeZSfN/HIk7tpCq8bKD+HfvAoaZBPIeXnn3iEfyJFhj0/LODn
0AtNq85YfqT8vBn5yELK0zed8vMWup7Mp/wcWsCTsyg/b0V+XHUz7UYD5edt
PPL2jQhKa8rPodWTxCrCcig/b8f4PFKf35NC+XkHj7DbbeQ/fg79qrDaYXET
5eedPFIWILZ3ZzXl512ob550cUwrKD+H/typMrqwkfLzzzyyYesdZlQD5efQ
S/6u2Z3aTvn5F8T/hDrnA//x86880nuKPeFC+Tn0gwPv5WpKKD/vhn+7G9f+
+kT5eQ/mr41vBi+roPwcOtrXIb2vhPLzbxjPuFElt4opP/8OfxnTKuuYQvk5
9NIQ2+y1hZSf/+CRNztNA8JzKD+HRpm52D2G8vNetF/jw6m8XMrP+3ikytJ4
Qnou5efQTecyp2/Mofz8J9aPjYHvJqRSfv6LRy4V1tRJplJ+Ds3MLVKTzqf8
/Dfdv8il/LyfR0rEZwVw4ik/h5ZhwXUO5ecDWC8c3Fpgkk35+R8emTZdo4t5
T/k5dBCx2lOQTfn5X/hDzZ9uixLKz6ErnxzfxZ5XEfDzf6jn9ktv2ZBH+bkI
Q+xUzpeYNFB+Dj0tJF2mNJ3yc1GG6I6SXhKUQvn5IIbs6PL1KC2n/Bz67c+A
5RbllJ8PZsiTYsXG8RWUnw9hyOY6v1Mnqig/h97rbXPapJbyczGGTFz03dC2
gPJz6NSRPwfmF1J+Ls6Q2N+h+k5plJ8PZUi56kHNudWUn0P/CbQpXNRK+bkE
Q57+TJyhXEz5+TCGsJ9fbE2l/BxaTHAgivLz4QwZLK7vv72A8nNJhrReWDpO
7yPl59AsJ3qRQ/n5CIacGn62e8RHys9HMkTrTsw2qSLKz6EPutvdtc2n/HwU
Q+JXXxaVyaX8HDqMP0PqVTbl56MZwm7Xyr6h/FyKIblmw9f151N+Dl2D6PTP
ovxcmiEz2Q/GCik/l2H+x2cE/BwaYdGSWkT5uSxDXo7uuGZWQPn5GIbMLlkx
+XoW5efQCiOW9U15S/m5HENUDh6+lp9G+Tn028SVJ38UUH4+liG+RPrK+HTK
z8cxZAV74DCd8nNo/5efTQ6kUn4+niFDb8+wVMin/HwCQ9jPAa1zKT+HvqnR
Pm1iLuXnE9H+JePOVKZSfj6JIWvScp+y9bmAn0N3xW7Y6JxB+bk8/KFo1JmN
6ZSfT2YI+zkA+Y+fQ5du71SLL6P8fApD6k+1mzxOo/x8yv/7l4CfT2UIlhF+
c4opP1dgBOus+AzKz6FZjn0skfLzaQzZ8jAu9mcl5efTGYGfqxVSfg59dcFr
98Yyys9nMCQoNGHs9zzKz2cyxPVXz6DOVMrPoY+dL3Iel0v5uSIj/C6ugPJz
aLIgzNL9HeXnSgw5+uh3ntp7ys9nMaTi1K5JyumUn0MHzeywtX9H+fls9L9w
QcuEbMrP5zDkyxHp2kuxlJ9DC853JFF+rox4UH9Qc/U95ecqDEn+21EVUUH5
OXSEfOvDqFzKz+ciXnKGDtEuovx8HkMiN+1y35FE+Tm0o8f96a6ZlJ+rMmS8
V/GwvYWUn0OLbKuKeZdD+bkaQ0Y+7p3+MY/y8/kMYY+3aRZQfg59+1X2V/+3
lJ8vYIgau0B/R/n5QobYf6m/0ZhH+Tn07Vz5G2aZlJ+rwz4t1SabMyk/X8T8
b74U8HPoLt2IyUYZlJ9rMKTS9c2n9gzKz6FDH681Wl5B+flihnTYK3Q8LaH8
fAlDpozdv/FbDeXn0OEne15v7qD8XBPvbz7i8vAz5edaDNFmF1oNlJ9Df110
pzuqkPJzbYZcKtKPisuh/HwpQyYxb5q35VJ+Dm3ouTotF/HNHqO3WMaQb9ux
Isb4aS//kj5oOfJTpo66G7ue1lQJeAJ970n+qBjYr1N9z2mDFQyxmq83c/gL
xINaoMlnaMflPmOmsjxOuVb9hg4j/L4c/tOrOGn0YsKQbX2Zzc/wPsNpO9or
oO+MXJiVCR0sf/Pd6ZUMsUZ6GwF7iY7PfzBtFSP8zpFdP8hKnnoH3XxcLGAW
7BU2au2OfasZcsJmhGhSMuJhuMvCkWsY0hb31eUbnmcpljgyFJqrtUq8B/1P
QNljrMuQNy1JR85jfhk7sDjtJ7TMQo89gv3WviP+9/QYYqbXvtwL9UpGz8sT
ZC1Dfp8p8ZwBeyl8bt/WBC3ZkR4/g50f2pQWuK1jSExTjJE25rPCJmbEXH3Y
X11VXgLvV66735IP3am6eSsX/udS+THFzgDz1VnFHaHwn6rSsffHrWfIxsCs
d+OhNQq3OsZDD4/dmu+M/OWe627M2cCQZ589c7fBNVoy36sN3siQn5pF57uQ
H3TSxCWDoO8aLyr9C3/wSVzVbLCJEe63sPutcU7Jn6HDzg6rikO+MYiKu3fD
kCHV3lh4Yz4KDO09tngz7Hvh5qIzsEd/yEKjj9BSSP889rxh8CFVpy2IRyO7
2GS050Xgs2HTt8KfJzyJKsZ6Rdy/uekdNJs93+I6x3d60j4jRvh9Ee6P8bK4
O9IY/hKk3WQF+6BqPRoKbcsCWtSPaOWWbdswv7AHpNl4cJWZ9wv6oqdF8Wes
rye5bJLw286QQu1nvgpx0oJ9GbKDIc+H5qx+gvbmOKa/bYI+TR6o78N4KToM
8nUzYciIvLov49jzhljWzTVliM6OnaGJGP8y6xObP0DLmYgYicN/5++JUrE3
Q779uSnnRKg0ucT0iI/fyZACneR3l9l6yVy1IR76y+Enwyrh/9qm+xM4uxhi
dFL6YAby/U3jJz6DzeH/7AFa5MNOwwa7IGjB33VA/tBdP8VwvQXm0zkeFabs
/KBnpvwFmv08MYetl1beFrvJQXtCDi+ezJ43XF5Yt5iL+E/LG6ON9Uyw5qg3
H6GHTbpvMQfxI7rIwNuJx5D3B/un/IB9zNQuHpnOMGRDkMOkYuSLMOWUjenQ
i1fc/PMN75NU+jt7P58h09O8wo8hfiynaQ8ZZcmQy6+OjmnBeCTIH60NhWaP
K95He8eOD4vbthv9ddjKuc2eR5f97PULupobnDoc/sZ+BuFnhflTZW7MVKxH
FYZbbVi5hyFzji4a9YM9b4iw/AT9O9936hn4f6FIzaBLexlB3jVF/1QGJtTM
3Yf2J4nOM4f/uPRti/0AjWV+QhraU9Xject+P/LjllIblj9rfM61GW/NEDa9
hkGz54TeQN8p2r0gFPZuadJV4h5gSMORN4MKEI86dedEhxxkSFa2r0kdWy9V
JlQFQXNi7HiPsF7tLv0Vvf4QQzx5cjaWGH+DQo2bX6DZdXsG4i8w9/ChmzYM
6XaqcvoF+w1kvtBfYot6yg4ZBO83TmubWQn9Z/8oqRzkmxeJiiJnDsO/A2bE
DiBficfzKqcfwXXpi6LrYU9OlF9UOnThc1GD1cgf7L7qfjuGHM5eu7UQ7ZV6
IXdwlD383QR34Hn7gresC4N+0y76zQP9Swm8NmO7A0OU3Qe/uo16f5J/1t9f
0JN35ku547q9r9hHv6MMOcBOqGhfrtfKyJXHGFIU+PR+Drt+YI/RQS/oeLd5
E+oVp6ux1peOI34vNGtfQ//KXH/ozXPE/PGi8kEv7DXfZcH0AujdWsMeq+H3
l5wO/rE/gfwjxW44Ix4cn5aPP4l4ca7r7kpAPDh8Cn8D7TRZc88ajPdN22nX
uacY4XfsWB91WpvvH3KaIefvXlVOhX1199zRDYYepDuXKUd/7zMlChucYL8J
f/ZqYv7tNZce+AJ9cEnyko1svWS6sezmGdSbkgXTbNGeYONLYUvOol5Z5eEi
g/6Kbn53rRI6ZaOeFw/xbbZedN+ZcwypdftsWob3hektXzPDGfO5d5qpNJ4v
ucpxaga02qXw6fsxX1suj/y93wX1E/uBO9qfoNldMuo8Q45Hh63ZAz120bzQ
MGgWF/7A+LF5dfsF/P5h7CZ2PshQfrznN7SvV9fqGsy3Ckr1q+5fRP6Nnjm0
E/nPcdrkKatcGfLprPlG9jxLobzpr0/QHt/3yf2B/6ugkLnkhvokcfbKM7CH
i2zBq3mXGKKaJRrvy64fRo28UgDt8VPOOoadH4brWzlcZkhSRLDhEcSju9iF
lROuIN5GBC8JhD1aRJLlE6BtfVcsrcP7ycBAH/cq6uMp1RJXkM98+jSLhlyj
98Nfu3vsXwZDT4T5d7Px8Pn1pQ3ueP/SNJ0D7PqhrdPyK7RosvxyJ/jTQNNs
cus65rtp6dYWbL1UZzlJ04Mh25n7XhGwJ+tGldAHlGoP2MG/xcuqCs54Yj4u
KzX8x64fCse/mHGDIabsBiPyeUyusVsGdNIrz5kSiE+pLA++9U3U15ff2QyH
v+9Ly1kx+hYj2DfezsZDosTEcOi17B90gL9Oil/zY7sX5qup5d2c14iHqLMf
fkOXr7FStcX7ckPfPL9/G/ZgDyqh/4ovfl5c5Y18dYxdgSMeghcxzdAbx0xz
WMqupwNtl1/2gT8mDrsgAf+d7x8yXvUO8qmXLm9cJOLBt/VbAfRW9mAH3s/6
hYMvQ/i+bRZsPaLtyX024S7Wr9cPTrDFeNy8eu9CArT8cP8XLoifTtdyLu8e
Q9jtGNb+ui5jlon5Mf/bz73vtHncU+hfWB6vY8/zOV7t2XCfIZnHbxkcZ9fT
Dpm5X6H1Vd4+/Ir5Mth2yNNb/lifXkm9w8H6lj0HqvkA+cc/9ZQj/MlszylO
FTS7z7udjQcmRvvsQ4Zc0djVxOZ7SYvvcjMDGOH+JcbX0nR+dwb0M+ct+n6o
vxOMD+RYB8Le7IYb/GPs5uCg0Y8Y4f467Gmzvsk5HNr63HKlrdAZegoWOx4z
pN3spP8ztFdh1S6tfmhp9oNadn8JdaH/E4ZYfvJOHo/2FWoWf1kVxAj2AVrw
e5VFUtnN0PqyX0QM2fN8ahueXA6GfVcv6R+M8WI/01d9ygj2QbyQHzSU0nYV
Qjc2BFetQT5ynyaiefQZ6t2w6FvfMF4t8stkJz5nyLRck0V+uE7GH/+cAG2v
dPDZZ8xHPrIRWbwQrOd3KprIwx7do74+EnuB+m1cuOJztMdg+NyzT6GHjXVV
T0R7AsX27tz4EvGy2UYvF+MzIPJocTe0+gJztxL2PN9ArbTXK/izqcHtm7Df
i75JXZqvMf/lVa1OYeeHbzsyq6AXsweYMd9xPt8MPBvKkDh/Iw9/dn5oy3ea
GYb1us9+q3nor/QnSbNM6CPjeJePsOf56tZqHAjHfPfSQlcPz0updJGSioD9
e26V2OP+SWWJHeHQElNqazQw3vaF/ek7IlEfeZ3qVEV9lpu7JKAf2vhv5Jsj
sIdilt1p/yjU61PX2lmyPC7tlcnqaMRf/bGieWw8JHaot0Bryj2dH4X+zI+f
NfpKDEO+b8JC9g3iIYrfrhqLeoWdIGGvhlD/d4XQ5T3vf0QhXtl55Wgc1utG
S1OL2XgIHndqYjze5znsJ3veqDPQaMdbaNfajdGdeL6u//WFzBust3IQuPC3
+77ZI8UTYP8rlzX9kP97vYa2PYVewR6EQ35h1y0b3zJCvor3B189498NrV43
VzEb7xd1iz/hlYjx+j0rxoSNBxQcWklYf0sH3TwA+4Y7qS+ohmb3aaphD0ks
JM4lI18UZG3tYNfTDs9bZqagXkk+MGgE6psE25aUTGi1+g87WT4x9sCM+wdS
GeL+OtitCPFrs4fjKJUG/7mQZZwM+2cwd40joFV6vatvYrzYv8Nh8g71bnes
bCf81xELmgHopU8+v1dFvik0Nmz2T8f9iV6d5bhfZfOV5NUZ8F/2D0hhfXV+
fca9FuikE1XRZsiXVXqDj1/JxHo68+hbf/inxiodI7UszAd8s7vpbL20/KRq
ETRGFxGHeNCMHnbsPfI7e4AH7yeLvjVNzMZ8Jv1ktncU4kFNLekttODvlOF6
t7L1XSaHIUNZUAN7GSgFHRXPZQgZN3LCdYxf4LTGLc+gszT1wtai/QPyU+dt
ysN8t3qzxgn8nv1uogd66aK5euYsf5D1bvTKZ4jeqp15j/F78dFFb7U+oP5i
P4jHeHOGj/athr5ourdlEfJrjNh6h3MFmP/e6hc9gD2kRV03KxYygnknJhzx
MJCikgWdtDzffzH6z36Xc7AI+c0NhXww4uGbdoNUMUOUUrtPicN/7D8fTYiA
XqgVqb4B9sxtC/MxKcH4vzm81SdImih9+mw3AB1rpG3yD/Z1qlM2fFCK+MXy
zATXyyqtlNeUMcTg1Och/ajP55cFiLWW0f2vCGnBPu6VcoYoztjDM0R/G3In
vlGrYEj8nYLrrL9qZ233LoJeNJrryWHX05gGjn3E+q3F7ZQ3/LczMW/jpErk
O3YCgn1044fPSYRWv/zp9nb0936U3hB+FcZvmZrcJDyPPTcrXo35SG+XyETk
O/bPDT2Drt41cNAQ8RQc/NtrUw3mY/EYhZ0YX9FHiw/3QC9nN+rQHzP/Ixtu
1zKCed4W7Q/3fTlLuw717tQv21TwPsnb7YNqoM0XzHizHPa39FSqOVeP+uyl
b4sb4p/FsIoNWM+uwUSG8R7rdv9WFvR5ZY2TD9AeG5ePNgcbGeH3UC+lSabT
2PXSTWjvKCtZLvqncGKrUiT0teH3DgxGexwd3EVNP2H+dUPhifYU2r6vGoC2
zXMrrMH8roKOPGhmhLwD/nl+z6qba1rgrxsMTRrg31WM06FW6JkjD1lLsvOD
RZz+1VbMF0uqw1aHIB5Me2fOb2OIw/ICh3qMb4vxQpFiaIkWowxltJ9sPlR5
rB3rqYEtxXcwfnfWP4ua1AF/Qjmigv506zV7JkIP8p+qJ4HxN1g1/SC/E/VN
zMQKL9g3ENP20C5G+L0OGw+avjOeQ59IPd1Uiv5swzJ902fMj+/3OE5Be16o
yXzsgU4f19W9Cv7Lfmd7+wvit6sjSQvjy56D0P7KkP72Z2TeE2lB3VUD/Ts6
26n6KeJh8qC1zt3Iv//EnEWg2e+ilHoY8jTRgpcM/06RPfEnCzp89UDqbcTX
pNFR5Qe/MYJz0rnIR/bDe8KlvzPkHGeGvhSu54qpXo+EFnzPhPuVRPfvN/2B
/GbG+22B9jgNPNb9Ax09MlDhONrPnrt/2Iv53J7I9CJ/sn93bU0f6oNui8iF
7HoaZXgrtIHPvv4dsE9Dm1fY1Z+M8DwpxnPpp4Jr838xZHXIX4lU+Ct7TKgY
mt0XKHmEeKjUX3P8N+IhOl9ZHfbXLbswVb6fEf79Bej7hcm/E6E99pd/uQTd
l/unhD/AEPbP9c1D+wyztEKH/mGIGbN7UQ/mg+A0h6vPoaddr9N7z8ZDUuge
w79YX9ms1ZyH8TKL71r1DXqamOG0HRiP8Kg5U7z/MWR/YqSsIvozImz3L20R
Prk0bP/Psbjf8sXD4hrojsO1+/0QHwnB1a+cRfnk8PuqUzNQD419NOGK0iA+
+RJSffQh3m/jv83qPbT4Oa/VV9C+TF/PlYcG80mfTpJZ5HPEw+1ceZkhfGF9
Dv9k58lI6JVx5RFb2fnhqm6RqRifvJ/4Q+oa4knF7dzLP9AlM+DwyJfnXRIu
PRTnk7aeZtsXaB9WsZa6Q/lE1nfm7VvwZ40TGqQNelPhwIIXbL3kcHjSNQk+
qRxIbM9k5wfbF73zh/EF50i+IL7JgbaCYuhPc563nUB+urNH8cXx4Xzi/Szi
nQbe383w3OQl+UL7s/ODhR8/CXqU6mS7+3heoGnFCssRfNJoc9I5De0ZMJab
KDGSTwYxMqpNuL5t85Yfz6FTEhbalGD8Xqy/9sFwFJ/UTlotYluFeFib9fwb
dMGJnwu3IH9zVom5eo/mk8VtUWvY+TJm+UpmqRRfsA97FfWYtNbp5bXQHq5v
471Qz+xfFDveRZpPfHddPeeA+TpF7cc3JRk+kWEPUrE8TmVB/nvowJ2v2lai
HmTrwkOyfKK6vZg7kV1PT3t6QWYMn8xp4+11wHynNPkTNwp6PQvAUL85jZ+2
zEyOT1rnoQKqQzzImo/7C+1zafqjQ4iv+aPv9Dwcyye3VP+s34r64NLwklzd
cegPyos/bDyIST9tg96/wS32EfxtqejG89fG88mDFOlHW9nvuwfcOAsm8InY
pqhzSxEfnX1p2iXQgr9Xg/7qfhMZ6ziRT/JlLIcYoz33Py/rlp/EF54/Rr3X
13Y8Jwk6SWKi+iX4o+GniCBLeT6J+TRjThvWn8F1X50lJvOFPLkU8VA11yIE
+tIHicUvMT+Zle3V2jwF9vNO/bwU9ggvfDTmO7R7i/qDGrSP3Wfznsr/33xh
mSWfvVSBT7RGvTH7zM4PaSZPaqHPWmrbn2DXD0m3zrlM45PQlHlT9ZGvbOI/
7Jo1nS84F94F/8qMGqGZDf26SXlsIuylELZO1mYG/F2u5tN01OeOL85/lpkJ
f0nR99VBewuDk7KioAvy9o3dC3uoPBp4ZKbIJ81i5WuD8Pvz/ppn/0L/gXt7
1kiTal/7nQFK6C9J/FKL8de4/Xqx3iw+sRcUPogHz07pduhb0uPO6qHebrk6
u+vabD6584OZPQv2I26WmQvm8IncYczkGN87Lg8CS6D9VAyGJbPfszpVOTkq
88lOFvjBPgYnxptNVoF/npHxX1pA+Tk0m1cr3lN+PpdPJibtVFiZTPn5PL7w
+8hMys+hW+UMlxcmUX6uyicfLP8tG5lJ+Tl013eXuHUFlJ+r8QXnVj/nU34+
n0/+6i099DOX8nNopDk7lr8J+PkCPkmN6/6cWU75+UI+MYho6o7Iofwcmj1e
pviO8nN1Pvn2LG//uWrKzxfxCbv8mVpA+Tn0WAzX21TKzzX4JFwHE2sZ5efQ
yM7L1N5Rfr6YT/a5hwwsLKf8fAn8Q/1CnnUO5efQSounll38SPm5Jp9ckHQc
siSF8nMttE8r1LX3v+/PoUMyTj93CKP8XJtPTin1t+xLovx8KZ9I3lFx2Z9K
+Tn02IuZbR0VlJ8v4wv/fmI45efL4c++M1TY/WMBP4dW6RsUviqZ8vMVfBKx
bPTnvI+Un0NbBdo5XS6i/FwH/vw8y2h7EeXnBNc3eb9LS6f8HNpCtWHpgmzK
z1fy/8d/Bfx8FZ84Hv1V6vqO8nPonVher0ql/Hw1n7DHeX/lU36+hk9ebMrb
XFVA+Tm01ojmVx5ZlJ/r8snXi4uUbQspP4fe98mCy+4PCPi5Hp84Z12bbp1A
+flaPqk6mz96RgTl59DHNlR7mSdRfr4O+br2QcLvTMrP9fnkefunY75vKD+H
Fvx9jzzKzw34JCf8xvZT4ZSfr+cLz98nUX4OXft31yLL//j5Bj5JvzB4mmkS
5ecbMX/0KBrbZlJ+Dr0qr/+f5n/fn2/ikxbRuT0dGZSfQ2++5n1IJpXyc0PE
84OLNrwEys838wWcSiaZ8nPo9pk7zTf9x8+38MnpFe/dJJMoP9+K9myJvWQW
R/k5NDvdhb6i/NwI+Zr9kOE15efG/P/xPwE/hx7fefHglULKz7fxyfLue/MU
Iig/hz7Jbny8p/x8O588/PF1d0AM5ec7+IRUk3PHCik/h/Z/v88wq4LycxO+
gJs9/I+fmyL/XbwkPieT8nNoi96OTcfyKD83w+8fP9SblkX5+U4+sZFxSXqf
TPk5dOyA6/fK//j5Lj4pl3Y9oJBL+bk5X7gfFk/5OfTs4qK1dYmUn1vwydA1
bip78ik/hxb8fZcMys85sN+Li2nL0yk/5/LJzBjPMN0wys+hP50K7WvIpvyc
h/hjj6PHUX7O4Hnb2A/AKT+HZtcJCtmUn/MxP4nej2D3AwX83JJPHLZLdi5I
pvwcmmEPRMVQfr4b8+XKkz+6kyg/hxb8PawPlJ9b8cne95t0guMpP99D4y2Z
8nPotSbGaW1plJ/v/f/8LuDn+/gCDifzgfJzaPY+fjrl5/v5wr9nl0T5uTXm
gy1rM0oyKT+H1h6af14pi/LzA3zS40UMOt9Tfn6QT0SOpJwvyKH8HLrHe+wP
/beUnx9CvVA21/taHuXn0L8MFBSPJlB+bsMX1GUqCZSf2/JJ5ONRPSeSKD+H
/iO7KyQ4lPLzw3yyfc3G779iKD8/wic7xPYvOB5D+Tn0+F12a//FU35uxydT
3mm1twZTfm6P+uDLYpt7EZSfQy8SHPCn/NyBT5b1TVHVekv5OfRjf9uj1k8p
Pz+K+d6r4yC7PhDw82N8ErSr3lw1hfJz6FVD2b/QRvn5ccTL9YUNg5IoP3fk
C/JGVhrl59B/5BbuEI+k/PwEn9TdbzGcFEn5+Uk+MW58fDctifJzaNHA7Lup
kZSfn+IT22Olh+JfU35+Gu83438Ylkz5OfR5560RR15Rfu6E+SM7ekVIBuXn
0PFc29zJCZSfn+ELvjsYGUL5+Vk+2e3+yfzHa8rPz/5/vhXw83OobwNOrZSM
pfzcGfnw8PgcTijl59BPVet2X0yg/NyFTxLX/vnB7rcL+Pl5PjF5GZ1rnEn5
OTR7OuRXPOXnF1CvCv5AJuXn0Fox9jmO6ZSfX+QLvrOf8pLyc1fE74nKDex+
hoCfQ+866namPIDyczfE5+uDW6zCKT+/xCcbBR/KUX4O3RrPHsCj/Pwy8k3x
nZPrgik/v8InUmS/7Kxoys+hb2790KWYS/n5Vay/PHO3sfuVAn5+DfVel2Tr
hXjKz6GNt856cCmJ8nN3vpD/PKX8HFqVTTAllJ9fh7+Y/zjrGEP5uQfsfWDX
v5evKD+HVmxV++4WSvm5J5/kTtkrdvEN5ec3UJ+tt20fHEv5ObSrdaRrwmvK
z28iH3SvfiwdTvn5LcyPr7ImsuMt4OfQRrenuTskU37uBf9qP9rrFUT5OfSW
/WoBXcGUn9/G+O5GwRFB+bk31jseltu/vKb8HFrwfeEjys99+OT2sZLBzaGU
n9/hC8+7B1F+Dp22erzOteeUn/vyCcq2t9IvKD+/i/pE58+e3ETKz6EF51si
KT+/h/ru50be4zDKz/34JFM30m12FOXn0OzfcSh9Sfn5fT5RZv9gZwzl59C6
7B8AS6H83B/vW/00wS2d8vMHfILqva0wkfJzaPZ4qW8c5ecPET+2t95oB1F+
HsAns9jCI4vyc2h2u8DxHeXngXzyhPfTzSeF8vNHfDJ87tk5g8soP4eexX6Q
nU75+WM+eXVSRUa2mPJz6Ov/Bq38v6LOO66n74/jsjIi2TITZaZQJHLsEcnI
yAjdez8kI1tGtozMZJS29t57KhUyQiFJfckeiWy/17mfN78/n48+3XHuGe9z
n+e+z+7r5M/90f9qfNO7XET+PADjzfUtH9okkD/nvOhoe6808ueBiEe0NB+P
SSV/HmSj3N8hmfw5+Pamp6rVOeTPg3H//W31W+SQPw/B+P3Eu8+tBPLn4PG/
9OxuxJM/D0W8Fxow1zqN/HmYDVPnH/AlkD8HT22xup7RLfLn4YgHH8zrxn26
7M/BPd467o4rJH8egfEiKHmS0VXy55GYLzaIcDXJIX8OnmP8tq9xAvnzKLQH
g2seDfPIn0cjPq07+uB0HPlz8GCeECGM/HkMzT9DyZ/HIp4pGVTaIoT8OXhw
5PGqQ8nkz+NQX6MvjJsVQv4cPDG26+wtceTP422U+QgSyJ8nIF4ZbV/vVzj5
c7DR5sOvwm6TP0+0kfsZkzvkz5Ns2N2P5/cU5pM/B3PvWhFH/jwZ/e/Q5rEm
V8ifp6D98s9jb5A/B7+uWLp2eSL581SM90bD/Hm+Bdmfp9mwY3s2dRkdS/4c
7Dt66Kf/ksmfp2O80h+7NTaK/Dn4c5uiNQN9yZ9n2Ci/D48lf56J6+0vdqrM
J38OHjV5xqlxseTPsxAf9cyaMySF/Hm2jXKfkyjy59n0PuEh+fMc1P+0tTve
PiB/fgXj0aLAn6v++nMwT4fD14PI/jzXRpl/JYf8ObjhsFnxkwvJn+dhPLj+
YlJOEvnzq7jevR12Niogfw7eHX8vdEgR+fN8xBtaz3TvpZM/L8D83ETz0Pc0
8ufgmA+f4/RyyZ8Xor1EhHn+LiZ/fs1GuX7/Eflz8DO13K5rs8mfX7dhD41v
1H+bTv78ho3srUxTyJ+D1XrOKtaLJ39eZMPsbsxdUhNB/hz8PrfD24/Z5M9v
YvxcrfloVRT581sY79SbTb2dTP4cfDmz/vnBmeTPb6M/Mr+lcyiC/PkdGzY6
eFmGbjz5c3B4TcNs8yzy58Xof266f+4bQP78ro0yP1km+XNwo46uo5/Ekz+/
Z8Pu6Zi/25JI/hxsGGcXNiia/Pl99MdnL9z5fo38eQni03p/XPplkT8H83R/
rmHkz0ttGE+HOegm+fMHNmzzjG7tbcPIn4O/xy8N0sskf/4Q/D5rFfdPsj9/
hPizw4fBOX/9OTjCIXOkkEz+vAzHy9yUeyyS/Plj/F275QOWTP4c/Hf9kOzP
yzEf4AtEssifg5e0HfWBv5+X/fkT9D+t1fu4RZM/r7BR7mfhRv4cvHXiwrPj
48mfP7VhB8MeFJqFkz+vtGFDjDbGjPYifw6uv89vRsh58udV6G/OLitr4UP+
/D8blpzmZ8D9nezPwbKfDiN//gzjVdKK/K2x5M/Bz/qwttcDyZ8/t2HRgx5s
jYwjf16N82lUFj4IIX8O7qBQ27DXn/z5CxtW19j6/LTL5M9fYj57xn/M7VTy
5+D6Xkc6JwSSP3+F9jZuaPK+fPLnr23YNpUvt4NCyJ+Dx77wMhseS/78Ddqr
sYt3P3/y528xPtYVploGkD8H88+tPwaTP3+HeMpy5dFVqeTPwdnTHmVE+5A/
f4/57opumT0jyJ9/sFHmu/Eifw5esfDGiKoQ8ucfMV/Wm32mIoz8eQ3a20hM
qDPJn4OX8A/2w8mff0I8M+dPj9NR5M9rbZTrGzPJn4Pl9WpZ5M8/oz7VVR79
kkj+HHxMcevW6Czy51/Qft6+6a8eTf68zoYt+1HQsXs8+XPwlXcmB6+mkz//
aqPMZx5B/vwb6vvlgeEfk8ifgztMeqZjW0D+/DviX/PIPyOukj//geONDVtZ
nkX+HHx4x7lZ51LJn/9EvHRVsOf9tezPf9kwxc5CgwWh5M9/0fMPJX/+G/1z
3pAVLzLIn4PNGu/utyaU/PkfxAv8RaAv+fN6Aivds2Giiz/5c7ABD5yDyZ+r
CMxrjVemSRL58/oC48uvDKPIn4Pl96Oh5M8bCCzKcOG2ggzy5w0F9tJjk7Nr
DPlz8NJq/xvD08ifNxL+rQ+Q/Tk4pNqvzjmC/HljgbUwjvfQSiV/riqwZXxB
TBL5c3Bq9wRr0wLy500Ehta//sBV8udNBTaks3D6VA75c/AM/sFtPPnzZgIb
Koyc2juV/HlzgZlbY0Z9lfw5eAVL62T415+rCWz7gUZ1DdLJn7cQmDVP8BNL
/hws+ZXPNk4jf95SYGrPxqc0CyJ/Dh5XOCN4ZzL5c3WBzZ16s7Z1DPnzVoIy
/04s+XPwhOV7NdPjyJ9rCMyGD0BR5M9bC6xy06+9jyPJn4NVDjh8b5JK/ryN
wPZP6jwpNJf8eVuBlU0Z/7VDFvlz8Gf32vSPueTP2wnszPH1+m6R5M/B8vqO
bPLn7QXm69IqNDiB/HkH1IeT6g5GKeTPwUOl1p/3RpA/7yjI3xUu++vPOwlM
O2OXU4t48ufghCbHPrdIJX+uKTCHNd79NRLJn3cW2DWz37qOCeTPOfP8FOnk
z7ugfBILAgeHkj/vKrAKjXbBbinkz8HzbmwYn55C/rybwKY9WdXkeAr5c/BA
l2nmb1PJn3cX2E/L3e+NIsif9xBYkBNfcE/+HCz72STy51qC7Om0ksif9xSU
34elkj8Htzw4InRdCvlzbTzv1FPb/ssgf95LYAEL+QSa/DnYZ5nBK6sQ8ue9
BeX3KX/9OTj/dZbf13zy5zoCu616rfRWGvlzXUG5fuEu+XOw/D1TMvnzPgLz
rj1w8lM6+fO+AusVZzHYOJf8OTjZXHvg2avkz/sJ7OqDjQ3X5ZA/7y+wN6uH
tKuMIn8OfjXqbLFHNvnzAQJrMj9k8/RE8ucDBbaTJ5TLIX8O5vNIkyzy53oC
O6a3tmVJIflz8LxRS7sNjiN/PkhgDSJVNCqTyZ/rC6yPY91xTV/y52A5X3cE
+XMDtC80n7ax5M8HC6zV5iOW+yLJn4NnfnFdnx5I/nwIjrd7uVCQSv58KNpr
IztV7Xjy5+DhGct8xgSTPzdE/fgzfFl2IPlzcO3jsAG3k8ifGwnKfcZiyZ8P
E1jXF97xLWLIn4MvjvaPW+lO/ny4wDy7PRpckUr+3Fhg9ptXXVBLIH8O/rv+
RPbnIwQ2yHxHnG8g+XMTgV1vslZ9bCb5c/CkBlub9wokfz5SYBFNVzqPSSB/
PkpQvu/yIn8Olr8X9iF/biqw3y0ehpxIIH8Ofm5q3KxVHPnz0QLj6dZmpJE/
ZwLj4dSXLPLnYPn75BDy52MElrLjdY5DDPnzsbj+8hOPBkWQPwdPkT63TIgh
fz5OYM7vj5pZBpM/H4/2dqxUd3c0+XPwO+0Encf+5M8nCMrvIULIn4PbT1fo
7oshfz4R/eFMfZtm/uTPJwlslGi4eEYs+XNwdJKth7YP+fPJAnvW7P16jQjy
51MEZsZfQMWRPwePM74dPjaY/PlUgd0o/KK1Noj8uZnAMoumu9kHkz8HX+l5
sGueH/nzaQILfVY0TT+U/Pl0gW3VRQ3wIX8ONrfZPvBFGPlzc4GNljfmI38O
7sMTfUSQP5+B8SY1rPZhKPlzC4FlqOU5jc8ifw7W5g/Ch/z5TIEN4Aswfcmf
zxIYD88nJpE/By/kG34FkT+fjf5yVXHpkhDy53MEputbqP8unvw52G50p6qc
UPLnlujvQ07nmyaSPwfzbcwMQ8ifzxX+reeS/fk8jCdnLt//kUb+HPzp+OyN
vQLIn88XWM/Okzu4+ZM/X4B4QsegSWgo+XMw314lPoD8uZXA+p0aP8g3kfz5
QtRP/kFSIPlz8HmLrKeNvMmfLxIY395mRBT588UCq883lAwnfw6ODTlZcyaZ
/PkS/F67dsjnZPLn4CGV9W/1SSN/bo32w5djhpE/X4r21tndaVcY+XOwNk8c
F0H+fJnAGmsErewQQ/58ucD4ctR5SeTPwavn7gyPjyZ/biOwwqBLy2xDyJ8L
Avtmft3BwI/8OVgrcv2KU2nkz0X8f5eo9p7R5M/BpR4LWnvFkz+XhH/xvuzP
Feg/wt1m8ect+3OwvH9MFPnzFYJyXzkf8ucrMf6cWvR7XDL5c/DxVxt7vC4g
f24rsC58w68Y8uer8PyWF0/V4v5h0xzDLHBfnbW7L6A8fq472Uq0Q/m9d0LN
QHuwu/66yWr0P9eaR54o12DhiiZXQ8HbInPXeGK8amwz3sdijcDubW6zo5iv
J1mye2ctOGX3uU5GGE8SF6TOP79WYHcv6XrEoP1qWH4dMnId7tc05LoL7p/n
Ha0AT33f2Xo7/57VbN2rffbon755/nzMv89A1KS7XmD89bkT+sONmChdA78s
7vd9HO7nxqheO9ZuQH/CdTGuV8d46bw2GwWmzwNlXI/jUPfBCWDVYv0d4/n3
SoNKWyzchPJIOO/ZGeWl37/ty99gNi37wEg8n8M6Fld8NiP+qfLTf4/2y/dt
nLgF7UdOaI720DXf4RV4mxUiMe7jOjace3yrwNYO6KNWiP7sTRtmMHibwJoO
39/PkOeDVt+hdh98y/qFhi+u36NZYvU2BzzPigu3et1Ge2hUm911u8DO9tlu
Zoz5vYWKvkcWWM43yb/P+Llqm7hDYBsevHDn9Ufla8CcpjsFZT4IxB9Wn6oG
hYGPR4yK6YXnGfOue/OZuzC+Puy8YxniAZ43vxYsvz/F8fiq1fOOON7D2evN
+XqSimL3kbvRH+2z3dcG9at9mfrWCnDbiOj4vh5oDyVms/fvwXxEdcykEJRX
/p1Den32Ir6w2qMVguejVZTT9Dr4r0/dVvDnv7X7BCa87pRtgPp754pJZpv9
ApvFN+DD7/tnbnFLABd12D4oHb/fnxKzeeEBgY3pl3s8D+fn+6D8Acvf26H8
eVoL34OIty7o2I1Gezwepmgy6RDGcy6EEc9UB/pWvQIffrNvQHPUH+b3JP24
E8b3sdWGm1H/L3h2vjj4sPDv++qai/M23QffeG7f8TqeH89z5XBEkOPGy6jP
vqdu9u92VFCuR8Tffx5rrpoNXuHaMDCIr791mlQpHkN5ntco74byDN+3L62p
M+ZnV6rNI/H7xo4Z58PAgzJNR2zC760dfmyYeVxgHhPez8nk69E3DZvxGdzl
beLTLbh+DfsN/S6cENju4pSto3F9tnYRjUadFBh//MIdDZajeF1RAeZecTXa
U2cb3dT9pwQ2fZCB60u+3nCJzbk+pwV5XUsv1J8bCzzXXwfHrX0X0Q31Tcfy
0fR1ZwQ2NnZuLPd9jhYd+rZ1QX9UNWOOEW8PZrMbJoLzjmhOy+Hfd0868WTh
WZz/8XPnMzj/4bHXkv+AB8obxKE9jFJ19XUV/u2XYGI8zn7SOUGZzwXlwffN
fA0edOXVCX0c/82gFN0T5wXGPz/i6/En9K+rP+SCwFw+ux1+ieN76Awpvw82
7xtx9tZjtAettUkOFxHf2Nxq6o3ysega4tLNTWAnnfqeGo/7C+xYvTYbzL2q
Buq3SlttM8ld+Jdf0UrdWqfZJYE1L67T3FuM9tDMTSUcrJv+cKY7jqfWuKRs
pofwz3/wvLufwTyO3Injpf00P3PBE/PfJsM6WaJ/av/1yJpRXgIz1TJZa4P/
X/spb8pTcKvw3WNHoX/Pf1e/9wFvgW0xuLExAn/n68r7+qD+PtD6zedb2545
PLoONr6fu3oo99MV8fHrfNH/nYp6+BP1pX9Zzam2fgJzPOTDPFGe+0v0VieC
EcYtGY/+4/Ed28mLLqO/S4hoUI32alTkr13PH+13oNXueNSv4wWVv33B78aV
r//M28OVbg8nBQj/1hexTKu41+DksqWBOag/F1JcT54IFNieqPQ9Bbj+mvg7
q4YEIT56Iz5aieudGt1yUgnY9mv7+86oP75hU3tuDxZYTisEMrw9BB781S1E
+Pc+yNIvuzQbrPc7Xncyri/c83eMFCqwYMdWBSfRP6u6jTjRLAy/n5M56ib+
39p1s2042OKqTeN+uF6+LGFWOPrT8Pc5Y1D+Gs7venwBS/sTVPn4ZOvU7+eF
CMwH8pe8/43yydknlYyKxP3zhVU4XmdHn+inYN7PzuXzB4dy5wNRAqsztTzQ
GPWLp5HrGy2werzA0D/o2M8dfwPcps9yjZwitAe7093tY9AeVZcM3MLfLymK
vreNFdhy39An03A8RK33E8Fy/g+UD08btShOYDd9tvSrQHxSuWDvsXrxAjPp
XHNTDf2ziWW6wg/M89Q8RzzgYvF97OQEgV3arZN9EOX5xsyo2xtwllFlwRqM
9xMmrf92IhHjy4BJ+QzH8xgbfndIksBGfrcOn4Dz1Y16FVECxt0sf4DrsTDW
Obo9GfMNJv78wf300OVS9xSBHYjN82rDxwd9jzE54P2YDhujv7Tq/7CLIlX4
57djdNp/bZYmsCfHLkacRvnx9+zh4B3jnsZsQnmLXY+Hz0oX5HUAXVAeaR0L
D38Bd3p24VwOX2/YtrF4MUOQ1z0U4nyY9TDTTIG9rQlTf83bQ7NdnSvBo00q
kpejvLUaJ385kIX+1bLE+yKeL3/v2Tcb851my71W4fx82ewNMJ8e6qM/4+81
7XMQf+higon6uv9TkE27KwLjrxeO8fbw7plpEnjeuMpuZk/QHl5paS7OFeR1
AuUYn/ht1ssTGP/85hmOx8dZP3BGytneI/D/rOxeyOSrAnM7HZpzG+3jQonG
oTdgeV9mlFfNnenLT+YL/9YvTy06PGpogcCqjn7ZqoX4kX+3UAqW/SN/33pF
pXZ7IeK1+i2MNuH5WaKad78msKFtt6QWoL8KT9kWnAOWO1Y8T9WEuAOK64gP
u9fazUV5WUd/XNr8Bp6Pxep1Pfn3e2EDR0aA7ZbcWyC/b0VYOrsI8UHJ1Bd6
uD5bv8s1X8Dy+hHMH3M8n964eBPzB77wEdfT2a1rkOktxA9NjN//Qfvb6Lpg
fyVY3u8D5+Np1w7eFtiryOyB3XE8HefbI/rdEdiZZ71c0lE/HJ1atC8Cz6jv
tuEDjle6b8pH+2KU70WT79b8favjgevt7gpsldoIrY24vsMOWQFJ4KU8gQiu
n78HW3zv//NXE3vjJSr3MR6UJenfwf272G0yvgyWv//G83+jiGo7pQTzlV8D
Vb7y9bc2b9+/AWu29w2Pw/PjX2mfLEX9+lAiOOP4dQtE/6EP0N6Thu56iudn
Yem9pxScPHVLyQP0r0EWjxfteCj8+36Xb0vT4xHiU9cR+a8Rb1lNsmxzBSzn
kynTkN/zKcrQPxz9+V3rOdqD6Y2C5o8xnufs2KaC/+ff7UaApbK7jOc/4GnT
ZpcL7LMNZkJ4vvI21mA5HzjGv7X904zcngj//HK+zjeN0RUCW/AwKKkM18fz
BlWCuefww/EcutrnH3wqsOErIky7ob7zff/6VaL/nHwg6gDKF+HpriJw9INT
r0xwvv3qva3WVwlsSfrnZWmIjx43W2bY/j+a/2B8NWp8qVUymG9304d/r6Ty
4PXiZzg/39AG/V31z7ZXVZ4jHh9w691JtF/21cLnMjh2Xnf1nXheFz4d2zml
GuP5g0Kz3+Cad/nz34JLWteMuYnjmb1qOPTUC4wH/crzebzs+4ypG74UlPu7
cB9XseNVKZinU7XB//M0IjteCax9Rt/QObif8JJarx6vBfZi/60x58A8Lr8C
7lDTZI0fysu6yG7eijconwnJnrNRXrzdq73F+Tw2f13Fx4fc/1pEgs+2WNXv
KNg2s8fL2e8E9qh8zZSWaK85KYuu1IHLN3snmWN84XG+23vET+klrbrweCn6
rsPoD4IyXz3q342wVnOrwP5LEpocw/xEJ2iawaGPApN1P67f0c9JrX+NwOwb
BrU1wfMp9bxSXQQO2ar9KR//r+9WL2f9J8w/+p7RfMjbg+tIj/a1AqswQ4/E
37ee2rotGVy2f7tY/hDtwTl2zpLP6A+fmq5fhfJzcfowqP4X1C+eiBDX+xZh
rD9YzofL12s4rng+pU5gf7Zp6k8ORntw8Mt6C+7NE1ri+ddtqnA/9RX9Id9g
HP2bhX2XrYbfMH5/2xMyEn8Psps/+8G3/8c/Kitc9HZ+R3/mfF3bEdfL4yyt
HzSeIF7jeeyugEPGNoiyQ/+vZjU5c8VPgbUY6rkhAccXLfe7qf1Cf3xy0jpt
lFe6RebmSPDbvVmGWzD/aT/t58w5vwW2vV2nrifBvBv9CvaeeqMb/74kf+zG
Ju5/0P89071niv5IyzSyanQ9kZkvbzXfGL93MH6TXgXu3T2luQt/3zq0z8VD
KiJb+adBqCXO3x8Tu/71RXY/qGaUNtrz/v5eFjfBO7WTFYsR7z3WKeu/oYHI
jKxa1lrg90Y9O6p2aCiy2o58ANNgJ7rOqUwG8+WeNXw9eseTaUsaiWyw1vPT
wfx71rbXz9dvLLKD665H6+L4F9SbbPQHs6zcI5oon5pm42dMVRXZtpEDR69D
/8O9zjvwHc195k34+KCS2uh0E5HtPT43zo+/b/1ZV2HYVGQzuThGfcH0N/UB
uB/vMFA/wj+tPbezmfhvvY/q+5D1Ws1F9isrcwOffy59VT09F3w8/M7jTWh/
/DuDlWoi676vXYAV7o9vy9CiBcqLZ0TE8WzL3J5Egi/uiLnhjP49p6QkeU5L
kTUsMDk0GOXZpbiN61ewnA6D+4eiGfbu6iJbdCL7cx/cH9+nirUSlfn4+ful
3Ku6/4Hl/UPuoT1kNmjgpCEq8xni/kpTRpf3by0yvr1nFK7fIGF70k2wYYxr
/TsYL/h3wxvaiOzZ+/KZNqjvlWGf1nZoK7K0qrZdC1AfTIIGmaWAh+7p2d4A
7d/Fb5WOdTtRfk/WAPfz1jNApUF7UZn/Gvczwa2qzB88fZ/Ptnq4fw/X7olT
O4jK/ftw/XWnFp55B0Y0sy4S7Z2vUz7dEdffhGeE15A9glEnkfW5NFn/Hs5X
Hx3qQ3CtkZHJLDx/K0ezers0RWZ/4rL6Yh4vORx6pNVZZLGhP66ORf+utjkn
Phes5VJnPxT9g2j/59TKLqLsjXi+xHQ7k9UtuoqyBz2J591+xZbJUWC/Klth
HtrvWpsYbctuIquYutmuIcqDh7VfwaGBWUPV8P9aCNjcu4tK34jn42CpiGM9
UJ8Cf9Tzw/MotvA9+R/Y5Xt07GxftIdpT1Y5aYnMfWX2lzP4PfdMA3qK7PuS
cesW8fdLY+f1vAXWy8sccRzXw/OYbNAW2VfniFExuJ8TxjdLO/QSmcmc2ac3
of/k62pSwLIfB/O4xbq3+C//A1/m30BHZOJ6W8V59Ic1OhkTAsDXRN8NuzA+
m/X80cNMV5Tn4S3xPHy7Dvv5DnzI/GZKFPpzvg/D6T4ia9a/3Zw5KG/LthHR
Rn1xfQ2KZkXz+YP6a+eH4D8xz69a43iqzXVX7uonsjjN1nXzwUsb24zv2R/3
118IV+Pvl1Q8u+eBM3tm7HLC8TR+Pfy+cgCut9Nqy9YYX/k8psVAkXlu7Jk1
B/WV73MaBZ6oaxZWh/rT5f3xY5Z6Itu6W3fgIrSvja8KFd/AB96kOt/AeHnj
WeNxlwaJsnfkvkXn6dhuY/RFtiYgTCML5eNYtuvbf+DtiljLKWhfpSXJd50M
RNZ6xuYhvihvg+IvEQMGi8rvO3B9h4sGH70FvtfgudZstA/MAqSNQ0TmlGh8
Vg39sUlu8JiOQ0X2cEGteSOUn0vm8y6p4L/fT7xN6fnV2lBkN7Qd9Xl8NiFh
SXEDI1G5PwTqq0f0xfAAMM/bbYTj14XdP2w2TGT8c0m/ELSHoNbie3BBeOyx
u+AgP3N2Zjja4+9epltQH/m6hWHGYBUpfR+u38ot78tDcDOvjgsGoz3xZr1r
hMh4+J+N+q922jSsp4mo/P4U9UN0dnDKA79aovtZRHtNd4q3sR0psksPwm+p
oj23319j2nKU+O99w1pHPc1o8H4vX8uB/H2rg+1nS1OR+Vv3LOf5erQ2+9/6
Bv77vsTBvjLk0mhR9qSluP9iu26HxjBRub4F9b3/Cqvlz8A9c+sd1kF57Ldx
HXV4jMhUuCgPRHtYcqfjwLEiW/LxrnYLjK98nLgFNovytQ/E/Z6wnHpz4ziR
dewZEFGN6622OBjccTyOx8UEHx+mZR9IBd8YUfWj0gftYdLvpUsniPJ7xUc4
f83YESMbThT/rccxM93cIRC8c6trD21cj59xdI3ZJFE+Ty3Km+/j9B58uMmf
nivc0R70+wWdmSzK80Q71Lfw/tL+YVNE1kZc27caz0tV18f6EXjei32iHe5n
KYrJcarIPIoR0OH4iV0122ubif/iB41Ocz/mgV9o+Fa3R/uxbXv6uu00kfHt
X0P5+KBeFNByusgidqKE8Dy7NG+2Lxrs2vPb1B7oLzc1nrhkrrnIgndd/vQU
v+f7NH03p+NxH/crra3HDIy3C7cV/MF81/Hrt/djLESma7tyzQFcT+knw2vP
wN/He/RajPprgMD/8EyRGS/Z84J/r3b4VdiegbMw/vMEvRg/Kp+9XHQbPH1/
ixkRaE8mT3sP3zRbZDx9ax8+fyhb1qbTHJHdnVShPhr1423JpXep4Lyv+tsf
oPwnFj8oWGopKr8P4+s1itpdbjhXZKsXpOvl4Pd1BTN3B4Ll77Uw/7bIdV44
bR7Gv1PnvQ7i70GZBUYfwMt5Ai9PtIfURq1d5uP5Nb7rNhPXb5Uw5u2wBSIb
wBOq4P5jonfmPwIfrPqmFhiA9hCe5Otohft1s3DaHUP+fKHIis2Oid/jyJ+D
NXJa2tyJIH++SJT3lekXTv58scjq8YQU8eTPwTyP7Z0Q8udLRNaEbzAeRf4c
LOfPjSN/bi0ynp6pw2Xy50vFf/mcZH8OvmzO2izLIX++TGT8c/CKFPLny0W2
Jd1Tc1Aa+XPw3/Vtsj+3EeV9Ak7Hkz8XRFamYd58iR/5c7D53TtlzaLIn4si
a/q4t/3cv/4c/PLdiM41GeTPJfHf+nrZnytQ39+d3cbXo8j+HOzkfa+gUyH5
8xUi++J2+OXYVPLnK/G8F7cLzI0kfw5uyBfwJ5M/txXldX9/osmfr8L9HWrb
oFcw+XMwX5cyO4f8uZ3IWjzJTv5YTv58tcgWvvmyQIwnfw5Ga73eK5n8+RqR
bUhb7T/27/fnYP66WEwhf75WZKdqzth6hpM/Xyey0Z2T1kwNIn8Ormi923Fq
HPlze1H+TqlzIvnz9SLrxheWRZM/B+tmTNA1SyN/vgH9+z2VVltyyZ9vRLyU
sKNX7zTy5+CyTz9X+haSP9+E/lRH068iifw5OHjgppMlMeTPN6O8+XaX8eTP
tyDeOHTAqjiV/Dl4Pv/gJ4r8+Vbc/yD9/m2TyJ9vE1nnqW8nxIaRPwcP8V/q
HJNE/txBVK7n9CR/vh3jW2U3s+6F5M/BfDmOTRD58x0oz3M/Z/wOJ3++E+OF
3tNbC1PJn4NDzjbNuOtJ/nwX4jubHefTUsmfg6febW56I4j8uSPaeyODW3EZ
5M93o/9AeNQ9mPw52JIn2Iohf75HVH5fFEn+fK/IRt2NX8bXN8j+HDzS/Pap
Renkz/eJ/97XyP58P+YrT1/04/lQZH8O5ukR16aRPz8gKvNBZZA/B/9YWP/D
jCDy5wfFf75M9ueHMF4tXFQ1JIn8OVjebyWa/LkT6ueSZuoXw8ifHxZlz5sb
Qf4c3EteaEv+/Aj6n0tqx08nkD8/ivqVGfnzWzz5c/B4nkAhiPz5sf/Pz2R/
7oz5xksM+JfJn4PdQmeq3w4kf35clL0vu0z+/DhdfxD58xMiO2nWZVsPH/Ln
J9EffL/g8NiH/Dn4zvHOu4ZdIn9+CuW57tT25Ivkz08jPvlcq/HVl/w5Z8+w
ffsukT8/g+elFmZe5EX+3AXj3dZXpxqfI38OHl8x2SvLlfz5WZGt/63TtudJ
8ufgquDo90e8yJ+7inK/OCWM/Pk5zFdWjddv6UH+HDxHfjFP/vw84tvuU6ao
+5I/v4D2XHYp7pEH+XPwUP4AfMifXxRZfXF2+Idw8udu6E/5C6NY8udg+X1C
MPlzd7T3MS2nng8if35JlPddyXUnfw7uUvTTtmUk+XMPkW2qPlxt503+HOyU
nnK2dzD5c0/074poRw9/8udeuP/f2sXevuTPwZ311s+Yl0D+3FuU19VuTyB/
7oPxIts8yjaT/DlY3k83gPy5L+6vb9Sq7X/9uZ/IQCm9g8ifg5t2yo+5FkD+
/LIoe4/dIeTPwRPvrKk1iCB/7i8q3+9FkT8PEFkHLjiSyJ+D5XyggeTPAzE/
5Rs6/PXnQSK73lfFoGkA+XMw3x5RLYz8ebDIqgOGt0wNJn8e8v/4T/bn4L2/
SpJW+pI/DxXZ292vj3TyJn8eJir9uQf5c/ACi44uK/3In4eLzFua3C43hPw5
eIDYqZLnx5H9eQTmn2HSpY9h5M8jRcb1xLQA8ufgWK0/13ukkz+PQvzyyX51
YCD582iMZ3PyMm4Gkj8HHzjbrF9wOPnzmP/HF7I/j0V/5K/W5VY2+XPwY223
kOdJ5M/j0B/N4eKH/Dn45KpxucMjyJ/Hi+xoedDu7eHkzxNEZtOSvxEhfw4O
MZ23MMqT/HmiKNcTsyDy50kor3kbdi8NJ38O5vuw8vFF9ufJiB+FBi+Xx5A/
TxHZzMuSemw0+XPwr2lpa/j6Rdmfp4ryd5W/Esmfp4ksNdJw4bYk8udgj6bT
W5slkz9Px3i1xtbrmzv5czCP6/5cJn+eISrXl/mRP88UlfldL5I/B/eOKDLo
4Ub+PIvGgwvkz7Mxv3ZbvWaaJ/lzcEyx+quel8mf54hsceY1tc5nyZ9fEdnT
iYXtp7iRPwcbjEGEEkz+PFf8l19E9ufg4vKK5mcKyJ/nYTzsM6F/XTb586si
45/bHo0lfw7+UD7ThsdTsj/Px/i+bnTFnijy5wV4XrdDVKbmkD8H8+0Hy4PI
nxeK7EGUhlNJHPnza6j//dBwg8mfg7+VNf1iHUD+/LrIlh1WdZkeRP78Bubv
pvzLHfLn4BbDzQrWnyZ/XiSytjcf1B/rRv4cvDpoX2o3d/LnNzE/m7liQZ0n
+fNbmJ8PDlar8iB/Dpbzw/uSP78tsrkerLSvK/nzO6hf/M3iWfLnYL6Px51Q
8ufF6P/+HA+0CCN/fldkj9p9X9rJjfw5WP4+25P8+T2R1cT+zLT0IH8Onint
mzY4mvz5fVG5X6Qn+fMSxD984y9f8ufgqpn9nja9RP68FPXxZ0DnPl7kzx+g
/oxxONLFh/w5+EvRipDTgeTPH4pMP+1X0orz5M8fIb433qozNIj8Ofh0g82G
25LJn5ehPTRq3XZ0PPnzx5jPnHDqe8qP/Dk44+5NtyN+5M/LRbZK3nCQ/DmY
f5e714f8+ROUb+0hycOd/HkF4sesmTWv3Mmfg7ne7eFJ/vypyOy7Jxm+dCV/
Ximy5EGK+P4u5M/BAdF93vicJ39ehfi9NmPRUVfy5//h+F4Zt7T9yZ+DvQ80
PKbnSf78Gfqfez2uv/Ugf/5cVObvdid/DubvJc9dIn9ejfZwyPNPt2Pkz8Gf
pbs7zrqTP3+B+rgoNDDLj/z5S4xPI9NmuZ4ifw4+n71PKnEmf/5KZMPr5p34
4U/+/DXms3wjmxTy52CeN2KLN/nzN2gPp0Pm//Qnf/5WZO7tZrbZ6UH+HFw+
vO/17e7kz98h/or8JRzzJH8OVv/gd+BaMPnz9yJbcSZH91Ii+fMPOF557g/7
EPLn4Ee/+mVuCSF//hH1f2CvpRuDyJ/XiMr1yAHkz8FaBaHlT/3Jn3/C/czS
MeTfy8n+vBbj4bMmnfJ9yZ+Dc0e5mm70Jn/+WZTfI/N8X7I//yIy/9v/LVcL
JX8O3jFg54u9weTP60Tl+mYf8udgeb17CPnzr5j/npjVdEYg+fNvIlvagGdo
Jn8OLhW/zhgWSf78O/qz1xbTp/iTP/+B+bDZn9Nz4smfg1/ePXuzJpT8+U9R
uR/hZfLnv0Q2afjArbcDyJ+Dq3NiGvLxXvbnv0U5ru3gQv4c7KHrEdPIj/z5
H1GZb/QC+fN6ElMZvPGNlw/5c/DLTzMnLvIif64isZMPFtSaXyZ/Xl9iTe2K
soZ4kz8Haw7hJpb8eQOJGSzqWs8+gPx5Q4kFlWuW9vMmfw723OTs2uAS+fNG
EnM7gQE8kPx5Y0npJy+QPwcbFqeZv3Ijf64qsfw+N1O7+JM/B1d4zupd6EH+
vInELq/SeWIXQ/68qcROzI3z8w0lfw7m3+mEu5M/byaxyYaIhIPJnzeXGKZx
N8WL5M/B8vek58ifq0msT1yH25tDyZ+3kNgz99JxPwLJn4O9LGZ03+NJ/rwl
rldXqF4dSv4c7FYw7FFZIPlzdfy/UDl3TCj581aScn8Nf/Ln4Kk7FzwMukD+
XENiceVrY6sOkj9vLTHx8pS+L1zJn4N7XbhnUnac/Hkbiflvv3T33AHy520l
pl/rdHuDG/lz8K9BJT6NAsmft5PYovBddqdPkD9vLzHzXUfNXS+SPwd/dTrf
mr9vlv15B4klHXPTXOFB/hysu5IbGfLnHfG87Z+yyf7kzztJyv3dL5I/Bz8c
hg4qhPy5psSOak7L+RBF/ryzJO9r9yiG/Dn4+QLU4Cjy510kNvHW+Sn8fbLs
z7tKbH5X4zudEsmfgyPe7M0yvEr+vJvENr42HNUnkfw5ODrxT/7GRPLn3SVW
1bGgm7c/+fMeEvt0+k/BkzTy5+BnxTYLG7uTP9eSmPNE04itweTPe0qsKG/q
9Zho8ufgY555ad/CyJ9rS8r1UMHkz3vheVvfUNkbRP4czLfLbR1C/ry3JM/D
3MPIn+tI8ndd9lnkz8FHTLuLVy6TP9eVGF/+7utH/hx8/dbWnk455M/7SGxD
av3bZ/76874S429neb4c2Z+DHeSEF+TP++H5zD+8bW42+fP+Evt939xl/xXy
52C+nd+YR+TPB0hyXom7ceTPB0rMkW9M/defg4eueOFZ8def60nManLmi5o8
8udgnrfGNY38+SDp3/dFsj/Xl1iKOrNtc5X8OTg43q3CLY/8uYEkv/c4XUj+
fLDEJO9LxQMyyZ+Dq35O7zM+k/z5EDy/nQV5+9LInw/F/Yl1/y3LIn8O3jJV
9fWfVPLnhpJy/V4++XMjtE++Qchffw4uae9x7kga+fNhKJ/ZYQf4/q2yPwcP
zl+8v28y+fPh6G+2Nm7xK4f8ubHExngsTv/sTf4cLPvtu+TPR0hs2nGTy/vu
kT83Qf/4fviESdnkz8FN+QvCK+TPR0qs0XSz0GPx5M9HoT9G+Dotmfw5mH9H
/Tmc/LmpxIYEXFvO5zeyPwcP3Z3A9kaTPx+N/uK7ltH8RPLnTGLXPsdf4O9b
ZX8OlvdbCSd/PkZi6xYu3LokmPz5WInZHsrQWeVH/hy8ZOriwcejyJ+PQ/2e
Vzj4Shb58/H0fMLIn4OH2KZPNc0jfz5BkvOixf715xMlVh287Xh+AvlzcDvj
8WXuheTPJ0lsTqe8x3z/Cdmfg3k6mnex5M8no7z4i4UY8udTJPbISTflQhT5
czCflw6LIH8+FfXdMNJybxz5czOJ8fBzUQz5c3D852LH+6Hkz6ehPx37srlW
Avnz6ahPPHFCBvlz8Cj+AX4a+XNzXO8aH9fneeTPwS26mgReySV/PkNilwZg
RLhL/txCYuNGth404yr5czBmC52Tk8ifz5TYWbfAy0m55M9nYfxYPXukXiH5
czC6xS2frpA/n43yvXzp4rUb5M/nSOxgRMSmoNvkz8GV18ZrzLpK/txSkt/D
RpaSP58rsU7Gzbc/vE3+HOz+I+TqzhTy5/MkeZ7imEr+HGzX5Pi1xCTy5/Ml
Vjj04qJjUeTPF0isr+tCqxZB5M/Bx1ZihIslf24l8deMc2bEkz9fKLG8H/Y/
+PxO9udgHnc8ziJ/vgjtM+/hkwfp5M8Xo7yaj1pem0r+HDze6KSeURr58yXS
v/wgsj8HD9er8m9cSP7cWmI/nv9+ZZ9B/nypxJo0HHHGKJf8Ofjo915bSmPJ
ny+TWOm9//qGJJE/Xy6xcI2s4Ymx5M/B8vrjv/7cRmJ7Xh/p9DSM/LkgsatT
lpVXhZI/BzfKSTrIfYXsz0WMX8PVnkdEkj+XJGbTGyNoCvlzcFynAK3gTPLn
CompNUREGEr+HMy/Yy1KJH++Qvr3Pansz1civuqEESmD/DlYZdW98KZJ5M9t
pX/5YmV/vkqS3xstzSJ/DubTzw1J5M/tUH4mj3yHpZI/Xy2x15bCRpZN/hz8
1z/I/nyNxLrzjU3TyZ+Dm1jafmHXyJ+vldhiiyeDA66RP18n/fNPsj8HTxs6
OWt2Pvlze0m5v2Ue+fP1GB9f7DmRFUz+HDyfi6Zc8ucbJFaW0njnyzDy5xvR
/md3UV2SRv4czNN3haaSP9+E+Mn/ZUyDcPLnmyWm7Tlv5OdE8ufgqR8/Nn0Q
RP58i8S68UD1rz8Hy/vVB5E/3yop9/fwI3++TWI3zRtPKnAjfw5+vPDUef69
j+zPHdDfPno0sCCK/Pl2xL98AUwU+XPwIv5hci758x0S49lvPqSRP9+J+Cbw
Wz+eH0z25+Dtbcat5/mBZX++S2JR+uPNrTPIn4NvnOx3ZF4Q+XNHiT15XNj6
Uhz5893of49rtlmeTv4c3PymWW5eKPnzPRIzjT3R7mc8+fO9qM+NMEGMJX8O
njX+oGVqFPnzfZJyP0s/8uf7JeX68Qjy52CvVdZskDv58wPoT84bNFoVSv78
IOIn/gGaH/lzsGePqMejvMifH5LkfuBeAPlz8F//LPtzJ8QLfDuKIPLnh/H8
KqY0P5dL/hx8c6rVxxa55M+PIB74r9Th4F9/flRiuyrrfd+ZQf4c3C9gVG/+
Pbjsz49JctxdkED+3Fli997smcvzb8v+HGy32Hb/rnjy58cldj/M40x5Avlz
8N/1CLI/PyEp/VUE+fOTkjKfZxz5c/BfPyz781MSu6LNBQ7589N4/im9jZde
JX8O5tuz8fffsj8/Iynze0eQP3eRlPm7U8mfg9vwREQp5M/PSmzArtnzgyLJ
n7ti/O1wq/mWcPLnYM8ujZx4vCz783OIj2/udhgSTP4cXI3u90kw+fPzEgut
H9dxZCj58wsScxm0QkvFl/w5uI/7YyudGPLnFzE/a9BwQy3KRwz6vEvbTWKt
M5a36MDXk/gZWF0Fv4oa2KAI8VAHr9WGq9wRjzjrdLDB9a51C2qlfkliHbfs
WxGG55Hv+ux1NLjH3QnNRMRzWqe1rs71kNhsPlDhfvh7mO/gv76u2OnCTg9P
ie1ODJl3CvWZb8s51gvzq8NWFxeC9ztqDH0OzhGCl87BfP2xw3T1I96IBw5v
H7AT18vzGg30kXi2AuvemH+esM/NvQ3++/3uCzsV702+OH4fVHiUN1sxakcn
P0nul334+GCzbV4aeOJ5n0WaeF41S+IGL7uM/t1iiN8R3K8Zqm0jf4n1bsDa
DcP1+1kOfBkIvnft/VAeH/20WHllWgDKc+9wdV0cz3LaZc8P4HlcuOP/wyc9
dXAJxPNaZmvWlc8fxnWdOzxIUq6fQ31YarrAoAzc4UFR3Ww8jyTjs2q7gyXW
atGzpvu5fzC8Xa0dIrEDOod7P8P5+TLZq+BLLb4pGuP8Of2neKwKlVhAwyu9
FvH2oHtgm3qYpNxPAPWB50GKAQ/QO144He3pRtdfg+aFS8r9xlEeOghUfoCz
fXqa66J+Obbd9NwjAvPn5lHftfl6dPWorLGRGC863ij8gvMZNH/r/hw88ebA
jb1xf0ca9916JEpi6mNZ+n6cr1JFnK0Xjecze+GrHihPk19eenfACR91+3XG
/NLla1nTzTHSP//J93HvFIvf8xdK+P3E93My08AtH4acOMR93KuTbsviMB7n
lXgswPOve3Z9c6N4jBdLN7T04PHS0yazgsB/eplu2YvyCiobP3B6gsQ284Rw
eB71S3c3+Qj+m69mYXFqlUsi4m2j4Rq/+HqSoq/pw5PQvre3HDAJ9UkNgVcZ
eOHLuAfzUR5i7rpNu5MRT1UsezgM/5+eGWrRKwXXP1n/3nXM5zukvuifD+4+
7ciJGRhP+b5Jdqko/5uJ63qgf8yPXlqpnob+cC3fYRztIdw9LQYcXevd/BXG
N4eg0vPz0tHfx/Ri0y+hPfi13fgjncY/jGcDvCxmeGZIzNJ3XgOer4Rr8nGZ
EtsZHr/cEdf32DW/UTV49H8D543G341ON3x6JAt/796ytQ/a/wlnlqqXjfkt
TxCF63nhtOPcHTDPe1eL9sn2J67fnIP+bP9FLUv8/YJj7XTNKxKrUdP8rovy
qHHQ75sO5st137qiPWy2a7g8V2IfU+fYXcf1+9kHPmmUh/lGWFlzXh6/7P5L
DgLnx3kvd0d7tFzRw3X6VfT/+nGXW+L5hdsssv8I5vvGD8P9qVqfn3Y2H+29
3Gi2Fp73Uqu7usYFiC+mRtzIw/NJsmzV4DG403q7UeNQvzVmTivfXSjJ9VBC
feR5x3tdQ3/eeNmaOpRvzqQrLvlgHmc2wfG6jKu3zu66xDLGp276jfqxyXSk
WasbiF8Neum2wXjG39PHgge+7KMag/LUMYxVmV8kyd7VGsdz1P9Q9gPM88K1
wfH4vnGeNzH/TrQ/+g31z0B3xZlxt/D72Sp1I1F/j/T0W1MNnvHis+5HHK+y
a8WUo7cRr+6Zd+0S2KRTl96D7iD+4wl4+PjQdn69YrDEN4Di66vUXR5tLpbk
OKApxuuJzW/Fa96VlPmLXdAeGqudTgeH343p4XIO7UFl8url93C82Y1bruDj
w699kxvfl9igI92+djymIe8LHAxWj60/bi5+X7/2x+/pJZLy+wQPtIf3wx5+
BLs97xrwwgnt4dWGuLOl6P8R/vD9B3jaZeMHkryuYwPiIb6N7WPw4aVdFo3A
eJtepjtpz0OJLa/rmmOD8btDqU3P3o8k9jBMHNyF58Mp9vyVD27eq8+uY3y9
YdGjUrsyiXmn84SOaA+FHWJbPUZ839htxAnMTx1yZ5+Iffz/eLA484Tt/PL/
39+A1GsTfpbT/JC3hwRVLa8n0j//hFH257gKiY1JrN/sM+qzUbhjSTV4309e
MdEeglKijz6V2O/JiDQQj7/wq3MeVInyaflF5yD6R74NYzG4wZ3fqvNRvy+4
rR2/pQq/L0laOQTPv8Y1pHvn/xAP7b7wvgL1x+x09fd0sGHC2PnOl9EenLXv
L3+G+7tUPOAWfv/LyTqq8XOJ8e18pqA98XUuweDqyrXb9+L6cHkK82qJDTMy
mbUTx1NFYFkD1tbQzMrD8ZZuntHN9QXiJXnDYbQHVDvjlxLTC+38/jieD9/F
8TH4Xu+qjgV8fFjRIHLPK4k9e7dhRyz3Dzajj/Z+LbF3tyI7bkL972K9XSoA
WxyZ+64Rj5cQIKx+I7HUl65dK1H/iiw/ddF4K7FtqlvvZOP8OjMHfY0Fp+Xm
bG+J8zlOW1U8/x3uzzOoZCDac+mkgPCf4BPr9d3qIb4wGFd12Os95ncfrXs0
QfzI39ON/yAp9+vA/VUaL2QvwClN01d+R/02MTzX+dhHiZnxF/qoHy76xV8G
1aD+TfdymoDzve2vfqcYHLMzf2E47o+vI97yiebzuD7PnoecOtdKyvVjPF7i
1RDsf2fG8BSM/xad/pjafMZ4sObhsWKMB0FtTTRVv0jK/c1w//VbbfkcDNZ+
eBw1A+2hecwt8zqJvf9Ttb8p5ksYJUNqwPL3CLw91O9/yPWrxK6/XfLuDP4u
/pKWj/iG+WSeV5uxiAf5vuDlYDlfDOpXh9ryjnu/S/K6hTGoX+vea9b2/iHJ
67p4fc5/NfdmAXhbtFunX+c15H529U9JuX8S6ovD06IDGr/AvppftuP6isua
LYsDz3XcvywT5T+gdOLIBb8xn5l1J+cW+l++jfIv8E6eYA7X+7govcbrj/Rv
vwKjwu83xtdTsGvueCB8Pp1rFPQCvIhvgI7yeJG5fv8xFcW/9c9jUsOt9esr
WOGTNF+ez4OnfboLLnpq9XYZj5eiddpvbaCQ83bWonzNwpd/7NxQodzPG/2/
X5DH9QwwTw/1Fuf/5fcwwKaRQn4PvQX1xdKr/T7VxgpmwDcgxPOT0zCA+TxV
4O+Xzh03nqGq+JfPaOnpwrafwN5fFprMxPw4ybnxB9cmClbxqFYxGuXT+vDY
ayOaKv7lb+B5fsvBqVvunm/F16M7Ju/Z20whv/e7i/rWZfuXRTrNFex9vRlW
iSivTZsHDy8E531vrDMM408Ruv01agrZy+rx+cPq4HcaLRTs1vK+p/l6WccV
zwviwLzeRuD/0f1dXtBSwbK/nDEwBRtYL9n9C8y99gdntAeEtd7qON+wh/Z8
fWyV5X2jCa0UDMGS6hk8T5OZrVu/BL+YPqHfMTwfnqbpmIaC6epd7d8K/HbS
kXz91go5j3oGj5fG5fneBcv+HuXhaVrfcWsbBUt5FzZ5Gp5HnbGpVZe2CjZW
q35Lb9yPhaGDYSb4i2rh6h8o7yD9+FZCOwXT44E7zl9/QM1r1fYK+b2VDq5/
IU4cApb3L0V/G9vT1mdGBwWbs978jTfP/9HNf+cn8KuiNjcf4P/5MppzHRXK
9QPoP9Pbdhtq0kmh3J8B9btDKyv1J5z7bvjkDF7X3PXVXk0Fi/ujcj8Y95ff
+E6uTmfc7+ANe66hfvDLLgQvb7dW6Mbn04hj1nRRsBn8g1jcT/HXA/Nad1Uw
+/UZ42bifgfUZg2OB795sOHCRdTXA+9/tbDqpmDirHGdd+P4j18Zv/wFPvS7
qd5cjKdGzzdd8e6uYCen8gXpaA9Pozwn9MDxwr5EdsDxX5S9dXgJ5tuBXMfx
xpT2neuspWAn1ll98EH5831cDXqiPEbM/1ON/q6myFvtHljiIhLlZVb4uHqr
toLxdMwXUJ/9cjvldOmlYCpr2g/i++/8yrT0yASbVq8pMUN743myhN4KNlPP
2Xorfs/zcDTRUbCSA93def4h1Zim+qHglmLgkSDUv6XhE5pb6CqU+cpQ/5OC
9jz/BNbTHNyN5ydufTkt61wf1PesP3OjUf/5KhuTvihvi8HGcThfjpvh1ifg
QzNbjUzn75fO2c/e1w/t7fWVZ/z8m06H6en2V7B2fOMMxL9Fzi+bXgOrv7Vp
lIHy1MW0ZM0ABdMumd43AuM575ZaD1SwUeN9TZzw91LHS27x4KQ8RbQjn09v
f7DZSk/Batv5dTqK+z+yud2s32BbviAE5VtlP3OgzyAFe9z0i3U1ys9ktXOT
ifoKdqBo1ZvWuB6XFQVVL8F2fAN4Hi/hMpwNFKyRUXXFBTz/idZjLhoMVrBV
8TWn/6B9e1rt3HQPfNOgx/Y09B9fLZMstg1RyJ5hAc7H08R3Hapgm58YjPyC
8giaZqCaBf6bn73+5NWVgiHq68QFGRcQ3/M8zU2MFOzzoCniERw/1vTZ+VDw
3/wn/DNdi2F4fvvvvn2D8/G0S7VgOT8t/p6uf6Hf+eEKNstm7PXeuJ//AbbO
5P0=
         "]]}, {
        Hue[0.37820393249936934`, 0.6, 0.6], 
        Directive[
         PointSize[0.002777777777777778], 
         RGBColor[0.922526, 0.385626, 0.209179], 
         AbsoluteThickness[1.6]], 
        PointBox[CompressedData["
1:eJxMnHlcjN/7/7VQKMpEskSFLIlQRHISCqGiUPalmfsekagoFKLNWgkVpX1R
aVNp37RQoVBRVLRYshQK8XvdOe/P9+cfj+djpnvOcl3nXOd+3jNKuw6Y7hUd
MGBAxtABA7j/lRaKX3C14BO+mn/l2kFy5D82i7h2OlhMjlTPPrbsoSWfyNh7
mp3+zPsfd370e+PykUfOqHb/5G3lk6O+q44sfcUjDcqzn6WBHyapnqzo4BEt
xX2Jltv4JEZ67bLcVh65qBB17i+42vWj6u4PPNIu94Yfup1PFDWnFG15wiN6
MhP1DXbwicKAmPSDL3jEf+gWxffg03nlt5bj778OutZ7YSef8NKG7ArG66tF
a2rm7OITWa/R9qNbeCSsb/idZ+Cz9muTCV7v61nt5bibT648Pbz48TceMe92
s1LcwyebC5d3dtTzSPynQr0CsP9R2zUn0R6J93/HWe3lk8vXgs8e+MIjO1oX
9Qy24pN3m8K7jf7ySEaTQ3Uc+K/eJP0LfTwyoiE53oTPJymbv2XU/+QRYe0n
j2/gI8dbb69D/wurZ+y9LuAT49j24RW/eWRcFZ8sZvikTUTt6/sfPGJXHjq2
CTwgfk/Jitc8Uln86rsryyeDX1t92dXEI6r5Y59MFfJJj3HI5IvPecQ5a2Pc
Q/CTg5pJMzD+tWk+7jb7+GSm5Nvj4xp4RCO5arecNZ84Rtdee/6YRzzjhy5J
B0vHHlHpquWRlmiDMVv24/NaFOZ1Y750wk9/+wtOvq5vOhTj4xuc+yj0AOZX
dfexa7jex4BfsQY2fDL0Wl5cJvqz4up8t/fgj9Vfrp3E+AV5H9p18SCfTDfd
uU+plEd6zicsnmvLJ0lfdng13OQRY4/3o5+DD8jEjbSO55FoV9Vux0N8krM6
evX9RB4RddldpXiYT74FaS75U8Ajlk5BMQVgvKrhXcEjKfYvzljZgUfJFr8B
S9vK7xxizycjxSb5E/Rvr/V6nXjwob3G1jb4+xzBRXlTBz451bSlUArvl9/z
4Os38PKnCYd1s3jEZrtE5fUjfFIoo318cQKPlFnoRy8+yiddm29KOKTxiJK5
s2sTuD3o9a7lcTziaJK5/Ywjn9TZ14+RvY34N/qxcJoTn9RffrcoN51H1Azn
jqoAj/Fc1PgGf39G/8AXm2N8sl1S+9PfZB5p1I19KHecT546nDA5hf5rLWyL
TAfP1B2Yd+Qu8kFT5fSWE/z+eTWKQj7M3r5tgDOfBP+ytcpMQj6oBWiHgY9U
nXwrmYF8UH0uZ+jCJz+rV9gtvIN8UOZ9fg8e92GNVFk08kFx3YOLJ/nkxqpB
LtPxeWEKXhFzT/FJvunWvAfof59cycnnHMdlHo0pRD7IiG11Os0nY51DknZm
80jC0CULJrjyidi7iqjee8gHCSdeIbjdqH5DA96/QzSt0+oM4jd6WIZCDvKh
72vZkLN8MuVt56FjRciHXvXweLChjcperxrkQzfrYurGJxui68Ti8pAPnyIs
v4PVRXcfF6tGPrxv1vJ355NlXvvafqF/dq2KI3Q9MB8PdpwzxPUqmyw+NoE3
hyqGPEb74rsOXD3uySf7lii0FKI/Ep9ibZW8+CRz6QS13Vz73rWtKQZrLnep
zkQ8pr9Vmcac45NFpsfb5J/yiGzTdnHp83yyUU/q8McHPMK+DHh1B9ws+mjq
1nK07/nzexsuIJ5vbzA2KUb7qnl+PeCaU/LHB5bxyOHKdQcDL/LJNOXC6Y2Y
/4oyLyNyCeNXOz2/+RGPTCkuUX0D5pbPUPy9c56YmPtlPnE/pbD+zjPka+aS
xhnefOIq+0vcGO3XSHPKqAJP7HxntieFRzyS0nwP+fCJk4Yv7yPGvzmu64C8
L58M63o7sDaSRxZFz1qdCb4WfsP/AcbDN0w4ZfsVPimbIKXzA/PxMShSRMwP
8a3uqdiD9i0PaHkZAT59xmee80Meuek3IX3VVfTneZfmg1Qe+XHZ0qcTHKK6
11Q/Fvl6/up+72vYD64vn3oX+RTtXr1S6zqfxFl7lizH+0Vdh0+uB6/6fHbe
dMSfhfPqASf8+WQqt0Fg/JMd3V4oBWD9X9H2W66ER6TsC+8Wg20+jekOB+89
+PcyE4jPf+a+YxzyKWffImvpG3zyx+lzfTjybZTAwTARXLE5yNYogkcO7E5W
MbuJz1vWI6+HfCrd9ulPDzj+7i7nOvRfyWJGfWAQ8ulKmkog8snRjJ9KgjG/
Sm9VnyL+q41DL70Be7yLOxmH/swweiV0v8UnRgec1ceAXQ3GGqiF8IlFjWpG
If6+YelG5Udg/dby4HrEq5auT9+hUOS7YnaTLvLxonZVrXwYn+w0PXZsKd7f
Nm9oSib4Z7rWhnNoH5ltcHF7OMZr9flHVZjP6zNOs2IRuH7WptHKWB++Tsld
HgluUh0W/Aq8WvnXxNWRfJIafc9AC+MTOn7+707wtIkfnV0w3r9HH3ruHYV8
wPQb4P1mcglJWtHI73tfN98Exw9/f74efGjEqu2SiE+JoarMiRg+mWy5de1g
xP+OQbuXKcdi/KqDBYroT7pI0IT7sXR87yMf+up/Mrf5hJ2XMVosE/nQM+qZ
dBziVbYg9Dzys7DLNDERrP3U4toZvH/cpwvnzOL5/fuECuL58Ltyfi+4PmZS
0nCMZ8XbQfo3EvhEXlrhoinaM6VpqaLeHT65+9X7b1kV8uHlid434KaPepKl
6G/t83s17omoB2bJHriB1zWqvyeoJWH85EQzivKRD5VzvB6BFf7qthSAm8v2
Wx1Oxnqs+2bmRuxfi4pj9Ean8Mlt21tfE5Bvvnmt47LAJnO0U+ci3j9mKvds
T+UT7/jrx5IRL8vTtlWL3eWTeU99eg1ykQ9J/vGRYMstLXPrwD/innmsTsN6
XiRh/xvtM44esfcT2Cqscb029pPosLXEJx3rX59z4GzsP6LBnmPnZ/CJ3uk1
Nwzw+RYB97/Xg+ubxwSVVSIf/ESfnLjHJ7krMQHITylv3TjlTOSbX6u5JNaf
vecd3e+DC0ZfnpqC9ua4393NZvFJ4Dxpz1b0d5TrV91h2XzyyrRS3gnjw4Vt
Erjg5xK3XtRLpY7sN7McPtH1FZS1YLyV7CMe9YIvRhk3bMH1HA82x97Ixfq0
6uPyFOzn1fsU3fTy+CTyQ/fpe4iPGQKLXW/B48XHx7FYf113+y32yMf65K9k
JofPa9j2ZPTMAj4JuKzXqYzraVkM634EzkT4SSD+LpqtqjpcyCfmgezMh5j/
NuOzMaOL+CT8BwoBrAfEqOBMFri3x/VDFsb/usGfHTuKMf9Vn62kMT5fly7U
Eb/PJ1WrLL5IY31erWsvHwX+/unnw834/DDtpK+rS/gky2fdRWv07/e8zopP
4MDXARFVGE+z2dOjfUr5ZFBOiGVCHfJhhpXr/DI+adz4dulbzKeEasj2F2CF
9nr5R4jvHcqNC53L+WT255dO6cjP9PFjRqk8wOffW/HgJK4nq2D+5T54e6dP
6ADUJ6yc90P2Idan6XkOAehv4fDKyGEVfPLJ3K9dDf0bN3TI6SRwYVBTxRis
53aDVmwzr+ST92OvvZyK9aJC5JT2T7C+mVF4ENbLKX3ZcjdRA27c9nVJL+bf
uaf3k94jrGdpFRvccf1aLMtvwRHLj3sv4vaHTwcjPB7zySbtlFJ7tI9bx2Y+
wX5rMqtnHt7f/LZjy2Nw6Qc1x0iM/6KmyQvsqvlEQn+8eTqXDy938hRqUH/d
cM78gHj++PxGZxY4+KfEZSnM94rqurIdT/lEKbFhMcH1blaODBd/xicqK2Xi
XXC9H2UmLlHgfXdsvFtRLxkXn7c0es4nawyFUgsRn9F5ZVqfwW7uAevLsL6I
Zg0c4VuL9f3uTjlxjL9Fmt7H+XV8Yj8qe70Irp+cdLz0BXiQdB9vC/onFZ8R
6lzPJ8rzC6V7EF97o7+dUHnBJw5ucmKTsB/nhGlYlIAvKA1Y8P0l6rlga03h
S+TT04UHtbG+HwiIlhnewCd9ggV792N8Sv3evk8Cd0rozHZBe5S8lUrMG/lk
kktAsRfWU8fzW0N+gmeYfPezxfur3a8fv/kK4zPTp+kI4nGG69NNS1/j/KCo
4bgf/XN1lp3XCh5qcGlVIua7wXHNcM8mjPf1KfuWIB617D3ezWzmk3LrX4rf
uHw4WFz8GDxgvpf8UKyf7ftEbtm1YHzfZP29yOWDYPExhTeY/8cT/I8if6/v
ProxG1xWVhR3Cvv1122pc3a+5ZM3ah8YN8T/aqTFwFbsbw+XLorE54WZzeyI
Ar8OlA3PRvt+GzNFRm2Y7yvpFw4if7gw+wyeprTJbBb+Pt6gydG3nU/Wp9jO
mo144+JiQQfqRUcvtx8Y7x26mzVeglMcVlheQb2WoX1FyuUdnxz3a8tvwOfJ
aj5uU3mPfMRo1XL10mzpwhLwa9mRMQHgwhkrbwo/4PpHHn24h/gap3rm6PCP
2O8CNR4OxvzZKedvSAZvdX86YSfWm4rxfbM2dvLJl1PuNSn4+ykK2kN/gbd6
jQq25uolObvWm5+wPqQp3RdiPmqHJ+Yv/cwnUj7Rp0wQrxpDPwa2greYfd8q
i/Z7Dpp2xPMLxnfju80y+Lxmkb3r1b/yyQJe9ZlNWG8W9QWrPwGH8x09EhFv
vj0vB9t3of49oH/uOfhj1+i3Ct18cmar3OLPGM8VnzbkZYM1VWfNEcH43Xx3
KWDnN37/OmKJ/ebH24f2A7/j/LNspWEY1lPjJknTaPDGykYFrv3RL5fNXPMD
9dMJTQlJ7JeitS6SX8Az3EbVVWJ8LKuzWnx7MH6r7PeJY/6TK3tyFvTyyaXg
Ho1W9FeqfJ7/SzC2nQPTcN7bW2xj5/IT55fp52aKY33LybttPOkXnwwfvvP3
PLxfPqt9Ril4ToLKsDrUnwfSJkns+439PKTKQAH7U2nSjubhfcjX7P2yozHe
SvGB2cng0PLZnYPQX+6cuPEPrr9nU/FYXL86TO7wL3D1qOc9XH2gFmy8Lugv
1kvecsMG5ItrwLnp+gMExH5//blqrGcNfqUD28DHds4xm43x1/IWb/IUERAr
991bX+LvL54nWeqiAtL05ePW02hvu/uxq0/ATmH51tb4fOKabmsvJiDtWffV
TbC/XnfuXjNGXEDOiqyO34XXvzrOnpYD3nY6p/s7Vy9h2HYNFBDjV3MiH2B9
CjsY9WrgIAHZNF77iQLyp2/fm3vR4PhgxuMK/t5MMNFvjYSAZF0++mY42hO/
e8vBL+Alf56E6HL10vZrRlckBWRUvXaFKOJlBwpB7cECIpAsUXPC9TPMZMQa
wI7aH3J2I35lTYwaXYYISDS2199oL2vknjFpqIAEFqwaOBLzX2hQ5FsK3hbY
wxrg88fpD7DZJyUgbfON5hmC7XR1VstIC4hfpRt/MPaHSu0jU1LAfUaYILR/
imaKyKZhAjK7vuXMYXyeMzaqX+C/HYOGZGH9qJ2hlh40XEDeGPHuBiH+NVQF
Pvoygn/3P7DeeCqH7W8DZ9n9+ZiE9bd5/OuVXrICslHZuO80rrdIYdzkWSME
5KlYq9J6zKev3KYB1eCzh6TncvH0cbjvC3uegCiUKd6yQntWDH10d4ycgFxs
cVulgvG7OUjKOwf8ood3RRrx9EPE0HrXSAFRL5khsxjjiU8xHDRKQHK/pPL9
sL9G9+SqxIAn1G3RrEL/Rbt//VkjLyAVD/EP+Wf5aX79F/CVjN4Vh5Fvye8O
pV4ZLSC1Qwfuk0A9LdWacElbQUCqrJ62sVy91PRe2ABe1+ZpuhTxnvNS1eDk
GMRj/mv/RTgvydfuVp48VkCmlNx4kg8+UB3UVwrO3197dyrGr7TyRe2+cQIS
i3I1CeOnVC6fIjNeQO57nVGyxfsdi9dfTAGLnjg/SQ/jVZ13kd2kKCCPth3X
6UZ8qGU9WP4bHPIEGwf2H9c0CaXgCYin+y9TXXG9hiT93/oTBeRDfeP+lRhf
rXjn521g8dh3bx1w/YvRmUleSgIywOxlejHOP+1hP87PUhYQt7BRq6ZgfSDB
c5lq8B5uw8R4XQ84sMxBRUCGyc6P9ObywS92wthJiC9GIfoHzservdt+5oCX
3onZdgJ/H3Ze5dmuyYjHUdzCgHxw3544aAry45DLjguYXzMkcAx4stLlu1/w
fjSPv1ZVQGb8Vmi8jfUCx339r2D+sJUzfbn9wX6dot9UARn7tIM8Q3xlHPTq
1Z6G+Ek4rKuD+ZC1LqlpAAuU9x1xxP7DCsTunJwuIIMM551URrwU7l7iNXmG
gOy/NUM2CuMxbruTVRn4v/OqHQoEazUBWb1I8+pYxEOlWdc42ZkCcvf5qcax
+DyuzkkBv79QrBXN5YORsHqTuoAoz5VP18H1aw0i43+DJRcHmAWhPRr6LR7B
s7CeaJTPnYX+eepO2LtstoDMsTAw42G8mrUtSTu4YNa3rgiuXsLHntMQkN/m
74ve4vq+s6u/z5ojIKcOJzLhqB8+zhj+pBoc/i1N/DXW/xWqq+Mc5qJ/X06O
/4t8D1J2cx87D/ly/ti2L7j+j/GFu3PB3L5jWot8wMFlt6bg3/0NrK/RcovG
SGgJSONb5Rwe+icq4/AtBiynaykh8QL5MDT50dr5uN7itEdX0J7kQZ9iv4IL
V/ovicDnSYnOcPNbICCjtxwy+MvlQ5/VroXaAtK8SON9MZcPPSGLG8GhPuHP
fnH3v7obR59aKCBHPkVpKGG8uHP45EUCYvajtDUG+Vr6zryqDKyZui9uFvYj
pVbvGGsdAek6aB01GvuPY1PlGdnFAnKwdNCTYvx99cshO1PBcw88tYvi9ofa
FTqbdQVE+vXMS8Hor2v1Kfk+8LDs4kInxFtDZc7X4CUCYvrswJQItFer/GfF
MiIgyZLF5o9Qb1zEtLaDs5TODwnE/Lfn2bqe0xMQIxP189txPb2s+O2zlwrI
t/QDqWvx+vW0dwtrwMPv1n5Mxn7zNWnKqCP6AqLfpmnvAcau8WXsMsxP9vyz
AzAeYdE3H+aCv18zZLSwvvSF1UfuXo78vZYlYsXlQ/Co0xIrBES17p3tKsx3
fIDptlgwd859ivOtxNUL2usMsP6de9rKzfcO73K5LvDQqtXF95EfGecHffYz
RH9lHj5uwXiN8Fj6YOFK9KcNHcHrrOuJiEbwcTt8Eneedr538tQqAUkLwAEG
8TTO6fuWKasxnk1Xfx5tQT7Yz1lQDlaa0L3P/CPy4eB+3n4j5OOuezKxn5AP
1jGdsmsEZIF6S8SgeuSDoLUsFZz2QebvHbQPy1/45rUCcnLJ798/0H+N7dtc
+sCLLnr+XYT59bTwt7y1TkB2hp/yjMF4tJg901pujPUi9MKFWOT/IpMRIzrA
9RN9zgUin32N1n48Z4LxepTUOQHx+dHAs3S2qYCs5G48v0Y+6N8PrQFXr8XJ
H/0L0hV1PrIe/e2/QYN80Na1GLdBQAK8bxc+xvWMNR0188CGYda/ufmKnn1X
Zo8Z1ssI3+erEO+ial/fS5gLiOXU64H1qPcsVdVLYsEnP3zrvIh8TlFmQ9Zt
RPy/u1MwE+2XUow43gW2K62wEcN6slehedPVTQLySexSfRHiO0dOcd6izQKi
Wzlv5y+wvIzF8Fdgrhz7gfbaDPV7d8oC3OM2czHWZy7Mp1gKyGnrIp8Gbn8Q
HXarHCzrGRfM4O8d+1Ye278F+fsmrX0PuLrnzMYRWwXE26/8hSziSa07f85d
MMreuUL0/8ynPmmLbVifOqbZuiOeG95pd/SBX7yqU8zGeGu12hXd2i4g0znh
0YR8aEoMWr4D10ta/mQ/8qP95UfHDrDbOYNoV/Rfr3aa+fmdApIeN1NnFsbz
evVeDY1dGL99pUvmYvy+Vt6SegpeOX39Qz3M/+ryhrYjuwXEYpWfjzHiJaxY
oXDcHgFplVQoTUY+9uWZ3cwDq2aJR+ri/eYolPbsxXroFazhg+tx51JJK6yn
373vC7D/SSQPnn0bPG3z2qUd+Psd8cuHGvMF5PopzcoI7K8Z0Sdbu8C9VgFj
q8EjcEq5KhAQl+HbMlPQXza4N3ARg/15TNjraehfYYDmkVfgatm8imbufuvV
g+tPsxi/4gEeU9AeO+84dVWhgMyP6nu2lrsffL5j8ANwzix1MwbneVWPyW/3
7xOQPImErdz9OmfXnXkjrAWk0++Ny1asf7XONwLugoXcDTUuH5zq7C32I19H
rX3ym/Mj9iNN/4ARHKMnYD1rOWgyM+SA4H/1+iLr85IrbLB+Lf8yXYjP426z
dIDTavS2Dcf68HH3wNzzB7FfHyYjvmN8VmzX89ewxX7HdRTvD7I4bvcUvLxb
+D4S8dpjlmF89JCALLTESRDxZWzybcb4wwJiLSr1IAj1WrSRhkQ++PxS783Z
3P5gaN28x05AFhuuu6yPespSPzpb0h7xcsBgwUzUZym6b6/dBtsd+pK2GPWB
1EKlw8YOAqIXME63A+O1V3Prum7wEe5GB66XM/v69GtHsJ4t2CPWgfpTXu3p
QJ2j2G8QDWmIXxtV2aZX4Nb4yW9Oo74pU16TddpRQNaXCycfxngoKXpcVXUS
ELUbw6tG4PqOCsW2D8APd2Lnw/Wr5UTWHjiGeFDrXDIH468ms3ga77jgf+er
M0OPiqeBTW7dy+jB+DQMSn1lcUJA5Fc4mmRifLREv9z7Az40O2BAIfbni31q
fiHOArLDfOqTPoxXe4/g4AoX1E+2Ba6PwXrdYUbvXP6vfvf/9Fr1wkkBSbLa
cymTO0+/Gyc25xTyqe2n7jiM3+rWTY1PwX8MZRXM0Z6wJt+Mo6cFpNju3Ax1
9Lfv5SPf8a4CQuQeXjuVinyolbLJB1dsef11E+I5vtpw9d4zApL6V+RZDPon
UeU6ZfBZ9P9u9TN3xN+O8jyROPAzm8tO97C+ZRT/fmnsJiAGA9fePYl8GZG/
IL0b/E1Oe9lLbn/IOuxzzR3nAb3UfA/kW2Hanf06HhjvqlPGjdx5OvnDytfg
izFT3O9hfOzip0529RSQ0jQH6Z8Yn8roPQOmegmIzB3zj/6Ib9Xw4BcPwJN1
HU71tSEfgl/ePXAO8VezLOgi1v/agNHevPMCMuT79rYItF/j6gbrNHCDqoFI
CP7e0/uSoeUFARF7v+BEFPKz5fxDlb9g/vPskR5YzxZ5SP4NuSggEz/nDSjA
fufruqx+xSWsD+yM71c5X+jskvoOfFBMd8k5bn9wyrp04TLakxj28jjiK8i+
RzjHG+9vLJxcgs/vOTjP4Bn4+ORLIzKRf8bWNsqOPgIiwhUkXD4IbveN90U+
q6RNaUC+ie5pr80Hm+6Ju1WD61lun5Sy9wrOn8e5O+7IB4sdFwf7Ccjb5VNe
P8d6K2UeyMaBR4xgxjqj/3tNapebXMX4kvq/AzAfOUZySt/A4oqjSQ/aK29o
/PvaNQFBGicKsF7a6J97rnMd+1WEfmQb+lemW5r0GrzOUuXUQby/35f7C0jC
lgMB0WBHTcJMDRCQNXkJlyfVUl8OVuduTOHz1dTSJ9gECv53f63fn9/A+vPX
bn/9S+rPwVeLNstqPqb+/CbGg5duN7+K+nOwzNEHTy82UH8ehPq7Y8hd2Vzq
z4P/r97o9+fgaEa+2qiE+vNbOC8122aJ5lN/HoL9KG98FHce7Pfn4LylreXB
96g/D8V65f3A2TCX+vMwtP/HYbuSAurPwa67ZggsCqg/D/+/erXfn0cIyGav
dSKz46k/B6uOMNJMvkv9eSTOd7ekzDRSqT8H/1iSZ5GaSf15lIDMyq3ec/8B
9efRaP9Pva1hedSfg8s9m94NKKX+PAb7l7yk6J506s9j0T9NpTiNUurPwROe
jU0tKKL+/Db2G5Sf+wqpP4/D+rBsb6H/PerPwXsqSic6PKb+PB7xs/i6c3cF
9efgK8P1nrYXU3+egPzgHihoov78jqB/H4usof4cXMxN73PqzxOxH91aVaFY
S/15EurjY1vP/q2h/hz8czs22jzqz5ORX38vdzwqo/48BfuhLAYyn/pz8ELF
ucYKVdSfpwr+3b+qov78Ls6LiSPnzfzPn4Nnyx644fyA+vM0nC+HTykuKaH+
HJxvPniUWyH15+kC4il6XHldAfXnGVh/hemliyuoPwfPd3/myfmsfn9+T0BW
cSLgA/XnmQLyzvvguT2vqD/nWHyerNZL6s+zUH81jtUf8Jr682zUP2eLo4QV
1J+Dtxw8uGF/AfXnOcj/PYee6jyn/jwX+yWOg7EV1J+D06Z7fDj9kvrzPOwP
WbGKs3OpPwc/ckaBUkT9eT7OM5EPK+YXUH9eICBfrKQbNz6l/hy88qk971g1
9eeFAmJzfNOBmnLqz4tw3tDzG8h7Rf05WG6r/AmbSurPi1EfnB37ubeJ+vP7
yKdVTqdnPaT+HCz+53PXq0Lqz0sE/R5wRAH152AVtenNhwuoPy+l9Xch9edl
tN5KpP4crMIJUlxftcGv9Ey5gBzIfLQlEvHiUvskdNoDAdn40f/SM8RfbfUw
5wqw+QzeiWjOx1Wtsjj4UNB/3/Q7xsuz/KzmyAqcF/JfzbJCvLQUF8hkgP/z
GTr5f95vqQTjOH2Ey4eshSUDqtDf18NqpuF6H9PsQ8LAdjhey+DzViQnHTd8
hPzaaLHiHfbvoPjOTR/AkwwWiqlw9VL09HmXHqPeaT7sHYfxMwm3Gj7viYAY
XxBdlo/zYHRwyLvn4BGuM4KN0T7RwMZip2rkj9TB215oj+XVMbcm1GD9rDdP
rkT+p3ibHysEc973NtonfcF7I/+pgETsrpz7HbzXo3LO0Gc4/9rWHi9BvuW4
DhmWAJY6cn1nKMZP3mVFh+lz5PuxD+rGGH8bp1NF38F9rsmWD1BflNnnBPnX
Yn3JHOorh89Ttv3pqFsnIJj21mi039Fay7wZ3BI2+9NB7jwtsNU4W/9/9zfU
9sRLTX8hINfqTSWOIn7PbH/XVgH23vJH/yfGp9FiSuHBlwKyaeGEm5Pxfi3z
XTdHNtB6FvN50eTm0Qywb72XYBHWV+65ja2NAhIctW/TeqwXeoajZou8wv7J
Pa6D/PfXNx0aDv4wK1N1OMarS/dCq+Fr5O+Gc13zuf1hYXn+h9f/Xz5oDrpx
qQnjM/53kQj62zd76ZF5zTgPOK3W3o7xMVc7sb4W/K5D5TPnLxJU76kfa8H5
U2SNqzTn41S+D574RkDG27/S4O7f7FCc87YQ7FOKjRXjnaGwP4//FudryTi3
Wdz5YWRMwNBW1D8HPo3pxvwIZVrtE8CL9RdY1eH1oqHKpuvb8HliZYvcsL+O
k9g28wfYWX3MHEXkq52ov2RAO+pFmw91h9D/yr6nLbodqD97n38tx/VUe2Vz
m8G5U/Wcb6UhH7rX+J99h/NJ0RbTVO788MnDbvp71GfJDiss8X6N98XGleCp
3T99ehB/nq0iarYfsH6cCHOXikU+NC2WGPUR768Y522B/Uen4WhzBjj+xtTB
HhivK7Wp2Vs7cR7Ume3yGfnJPUcl8gnr+YKuWG30f0XVzMPh4Cr25OIpGO+g
cmbdys8Cwow3WyODz+8pDp/+EazC3SDBeJrkNw28/EVALt9IS6zjfFzW+KZ5
X1F/rHzW1I79SzR9c1Yt+LhOd0Mc5scy+crVY104zw+WS3TH+1PiH9tO7MZ5
tn237kTUT9Ix0muLwKhubDqQn3vDV04TfBOQUDHvOwewnucEnxGX+o78nxuS
Mh+vy2MhSACr267b6IDr21ztu7f+B9bLaQPuc+fRMm9tvx/gZXlKG6Ix/soX
7A4G9OB8/rfFdTDmz9Ej0WhJL84nqkGKLzB/3HOBLWD3bOM8e4yHmss0Mbef
AlLWNnLdYq5ectrbOP0Xzifi1rY9GM9G+1sZleBh7jIbK7nnq2wbfG1/I78a
LifWY34uWivYjOpDPS888Tsc9UW7wGz1vT6an5gfvT2Xp2z7g/1jyq825g7y
YXuFiOhfAclaLCnSi/NRl8XghnCwQlxozGB8/mrz5ekrBzCk8dIKVPTIB5OT
Ph/B/z1/wN3HvyzCELP+ggX5YNi7UlOUITE3Hy75ifcn6GtOrgNjmVdXwHhK
LDk44LgY0/8chwXmY8fCuBcTxRkSerHXhfOxGZodd4vAYzOXfXuG9o3QmOwt
GMgQ6wFaE5eif0K1ndZSgxjikvnh+Q2sL0WqNwzvgOcXt4RYYD8bp1KnskGC
IdXddSLP0T47xZF/f4B9f6DwRvsqFUzqAyQZ8v39WoebXL008nzqksHMPz+L
+XSRKbvUAlZ/8HxvD/KZuy/vNoQhackJOlw9qCGhZzBjKEMOZVtHLMX+ytUF
VeBpD50CGYxXS196n60UQww6nuROwufr9HbXjpJmSBF5nuOC9l7pnp1yD6xi
9f3oObz/46d9F7cNY8iI2sDTfPCK91Gs6HC8fo+/lXueKqj1zfII8JTxb3do
Ybx6miYqrZJhSPavlmwW+W7SsOX3R3DHM6GjMVcv1V57flmWIfZREZPec366
piZJcwRDlMjZC+O583SVzIU6cIS0W/hJrl4qN2KO8xhyNSalWBPtk77vvkxJ
jvnffmWVXzShGKxuxngJuec1sgb8EoxkyL6kFYuXJSMf0nWeSY1iyNOPH2YM
R/zYJB9JvAO+Wv5Cdi3q2bL4lHMb5BlSOO1Q13mMt3LMZ34P+D/f7xiuph84
miELXhrsX4N6gntshygwRMxy8qZxiG+1wLDeFvCaU/PDTLjz9NXXNW5jmH/P
TyC+G73H3ZkxliF/K7x427FfzL+wyasKLLJ/1KxRnI/z8LU6NI4hgQ3YSLD+
t7s+0pMfj3isn4ujAPLBRWp8JrhuyTqxQchXfyfDnm2KDEneuWavCfK5y961
WnQCQzZ2dC4ci3xdbZsXHwHm7vsex/xwt/VWTWTI5vBuo1m4PuflO8Fn28J3
7cZ4mu85TLyVGDKMO7Cg/Qnb74zVUmbIz2U3J23FeiBp+eF7HXiniWykz21e
/7n/uApDbENLLfQzkA8me+KUJjHEQyr2iArGe8SaYPdicMm99PODkB9Cw5e7
mckMyay+oXqT2x/0Ry+RnoLrrW8z+ZKAfFiyYUwi+MRG8b+W3POGCy9926DK
kGj2VNQvrH+Vmg8f9YB//8EAIr5VNSRvB05lyGnTFNtZiB8XtWVuZBpDLHbt
nfcVf1+n6rLrDbh63YLMVO55DZWsxe7TGXLg85myDeifp2LPaLUZDBnCLWSR
yAeFed1V4FfyiDDMl85Im6pDasgPnbqKczh/XZG5HSM/k+m/Ly7gnl8a2n4m
Exy0KbL8B66/QmLSzu3qDJnbaO5ojfUkSHSHjtgshtwpP1OeC+7pC5CPBGc+
PfTkVwSvf59bNRvrVfmIG3vxekw3r7ITPJ+7gYr4EP28LtpbgyHnBIsiOrFf
WL73ctWaw5Chx++ck8brKa0l2+vBxd62P7jnLaSbxRadmMv0n+OTcD2rhiWj
lOcxRPf9mJkSMciHWqcvxWCurhmEz5evSXvIaDJEjisIsN7ZVHVFSmsxJPbo
hVIHjF9Z+azTieC4fRO++qH+UL4v3GY2n+l/rm4R4tEpP1K7F8w9lzgC81md
1SJ3YwHi6W1V2kDkE47Tn4k28vO2qWME9/wtyrA34I6vrTZxiPfG+KsR7gtx
/Z6zBXy8f35M9Um1Rcg/w1nsD/DF8OFbH4HvFzoNU8P8tAevXnBYhyGypljh
EH96gW680Ysx//tnMefQX/+rhZ2Z4DV81dOhWD+6vP+WbdfF+McPqdmF+DC6
sChcbAlDPpmhgEb/wjwcXCLBS6K/dxzB9bg6cTVh/vld5L+5yyetT2CDBycV
WbQnwWnGCB897BdfnqzZhXiWdOB/1FrKkAc9PxTkMf47kAj14Off7ZF6yAfr
V6En9Bkyo2ErXx/xw93mUF7GkFGa1842IT+EKKzvgzkPJIrrFW330WSXM8T7
yNGFG9H+8VgAh61gSJ8sZ9yRD+ZDPySCX9cpZjfhepUmBiVmBgwZfaRz8Ras
x6prTof0grH6ipxF/LoY5h6/YYh8r4/OeInr1+n/2qS3kiGXhztqxeLvNZbM
n/cWvOn+2f2cv/dceGi4xyp83pqpy/KQHy2aCe/UViP+MvVSzNEeHU5jgQMG
FH5tw3hcUVO9ddgI+9PVBh83fB73XProNQxJ39JXOwn5vEIlaGMWOO5s0WI/
fB6qiDk71jJk/SCsMIjHHgX5YeLrGHLK9kWOQRzyYeT6jkgw93hKPfbHGJmL
RauNGbJypq/RWrzO3Yb9BJ7qsmtPGeencYDzMWFI18LmS9JoX4qovvl8U1z/
6rndk1DvSf85ofECHKiAlS4c+dB7T8p5PfbncYmjgrD+53Z/b1PewJAUO5s7
81HvyX+eU3gfLDLywsQr3P7wfv9N1owhUpcEossRH2WtMUeHmTP/e35Xubl1
QxI468rkhQ+wHjg1KM8234j8036//gLiq7p229Cf4DVB42224vpqNf6tNzYx
JGz0xMfiyOczVc/y9TZjP1h6cfRixDe3DrwFC7kHGRA/8++vPeJhwZDg6Ocz
RUN55FK+5/qZlsy/511DeP3PZTwGc/fZ3nL5kC46xG4LQ/aOWaN+H3/vn6z7
dvRWrN+d5n7teL0r3jEvC9xcKnZ5OT7fKOZuwI5tDJnMFVwYv7Dwr/bi2xmS
lD2qm3t+mtOkUeCvTgF/PiA+uOcIjXYwhHv8hlvPEq5GSH4G3ylNmLAL7ZP0
aW7x2cmQFX4PE7MCeGTnBcXc+bsYYjgn1iEd85fhYeH/AnyUexAxCvlwxs/O
eTf6+8TaYwu3P7g8MVbZwxDFtai0EF9FSPsS8HNr419xWO/GO6ySEO5lyEAF
zBB3f8n2bPMwK4b43C58bIb9uNK6IDsJvOKx2ITTmG9V5s81cz7GIyLljx+3
P+xZePgn+NJNZTd3rGd12+3X3RQw5IbLlIKz6J+GZdL0pQxD7hrWn9fF+uRp
3jmwFfzXYltGI/rbYjK9yYNlyKKiJfs6MJ86a6yyZgqR37N6g36jf1cMQ64+
Bj/eEnnZD+Pbqd9oa7cP9Vai0CkT+bFiyZi1CtZYf+bXHywMQj4sNJ+WDQ7O
j6gMRbz1aHqL79zPEI3E3nQtzIeJRuUr8QNY/16sSqjg9ge1IZlR4PEiL9W2
YT5Fp67wM7JB/C52LDyOfOFue34Gq3IHQfQ3RTHHyPcg9ocS1T1tGD/pMT9V
F9hiv+YGHPljNVJL7CX4dZDp5HLkZ66MbaPzIYb4X8c/zsdJxWeoHGbI50K9
pb6ov2wk3vmWHP6/9alMdIqN0A77yxbbl9PQf+U/O1cPt8f+5nJVQQv57dR7
Y0oy2FR/rIs04omrczc6MMRP97DecW5/+Dyy4Sd4PXfDCdc7894k/eYRzEf6
uAQShnxoPe+z9Cj6e8n1+CK0Z35z2f5WcJUg1rsU7b3UMHCVpyNDJozI+TEf
12+v1Zus7oR6tDb9z1aMr17N8QFPwN9r3sXGYnz9qzJe2B1jSKSlvbsz3t9V
/u2uwnGMz0KzHD4+3+i+hnc2eDgnjtAf7jGonSeY/rpgXTDyISvacKAz1qPu
OZ5vMR/m6W9VosEjvV7JmWO+E5KV/hq5MGTMqND4VMSTZMLW+s/gK3vdd2/F
eO+MuZ7qe5Ih1+a+GPkT8Z4R/vTSglPMv/M2d7/1luy+l+CZ3EaP+BMGrjFw
OY31mLfldhTW46KrHsqTXLG+6jw7J4X+jPcp7isBc8/la+B6dhdE6oRnGCLO
3XjF+ys9FqcMP8v87/kW1TNHLyaD1zncPFKJ67u4pLIb3ZBPxRc1HNDfOqcv
y3+Bb2n4RMljPZvjMFMpyB31uMTkhymIH09b5vdSD4bIiG39JYp8a7EOf94K
xjF+7E3UjzpMU5KnJ+rtSYMLRiL+ruwZf0HdC/XxNqvaqZjvzu2bmSfgWVzh
xdVLlleW2Z9j+u8LOKA9QeaPJ4w5j/Y22/WdQnt6TKR/ZYMFS0yXneXODzg4
77zAkLKSTtHJ4BjDM4kDLzJksfToScfreURsWf65aPBtmwcGpqh/LZf08ddc
Yv49D8356YXa+l/A/pZKt+/jdWktO8UrlxE/9SVDTqB9Vki8Bd7Mv+9rVSAf
1D7WvAT3Pw+I/VV+6rQ7Lj44z8nOsxqBepr7Gs0kX7o/NyIfFG9ZlYKnX9zv
uhyvK49p0Nt3hen3VHron9NIhfEyfgzRj69Jnoh4q5Ex60kGT+cKDy4fpC5X
b7zKEB3ZoqMLsL6ckaiI/wUe8q1btgf1VaPoYM+gaww53GmfPQ/ryfw/y/bq
X8d5b2qy3pRo5AOOpW3ggpedb3Wx/7R3Z4318sd8SQw2yUF86H3u+a4egP17
fHROF/ZH//fznjwBH/t04NE2jHcXyjL7QNRrE99HP0X8GjXfdh9zA/WQmnMO
5zPDG9p354BXTWv/7u2HfKidtGTXTcT7T9X0TbeQDzU7xgwKYsjDzrLCpbhe
QlXgt2gw152TaJ/kg9pHa4KRD9U3vQ8hfnfel7v9Bczpil1oT0a+sduVW2j/
PKkJstz5IfvcLu0Q1Fsnwrua8PfcbewGcMIxv7Z8XL8oWVzhZChDJAIWXvRE
vTE+gXRPCmNIyA5cGONnH3OsqhR8P3RDAQ/rUWV4esy+cNQjRj3hJ7B+qN7q
PiMTgf0pMv6YH+LDJXD2zhTwXO7BIHx+3dV9OpsiGVJbc3TDb5w35iAtfoO/
uG5zHoHP87zw5mtQFOrnhKS703C9Fo+JlfrRDLHpTFD8gXzRObMlug1s6OY2
+wTy74rLNVevGOwPvjdOGGN8O51qts+KRfuPnRithHwwcJBZVA122/9dopy7
32prNMrhNuojMYt7p8A91u5fxsThvHet9tgWxIsJU/QwBzz8+lelKFw/Zs+A
qF3xzP++DyS2Q+f0oASsh91zv90DW1oe2RYD/hySMLEC+y+KOu21dxAfFToZ
EYgPadPPcl/B/c9TYr6t1qh9vpKI8z57doMJ2pdrKHignYR6wPfp4cUY39HL
wiIawFg2F3PzbbPk9cmTyQwp/1lRdBivly0ct3VyCs5rA8K0DiJ/lLU2LSgD
X9XeOoqH/Zf7HpV1KtO/zhdgvalRe9Qpc5f5n79SmypVngIOG/PdaRd3v1XF
MHxTGsbviuSGv1hfGhVdXX6DR1tK2hojnuaPybMMTsf5teHDcF+Mz6WRv7WW
ZeA84zNXzgHt75BZMKIdrLgv8QW/mPrzewxp6KjkVWVQf56J8/1snGSzqT8H
r5hsJ+qfTv15FkM+Dps2yDCF+vNsjKcpNrAs6s/B+pzwr6D+PIchJkJ/h8AC
6s/BE7gvCOVQf56L/WD0g+7VNdSf52E967SM45VQfw7mlptvT6g/z8d+VokN
EO35M1RcZE4BQ3zV+1abZlB/Dt4QtV/9z33qzwuxPhxtCeN8Sr8/L0L8OH29
Y4zx2dXbZZ0Pbtqq3rzoFvXnxQzJ6ZXmSSdRf36fITvKzNROFFJ/Dv7zbK2v
aw315yXIR0vx+z/vU38O3u/+xX9jKvXnpQzR22kc8biI+vMyhgzQ3lkguE/9
Odht5P5ew3vUn5fjfOt8dr4wj/rzB6hn5JRfc8+P9/tz8MZBTwepJlF//hDr
R1uIUgv2O+4xfl4FQ9rdZAtC//PnYNdvzsO6Uqk/r0T8eJdUf02m/hx8vMK2
rj2L+vMq1KcOe25r5VJ//gj9mV2z88wD6s/BudNubzDOp/78MUMG7V4W8qiA
+vMnON/ulXswM5v6czD3vQbHB9SfVzPkjVW6SNB//ryGIQeGLyU5RdSfg9dv
lrM3qaH+/CnmKzXHUPCC+vNniIcx+fe/VVF//oyed4uoP3+O9hZOlVTE9fu/
9wDun+cC6s9rGbLVjV2VVEn9eR1DUjc0XrC5R/05mPveVFo69ef1yCceVoYU
6s9f4LyxTM5nfh7152CVWzPbTLOoP3+J9X3nS+mQVOrPG1Afj8KIpVB/Du6b
9TxkYCn1543Y70v2vqx5RP05mLwapfa0mPrzV5gvh7SkZVgv13A3NF8jnq8F
jfUvoP4cPM1y0scVudSfN2E/PdR1vj2H+vNm7Cerbd6JIT/uKP6IewaeKKXz
QzGH+vMWhpy0dOjaUEL9+Rum/7nsoSXUn4O559BEK6k/f8uQSbtTe53/8+et
DMn7cFNHrYj6c7DywYvhwyuoP29j/j0P9p8/BwdGLnzDPb/d78/bcb7QQQGT
Tf15B9qH7XdjCfXn4C81KtL7M6k/f8eQnfl9LhLIn7ncF2PfM8Tz0r0b3P29
fn8O3ls0MNiknPrzD/j7YZ/DuPjt9+cfsT942vhw35/t9+fgyXe0JaqKqD/v
xP45adITrUrqz8HynBguo/78E+q5LZdmPnhO/flnhuxZ4hVuWEn9OVjG4dv0
OeXUn39hCFMinRtQSf35V6zHZOag4YXUn4PXT9o+OKyI+vMu1PczD08WLab+
vJv53/Nh/f4c3GzxceesGurPv+H6OA7o1mI/8vmzbch3rC+iz2K2VlN/Dua+
dzCtmPrzHxhfR9MpmkXUn4NTtLmTI/XnPaj/Hm+2ko2h/rwX+9OD47Zyd6g/
Bx9SLzbbG0T9+U/Uk48mJYb99/3zXwyxEHB3yKg/B9+cdnjb7v++f/4b9fQW
kTOOMdSf9+H8PE5J7Ohd6s/Bc0chozE+AeZDTm75g/ohSsF0eT71538Z4nRm
4A+xeOrPwRuPXPXqiaf+fABLLDtS6zahXvqj//Pje7DHp6Lb8qHUn4uwJOYz
/wj3fEe/PxdlSZkSdyOD+nOw+LilV/zjqD8XY8m2H+aTpqRTfy7Okkl7Jlap
J1B/DnZmTILe5FB/PpDt/16Ibjz154NYsod7YD+R+nPwWbOsy0dTqD+XYPvv
w96Oov4cXFUnuvR9PvXnkiz5IZq89DKud1JikIzuYJZsrFr5aWwu9efgpJPc
A+HUnw9hiT2X8MnUnw9lyQRcfgHy7033t2MVYK6OyUih/lyKJXqnmkuuPaD+
XJol128s/7Qhj/pz8LPxXtamidSfD2PJXM+3fubV1J8PZ//dbyim/hz80BGF
TTb15zIseWxv1HDlP38O5vR/0x3qz2UxnumXk5YnUX8+gv33vF889efg4QGl
DwfepP6cx/avWz/Rfj73hWE5luyN2bHBNI36czBv5lGdmQnUn49kSb3dgeW7
kqg/H8USh6CW0OJo6s/B0bI/rzvGUX8uzxKj+R56O8KpPwcXRz8rUAuj/nw0
4oFrfhj15wosmSN25cunUOrPwcOf+u4Zf5P68zEsea8V1fcsnvrzsSz57q8o
5xtC/TmY+15oWhr15+Pw/oOv2Bvp1J+PZ0nN1EnXn2ZSfw42ySqvj4ii/lyR
Jc814tMXYP9aw/TNFJnAEvW3xxJ/JFF/Dr4/Ut7g7X3qzyeyJKBk52xu/e73
52CNY8uMOP/b78+VWDLA6/dPpbvUnysj/m4LU8alU38OXjx16vIZJdSfq7Ak
eNRpN+Y/fz6JJSXfLR45JVN/DvaJ0HusE0z9+WSWiA32nLA7nvrzKSzhdM3X
BOrPwZzHPYfxq1IbbLxelSXlY77JnL9J/TmY+/rWimTqz6ey/ffxOwqoP5/G
Er/NrrtmYHzmjunNagYf2Sm8+zWE+vPpiNdBGV6zw6k/n8ES7uchUqKoPwcz
2o/0rQOoP1dD/GsVt4TEUH8+kyWpwqUWu+9Qfw5W7hfN1J+rs/+7n9/vz2ch
3mYqTei+Tf05OFvRyPNiLvXnsxHPI748642k/hzM6eLGaOrPNdj+Opi9xiOp
DeKv5s3B+IRYJnTcov4cvJe7QRZH/flclpwq7/mhEEn9+TysR0t6Mx0wvwoo
s4vAJ5oH/DweRP25Jku6NpZuUUih/lyLJbILRgjulFF/DvbbOju9NYf68/ns
v98vyKH+HLye+6GFHOrPF7CkeSEiLo36c22WrFn7UWp9APXn4KA3wwJKb1N/
vhD5PvZe3YRr1J8vYonEkScFe1OpPwf3P/9zjfpzHZbsPGcoZxGB/eHCgP2j
FrNkPveFkXvUn4NrrXZPbo2m/lwX/ds0d05pHPXnS9j+3zlQzaT+HMz93Mmg
OOrPCUuE3I3rcurPwQu5DSqD+nM9llxdL7prRA7150tZIrkp1n5NKfXnYFVc
fnU29ef6LBE8nPRuYC7158tYMtgj5fySx9Sfgxd8O/nmRiH158tZwj9errH5
P3++Avl/8nakeS715+Dxb77tML1N/bkB4tGLiXBC+/u/VwH+qT93XXwG9eeG
7L/n/RKpP1/JkmPbt8Q8uUv9OfiaZmIedz+z35+vYklGZOyiUZnUn69mSeBo
bx+PWOrPwbUZzNy1ydSfG7Hkl8RlKe271J+vYYmxsad55xXqz8GOvw49vpRI
/fla9t/vF0RSf74O+0mU1gLZG9Sfg3VWX5I1RnyLi0lOWGWM9ZgrlGOpPwc/
+Gqn8CeZ+nMTlixp3ni7KYn6c1OWuK2tykxEfvI///CqA1+5/uSnZRL15+tZ
4jrT/tftJOrPN7Bk6ZNIs+406s/B4pvXxeXco/7cjCXWrZdqlkZTf27OkkW/
NTeHxlN/Dka1sPhRDPXnG1kydjf3jQXqz8EbFm7625ZH/fkmlhwKfOHqlEr9
+WaWrHubEvnmIfXnYN7doHNfEqk/t0B7FmR7/UB/3yWLxc+wxHr76seBbYHU
n4PrHlX8IdepP9+CeAhdYDA+m/rzrSwZ5X7Td+UN6s/BAX8+GHhGUX++DeOR
7aGknUH9+Xbka12HhF0i9efg3dyN2nTqz3ewZNgsd8M1AdSfgwdHDpz1M4b6
852Y71Lf4Xqp1J/vQrycmHPfLYP6c/CBaW1e2WnUn+9myfZrRiPP3aP+fA/7
7/tdadSfgx09xynvj6f+fC9LvmTwPuQi/x7twcnBiiX5531net+l/hyM089N
uzjqz/ksmXL7fCIvnvpzME57Fp9DqD8XsP2exSCK+nOG/edrI6k/Bxu9Ekpe
yKT+nGXJUfveZ5zv6/fnQpYs527UZVB/DsaxyEMsivrzfRi/YacumIdTf26N
eB/ZfPlINPXn4BHc10uSqD/fzxKRvER+VTj15wfY/u/taIVRfw4eunuo3rAY
6s9tsL8dc3oejPUhdeSvB53g/56v6/fnB1nyclVCxf3//LktS1pikj555lF/
Do4UL5q0pZT680MsKXAbMfPoQ+rPD7PE4qaEAz+b+nNwlkR7TmA09ed2LLGa
6xY26h715/ZY77iEi6X+HHxS5eSgAH/qzx2w307nDsTUn4NluS+oZ1N/fgT1
4mH7OQvw/gV1gzrJUeQX90X8AOrPwdzxfVga9eeOLIm44f9AOoL6cyfUP0jv
OajHAu5zhQj7z0/epv78GP4+cmP5nBTqz4+jHm+XWTDiGvXn4MvVz7s0M6k/
P4F4uWNtYhVK/bkz4teqO7QpjPpzsMyi9e1ZftSfu7DkzA6z7N/x1J+D+317
NPXnJ1EPnNHddD+C+vNTqE91hp3ujaX+HBx5ZenEq9eoPz/NElP/ipbZyD9F
bgF2ZYnieoe98repPwevmqxz63kC9ednML7YXh+GU39+lu1/jmjzXerPwZ1K
TU7OydSfu7GE+/mRoWnUn4NxrBvInaf6/bk7SzKnOr7enUf9uQfiQ37K+oHJ
1J+Db3StHydxk/pzT+yni+/uzYum/twL/d+0z8fzLvXn4H4/G0z9+TmWTOWE
6W3qz8+z/36/KIL6c3D/7+EEUX9+gSX7f3uUn8X+Ir7oz1Dxi6i32JUG2lHU
n4PV1C+Urwmj/vwSS14VTi65kUT9OTh+mEt6bCT155exf4jIqaz2o/7cG/mc
XhY1J5D6c7B4v9ih/tyH/fc8lQ/1574sMcxr/9oaTP05uDqoz1A2mvrzK5gf
SfOnD3KpP/djCXe7XPEq9ed+/xfvbn8Gq5tfRfsyQv++9af+HIxjyZPcMOrP
ryE+vEWCPQOoP7+O84nODKYY/Xn3vtf/LXjc4Hm1NdHUn/uz/fe5K+OoPw/A
/nNKS/tYEvXn4P7f1ymj/jwQ509Z7qBK/fkN7Be2Zxwyoqg/B/93f73fn9/E
eehk+8rrYdSfB2H8T7OnebeoPwdPHyN05sdSfx6M/Th1zZf0KOrPwQLLioUt
AdSf38J5ePx5/T7E076EgdnzQ7B+Gexfc+8G9efgAdFrAl8GUX8eyvb/7tCc
eOrPw7D+66QvEmI8HgV+m1YCfllf0GV6i/rzcMxP9tp3D5KoP49g+71BcwT1
52DuPsHwLOrPI9l/Pj+W+nNwwydjufZk6s+jWCL65d6J/JvUn0ejXtuecOd1
PPXn4Aan9DfpydSfx7D/nsePof48liV/JQtdJkdSfw7u/aEgPyyF+vPbOB9f
f7roJa5nukPESCGO1lO3qD8H93+/7wb15/Go94Y+VrIJo/48gSXc168uRVB/
Dj4XIqE7KID68zuIz847Hg9vU38Obv+m+iUjlPrzRJwXNCUkW9OpP09iiYeE
75qMAurPwf/9/lW/P09Ge4fMfP8nkfrzFOxXnECIof4cHDoQMx5D/Xkqzs/c
De1I6s/vov4LWWp3KJH6c7C/cl7H1kDqz9PY/t/hCUV/F3A/EAZutUgZYB1L
/Xk6S7jb5TEp1J9nsORFjkHftxjqz8FSbWOsBIHUn99j+8811TeoP89EPdQV
vZt7/qXfn4M71JIliyOoP8/Cfrvrmdet29SfZ2P9j3dZuvgG9efg/udtr1B/
nsOSw1t78nt9qT/PZf993+wC9efgdX4Wn+Yj3zNrJPuM8ljy7uHiSceCqD8H
B/9Jbi25SP15Pvvv977OU39ewJIPjFvuFMynYkEP85Lj8GmigTepPy9k//2e
XAj150UY/zteIRLx1J+D+5jQheOjqD8v/r/9vd+f38d4VdiNYa5Tfw7mfqfs
dBL15yUs6V478GVXIPXn4AKNBzfFI6g/L0U+m52enRZA/XkZS16r/7KLDKD+
HNz/PNM56s/LMf41Hz/MQH9vnRE/p/6AJdqq3x/pRlB/Do7/rC7/5Tz15w/p
/bcL1J9X0PtDGG/xQ9092eCQz3ULF1yj/rwS50mVzCdzkqg/r2JJVIuG2JVb
1J+DKy7mpkQFUX/+iCUzRm7Y0BdD/Tk43cf986wk6s8fY/3kfuAymvrzJ4iX
E2v1TvhRfw7+YxChH+lG/Xk1S0qye6V556k/r8H13U/GH79F/Tn4eX5+Y1Ew
9edPWXJpTrPoI7TfTWvAWJlnWC8/rNZSDKT+HJw3ecBfX3/qz5+zJPFHs9f3
a9Sfg206rnWdu0H9eS3id/rrm21B1J/XseTu6rHDVodSfw7mvIe4P/Xn9Wz/
96rVEqg/f4Hrr73ySSGa+nPwBN60itZE6s9fot49LuYzNpz68was//NNVh+K
pf4c3O/vw6k/b2T/9/xHvz9/xZJlo5jm8cHUn4MT530OHRNB/flr1CdcgOB6
1m2/or+Aue3mcRD1500s2dFx7IhfMPXnzey/77+EUX8OVukqnSAVSP15C/b3
0keJp2OoP3+D+ZthOHdUHPXnYKV3ugOib1B//pYlpUd8Vx0Jof68Fecr6wuH
Au5Qfw7myq3vYdSft2E/antxKjyG+nMw9zsRGwqpP29n/z1/i/rrU4zEQ/0O
rF8+8/MeRlJ/DubqMC4/+/35O5ZUekZ56AZRf/6eJTk5z8JX4HXTaz8WVINz
P73KWnCL+vMP7L/f6wqi/vwjS95rdxxviaX+/CO9nxZK/Xkn1kscHyLiqT//
xJK2N8unvL5K/TnHnqZL78RQf/4Z55X8cYtPBFF/Dr5yav8sJpD68y84fx1S
+xSTRv35V5aQsFc5wwKpPwcvnRy/e8tl6s+7WDLQdNfz78ifp5ZilpO7sV/9
aPn+4Cr152DVtZ0OU2OoP/+G8ZQq6VIIpv78O0uEy2YPU79B/TlYMGmpSu01
6s9/IJ5e8d5vyKD+HDyfE5Fx1J/3IB+5G+OJ1J/3smRXiN6QmyHUn4Oti/8k
OYG5n2n1+on8nmYW8gGf5y9xp3TWL3p/FfHdJfohtPrX/9XXRn9UnR1+47y5
NI5pxPyE9+62GNuH+k2xvmQI9/3u7iDNXPBnD7sYbv03//xCZvcfrH/cjTPU
D5lSfzsG/cV5jHuAAe2VbFtfEgNOeyJMTuSeJ2m+GLJ2gPDf75Ngv77X8OD4
V3D06SxFI5zPRtRJbPYTERKRSIcvJ7j7SzX68xaKgt0zHUdiPIqqnIc3gkPt
c4d8xvXHP8h8d1JMSK4Ebfh1GPud/f0fxZPFhWQKJ9zwemX+3FtlYK85Y/d4
c/eXsg8csx4oJNtmp7de4M4P6bEbZQcJiWjd+4YJ6E9dctucVLDMh55ZMsgP
7nfBNksIiY2kGfsd+eMVs73jN1iGsDxV7nn08ICiYEnhv/Uen4dTTtCywUKi
U7srrQrzfyv755F28KHMq7/eYH47r64zPzdESLif3xbi8wx8vDRmDxWSF2s+
r6lG/ARdKJGqAV9+LLKyFoxTeruDlJAwthqDnmE+TM4sKRwrLSQeQ0noYex3
MS5ON3PB3PJ5HCx2LO3o7mFCsvFRSlE58m2LQ9cGieFC8nbF5dSziAfuZ+xi
wdzjaAQsvV84dJ2MkNxSN506FPuZFRPZ+hX8QiHibg3iPXdPS76frJBwP29x
CfkwCcfkhSOEJGVR2OiJaI8NEq4RbM11GP0pM7+6/hRPSIZu9SDfwMqm1epT
5IT/fs8D7et/bgZ8ImreLiu8XmO4+q31SGG/h/Lknr9d5pYnO0pIWhMuZcxB
+9HdgFTwznWLfmtiPW9c+Nd+s7yQcLpeiHyar7XItA8sqfiqURPvv6ThMPPW
aCHR3HGpm0F9w9VFyxXQX073YT/Xm/qppR0szf2AFOLfX2VG7rkxQrJgzsXf
+bhelyLff/ZYIeG+fi6J+TUaE2pXA0ZjS6Zifwkf+cr4yDghmXE2VmxiDo8M
niM6fdx4IXll3LNvPOLVXGqjRB6YG34B6rsECZ/m3YpC8ldiU6w98k9SrCpb
YoKQHJlmV7YA+8XOP0Oux4LLRDL9ddDee70rDq+bKCSTHWqXWaE+GvHt1Lou
8OW7X1SnYz0Ufs6ZflVJSGI7HEPec/XS+58DFykLyYbCE+tuY30c36bV1Ahe
vKv75VLED/c99VMqQlJ3bMvY6dz5oSH+6pRJQuJdmVf6APHJ/W5POfhp/GDm
PObTpWbK2v2TMT/FY9Rt0d+6ql3TRkwREoWJj8W5+3FzUDbdBZ/0rU3NRn+8
7te/2qwqJPpjRi6ow/74qbkvvQ+8y/WzoMUd+ZBt6ndrqpCMGbNO/CDqH+5n
FpdPE/77/TDEU2dyuVEHWLP/QId8SBg09fx05Av3Q5LoX1DMUjGNGYifyIQ2
IdrfE36isQYsGbMiYRB3nr51L+OImpAkPGmw00I9FRP43XfcTCFJWr3hgDSu
L3Ztjk0e+FbGWpWZGN8tPvtX71EXkiXrEyzFufP0hZgpkrMwfvtD/FrB0p6t
IrfBRj+dpukgX20jBr9YN1v47/e90d9cl23pXeBxetOLL+D9o4/5+1zVEJLG
BNFjaYhvG4dn+xfNEZLsFrnxZegPd1vgFXiQ+kVNFcyP8v61k0/PFZI9XAGD
9cWJ8RygOk9IrPa1Wzlz+8Oe+y/KwRstE3M/YP5n7hBN268pJPdffRf3QD12
xlLXe4QW4s9z4+YX3PO33NdYwMdwfFuP8/9807uGFvOF5LbIKv3z3siHNV9V
/oC9Fy+tuITXOwzV/95aICT27s61T3yQD8vY+uXaQhK5pWmrOt7vvyQitQP8
at5x+zyMF/fc/vmFyLe73BfAeWTTxoGsxiLhv/oAfx+uYWHwFOzv2KA8G+Px
R81P+agO1tOnS9z3YH64nx0ZtxjxZCs3cQjmj/saXh44b2Bd0jEuHyasStmj
KyQu3A904/07x5y9KLlE+O/7ZhiPeyML2NvgCYKBZ29z+SD7Z/n/K+q843L8
3jiOjBC+ZK+sKGRTJI6ZjJARKitJPfd9t3fR3nuTlVGEJELInhVCRbJX9i4y
6vc593N9f1//eH1ePc/9nPuM67rOeZ9znXkM7c8XEDifVhvX+zv0y9Ibw/JQ
33zZPmWSgj1ol/9Ejc8fVHLv6k9Ge2f2mtgN9sO17kPuY+jigULT47DnN2u1
owOmKFgdZlcD8PkB1VY2A6Yq5DzGRbBHvp/TpxZBy/sZ8HvcTdhNU7CHzM+N
n1+aoNqwtt10Bbu37WKVMfcPzxaVH4Wefa6r9R18n5+jXGaoUOYPh3/ix5Tq
oHXeaDU7jO8nlTZft2OGgnVOtBnF1y8+3pw2ZbqRQnleHf2fn2t5C93TRC12
HfT2ywW1UTMV7HfjeZGD8T6YtZUOn6Vgzd7bfk1Ee80vGJ1TBs25Fl+PyTru
EOExW8GuDMFfUJ8qRw6s7TFHIXOzoWgv84NvJp2DnqqYlvYc4+VIlmYPK2P4
t6Tpxe/RX1tlrPqpOlfBGr+YtecJvr82fcud/dADYyuWfkd9ndlckT1vnoJZ
nFmpK0TAP+T/CfkOzfMO5qM/OSTMt0qdr2BjU+f4rsL4uBYdxcabKNhWT8w8
0f59wq91ewI93SdeX8Dn+b6JgAWwL+bPrqrAHpX6Tro9YCHG00Kh+B3qR8fb
50ARtJyvEPYryC0/1G4R6vNmwMnDeJ9HjtWW6osVzPDaPic1fF5XGj7xGLQ5
PwCI+o+1EbuamaK/rHm2eBL0mzV7q+uglesw6mzyypclO5ag/9QYvD2IeCjD
G5ZmKexb3Meq9vy80mKLkLfQz14PfGjB4yWTjaujlyn+n69x95wygxFmChbb
0VqN759twROCQ1+Y2aTDItjTxVPnfPcwhz08d7n6E+YvByeG3exhoZDz0J1A
/arqX8o6B50S5zn3JcqzakzDYKvleB+eEBf+68Rwg1XNV8A+DLDW+oj34/sI
DkAfLGlWdI+fz9DK6zR/Jezf3ZMTH8FfXOz75et36JCHbmox/HyGhs6N1FXo
r18Lq4/y8dDVZu/41QrWmzsqtPfNDrsDn0D/kzs49Sf0gLZPVwRaKpT7czC+
InUaj9Vao2CFFw/4d0b8hnCtYzG0fD4S9p/vM7CzUij3R8A/RtSVFKuvVbDh
q0YNquTzh67fdx+D/vc88fjqGQFm1gol98X7JX0OXF4P3YsfmIf//fju7Nid
6xRsT/je7+oY/4ZVf9ob2qA+12StXIj+sv2Z3ue30KcST6zpjvL+fOhcFG2r
kPN6HeJ8uiInY4RCwcz4hnK+vlT63q8cegnfYITxolKiZeEpKNjTVKu5jfD7
5kVr9HqKqM8Wpas/oz3yLm9XPw/d5cWQ8+3x/q3OP/hoJSlY6Df7RnfQnx0f
1V9pbqeQ99FnY3yeOb5w9wHoDZXq/Y7ieZ2PxPrOt8d4aHr3AZ//ORwsNquG
HmRzSbc93udalqruRgcFE450f52O+uuTMbWdgSPsfUhF0VG8j1e674cn0AeG
trvviPFWuvnU1UAnjOfqT7+K8X46aCUtZwULhnmZjfbm/xdD/3bJ1J+L/s05
kr2Lgu3qXtz/bCzGQ/j+0e1dFfI63FP0v9ig1/8ch/Zqn23I9Rvffu/N3BB/
vTGfPxP+b7L3yiv10PJ9EyjPJrfNO3a6K9it8b7T1vP96I73fAw9MF6GjLpr
g/66JOb34nfQrg/N4lJRf7tt5o2K8YQ9WhDXwhLlq1sT2Wakl4KVTncZF4v6
NF159W059LMmbffaoL35PlVPb4Uy3ySep2rK0nv6oP67ax68AXvA193P+/wX
356Yc9x07XoF8+j5YEse7I+60fcRLTYolOdXUP98npUNLXjOmxcO+8CPBc33
VTCeLtKLx0v6ey5WQ6/n4B7t5zrmxbaNfvj9PvPXLUV5Kk2aeRj4K9iKOwH+
JiiPlo754qdc8wU/vL+vVurwoAC8L0+Yw+fTfUvVtAMRzwrON+aivBN4xmPo
maUtJ1xHe0V0nX3BPgj2kBtI6BcdQre2D1awZUaDTqfz/RptL3och/5eN9GY
11+SWoNF5iEKdnf26YpXfH2p2fhhDULhfyysp9Sh/xmquLfcBV38/lvnl3ge
X4czDFOwt2g+VR4v1X469w46q6X7xlWYn82vHrQlJlwhx2GXUP98n9nICMRr
Nk8MRyN+VXm/c8FdaL/mD07wfO3mVY+HeEXCXn5QzWwC+3VWRUVVI0qh5AAX
MR4emb48Dz2FJ4jA89dWJJxdG61g04xm7BLR/86U3kxrEYP4auwH7bF4XueS
lm7Z0HI+U/R/hyJDE5NY+NvoruqrER9euxygUwOdV5fc4A+Pl86fUd0Up2BG
8gEsjIeC388N4mE/O3ssVUf7lh7XPfMUetGo8robaF+dI06bghIUyvsz0H7B
Bw+6aCcqZC45AM9/lPVu3nXovN+LfD9xHpcxYLBDEvqf2RLdR/BHsemWzTok
K9jkKfWNO6G/vtm87dlxaG++sIvnTU6tLDBPgT+Mm7bJPQT+4QgKmqpgqR2r
jT7y+UP0Audd0ENtIsvnw77MDo+ZO2Oj4v/rubuDiga+h5bPe2A81vk2axq7
CeO9y4XN29GfTL2nPB2ZBvtxf49xM9i3g24bTt2F1ucbklH/qphIem3GeJas
V3jg91ZJPxw1tsD/rG7VKR/x/gmbkcYXoOV85mhfdSs7beutCrkcV/l668p9
jVtuU7Aezs1DHvH5g1nV42zovja6v1Jhn7TdW+SbbFewDpEz3zZGf3Y1WZFc
A/1ytdr+5xhvN+ekOWxKVzC+XdkE9aVldHf2hB0KFu2em9YFOtLql+Yz6C48
ARrsBz8HH7wT9vvKUTU91OcI/YhH2rswn200bfBqPC9izJX869ByPkfESy+G
qyQ57EZ/vd3x7k/U13idifYdMuD/Xva3tUH5k7S8ZuVDz+74Q2Mj2pPnNbPI
xHxh7cnJGvi8oca3hg33KOS8qb1Qnu1dhz7cBV10P8PdPFCd1XZQHJ+xV8Fc
3qyIL8R8gR+Tfw/9zWnKAlfYvyy151JsFuzTiVa2Z1B/bbSbzhi1T8G+bFUp
aov24HHEPej5Z12HrUZ98X7qvR/2cV9Olyf4e6tftys1DijkfXwRaF/HjjVH
LkCvHrYhqBj+7sznmfHW2YiX+MZP2KvO74PFlgcV8j0II9D+DlXnZxyEdho6
bFB7jO/CZ3V9F+Qo2KXoy+nr+foSJsA1Of/1X68K1/ubDimYevnle83RP0pL
c/Mm5GK+UZo2/xvKr1PyMfYZ9DqNQT9FtEdw0UAh+DD6jxB3pBtfb7281nDg
EQXbUpO4mY8n3fM7+tyA5tdRTObnMwoe/XXIg33UfZg7BeO5uqLh3Q5HFcw2
5Ex/BY+Xjiw+kg89nieAQfulHYyPsTgGe/ZP4W89xGffsm7YNjyO+Tvcfwja
Z3ZGi+m7obUGditfiPLvTp/e2yhfIZ+7WA97WbfZ/897aJ6OyhDPN009fTf2
BN7X2DzaFPbxYMKv3FEnFXKe1gqURzVmTPQ9aPn8OepnVbijjfcpBXtde2e6
C9rzRFD21F4FCvb5b6v7+9Be6n5vNS5CpzgnBlTg+YJ3/9/WpxVsbyc+kcN4
cFtd3vIM7KNl7vF69M8eTlsPHYR+eftnkCn3D9L9yAVn8T5/t13whr2tDP9r
9QPaY3+XLi/QP7WsTKaknVOwnL3f9vzE7/mujO458byC9R9lNFgb9q/CrLD2
GTR/7lB8n3Ol4AsKxo/X2sP/R5hMzhl4EfOvnXWeQbAfL+asj7gBXXFLr/QT
ft/A6MRax0sK5h/17nE1vp80tWZSx8sKFt6w3ZztfH1p4ogeJ6D5Ot4PHi/p
Sz8trijYpzr3g8vQn7aPybrT8KqC8eN/8/D52uGvsndD83MVfaAtjJuHGl1T
MPGlZn0Cyp+ltdzqA/SBM5oN6lFf/NqwuELML19YuvmhPOYa5d1GF+H9flfZ
nIU9Oqdf+/0edBM+0FE+nlfJuxjl21d4ehA+v7Zt+IFe1xHf+SRkTEJ/OaN2
OfQi9IfNa/1cYV87qzZas+4G/N8fm53j+HhQmTBR7Sbie80iIy3owjqPrjnQ
Jy0PzRmI/tXnV171ghIFM9nqMZbPl72qv5T8gObp5/l+idLPOvvTbqF/uX0/
Yw77o/PeJmTibYV8j0B79H+eV+M59M7Gf4N6xqmzx8+eGoTcQf80bLhjJfwJ
dwODShXK/HDon3zacwPaYLrHq5cY329Kk246liEe9f/dsA369+SSW1kdyzGf
mCJ2m47Py/fEQHfjCZ7PYjxcNlq1/C6ezxOIYP48+3zQ+Eb3EB/VHZm/BeXf
XXCuUwY0P67bA8+rO/73q1EF7Mccq/n30B9Mj4y98QF6p6lKYjD6d85Bl71x
9xXs45HRfTqj/6ruOxQ4ulLBvh6Oe5cB+7Yq48OKCuhhPEE47M2JdG19nwcK
9mYACoDxp77FqmPvhwrl/ju8v5Ca/uUidL9BaBl3jIeEh8XrHsEf/R5nfwNa
O6dBhtpjBXPmE/BQjIfwRQE50GOqnmwsgX29GRS3fOET1M+XzTq9oLX8ro/9
CR04cLTXdpTfz7t5h81PEZ+9v6d6EeWpcJv2eeIz2JvwhZ3N8LwRTn5Fz6Ex
jbnl6o3xIBVkhDyn9To+Hmxq/Qa9QHxy6LTftSiMB6vRFjeh7bW8j7bm60sr
HfScXipYO+tppVNjMB7MDqh3eoV46ytbExeM8WD65uMJ6Ia/fOpfBWE8mGgW
Lq+CfTP5cOcLfr92zqrdjV4rGD+eoO6vzkyMtvhmQP/6dE6Rgu9nTa0wm/lG
wbY1CI/TTCB+Dl0Y2pLtxPt+cmz7OOwt7K/6hvYuwcTP32E+f2Wys6o38fN3
5A+CiJ+/R7y59MGGNZuIn39QsDbNH//uhvbbZ2YwoACa5wkuCSZ+/lHB3PMe
bGyeTPz8k0K+5ywlivg5tEPjve318Tyehn72Z4XyPHgi8XNo+f7DLcTPvyjY
uOKUTitjiJ9/hT8fNy57Op7vOKZHwwfQ3/bv6vA4lvj5N4V8/KdJJPHz74hv
+cGbZOLn0IfCdUfE4O9lfVtJimrMl2oO+T9OJn5eo1Cei0skfg7txhd2Yomf
/0D7dL65PX0b8XPoK2l/Om5B/fFdnFt/wj7ZY+QnET+vhb/kFRZB/Bw678KK
hNHhxM9/0fhF//5eq9V3yG/Ej2fNek1KJ34OPStHb3NtEPHzP4g3T6z9ej2Y
+PlfhXI/Nv6+pKpzbAF03ab989vEET+vg70VJmS3CiJ+Xg9765DRvDKG+Dm0
M09IGkT8vIHA5i0cs39vJPFzaOfDE+dJEcTPGwos71zY67vBxM8bCWzAsC3l
Yizxc2h+ro+PN7eCUdN8VQTG0+l4BBE/bywwnl7DK5D4ObTnxdf5QdHEz5sI
TPNmtQ/nzfK9Y00FtrxsqU5OCvFzaPk+oxTi580E1qDr7ln18cTPoXn3foXn
GaS219imKjAXd9XnmX7Ez5sLbJfuA0PJh/g59IWvVZX+LsTPWwgsd4i0s2Ek
8fOWAjNu8a2ntac6++XLrG9DB3TyaWITTPxcTWA8/d3cDcTPW6H8fa1XzfUi
fg7Nt+94oT9Z8IOArfE8tWvXLkYRP2+D8kdal5TEED+HjtbfHVAdQ/z8H4Ed
+ouJKcYz7xZfoOub+DfoEk78vK3A6lY+yf+xnfh5O4G14hPH3cTPofsW7Hl4
EP5NzkurLrBuFUnJcZuIn7cXGN8eapxE/ByaX8djFEX8vIPAPOKa/xy9g/h5
R0GZfx3+8/Hw8TWHoTWTtF/1SiV+3klgbj8VudO3ED+HvrxH8cEni/h5Z4Ht
7jizfybs+xSNwZZTugis9kHzmhWZxM+hi9Zyy0D8vKvAPu/sWiPzQs7Puwls
YuwpJy3MtzLUupfchpb3z8QRP+8usBM7618uSyR+3kNgYn3hzIR44ufQd0NX
djdHeZr/ammwuif6c5fM3lmxxM81BPZ8oWJVx03Ez6GffB/yKCaC+HkvQXn/
wVbi59C8H97F7116phuU1FtQnmfeQvy8j8Dcpwa9fRVP/By6DR8wUcTP+wry
utIG2HPtkgFf+/UTmGPws2jdjcTPobeqRcebphA/1xTYwaQSi3aZxM/7C2zg
nj2/klCeyIJOK45AT+itb2eZQPx8gMDKqngCZ+Ln0N2Tm67n6+MyP9cS2JTo
A9aqKcTPtQXm8MrUyTeW+Dk0P1fbOIL4+UCBPU3qd7M6ivj5IIz/H/rtm4QT
P4eeyAEB7KF8bnqwIO+LrYsgfq4jsGfxz43f+BI/h36u99k2P4H4+RCB8esZ
n6A+2/CNr0MFtpA7tnDi59CLhOJ3oQnEz4cJ7FfavFDfAOLn0GMaBr+8ifmv
o6T+MWm4wPxUHV6+jyJ+PkJg23edbZTqT/wc2vVps6oFIcTPRwqs1AoDKZT4
+Sj0Hw6AEe8MMZ045hp0c37gdj3x89ECK8kbur1TNPHzMQK7MqNGdfRO4ufQ
Q15VBWfAnsRNHbpziS7sWVDitoURxM+h5ftco4mf6wms458xF92jiJ+PRftr
XlXdg/r6Plzjn9fQ3NotDCZ+Pk5gQU1XVxT7ET/XF9gcnhglnPg5dFMjWCbY
pyUabXzcxsM+fmowd1ko8XMD/L7hpfoeccTPobvxDakhxM8noP6SpkQIIcTP
JwqsWBUVgP7Rni8IQ/N7E9XjiJ8zQT7XN8Wf+Dm07dleb+6EEz+fROMPmh/z
HDdZYB8G7vqzK5z4OXRTfqFHMvHzKQKb+udCck8f4udTBRZ1ZOGjaNSHfA8j
tMyH/ImfTxPY4185j/YkET+fLijvtwwmfg49sQc/KazOJpS0UFtqKCjvhwkl
fg4t33cbSPx8hsAK5/tqpcYRPzcSmPbkt641QcTPobkfb4HnyfeEzhRkrs3n
kzI/nyXI9+QdSyZ+Ds3XlSs9iZ/PFpT7F1G/Fhn9z3WbIyjjcXvi59AP1izs
ctmH+LmxwL7Famv4exI/nyuwEYvT6k3RX84mdByyD/q4G2b6acTP5wnKfJmR
xM+hM4tWr/7mR/x8vsAsNV8tNfIifm4isPm7fo9tEkb8HDr5YNHnbeuJny8Q
lPmPIoifLxRY2PuAwS2DiZ9Dr0hqmbQB5XliM+K5uEhg6/lGSW/i54sFJW+O
In4O/b7g5w6DaOLnpgIr794rdSfs2xR+sRX0k1lPJx2OIH6+RGAmlpOLNf/l
50sFVtHHRvdXKPFz6NMj7MpcoDOmwgIvE9i1WMt3XfyJn5sJ7NayW6/0Qoif
Q8dfX/Stux/xc3PYzw+f766JIn5uITCbrAHfYmBfV/OLnaFvfsuMeptI/Hy5
wE5uvBUTHED8fAXsxZ7OVXbxxM+hH8xACWFfObaeu1KQ73F7H078HJqn6520
kfj5KsQXF1r2MQkgfr4a7fV6xpB6lE+bbySAhtfU/Z1A/NxSYKecEzo3DiZ+
vgb9LX3GDydP4ufQG7//MHHHeI2sbjVbshLYpSrjnPpw4udrYb9/eSe2TSF+
Du01ZEHCkyji59YCq3wkGbUOJX4OzdchkzDfmvFobGL6OvSPFU0tp8YTP7cR
mBVP2BRF/Bx6UbrfkjEJxM9t8flcNYf96J/7irQbDlcIzCyxolfCZuLn0Ev4
wdUU4ueCwLLbntM7/i8/FxGPNjs0Mgj9sQ0/EAndu+/2820DiZ9LsGft/kmw
jyN+bifI9zZNjCB+Du3S4KJFwSbi5/aIT/kHYoifQxttfffbfjvxcweBfRlU
bh8XQfzcUWA8u09cEvFz6KwThmNM4e85Rg9wQvk4qEwifu4Me/6gjfvKf/k5
dFaLVhdzNxI/dxHke+m4/4vz1oxt5yqwfiUrF1SlEz+H/tS9cF6HBOLnbgLT
4wfrooifQ/fkHQT2vdqmw990d8RrhbYntoYSP/cQlOfzA4mfQ9/WtenaPor4
uSfer7z2WFE08XMvjLeT17sNSCJ+Di3zu1ji596CHLcbBhM/94E/fDZ+89lE
4ufQbn7xjVpy/8CG565ZL8j3DtlEED/fgHiIFyyI+Dl0ozSnz7NTiZ/7Csr9
d2g/+dwntOVyw+65ccTP/dDfNY6tmLCX+Lk/xs9Dd7c1m4mfQ4/lCYhRv/e7
to0MCBDke5sfRxA/D0R8fdVN28WD+Dn07M7XC2viiJ8HCcp8ZtHEz4MxXqdf
N72G/piiYlB6FPrie6tKmzTi5yHwT3Mwc0sgfg49a+LT9+X+xM9D4d+4OeHz
h8+DJ00PE1iaXv7jdHfi59BBU+9f3pZK/DxckO+hTokkfh4hMP+rfeacwvMt
HnXPLoNOuXTx1fNw4ueRAnvkgEhuB/HzKHy/M79gjPg5tHz/I+rjbJFaN6to
+D/pjHduPPHzGEFeJ/oaSfwc+pNpw9OVkcTPY9Ff6mCwg4mfQ5+yGDqnLfyv
9xE9y9Q4Qbk+vIX4ebygvI8wlPg5ND83dTSS+HkCxsc07d5L0P5P0rVKBiQK
LDXI1fhwLPFz6EbbNKarxhA/T0K8zEFjLPHzZEF5nzvqcwp/UegldqUt7oQQ
P0/B+242zi1LIn4OzZdTLoURP08VWJNRbceMjyJ+vlFga/m/ZOLn0NtM4aET
iJ9vEpj1mtiTqk7Ez9ME+V74szHEz6GbzIscvBH2Wp7nbhaU6/3exM+3YDys
WxJ5Ipj4OfR5dX7TFPHzrfAv3d+6rYL/vWzSb0XzbRRPeBM/h5bv//Unfr4d
/nwMAsVY4ufQjQwbtRqD+tTmF9ukC/K596RE4uc7BPbw6Kf53B/L/Bz6b0H7
nqMiiJ/vRHyXnL2yWxzx812YP30famSF+n2phQdCy3FOBPHz3QJTlQ8eED/P
ENjIqP6dLH2Jn0PL17Xi8zM6DvMzyxSUPD2J+Dk0PwcWEET8fI+gzIcSRPx8
r8AW+196Wgx7tl+l18e30P+ex5D5eZYg31uq4Uf8fB/qm1/04EX8HFrafXet
JZ7X5ksbM8/9sL87pjyZEUv8/ICgPH+8nvg5dNsMrZTLMcTPswV5njjBl/j5
QcQvEcbJy/D3ogr9nQeg+XWXbcOIn+cgHlu6tZlbCPFz6IcpIys7eBI/PyTI
58yXYDzI92jmCnJepdpk4ue5NJ8JIH5+WGALEmc95/MJmZ8fQbxR87rVD7xv
3JFuPsXQ3lsnigtTiJ/nCewtK1+wL4b4+VGBVV0tHBrgR/wcml8vvBTvX53e
8q3ZMdhjO8vDfYOIn0Or8IQVgcTPj6N/zELHX0/8PF9gcTwduh/xc+jJKfav
dVA+eR3tBPztOtPeL0OIn58U5Dim0ybi59BLdxwu7hNI/PwU7OPVZgZpLvAP
PDF8AcbTjR1uA32Jn0NrVI54MjiI+PlpzMe8k7zfryd+fkZQ5pdE/btZdVLL
hv79MqHDhSTi52cF1k699LOON/FzaH7urN6D+Pk5zD+G3mtVGUz8/DziQ+fX
309FED+HvvC9IPhJKPHzC4KcV0Uvmvj5RfhrnrDJl/g5dGbTTTfz0f9S9Eee
s7+E/thu5grVMOLnlxEfH7txxiKY+Dl0vIveiZkhxM+vYLzfv3jtL57/S6vv
kAZXBeV+2jji59Dy/SqRxM+vwf9YFIRHSsTPoTcMDWp2Hd+36KieFlMosLpb
cPCBxM+LBJb4SPd0jTfxc+gHx5YNGBJC/LwY/sCpPLN7APHz6wJLcPwxdgL8
i7yuAn1ozsCuihji5zcE5X0n64mf38TfFV4nNcOIn0NP5Ik24G983g+ZZ1Ii
yNwqwo/4OTQ/J7BrM/HzW7DPkyx2zQsmfn5bYHmdx8/+DS3nKYbu7Vyi2T2c
+PkdgQ3qNLB+WTTx81KBNV7y4m4bP+Ln0NPSnj/oj/qacqX1QIcyQT7H3y2S
+Hk55hdjm645GEL8HNrJr8jyeirx87uIn+QJDvHze5hPORd7XMb71h8c57jr
HtlLB+LnFQLDtPPDxiTi59AfPRH4pRA/v4/+u5UnMoJ/2DLw8chK9L+H48t6
pxA/hy7r5z6laxLx8wf4vNreHe5BxM8fIr7rzH7Og3+/HN519gVo3syKBOLn
jzBfdVg8lZ/XlPn5Y4HN62rbPn4z8XNofg6vPJn4+RNBvifZIZH4ObSR9coX
VlHEz5/i+3yDnz/x82eYr+48MLNPBPFzaC2+wRj2RM4T/VyQ8zTw/ivz8xeC
bGe3xhA/h+bL9xpRxM9fwj/kRLnncv9g3F/q8Epgw3kiqBDi59ByPm1v4udV
gnJe60v8/LXAHHmiH1f4B/2Olbug5fzSzsTP3wjsu63v7XkBxM+hN4zaPEI3
hvj5W/SvUK3+dr7Ez9/91/9kfg7Nr9/+GEX8/D3mB+tcHIP9iZ9/EJT3sfkS
P4d+VjS1rQnKX9R2RKz1R4FFrccPhhA//ySwpy20Svn+eZmfQ/vIF8YTP/8M
+2mUlsXXw4fU9/5bAy1f35ZK/PyLwPaIF7RUtxI//4r3GzNG3ySK+Dk031e5
CPFc/Pu2tsHfEI92qFOzSyZ+/h32al/jiAt7iZ9D/8xcGJabQvy8WpDzeGim
Ez+vgf3LD+7SdZs6My4zyM2HTq8x05+/g/j5D/irUMNnL8OIn/9E+/ReuLdi
J/FzaH4c+NUe+IfzOhpGtQK7N51HxsTPocWYR/YaYcTPfwmMp/eSwoif/xaU
5ztt4R9yekTeg05P3+Af4UL8/A/8+wi05Hri538Rr2/x9hS8iJ9Db2y9Zasb
4jW3La1qrevgD6PrUhR+xM/rEc/xBY8w4ufQ3VtsOxCQQPy8gcgSnrSyWehL
/Bx6aNjhPrZo/1HBYyelNRRZl6UjrnyNJn7eSGQpTyc+ZHHEz6Fbfn74KiqB
+LmKyHi632S0R4qTdvbAxiIb7bW9Q+cdxM+h+XSO8xOZnzcRGb/Ob4Q/8fOm
Iks/U9J3OvrLr5Vdup2ANivxslSNJX7eTGT1blOD3gYTP1cV2VFDu+Ocb8n8
HFrONxZD/Ly5qMxv4UP8HLr1yU+de6YRP28hslbdrP6ujSd+3lJkbS+0trwd
Q/wc+t/9RV10R5d4q4nMpKzxfB6fyPy8lchuz2+9Vt2X+Dn0/OCs1JkbiJ+3
FtmKKfbml0X4h36aBmptRGbd5kijKcHEz6HPWLq/t3Ygfv6PyGr6B79Y40/8
HDrs81D/y7APT9p2yEprKzKbC6tsnrgRP2+H389Kdk4MIH4OLd8350X8XF1k
2e0Gt7ZeT/y8vcjW99w5/ps/8XPonPpxuqIr8fMOInMLWHdgXQDx844iM485
X63lTfwc+lY/fiAV/qFq2IrlnUT2T9XTxhmWxM87i6zu6IAZghvxc2hMyyZp
exI/7yKyKc96ztKAtizrVfwB2gXu5rQz8fOu+P1hq7c18CR+3g31Jyf+IH4O
PSBg54syxDeXz/8z1qc7vs/BiYL4eQ+RPdcNSmrhSfwces/joAMVtsTPe4rK
fPWOxM81RLZyfEBwnY0689833i8HWo4bXYmf9xLZpg8tfHK8iZ9Dbw7ec36b
H/Hz3iKbedije1OMv5epgz9O7IP66jXpi2Uk8XNoU34h1Qbi533x+Q/TjvQI
IH7eT2TLeYfE+DIK7m52E/pCmxuZ0UnEzzVFJmZ9jLseRPy8P8rr1Hprcx/i
59DHD6pURcJ/73dSu7p8gMgy3c0XRvzLz7VENjAqtaIqjvg5tHyfYCrxc228
7xpEUKhP2Q9Ar+MHWvH9deZ6/8QPFNlIfoAS7583JurD6EEiO5UwN0aEPWk9
4trVCuj9urZBb9Df1uo02eUzWGTnnjZpuxfPKzLS8umtg9+/XJs2D/P/zv18
ll2C7nHV07Ya9s1BI3+0zRCRcXf1GH/nebtaDYV9yLza+xnqfwi/2AOap+dY
gPb0aiteWTgM9irrQ/+fGD88bvgJ/XbJ7u+zUb88D/Xm4ejPV6aiSeAf+qma
shGiMn8Q+uPjOvNRL6A1TrnaXMB40/2V2iZ0pMjk4+f2GA/VpW8HjUJ5+QYv
xJvVbX9euAn9ZuXfbRcE+IdWo7Y5jRaV90miPGlVod6dxqD87d1OXbODf3h2
0fQkNHfzF1diPDxqMHKFrsgu/2raXxefP/Srr5qKnsj00D0H8vFQ6v4mA/rN
KjhcvC/fRztzrKjc37EO46Ho87aP0HI+ftiX9q/VPeLH4X3C9R+9sMZ4OL9u
8Rh9kdmXLPcZj/FzomDX8PvQTSIubFwBf6me/0Rt/fj/xpt7mcqr3gYis3gc
EhCI+i4pmXjuEvR8/mCMhx77ErfaTBCVXAvPc80o8Wg1UWRf/rk89zn6J7/X
8hB00zZ3TufDPo7iFxczkS3TbuwYBvvvlxrYshZ6V+TxBqMwH0L4/GrzJPTP
Hl077uTxUsyfc2wyxtOhdeP00X9S9mmkvYDm6ZRC8P4vgpzdQ6eIbOJf6+sx
aE8Dv5wFg6fCvhx81+k92pvfU1cCLeevR/nRfKrO00RW/jLRNxXlNXRa87LT
dFF5XpfPH6TtZ09CL621Gjad7ze0eZC2wlBkr15/8Urj84fgemeVGaIyfzs+
f9RPf14mdO6JMqfb6M88b+csI5Hx6Wcmxqu5abHqJ2i+fXYAypNnovoifqbI
ojYhUMB47Go3qGDMLJF9stcfNRjvs9bId9N96Hem4zS2YvyemXrKZf1ska1W
35h/FpqHuX3m4H0Xdh1+GPXpY95t4GXoVFuMJMSrhWPsm9kai0wz/rVVe5Sn
74j9z1rNFeV7l2vhj7x0XhccguZ5bXVQ/idGLVMWzRNZ5w9fJo9Df9Xpt9K5
FppffzkA9ROssXnulvkYn6bO70ajvI+73hs4yQTjMXHYnRr03ym6v1VeQltb
/Y49hvHOh2XoAlG53r4W/kEt8tTghfi9iXrbxuH9J6teTSmBTonZtSsE9jBN
pbGT8yKRbTzVcO1pxEf1GgNmd14ssrImp4pzYH/4Oa5T0C8nv1xRBP+7u/pY
45WmKE9Pde3r/LzS52+PVZaI7HVwxvvv+L5lq075mdA9lkTH+iG+z6lSJM9a
KjKenqoV+rfq80yHT9ByvljYy1WPns9OWAZ/0XzXxWz8XR53ZiKriijotALt
r15mplIJvbGiangh2lMoSXm03lxkdx66jHmB/nap6E5+Hwu0R/d+U2u5f+AX
hUPL65+of//nIyTb5ehPPIE94vmbBSGzWq8QmR0Hn2gvrfwL/XOhGy/U81+I
8eZ3pL7h4pXwl4UFZ/dj/L4s6VNZC93jdfrRVvh9fs3HllWov1eLVfehfiIy
DidMWi3KeaN1+Pwh/ZP0EvpUo1sJIzBejE63mxFmKbI5W3M3ZcOeJadaa+qs
Edlc7sDRnh8Tdja4Bd24KlLrA75vGPO40tlKVOZ/QXn372uU13mtyHYP++SQ
gec1yZwQewrae0tpym583wRh2UprkQl8QMN+ZnnfnNF4ncikjMnj26F+MD3v
twe61+qAoAS87zqeSNsG9tP6WPI1vF+eFHD/E7Sc7wHxVGvbM3kJtiKbdCp7
RQ7qj/crXYXIGrV9VlgBza8JqoRubuzTy4PPH8ydDDcIItvWJP1UDPypg+nB
Pn1FkeUvGLekHn8vNHn39zK0fB8M5sdD7VrftZVE5f4OaC8jyyOt7WBfa3XG
LYXmcWUuNF+X3ILy6bBK28X2opJrwb/J91BCy/+jvuRx6iCyfaq6XRahf/Nz
qJMcRdZz7+lvEfz8nk7R3ZfQO+NuDtrKz2doNTsc5iSyb87ZWpqoD+NpAyN1
nPH8+7o/TDGe0zQ22NyClvcvo39+73pyqosL4pVF2zsGYD7C9013cRWZJ09M
h/nIoRFda09BX3+Tm3qP7zdUsytf6Yb+rDr2Uz36iykCosbuIhu8NvBYM4y3
HLj9PdARe8ImaMCetO/VYu1sD5H10b3Q6ifswapfy6d8hv6aM0+xie9Hr97U
M9ET75fy2GYEn09/Ka/V9RLZEJUbJvz8pzuf8EHP4wfg0D9uqY7J3uAtsuJW
weN4/+3xPDyir4/IKjvrP9Xk+w0x4boCzfchOOL3eR5axXqR/TZr9HnuRviH
Gs1ubTagfx5MtOLrfX4lnj9zoSuaDz23F/3pftHRO4t9RTlP62/0f8wysn9B
z3jq2T4b7Z3yvEPoVj/Es/saPBZhr18U2FpN9hf/v5/AID+DvYK+E7rRpyee
n3zkWbfwAPiDvV8N+qJ+fpU0qdYJFNnVyc6q3fE+hvuW3b4V+F9/3Z6RfMAl
CPHhXiuFD+KB2vTboV2C8fe7O+0N0L7LT1evKoAO2bnP2Q3942j+cINVISKL
Haa2xJGfV0oM7tokVFTev4G/8zh5D7SpR6NVmaifvPC6ktlhmD8t/jL9FcrT
NbN31mfooefbv7yNv1v7uYYkhotyHsRkfr7bO3e1XgTiPdPXAVZoP35P1QNo
njd0LN7XJ7FtJ99I1EeT7+e3QBdKa7/3jRLZiAYLHZ7Dfva13XHzCjRPbzuA
8wqrR1mKaJHZ2khBORgPT/waBraJwXxi9demqaiPsT4GKw5Dq0x+97SI+wfT
+PGmsbBPLs7mUfj9xyY3Ov2GPr1r+DJDtK+ecYtvW+PQvxa1P5iL8SHvS48X
mZex5+OfsHdvpvrvfQW9OezN5P1or8nsdGB4AvqDxsoDnH+l6f9aMSQR/dvM
pUcWfr/Bkh5jb0Mnmy1rFYb3mTPCsaNrEsq3srs59y+7dbK/dElGPIzpGOdZ
dVpviwugu3NihvJZTmuVsSoF9bXYJ/so5jM5GqsDmqSK7NegNdlqeN/m3bYu
3wstn/+CvVnV8f7YORvxvK2uPxWw75dH/G33BbolXzCCv9YYMvZj4iaR9Rug
fqwFnieoRhfppYnK+4VQP5dUCjMeQA9ZWJd3Cn/vWd/E33cz4qchUSv4+pV/
N22zflvgL970M7NA/Mi39V2F3senZxgPWl/y1YWtiCduLdaMQ3/xe1/9sc02
jK8Pyz8mYDy+Uu1y9TB09cylwXp4/xHPxd2m20X5HPpN1G/Eo72+v6HHtpof
NBGff1Hx0mxbuqjcf4f6MapRHT1lB+x9XHJhJfpzcolFuyroS/s7TRkL/alo
44fwnbCHPg0L7OE/DK+UXR2yS5S56nqUf//zn+m3oRvyjWuIB5rwg8e7xf/z
QZP8sGVdM0RWa1zsORz+dN+RS6NPQ/d56rUhAOVVyWnYdnUm4qfNgbc7oX7k
PKZ7UP4dif/sR3vkZXhc2Qu9OGDYMS8+f9iRt2POXsxnF7jECJifWm/54vMF
Ws6Pw+cP+e1Nk7IQH7c42nYu2oebpbH74A/s8ozN8XmeNv4hNM/jPhvjid+b
7rtfZHw7WS382VCeqPCAyHx9nN8Wwv55+y1NvwqtxzdAY3zwdXYhW1Tmz4T9
1XG/ZfrPQZGF97pxoTnin/jE78OOHPxv/v8uBgM/R2R/d9rdHoX5kx6mPb+h
03pjQHD/YHXu4rZDIivQ+1IWDc3nDVNyEb82+qrJ11e4m6uCVjfsGToY/S/N
1GVxxGGRBX0YYOmNePa7yaHhQ4/Av4Wq7XOHPeN5cO9Az+EHmdD/Dtn+88o1
T2SfnwxovR32k9/r3vWoyNYk/AldAftiytK3noZWazY51xf1m6P/0GP1Mdh/
t097huPvHZY0WND0uKjcb4L3EReMH5IFPfZY8x+FGE8ndOJaGufDvhvzncnw
D9rXX32Bdih84N0X82d+T1HSCZF1DLJob4D3ucUGp409KSr3k+DzPbv5uT+E
1juZN5vvD3HtWLDA75TI4vKCTbzwd55WQLMA87e/30atxHxr1JDuqteg5fMz
6D9835pwWmRH7/o/6obv31c5cPafM5h/tAq6WY7yj6h/nXYE2vPSghi+3z2l
m5rLkrOoj11BRQPRXjzN7R/oF7Vqe3Txfb7vffs5xGuSzeh+6C98n/vU86gf
3tHRP3+p/nlaBS3n70F/WcATp15APH979wYj9NftjyI3Db0I/2ZX/sQH46O2
4qrLHWhEHW280F/4OpDbJYzvXk1P1MAfHPsyYGC3y7C3/CITfF+l2LvZGWh+
z1Ux6sv8yvFnq6+IynwmGD95578XNL2KePOSw5MylKcrv0gTel2v5Ovdoa3z
BWfja7A3fOEO7X32yJ65X6G9gu2Lc3m8lPNiYHIh4s8TViE/oX2KmzUeVwT/
6okPoH8VZpg/fQjNu08//L3vjtRTfsUimzn9xvmtGE887tO8DnuZV31nA/ST
/B/216BvS9+Ha6C8Y/NGzhZviCzGpPnc15ivB8eEare9KSrv90R9Pg6/2DgP
ulitm9VffF8vuMGTJSUi8+i3fOsNfH7zjr75f6A1dtzqcRGfl9Ms3RKV+ctg
zya7H3GYehv2oiLurT7sDd8W8RpaXufG+zeIVe8feUdk7YxbLv+O+p9ju05l
WCnau73j7q14/m6rXY/uQA8V9Qa3QvvzfcFuZbCv7J72YrSnnFeqXGQjH5+b
2x397ZT7ROkMdMXrzdueYbw1X5A4y/Iu/Mf+i+MH2aiz1cYl/Zvdgz2p6Ttt
Debfl22/1WdBD+YbRRGPaqwdWmlcIbKF3MCLGA8s8PhX6HMNzoe0w+9d0j+b
kHwf9nLG9nMZeN+eun+kcZX4/XP22aswf/JfoDHjUSX5V8zP+L0N/g9Eed/C
JNg7Le2cBv0fisr9jHz+0O995TXoHZoxmS8x33/F2uSJj0S2d65jyJw16mxk
tzXxbR9jvNjeDTyC+o/ouF3Mg+bp+8swXl+0fTBj6RPY6/KQ6ukW8A98wR26
PU84Bv+0Q1v/7/an4v/Xl/k+56nPRHbScIzpdbyvYX1R3mvoC2UN/3FDfW//
1Swu8rnI+l/44t0Uv9+k0yDbYS9ENoxfqIT6MvmywbAUWnMpIqaF8A/vT/Zx
fymym/dShPH4e+PXP/52e4X5cGb9/tr58A+Nu909A910xii/PqifvEd2Ryyr
RKbDN/quhH+4vy+m2Wv0l8YOPY3RftZlVbb7oPtHj/9nKX6/+EuLqXPfwL69
/3qgjRnGQ/GK3t+gdeSLFeAfrqT9SX4rynk87WZhPJy/e3fcO5EdzvW5arYc
/oFvnIQur7tR83qOOgu9PybS/72o3B+I55UdibDp/wH2eXLj7pMXwT/kXJla
CK3Ol1OhedoZ6aOoPM+E57+70r+27SfEk1klbDC+r7fDqzwPusjao+cDPJ/f
a770M8qzut2QF5PU5TxBf6FL7xg+abMC/iGv49r0L6Ly3MkSjIcYxZRpX0V2
Ntk0+xi+/z08s+cbaJn3mWM8BD+vjfwmyutwS/H5Qzua3hn2XVTu516G8eBt
llMKXXEQjsBEXb73wr1aZH90hxp7o/w5TnfWdq8R5XmaOnSH2JqJZ6Hl+7lR
/xJP1PRDZJ1Xamw5sRr+AWam2U9R9vPP0L/UV124sw+a5y3+hnhCMK/PnlsL
+8ATTMDe33LvE/oN2r752Ym78Xmehzbll6i83w/ldzM+zPR/oz0XNNkZj/Ly
ayoeQzdQmeSrhvHFr3Hy/yOy1yfNlu5Af/Rj1rf7/0X/t56k9ckS/kF/54FC
6LXti3QOoL1H6j4Olergj+J7Bi/GeJH3PdRjvsA36qN8n40nGByFDu7VTLMY
/tRAO6HrsgaSfO7ERAH/0O9m9V/ojKOlk5bDHn3SaHkrvaHEwm45tbSAfeDu
cloj6f/r/fwegzfQjWZlr/6C+LK27ZnVUSoSG/vZNn8kymvS6rfB8MYS6+Fw
teltjJ9j2j07lUHb6Gd8LMR4a9zY6bt7E4mtuTGyRhPfR/Xd7N5UYlNNWmom
4P3yfr3NOgtdcnSTy2XY766dWgeuaSaxToPLmpyC/bD+snqVqqrE9vxReLxE
/fJ7dfZD+7l9fXMI9dfl9f1O85pLyvEJe+fTuO7zN+ihj2Iqh+L9yuvHFqe0
kJj565mNs6D73o/eq99SYnz5wQLt511WGPgYmp+reQr7VFbSdGWAmqTc7wn/
Iq+DtZJY3XR96Sd+L/jK+o5F0PI6B+zL4/MnvkitJeV6FOyz3uma4nZtJMav
L2J4vy33u2Qchd79I+qgAfTbI1LAsn8kxperh3P/kJO1vA76Y/ILXwvEy2n7
Xo3d0VaS14FLYW8bXG2uPr2dxGKeTC/siPLN2bH88xvoHuPVN/VDPMHzPEep
S6y+V3zvK9B1qeUZw9tL7NbN0ncdEU/wbThl0AP5xiL441M5o808OkjyuvQb
fL55RLhej46Sst3gj1YHX1Y/Bz0mbmNLHn+e8Gv0aU0nic3vePp0OfyTBt+4
3lliFvyAJdpTcPfcvR/62USeoYb4eReJvflwcxrnPzI/hzYpt+uf4UX8vKvE
cuJjHvLzBTI/7yaxh1q55fNQHydT1564C91jnMGny/7Ez7tLzM5QT8c9nfh5
D4mlGZS0UAsjfg6txSfE3H8FLx5g3VNSnotxJH6uIbHrBv28P9kRP4eW75uw
I37eS2Km5t2T0tB//J2mJ9ZAy/e1icTPe0uMp5P94Ez8vI+kvA/Ai/g59Jp3
Xc4PVxA/7yux73stk26jveV7UPtJyvNHAvFzaL5b7KMz8XNNiQkGU/TWehA/
7y+xkfwf3ifdaLVRPrR8359I/HyAxLb1OvTQwJ74uZbEBvvXH1hjTfwculC3
8kEq+mdjvsFUG+VXu7r803ri59C3/272/yMQPx8oKe+HdyR+Pgj24XjW+5PQ
cp5AaHl/qQ/x88ESSw3rs0tyI36ug/6+xqE+zoP4OfTaYdP7tfAhfj5EYsM/
Nr21DP2xH9/APlSS86BqBBI/h75g1WGMikD8fBjGR7KKQakr8XNoed0a8XvI
L4t7m4ZLyvx3PsTPR8DehDfIdPMjfg7d6OSm8VZBxM9HojxopgOIl99WzZk2
cJQk35vx1ZP4OfSxO+WhKwXi56Ml5f0ZnsTPx6D/ffm8VcWL+Dn0D4O3B03X
ET/XldiZY29urg8kfq4nsRt/bFv/4038HHoFv1A5kPj5WIkd6uxyoADxbovT
Nr/eQ5ctn1o5PIj4+TiJIWo/08yO+Lm+xIpqetvlhxM/hz6Q8S4sG+UR9y21
9h4vsUsa07bkuxE/N5DYiVNjzfeJxM+h/z3PKPPzCWjvyW5Gm/F7JalGpS0n
Suxclz9/V7sSP4fG7LnqvDvxc4b2OWl+0c2f+Dk0X8eoCSR+PgmaXzQHexrp
59J94mSJjeYJ7EKJn0PL94WEET+fIrGajzE/soKIn0+VmBW/AAHt+VmyCrsB
fXuxZpyPL/HzaRKLN0uQZgUSP58usZvDe3kVeBE/h/bpe8LaAu27wHxRjYWh
xDze/am02kD8fIbEmgwvyRsaS/wcuqy/8Uc3d+LnRhILHu/fTTtCnR01mmb5
ATrb6Jimox/x85kSCzzWrHevDcTPZ0nMli/Y+RA/h/6gdWO+oRvx89mSnBdv
OR8PIxz29ZqD8bIu1j8zlvg5tCZPLJ5E/NxYUt7H60n8fK4k3yMXhvFfrrGq
cw50j2svJ+7aQPx8nsTWNzBJ0/Mgfg7N8WsbBfHz+RLrNV01ZgzGu7yOYiKx
5EPpaX/9iJ9D8+uJB7oTP18gyesSDjbEzxdKrNXCy2du4u+bf7GvN6Dje/EL
yoifL5JYGy2eAZ34+WL4S8efu9Q9iJ9Dnx+NgFEgfm4qsXYclMMfLHkujGu0
RFLmx3Mhfg7dmyf88iV+vlRiXX/HRzXzIn4OfXXiyNA26L8nS8wz45ZJ/59P
yPzcDPaz99VJzZ2In0NPN2/QdXcE8XNziRlbeum8RntpnJ7dvreFxFIaWmsv
XU/8HHpK5N1TWQnEz5dL7N7UtUPsw4ifr5DYuwueOxenEj+Hjj90/8+ZcOLn
K2HfBqxLuBBC/Bx644bvcza5Ej9fJbGzbmm6xrbEz1fD/8qJueAfEtddew79
7/44mZ9b4v1Q27/ciZ+vkVj7ZHdWEUj8HPpj/58Zb7h/8FsyxskK3780ekKC
D/HztXj+NYdMZ3vi59Ct2+pmxvsRP7dGvDSzZMVr6CZ2M3Y2WiexoOY7l1ZI
xM+hy9zWz/dfT/zc5j/7I/Nz6MPL1V5O9SJ+biuxCfIFvupK7qaQ2P56p1Qe
f8n8HPpfHifzc0FScl5n4uci7Ac/KI3f68c3tkN78wtZPImfS+jv+58c6+1K
/NwO8axP0eYhXsTPoU34Bmf0p5ARCy8ttEf7+Vz5fM+O+Dn0bYS3YfbEzx3g
X/kFgnbEzx3R/++0PXsd8f87jakjXkBz85/lQfzcCfHhGAfHM07Ez53RP+fZ
Tb/uRvwc+nlEjXtvH+LnLhKz/zDVaAbeL1PV3rOTq8Qy+72zd3Yhfg7diQcQ
rsTP3SRWef6bySE/4ufu6J88/Tqe34JvHIMe92q85YrVxM89YJ++bHy/zZT4
ObT6jDCLSgXxc0/Yg2AxYgT3D8/nLhzjJbHmXUeGefoRP4ce87LFJ8c44ufe
iFfmbGo6LYD4uQ/8m377JjxfuMzPff6LV2V+vh5/z560wtOL+PkG1PfglKgb
NsTPoS34BttQ4ue+qP/obus5v4vMVzSvhXZodMfmoSvxcz+07z6XZ47exM/9
MR73FoQedSJ+Dn3URjjYhPuHDDPX0AB8X3/U4Ok+xM8DJeX82534ObS8f92e
+HkQ/LPWpA3pqE95H3awxAYMHdHwjCvxc+jMJaNVnRTEz0Mk9ujA4FtLXYmf
h0rK+0vWEz+HvhF6+9GTf/l5mKRc73Imfg6t6SraHQskfh6O+DzuTckbG+Ln
EZJ8L6YC/cHR1jr1PrR8H2og8fNIxGtaUxbNdiF+HgX70eygxX174ufQ/+5f
Kjc1bWIbjfrjCVUciZ/HoL+Ozf1a5Ev8HJpvP1oTQPw8FvHhEy0PF+4fphk6
1kKb8YPI3sTP4xCf77u2YLET8fN4Sd6XWuVF/Bx6xnzrj739iJ8n4PnJ+8Pt
YT+rdZxODE5EfBz66eL+EOLnif/FhzI/T5LYzLy5VyxdiZ8nS2zh3gqVAyjv
En5RFHQPnsggjPh5iqS8/9uJ+Hkq4oXn5zqe9CF+Dh3T6fbT3ij/KVW08EaJ
VW8ttJnrQfwcOi0qKdXahfj5JokNsffY38WG+Hka4meeYJb7h5rJDSuhhwrX
Fy93JH6+WWKzlgbrlbsQP98isWltvNUWC8TPoa/eqLz33p34+VbM94yZ+iqU
Vz5nt+0/LfNz6D57uhZ09SV+vh3zyf6cYBE/h7aK2PXw9U74h+LlR7ekIz6d
OkQvYAPx8x2wB+8WRF+LJ34Ofa4wfdrRBOLnOyV5nY2fT5b97C6JTX7TsnfV
v/wc2vjL8T18fijz892SHKfy85cyP8/4b/zK/Bxa/biL7twg4ueZErvc0b97
oi/x8z2S8pxaGPFz6Dvpd75JkcTP92I8qxwSXiH+ORdje+8T9Mn+u0Y3jSJ+
ngV7tqkq1DuE+Pk+9J9oh0uX/IifQxdE/Hhew/N9+iybtmE/+muLGb81Yomf
H0C8yn9IQfwcWr6P3Y74eTaev0WreRjGp3xP0kFJvoc4wZ34OfQtg3ddddyI
n+dILGGB/oXStcTPobt79MqdEUD8/BB+r+bW3kF2xM9zMR4D7/h3siB+Dh1y
3vrdk5XEzw9L8j3LnS2Jnx9Bfz1frWW+Av6BrbW+Bd3fERG4SPw8T2Ll9nFe
JzyJnx/F+Lm7dWk7X+Ln0MO2d/pojvlHiyGLS1cek9ie/ZgQSMTPj//nf2R+
Dq0a79baah3x83yM/3NCIzXuH7pNn/QZmvfD8nDi5yfQvpUzD153JX5+Er+H
8LKlC/Fz6ETBZaymPfHzUxIzfHP7TD/8nW+T6luA9jvPJwzEz6Hjszd6HxaJ
n5+WWOmG8j8/FcTPz0hsQTMPA76/KerLqppc6J4Xb7QfZ0f8/Cz647kxz65J
xM+hebq7Mmfi5+ek//Omz4/mW04+L7G/M6suHHYmfg79udNhzX2OxM8vSGzn
EslmtDPx84uSMp8ByrOgeFLJLegy9zf9h68jfn5JYrUBflWPLImfX5aU65fu
xM+h5f3IDsTPr+DzO/eM/IH6aZMndm5yFfO5BYikFMTPoe9f3rZH+JefX8P8
rfFo75YK4ufQ/Dr6JNgnpx0WQYmF6F/84KMT8fMijP++M70C7IifQzeyWpD9
eTnx82LMT07PnOCK+i+PmfO173WJzeuknRi0gfg5dCPugLyIn9+Q5HPJJx2I
n99EPBA23uiEK/FzaH78Zr8X8fMSzKcflLJvHsTPoeW8EALx81uScr+SC/Hz
22iP+7/eTMT3q61sMl9Bx87CiPInfn5HUp4v9yF+Xgp7XxnwT+wG4ufQo/nF
iPj8En4RepkkrxtfCiV+Xi6xudnasRUexM+hOe5cFUz8/C7Kl7j1jSbG8ylm
5NfkHr7vOvy6sx3xc2i4Cbv1TsTPK2i9zon4ObRNl70/FkrEz+9LzK6mWaGI
9vofYVNfgQ==
         "]]}, {
        Hue[0.6142719099991583, 0.6, 0.6], 
        Directive[
         PointSize[0.002777777777777778], 
         RGBColor[0.528488, 0.470624, 0.701351], 
         AbsoluteThickness[1.6]], 
        PointBox[CompressedData["
1:eJxEnHk8Fe3//yUlaZE6FJIW2kSSlMRljRaSsrUjJXHOsS/Z1+z7miwtUlki
SUmWSkSRqFsiKokkJS2S32uc+f4+9z89nvccM9e8r/d2zeuaWWrO3Hucm4uL
q4yfi4v69+HWyrhEESZJ2Xn1Vtp6IfJ/bP46u2H6FiHiZ7hEp1OUSYqTbHPy
1ITIa70Dy/3EmGSGme/Sa2uFyKrVhVxSi5lk1HOzTsgyIeK74vPrOvDf7o/3
eVWFSC+ZW2IrziQrvtwYycLvVZR3Rs9bwiSlJYEfL6kLkTChTNsS8LlxX/vX
KkLk/bwOHVMJJmGV6B2MVBQiujITS8fBlxY4euhqCJHs1VvHM5cyiZn3Tq5/
ukJkaGp0u+YyJrnwJK2mREmIbJ94UtIHvi6+fm7KXiGS+Yc3Jnw5k6Qtzq34
fkCITBNee2r9CiYZOeXzfI+hEDkseELrBfi+9/eeB8ZC5Nrnu8tcJZlk2oL+
T8v3CBGevp/jolJMsmpl+34dUyFykkf05X3wfM03vBL7hUjVhFGRxUomqdz2
LGPTKSEyp/1aFO8qJmlqNfosayNETrR+PHUNHGa7t9kE128Ynqmpv5pJnFxn
vMsxECIrBrWXfAe/vKTdd8JMiLBr0/4mrmGSJ3f7p3wXECL11S9fKq1lknnh
/jtrPzOIbNefwk5w8dGeqOwvDBLSvincT5pJJJ+GXjkLfttqf0JqHZPs4Ku6
6v6JQdYV1mrWg1OPNE7x+80gQdemStjJMMlS8bNJOVOFyECt1O95skwyPLLD
NOgXg2jWmL8oAYtN/278+C+DxKSX3jBdzyRTQu66M3C+T8nfw8fBjmdubraY
IUT0SoSssuSYxD2H+4vbPwbJKdyrprWBSf5rDPfa2MEgI6E54p/A0VkWvAl9
DLI76N3vcHkm+XnDrysIfCN7esv6jfC3+SlllT8YZOZ59fwX4GtSIXfmvmUQ
Y9ekMFcFJlFyi+H71coghQ4tVmKbmCSx4MnXjE4GYUSPqlaCXUuLNE9gfHZh
G0QtFZlkcFhdSXmEQR4F2Y3ybmaSqO4bGQ97GGT+sZqWa2DfI8t1BWCv0wcn
8vW3MInshin3tXG82XVZyHcw61aZ3LZhBlnjeNgiSYlJuKW/DQTDPi56xWTr
VvhjuZG6y38M8kx3SLQLvDg6wHMrrr/RSvCHnzLi4XPZrt3fGCTimF6T1DbM
R6mkfRWOt2+9kFcPntXoJGINllfsCrFTYZJ0/xPqce8ZJMmQ21xQFf4kyTUR
/4dBvuqpbLsFLoK5Fk4wyLbVcSJmhEkOp1uQURxPXPHsxzhYPzY/5cx3Bhla
wt+cpcYkpgucDUa+MoihssxVLXUmmVjektWC49cVTwV+Apu/OrbrzwCD/J53
3zxCg0kEBa1FvTHevbPHtslpMomo1UnlebBf6Wpx4Vaw9iGbIUPMj4Ck2TdX
LSYx+bgw+h7sB/M9E9NmkqT9r2axuhmk5E//1UqwH/fQ+5Z3DCIiPCfAcjuT
ZGUuyOvA9RwEdxyZocMkp8aMjVJxv5WfzytfB0+30MxuwvUX9bUL79FlkrcZ
eyXrMb+ePP++fgfPUmmsC4M/tU1saUjagfnhT+znxvVlx5xytu5kkrh/h2fO
7WeQM631AV3gpQ2Dh7/g+q1N04/678L5LEVvT/3AIFsGV29ZuZtJvNuv6PFi
vmP7ji94At7OpRgmjPF1Vd8ZttNjEo0PR56s/cggmytGGwT1maT16fqSS08Z
JL190eVbYIGCAeHPvQzyo3W/r9ke5BfulHStLgZRL7x6+B9YII9hG4nrp13r
3ZJtwCRTi17eVcX9cD3mm6+9l0nqar9wS8KepjVaXz6BeT3ma9hjPJfTU59E
GDIn86gu7PMvue2y3D4meawqHzIX8W9R8tu7FRxi3dVxZLYQKS9UOOC2n0ks
vq4fTMP4GdfZmxYbMUlEiua9t4hv86BH86vAE5+mzyzH/N/x5R6yNIZ9uOdk
7cDfLzkv+XiGCZN4LVyq3A7/dk05duE6+JNuyoum6agHDrd89pgySdm/Qxlb
+IWIOPPbgRGwhKSzLZMX9SGMoZBsxiRHl3UqTeD3r4MMBJQP4Hy5GYoM5JtV
xy4PdoE35O228BhnEN+DPY/9DzKJLbN0BS/yS6/rtOyVh5ikt6h5i+o0IaLq
qOb5BKwmIKFROwf1QS/RjHmYSfJfjmRm8qA+6D5XmH+ESQ70SxTw4n50rX7M
KQX3f9yttWYW6sMxuX6zozhOTm47wydExg7aPvwHdhHYatiH4zqK1dnZx5jk
akrJgmiMN3PDP09tc+QzDUPnP1NQH/SXGveD/cRPvV6P+Dq849CGSAsm4Xsj
yTbC9a+tKJq7wZJJTvg6By+AfXkkvvS3gqXeLawTR75A1DxwO84kZ2ZXsRf9
ZJAqxd0Zi62YxF9vxmJH2GOOYPaZKnBqwqBGJ+b7xOxO4+MnYJ9PQ5e+It81
rJ4ix3eSSbZQhhtikBWS22blgSPSRE6q4HzsiZhPe6wx/7e3JMziQn340/hg
BHx76SObw/Cn5aN8mcmnkL8HejaJ4HiI4Do3ZRsmUeDrjNbG8e7Z1vvegh8t
NKkdhv3W9d2TCzgN/3lRMqqC40jPs1bZMgn/kP28Lox3YEKs9wm4P2Z6aQmO
a46ZVDHtmOT8jB7lc8gvMa155+czEY9PQ553gvubPrmVgk1ilV/+hD30BmcZ
HmAxySYj8/MJyCc5fToyE2C3wod2GTjfSHU6/wU27N9ff8IN8by74r9ebXsm
qbBpSuoEF7X/vd8PXtslL5iF881s25wW6YB68DFn8xwqHpodnTc4Mkm9/lVP
Jfy+8FqdYRtYbdii4RDigS9nmqy7E5M8dP7J9Qb2s6tZNUPcGfHokqnnhvh6
VGH5rgosdHlIgQfHqTJ03IVJLr5d/X7HIOpD/I80PlfMf4ju7Wjkg+bChU55
4L9iS9Y9Rbysub5vj4Ebk8x+FKKZhfziEpS77geYRXYaF8Lfn/l+mJHijnrn
6FRrPob6QBnOg0lOJxxlb4b/TMYpOMvXZJMD6mG7Q0pqwBnEu+c1px74hzyz
1WmVJ5McEzuo1Iv7TQr7pdcAvvMjVXwB7Pk1aOMalhfqU2aoaCnGo+vHmrbA
m0ksY6Q6p8AeiQcf9pSCR9POflLH3w8ZT6k44IN89vHU2lHczz7HFUkT4KrH
T1JN4C/XmUftL/iif4r+FncK/vdbt0R/ux+TGKy3mNn2CvVBa3jNAFgp9om3
DvJd6bEFPFH+TFK9J5hhh3omcGhP14YA9C/r8oIevGGQQ4qXytvA9/6tUHHB
/ZRs6E5yD2SShc+7l4bj70X0edjiQegv3r4q/vgc9WEH2VUNrqo9+jC3DfVh
RcJqq2DYk2oUEB+LJJp5ZoYgPo4ax+WgHngqj7zJAy+TF76tjHzcpri+zOAs
6v8t/kandtQHeczgWbq/wPxQcZkSCnu1qoZY4n5aZ4zv2haG881duT4df79F
UkKqG+wCd0lC/o6VODglMBzxKeFxbwxMtV+rIuBflIFR7zaj0DeAW6zfTC/B
/aQLCsSxImGf+qrT3Bjf6Oxddgui0P9ShQD1Tb0vc+dtsFJDkvBR/D7tXYfU
wWjkyysbza3AXNR/MZi/ZZf+U0a9MB3b+voC+Jn/3WJn+PPl1ujb22MxH1TB
xvxMNDXEDYAfk/OHKnB/xg0zmFFxTKL850i+Fn5f3rdWRz4e8Yb2SQH2Z7w/
sfwlOHDmHNkQ+Jt5RTmXRwL6DfXe+kzUz7tlv16LJyLePy3/GvyMQZa0iZZU
g2e58SjuhX1cm42jrZLo/gT2fXjtuu3MZMTLu1OWxmBxBHg+ODZPJocH8eVf
w79sbwqTiAT/OfQK539dsX38B/jfEaf3OvC/VSnn2lNScf7pLzuacT++8a9K
tqUxyYfBGTnTYI/ewrHIbvCz0b7ZP2FvVaqBOYf5kQkfycZ4knMctFanM8mP
E6p7NUcZ5L3v42WN4Oc5+0eC4T/b0ECwziM+e6Zu/Qd7ZKesfLkgg0ne3Boy
8IZ/jsVbFN0Gu377dGNdC4PoMG9HHczEeD59FXiE+886NXKKKwv+pVgz+1cD
g0wLFta8CO7TK5xQeon6QC2QsmHv9s3m6zBf1w5e+TsAnuybYG8ek/cvoy4w
SfB9KZsXOL+1I+8N+YtMEurwopmN+apiaoS/BD9u+TbVuA71YUeytcclJomX
Pbl0Cn6P1YnmksvI99qoYDWoD8d+Lq4BD/74EvUT9pY8JP/bKgfri+CfYiaI
d08T5ouZV5hkplzSPlvYt37Dgxv54Mqi5xcXvEB9kOGK2JvLJG3XHvf5gEN2
LLcaBW+dnCDUB60jaqlXmeTbAceiF/UMIiNxU1zlGpOsdp1Zthf2CBL9+rsb
PD91RWL8a9QHxfktgdfRz8RuSXRBf64pr5+/Og/xkHlSvBLxHDP7YlgjeM1U
3puOON4/460VO59JkhcsyYiG/fUkpxJGAfpVW3gExpMjoSpaBq5JU3A9AvuM
/In7dbCQSYxuf1i+GvbZPfqshesG8km4edklnO/yMH/BRXD37fA0EYyfH26t
U4T6IcfDVYv5sOCzsfgMNvD7px4Ffy98d59EF4MX9M13QzzydY2JbrzJJMTG
6y91Prsx8R8vwQWS7/3PNzJI7ahZk0cJk/ikPQwLrGKQBc0FeUtuIT4PdWhP
vY360DAQUgO+w6g+JY3jzX1zzE+UMsmcDMdlVRdRH97v2MZ/G3+/fd8VuwrU
h4oMkQLwu0tpDySaGKSp7PWPvWXwjyvVGd33UB/a/j0dBUuJ79n04SrWD81K
V1PvMMldnSzpMziO5WWwyl0mKVH8VW2J4/I5T8x7wDb8z3Y+fMQg4dm8KkHl
TDLmLDjvXwnqQ8Ua4TX3MJ8z7C6evoH6cMfqW+M92j6RqA/xd5+xK5hEmFrI
J6I+RP28yrjPJI3v02ztwlEfrosElIHT/8tv4r3GIHk5RkcOVWL9PWdkz2v8
/rfvNeUpVeiXY03v1aSjPnh+FL4EXh4ckmaYi/qQMnNYpxr5fllOwcc01IcE
7YbP4B+W/5oVU1AfmGm50TVMcsPG464kfn/r1MuAjQ9Qnw5MPSAJ+066JXhs
6odbngWoD36btpx5yCRyy8u3zYC9GzztF0g8Qr9y5MjA3mLUB7Q1NWCGo4eu
xU0GsTec2niilknsg3db9hahPjClLvM/xnrtwDOBSFxP1sbctwCc+fvc3UMZ
qA9apYcN62BvT6OU1bifVvJ9y0/w/CEufTOMR+mQ0Py0evQPN073RmN+Y032
flF5wiRLFsRnJ4ShPmzIedIDnhWX62eA+9ss8+5yUAOT7BK54LTvEurDjuk+
axqxfivr3GSYhfqgpX7gKfiDh/ayjdkMoiGRtNn+KeLt07GTTuA00Zb5Qs+Q
T2OKC3PyUB+oggMOl21/F4jrm8pveHyoCesnf5svfRh/kYzdhSnNTPIe6djs
MurDjBqfS2AHyw9JVVdQH3gmDug+Rz7xW2RYiOPlEssUBsG7v0caOuJ8DLHD
AjEtTKL49nvNDIzPfLRocOMLJrn8XH/zXYz/7vCXx6/Aqg+m86+E/ZZQDW0r
/Kcs59pWnM+VT89Tog3rQeP80kbY/+G7bLMH4DOzjM6dwvjFuzoVTr5EP/Wo
6pIF4sF/bMrcWa+YRHwh+bUH89Mxuq2/AKwyfa1eyS3Uh+bYWsP/mOTX3/Xq
rg9QHxqeZv8EHz6h8S8F899eO9MrrR35lMew8Tr8XfX9OmPV16jvs55kMO+i
PnRZb3gHthp1C/9WziAfyirmBndgvnQ6t8QjHrZhwbrmDZNIt04rbyhEfWhe
/OAp2LOBl0fpAupDg2mGfSeT7OMKP9GE4zo5+WeEumDfrCG748hHWdn9xnfA
x9ibv18DT7s/W+7wW9RD+fXfijD+w3d0Z3F3wz9LLrvVlqE+xJ//dAmsrK98
gh/zwRPd/kC3h0l46i8f7IZ9rK+Ppw+CnbY1O3WXoj7kbHGLeQd7NBy+lY7z
UW6k8B79p8GLFA/44wnPern/wJUFMStm4PeVrtNne36Av/RGWdsiP0gmrO6V
6GWSlHWmjG78vVf08aoH4Or1R+v2X0d9OHXn/MmPsN8Uwd2ZGA+qgdusPiZZ
pbX2JzfiadJPwOUqDm05+H23536ZfZ+YZJHxQbEE5AMZk6v8v8AvZi9wXXmf
QYINe3vT+pHvzk+fFYv5HWDyVaoOIJ/G/Sm6ifNp2milvQPLYDhSqGcxWqmu
wZ/Rfy+YflwE+baftBmuHUR+Hk20r3jMIPqHfks/A9/Z2XM9BPUox0RhhsMX
JvGw0vVJxf1x7WO/Expiks+XVnOfO4/6IPOo8g54D7VQxPxdxv8+/BX1eifT
W+YO6oO2pBP38P/810Lt2J7L4EXh886q434KRW+t2/GNSfQTzYYUU1EfhL/N
+AJ+kCi++wf82U6e0RPzHdf/M+Nvdw7qg4zBPYUR1Kd5dhuuwj4L+C6n/gee
q1NdkY54Os3T4+T5g0k2tsb93o74bJbACnMU/UT1/RkiGN8aMbU1D8HU44aX
8FeX0QRe65+wN9H1nQZ/axpu7pn1C/df+eGGFa6/cc6Pu4XgpCknVpvmoz7w
odD/xnrWU0lcPhP9Eo+t/S9wcsVLATGMT76rSv/cH9TfDyWCd5B/w9vH15Ax
5PcG/HeOQYZHJXjegzVEfWaHRKM+fDvYFfwX8Yp05If8l9hwo3ztOPL5zl6T
TsT/UO1g0jNwXC0aliTUh/cCbId/GP/KVpXFuL+8rl27hCeYRHNBnGIlzv+n
LGv1XfCW7YsXG8cxSG67nZ8sF4u0v/+quxL5reMkF9MX/Go7Agv1JMTq/MEW
cIeu5i/hGAbJb9HZKTmFRd76nTatwPweaO7d7AKeoWTWGov6xfssQKoOTK1z
FBM4+VmUm0X+U5PMt8D1e81uctmCV69Iad2Kejbr8eGhCrBDoEtZCMZb9vBv
h8BUFmGWb91ghPkfMIysMweLuaOjwnwmG0iX3gQbqmm1FmA+KyraLk3nYZHC
CNeiNPjPqXLHOBPwCurx2nlOfr8K1s+ruLMG86Grc9H2L/hUxQ4VZ8Qn9Vxb
bxqLmCA97ktmELHiz7qZYKxe2sIxXj01r03fwHWmr1rmYHxjKmIrNKezSGOh
QRsT8ZujfGdeIniyD8b1n+ZacvWBdySs8th5ljH5HHYLL4ukB24b/Ir5yVOI
bw8DW4e3GbQGcOrFG3BzosPq/FAG8c7suCU7g0VWUg9AYX/p8+4XfcF3JakV
FvKX9KyYFnBB4VuvSvgr/5qrXpJ8LDL3ueF7AdQHqs10Ab8M/qGdB/95E//N
rA5cdtrxqT7yq8DygO2iM1nEZp7Brs5MTr2xBV+eJdb0HPn6XUTD8vvgscYH
jktx/aiwU/Pm8bMI2rKbxrj/qkV/x83BLSft5aajvtgJpw7cBO9F+tNBvhJh
bP5v+iwWiXq4Kfck5kvNr6fWBPxv7drdO3D9QW+fkqvg+P8k4sLLOfXqL3iB
VLjVccRbA39hlN5sFjG/6+HzBfP/zdXMKxNc59g3Ug7OcP5l8w08o45bioX4
aeYJNdGcA3+5d5l3GvzNi3uVdiI4ZwbLXRj9yUXm8419YOX1Pl+z4hlkjy1r
mdJcFtlDNSCJnHoXDn41+7XQcbDs74y/b8DUc1Bp/N7IaseArACLMB5/lnbH
/HFb9r3yBe8Rbf1EghD/39wetoAzc1+u48b8dA8JF0vOY5GrqRL9KrBvxGBJ
pgvYULK+cy/88abZ0ag68J5w6RQL9CNHTf6dERVkEbtLL60sMP7JOgG2pyYu
hVM/74ON+00F6j0Y5LjBK61581mkJPQfVpoMIqjvLG8Bniwg+HtKBikBB123
+3EO4//afmk27wIWOVBio26G3wvr7PlrAm59lha6L4RBqMedV8FvBi5WSEeg
/2nxbvsLnl2z/UF8Mqf+6jFYhHqc6Izx1Kk8LsoEM9hKdUawh5OyVeY3sI+5
ZZ0Y5mOpEk+kphCLzP+m9swK49n3OME9ERxZv/vFc8QT1yP5k33gmmPWb7fj
+Er5TiMlYRaxsDi8XSyWQVrWn9EMB0tOE6qMz+LU706w2Ofds+pw/aLya+Lr
F7I49RH19tVqo9l+4PfBWDjBHwNXjvxpAXOnzhA9j3pH6VqSixDv7Q83tqCe
WxQvb3UBx9yufR6MfB0q8bSmDjxXU8i6B8c3iZ++ISrCIhLUA6t0Tv23Ffnf
+RlX08Lug/3/JG45lMjpB+aJski3dr2QLvrNvgXvT1iA90Qk2QkiPuMF/faX
gDs/LKuYD/vXZs5X5xVjEQXeGb19uD+H8zdkTcGT6xlwKv9B8WvgyXUG6o02
3x/+cbB/V9DCAuQXV+qB02IW8VXDijqe009kgu0WTqt6B/vv5H7x4hs4jpv/
aD3879cEu1pTHPl7TYhvPu5nTeTUgkTw8QfTMg1QT9vCss71gaeqD3Q/QT4d
/7UzTGkJbQ/8Pnf0k2s4+IDq+IlGxH9HgMfxTvC3G3eJbhanH1kvweKsXzGe
jT6lxA+8oS+gSQ317sDgMdkX4P+rT7wDE2JSS1lEkXoQC3+jdCRX8OrYAp69
qD+9zrI/68BRi/f1KMG+s9//90F0GYvU/3MTWY/8Utbt0mILPsrVrXH2Mqef
uQ8efb5gil4U6oNtTt685SzOvxhfRbvBOQtwo/jJaUHwP5tXQ2dLwPmC0nNO
UPXByteZdwXis2lQMgL5KWIobOd+8LOLu1u3ZXP0iRzwpJ6J/NzbXyv1G/z7
1aHMi7DvLBN7xk5JFhHvdDi6Bb9X7Z3KnQ6ulLJ5oQF7DrzLGvoCTnz2Tfk2
8ldSt+obIgX7R3449AP5uUKv/0kseNFV8zXjVLx2eNx+D945VfXqsQyOvrFp
JYvoVPZ966X6gVelcSFgzxlXtQuCOHpHOzh2Ojw9GPVLg4slvYpF7khLbVoC
1muOOegFPrb3zBl1/H7sqeyOJvDJpVMuPIG/5jQ0Ki5bjfzsfW79MVz/6RZX
KUew1N+9qsxUjj7yCLyIamSQD64/zOFauAb+MTvM4GUqRy+xBlPu7g97eK//
2nEXnC/dbGoF+xdV+NbNXssiX5622wrj94fLl5QeAR9+/XpdHY7PvHPv4g1w
efwdSzHEh9zKk3FTpVlk3YGBsIBEjr6yH/xtuddDEfQXApTwDT4+oTx7IexL
6S2/wQovVq1IQT90kmpQ1qHeF7V+iMd4okS9FNPB9tUBzdfRb1Tlzl0xBO67
hwU37GMHN1GTYZEHDSpRBji/yKWdE7Fgqg2MxPWJ4Ojge/AzmO0I7t8hM7h9
kyyL/N2cunwt6gul14SANat//puO/NEAN2kHb7qmYnwA/kSt86XXo95tyM2a
jfGsSJqI9gJzfRjqNMD9NsenezWB0XYcdcD1PWO3nl4mh3g7M9NnGOO9OPHB
zBEc9oBH4Qzie8+4v84jcMPQxpRh+D+l9yzcgPp1/Je+IvxD9mzxslPgdQUH
mVQ/ROk/5eBcfRQ82It7ZOzfbHnE6z6hwEPgjX4RA0fAKy/Ur/+C83V7r/3v
BvhkvMz4TvhzhGfdo6kbkT9lsweTMX/F/Q4l+8HJwkeXpKdy9KIccMXrcvZe
2CfW+ULUb3DYo/au/xBflH60UwHxm5t+7BTGf7x7wCYd/G9mylp/xFMS09Nk
CLw9Lkyu0Av1y1ZUW20T4kuuN1+SiodTZfJxYP6WnyJ+VP16ZbHsA/hg3vyk
d4GoX61TBBQVcX+BsXW5yCc/LOL+hoBDa7VKQlDfKP2pHexrmqXzE3+vd+TZ
S+nN8JevF0RG4f9ODW6PvMDqGhM8whhfjhl/cRNYR+Hzzwe4P0OT3MxlWzA+
7tmbnDA/XEbbIx23/K9fk6oZPvMIPK2mLGgR2NTA33qhEvK/wY+16d6MSf3q
FPjr32yecYy3aNd9zXKwa8u6rQ9w/FWZtfycrSxy2mw1jz36xZk6Y0uOgtXV
VpuVuaB+aaXMLgILXvgodMcP8aChODZVmTX5HLAC/iGg1tq3H/wVaasdxzfl
e7/MAU/q0aEc/es32JgKaORHhlLBjZ3bWETL3E+kIpCjh6WDf+j4v6b+vu/i
z4ghsKWKRFMK+lMR+bPuaios8iRIIUGLzSCP1iNAwZYw8xFfxIPMw/0fwMHB
671EkN9T0piaiqqo76tmiHdFcvSzs+CbT0pVriPeXFdmiL8GC7bbyzxM4Ohp
6wiL/BIziYzG+mJn7Mc/XuD0kYrhEpzvZ1RgXxP4j/pjtwmMf424cOsyNRZx
fhj+ddQH9Uu0pNoR3DQXjS36I38sjx+B4xzM5w5S65ug8fML1VFPTuenfoQ/
vF6AjhZ8rnv6GS/4K6XHlYMreQsOtSN+Ngo8sZqjwSI37LAAQb484Om0/yjY
iWoocD8R/LzqRWAZytExX1v4LsnyaCLf+S3sa8f99U7XWGwEDr7ku6QV45vl
OMh/Bbzl5mPnCoxfldv712/wzan5a60COHreTi30Dysal7S4Ix7G77Skg/dR
Ark/6sOp49VDYMutXfoR8IdTJ6cWqmmzJvc5HIH/po/Gn4sDU26dBP/XHdkQ
+gHcGN/WJYj7+THc5KK4HfGwOEJjHOMXO+JhdRacksrD1Inj6IGvwQIHP/AF
4O/H+q+SdTroR2Yt3nolnqMPeoPDNtWW7Ub9fbr/u1gzuGn142faVDy8D+Bb
rssiGsqCsvqYr+vdy346ggdyJq7/xnyadlW+fwR+v2v+rQzUX+9dNi0Ld2D9
8EPzZaA3R088BV6osaU5H/53+FVqXjl4+YbrPRHhHH1xzk4WYbm02d2FPeU0
3p09CqZ0+BsY7xvi61IE9klP2/QO9hR4JmjJswv93Urdl7swvvKGQgMjsKca
P99CT8RDvZ7qFXDLyH9TXsL/oxR/r/sDzlvvWbAU/lH1MFRk124W5/lVIEef
PA8O8J630QrjE6l69GMIbGnyUDQF860mw36vpod6EJYpF4e/dyjnbo4DTy2c
Mq8H87nkTmbFB/DN/Gb7TPy+AWGgqM8ij8ICl9ojPr+t+JR6FqxOCQyIJ8li
9+DX4Aqhkc6FsRx9c90e1LPp2+uuYb4882+Ze4PfPD+l0xHH0TubwZfPyY4e
hn33LJpQWW7AIodsH/4rQr/hnxO91gkcaTq6ohD9s+wlmUW14BL5Xba58C9q
W9mivSwy2LZhUSS1vhFw+XEKXM7bV3EuhaOPloM3zxtv/wPuTrv8bI4hi8z8
z000Dfan9NKj4Mn9Ysj3xdOHrhWBHfyz5qyl1vvxPsk8+1hE9OX9AXmcPzZW
PMgI3F2yU3QO/Fc1utzhCtiw3kbSEcePj1uZ/wGXPw36K0+tb8Z49uzaz+I8
l4Q/a55NVD4PNjy8NutuPEdv/QoOETB+2onxpQc8F1Y3wnqPSmiwP9Lz9Hjw
UF2Neh6Oj3rP+f4B/JO7WD0G4832vP5W0Rj+fbk4rgr9iJ7HjqdnwSlaq275
of47Ydn5Ghy5vK3HENfPcQ7KXWcCf3dyGC5N5+i13mDeQ9VZpcgnXFSjAbbP
cSz8h3iX6jrtsNyURW61CfPZ4vqTugr4omLHdjvYb5rNud21YKuAUt6lOH/R
SaWti8xQv9VvMDbCX1+1vl9tA5aLnz+4Bvcb0OInfA8sRckhoRy9d+4B3G/A
cMtt+JfFkaLho+CMWCTAdI7+WwTW/FuTKI7rbar/08hzkEV2bdSpMsR4T5qE
3zEC13fdu/AI52cYrblyBTz16d4iav1YZfg44Q/405o3h05gPvoq7QN2HYL/
Bk5daprJ0YvPgwsj3wXvoNY3u7IPfwU/Hqi6+CuEox+rH0a+z7ycmId8n1La
rxQP3p6ftvcw6m2D1pmVveCdUZfdN8BerhoijM1HWKQrPLUgFvlBUu02dyhY
UaHpzFPYY2e++fBrsMMrz9qvOP/Pa1xd646iX0vuWFWEfL2GEsLBZufkGvhC
OfpzM5gsaEj2Qzz7Kzy9vPwY5tO54+td5O/cbNcEJ7C8nsa+blzv9fqZfrXg
yf2MOB4ic4W5yJzFeW6L622U1j5kAx5hIlMjfg6kfN15D2z7Tn/fJuSriJV+
m+da0P2KP0e/Pgb+rhLZ+5haP2AZWAxe8TU4YwL5aVb0Se5plui/rO4trMf1
VMX/fDECU33rG+SbAdHkjivg5/vv3H2K+0tehBkE62knHOvAfGoKvyjddZxF
erYcICcx36cCvC6fBxsmhVusCOPo31/BsY1I3MjHugL5PupWLKKiZn7XI5qj
h8eD18/X0nmDeBDzGD3YC/63en/2Z5xfjy9Ed/MJxKtX5dSp8Jex6VKKoeC1
VT2sXsRrDs+DFR1g1+TRxnHM71O23XyZk6h3VOPmz9HPfcCic2+9GgRTj9Ob
wb8WXt/cmsrR05dbs4hBu+iZY7hf75O9dU7gDY+C/3vizCDSCIxasJxkbN9x
5PfDI4yLi06xOH6Oej/zW3GMDfjivur57vCP0iED73vgtVQht0N9OPjXdq4N
6vPcgQgz5FcB/HMMfC9XJ/BGIEePLwbX3rkdMR32wOUVpp1GP+Z88c9T+GOU
oeMKY7BfXcQyG9ijqnvavFzwZXUUPBy367rw7w94xZz/yB34h8gbtc+7bJE/
1vqf8kc8qO343H4erDAQPhSG8U76LXjgwQfXaX4cPV/dDusz+cpp/4EbWsqy
48HuYw7N0RjvN2IZ0wum9uFSxzNUuL03M1kkwSc5gB/5pLkhziYUPKnHI395
1suZdoDn3HtY4wH/WoMyLcOi6/0F1AcFdwUfcK3/Ouexc5z9AM/Bu2XlEj9h
PmWpBRKbRWQv1mgs9ObsD3ACPxrfflkD+YXad1kLPk1t8IC/b7zj/2qRPYts
Newrf4TrdZcufWQDzmtXWJqH8UeU3C++BxZGOeNG/b657FT2XAfkOxvPmKYg
zn6CY+B/aypd0qj6kJ9yphgcWdfzb3kcZ3/BNEcWeXHXVdUO6+GB3FZjY/CV
iH5HCfi3oLCPdi5Y+Iful0LEj+alefJj4BNSC58q4P6+ZhdI7HZikbFlWes+
wn7pmbvnZIB3B+s9u4t4qJn96+9XsGBgotME5m9yX44zxrerSoTKd9T+hHjw
y1NzPbLgH3pJDx/0gmdtDdf1xvw78bCKN7tg/OdNcuphn5zYKZmh4El9Acf3
RWdEdIAn929jvrgit3nIuMKfYpIUbsAeUmMfrX3AfLmv/zOG/Vp+BRo/B0/D
bHEncfY3rHBDvVKtNCvB/RYFlMg5gzfufuW14TJnv8Nj8EeDYe/tyNeBQ+Oz
RdzRL1uYpT1C/Sr1jPpjA967iv/IEeRbC491fffAB9RV+v6DfQTcnrTO9UD/
VEr8enC9Tb1OD46Bk/WNZhkncfZHFIPr7axGLsBeDPtL56edYZHFxsvvPs/m
7JcwBje6fJ3Pi3rQ1zHonguWm3FdzAzjEbHxPjEGntyvAHvUnly8f7cni4jc
/7ojFvZysLqrngGejCvYJ6XluNww+LTaUARVD7Wbpy7R8GJx9EH4t+uRBP4E
sBD1ADKRs9+i1+t/649ms+bezd6In9NPfIqxvv1Z69EaCp5SHSy4DuvhNUaz
qzvAk89hcD9thtcKZHxYZDxQXM4d+c/fQDfdB3wtqct6A7V+qPge9hz8ZPve
5zUYz+tdga4rfJFf4e4yMZz9Gs7gVrXDc6WQT6iy+hh89xgmHOOjnruK+KEe
F5jKiCI/oQuXOQ2mdHpfnE9JLU2sAixScy5zN+a/V2XLTAF/FrGe0m5UTNWH
6+9+HQM7albszMX8l+X69haD9ZevSyiN4+z3mBbAIp2FtgZW4GSFG5XG4DNH
a72p81P7P3LBbdweuy5iPk5l/j43BrZV4r5tivlPlwk7uzsQ9qt5XhmFfKwr
vdolA2y2ff98TdST0dW1lsPgjWULpw64oj4ksQ01gmAfs+cGc4I4+0USwF0P
os/tQj6YjDNwvsVBNjuAs39kSzD6oQuPzTQwv08jPvGFgVU31UX9gr24UHA6
wB3Sh6VnIV9cX7TovUwIa/I59ULUC1Ph0mYf8L+W2Qtc4S/TGPvvPwefbjQ6
/A35SdpvIm/FWfTjjkRwFPY9LBCT6gyOeaFe9z6es//kMfirAk/t8TOIB/5G
J5FQ1GetOxmGiL83ri6Wp8Gtn32NjiL+BXj5DCrAC57arYuDv5Xz5KgIhKEf
OjTG7Y7xWXNrSZuD7VnUznvUB+aQyE2wgsbVVYdR/6rGfXinh7NItjoaxGDO
/hVjsI7BiS9L4S8iv8t7csEqzzI2XcX9qVmdaB4Dz2979IoP8TFoMe3+7gjY
Z9G7ms+wz5JvidcywFQd00d8TT73AY+qT3lN7R9wHXwepBGJ+Jr25vBzcIaZ
p1MCWGeTcaPDRc7+l4/gGUt23HxP1Yfe6/pborC+ojZaZHD2w4SBRagGGOOj
nlu8AV+PuDH/MOKbeu4sG41+Ud+kZwruT/bNium+YGf5C0tm5zBIR3v19+fg
vJrm/ZSeya1j27Mihq43/pz9M85gmzL5+bNgj+6Wc+WPwZ6JH6venOXspxGJ
hX/d/ZKnA3veVPmQfBo80zpCbSXm76iyf1AF2JEvuLMH44utX+AgEId+XrGd
XYP5V31cdNQc7FGpbFmP9fHAwz16N8HUNntNzJeg/Jjy9Hjk03AZ5hxcX7Mq
fLUJuIqVfywoiLMf5ypYds/eo1PgH+nlj3n+gi/2TERegX/UrHb4vjuBRcQf
XbyfhPoxWsrzNgP8XaknerYj6kNJduMw2OPkkrW/4H96xeSuRiL6VdtH1iHo
95wkBnITwD6tMcvTMR5KVf0Iptrc/5w5+3m2JGF9JRA7bReux3X1NjsMXF2R
rhmA+1spbHH0DVhsheZvP/y+ZcEUPdlk9GO3bn0tR3xNuxCr5At+Fxp2wR72
Lspcv6oFvDRPri8A5zt8/ilDMgX93zb1xmiMJ5DfjccF7HZjvSb1vJzaD/QY
vPTglEB3rJcskq50iqTifjfFpPCf4ewPOg1OlFR6Ik09X+IevlMB9i1abUzF
o3W0X45AGv08GOdnREokmIPZRpq7R9wQD2EVfjfBCZ7GPBOUPvLrJHv6ORZZ
Yx9ye0sgZz+RCXgztSDB+GsDkndeBTtfbnKLiODsL/oLfsfqNXbA/SzxeSGl
l45+5G9HUzzsrT3oxcgEX+w03DIIf3L1EOD+BlalEg+uL+mWP6RxHv5LbdDA
9Zudd71JAIecqzhfgN//ejf65CP4+9IrIvcw/slxZaC/bt1WVBbK2Z8UBo7b
vDZbCuxv+yDuDZiLEiTP0Pp5Jotcspp7k9L/JvVzcP2VDeFUfzGpn4PFnl+p
pOrVRkvlHZJZiJeNiFgvWj8HV6p5/Bj2ofVz8MFr2z4H+tH6eTaL0zfE0fo5
WPlC3o5lYZz9ThVg6r0CtXBaP7+A/oZ6sJNG6+dgxgPyssKH1s/BHvNsa1/A
fpr69RenX2QREwefo5Hnaf0cbNT6ZGjjWVo/B0+uS8/Q+jn4nZiT40FPzn4p
vUssMtwa2SOWQOvnYL+pZnf8PGn9HJy56WqL7xlaP7/MIj/OjVQMB9L6Obhy
6b7c//xp/Rys1KtsccSP1s9zWOSc/uJr8ZG0fg5Ovy1WQOJp/RwsZBvpkIZ6
N02uqUT2Cvr/0aQ3ccG0fg6uHJA/4RlK6+fgloqy++5naP08F/2hm2HMTNi3
dKXOaRdwSe6d7ZuSaP0cLGgzvJoriNbPr7LIJmrDXRitn4OHBc/9IbGIB/HK
ZffBlA5XlEDr59eQX8diI3jDaP0cnOJzZLluNK2fg522jtX7x9P6+XUWeXCT
+aXAi9bPwVpzz8wyCqf1c3Cr5LuFdedp/Ry8RM7dLiuN1s/zWORG9bolumc5
+78ywZOPexNo/Ry89TrryXY/Wj/PR743kvq7N4PWz8Hfear1biAfrOF6JN8H
jtrLp98XSOvnBVgvtjaYzQyh9XPwmke/0/aE0Po5eMdKwV0K/pz9Y7KF6H+M
qScytH4Opsxx4Aytn4M7TfYsjLem9fMbLHLEXLpF1pfWz8HV7Qu3djshHiiH
BlPvoQy50Pp5EfJT8+OPDG9aPwfbX+Z7rR9E6+fgB/E62UlsxEP3E815xbi/
2Im6Lk9aPwf/OazBOuhM6+dgxtu7jaLBtH5+k0UktNLLgpHv019pjJmAryv7
FhqeofVzsEdHqdlKL1o/BxckNB0SPEHr5yXIlzwPo+QwXv1nd29kgrnTddOu
etD6Ofjzzk3ip31p/fwW6kPd+xdPfWj9HPw9DwtYd1o/B3d/uf7GGb+n6q5S
KeqpSn0IfzStn4N15Eg2XwCtn4N7tvEmLo+n9fPbrEkdtteDsx/ODyxqGRtT
HE3r5+Ck/KOiwwG0fl6G9U/optoyT1o/B2u3/Ff3luqXblRV14F9jl/SXR1C
6+d30L9SgpovrZ+D90TZLmIF0fo5eN9mv32hEbR+fhf9pnb/tgR/Wj8H11dO
WXcohtbPwW32WNFF0vp5OdY7//rZXam0fg5Wrvo30IH7k6ASBdi585HV9lBa
PwfX+FGOSuvn97A+MHoeygyh9XMwn+Ki/UG4XnNsbcs38LyILxLOibR+XgF/
l/auWJdM6+fgaKETsxxiaf0cPGW0OXct6qn/WdVQpftY3/f2MD1iaf0cnDBX
rZWKn0n9HOxOPbBJpvXzShYx/X18vfZFWj8H80v9W9V/jrO/7wW4TuzJ3X42
rZ9XsQi1PSrNm9bPwQqezpVOgbR+Dqb2aXcg/mMdG9+LVrOIMfXAIZDWz8F6
3qPLtQJo/RysQj2YtaL18xpcf6b/hghnzv5AC7Cb8++2YCdaPwd39XRv43Wm
9fMHLFJhVXbaEfOja7nE0hTMUrslfQT+PnrsnsE1cKZoalELxiv27AQZB2e1
bRzajPPVNUyT0X/IIrlVG2ctgf3HzJJEssDpx4WyXrlz9hd+B5ddpV4ERjwY
tfzQfMQikaoG/xXi+u41nu8TwQpqLzy57BEPBnOb+8Dv2y6+FkT9N9XPq1Cq
ZRHm8NfzU+Hv03bvvB4OLronNNKJ+Ze+8yO1E0xtR+uwQzzoYCX5mEVuvh++
+deHsz/RD2wSfqetk9LjNGrMX4A99Ny7fsG/qHWXVB2L/H1379RxzLeA6sQ2
V7DNMaH2LfDvcuX0tfXguVRjT+0nQRkVq0e/S20UxXooKucDrx04o0H1jxR+
r3zJ/8d98HczvjeSWZz9jfOesMjtKRlLtOEvInLFzyzAC9Wfjk0kc/Y7loAn
6nfE7UX8DqaNXeNtgL8sRgOHeiCxJiLZFPyRvbDhCM7XsHJt0DWwfPBFoR3U
/mDJOodx8CLTDbXfUE+o58b6jSxSzEu9UM7ZH5kFvrnY0OU46qGX+AXl7420
Xnues19S6ynqUdKl9FRKnz47sDAJbL35uF0Frucv7DntE9hOSFYoCOOVZYh+
V3rGIs/3um2txv13CJa9DQe3x/RvvY/j3D4WzzrBpUdUTOXg/wWeU+6tb2IR
mbopd1OpeOCPy/UDC8l9Xi+Vztlv+aKJ3l+IfKxENVDN8K9AnnAZ+NtRRzcH
V/CRW+m3tJEfJvfFgH8uZZb9QX5S5crdLfYc9X1n/ZuP8K+Bce2tdmApqoFF
fFB1vxI8uupgVDX8FV24kGALi/Bc9Rao8+Hs17QEF+Z+v/KLyeDolmDLxG18
p+FP1D4n3hfoH/c2DUpS/dLQnwZT8OT2Zlw/ezD5zjVwh8zGl9a4nv7Apivj
4BdHCgrfIp7G+l4k6Lfift+4756LeFhq5B2QBab29Yr6cvZ7fgcnHOuYnY36
ztWTf1irjcV5P9yNs/8zCRxfrlTrA/u07Pqp9AncOD3F8j3y4bTXISu3vmRN
7svtpPTpV1KMCPAW6sEj4utw2wPurpf0fhbUv0AN5vD6V/Anriqxbah3pc1c
nX7gR3YZ+62Qjy2fnX/yAqzwpZGZjPkUaFQuk/oP1w8sKHBCPtqk9DHHFfxJ
Q/hFKcbzTjEwoR5MLXePoz9iPBLyE2tnEa8HBSY1GE91zU2mHfjVD37nGtQP
u6q9hyrB1OOIzbAPtU1B8DXWi9SLp6jXteWRmy3BEwVK9hfRzznckZa6Bd6D
9vE8ri9xu37+jA4WeVsx55w8+h9q+7EZOEetWdkH13OlBCxw7DJKgER9uHGx
YxycLCtbqYL7a85Xr9d/w5p8D/EstX4QHbydBbZWWPHlBvwL7eSl7+D0e/Lt
V8FtOWJxWp0s8vVNb0Qc8oP/pTs+SWBqu/kMan+V4HHmJ/BnPZfzrrgfI4Gp
h7Z24X4y8vz9cTzkfLxuBPgz2td6zPfGcxsUu8DUc5ipON6d0rRC7i2L81wd
9uPl9ZjvD558/8IB8ZAwi6v17f/0k97Yq4NS3YjH9S+OBSJe46J1XruCMztu
DRmgfpWNf6urB68ScA7dTz1fCgu4JdbDIr8vXJH/mYn6cHbZRTuwWpqYyif4
q2ZwZUwl+NzvVjEJzLfNyCkfwXf0825Kf/D7e9oSHPW3qtIB59f1STW7BWbx
9sdvRz6hvlMx4z2LpLq/WbYe80u9J2sGNg2Z47sc9a6uz2fFdXD9WWfGXvjb
5Hs04DD5oC1q1P4lx8J/+h9QrxcZDWvj7/fZ633OAi+z05OcivhElm7/DlYZ
EFnHi3ydZxtaq9XLIoN3SpfJUfq0zaqSJDBZ6PplG/LLNOtH2Z/AMkYvjoog
P0q3sWK2fmRxvqOA+Dpsye0VAT5AfSiC2n9rnmnTBab6WENqPU3lrT704/8d
VHiG83c29G33B3/51B/5EP2EwAH3ja1g82C5T0M4X7nJwmUrP7E472uBrY1u
zXUDJ2cNawrAPox9+8brwZP70uEfVJ8j1o/1w3F97jRc304/+pUd+K72E19x
+KcIteEefNMhdVo7/Ld2R0Ox4ADy0+LwVyup+lDqnG0JfjvnxeoonE9Ce0bU
LTD1GqE07NOgcfnMjM8sUvU2desfSo9T0zxlBv666GzTDNgjI/+LyXVw+rc+
bRP4N6JG6x+Yf9WLlu3wDy8lcfk9g1gPCzyWjIQ912wul8gGK7++oNiB+zHA
QnkEbFkfnHkKfz+ezTOu9YVFAgSt2v9dQn2gZAjwq5d3XlDxQeXFT2CZnq1y
A7BPiPTzB1uH0N+LZM/0xngKUs4UR4CP2586kYzxd6+ck9kFDlhdf2kY/hEh
eT1C7itr8r0QJdyP0vIdHv7gFaVSbxLhr0ejR6xbwcseJBS7YH7ixIOMVg5j
PWE2pNiO+qWK5aobeP33xX8fYD4HFlXLPRmm6wX+XjD4tMTib+jnbDcZmcOe
mox/s5hg7u/Rq5cg3ql1YSV4vb/cMgP8Pl1AqU/wO+K560dKMeon2pc2S3B7
ZO7dIsQjy8PvwS1wi8zllC+432y+BTdmjLBIr0tqgyvuR5+36LwZOEJK2OIo
tV+DZ0/4dXD86PQjycjny+z/uP8Dh2fKxV1BPqTek9nzA/35yxNP/yBeuShh
DzxqvmplO+ydN1arPgIWvLj380nMF7WvW3sU8fW7LGs1rjf951TxZPDk+/i4
/6KRLP5+sPe9ar8x8OFvqr+3/sT9n72x6z6lPxzp/xgB/pnXdvYJjpcOerzo
Ah/T3/pXAfXekjLgL6zvE11ap1Lr6U+lBf7gXUI/l6Qgvqn30lup44ViS6fi
9+8MucJX/mYRNrWww/0yemJc3cALYhv6F8Pe1V2yVk/AzNmnE47ienZvGg0X
/8H9vz7JxaTWDztc1Zng18JN/C7U+uEVn2wVmB2ppJSP+XZAgp4/hvxzMNzX
CfaTeKE18/jY/+q9ttrXX7fAn4Y90v5R6wfqBfK/WE8pn6t0hL9JNi5pMQNn
RKeX3kA9aK6/V3kdPGS4/6QE7u+X4smCf+CYW8Mr18Cek+vkcfhXgtSlTPDL
mqSz2eApGxw/Z1L1oUrBZQRsGOu0+Q7OL3u/xVL7H/oR+6pFf3H/RtJehsng
ykTjfGr/QciduaQfTLmb31UGUbidt055gkUO9TyeGgP/ofZZRIKp90auUe9n
LB/lewsOG4vaFQxWuhE8KsfFJhWvPIa1MJ7efMn3/uB9lOACf4m7XtPcCp5c
V8CeZYvsKldOYZPGp9kua5BfqX0+bmDqOzKz0D8low18Ap787gQVDxe2hizm
ZnPe74F9bAR6nZngKYHuf2bAntTnSKrAk9+ZwfpP9xzDYP5UNvmgJfX2Jc43
mlKschxctwUDxfWzkwykS8EFbvtPlOD6dTx/Rfh42Jz95Kjfk88VwM42KbNq
cb4r0Wt/XAd/tdY7bAn77qOERXDOEkw0fk/prHum4X7/ds1jUPXh7LSKbHDo
48JQRfzeNPjCtRFwT5zeimT0X9MD1VK0p7PJDYUDbnXIJ9RnaJLBn22pF5EQ
Dz6ejv3g3fc1y6n9gvxeoubKvGxSWbzNnXofs9SjTD8STG1XbYW9O/ssVN6C
gyKKvOTx96G9U6Q3zGCTl3rxAZoYT7lj3MIA8DxmuvddxKe1vdz0NvDke6lY
vzBYz76v5GOTB83779yl6sMbtx43cNPMWaZvUA/sbPifPQF/Sq1TfA17i1jn
li+eySYii97LVGN+a622X2WCJ3UvxMNgy3ByFZh6neMXVR/M/QPn87PJfEpQ
pp4vHVnqcBzsWRg++w3G43bo/tFScJOWxqMLWL9m1Fvr881ik738knHU88dm
k7GtB8DuikILpiPfeBmlrM4DK1CJF/Zfs09ReALs+UwnQBvz+dKglcdgNpu8
+fJBZQvuf7zC+3s2eFLPwnHZ3fPejoDTpvI4jCCfduwoaNSewybqpCJgJsYb
orP7bjJ48vkj4qWg5GduP9iDWqDifrs1ziYqz8X9Bv3jk8H9RqitDIgEuw38
fX2cqg+qD9lvwZPv48FeR68zj24QYJOzR8UOKiGe45Sm7A4A3z4QO9UZ8aW6
OUOpDRypLGB6Ef49oLBt1ap5bJLRd+erP/yP2rfpDj6ZkPL8D+a7IjOQpwH8
QXIi7j54WEZ4eLEgm4hNNnyoD9IlnUyw1f0vjh9xPt01hg1V4M73pX2WYFbS
+J358xFPVOLC77Mlo3KOg6v1bpwSwPgmdUEw1Y6OUOtpiSd+fAvYRJHawAV7
Lot0Yh8ARz52WU314/vEeA/ngR+kUB+kQn2gNkCD797sLtyIfiFPWGOLAQPx
Mb7jYw36wZaAwZUXwOEnmppUcf7p870X/AB3rF58fQL9ZpHAYu7tQmzyLfHa
kjRqv8acu0PJ4AJ+WIrSHzyOd/aD3a9q2AXBP+TcpjYoC7NJ8sInIztRPyx5
E25HgnUuvWreTO3nmyZ/+S3Ys9H+vz74G7W9bsNCNsFdLj+H+v+O6eEXAF5Q
9H3TJpyPKr9t4A9z0h43YH6qx64eXLUIv18WWidKPW/9rbPDHbyCcrwMBkmw
+r65ATzr6dshYWr/0kiApLgIm0gkX6gdQrw6fFs2nwUef338/hfq+dLXSq5q
MPUe7k34L/UdpvmibEJtt/HA8Uk/Aqtpk8Dl1PMlBF4pWN1tyXYHql/q3VzK
J4Z49Fnx+TXq2y/Dd5cOgG/ay65fi+MXDXzj8sA2Fp8DkjDel12CPhPghhcr
XDUo/eFNoa3BYuTfPAEj6v0h2dd6By6A5xkuO3sY6zUjnd+6P8D7qBfaES8h
baGbtouziVbZRi/q+enkPnlwjmnmm6Xg7uZH8wbAB6iNxyzUB1U217YlbHL+
s5W2KvKdUiP3YCRY6J7hlJ+Ih976zPa34C3q0799tkc8PFZ5vEGCPalTZ4HL
FD7dCgBfNDRWeQL/HKhxv9AGfuF7PccI6/HkqoUxq5aySbviT+Mo+L/m/Vte
7uCTKh/tXnogHsr3nW4AnxMq71sL+wmvmTATX4b419x1dgXGs+N29HYW+Nnx
U4LlWA+NlsgoVINrTxR5n8f9Zxc3LFuwnE2IwX+FlzGeOgmXeVbg3+uUTE9h
/TOWP+NfKZixaHE0td/1yvXLA3wrkB9+bTAIwPp231XN/w6ADeblxJ2GfdyF
h2rzwIbUBgv0U3mXfG5OgKsDlf1EET+mF8SzDSTZ/1/vmJ5VHnUBXJ1V6urK
RH2Yc8LrB3hyfwDO94p/2untUqgXcjHPT6Pf4U9NNEkBqyocvqN7GvUhaaP2
AHgR9cD9JOIh4bn8tpVsMvTYxPYf7BfK7bksCrw0wXz7O8xXefScud3gVomG
wcM4n3Xk9b8bVrGJgAm14xjxEL6jPwB8xejIIQbqqfLvkVdt4Hwt/qZbsKdd
cNDDVavZHL3EhUFEA1cUu4O5qY12mI9av+rMBnDjNJko6nn+4NDpKPE1qN+d
3HyhuD8Jr38eLPBk3wN/a/A4Z10NPnnowgeC8bq5KRkvWMsmK89KfviC/JDR
+17LCjzfIsXrLOZ353s/+dvg8PlHBldh/F72CyRmSrPJvdoUqdP4+zWsotkH
wZfXvtJWhr1f2u4ZywNfc+qxL0e+Gm//82kCTL0O6oi/l6VerFzHJnM9XdZS
+aTDas2DC2Aq74aj3w6xfHzjB9gvqirUkKoPzfaZ22XYZHv0jhvU/pbuIzwR
KWDBS/eqhKn6cCjbfQC8be6Xp9R6Son6kJUsm6wZDyg+gHxz9HG/URR4j/Dq
eGo/c5zRGY1u8PmhnEc7YU/VfSJy8uvZZOfkC0gM8tngtnggmHewtVYD9Ubw
vvnsl+ARO+lVsxDfFeVcY6vkYD/1uAexuL/hHbEf3cGe244UH8R40nXWtzaA
pSjhHL/fof20WnwD+o3dfooXEQ+sYtcbLPD682oaE7j/bLWZ56vB56rQKGM+
9VWvhC2QZ////YljytpuVuB51AMF8LKrX0/cBh9TSCzcRK2nN/vtm7mR/f/7
Z65NEuoHwQUeawXnIz/nyVfI5oNFdYTTjDAe6jsjXAqIn9PTdu9Evpgu+2fm
XvDdtByl9xh/kXTyrwvgyee76FcPr9nU+wMc4zWmxKL6JWoduYlNLMoutUaj
vssleFWngL+/k13Xj/FZLhcoGAD/3/4qgaX557Ypsjn76XG/98R3hUaBV9q8
0NiI8bwLG3XtBicjrK5Q+rRIyHH5zWxCtduCWI9WC0sZBoJdAlVMqP1SdpRQ
Cp5CPd7C+RP87GRXb8H9ldntcKPW0wJcYh7gye/ZUc+X5pznawSPFTi0WFHr
h1nKP8WVMH9L1v6yhX9ru/V+YIF3XZ6pLYl68d05oKUaLE09OEG8UO85LtjK
Jqzp3veTcf5m7pt5VmC17dfMnsMfvbj2pt0Gb/w19vA0/N/u7EHWdGXMh61w
6oAjrZ+D7cMto/bE0fo52H+0/11WBq2fg7XWhK/jOUvr59tg/7U7+KpCaf0c
vPBQp1h+IK2fg6ntC2vO0Pq5Cps8brrhvyOc1s/BKbf3C0xFvvNy7K//CJ7c
l+dE6+eq8O8jybsY4bR+Dr6i0LhVj03r5+DJ5wnOnO99yBI2KVmUs/RqNK2f
g781uZQWOdL6OfhqW7X0TX9aP1djc743Se03PNau6AK+9DOiYJsDrZ+DJ/0o
mtbP1dmc71qG0/o5mNKtdENp/Rz811Y/+hXyh6rR19cCGmyOjulB6+fgpdQL
9Z60fg62aw9vEQik9XNNNrlgprmAyp9fd52MNQHvSFW9XOJG6+fgyGU2sy8l
0vo52DRMf8p6L1o/14L9WI4JX8DZGm91MsGGcW9nU8+DJ/Vz8NAjJOJwWj/X
Rv9goSLRdJbWz8EPIw40PMP49imZTHwEV8ZeM/kbROvn29lE2PdGha81rZ+D
dzQd6ZvnT+vnFFMJ/Aytn+ug38mU2bvKg/P9El8ws+2t5/5IWj8HT35PIYDW
z3XZxOH4HltWLK2fg++vUvPOQnxZSPaa1oHr33z8dTKG1s93wD87tJKzw2n9
HCxOfZA1hNbPwRnirze8Ded8/2TeTjb54nxvo1Y0rZ+DQ+Z+/iXrQ+vn4PxM
67MJvrR+vgv5nHqhA1wr2PbIBNxQHGt0xp/WzymewZyrHk3r52Aqfc2MofXz
3RivnGmHdwCtn4Opz3TtpvaT8H4+9Q1M7ZO+nEjr53psspp6IBhF6+dgLBsd
XTxp/Rws9eDg3hLEd9u4xVIlfcTPvE7xgExaPwenrny54PE5Wj8HO785EJMc
Tevne9jEp0xoHUG9CRl5/dIXTG3jlLtI6+dgq9fWNprRtH5uAH+hPo9zjtbP
wdTnNYvO0/o52MQRK5UQWj/fi/o28+UFVjqtn4ObVRAImbR+Dj6UE5NYn0br
54ZYb6fWZxemcb7nYgHedXFjWm0MrZ+D71TM5eW7Qevn+9jEOLFPujiE1s/B
WK0rfEY/pdvW3XcVLPrt2awef1o/B39Rqd0e5k/r5/sxfpaJyC9fWj8HD69t
Y8V4cL4H820/vd5wpPVzI/Qzu7psZnjR+jl48nt1PrR+TvGQyMilYFo/N8b8
ns//YgL/N53c0Ir+TT5L1zyF1s/B/7d/YVI/N2GT7KaiL0vCaP0cLCVy8e1q
Kh5uf/zdAqbee42IpfVzU/QbW/fkKIfS+jk4+K+8/y8fWj8HT37PkXoenH+k
UNQMf5+VNu5rT+vnYD8261OyP62fg6cI/f6hEU7r5wfYpNfRdBfVT05+RwBs
Ltdv5uFN6+fgqAdPWsr8aP38IJusWht0jXo+Pqmfg82/s22vhND6ObhB++Pf
BdT7SimDM8fB1D7mg8G0fn4I9i7cY5PqQuvn4PVpXDXfXGj9HHzrZ+6ajSzO
9200D2N8255uPOZB6+fg9rq3q9ycaP0cTC2PLJ1o/fwIm/zRkNfPR7zJBr9x
CQdTfWsim9bPwZPveznS+vlRNqHaAuFwWj8Hv1u0cUTfh9bPwdR3U5vcaf38
GJvMiHxyO9eX1s/BPQdrZkUk0fo5+P/ez5zUz83p+af2o9vbPLcFU58V+h5K
6+dgVqrK1rfutH5uwSabO7bb7Q6l9XNw4MHcE2rov4dPvgspAZtSLzZG0/q5
JZtQXytsd6P1c3AS9/N/vCdp/RzsKGV79QvuP/vIAdVx8E2kMw02rZ8fx/Fj
F4VLbGj9HHyK+sBdAK2fg62yZ+S+tqb1cyv8fV/6zNsutH4OXjm/dKa5D62f
gye/98yi9fMTbE5ds6f1c/CBZcLnqqjvW+34lNIJPtvswH/oLK2fn0S9dGyS
FAul9XOwg/Xf6rVnaf0cPEv8sielB1Hf+5GyZhP9j6F7qXw8qZ+DKV3lSDSt
n1vT6/UoWj8/xSYKVEJFvFDp3g48NT5IJDCA1s/Buj/Sj8RH0/q5DfqdYU92
biitn4OP7bnc/D6W1s/BH7tkxpww/w7SQ1d5T7OJpcQzGWp/yaR+DrbuLpqZ
FkPr52BeqkGLpfVz8G5KEMhBPCw/cUzfFvNvLbKgMY7Wz8GWT+VHJcNo/Ry8
a09NaWEkrZ/b0eOn9MJFXcJJ4Puln555xdP6OVghOah7uR+tnzNhL2MX6Vtn
af0crNpjfL0b45l8Dw688Ga0T3MCrZ+z0H8UbCte4UPr5+D7sx6FaLJp/Ry8
8mRczUpPWj9nsznfhXbjfL/IFVzSIzozI53Wz8HdasUDnam0fm7PJk1frWZ3
JtH6OfgDX0C6Oa6fPPZ+VSW4vffRSEACrZ87/K8/mdTPwf/3Pvmkfg6ezPMs
zvePeB0RfyY59dTzh0n9HCz4J8X9jT2tn4MVqAf4gbR+Dp7c3+NK6+dObOJk
7Fz1NpTWz8H/r6nzjsvp/f942URmRCQUKRlRktEp2nvvqT3oPrckkpEiIyMj
qayQjBSSlK2sREZRKMnIzGiYv9d17rfv5/eXx9Pdfe5zrnPt53W9r4Ld65t9
E8mfg88Zazuz9yX484Uibu1tj7ovqeTPwYdmbSoWg12fNk17Cx54YJWP41Ly
59Eiyf6sheTPo6m9jSN/DnY5vGdfE8qbzAO/zxMX0XzGWvLnYLddpS1ukeTP
wZb7vD6HxJE/jxFxb3bX+Rni94pvPjm4CLx856c6tt5M8Odgv+/G8l1iyZ8v
RvnKD2gviiV/DhbWwySRPwefUz/nE4nrsX0Y/ZbgffrM9zOJI38OFuLvzSd/
Dr7mdPfU1cXkz2PRXzB+eW5rKMrD6WBpN3DEq00PDELIn4OFfgJP/hx8Omv/
0NuB5M+Xon/NJmpRv8UdrTuzF/w0DwkXQf4cfDkioj4mhvx5nIgrjJpqHRVM
/hy8cVBl/YhwlIf9LvPegjN9/kbNCyV/vkzEseVUbL5I8Odgtq+0KJL8OXj7
yHYzpSjy58uRn1pdftwNkJPEsQDvLTrbVjOP/DlYe+MVnz+h5M9XoD55FGHz
M4L8OVhYD2uJ8pD86vpNsLCPMpT8+UoRN+vW17qP4eTPwayeWuZF/hxc7h41
LAfp17zKa1m/eBGHYaVlvzDy5+DziXWF65eQPwd/s8ublCsmf74K403WYUR+
37fkkZYbWNin88+fg6vM7TvpeJI/B6sWjf9VF0v+PEEkifcWQf4c7BZXp2aN
9JKKfP/4K9jO/9jeB17kzxNRv13w3acfSv4cLOxv8CV/Du6pixYA6Zkf6L9p
+mr0F8+cmFccRv4c/Lery5GFEeTPwcJ+BG/y52tEknhMyC8srmc8eArbmDKf
/Dl49vRDrns8yZ8nibi5woQM+XOwl/HQ/BUO5M/Bkfdu2L3zJH++Fu1r6YTi
Lf7kz8HObIDnRf4crLQ05aC+iPz5OpTvuoKCz3h/YpPQvf7gU8k5o9eEkj8H
s3WXFjHkz9ejPK76HNwQTP58/f8bP7CKGtzwy1J1jg/5c7DS/SdTCoLIn28Q
cQ8Nbrx8MI/8OfjozfPqK/H8eLuy38Dadw6OWu5O/jxZxJ3shhLqT/4czPZN
dhWRPwc3qZRq/vYjf74R/Uv/5EZPRzlOSy0yfwM4XJh4IH8OrjdQvLTBn/z5
JhH3aLiv/Al/8udgtv2sFPf7SulN8EMwRhtHLweSP98s4tZnfO6X7kb+HDzm
kkJltg/5c3BDdu0cDbx/Vu8P24LyFoyBnzf5c3BCudQgf3fy5+A/VWdDJs8j
f56C/m/bIYck1C+mstUP/cHXFHYa/4kkfw5OHMH/WDyP/PlWESd11bNkbTj5
c7Dh5wvb3geTPwez6aZCPI9wbAb40pCg+319yJ9vw3iwNnZUURD5c/DlAY2V
bY7kz8GRvmwnkZxkHed25P+RdvfHO5E/B/soajbO9iF/Dh6CZMj0J3++Q8R1
z7p6/AMrD2yhELjwRrbmenfy5+D2iUseLzQjf56K+nPAiWHrXcifgzeccniW
jOsXv3LMeAhmYVQ+B5M/3yniSi9UFEb6kD8Hf6rf0mDlSv4cXLCvXDRvLvnz
NNQfM9BjdUZ5qAnTnw8+bly/eIAX+XMwOwamxZH8+S7018aE/EkNJH8O7lZ+
fIk68tvtew2tBWBlJnSCyZ+nY/x8b+Y7Vt8I/hzsyBZMhpA/B9dc/mqXh/wb
d939+B9wUre/I4PDyZ9niCT9rDDy5+D0ARhhOJA/z6D5cC/y55nkO/3Jn4Mr
Bujm5rmTPwfbMwHjTv58N8qXMLFP/hzstPvIsWrkzw0n33arAwtxOAPJn+8R
SdZH+JI/B7Ptlu/8yJ+DF6XvG3XWA+Uhx/fCmL0irveSvcs/2JA/B+sIFTf5
czAL1zbXh/z5PqT/tyfhR/F8zXseR80Hs2ay3pX8Obhz27yvpSHkz/cj/9x+
m5/qQv4czPoBH63Jn4N/r/HOSzRHedj2aXD3LIy3F4eslTImfw4W4jfZkj8H
C/F5Xcmfg1WaOu9+hfRkYVhtDog4tam25mJz8ufgar8zFWr25M/BZmxBrQf5
84NI/8cdDN4hvdg5KqngNuupNnWe5M/BgUyIi8mfH0J5YgdhhJM/ZzyqJPsp
6kP/GOeZdWDhPCIx+fNsEXd4UGxaShD5c/Cfhw3nH7qRPwcPzRu4u0Mk+fPD
Is7IMN0qH+2V0O8Ahzia6970JX8ObpxzrsfY+eTPc9DfVZt84HsQ+XOwEH8R
+VWI6wuOWHDHWhRO/vyIiLOd0DZlzHzy5+CEikeXLsWRPwezcBrD8P5U3D2t
uh9F+mius2H+SfDn4Plqdr7htuTPwUfyVp2e5ET+HKxasPKgSiD582Mi7kQn
O7+qQPLn4HVTNTf+8iV/Dk6X35KSFEb+/LiI65K5pPeOcPLn4KvRfo/W4e+1
jN5lN4FX9dk0Ya8f+fNckaSf6kD+HJyt+zKw0Jf8OXh9YMDPTax9mDHXW/ME
+t9djLwe+ZM/B89gG8hdyJ+Dr1euHp9tTf48D/dnaSw1FeUxdXKN3GIw23cW
50v+HHz88/hBzRHkz/ORX36ovDg2l/w5+Oos6QGj3Mmfg4X4eO7kz0+i/yBd
c2mNJ/lz8PsJ58b0did/Dn7w0Vn6vDn581MiSb8Fz5utGBLpDn5eh4GUHfnz
UzS/ZEP+HOzaXybW0Jj8+WkRpx5ybeoAK5QHufrR+8HjX9t5ODqRPwc3nex4
XN2J/HkB8sfpSQsvu5M/B5dpvHqdiM9lemIEAhbG4U7kz8+IuDCN2wbTncmf
g5VjP82/a0X+HCzEL/Akf16I/m/50C1uqI9DpOavWAXWZgF5rcifgyPntB4N
cyB/fhb3O0RT8YAf+XPwa+16r514v0NaX029DXZkAYY8yZ8XiSTtoD/5c7DQ
77Ahfw5mcYP2m6I8fPD62P8cxr/v99s7W5E/B5v1ipDStiF/Di4+hgrQgvx5
MdJz4IWxrD6Mw8DGHdynaWRCvg/5c/DEkt9ng13In4PLnjx/rBhB/rwE5Wm3
Y6BZGPlzsI+TauVv1E+11e9NvoMdWSAYV/Ln50Xc1+mWgcUR5M/Bz2u9Z34M
I39+/r/x9YYK/78zLuB5hAWF5M/BX/nqpWWR5M/B7Hil/Hnkzy9i/OPbf+dZ
fK5XWnt6FVjwoIHkz8FCvBEx+fNLIkkcDHfy52DHgQmeAyLIn4P7LDiVo+JJ
/vyyiNs2p0V/ewD5c7AuC9hrR/4czA3cN7vOhfz5FdRX7VVfbuLvrfNC+wSC
V9xd3KbpS/4c/P3sk7W/HcmfX8X44XLoON8I8ufgICO9IVaoz6SyX5QeAxs7
v/2oG0b+/CrNf0aSP7+G8XCmXoRDEPlz8IUVyLB4PvTWln4Hf+k55MeYYPLn
pWiPz9q0V/mRPwcvklFWjfMgfw5u6m4+Y084+fMyEaf466r0N1yvT0rkiI1g
ITzffPLnYHZ8wjlv8ufX0d+7emylfDD5c3DACyf9ngtQHpLeVD0CC/HCIsmf
3xBxwuvyIH8ODrGP2hjuRf78Bs0H4f2xbZaKN0XcsbBTQ9+IyJ+Dp80Wle3y
IH8Obh9/YPzgaPLnt0RC3IwKlG+V6Oo5gWAhDks4+XNw69tFt7kA8ue38XtM
rHiSPwcL8Tw9yZ+Dx3118lyN9pCFqf8LjnO4EmdtQf68HOX75+HmSk/y5+BF
H2d68B7kz8FW7EAF1j74Be42viOSxBd0IH8Obs5I/e7nQv4cLMT/dCZ/XoHn
lS12+4jrvXJ55rgRXL7xwqlsb/LnYDbvusuT/PldEbdQK+ZmaCj5c/C63wGt
L/H7LE5FFXjFnSzLh57kz++JOO+YTZkjncmfg53ZANyK/DnYZkpvn83W5M8r
RZL9ggtRHmaHn4gEP+u4wPtOLPlzcE1/5YJz0eTP74u4H8sebh4VQf4cvGNo
tFlX5G+hHQQPtAwaEy8mf/5AJNlfOZ/8Obg6PT7IQEz+HBy2MvunFBs/TPIY
JvUQ45OgnYaqTuTPwfsMC77+diB/DmbzHiEB5M/B7JzCgZ7kzx+h/LEAVnbk
z8GL0b04bEX+HCycC+BK/rwKvz9W6cOySPLn4KzwzacU8HwhQ5ui68F2avXd
S+aRP69Ge4Fm2jCM/DmYu/DpeXEw+XOwHtuAhOsr9PcbP/axSIjjER9A/hz8
uaZPg5Y1+XNwY6G9rst88udPUF8sqCgyQnm93f3Jy0iwPTtAz5/8ObjadKnr
E1fy5zUYn06vle0VRv4cvGGu8pJVoeTPwRcq2z+PQ3lT+/NpTY9a9C+y2ue6
4fpVPzcs9AAL3gr1VXy7uv9x8JeuHStKUB9NaL1hK/VUxGlOOz3ZgpWHb0F6
dmBzF4W5Y1h/6UtnjSywFesgsPaBxZUEy6SHd4xGetZ/0O9m8gz1yU+dtFG4
v+R3z7/vBI93DFkXhvyv+3Zpwzvwp+T1D1/h+V+9Urg38zny873G8nrcf8rL
s+c3gtnsxi08vzDPCxbOR8D1A6077Jpch/R6E9QUtQTl4WnK6gQw29eShvcx
p2ZSVBWYTWf/wN83V1f4ja1Hfec+4mgp6k82j7UEvMzyUfZqlFezBzKzysEf
9TSH6eJ52bbG4S9EHAsHeSoG5aHCeLAIrOnc5WEXVh7KG7tcAQdedDXbjvz8
82b8twENIm6XW8GjQUjP7OsjXgSCWZzC/nh+BzYQBVft6xzsjuuzcXmPlyJO
Xm/Dkq+sfbiEDgcYtWVHF9S3rhd2ph4HfynXnnqQtQ8lUxOlGkWcy+Z70qaL
UB6KHortGqk/jfr28Zjlflngwq1frz1DesgU9LVuAWvPKLHbjvrizMncGSav
RJI4CXhe/zxLtTRwNxYgHP1ryTmCeH/6smap6J+UHE3qPOs1xg9zAq6ksfFD
zpivG8EzWQAq9E/ksq/V1YNlljypz2Xj6QNz70x+g/HMYbUpfZC/5u2XLk54
Q+8P5Vdh7+7DVWDh/EeMj8oyZ+4Y+xblJ/ztPQfUf+L0mlVLwExPngGndU8U
l7+l943+DTumangT+tu2JppHkB4x205bisADWeBSfK6SYj/9CrjfxfIX11D+
zaX+jJV7h/x25MTgOrzvuOSNA4PAQnwv1j6s1+h0Flx8yzB2DOqbqqRbzT3e
Y/xRsto8Gf3f+NUhzz3Ada3zvdKRnyYkdC0/Di7cMkxhBdKvduWBIqkPeB8v
q3rnIf3WLJ+dbQcWzjtC/asVV78tC/xjTqayJ563fsmy+Bbw34WPc6fj95Nj
holMPook+9WRX3Sjz3mlgYcHpZ1g9R3zmu/Bv4at7bAU98/OjZr1ScT5ajpO
VEN660VuG7MJ3KDQY/cxXF9Yhw1m21W/s/2sYfc6TPn8X39iTsj8zwngg15n
uq1HfdQc2OtZFVg4LwXPn+F/5NbYZvRXd/9VLMb3zfxMzy4Bz74e83c40rvF
+/XBcnC50qwTDSiv+zwTtg7/gvomPWHmB5Qva/dRK0VgOedtS52Rf9nxfFfA
bLjB7l9Yh/dVJBknYXzn4PDbLAicGWczaCz+HtWVzlnwX8/d096x9sF62miZ
byIhDvAp1l+yrOrvCVadG5tagvZpedGKDrng/kYn85fi/eSb9P8k9V0kOT9s
sRznbZRXawfeGnyjIQT5WYYtWAFrL0xqOsbKg/6HMy1gIS4Mm2/VW3fApAXl
O6dnwzz8Xp+ZY1PSwEo7ZTMy8fwlumXL34PN2HGUyG9sn+esVhEXo1ibcRrl
TU67o8cm8HOrkZcv4H6YR38BHrd8bMeubL51kt7UKW0iFlZZeSTrL014qpzY
RuuJ2Phh3JJ+1WDzvP0i1h8Qqw2WUmsXcYkpU5ZZoH5QUj3zYQl4cUPWxE/I
b7dVHGvKwUeW+Isfoj5m+/qH/xBJztPE9VRGbC4QgVdeq7+di/d7T3FC1hWw
4LmQ3+KGlm+W+4n+RrRsAJuvVxMCViH9ZzVcXoHnrxrUPeIseFrPV7mbkN/i
5VDQfom4+9Y6507j/lncPE/wyvlps6bj72vRrOWCizSztXXQ3rBtbNK/0V6Z
vRmfhPGpVs/hfe3B7Byh7ai/0Kr+yQKz8GMu4OSu7u9bwA/fDVyRh/b21ILO
NSZ/kF9T4/fsR3551WFHWRrYmE004PopUlqn34PZcsXRyC96fyr3zfqL/rFh
4Y1slH8WZ20TmIVb247fT22XjXsBHhO//+VDPA8b5k2R4jl2PMht1l9i5w6D
76p6/tiB98X2eVWDZVcmO51GeTRjATelea6sv376alyPvcZY8BLWkUZ+2vfu
cu87YOH8Urx/67c+v4d34CX7dyxRHl79aRKB2TBVhPKX/TK9+gp4j431cDb/
7/BCt1SuI8+pNTwP8sD32TmEQWD1BG68CPczxjJ+31lwmop0aCjen2vNgI0y
nXhuu+fEwleo/7s8zo/1BH+dUTg9DPk1/5FNaC5YiKeI8ufNBvadee7giuEP
T+D3ZCrXG9qDhXhMeJ4zFWqTD4DD7+549gfv17/8ulIrOPJUQ+Jz5CcWHti0
C8+dz5rkZozxT8n1Tr/SwGz2m83HM/3xHmzMt/d+i/Rk3aFZXXmuVPN3v2bk
v8uXnl3dBM5Kil4+BtebdyE2/wWYDQc/oj5RKBmyZ0o3njN5nhVig/RmcQkT
wUO7emlEo3yKC52WVIN5u9RWHdR3LB3UuvNc9z9ntgxDfS2scwKz7pgOygeL
83MHPKZkfuwH1l/KvTNJqQd+z/Jbuyq+X3k0fDgPTtz09Y8e+odxOT16XQUL
+0VnojxkZ/+Qk+Elcds4Ocm52OCmWVKHLZE+LBudBY9gC8DQHk7cu/KKTE+e
G1iTtS/PCOUhUynPEzyoqs2iBektxN0Bn9YaKd+VtQ9pHuule/HcY66o+hTy
a/2OHzH24PMTd6rJI32Tt6UGHQCXJOv4d8T966ZoO7aCO818UOCL/MC0o6ks
3vfrmpUH0D73+hM3aRc4ImqaihJ+X299H8UP4JGlYV4Pp6F9SDouo9eb59gx
UOr4/dTVFu2bwFEvTYJ8kN5zEppevQDvSJ5WUc3Kw8o1D6b04bkTN4Z874P8
m7F89OVEsMKqs09v4f2ZxV3NrQZjVJWhivtrWeKXodaX58pzX0ldQvrsj5Fa
FwvONbhpnYPvW0dnLroDFuaf2fzSghmBSv14rtvNiJ+KbDzNP7Hnwevqm6TW
oL6783yVwVVw2uhwvcF4X9JsI31/lMf2oC7NeL9sHBkMXsbEJvrTriF2PYrA
Cug+6OH+uwR9bpUZwEvmfdn4gXkf8NuAAbc0cD8szkou+EF68fVOGP/J+Ny8
KC3Hc55sQSTa9zOewcftwSuWYICO9PZ375J+ADwdzcB3Nr/kmpXUCm4bpD93
NO6nxMkg2nQgz2kfG9Dh7ByUB4c6/11g4Xw+XE/OLs7uA5hNh05AebxsPZTT
G8RzyR5TDxSjfMyzLNLYDDaMHzAjAfejgI52A5iFXf4B1i/s0ENLnpfsh0R5
W2C0tSURLMTrZv5hjubLajA7x+sG3s9t/bv31AbzHDve+L0ZyoMeShz4zbdi
BRnkF3ac7x3wjFCLNWfxfJW6OWlKQ3juOz7ugfogTsdkDQ/+u23b6AOo39VY
gERwZ3awFxtPT141d6ACz9lWG97riPzNtnkGg4Xzs5GfJ064OKsIXL4gN+UH
WIhzN5TnWDMwks0vqf0a7AXemWH4yQHlR0s1resJsN+K3DeP8Hz1KjrfpYfx
3FyjRUv64PtCHGKwcF4Z0pMt8zgATpw+yGgx8w+K/c63goXzSlEfpgw9ccRU
kedaG28vTADrDbHauQtcZj41SR+/937Q+8QP4IgZ1X5nkH9S5dYu0BuO51vr
cvUE8pthf1W/zeDEF8lT2/G8zX1KrRvAzwftyDmF/Joh6z9TSwn1W53vk6mo
b81QrFaDs9ZZqicgvVq675F/DBb8O/oL+7vO6qI+gpfkU1zPunPt11iw8mkb
zWm43s8Oi+vvgLu9OZ/+GPkrW0q+Qmkkz21WW+vsivRw+HO6mAc33aq0Ksff
S/+yz7kKvjQs214R12MaauAoXoi79hD5n62zCgbrs4V1KE9dvmuIi8AV578o
zcT387/c8umpjPp+h/bQ7ch/3myjIFju996dY/A8Mh+7zjgB3vh73PaRaG/O
vDswtoMK6iPHqr1peB/+b2cPcgArsglONr/0ur7TQfBkoSJDeXi57EsruFp9
XOFw1l96MazOdDTas32jf8QyP113rnwX+K3ffbMReB+Xn7qe+wA+vS7k4BKU
zzdmnXL0xvDcNEO0KHg/Co+3bd8Mrlshvao37r/s0eRVDWBhXTaef8GDeyIt
VZ6zZgN8/J5S5Xzv1WBjdiAt0vN2RS/Lx+CHUdkHlXG/MeVHdNXH8pyRcg+N
d8gfKrdMVZeCU5/YdY1B/V95/bVcBXgE28CK8hLHAj+r8ZxuRfWOcNRvaldH
NfPgtLvKeVngqkto4MDC8by4//gL3rcHqvPcke77PnZk7QOblwWzekGBjR+K
dh0qAn/VQQcLnwvnaI9Dfdbufy2S+emCqpVe4PHDTU17Iz1Z9/oEeO2WTSY1
+H5yXn+vDho8Fzhwb3UP3B+rVR3AmjNaTrqAWbf2IDixQ0F8XzxvSs6H0W3g
+pjD1al4v2w6x2w8z906r77yL9JPOLcOnFFVrZLD2of9ZZ8+gNeH9rW1QPoY
7g14qjeB5/KXd68tYn46s+OtzeAJg5ozUtE/y0jfW9gAZl4xFPUHWweuNZHn
ClpmOSagfhLCkoE7xG1Q1sf979+2ZMVj8M5emjeuI39Zpwyerz4J7/vjVtlH
qE9+bjrjsRT8PfNmiDXqi+xkR7MK8Kjg28pN6D/d+flXZ4Qm+msFaVHMx0uv
3awiBgvng+H3j62e0P8aWDhXGvnBlYn1yWg/vtnUJKK+YOdUBoNH1vXJeYD6
VXgu8K5kqXkD9VAe4g7d6DkF5W/OhP0uyD8y7EBOcEHN+ClVGE+ciWnIOgFu
09rSqR7p7R+9YksHLZ57McrPTBn90z5Rw5c7gNnxknfQPy3hSyIOgitqqt+b
4P2GRLq7t4G9C8W+WUjvTU87m5lp89yZuU3H36N8XQ7boZ0OPv7pir4BGz+w
QBvg2AJZ2RaUV4Wg+325qTw30+9brYEx2ocHS6W2gC0fv+0ahfZogV/vDw3g
v1scDqbORnnwOfZES4eX+GxWHjzNr68G27EN7aw8uL89/ViH+qMobyquq/er
T+O5SgfrV8ORPyqdVDYvBTPNupT1lxyuxFWAJ7IFK3gepulG6PLCOSlybH7J
+q+rGBzZ1PEG8zPxlhnG18Bm3Zwe3sL7nWg+XWvQdPSXG/UXr2X+weTxyBAw
WkGZOygPHZFtz4FfPrGZdAf3o8UWSMzguUOvn7rYIP+wdXhe4JVSg3UX4u+F
uEhgIV4fm1+a+am0w0y0x5t3ynjgfl/rbjjlAB5ovjlWBX/P4hoeBGst1uJC
TOQkcVnB82wD4y2Q/izuiNks5B+F9DVxKM+pkzqHpYOP+5cZKeF6hsgWH8E7
pk++FIny0TxO34jT4yXxo9h4Wu355C3gaBa4Ht83U1064iU4e+3hb/3x9y0q
Cr21OZTXm5MnrEb67h919tdq8IOz+7b2Yes1Rjg3PQb/mta5/THGA1HJ0o/V
9VH/Fes0s/U62UNTri0Fm0/zfl+C+3dgCzzBCZ4DZrL5HGn5ij0jDNAeHbo+
4gX6g8fkIpLFYOG8Xzw/83TXwBWJvybH4/td+h4OGTQb/fm8x5ub0F7kyxo7
h4DFq3q+fIzy5t2zcc458KK774vOIH3Yc/aaw0vWJaG8FXYdoeQNlmWB+/H+
/Ttf6JUHFtKdredjgWQNkT9rLuRXYrxfIvXzjQP4Qc/D+xbh+iHsYAvD/8Y7
A39pX20DT9faodCT+en2B3lmRjzntnL98h7I728Cl+1JB5/00NZ9jfyl8L3P
ho/g/p/DlLvj/sq+HF+MwQjHjr+bg/7mAraQFxzLFhKh/VH62OT4EtytE+tZ
ozy8WzNb24TnMkdPfuaE8XDM29GT1oAb0PxrsP7S66uKT8CnOq96dAW/V/nS
r+c4U14SryMC5eGF1I+lYJZcjXh+tbrM1xXgrncG2z5h5eHpjIcjzDDeZAfB
gONrnlwWg2v7Wsl44XlzTBLyroFT5hecnYT8UvtoYOYgc/RfFkSV+eHvkx6c
WhcCfuAzJHEj8oNWpV3MObCwvgXvk51T1ssC1y/v6PIS95dcnuzgDU5B8Y/H
57q3xhnkgdkyvQl4X6/xT0dLXhL/FM+XUsoGOrywjygJ6c3iFhwC1z3kg0aj
vL2/lNXWBs6IDzJIwf2mXjB4ZWbFC/NQfZDfDUvq7qeD2bywMurb5qK4Sx/B
V1O/tdrh+0LcSmteaDf6ov9rVlCUvgXMzuHah+dDq7X2JfiV8tbzrL83bETH
GG0bnrvSN8vuPb5vnbs1YA14qIfuqxloD38e1bR/At7z26TvYPx+ds5dbpwt
L8R5Ucb9OWTPGx8Hnt54b8MJ5G9pdtAj+MFpNEh4vmP7c7qPtPtv/OS216RV
DG4ce+TtYvx+l92vXl4DN2gPueiO9MtPX1U5yJ7nirep6N5C/eKdNvJiCNjO
yENqSAD5c/AMtsHei/y5A+qbHz6DFdzIn4Or/TcsXhNI/hzMjt1yCCR/Dm6M
zWt9EUb+3JHa81Dy52Bhvk9M/hz8OLWq7+pw8udOPOfzpu/+14Hkz8GmbMHS
QvLn4C3vDm6tWoz2q3vrzRnOGN902aW7MZT8Odiqx1fFoFDy52DhfM8Q8ucu
PBf8rs5nPk/+HPznwaK3o33Jn4Nt2YFF3uTPXXku5+Pmckd78ufgLyNRQv3J
n4N1oxpPzvAmf+7GcwvRPXvnQ/4crLnwsnmkG/lz8MzYnaoGbuTP3XnJvLoP
+XOwrblYfZUj+XPw87BuybdcyJ978JL1dF7kz8GxsuOMr7PxzYsFW46BDwRk
PbN3JX8OfjYTQwgP8ueeeN+mGAn7kT8H90Px/eZI/hycsK2HWo4X+XMvnvum
rT3d7p8/B7Nq4m8g+XPwXYMORjucyZ97oz8w5ntASBD5c3C2aH7cFQfy5+xz
leHnZPzJn/vwwjnlpwLJn4OH3vkVKutD/hzMzhlqCiZ/7stL9q/bkT8HL7i3
qVk1gPw5WM0eI0f0XzKKvrgq+uFz1dmOFlHkz8Fnzrhv6ehE/hzM5rl2zyV/
PpcX+mW+duTPwR+KN6AmIn8ONtRgO/jJn/vzQhxnaU/y5+AwM9bykD8Hm+vV
v39kR/4cbJmwSJmtbxP8eQAv2W/lS/4cbMuElQf5c3BZ8+wDfZH/vNLbQo0D
ecn+EH/y5+DuOqvUtNzJn4PXrW4dyvp7gj8PQvuS1+8rW28h+HOwEL7Ugfw5
+GG33xYlVuTPg1FffVf12OhH/hy8Z63CmVRr8ufgOzkVD50syJ+H4P3qyBa7
WZE/Bw9b+HzSDCfy52DhvExb8uehvOA1H3uSPwcLyy2cyJ+Dw9/3e+huT/48
jJfM5zuRP2csu2LUCjYfvGChZiF4UL+JRcWm5M/DMZ5qetnzmiX5c/AKJS4x
2ZL8OVi5+cuC4ybkz8F/XXBFe/LnESifKxXGujuQPwebLZZ3y/jnz8HRve8u
nWZP/nweL4mXZEv+HJy1vlBqSij5c7A+ezHm5M/n/9efE/w5WI8FGvUgfw4O
ZYG3/cmfR/Jcz5tT0jwsyJ+DzWR2OFZ7kD8Hyw270aiHvxfmBUUo3+jGXvcl
fw5m68BCefLn4H/rPQV/zvPcj7udv2vMJX8O/rrguKqKP/lz8M9bH29c8SN/
LuY5UYf7IU+dyJ+DHym2GEj/8+fgn5tHah71I3++AOPrIQP3Hw8gfw6ewSYY
fcmfg/fU+Rn2CiR/HsVLztPyJX8OnlpqhREx+XPwz46NBUutyZ+DRQ0Dv4rt
yZ8vxN8fDj76G/nrjAp/aSd4MguQO5v8OVjY/+pA/jwa9WdlUid7S/Ln4NsF
9x+tsSF/Dt6lOGDrPkfy54t47vDk1k2fLcmfgzcVi1HDkD8HD98baCLnSP48
BuO/ltf7RtiTP4/5L/8K/hy8PtP9jdkc8ueL8T4+oyPuQ/4c/HJSx23NaF9i
ui6qvAwWzkv1Jn++BM8/rGHtOnvy52BhPbIn+XOwSn7v/HEu5M9j8T4GHyn/
a07+HOwWcPDUHyPy5+Cb8sMDJ5iTP1/KS+JJu5E/Bwvr7x3In4MTmN42IX8O
rpo4uyHJhvx5HM+p+vW9Ijub/DmY7eMNdSZ/DvZnGz8dyJ8vQ33a/vh6lD35
c/CmVUunJwWTPwej2Rq1Ul9OiMM2eTnP1Rt666fZkj8HF1StfKZgT/58+X+/
J/jzFbi/C+8mB3mSPwdz7eeiH/zz52Bh/b4X+fOVvLAPXsaW/Dn4yi6tRd6O
5M/Bgs+zIH8ej/w8ZMJTZSfy52C23ELdmPw5mJ17bmRC/nwVrleFDrgL+XNw
t+nXctj8guDPwZ/DNz6LtCZ/nsBzrDidNiZ/Di7aO3b6b05OMg4H9/RQDDNy
In8OrjzYpPh4BvnzRDxvy+LWMnfy5+DT17RmpViSPwdH/P62m63vEPz5al4I
x5KvQ/4cHJUXcqCPCflzsCwT+Prkz9fwkvVsluTPwTP2hN+UsyJ/DtZX/dQQ
PIv8eRL67x1jFrYbkT8Hs3B0c5CeSmkxfDl4zd6HNwa7kT9fi/pc79evVhvy
5+CSKYbL75uTPwezuKJ2aA9Yt0BuHS/sgywyI38Olv/oIf/WkPw5WJttDHEg
f76e54JUPy5K0SN/Dg5Li07fN5v8OfiRy+Un8ubkzzfg/dgMeNPflPw5OPNU
pGuCJflzMM82/BmRPwfvTnk29bwR+fNknuvy1fm6hyn5c/DUaaiR/vlzsHQ4
t6oQ/YcUvnXarI08p7BnygNVB/LnYDvhxZI/B/fSjlKUsyZ/vonn9l64O8rI
mvw5WIjn5Uj+HCzvMzyjyI78+WZeEq/Dnvw5+OrIxGGlc8ifg8Utd4KP+JE/
38JzY12tDN6akz8HPzbYFN/Pifw5WDv62wUPd/LnKXh/uW8ehbmRPwf/W38h
+HMwOze5wJ/8+VakF4Zbmjbkz8E+TFih/HYxj5LOBfffefZioy/5821oH1nF
b0r+HHzartvLfs7kz8FsmshlGvlzsNfXnDuhtuTPt6N/efb5XlUb8ufggj4v
96xyJX8O9vxdraxnR/58B8+9kbOeWcmRPwfPZAE69Mmfg8feHfNF2ZX8eSrP
9Xjy8rOpM/lzsCpr4C3In4MFv29L/nwn0udd6blRc8mfg9l2iAEB5M/BK2K7
yw2dh/Iw6uv14Wnon6H7zOZfBH8OFs5Dmkv+HLz2uIyejjf5810YL90P6urh
TP4cvN8p9XyVD/lzsNuDMWevOJE/T8d4wDoyb18g+XNw5bCrdwa4kT8Hs3Mg
sv3In2fwwjlcA1zIn4OzprGZe/Ln4I+dAxNGLiV/Dn7f4hpwkO1XQkNgkon+
ADtIy5/8OXiws8fQbebkzzP/648I/nw3yg/bEMfWG/6M3LSJ8dqjWlvNyJ+D
2TQZm98T/PkenttsHDkqwJz8Ofhv9JyEJify52DU3q0d7Mmf78X4FsPx7GDy
52Ch32ZP/hxc3GXp2w/W5M/38Vybzv1VH5zJn4Pjyj5XV9iRPwePdjIatduZ
/Pl+9Fe0F5zU8yF/Dt6l1DRLCvnn2NOFe8+C8+SjjpV4kz/PQn4+uW3HL2/y
5+CR63eXlriSPwffuJXmUhdG/vwAz63UxRP4kD8/QP19O/LnYGGcYkv+HMx0
T4kD+fODPMe21+t5kD8Hp3F918k7kT8HGz6Ys1sYPzB/foiX7Kf1In8OPjvk
8TYWD0Dw52BFea7Nxo/8eTbq88srf0p7kz8HF2W+KfpsT/4crMBELRtPF3wL
VjvM/299peDPwQnoLnSzJn8OZvVApRv58xxc/9qVJbIW5M/Bc3sNOnvInPw5
mC3nsg4kf34E74MFbLUhfw5esW32unBj8ufgSx1SNSP/+fOjPMeOIdR0J38O
FvrdZuTPwex4pFVW5M+PUX9qDvlzcE3CK122X0Hw52Ahvp09+XPw8sIjzpv1
yZ8fR/pO33/MzADlIZmfuAtsGfJbQ9qF/Dk45cqYDBMb8ue5vCQepDv581wq
/8bkz8FjLOTLbxqRPz+B8QXbADmT/DnY+PWvAWX65M/BQjwrXfLneRgPHdf3
XuxO/hy8odm3Jf+fPwfra3TpfX8W+fN8nrv1JWrwn9nkz8ENP6KXvkJ/xSFy
kf5V8NuvtkYeNuTPT/KS9fSzyZ+D/cyU790yIX8OFtavGZM/P0XzCTbkz8EX
Z1bs1jYjfw7e0fhO85cz+fPTvDCv+dWO/DnY42a73ydD8ufgiefG9JZxJH8O
FuKdO5I/L+A565GXL3QzI38OFuLzWJA/B3NTvr5k/lHw52eQnlJT1w0yJ38O
fvu5T6m1PfnzM9Rfw+dlJi3dtAp5jh0nZ+5E/hz8WV7xp6sF+XOwZYBttaEt
+fOzyM8scKwP+XOwrjOLLEL+HGzl18dl2hzy50W8JH6BA/lz8J1LaMjsyJ+D
2WlOPlbkz8+hPSkvO73Xjvw5+GHTkSMdAsifg4V+vz3582Kea3rXntZoR/4c
LMTndiR/Dg693JIyyYr8eQnqdxYQ1pn8OVh6tc2BQNQPbJvyAfCvutgmF0fy
5+Cc5kpLPx/y5+d5LvH4nD0/nMmfg++NMqrQWED+HPzk9aSbk//58ws89+LG
vMBv//w5+NqxlfJv3Mifg/+tfxb8+UXkJ6W399XcyJ+Du8bGyY+wIH8OfpvR
o/C1KfnzS8hPKfPMX9qRPwdPmfglf7QT+XOwEE88gPz5ZZ5j25Z5M/Ln4BmC
ECB/Dmae1xr9oWPtzTsGXsH4tqD6w0k38ufgABZoaC75c3C4gdvcu67kz6/y
nM5uXaexluTPwdOvPNiu60L+HHztxm9Zlp8Ef36Nl5yTakv+HHxM/rjschfy
52BhHtqN/Dk47dThImMn8uelaL9F0sFbrcifgxN2FiwLcCR/Dh43d/bUn5NR
Hmpas/XKeCGO44ep5M/Bayawjgf5c/C1aU1vCs3In1/nJfucrcmfg9lpf0un
kT8HD77Gmx+xJX9+A+3nkt05Bvbkz8FCfPMF5M/BwXp2cxIDyJ/fRHmchJok
gPw5eOvE+y25//w5OJod4BNC/vwWza95kT8H7w062SQOIH8OPup4bnRWAPnz
27zkPK955M/B744OrJ7L9u+djIo8ARbOi/Ulf16O8Va/x11dncifg4Xz1TzJ
n4P/7R8X/Hn5fz5c8Od38H4+Rtl5O5E/Bw8ybhwdakr+HHxpMxdvaUn+vAL9
p/LpVvdsyZ9X/OcPBX8OFupRS/Lnd/F7+5Dxzcmfg8eekDrY04L8Ofvc4mLu
Zgfy5/fQX7rU/iBPl/w5mIUr6GFF/hzsyw5qxP06rP86dUQlz41XfCb2MSV/
DvauqBq3Yyb5c/DzwRGO/UzJn99H/dWxQ4bpdPLn4DK/XQ5TjMifg213v5Td
ZUL+/AH5fGvy52DdTd8fNLmTPwefffEiu9aB/PlDvI997zUaLcifg+VPqhwZ
aUH+HDySDQSNyJ+Dh27blX0A5XEgEwyPeG7PTz7w3D9/Dmb9lC9G5M/B1mwg
ZEn+vIrnlJkAwf2V+Yv+bgZvlu3t+2sK+XPwi2j02OaQP6/mJedZu5E/B9+e
09fujD35c7BwXqAd+fPHPLdQpNCrbib5c3DxyLbnZoHkz8EzWUPoTP78Cc9V
a3SYu3Qu+XPwsrb2T5fcyZ8/+W/9juDPazC+0rgZztbnCv4cfFhz/Tl99PfX
GEX3OQcOWrantsCb/Hkt/7/16oI/B/uLH84w9id/DhbiP/iSP3+K8bFfVctC
d/LnYGG/lAf5c/CNo8/qFwaTPwcLcdzMyZ8/Q3/sUMOkjo7kz8Fsum2/Hflz
sHCenDn58+e8pB9pR/4cPDJ7SMkQG/LnYN7mskWNNfnzOrQ/UfMN/ezIn4NX
P3tRP9OY/DnYPe/C+0zc70/F71Xq9bzk/Fwn8udg35ydpwfYkD8HF/XFX5iR
P3+B/m5jU9loV/Ln4F2v18TuMCB/Du7tF9Qjw5n8eQP6V5EYUHmSPwez4Ypf
CPlzsBBv14H8+UuMz289UF5kT/4c/Lslqi7dlvw5uP/HbTFHrMifN/Lco2Hr
Iuz0yZ+D/dgB8nbkz8Ev8nZfs3Mgfw4+KtIeJm1B/vwVzy0aPcV0HMrzvFZ+
dzqYxalZ6kX+HHxL41jiVUvy5695yf/bkD9//d98nuDPway56WhI/vwNL+xb
/mFD/hxc+ZfXcOPIn4NralMzT8whf/6W53wWWisONCN/Dn52bNw9Vh8L/hy8
pp9GzAxP8udNqH+2O81+YUX+HCycp8X6S48XnbgGVljZoDnPjPz5O14Sn8SU
/Dn44o7L8YHO5M/B0pOfX2L7/+orPgf2es9z18sjO87SI38O/hbutPS4Eflz
8LATR27YO5E//4D2sRADMiPy5+DG2TZaiw3Jn4NFh83cPWaTPwcn5uZGHdYn
f/6R59jyhigT8ufg69sWD1xlQP4cvEFZv7CDGfnzT3R9R/Ln4FsrWeA48ufg
JBlu/wLWX8pridb+zEvmZWaRPweP0xj1PdOM/DlY2N+uSf68mefQC0+XsyV/
DmbblV2nkT8Hz2UC3ZD8+Re0z9FxtitnkT8Hs+r/+gzy52AhXoYh+fOvGA9q
XvdcZUr+HGzl/6rDDpRXmdSLx86BCybKfEhHehZu89rV6xvP5Z4c8fc28o9/
yq813uABr7P3N+B52XHHeeDbqtvd3VC/Cuukv/OSOA1Ib6ajHMG2lqaP6nVQ
HtA9PQRmx/vET0R5WN1Pox2cFBfx+xve97yEE0PMW6i90EZ5iLfqlgEW4sOh
P8yW/X5sofW7KG8L4tY2cK1Ij6UdUxTwfEqxqve2gMNYgAvcz+2Y0vMvwSwO
bSz+Piba/6h2G96HC4vYgvIQ1SFtTdt/87mV/J7VT8BsXmAI0jsuclbUuHb0
J9mBurh/9Xm1fnHgnses7tggv1aFLba5C16fuN74MMpTfIj8rJE/eEl8HTzf
xKAC9QXgPot8pOpHoTz4OwwuBbN5I2X8XpLfly7yP3nOtKat/zbcr3AuAdjk
2t9htsif9Z7jX5wD81r56hrMP7ijB/iL5zoavKu/hfZR1zW0xBtsIhxIhPLg
1O1IHpjFlcrD/bB1Jx1/89ybZ1dUylh8KHQDHcF+Ce6ztiB/v7d+IT70+7/1
zamWy33bf/83HjU0V7Q2/8ML46TtuL9mk+IZGeC08oaJzKdmGLmpfQLb33r0
Y+QklIc5bYP0/6K/EJuWMgj5q0V/e+cUsMW10uJkXG+/HgaO4LsfVDbcQ/63
nllZpy0l5h6M3ThvFd7fT93IO2vAnoOQ8mDmZZ+A2bKJabieg/bRw+Okxdy3
gyPlSlH+paeY7YgDO8q7d+NR37Fjh++Cz6kurpuL9HebkMiP7CDmWDi5acw/
aCj7LADLBr/tUYD0yle7bFkKvlspFz5qPMqDqs90+Y5ibv/b9/6RSF92DmIo
WJiPHIfyMCp9YDH4WsM+tznKcoL3ke0k5t5+OvB5D/JLn+HVzd7gfap3x3zB
90uGLnyeB270vqVehfaVbcPu2FnM1YVoNkTg+QbK5xc5gpP0fRrv4n1clrPJ
PgTusurRlR243jw0PO3golqf7Csobwp918ebdxFzw4a+t+yJz8tk1UQZYMWI
oXlsveSCnte9PoG7PBL9ssHnSj0CLfS7irm01PFXm/D57a6ddFPAyCy7hiL/
xXTeN6YR3Pih26HO+FylIyc3tZuYq94lvyUF6V0p9axDEpgNe2RQXuL+LPn8
BLyCC6o8iPen/mvws3HdxdzWvWoHK/H9qvYzt+LAjzZEG5fi8/hWx7N3wVE3
dIzy8f2J378eHNlDzC3P7NJzC9K79svmrQvAQ1NrVfNR3pM+T1hZCrZlB7gg
vdk5bvIyYq5j9B6rGKRn/bswz1BwQ8SBqkBWHt52Ny8Gb/zbQX858q/u60M6
sj3F3Othh96w+vb1S8PRPmCVbs7cXnDKi4b++eDTky0iDuP7enUrpDv1EnMV
becLHfA+3j8d/skRfNi8dNIWtt6wpqT2EJi/ds32LNLD8LH7zXbwtyHn5nxn
80uP2s+Yy4qFft509B8yHuw4kAHet/2VUzf0z80qtVI+gVudN/50YuOHivvL
9XuLObY6bTi+v79cNC8F3L0usNkP+dH6Vm+PRrDn89XxqzAe/XX9mOnUPmKu
/GbLiPn4/exS86lJ4B0vcvI/IT84XH2rXAP2YRNHYGlWofZFena70WE08v+x
CypSy8DCugzkB7eSKx/ugv1Y4FPUZ13O+daM7CeWrA8D5xf+vb4APJ8F+MN4
lZ1bWAoWziPQQnk4NT1Lvr9YMj+E32PrFEPBY0fjG3j//rnRy4rByyzC7lcj
vfugwyY7QMy9etO8ZBf6CyU5J918wEN9Xk1vw/2EZNua5IMV/6QdtcX3Bx78
pNVJTsxNdxo78z7S7/L+DaOcwMUp1hsjWHnYq943G3x23UTDs2w/6+4bf9rB
cmzCG/dTlh703nygWBLvgvWX0jo/yQAPKn6jbsLW37IBIdg79p7iBNSP5dv0
T+sPEnMFZid00nH9mJTn+1LAwxp9tKXxfjBa2NQIFr2+bDIB169MVoibKi+W
xOvH+4pbfzYsCbyIbQfB99XXOrvWgDdGun3ex8rD6u9GGoPF3MlPa+uWsf2s
CSlTloGFeMHIz+xcrnvgg7JfFk/E92uXV/QeNUTMcZYa7u/w/KxdXAAelLlj
7QZ8rhUr864UfP/SD73VY+WEdeTyCmJuvemyCQkoX8kodqHg0BZOfSKej63r
KgaPjYlKlsb3X/Pxe2WH4n4q5m4Nwvtgy2l8wFWTjhfqsHhpbEIbfDMrUVuK
jR9Q3DoNw/usjWv3R/lIDfnp7ASe0fdqjA6en8UJyAbf+f2w4Tw+b/afOvkH
+N/67Ey/h0oWimLJeWFoP8x8xLKZ4H7BJw5/RXvQ4tn31yew/I6cU9fQn9rv
nvtWf7iYWzLguHE9ax8wTkwBd679+isE5euX07urjeAeLGARyme2Q1L+VCUx
1x6/4vUzvF8HuzF7ksAmz6Zt3Yvnkba5tqEGPNnhmsMP3M8xy7lLNEaIuT1X
X1ux/Xdu5tIhy8Adqpd3E+H+u5judroH/jeeyTeaOWfUSLHgacLZ/BIT8uCx
s2aNmM7G0wYxw8vA5c43yj7i7wv1BvUaPEosOZ8Cn/vPPP0jFMzCehrh/aCS
eFMMnvz0XdZ59M9KdJofyiqLOfOj641m4e9DWKBHsH7v0xFs/9nAKRp5+eCT
3LnZazEeZGHbOqlQfsV4Zv6EkPVO4GzHb6sD2fhBo+vibPCGxaiRkP/L1A4E
/QC3tw4eJIv8IKwjG438xDZ04/eVRtcbZILZdNhepG/5qGUTP4O3VZ8ueYr2
KGbEMEWDMSgv+c0+6/D8bNnbVjCLm/YE+bdyqGt7IzhxwaJuDagv4tiCQlUx
x4bLYWB1+W0PksAT7FRlvFl5kJt8uYZ9zuZHWPvQ/16uxlgxx7T0EuT3ieyg
KfDkQYUzHqH+r5Xtte4euEe/mqcdcf9JPY8sGqUm5vaOxwUnoDz0MA2MAgvz
xay/1PW1fRmYHa93He8zuXOC/mB1scRX4Xl0O46aEAY+opzfOx/tBTtHtAT8
wT9yazHKd8ofrx69x6H8sIUS6M9wv361+oA9f+zI0mTtQ3taYz446XTbACnk
t9RWnfudNFCfm6Kix/MZfn900QmcMX5dUjneN1umlQ02YgGyUH9mfu6X/gM8
9Uqvtl/oT5t9PJFkMV7MdcrdPn0y7r/lnVV0JjgD3XQD1J+sH/IZnBZ7snwD
8q8Qp3iCmBtdllF5Cff766UqtxVcG7RtZyU4+0WpxivwkcXtGaMnozzU+Svo
TBRz7HhuDvcr5EvwAbnnNm14/8dq9rTUgDsEno/fjfrf7fGslxqTkH/Scrds
RHntUlV7bxn433xa/oPFF+6BXXSHZ6rg770r5Y+N0sT7HVxm0gKWYRtBwEL8
dPxeYbnDmjIwO07CFu29PxMlk8Wch5Pv5ItIjz43Ns0NAwvxQFA/lZSOty0B
C+t38fzsHO/eU1A/Pvq5YSHygxDnB/zmIr+qJ/IDWqEhJ8HDJ/be+QXva37J
wa6dtcSS+AbobyugmXYCN3kWDz+D/FJW+OJFNngZC0yA319QsPzuD/D0KeOM
PBVQHk4pnrfQFnOqy/38byB9yvOKj2SCf3bd3HMa+icxuW47P4O/nzuhxep7
lWNtiQZTUT577JIej+evzNm+YCvYtOQQ/wTPH5c9xe8VuM1mn8pG5Af1g5XW
Ojpi4Rx6ffx+1f7ImWvBK51vZexEfkDtrF4LPrrpS0oo8tPE3Uflx0/D3/fu
qRSL69emm3VZDq6c923ScLTvSWlvvt4DC+tJMX4U4jTrioVx10PWX9qmXBEF
Xpa1pucRfD855XJxGdha6f2AI3ge3c0+OYOni4U4gnn4/uvkPzvCwLHpIZdb
kH9S1qcnlIBZOFYlpAe3Vlfce4ZYEi8A13+/utrHFzyqeGY3abRHqQkLrU6C
fw/MGHca74/to+w8Uyzx3sjfzcvzxzqDWb/pFvIDu85hsLLsY64I92cW+7HT
T3An8be2Eg2Uh5j1XyxmIX1elKWeY/2laLW6TLBreMraUuR366jr5Z/BBcV8
SQSe5xcfeM5ATyxZh8LG05GdDm8Fd/QKrFZF/eIwDz0zcHTxjfn3cL9sXYoO
J+bWbYgZJsLvHwt5JloLtu8aMzMVz+cWFOtdC2bhKIOQv7oEDLEcry/mPre1
HNfH+8n3K9RdDmanp5UgP3izQF5g4TwU5D8Zr29yygZibmmMdMs9fC6c2wZu
Mjj6pxtbz+c6sbkMLKzvx+/3db7zbPBs3N+4AlNDfL/EIfx2GLi0/nbuK7xv
wWODb7hW35dl/SUMF3rPEUvyPeqny5ZG23zBVzJkRpXgevPNX648CfZaaT/c
BOmtYLoysrMh+heJycMckD5lRkpezuBe62yrniB9FjAxB+427dPfBjy/koHH
tJ/gUzkqwxqVUB70foy2NBJz7Pju0ajfkUoDdoMD1k7rpov6XGW6dodm8P1n
dTIpSN9KnQefDIwxvpvr3iUd9xenzT/dCnb2XB1qht9Xn9Ln1isw2w5mi+cT
+iEmGE/JjHj9m61fmmBxcC14ffD0gx/xvidqNKXUgsfOCF74VB3lQW3NivGm
yK8Bz3LesfKgio4o2INtXGTtw+irHpVg0eYlRUXIz8K+MDMx9+ta+I0cVZSH
EVI6C8FZg9cdPInPWbV2HSzkA6TX66Ez+g8xR39C80h0IerDlCFPpMLBFRYT
08PQf2Hn9paA+01AzczG03IDa3tboD3KzE87zvbv9T91wxccxRbK4f4N+9qd
OQnuwYQqynuz7Oeszpbi/60/zOyZvMUZfPXEldRvqC/+D3PzSc8=
         "]]}, {
        Hue[0.8503398874989481, 0.6, 0.6], 
        Directive[
         PointSize[0.002777777777777778], 
         RGBColor[0.772079, 0.431554, 0.102387], 
         AbsoluteThickness[1.6]], 
        PointBox[CompressedData["
1:eJxEnHc8Vu//x0mTBilECZWGRIOK5BAVEhWKBh8pUaHu+66MSEb2yJa9R7aK
skJG0lCikkohIyVlp9/r3F3fx88/Hs/Hfd/nXOv9vq7rPM854qbWB09N4+Dg
KObh4KD/G8XvHWHcZFAvy4rL7Y4JUTNju748Ag9TUrJmLCEqP8q1STCIQaVv
8nmgwhSijCMlKizAXst8d/05IUTxhFdkPQDzf+fQMdomRBWFnLg1L5hBPT2w
p7YZbBY06WEMlq/3H12sJUTxBkZeygOrROadUTgqRJX6bTPjCmFQEilqC0v3
CVEWPq8P6IOf786+dXC/ECXgxVROBV9MZeZO6QhRlTcWSo+BCzlbr83eKERZ
ueUKa4UyKK1s08FbqkKUiMv+2dHgS+et763cI0TVXuv/PQDWs0oI7TIQopiO
Xp+pMAZlIeKUkH9AiBJzWPPiJtitv8S3Eed7YltT9gXcrJRfbAm2vWx2Wz6c
QR1Pmzxrqy5ErWJNi/QAN/29KG2kK0Q1XYy78RZ8b02BiqShEOVos5O1PoJB
PQykXLS1hSgpqzZTR7DDd+vnJ8AtZ+10n4Ovp01wJKE8LhZCOyUiGZTlSCbH
ByUhStb8rhQTXJL16+05tEebmd6SGrDMuUaDE6ZClKfpz5lCtxgU72ym5HlN
IUrOJOCXBdhlcaoRz0kh6tPxDR0PwM3Zcyx8/xOi/I4+eTYvikH1GvI+ntgr
RCkYWpYag6+sqmdcRXt2G8zOzAN3KY56cp0RooL0UsK5onH8GZtTTFBe5YNq
7vpgn1JB40JzIapfp4ORSvO+ipxAPSEqXPvaf2M0nz41EXBYiFLXEtXRimFQ
e5NbX2wzE6IG95bsiAYrNYtvrTovREXvNlr3HdzG+1kux0iI0lQbFVSJZVDj
zyKXO6H9hlVCZwSBF5xs+qCF8icqbxn6An5dl13og/Gno9T0UT6OQXFb+Kqs
xvknFGyeeoDvWLm8tT4uRKVtm1/yFnzaZd+mi7uFKD352+nr43H8Oeb3QjWE
KM4tmmGO4GOMPX8b0J9ZG7+6PgcfkvA8sVtciDKScb8okYDy6wTuqpZGPEiv
NGGCvw0JdUYIIh7WVWrXgGetmSfHvQTxsMZEUSiRQR15vKk6TxTxIDm1xhLs
L7fCpW0x4mFFlEAJOEBj99NKfG4mrjB9fhLGu2DUww/LEQ/LWweNwVPFZ+qu
LEI8LL30IQ/ccK0geD3OZyG8qJErmUH9PolAwvcFhPLv64NNap2cxcQQD4t1
01LBOwtWUtrLEA/8AyFjYFWVtUbFqxEPfD4uWikM6tN/b7eO4Hi189ddiAYr
PH54btpcxMPcuhPfweZqFtY/UF4x7tP7VFIZlHrc+KzApYiHWdMVgsDHp3aN
fxNBPMxIWN0JfhbT8GqlEOKBi1q8NY1BLdkq99xhQJBq4mif5gkuXzBrzoF2
Qcpxyv7HW7Dyks9V/c2ClNTkkvb16Qxq7o4R0Q1vBKmWsXsNjuAGc1vRtveC
lMuIfvFzcPKIb47SS0FK9vdQikQGgxKw1B7y+yxItf0MDGaCa9clm9vh954/
ZK7XgLnb7t9KfStIyQ00Wgtl4vzh0oaLXwhSn/rOHrcEL7UVy9+L3/v1zNEq
Ad8bXL1O5LUgpdCdum3+bQaVWGe0Kx3n7/6iLmkCNnX9ceZznSAV1PGZPx98
euHv6zooj/JHZ87pWQyqUWLRURVw//vl3/XBAm0Lrph8FKTC35W2pYJD9myt
TOgQpNTfHH08Bn5qw7VTuU2QGnw9dk8rm0G5G6w2X4P2iX4VlhwNRun4vz8X
pDSb5IK+g33vIZGiPMPPXl5TyWFQpbURkuc+CFKJjResgsDbeezffgLrNCw4
1gkeLqwyDkL7TtZlaWzNZVCclpZvjPB5Wo3WVk9wY53YZT7UV6+6Z+U78EjQ
xp1PcH5OOqHmMaix9c9cHqB9sspXcTiB/1jO530yKEgZlVZ9ew7uUk76UIb+
nfngv3cS+WjPfGdm3pgglV/0t44JVjRYq/RyQpAyvht9twYcuUKqfO6wIMVT
qJgkVMCgRPU6FGo6BamivDeBluDPybeqxdBeZjmXnUrAfMum7ZmG+vJmLT4/
vxD1uzdn5PGkIFWaUWBkAua95KXvgu9bpB3Ymw9OftB3rg71E0j5Ljf9DoPy
kzg7L7lLkKpM9F1hAE7W+ntTD2wVL8WXBn5x+V6+WosgJRJbPzUG3vT5fHIL
2qM2yrxf6y6DErozoX/tmSDFjJzxNhp8VfxLyd/vgpRYeGLtd/Ca3aFP8tB/
jSEqd1Tuob7y0wbvo/1sgz4kBIEjTOdf98PxVgVeDegEx52X6/PB8Zr8RBy3
FjGo/RG3rNW6EQ8+xWc9wbr68c5HUD4pr8OG78B0vTb1IR5u/N4tXUzmg2+I
B7egLU5gldeHMnOeIh5cNkq8AP/YvGHp7B7Ew7VnC1bcx/xycjaHH9rP0/H8
Hyb4h+6ir/yIDzkHnr4aMA+3yyZfnO+TbXqr0APkP9ayjLX4vd/lPTWW4H3n
011K0L8KrM6CEvBer7pcL7RX90WX+PklyD9uAUNTqE+Qjbi/CXgQYbcP41vZ
qtwhH5y73NTFDeOnH+E2vRT5p+9Tg9onxIPFxGED8DZLtx57lE/dPEI9Dbz5
/N/Hmvj+oNnWzePgImXBeUvQnzGmzWL7yhjUNWcxyh3l0TRhzI8Bn/zPI6oM
7T18nG/yO7jTIW+k4x3i4WhOj0o55u+nZ/sXPkI8GGq3BIHn1tdXZzUhHgz6
qjvBWa4DN7fh+2l6nvlbKxjUr/MPDx5HvOkdXB3nCY5l+YZyNSIedB/5vgO/
Wje+azPKk6V90l76IYOS3Pbb+Qs+N9LitHACn9iDCHiFeNCINXgBLqAe7PJC
vsnfraS2ohLz0eKJhgG0v7Hau40scHBlSW0ExgePqu3yWnD3p+kpL5Gv2PWu
YlAb6jkfRD5BPCjdGbcEL+4IvGKLz3kVD30tAW8S77qZgfOXbhtsnl+N8dC6
1mDeT8SDvH+VCdhQSCI1B+NLYIt0Xj5Y/OsZfS38vnJjQ8z0RwzKrt13hhvK
Zy1j4WMAjizY2RmO8SwiPcsuDTx1/2X0aowvOq+Og31Oja/qwPmYa3bp76th
UH0cHg/skF/EJD+pxoCNKZm2YrRf4won2R/gwdZnpmvR3rbiy0RVaxnUg4Gs
vfsQr6uWP+AJBh89Udwuj/5uWmo41gkWemIszkA+cBQe6dpax6DmXOjsj8Z4
kRIKeeUJvp057Y5QP+Jh8ebKd+BWza8bPPF7F/4XOdL1qK/FQe77GE+yfNbR
TmAxlcGTT8Bt8+d5vwC/X72HMwHn95ybeWXFY+STW34cVhj/ctwap1ngTh6j
vRVfEQ+zug/VgoMXHeE4hP7xm+GmsqQB8frSfNYxjH8FrhUyZ8FhnOZrDTH+
ujkeLi0FU1iWRGL8B02d4F7wBP2xV0DWGeOLmpwcMQGfDEtrF8bx+8ciO/PB
yaOjrv1o7/CRbS+nNzKojO+TCdPpePj9usIALDz5x/QuxtPgT2Z2Gli5fpl8
IMZPzI+FUePgb07X7liiPJoDuZ77niKej3tSvxGPw337L8eARycenatHfyf2
9Jv9ANsvXrIsAMfT6fY6qPoM/VNarmJPzw9f1lDBYIusM4woOh46aqS7wHkP
KzUicTy9j2Yi255jPnFovPimFfHQPm2OF/jFkQnFd/T88C5u+B04/u1HtV/4
vdGbnV+kXzCoN1dyH1mVIx5a2l44gZcwVb/G4fP8V3blL8Cn+byy4uh4aBLK
WtHEoMwuCZQewnjkeX43kgV+FDhLwhvlLWrU86gFO69wnnkL9TFr+Mla8pJB
HSjnOVqA8vPWB5w8Cx79PNywGvmytGbDgVKw54BhyxnkM4vqJzsXvGJQHxOC
kl/jc4FKy/X/gYWTPq790ot4KJ8tXAB+ofzwkReOb12aMmtGM+J78qCyNVjk
gdpvA/Dd0UUcn1He2qKOjjTwBsPFnyRRf+bda8/HwYlfnf0f4nhihaJl+14z
qC0uoxV+mC8a80oyY8DKvvZDIhhvtjlGET/APfi6F9YLq7JG3VVbkB/kfb/d
wfhsyghlBoOn9vItMUB7OKZtMe0CLz7oePBbFeIhpUlnWyvWw83BZssQny2J
Nkpe4Ixf/E+tShEP8fOl2sCWCc/2LMHvZWNvC214w6CYuw5dGn+IeIjSnHkN
LL1raV9HDeIh8uvQC7DHfLQwxrtcuPunFW+x3nntHR+F9c6nkJXPWODBYv7+
cpzPLwiJC+zh4rrGuALxEGiSseQd2u9wwOn1jxEPflNhZ8EqP5/Gz0X+DfKJ
cisFG+pkld1He1JeCowFbVi/fHwZVYLj999oNfkPfOL6oeV7cfxwt0v7C8D7
iw53ZeH76i6Ldsx4j/a4Jbi6DMcfvJa/9jBYUH2Bw1yUN8ZRVzAdHLxv/7e5
aE9Nh4HpE2CZLS0WSb8RD7Y+P/e1MyiRYitNW+SvxMvrPsaAd3UaN0ghfnRY
dY0/wHesB3JEwZMXTz9Q/cCgZrw/0SSEeEyzmZ4eDB4yOH7DEuVh7xvBxfJ6
PkP4Puc5ynXbR+xnxbFzwHjNsmi/4AU+WaTA0YH8YGTuYNwGFldSn8+H7888
Jay94RODuiW6KDgB7ZNvWqRwDYzdWsFz1N/YxGBNEzjDjCOtg54fTvxavLKD
QRloPvu1EPUrOnqT6xK4Z+1FjyKMRzND2cFasBbH1Fp95Fu+w0/bl3xGvvxy
8rIzuFTv3JOz4LPrvCs3oP3oNFkKlv2ZLymA9hfAdmHBF+zH5ruMSaH8ldq7
Q/4D71crv+t4H/Gg9eV6AbhvudqmL/i+iMZ1mxmdiAepXw830eul3WInDoMf
Lks7JIrxx1Qr00oH/97Q7v8O8S+memz7BNjg5W+1FtS3UXlcUruLQS16kZMV
W4Z4UApfFAuezvg1Wor+WUUvpMAxJn9ZVihv07ZX31W7MV7S97rl3UE8yF98
Hwz+KcH/42wh4mELb0MXeJFyTdudasTDxuyibV8Rn90Hj+ljfLvI7EvxAr+7
UdLZew/xIN0b1AYetam/kIrft63zcN7Qg/yS8/X1WdTXc42k9bUesr+uRDxI
Vh9rAp/d23ayB/HXscJUc2Uv5hMJ2ddbMf79xDm2XQJjNRC9C/2hsDxmVR3Y
/SvvtoVFiIelO/iF+xjUDr5q222IvyDhtxzn+kj90d+U0JWBUrAptmOH0V79
i7Fz6GdQFU8u/+BHecP5C+v/Awe8Mfy1H/VX5zt4rwAscnJ1yfRaxMP8H0kz
vjGoahXVYBn0T8xcv5uHwTPvD8/4hfJrcq+/lg4+MZTx1BLnH571+PwEWPRD
u9zXBsTDjDNHtQew/w8VWxGH7+twYQUDLjmCBQTWO5McSfKDYNbya68kUd60
KZWVu75j/f847u1HtLfe5Ae+EDC9vFBA/uMcv/q3C5y5almnCdo/a0Tk27Yf
DCrHRGTQDOU1+l381gu8IPzGvjGsF2YOHa5rA2N3/4nePxX8+H1nwyDG1/WU
VQb4vfFAUOI1MFZ33sOoH0//xsAmcIPb4/JQHK+o55njyp8M9j70FMpv1n3+
3CXw0xrNJwV0PGBirwPPvnl5/in8vrQjfY/wEOJ3YulyadTH4uMeuXPg2Nxq
rscYzwLtnRJl4LTbKX2e+LzynQsv7y/kG16jBcYoj/Ub8an/wGnbbQPn0PHQ
Ut5XAK6p5N1+FeO39tXxNzN+Y715eYPPL5yf2TRRc/g3uV6B9hJ7HlGYDnZ4
ZZyTi/HT2Lg1YQJc0K9hwshGPDQ0+2sPY73r+KHcNg/xUM+4Ggve8jZjZT7G
R1MN39lBsErz12YOxJNjdc6RXSMYz1ZDNRroXyk6gMFYVq+5i/ZA8TZ3g50v
3VjEhfO7lnqKbx9lsK8rbMT6UvbB6gXe4JgTaxt4kZ/aih5NtoH51883d8Tx
Pe+e7N0wxqDaOWMKbeoRD/SFNnCx8JuQUJyvIy/2URN4slJKI+YB4iFHqWDl
OINKf2t13RrxpIAFwiUwi76QhvN3Z9j61YHLnYY6qtF/QWmCDsIT2I9mKmTO
uIt4SLljcQ48+0jmJW3ET3/iocNlE/8/34XHD6rxTiLeXO7vjUf51WP9N5mC
89rTFqdgvTIYJS1WCD5stLtXCeuDmMiGeTP/MCinhbGKD5FvNOkNCNiAHoCo
z3DIrJ50sNnXVpVV+DwRy4QJcOxNhukC9Cd92Ud7ioxX9Nek36e8WHABD72y
QTz4OMUOgoVTxTN+oD769IXQv4jv7D2f7FBfTiyTQ8C3plvvTcxHPLgZnukG
H9+aXGIANnIZ0d/OwaQWhV6h3tD7B+eQXd7gc7071k2hvwscN298D5bS9X5Y
heMZO7wQleFkUqc1+6znIH547KznOoPZ/VmCeLg8b7wJnDL/p50s6mfGyuxe
OY1JjeomrPJHPuFjaDRfAlcteJrqh/4ttemurAPbv/2UU4/+sqAvoHIxqU03
lVQbUV+BcytizoHLFu71PI7+rbR46F0GZl+nLUY8mBvb8k5nUoViwSMXkE9F
Tv05bQp+XJ11XQj9V2t6S68QbHB3gW0D8hfTZLvqzBlM6sq3Jvcq1F/sRIvM
EbCUjlj/okzEw1FsRME3lw9Kvc5FPBjy80yCZ3gdqc4tEKQkD+eNas9kUqGh
gXY6KH+Tnk5XLNieTsioH1ZJLwfBmcExPaswnuh22zWLSQ2YVO/kRPlatNfm
hIB1jo+tf4bjuWrVRnWDO44I3nuB88lqnPLaPptJGcoz9tL5sm031xVv8Nf3
R3SF8HtPtfhT78Hfv7w8eRTHl1NVPiQzh0kNDn1waUH8dii/p5zBD6Kvdqqg
Pf2U7De8BCtxY6WG+VFBccnSVdxMqtrBlnMY8d297d6cy+BLY69v/EZ+CZLX
H6kDK9xscNqbI8jeVwjzMKnh7+NPDOn5AenvHHhzu4HdeZw/XEamogxMnXWc
TKbnB+nGLN65TErUd9efDYiPwXVnb5mCF7z4Ot8U7ROzZo5nIdh39fVtC8Ca
kqmXZs5jUmkHC2YZ0fPDCnWzI2AvxfYv99B/ieKfD2SAHYXEd7wF6yx3Vp4E
n46tXfMM420SaXT/fCalJR6gtRTjLU24VDgO3HzMSvYV4kNf6Ojsn2DHuqPZ
jtjvcAqM/d61gEnl1gv/5sX6Kos/7HMI2Equz+c7vX/gk3vRDRanJzA6Hha8
LNvOy6SOfYnJHsD+qWDuhdve4MgZb5cdRP2MuRdEvgfrn/1P4C3GI8/srBsy
fEwq3eOlxl20f9EMLZYzeLPukr870d9mXD2mL8HugSdeDSBe+Thv6K5ayKQs
F/+JjwCXTq3ceRmMbUliBo5ngcRWD5bP1b/+KB7xMG6yRISfSV3vbq9ahfar
HJmaeR78xdLssBH6w/p31K8ycObXBY070B4iQwodvIuY1Mjlu3usMV/U/sDG
GLzrUwHLBvHFHLhUWgj2unxttTTqQ0fBzMUYX6yDxqEYD409+eFHwLf8z+56
lIZ46NZ1zwDHa237JYDxIdk5wJgEL9zwha8N/dPU4fPffgEmtX3XhdpbOJ7j
x3U6ceADrq++9WO+l2qv2/ETbNx3cMUvrGda3p1epybIpATiW7kjcT7XN9OF
QsGq9r8Hn9PrpZaEGV/B9GXhKRy/7RU1tF2I+c/PoP89m9o/eoPneXVxrqfX
S88dnr4HWwrtlEhBvupoFC6RWcL8t1/H+fwaitKdwSXdFRdd8XuFeoOwl+Af
8tZRi3D+7ppfrquEmZTJJR1RAfRfUPXNi5fBRj+vGDkiPqlKWZN6sHu93sM0
xCM2JdoiIsh3ryd8L91GPJSeUzwPPrry2+7lOJ/6A+615eCGB72cQ/j9YFGa
AN9SJrXn4tiCHjoe7u6efhI8jX1BD/FQ+GWwELxi/+o3vQmC1Eje9Q8zl6G9
Tly7ysR6NDFHrPEImGv1u4pldDxgW5MBNqEFShbiIeNY2iSYIeXafAT5LS1t
PGS/KJOaPQ0zDOJLPyXcJQ68d2tlggTmG84k+Qs/wbMGqOifOF5W/KsTasuR
7zyuLzmE8WEUe3FfKHg0paeAC9+fGc2r8BXMz81nMzsZ8RCZvVpBjEmd2j4n
WQbtYRy+b7EPuGwzFgzoD57Q3mntYHkJoVlhyE9FQR4/ZMSZlLf1Goe7YLNA
yXZn8PKNdlbxyO98/tUNL8Gc7x56XEX5S31Mi1dJ4PtjxfFr8bmFF0fqZfDF
imxJHcSHgEdMcD34V/kxbwGUt9Jtx3WRFUzKXP2VWizGp7XLW+vz4M7VzTuX
IX+JOF85Xg7+z9p0737ES52jgBbfSiZ1st817GMS4sGhcNtJsP4ZsdDGKMSD
3UHJO+BHNy+ObEd5G7EsnrUKxy/ijF2egnhg+XEago90qnYaY/6QZKz/ngG2
32xZpon2arJ53DYJNrY/rXEtA/Fgdebxfkm0j2zEOiG0n9S5mUVxYJternrF
VMSDRVLyT/D/9gOu5qpBaquZlAiW7RTaV/bUx2uh4O4LQk+M6fnB1NHqK5g9
nFBfT5OlxxTWMKllyw6veIDxI3fivoYP+NlQqm8vft9x9MjWdnD4uR2tdD72
MxxeKbv2//OTwuHghdfBT63DzwSg/bv1NnG8Ao9t7Mpehd8HHXz+bdU6HH97
0xIhtD+la/XuMvgIvfFAfujXnltfD+bncVC/h/aK0Mq4KyKF9UVvz4ofqJ+6
xt6k8+BG//LCNJR3cHdXYDl4M/2HeIlRc3XiW4/+Sd/w8RT6R1NV4vxJ8G6H
1adLwxEPyhVGd8B3Kn+VuiOeEpVO7J0ljfjbc0gpAsfTUZyUMwQ7Vb7JOoXy
T26LXJEJHn049ioP7Z8mv43vD5jOu8k4vv6W11P7N6D/Z3P4Kd1CPGxi9seB
v9dXqWahflkyC9/+BM+aZc+/i14vSefWqskwqePv81olMd/NlNp/JxTs+YLB
czwd8bCmP+Er2AwpcRjzrbGkV4CCLJMquIoJCOOBZ+UaRx+wgFagwyqM1yLx
mrPt4LedR5e/xvgxW44d9UbMh769TDEw7SGugz+ezO3Qw/jH7LblFVjtoc/a
I+gvOs9JbmJSPEXdYy8xHgVo8QMumfYiaBPKX8lv96ceLFSwKlMC+diaT6hP
ZDOT+mni/X4nji+y4G7refAVFTXLt6hP3Vy9mnKwI8fBW9vweyb3zwK+LUyq
8sDP3qU4n9jsgPiT4JPr/rgWoDyNMzb43wFLaWuq3MN4suV64jBLjkkl6QqU
laF9JTktLQ3Ba1Wc4vcg3zZNzTqSCRYXM1adgfGAVYP6H3CZ+UrVFcg/UuO7
NuvIo798sZCn10sjn8TiwVPhr1PykN9cfzvNHwIje8yfj+PLDi2bVNuK+or7
ckfh+G0/HvSEgvsUy9eo0PEwYNjyFcy1U9mHF+NRrn+kWmEbk9r34exsP9S/
oyck3wds3txtKYX28+veHNcO5r5fmrQR8afY+cJXdjvzn5fB590d1vbXwfTl
ifFYxMPHeRavwHleWzf5I/9T7ZkGkgqYHzg+thagPfrfaahdAbP3z4j3iDfd
Gx+DVzHDqg2R79Vb3JYvVWRSD32DpW9i/hl8tWKeFXiv92b37fg8punheDn4
RcDgmhCMd83nxl/5dqC/XkorVuP8I41/mk+Ci31uCZ9B/RIbblXdAfdt77n6
GfXTqd+eN0uJSa3jmlXIxPkna1piDMHLdvBHrkT7pVWzfDLBEvTCCcfXpwcM
mOv5muPj6B/OijxznZ2Y/1k1I4/w+6xSHf14sG+Y1UIXfN/owTfVITB38cFn
18Ezi71l1ZWZ1LWTz2IakE8L7q4VDQNvxfTaRcdDYS1PD5j2Qr+Qj+fmnxpT
oPD95sAV0ahvUQ5Xtw/4hNk0R1/M32aYkNrBjz8F7V+J8cGXqVwpq4L5OlF4
2J6eH9Le51wHD/3NWLEH8W2ZYh/9SoXEG9pDIGmJt6Qq2l8m/noV2qMy/t6V
K2DDsVOyuzG+rGP1Tz8G3/kjJaUdiXiIHjq0dBfmq6cpK67h+3WRgSpWYAH3
up4+xDeTXvCCf64J+eGK42OWWLpQDcG+cdXNr2ifxqCz3GZgxjUTP1GMP+zS
R++AI8OqBhQxfiT9UztnqWO93XGxZBrWc00+6i8NwbGdtjaXQxEPXp8rMsFC
jY+HxdG/Uh7O2X/ARq9WF1fhcwyXKJ3dTOrJy+KE4DjEg0upZzzYJCf3oyNY
1vno5SGwwP6myY2IlzbHMTP1PUzq+Zx4lw04n6dD2MEwMPP5qqV23ogHOzmq
Zw+Jd9Sv4zIG1l60V9zoxq4YxAPrgogv+OFW7dhlOL4iY8GcD+D6HT9ncaF+
3TZZw7IaTMouef2upWivICutL9fBbzuEY+vxe+pcz4tX4Lr+9XapNxEPFjfK
JTWZ1H67D6NvgxAP5quyroDZXg79p36qKvIxOPbCJ2ov2mvQ9D+PpVooXyYL
LSb477ocuPTTzotn0f+aJ6JPVoDzUvKReREPRxUPLNzH/OcD8Xmi4ZudZmDa
IxQhf+kcvrz+LthjMPIwC8ef1FssPFsb64fRUm0nOh7ofQi4W+6SZy/aT1/3
wO9MMH35YwGOx7n/e8cf8B8P4zx35L8sLd/nOvtx/oMq6s1oDyMNqbJ4cPrY
urFWjPeZe+ozh8BCakkpx5EfCtTMI9R1mNREYzVTHOdDFrwRBp71rbl2Fx0P
VCKzB+x0drWmKs5XpKRiqqjLpFqqwjwlMF7NFD/o+ILZ91HQ++ntV5U+gEeW
VZ1URvuXyotIbTzApCJKOE+X0fPDlmIhF3Bd+IPQAJRPYNPhmc1gHeU070Vo
70qZ30OSB7G+sWFxVKO+1tJBn66AT8QlVUzDfI6jPXsMniEUqvwB7VWHXdfS
Q8x/HgjjgSl5PsMKLPQsLt4J7S+2kie8Ahxertr1GPmgUTzdbaEe5veza8W+
YTzbLt/DMAOvN//ucxfxJrms0+QuWIGS3eOPz5uEXfbP1mdScraPLe8jvuh9
n5E+yYcYv1IC5Wtvg98/W1v3DO3Xwn9ccAr8k759AvnGlW9iuq4Bk/pww8V1
DeoruyDiZzxYtEKi3BH54/3crR+HwOz7EJBvPLmbG9UPM//ddwOWm814EAZm
X4eg54cZfOk94K6eYwc00R5+XDmhikeY1CG6u9Efipzarr5g//G+xQLo3+6p
3gsfwHF6E8wdaC/6drONhsivW6vmjWI9SY1LarsYkvUyyktPR83g8qg32c+R
byN+m65ZbcSkCg8vX3AV/as+xCFgC15Ni+RExMOPGK4GcNa55T9DUb6YgR2D
S48yKYOhpYHf0f6a/W/brcAOr+WM5uP4Iz1XnlSAN+/fpfcJ7ZHYLXB/4THs
F/nzh+TRfjqdhalmYKwKwts8EA8dB0Pugq/t0UuzQvunffxxffZxrN+Oqrxc
iPPpt/vZGIH/HvGY74zycLatP3EbvGkbIhGc/eax1hQ4cF6Stza+b9RyZrvu
Ccw/in/iNqB8M5tnrk4A15aOzePHeCtoSlr0C8zvtIjVhfMZP1edttuYSd2w
/u/9FbTH3Kcfv4eBP2rf6+dF+YsaHN/3gOnr3sNob7P6pQ2KJpjP/97US6Hn
h9r7Rb7gujvxplH4fmn1kZQP4HDL09Iz0B6WlcNBG/9jUnMEbmwux/wuUBHs
7AI2eVzBKY3yVJZusm4GlyJ8XDAerR88P7baFPNFQsETiWDBfx4HbDp04Xwa
xkPd3bnbGsB9006cbgUzCzNWLTvJ/Hd/CeYD+j4aazC2gcrpGA+NOV0cD8G1
LtKXJjAebLNcBxZisbjI8OyaO+hvyUyJNjPwwK72i78Rv01pFfV3wezrw/i9
U8qJe7NPIR8JIwGgfaWSJpOMwAWFhxjF2A+0xEfevA3+4+45cy3K4xq77doU
mO0L6OtL0a/P655mUhUr1ultRfu+j2QeTQDP0fsrdpOeH8IXavwCXxJcszYX
8S0Xmiu/25z5z5vS15cwDYeDY1Ye3zyG+cgvsJ+vF/zkxN3ouyifor/XX8Uz
WB+8sl+XGo148FnzzRdMXwdMwvmCvGrefgAnKnpEr0V7Uh5mdRstML/t7lUK
wfjpd5t21wXcqLTS4TvaP8IlLrEZHFzGe7EdrO68M3C1JZNqMlgVeBXr50HH
NkdbsOmi6f7WyJ8xDnbnGsAy57etn4f5QtNOyGjZWezHFrZGuaB92ddBwPR9
E3/RvoksPbmH4M062WsDsN7VZfyU4D/HpD5PIBCwHpu0CeA9BX5aNWdfKtbH
aVYbpu6Cud9++aGB4+mfe9I3+zyTOi+yW+UH9ifs+5zAuTY3u/wxn2abz669
DT725Nk8bbDRqZTCKXDDqUSGI/LvzJNqCbpWiP/rW06+oNdLJh3+CeCaiQsT
nWgPet//C3z2+yH9M+i/ucdEz+62xvEv/HlA79eKDEuOhIP/+7Sykb7eYEZf
eAbX52JBivHPpz+6eYcNk5Lc6nVbDscvPRgq7gfOWLDy+1J6vaS7ZcFHcKz/
po5pOD573XAB+XjWM1dJev+gZdPrAu7+4xQli/xorTG/tRn8bsvdluuY30X2
3H60+iLGL6tLdCHGR52aZoEtmF5erUR80dq9ARyw//jYevSPOOXut4zBpOYJ
Fqdm0tdb0c/W4Dl/9pVa4fi2ipUWD8Gd6pIfWzB+JbebHOZnMimNodpCeYyn
JvkptVPgsdbjcUkBiIctUZvugaP25zd3on5SmxTE5rDQHxdHk/jR3i0yrfOO
gk2ehN72Qv1cEXa3wQo5eVp6KI+s1KKeKbDZjPJ5G1H+92vyX+tewvrg5PG2
3Wh/T0nd6gTwGF+56TyMX7mVA3m/wC2j+4af4fMOcZ/Y3ZeZVPyDlU+96Plh
+TrfcHAtphcVnE9xWZ1dL/jb1QzueZgvuoVPn9lxhUk1X+mR3Ih8FSQ03cAP
vJTe0CJ+KIGEXR/B0iH3VkQhP/fzUxs32TIp2+zvVSrInxF87aKu4LLFnnMs
cT62hgbT2+pJ1PfnXOHx1XZM6o39oLo98mMMd1G3LXhnw9DHAbDmbIPmBvBp
y4Ul4sh3IzN+VS6zx/qw2aBfBv2RyHUz19qeXC9H/tLllI15CI7++XX3EbTv
5FSjN78Dk1Ln7f40HfFP34Z8Crw6zjP3E86vT9/YCm5ufPRhGN/nHE3Vm3OV
SY2v6sgawnjM/q2uehSsT2/4MH6Nhj7LZIGf7XXdnYv8M3PQedlfsCyW6zyo
b8HAcp4Djkwq9dn8omzU17i/dDQBPNmeojyB8TK392jXL7D2Yh/NXpyP3gbv
dmKy78vow/g16wx7GA6ml+en8DnfZ7mcXrDa+Le+CpSXvg9gxzXk78/x361Q
X8v2C15+4De7Jo48RL6ht9MfwRJ66W+4MP7oywqbnJHvitKdu9D/1i1ah1zB
fV3YGKK8Is091GvwhES8dDe4runGhjXXsR+u2iWkjN+z191gK+370oFob3Ek
lifgQzlHp9dgPdTY8N/IMhcmVRX7qVE4ivhzsIRPbE1pBPHnYC56I32L+HNX
jLf1yHC3iT8Hs317JPHnYL1O+93s+Yv2525M6vKC51e3BxF/Dtb4tcmrM5T4
c/Al31AupSTiz8FaXMoZ/8USf+6O9UlgX0pwKvHn4C3R0XP98ok/B/83fmKX
zW3iz2+Q+SOG+HPwBUO3Ro5U4s/Bj7K/fQtNIv7cA/m/3ntfRQ7x52CZzeeC
fz8g/hyscEVyi0YJ8eee2J+m8/pXZxJ/DqZvT/sWSvw5mO0rQ4g/98L+LnPn
4aPxxJ+Dhx0Tl229Tfw5eON/W6TehRF/7s2ksDo+XppB/DnYWhMztx/x5+Ad
wwVHvJKIP/dhsq9rcsYQfw7Gqj3M6ibx52B7d5sn+anEn/uiPEbzf+lmEn8O
ZnuMYOLPwT5v/6yrSCX+HHyUvmE7h/hzP+RnoYDS9mjiz8EhzUylFyHEn9P8
S7ZQIZ34c38mlSl+wT85h/hzsKDGgxe1t4k/B5v+alM9nE/8eQD2A9ox+ZHZ
xJ+D2fdDxhB/DqbvA/RLIP48EPuf5OLFlZHEn4NXPGjadDCW+HOwiOY39cJo
4s9vIj9dvv6nJYL4c/AFusGziD8Hy4eo/yeYTPx5EPJHedPYjyjiz8Ftzgqd
L3yJPwef71z1NyiH+PNglO98iuqOBOLPwS2V6wsZkcSfg9N1Lt7QDib+PATt
ax+boRpE/Dn4y2h8k0cE8efgWWuvcBffJP4cbF2iuMnAm/jzUCa1JH1Eb783
8edg3v5RGd4k4s/B9G3YpjnEn4cxqVVKc7P2ZxN/Dv72QGL0Qwbx5+AiUbe+
A+HEn4fj96oBLgtDiT8Hb9z12VMshvhzcIvgnPPbU4k/j8B+ITFjTkI28efg
z35bx6QjiT8Hx+xakmEaSfx5JPPf/UJhxJ+DJYWeyj2JI/4c/DeUY/KQF/Hn
t7DefvqutT+c+HNw3qHbwq4RxJ+Dt27j+/M2kvjzKCZ1MsLR84o38edgD4sP
bca+xJ+DdXL/KmzNIv48GvPT4IsOn3jiz8GxYnnvleKIPweXCRoX1mYSfw7e
JJq8MCaX+PMYJrWrJlGvMpH4c3DZItEtD7KJPwczYvJk3oQTfx7LpFrVX3At
LyD+HFw/TdKmL4b4c/ADx4dWrSnEn8dh/zdh0FedTPw5mL59b10+8edg9n1p
D4k/j2dSNgM5oiOlxJ+DU3jyxlf8z5+Du5ZfDUp5SPx5ApP6FPF8ZV4S8edg
FteM9vpU4s/BXt3nOOPvEH+eiPmZXqAXE38Ovu++RFgnifjzxP/f77L9eRLG
M3dJkE4O8efgvye4F0RmEX8OFlh8QaH+LvHnyUwquzjxb+d94s/Bx+UVulOL
iD8HL7d8J8udQPw5eN2y238ZacSfp2A9/9b7DH09jO3PU8h+pYj4c/D7/F2T
9PUutj9PxXp/cmOWdhDx52DZt5/dmB7En4MDzQy+29wi/jwN8bHzi/ThWOLP
wQs9VRvu+xN/DsYsp1UTT/x5OpOSe7VmZUQI8efgLdJ5m4QjiD8H5y/IXx8e
Tvx5BpOib4OuiSH+HCwybG8aHUn8OdhZeXJyJID480zED8ff4HXxxJ9nkv6J
IP4c/IQn139/NPHnt8n1vQDiz8H3Xr72MIki/hxstoI3py+V+PMs9N8Loxdd
4cSfg6vtEg3Cs4k/B9OXX5ViiD8HTz46V58RTvx5NtoHy1vBCOLPwd4VRz5U
uBJ/Do7QeMWzM5r48xyMv6+/SkS8iT8HK4RebuZyJ/4c/Jx7ruF7L+LPc5nU
0M2/9R+iiT8Hh86mN5zEn4O7WNXiImnEn+cxqb0VX392xRF/DjbrW1K58Rbx
5+DN3rrnZkQTf54Pntix2zaU+HNw82XHA/T+hO3PwfFxi7LaMok/L0A+evQ5
waiQ+HPw142PN8ukEn8O5pDHyieC+PNCJjX13YO7OZr4c/CMT9xrXgURf15I
9keBxJ/fYVL0Y4D0+oztz8GxfrVz9UKJPwej29zTfYk/B9stu1A3M4H487tM
yqlM+kjGLeLPwXHWPKG0D2b7c/Dn9kl3zxTiz+9hfnk8sS0ykfhz8Pp1Hcyb
WcSfg29xTWf8Cif+vAjz3Znbf6KjiT8Hs+etm8Sfg0v9E7fnJxB/Xsyk+FKD
zrHSiT8H94QP+VxNJ/4cPCs/xuhqMvHn99EeDDRMEvHn4LHyFev0Uok/B1s3
s9JSkog/f4DxvXrvucs5xJ+DJTJ+mF9JJP4cfDf67u7picSfl2A/MDPyWfEt
4s/BZ09VyvxOJP4cPOCgLHcig/jzUiZF66LhUOLPwex9bBLx52CrG+6P0m4R
fw7eTN+wEEX8eRnz33X3aOLPwQtpMR1C/DlY0DmvzDmC+PNy5J+nI4c+uxF/
Xk6uX98m/rz8/9fnbH9ewaTO9HDf5Ysl/hw8/1SaV3ow8edg9XU+0tM9iT9/
iPHQse2HpSfx5+C/O+YJrcwi/hys/a48vymJ+PNK5MuFby9uSCb+HFwWKyzz
Pon4c7DLkkO5NRHEn1chH582vc97i/hzsPn6yKf7Q4k/B6+9mTP94E3iz6uZ
1FW7cw3Xgog/B++jD3SL+HOwTeROxY9exJ8/Yv67zzqO+HPwBZF5H6UDiD8H
W8f0BtwKJP4cPI+emBKIP69hUtv2cw+J3iD+HExfZ80LJf4cPDXX+vXHaOLP
a5mURd2VYM1w4s/Bj2pK/LYFE38Ors7bYJUYSPx5HZMSTS8b8v6fPweznxsO
JP4cbFdTZvbZmfjzesT3baHs+XHEn4PrlDd7LIgi/hz8t/fCB0tf4s8fY37R
bnXclEL8OfgwfcO/P/Hn4CkpKW3NQOLPG5j/rouGEX8O9svHwsKX+HNw01YL
4UW+xJ8/wfG4nY91pBF/Dqa3F+/ciT9/QvZbwcSfN2K9Ez2wY/A28efg4NLk
KJm7xJ+DI0+Yrn+ZQ/w5uOmgrWJlMfHnT1H/oPatZSnEn4Pp59IephN//pTk
6yziz59hvm46J3ojnvhzMH0fvE0B8edglbnMbzxpxJ8/x/g8O/DVKYL4c7Do
Rw2esBDiz8EKxzKV+kOIP3+B+NzPc+JXMvHnYHXNAtulKcSfg7HbcaByiT9v
YlJqunJ2cnHEn4MdjI9lNKUQfw6OX+9wNSuT+POX2I8uqd07HE78OfhvQVet
sRfx5+By3ovtfy8Tf/6KyX4O8p4b8efgMh39eGcP4s/BqqrBMmeciT9vZv57
nimA+HMwY8j3a4wb8efgH6k1WlsjiD8Ht3xYeM0pkvjz18hHQ4xdh0KJPwf/
nXGdY0kk8edgF0v6ySXiz1uY7OdM6Psd2f4cXO/nS5XEEH8ONueObmkNIf68
ldx/F0X8OXj6sixLjTDiz8Gm7jX8KlHEn78hPsCb+HPwIcNFlw4EE38OTl3Z
Z8MMIf78LdZj9AC7Sfw5+EzeovrDCcSfg1UHJPYdiCH+/B3yRbTTg/4w4s/B
wRv+aB2MIP4cvHM259jCSOLP25iU7kRW9BpP4s/BYY+quz5HEn8O3n3idfU0
f+LP3yP/HPyx6KIb8edgg9a5NiopxJ+D2c9P+xN/Dl41rVnZI4n483bsfxfX
CFy/Tfw5+HtX+vzidOLP28n17wLizz8w/91Pn0b8OXhoR5Hi2VTiz8Fzl/Md
kogg/vwj8ueMRb09QcSfg3NCnh9fGEb8+UdyfTeA+PNPTGok67VnQzzx559I
fIQSfw6+4KegkO1O/HkH4mXu356ZXsSfgyUVGtarBhJ/Dp60XqUof5P488+Y
f40NLQ56EX8ODolUes7tQ/w5mNaF172JP//CpJbeC48ViST+HDydafz03A3i
z8HTnEbHvjsTf96J/cuBBS++OhJ/Dt73SaWgz5H4c/BF+gFqT+LPO8l614P4
8y6sV7B8eOdG/DmYfg5/yo34c7DYd30pfj/iz7uZ1Ab6RQX+xJ+Df1Shg/yJ
Pwdb0gMljPjzr9gf0BstP+LPwc22epMfAok/B4e03il9f5P48x4m+z0X6qHE
n4MNTGNCCq8Tf95D7ocJJv68l0nxzKvOj0gk/hx8qb3m9B4v4s/Bn1Zt++3s
Svx5H6mPI/Hn4Nwv6wTKPYk/B/v2azbs9SX+vB/5eEbb0KQn8efgUiskvlvE
n4Nr93hvdvck/vwb1tP0gtKX+HMw+/m8IOLPwey4uUn8OZg/cmVosDfx5wPY
P9IPfHsTfw6eeCqj+TyW+HOw4t9Lb3K8iT//zqSOcQgna/kTfw6e/OjQe8SN
+HNw2tbErsxg4s9/YD209+xcBWfiz8Hs9xf4E38ODl8i/3jcl/jzQeSPiq6l
O1yIPwe3tKdmPL9G/Dn4xvjx1sirxJ//RH5tuHOG0474c/CP8+MFyz2JPwfn
+n2+oRlE/PkQ9lOn77doXCX+HLxcavS8RyDx5+CJ5SZZb92IP/+F/t+yWmZT
IPHnYPoyF78L8edgz4irook+xJ//ZlI/QyjNfi/iz8HNKicWSLKIPwfLylTs
VHAj/hx87sW0wix34s+HMT7XHRgOvUn8OZjeR5zxJv4cPOtKU+UpN+LPRzBf
6K93PHSF+POR/8/3bH8OXqInEuXhR/z5KJO6PTW76hqL+HMw+3kvS+LPwUKF
AddesIg/H8N6oGga928m8efgnlchz376EH8Ofjl+dNoPJ+LPxzF/vho4zOlH
/DlYpvylWY098efgx0u8FNtdiT+fwHin+P+rciH+HMwTGXpkiS/x5+D5bs9e
Pwwk/nwS42FcIl76BvHn4AxeLLxdiD+fJNcbrxN//gfrRYMmL2sP4s/ByaUP
BSVdiD8HX+26rbM9lPjzP2R95Un8+RSTaov1dvcJI/4crJqj7PksmvhzMEe6
dlRbLPHnf5nUjve2HdtvEX8OPqwsX+/vQfw5+AL9QEAA8eccLOrgf+fE65yJ
PwdvLzgev8Cd+HMw/TjzcW/izzlZ1Obk3/emBxB/Di6w/5mr6038Objc7PND
AW/iz6exKLk1kbNyrxB/Dq7jdhQxjSL+HExf5zS/Svw5F4tyZ31+HxhI/DnY
P0PS474T8efg/80nbH8+nUUZO6bW+9wg/hxsVHS78nQA8edgejvN40H8+QwW
dayLabjPh/hzsB19IdyN+HPw83CNVzx+xJ+D1x16ovI8kPjzmSyqPWv9C0N3
4s/B9HWWdc7En4OXOvy3Sf8a8eezWFRsY8azZnfiz8GPDvlvKfIl/hysbnbk
kUgE8eezUf9stbjxG8Sfg9nPuwYQfw7WmXaL8cOH+PM5LOrumyOe9PUPtj8H
K32vuV4ZQPw5uPbBipN3Iog/50b/CRbteO1A/Dm4D9uTaA/iz8ENZttingUQ
f87DojyfbvLWdSD+HLzVZlZvcBjx52A77xsjSz2IP5/Loj6cY5y0SyD+HPy/
/Mn25+B99A1ugcSfz2NRt33z+E9cJ/4czL4eHE38OXh4wH8kw434c/DL1hM8
drHEn89nUQkDXAFvXYk/B/MJP6z57U/8OXi6TcGVvADizxewKPp296/uxJ+D
j223Ny8MIf4c3Jsf3urgQ/w5L4uSmPSO2+hC/Dk41/dK/i1P4s/BvnfKC5Ts
iD/nY1G8we+GlbyIPwcjOx5Jv0b8ObjfY5d8gCPx5wtZVPeSiZu+N4g/Bw/f
jeAevEL8Oc20n/Ih/pyfRe1pcBa1tCf+HKzx89iHG0HEn4PvW8as+OlL/Pki
1r/3QwUQfw52kv3RZu9B/Dk4Yh39ogPizxezKKH8+82MBOLPwWXvby7NvUX8
OThgdPHZonDiz8FX6I1ZFPHnAmjfHNGRrBTiz8Fhj9/x7c8k/hysdbN7fGcU
8eeCLOr9nGHj7lDiz8FnCnoZd0KIPwefcCn7NRxG/LkQ69/zJVHEn4Pr1O94
rHEn/hy8IiG8hNOd+PMlaN8Dg057XIk/B79eKhaeeIP4c/BR6oySgyfx58Io
3+P33aMexJ+Do9zTKmOdiT8HV0u4L6txJf5chMV+D9dse+LPwdau6upRfsSf
g09x8hexwog/X4r47lLwLUwi/hyM3W2xQDTx52DtMV493xjiz5ex/vmcG8Sf
g9nPL4YRfw5eTW/0XYg/X0byVTzx56Isyq/RT+9DBPHnYJlx7iafZOLPweb2
v9wnwok/X86iFFMN497HE38OPkS/eO0G8edgtqewJ/5cjEWxAlpcNJyJPwdz
WgnICFwi/hzMvj/dnfhzceSP8fAFs4OJPwePOWfucA4g/hxMv+ZheRDx5xIs
yvYms/GLN/Hn4IYNQscYN4g/B//ZmKV90pv48xUsymHewwtL6P1D/d8v1uCc
K72BM9FekrXRTQ/Bf0NCJJPpeKhWrOBfifnvpOqTVcgv7OcGwDqiApa0b5Cq
uHzrHvjade/FcmifltLFnnNWof4SG1XmIb+4Pii4dBQcdxY7dsSnbPEBsyww
/bjnFL1euvv9wF9w4xP84XPPQl/lA5Koz/Fyk63Ip3L5UtKJ4JKvUns30/ND
Tr3wb7Cv2pnpIpcRD1nms/esZlGiNsc3rqD305kzhsPBLcm7v5ojv3SnJX7u
BZ/3nV3zEPESlKLyYsca1r/7U3F+KulDmR+Yfb8Cxkd//NXbH8Gii/9eVkN9
I7Dr2rSWRb21OSI8iv5Tjy6+4QoumXm15xvq9zPyMOs1mP0+O+TnmHAssNZh
vPdE1m9F/2uGBunagReny97lpeOBfo8T+Nvp3crCyG+Jgc+kRKUwPhcjQ+L8
uv7nl9iAvyOdh9giHnx4ZlWC6dfjXEe+S/NK/8W/nkWNTsqqXsF6T99jT8cp
sB79AD/ag9O989k9sMa7Uf6Q84gHF5fSOdIsir5dfCXKb+QsnnkUnGvwLTIA
7TnTqTw8C3wu7505fb4Ch+Puf8Ebw/TOb8X3je0mGAc2YDxFbfD2xPpj7pWI
/xLBc3c21nufQzywtur8Bv+cxfWsFOPJjNG8Y48M5svbAq0n0R58FxjrIsAH
X25IiUB92fskcE9T+Ur6fJbncmYoybKoLfQLjdD/7PeGgdnvN8F6psq87+NH
sHach/pcer10CjPtRhblfKyjjgvzI/2cvStY7mXp/l58XmfyKP01+DL9Qg7k
d+aJk2FrNrGonWHpGj9QX/FjnG524P/ohQe40TD24hMw+/5u5Dfbw0omoptZ
/zwD5iNJ/XfaNmB6OihC/7HXneDSP/QL4BAPuoJrF21hUWdNMqd7MxAP++8I
nAZnNAm0jGL8InynF4EPUW//cmA8uGoMDs6Rw/jymnZVAvWT3eP/4Sh4M/1i
KPz+vZp0Yxb4BevTrG4wreX+gitC+ltno7/l6DdPybOo4PdPvu5B/HUozQpN
BMfuWP8qkp4fFJNdfoMLc1OXTUUiHjAR7NnKot48b5yiUL9u+U8nIsAN1z2V
vTIEqeAtTvv6wHcmK/RjUF9q0zIFpW0Y758QaBj//TIPVvuDixEeDPRfhLTh
4k/giRVzuUJRP3WpkWmbtyN+VvbOiEV7su/7B7PvH8H4iZHc3P4aTD8uvpeO
h5UvGtYoYH6ZZr8vCfUZEbcutgPTr1u8iuMlLp+X+gRsfd06cif6U3dZZrCo
IuvfdTn6+pKwxnUbcG4OK50P64k0oW7rSjC9j/BAvtQXcDu+aAfqF69+dwj9
z7lohdZpsOKF7Sfo64nZfA+3FYHtPj11C7RCPCwwluRWYlEXD3E1duP8M+f9
4T8Glnm/cqYzzlfAfYszG9zL8q44gv4ynr39+1/wH4tEhWU43tyZLW0HdrKo
S5tRcoz/Ii7W40TwQL7x5fuIZ3pe+w2O2jLPq4veP/zNTd6jzKIMkzwvX8P3
Syf3B0WA6en0zAXEw3j/tT7wuq0HtBhnEQ+jXlZKFM6/8ujx/RaIh99rjvmD
BfkefZlng3gYqtH4BGb7V3r/QL+gSwXry7TFKd+xP6wbmLbKDbxb5cfoMOrL
7I9b2AKm32tTiXwh3ruTY60q5r/O47+vIR4bu9u+2YE39hrZx6J9bTvt3j0B
v9RNDDDDfCX5WahedBfi509sFb0eaPp4964NWCjimvEKlM+pXS+pEhy15M+Z
bfR+uu1n4CI1zDf3bD8nYXy1vAlwOg3esWjGuBrGk2vLhvNF4IZYa55QnE+2
+YkRtzqLCjrcLRSAfPO+yXLvMXD7EV2hYJTP8/ls+Wxwl63N5deoD/0cCsdu
9Ed5b10g1hMdDWp8B8Ef34iWfsLx/eo7phLBKs6Xf/agfRXpF4yCU7MdQrvB
3dWib/fsYVGhqmJh25Cv2O/9AjvSIpO+vlRhdKcPrP1rbM0KHI9eHijtZVFt
TmYKTMwvEQ9CA/zB9Hu2RJGP1Iu3OH4C35DnEOFFf/+823R2swaLUj5S426F
+IgptDF0A5+ROHfFDuNLM3/+nhbwZa2LFfT1xJGc21vWaiKfy6m8uor2SszS
lLAH048rNqE8uvSDy+BYrga+Tfh8Ms39j6gWxveknGEiypeWsrLPBhw3VdBV
i/Gqn1TZWglm6ccJuNDzQ4JJzaJ9rH+eEP2THTtVcBr8X/J1rwzMZ0bRUfFF
4MbeZVY3UJ5ZtxT8ubWx/os8Kn4bXIBl/zFw8cXhp/T1DuPQS5bZ4MIZrq+r
MJ7n0i/m2k/yC/qzKDBf/SC4dtjouT3y2Sl/3c1JYKsPiVN2OD+f74DYMFhq
If+rH/T1JS+f+Xt1UH4BlxsWKL+lx7rJCPA87wMtb3E+9nNG4PfKWMhi/Fe5
nG5R0mVR2BUZr0Q+sXae/sgfnBkyp/yVNeLBKSH/E9i1NUK1G+1d50DFbT6A
9Tamt4e0f7Br93UDS3ZkDVnT8XDFwb4FvGPsV2soxkcjS9hi7UHWv/f/Yfzb
MooM7MGjB688p68fSV4wUGsEBxaKXH2C+jdZ/dq4/BCLipndsSMK/eN07uby
C2DlgBLGGuQDKUvZeVVgjZi+CRusr1rMn44v0sP4WiTOUkT9XE+d+3qaZpcE
W3q+kD3J/boIvKMiSGAD+L1JWhW3PsaPkempLRgPnid25x0D9+YcPmKD9pKn
H8QH09ddvmB+7jC87sNhgPnF54FKIfrP77CY3UGw7nkbiXG0h6J+mXkSeIf2
6ZIstB/9Wp5hsO3XB0cN6XjQHVfde5hFJU3Zuc1A/aj94bJY8lAarrtzL2B9
0a8lL9oPvnqpgvUI+ZN9H8QRFsWgX3SF86vvuTjmDy4V4eF2MUU8qPF2fwIv
vx9XdgrxG6Oa/WqzIfKP7bILdacRD7QZBbP3iTj+iFJvTgt4bN/ws5fob/Z9
8UYsir58VYb8qLtd0tseLO1wNUsL35+Ur77SCDb6tX9GG8Zb2hbT08uPIp/S
DxieQDxs4tC7AKbTp+xJxINsjEoV2NEgYm0Wxku29A6Zxccwn9ltDOY/jniQ
ervUHLyAfsHZUcF/97WBFTMixXpxvAJJgVHu4yxKmH4hgzniYWVh5zHwCpc2
9fCLiAeJgy+zwWXlKva/MZ6Klv+o4DiB+gZL37xEx8Myv+yDYAv6hmLUh09k
fVQSmJ4GvJBPS4Ueew6DJegLEmgfS4Ezl/cas/7dj432E1g081QkuPiC91jx
f4gHvqSD/WDv5L1lCzEfWC9QpXaaIH9O/7DlKn7P1shghSdhgiaoL32dqQPM
fq8cys+cvXTOlv/AAVK/1+P39Hse3MAG177LW6N/G7mOfGmhP/8S1boL49GW
c/jFWlPkuwQqtg71kfwbVG4PLneu95VAfej7khrB9QZhh6ah/53oFwefxP5O
70DJY+QH+rLuBfAuX9Wbhui/1t88l6rAMlVO953Rfq5D6ScXmyEffnr24zT6
Q3ZwzwFz8LdT7yzOYry+H+jcWQw2pW90RPk8+13W85xi/XsfCs4v3ysufBws
5mRxIBbrt47u8lk54HGHYD5BxCc973GcZv177yLiQ5F+sAF8NPiNWBCO1/0x
4nkS2N3fY20gzhfcvrVsGPw2+/msBrQP1dacudecRal5SJl/x/f73zAiIsHs
9yOivyNa+G70g23oD2j/0JzD3HmG9e8/vv+zSds0AFyiNJtzDPWNed6n0wF+
FVVSNx3rYc2nnkpbLFgU16oZAvT9RiMNq6XcwYdC7hbVIB4T6x8JtdKfYzm1
hV4v1Z6cuc4S+eyLS0wj2neymvOXPZj9vlXkr/TK2E+NYPo1b3PQ//oVSs+W
n2VRCfMqZqqhPpxl70ougLes3338LPJJ9gPbjCow+7oi4tmoWDB88TkWRQ3b
jdTS8XDvjps52Pujk9Qb1Jf9nA2Y/b4x9Kdx/qAJz3nkG/lO7u/IJ3Nz/fcf
B9+oxMIe7V+UJb0jB0y/R3AP6n8qs2EtpxXWu3Zt94yQj/nSLQQPgS0Oi3eu
xnxBv/4vGTx1bdZMXox/y6Tkn8PgIdaSqZc4H315Y6811s9iM3TE8Xv6PvFI
cPuyJZmNqC/bg4K7nlxy23kG8XBrWfpOG6ynNy+6XIL1Bfs5QHD86b2LH9H7
6VBD1w5w/bbd+Xuw3hMPHrmw5QLyJZbZTjh/Y2CIsTt4Sdf08xfRfnb+m7Vb
wZIXHy6ZRHkkfV8orLuIfBS18ckc9EeTl/UaB7Cez9DWeHp+8Jgn8BR8oSNz
2SP6+pJ7JpcYg/Xv/WOYz1tdNAYvgC+2rV12G/3h6tzdXgX+yJvxqh/rC1kn
tyeLmax/9xehfd47rLhvDvZSKvRfTMeD3cPUYnBn2EOhQJRP/opxCA8L80dD
8aLD+H4H68/14+DwqgFFd4wnP8YtmxzwEgP6zglB9rqZ8xLy69E+b1fsL7qt
sKMBJ5cYqF6OQDycY21PBt8WlV0QcRPxYMm/egRsbLr+pQzK12+et0jjMsbL
RKDEJoyfiFM6026BnVcdzhtF+6if/Pa9n+avGhGvkN/Zz91fwfoM23Taf9Dv
vQoAi/CKZ0fh+1rHaos6wG75P37fQfuPGJ5K2WKL9dslyw1bUb/Ew1zB7uB3
7VYa89G/9LzdClZUyN59Ccdj33dqx6JaNi3xo/dX6brvjzmABbTNV7uA9ffb
az4Fv74wqWuBeOPct2SbmD2Lelay9NIHjO9sjXurLoKHw94H3aCvt+7R568G
X3z06EAxxs8sWqg4ID5za94wzRAPqoED5uDHOhlXFVBe9n0LYPp1VbzIJ/Q+
mucq5heTQGNlnK9I8ey94+AaL+F9VRgf9HOQOeBNX12fq9DXl7am3uR0ZLHj
eoLeT29Rv3YITL+ezh/52JJ+UTI47G+A4wR9vVXW+egImP1+bZS/Snq5hoYT
i/rKl9gtQPs4qVL5W2D6duM+jJela4+u/Ab+JS+veBDr7zrJMT7layyKW/PF
41KUh7kSRwavEz7rZI78Ki4h960DzPbV4MblL99ucWZRPjL0DaiC7Pv23MFC
vbmV0og/SfqGEDDbV6K89Ht81l1nUfddd1kP0vFAv/gBHL5oeSy9/pda1OP4
FJwnX7P/CuKjle/GOTEX7LeELdJL8LnrglVGF8FxOl80mmg/Pa9qTzWY2/xe
aD3G03vu/+QEXJEPju4o6cbxPWf/lTgDZt+nifrKz4zmvQ+2chf5MYbx2sGl
OMXjxqJmWNQk9CD/+nG+6TsOZu8bsL9glxvMeQArM8wX3ZOLajndsb4THR8w
QH4NHs8vPAT+xmfprofj0S/2SgZL903l8aK8334P+I+A/+dDI4Z8rmrcwHhj
Kr1g0deX6BtawfRlFPp63s+BuiPfwPTjd2+wHojpP71b2YNFXZN6k8eHfKTV
O31LIJjejtni9yPdCeKfwavpBSS9f+ikFsh5ov0OvLaWRPl02TdGsv7dP4r2
ob1wK9iIvkES5UlvF25d54X1TFVUnDbGq35b0SMH8MbIkG+7MN443xoUPAWL
Vo5atKF82S2/4sS8Wf/uu8DxjJpv+l0Er9/g91gb43/WS1mHarBM8oYltUcQ
D8+fWgj4YD2vK2y5COsB46fnDp8BG790uX4Q35/7hFv9Pvj8o6l8e3xeVJ+2
aa4v9hNaU6udDiMe6AdywLm1tAgQZK/jcsEDjdbhZ3D+0srrE5x+yNcNkUc+
YjxaVoj1HAKv3j9weQ0dD2Vlr5PBL0Rlkqqw/qt6cKx6BKycPtxzBf1tXTye
p+GP/Jvn8d8NtCd938UtsF16a3gL4qeuUN73G7hYL1k6G58z81/ZKQdgPnCv
dRSg4yH34plAMP1eW396/5DFa/A5gOyXMN7tMrN3yQWyqP6HSaOjiA/J9H0b
b4DZ7xtFfmpK6RV9A2aqrxU/AnZK8pgrdRP5YNOfhYPoP6kEyXEH8AlaaGC9
1hpb3f0U/EuOfmIS8RBt2iwWxPp3nx++L3uLo+oimP3+KKz/3ofH5FaDz9Iv
9DFBPITuiBEIJtdrUF55+sZz8L6JrqleMP1a6/vgdP7naq34vp+/gPncEOSj
/yvqvONy/N44TpIV2RmJCu29991OpanS1KQp67mfZGSLkJHIzihZEUJISWWX
TZSRMpK+spL1+5y7y+v35/v11PPc44zrnPc512m08zSMQ31Ye2pSKDhn8NFn
fdC+s/TFx8FitgEXzzcz7T9tiSzEiw263Tbj+5iemQQed/PUb3U8jxaEa7ng
bn3CrpeyeGnx9fbvYHY5J9BeOKTGNE3Ygv796mhpC9xv23yp+9vBTgVSKn2j
UR9S9pe1gDWzFH+44P27JtsWWG/FeG/R/F6s//suerFjA9jukEpoNPqPfbMX
rm4Aey35Y5vB+oeZcsmG2RhPZvdaMZuNH6YXR68EX0/rw+1DecxPmOzzBJxT
Eu2+Bb/nG/eNU98m6sy/xuKlmEytBWALzzyLYtY/ROvJVYOF/BlzyJ9vF3HB
bAFJMvlzcOCSNYt6TyN/DvZoNjr4myd/vgP1K95R6tw88ufgsdLdsoJF5M/B
n03F50PjyJ/vFHWe3zCd/DnYlCUm5smfs8/76oZ+TiF/DmbjKv9k8ue7RNy7
Instk9nkz8GPEhrH/Z1N/hzc29ViT0IK+fPdiO9ebDPvSCV/DhbNwR2mkD8H
L3jXUu0wm/z5HhGXNuHseqcZ5M/BLMzTDSB/Dh7DDp6II3+eIxLmfdj4TfDn
YFN2cEks+fOc/8fXgj/fi/Zm2213qWnkz8FMI74OIH8OfnD8+aDmKPLn+9Ce
ZQ5qUYsifw5m+ySmBZM/B0+t/bN581Ty5/txP+xgjUjy5/upfM8mfw5uUlJ9
Fx5D/vyAiGNpwntNJX/OeMeXkk/R5M/Ben7b//onkj8Hr1/+tr9JBPnzXPRn
+0sltkaQPwdbyDqmeMWTPwdnGCByTiB/nifi/kvr/eBWNPlz8GqLCcVTI8if
gyPbpLb+CCV/fhDxIquA8eTPwR+zXi8KSSR/Dv7zoKHkQSD583y8vwuN76v8
yJ+DI9lC41Dy5+D039HfX4eTPz+E/qvWZ5Z7MPlz8N2MFT5NU8mfg58OM385
Lob8+WH0D6vl24clkD8Hs2U4k8LIn4P7xU56ERVE/vyIqDOfQDL5c7Btymo5
xXXkz8Fs3uznIvLnR0Xc6Ilfo/4sJn8OHs42fM0ifw7ucm3O2y8J5M/Bjwaz
jCzkz4+h/u997282hfw5uP5I2c9DCeTPwVMT3k5NDSN/XiAS5r3uhpI/B/sm
GpcZJ5I/B6fkbhl2I4r8+XFR53roBPLn4IivTsOkEsifMx6SFCUfS/78BOK3
hK45Xz3Jn4PZtKlzEPlz8EC2ISmA/HmhiJM+0aEkHUn+HNzFvzBSKYz8Ofjk
7faSs1Hkz0+KOAVr1KQ48ufguTe56F9B5M/B4188ch4YRf78FOK1+DsSpxLJ
n4N/zfzZuElE/hws7EefQf78tEg492FQIvlzMHrn3l/mkj8Hh8YOz/++jPw5
+IlirHFHGvnzIvSfXmfll88jfw5m6d+WxZA/B48p+hJzaBr58zMi7vZwr9qR
CeTPwY+X1I9k84eCPwermVwYo+hL/vwsPm+7/rUogPw5eKr2U/cgH/Ln4EfL
TlXuiSR/fk7ERSf6WGgFkj8HO/aOftkcRP4crCD52vWgJ/nzYhG3eXG3wOII
8ufgH0Piz14NIX8OHsAWzoeRPz8v4mpOXbkeE0X+HLx3SpD1bzH5c7Bxumwf
uznkzy+gfZPCCCaM/Dm4I6K1QjaE/Dn4m/Knc4OCyZ9fFAnn3NxYSP4c/CW+
Oe+vG/lzsNK0cA/zYPLnYFHjSQuZ6eTPSxA//1p1fYUD+XNwD+uZXX67kz8H
b5hXXBzpRf78kogryJ5/8tZE8udg3bHKg84Ekj8Hc6gOH2LIn5ei/CmmfZ4R
Qf4c/Gnp5/zIaPLn4KAQ915pAeTPyzCeGl9RpWxP/hysWxi1rjGE/Dk4K7ji
lXE0+fPLos7zP2LJn4Md2MFWkeTPwbN3y3VP8yZ/Xo72tTHLz86b/Dl4eYty
5PwY8ufgy/FbjOSmkj+/gniFHcATTv4cLOxDSiJ/Dl7V8rFr8RTy5xUi7v6D
UemJ3uTPwR/n3Z9S4En+HPy843j9wWjy5+DdR5cuvTiB/Hkl+ge/0/v3uZE/
B3cs4qbd9SN/Dr5/Z6ZhYRD58yqMvwNynL9Hkj9nzPJRR5E/B7NxmLsX+fOr
/y9Pgj8Hs312K2LJn4NL2vdahsaQP78m4m6OLz3+K4D8OVidJZgLJX8O9rl1
5MCiSeTPr4uEffGX/cifg5u6P3bKm07+HJw/oCM7JYT8+Q2MN783fLsxjfw5
eGDdyWN3Isifgy017m9rSiR/flPUmZ8xlvw52B+PSy6B/DlYJWJAeT8f8ue3
RFxe86pjfTzIn4MHsAPI/Mifgx2bD8YtiSF/DhbybQeRP7+N+Mv+guhPIvlz
sEy/b+NXRJE/B9dltgX2CiF/Xo346spoh50B5M/BpxqDVx8OJH9eTfGHD/nz
GlHnfmwf8udgYb/PVPLnYJkFYnXXSeTP7yC+MFm08LkH+XPwjKCg5NBA8udg
IZ9LNPnzu4iX2YbfKeTPwcJ+/Vnkz8HCvEUy+fN7qK+F24f/jiF/DmbH0hzI
IH8Ozoy51hAbS/78vohLQtjdLiZ/Dr5oGnzYMoH8OZhtr/WbRv78gYhzDzM7
+jSM/DnYkC34jyB/Du5pud13dxD5c3DC5rCZJpHkzx8ivrm71+paIvlz8Izw
umRxFPlzcPz2VzO9QsifP0L5ebhGepY/+XPwmIilyzdFkT8Hb+T3ZfzwJH/+
WNS5n9GP/DnYZfuheVGR5M/BU7a8tK4LI3/+BH9fEKA1MpH8OVgu5MD55mDy
52AVtvF/KvnzWsSDLFCYTv4c/Oavr9O6OeTPwS/H77uuM538+VMRd/6024qG
WPLn4DkLRvcb6E3+HJyOsO+JO/nzZ4iXMDy2iyF/Dv55Ey86mPw5mOnJLt7k
z+tEne89gvw5WJdt1HEifw6Wbes5fX8w+XNwY7/tV29Gkz+vF3Gu1i8/PIwg
fw6OOD9v0UdX8udgnT2yH4NjyJ8/F3Fs+mBjMPlzMIuza/3Jn4P3nt57a+Z0
8ucvEG9dHiijEkT+/AWVr2Dy5+DeX1ZZTAgkf/4S8fRethGS/DlYJmJa753+
5M/BD9e9khNFkT9/JeKO6pdoa0WTPwez4a16CPlz8H8G2Z+KIsifN4i4lenP
7j0IIX8O/lOk7Jwwjfw5uHGB3K0N0eTPX5Ov9iJ/DpY8pj512TTy5+C3pbOW
SUeRP2/E541FCzICyZ+Dl+3Z56sZS/4cXC69VnnJZPLnTRhPZpRMYH5N8Ofg
M9ImrtciyJ+DE9mBiLPIn4PTf3UoGMWQP3+DeM1Nv46NrwR/Dl75S39pexj5
c/Bee1d5j3jy528x/nzfkNMaSv4cPLnqk90BL/LnYPXYCuPBoeTP36F9v3Bk
VXd38ufgGXeueTdPJH8OFn+etPKZG/nz9yLuRKLX1KXB5M/BG1rYhlfy52D/
uRLheTHkz5tpfZQX+XPw9sCih7IB5M/BB+Vj0USSP/8g4iplWz7ZBpI/B/uF
65d2DyB/Dj6w98Q3sR/58xYR51zxd5SXF/nzFlq/FE7+HCw64p2S60/+/KOI
S460CfecSv4cLOTzDiZ/Dk5y3iehHET+HKyrHLOp3J/8eauImx9df6jZk/w5
eNPaHkEfHMmfgyPa07YODCB//h/a09ZXv89akj8Hdzg93x/rSf4c/Ptp9KWP
UeTPP6E/lthStc2L/DmYLTf9NZX8OVjYDzmF/HmbiCsdu1m1KYz8OfhYf7/I
XkHkz8HZbQoHRySSP/8s6jwfKJr8OVg4vymO/Dn42Jlbk9KmkT//gt9j2xGC
yZ+DhXy4IeTPwTX3m4cuDid//lXUmX/Qj/w5+NgD+W+2XuTPwSsN1GYUhpA/
/0b+Jo78OdifHdAaRP4cfK/WoOhRBPlz8DvHyZOuBJA//472Ks+ieIAf+XNw
z4KQ2hnO5M/BTOvqhpE/bxd15q8zJ38Ojl2/JG99EPlzsEq0t91IT/LnP1Df
TVXCc0PIn4Pb9S8ELHUifw4e2F5enepB/rxD1JnvbBL5c/Dv81azH/qTPwdr
sgObgsmf/8T40jot6qoN+XPwx5uS5ef8yJ+DWXq3dj/y57/QX1ccPpIYSP4c
zKpFQwj581+0Xt+T/PlvxM9Kzgcee5E/Bwv5P0LIn4N3eIeq5wSRP/+D8cm+
l5nnAsifgzMqcxbK+pE/B58Y4Tp5pA/5c7CQP24S+fO/IuFcqLPe5M/BX0aw
g8TIn4Pfp+xtvuxB/rwLz9m9kncdHUj+HNwwKT58qAv5c7Aw3nMlf96V56JN
dlUvciF/Dr5++dGj4knkz8EbmzJi2fMR/LkEz2m23A+eHkb+HCysl3Ylfw72
Lv6iPcGB/Hk3vjMPkhP5c7DgxbzJn4ObLG8bhAeRP5fkuRjhYGDy52A5Ji79
yJ+Dz161DKnzIn/eHd9/x2/chhDy5+AeH+LaMn3Jn4PZudFro8mfS/GchTCh
Rf4cLOTzCCd/Dk5g4iuA/DlY6emPhXHB5M978FzRCu95A0LIn4NjZ1bqKE8m
fw4W9p9Ekz/vyQvzHt0CyJ+D2faWM9Hkz8HLztXdWBBB/rwXz43trdn8J5z8
OTiKHbAaTv4cbHBpWzfJSPLnvXkuO5JFNOTPwX5LKl7eTCJ/Dj60wExeP4z8
eR+eywrROdsUSv4c3HFnxvVnweTPwQrXZU+t9yR/Ls1zxw+FLswLIH8Ofnsg
IjLUn/w5mE1/eXqRP+/Ld673CyN/Dr44GxF1MPlzcPau41e6uZA/78d3zsd5
kT8HC+diTyF/Di5yOW6yI4D8Ofh07twq1UDy5zI8537mQ/+/YeTPwTGsoUog
fw5eX3vl2u9Q8uf9ee624c2aZG/y5+CvOqfMTH3In4NfXNxXuWwy+fMB+L3n
tas2hpE/B8ccz/98MIb8OVgyI6l1RBT584Eo//0tSi4GkT8Hs/SrWu7kz8Hx
TjPXmcWRPx/Ec2WVX1s7Esifg4uHXI7T8CJ/Dn5u5KMgH0D+fDDf2d65kT8H
d2z3TFvkQ/4cLJwPOJX8+RC+M7+zB/lzMFtOM3oi+XPwoOxzpY1e5M+HgtlA
z5f8OVg47yCQ/Dl4HNvIPZn8OVgurMm8PYD8uSzPfbuTr77bl/w5+O1yc1lH
F/Ln4J5MTASRPx/Gc+zx/PEjfw5m2ZoXh5A/B1vkPNp9xZ/8+XCek2Ai1Zv8
OVg438yf/DnYVLqpYH0A+fMR+D223DuI/Dk4yfGW/zV/8udgFsZtnkT+fCTf
OW4LIH8O7uXpc+NhIPlzcHN5yj6/yeTP5fC82IZyb/Ln4C/GOf27TiN/DnZf
FP7j80Ty56N4zn7wJuNSN/Ln4LTPMyTuBZA/B/+VanlQ5UP+XJ7ncr5X9u/i
Rv4cfOfmpvjec8ifgzfYa++bPJ38OZidk34jifz5aNRfUf6Ajljy5+Dl2UWp
0dHkz8FzN5+e+CmG/PkYXN9vrYRbfuTPwYez5mQuDSB/Du7lk+na4ET+XIHv
7P8SyZ+DhX3L3uTPwSJez8RlOvlzRbSn0en76yaTPwevCIh5YxBE/hy83FZS
ztaX/LkSz+UVvInPiid/Dt5e+S2wJp78OfjpoLFF56eRPx/Ld+6vCiZ/DlZl
IsiP/Dn48q8hev5+5M/H4fkuYw+E/Dk4dNftIQfmkD8HZ8i9k16TQP58PM8d
23FRvzaQ/Dn4S8emdtZfCP4cLOyXDSJ/Dm644m++2of8uTLah/8GzzrgTv4c
bODkt3C4G/lz8Autn6I8V/LnKjwnzxI+BJA/B7PjLesnkD8Hs7ySzc7kz1V5
jg0/2XyR4M/Br6TmLxwWTv4cLMEGJtHkz9VQf5kwiiN/Dr5iezS2Ppz8OTha
OOic/Lk62oPWP8kFgeTPwUOfe7YnTCR/Du7CJnh9yJ9r4P29ddb660X+HMzm
Kd38yZ+DhXys/uTPNXkugG08/ufPwd/uvz98OIL8OVh++OFbf4PIn2vxHEtH
7T2Z/Dm4uywi7xDy52CPzGX2tUbkz8H6L7d0zLUjf66N9sO26fqeQPLnYL0C
pX5POPLnYJYuW12f/LkOzz25qZC/3Jb8ObgmdIHFF0vy52AhP7ET+XNd1H+2
gNmG/DnYtWlyva81+XPw2euDepo7kD/X47k1/eUT5bzIn4OPVC04LLIlfw62
CtANHuVJ/lyf59a93SVa60f+HFzjYFe5z578OXhT1b22bk7kzw14zrJ4wNAh
NuTPwRvnvpaRsiJ/DvaOHiZeakL+3JDn9kbsuNTLgfw5uDLRYNEZjvw5WG30
kkN3XMmfG/Gd6038yJ+Drx07teZ+EPlz8G0vp6oHzuTPwcL5xcHkz40Rn24x
XhnvQP4cLJwv7ED+HFwhJznqqAv5cxOUp6Csghsc+XNwx92nu9MdyZ+DN2ax
DYvkz035zvw5juTPwWVdLq8caEn+HMzOkX9vTv7cDNenh1+cSP4cfHvNQoMd
tuTPwZNnDUl/jucdGFnTS8Ec/eNx0x7V4B7h07/PApfJD1Jl7enJUOnGK2C2
3akvnhdLSzPUgu/cT4b6Lx3oXBrDODno3WlT1Af/pqPFYK+E7hNd2Xjad9l2
aUv0p261k+pQfoV5XbAw3sf3lXiW8sfBTnOqix1x/XHuoVESVqh/JzeVebHx
g9svr0lg4TwXVh8mbLPOBe/QM36ehvef5GSi2Q4OT1yz8z/cn5zDwxEu1jxn
uC14zWK0x1dt5/TcARZ8PesfuIHfWsBCHlLEVwpWxxusOcQrP0ee8kf5vmXu
fmcDWBR4xqaF1QfTDyUN4CfNdaNb8T6FcZ0N2sc14e41+L67BirbVoLnz7fl
6xG/pOpVrnwCVrWI4etY/6ATJVK3RflelKIfh/f5WFMicgE4kS1ox/Nbpr7H
sxrchS3Aw/PSUbWyUrBDfSzLM52L8l43/pn6bLBwPjye36qxKcMrwGPuO/SO
ZuNpxWE9ZO0xfhoxxOQJyser0UVfYsBa3W57F+L7M0ZNelUMFl+4lnQH7a/5
yLZqaQeei6utMLiH8sPytoaCMap6fB+fZw7VOnwcfOeY7XUP5qcH39wq4Yj4
7e1FXUnUX2HdFViZNYD4/2yZnnNywez4PQeUN4e+ueHtYLeh30dn437bett7
uDjxneeP4PqEdfvgicuTx4bi+btKLVL7CA69MPrMFLzP793kh3HO+PueI3eF
4nr2db3QfSNYWJ+A8uX5N+BzA3jarmCfMXgev359f2E4AZ9jeN6C95ffsfn2
SrCQPxTvzxcD9SfgtSotfUtQ37qyQM8F9fv1/ds6hqgPn5O2LAA3bRpS/gDP
M/BT3+XV4APLb6gl4Hp7tB6epeCKz9n2HdR/4ZxScM9jbZKXcb1h799MrACz
nzNm/QMLHN14bvZAlyk9cf1nG5VUY8Ev5+Y/3orriW4oG3oenDhzbXUUrnfA
yymSfSfyHEunYofyW1L/+1Mo+N98d9yz7c+Pgwfuyc06ivI8tNb0loQ735kv
DOWjnA17wX9Ddps2s/6B5bUDC+dBo/2Xuzcoqx38ympW/F28r6s1J5a6ePCc
f2ib9Q/Utzm3PWbuAM9mCSNQXhRutoR+BDMdtwTXz/Igc54YP2wqV96J+0+p
UjXbCN4yImd3vjHqQ0WV8mvwl/zIzXfx+3cvRw8x8uK5lSt1Fo7A/aaWduuW
Br6TNVv1GNo/9ZKc/56AhTyA+P/H563r1b1Rn2Mvf9uE+xHGlWDPg3kZpXg+
umfmnasGv34kc6IM7UHdqeF5Cj6oH+16XsvQXq0qPJM5G/yltCqsAtcrnFMI
XtZmta4J/SvbdiI7CePLCVGjoxBfZBzeEBILVpOzUatA+TTP13Y9Dx45KEIr
H9f3JveWSV9fxIfzW7LHoTxk7o8fPwWMzrX4MeJtbm+vwSfAH57hQvB5y+68
rt38eI6t5nyD+83e6dA6Cbzma1+36bg+h+0Nz3LBUheNV3TBeKxtKzoQ8Mm5
clKfEf/tyhp91sWf5xZMTrrfG/GHK0t8BmbTHfGoT983BG36CGZfL4v3j1Kx
iJvMd+6HZuMHltYZbDt+uGkftKe/VhsGvwZ3nBytqojvY+dAGgXwnevH2fzS
ipnGaWCm25VQ3ti4pBasNcvDX4z3f2zx0YEagXzn+WQo/4Gprl0WgpnW9cH3
92ALj8Db36TN34L/P5my8qlCEN+5Pw/3L5wDCFZpG/tuG+I/ab68qAI83PJM
zWaUn7Ozw/fLBvNcBNsAh/Fd9My/G2LBwxvKP0Tj+wewATB4yTq/0/tRnkoS
zBP7hvDcn97Z6kvxftjykilg18aWnnloj9l00wlwqr5uSBrqczmKX7dQnit/
0LW/GJ8nRZ5U8gWzPMTHcH9y4V4D8sCLC1X9k1H+2LGO7YytNihPwPWzZVYu
U3ju55vY0jFobxQC1Wt3gE3n310lifqEUVjVR/CoboWPzqN8pvhOO82F0fga
9zfep/u+jeDl4+Q9jfC+2L6+12AhLxrai1R3m4VG4TzHmuNreH7M06aBt1wJ
GGCI9/N4woKAWrCVTcT5eTqoD04jnTQiEO8VbBjbE9enyybwwSzdVD2eR52t
v2INmOUBPof2YhX3VUYxEvXrnM7ddHxuZLXp92yweOqSl8GRqA/mus0V4K9n
k067Y3yQYVr9WDaK56IkJ5ksQfk2N06sjAUPb8zeUo768cagz6nz4NrDGStL
WLykl5/TNxrxNRO9bL2GjlPGFDBL/7AU5b1Fs3H+CfCK0Ts8RuHv8dbiuk3l
hTxmK9FfsmWXvmCZTzJBKQaoD+MvOeSBPSvbdeah/grneoCD2AQonr+r4s8x
rtP4Tu+B8ohepd9OsHD+G9ovjJp+fZxG410z1Ae2ACGG55YOe1sri/b+17DZ
jzaChfNhUJ7yhyIiB0u5irpqK6E+DC4oNIrFeHp1RVJvXK/EwIl70hgPn176
BuXjmEzz2lrw2nv9fdvx/4F9V83TiOO5IqeksxkoTz36KMcuBFt+nvV4AfNx
PSv8asDs+EY5vN8wqUh7xXiec05r666J+5WW7Ko3Byz1batzLOIZdoxjJVhV
sVytHvFrNEukmcBzfbZ31bqKzwf8ru2IBWfNZYE56kNH8tvz4LKGp+el0J7H
tQ992DeR50LKjF5d00J9+HaqfAq4vsFtUBHKZ/ln7xMnwDJsAbgu6gNLQDQd
9cfccMtIDdSH1nVrfMFHZktfDcXfC+dkgdsPbe51CeVhzvvr036ARw78PrkD
5VGBHXSehPagRiqsmx7qQ6OU3U6wXbcTCU143ikN+3VawXtTWcIC1IeXtvI2
MzAen7vuqhjv9179iz6bwHZdZnx4gvKT+mzhj9fgevM4N7a+RL1W7o3RTL4z
fyvK0+NHxffTwGPPjK/LwvNZ9mDy5Vrwk/FD1p7WRn24961AYxb6s+Qt6e2o
X3U1mTsXgtXZgfco/yxvTA04d3zZyLv4f6ObNcmKs/nO/LgoP6+uTZ86BzzD
pkhjijLqQ5X0pEqwcD4ovs+84pDNsDl4/idytv9G/Xxz2Vk7Dtzzpl3ufNR3
lqfrAjjo/ZiCHmgfuJJlvfuJMJ7Nf6QpgfLC8qhPAQu6Hr/Ppq1OMHa0tN/H
/MOZ0HvdeJ7L3iaZ5Iz/bzv1q9QXvOIVS5CO+lC47VgeuHBQ6BIfvB/X4yY7
foCD2AEHqO8sj56rmGfTvFff4vnvPzxHvBMs+HeUD8/8gdGt4GV9PQoy8T5+
5R73tknmOXZchSSeb/5+d24T2JgFoLhf370fNBvBfWceSX+K65XYs3qk8VzE
W223jIxRHo/tVOm1Ctzz+NWC0Sjfgdsrv9WCWdqwo7ifHtlRrzVSeG5hQ3y1
BurvySyJuwvB65cOnFrL4qXMPZdqwGwZjDM+l95odVRx3v/f99mMZ9vmgIU8
rKh/0WtT0irBRSy9DRs/pA/jh83H9SzqUxiN8lSSVhQZB2Z50HJxPXFs4xt4
SNVi/xvoP4ciEOi3gOfYtOojcPni9Rph4IgLTb47Wf+QqjWiEPzUAw0Qrl+Y
V1jId+ZXRvm8mhL31RccyQ5cwvsWJfdsyANfq1yqyaO9UOBza36AFYfPSrBk
/cNs+xLXVMR3LJE/vj9l5qvDO8GjBAGG+pC0KLsVnGX9fKgGPr+XIL/SZhHP
BY9+OPI0Pk+NuzBnE7hV7rrnENyvekxgRCNY96PUnUDWP0S3exgv5rkpqjf6
V6G9WxaZZbkK/HVAe3k1i5fYuRHgstEL/8xDeagLvTtMcwnPTUW3GMz6h+AZ
UqlgNt1egPaUnftQA34Xcc9FAX//yv/IS8WlPJdsv/x9E64nw9eleg6YxbkO
qE9C3nHwfh9/qxu4PpZOetgynvu4xcNPGu1fpvvYrXHgvnk3bxnj/5kuuwDW
ZwNgPP8WhM/9lqP8SPW3ymT+welPWBg4/flgPzWwo8MO90LwwKWl13PQf7bZ
mllIruC5Q+q7G+fi+nZxj1X9wKefZfdagd93teJlD4JNtBpypXB9380Hd+8A
Xzs64cw4xIv7TQvbXFfygme2xf97Gnu+2AlGbd/yEs/rl8HHW63g1L2F4RNR
P/L11py3SUP5MZ6ua83GDzpq+ZvANeeefr2L8imhdTWrETw4RHbhDPSPbJmA
8Sq0RyydIlvPpyo5axVYjh2gxuaXlPdOeQqucrl5ciOe98mx3ETN1YjfRBkJ
x/D+whTrzVLB9SKj17tZfRgzX+UOOG7a1lpvlP+zo0YMVUrnuZQROs4dY1Ef
Rp7tJgJfuxrw+B7q04Dhfp8qwR+ef80+CS4Z+qV+2BpeeK4vmH8YvPFmHFia
JQLF/coO1Cm+AB6rfkm6EvW7XOZ2Xr+1GM/mSm2rxu8n9U3YHAYW8qOgfsn1
6b20EPztjOSL3cw/9Dw4Q3IdzxmwgRzGqyIpx1A/cLbGR2s93K+wDhPM/15S
dxx8q+sS0w6wXJHm9QSUv5S/o5XdMnhumHhpzFEWL/2+OHgX+E8/h8VW4bKd
efTAdv6Knr9Z/9D+o9VmPd6XLn/ZFf+vzjaGgd1Pcuft8L4ffza80bie5s/Q
3i37dO+s8Qa+c5yF39dtnZm7CqxR/HWbPJtf+iCT+RQsnEOA/otN22tuRLy4
x23fNbx/o7euSangzzdvhH/H971qfBd8B/wmz6TfBbyvjIaVLkqbUF7r8xfN
Y/3Dy3EmIjDb/sH6p7f15eOqwO+bf2xrRPnPfBY+aHgm35kvA9/H0pTEg4X9
EOCWRzs/XgA3huc8NMD7yX5g/qzfZoy/RGuzuqH9d7z35FoYWEififfRViM+
Uwg+9MDfvzvun037SmYh3m9pLjVF++OKYuYHDsVw0IeNp695LToIHprbaiiJ
8rS/qjWxA3zzjNURY4zvPSvWBrltQTxSO8pbGv27sK4O/FE5cv5WNr9Ues3o
PzBbZ5BvIdt5btJWnmPLg27i9yUudB+YCU6fsckrGvcvnMsAfj7isVoZ6x/O
2LQYZ+P62iQ+7MP77MHEFPhFSb8d+mz8ULjg6lPwv/VOYcdHFmluw3iLiQTE
K9L4wlSwsH4J7+vcYf8Nd8As7680Po/O/7pQaTvijbDKwUfQPgp54sFCnk4V
1If9uoFVYIXZ0Z6JqP9xe6udhu/gO/cv4HnK7kk0jAezccg7fF6+s4/SRfCZ
cbPK2Px20vb8/jI70R6xjgX3L8cqFriQTbexeCmrsbkQfNdwU1IRvk+UufSJ
5C6eOzjqzzZ2PQobFar8wLcyHz4fiOcrnDsN7iobdaMN5S1lbcjeDnBL8RlF
XTbfmv4zw203z+ks1VX0wvO8l5a9YBf4yx9r9634/9QVxvH/gQ+szHlwDfWV
HbNuuwfxe4/NZ9fheTxePNsxEyxmFQTlYVnqAIMm8BIM6/rh/esuKFAwyUF8
qWqd/w3XW5cyUWY1+P24Sr3feB+rkpt/PQULHonNt/Kr3mvuRf/5LXPHIBYv
zVZ+nLqX/BfigYyZFRV3wEybp+J6zNmAax8vjKuS8XzYOnoRWDg/EeO9zLjd
66rAEf0nm55C/Wdpz4bv5wXPqo3+UNh3DlZnC9pRX5knvgiecTvtbj3qv2O4
rIPMAdSnFYabHXB9baGn9cLBNm23c6TZfGuwz5iT4MqnLgW30N66Bn7q2z0X
9Utt6CVVvL/v/hk//cDCOjD8/n5fzXcHwem5JzeV4fvYMKIDnHjkioU6ns8v
z9grbnk8d0fJsVoT8XC+e4/CXeDfLm/KT4J93Q7s/g+sMEr+cjv+XsLFbq3t
QTx/djAM+JjTy5RMsJB/Eu8zkE0Yg7+snLorGO+nh90oP5N8tD8R909/Q31l
zdpqcN7o+w69UT7CrAJ0n4GXjFQNGov6KG3xXV7rEC/0eyp43udMN0svAifY
BkbWgKON9TvugNm6t/9wv+w4DKXDaE+r+qnNxP+X6CU9EDHe8PHNYDxfttyn
CvzOTvb+GYwHZLUOHx9+BOO1rMBWY7R35WgO4sE3x/k+nYj6kaT6Jv0i2EZT
Sob1P3LKy+fKHMXv32xOs0N5uDpWaVo4+N2E7Ps1YJFi2aSTYFeF9a5yqrKd
524fQ/zi4NhjLMrrrVG/tf3B93vf+z4C9TuFCW/w6QpDq024Xjat8RPcoP/E
2gPP697QR+1uBTw3ruC27hiUR3Zs5y5wyJCDFS8UZDvznIAv2JzyO4Xn8Vjm
RJntcZ77m1wQmM3G0ywOBg+vmOV6GL+v26dlRxOY5cmfBK7rmb7a5ATNV+L6
V0upJq8Gs+5kwVDUB8mq6GdgthxrKNrnV12jfbQKUZ8TDwdMw/PL+Cthswis
e8rM1E6X/DmYeSZ7DfLnJ/H+p2uoSKuRPwcvGfW3+xId8ufgs2+j8r9qkT8/
xQt5hmUnkT8HC/PUbuTPwRnpcQNY+yT489N853nBtuTPwZsy6rq7qJE/B5eK
txu7q5E/L0J829KakCFP/hzMzvW4Ykf+HHx/u9dnXz3y52DhvEtt8udn8H0I
z8s1yZ+DhfNerMifgy0Ganu8MSN/fpYXylWzOvlzsLXJbjM/U/Ln4GPb3qTN
NyZ/fg7jqTWfwln8LPhz8GT/7nG6zuTPwXF1Uqefm5E/L8Z41gwjjMnkz8EL
WcDuR/4cLLFzwvZDruTPz6P/XlLeR9GW/Dm4Z9PbT/PMyZ+DlZgAcyB/foHn
JrKFLc7kz8HTy7xDStXJn4PD/DflHRlP/vwiys/Qz7Pt9Mmfg2+UqC/5a0n+
HLy+ZMK9PSbkz0sQPw3/c6+vPflzcESc66jXvuTPwew4kfGO5M/BZx4c0S+x
Jn9+CfHUx1GG4+3Jn4OFfFjG5M/BWmxBrAX581Kee6yVaKJhSf4cPLkhwUzC
hPw5mIW9zbbkz8vwPhMU9WWdyZ+DB33cPPewFflzsJAPwZn8+eX/j6cFfw5m
x2ENciF/DlZjG2CdyZ+Xo3/+unNKJkf+HFwvv2zRfFPy5+BCl3fZod7kz6/w
XAxbgOpL/hx8v/XywwQH8ufglnDtwSweFfx5Ba5XOOiP/Dm4LfvD7jxd8udg
k5z+XVdy5M8r+c7z6PTIn4MPb7xqdVWP/Dn48d19+bssyJ+DqwdVP5GwJX9e
hf4DYZu9MvlzsJCv1pn8OZgdX86er+DPr/Kc/fO668zvCf786v/jK8Gfg7/1
4cuLHMifX/v//KLgz6+Rf3Mjfw7O1/++/j9L8ufXeeHchgW25M+v0/oGZ/Ln
4P2Jv1ZddyR/foPnnPgD0futyJ/f+P94RfDn4HSDT/3+syd/fhPts7Bwmfw5
WFiP7kD+HCyMg8zJn9/C97H0bI7kz8HCPg178ufgQu0nyccdyJ/fxv1d6hN0
0pD8OVhZv94vZSL5c3D09JIBzDcK/hx8W25joMoE8ufVfOf+Vi/y59XkPyeR
Pwc/Rxi/05v8eQ3P2QodIPlzMJtGSrMjfw6W6fX850h78ud3MJ6vnNjXwIP8
Obg0wCVrE0f+HNxchYqnTf78Ls8h6rHXcSd/Dk4rluHi9Mmfg2NY4OhM/vwe
z8mXrc3UtCV/Dpbd1mxwV4/8Ofj+hKJi5nsFf34f9XftlORxquTPwcI5O6bk
z8FL/h6NqjIif/4A8UfTrKU57uTPwR7JvdwX/PPn4NTag+49bMmfP+SFedQi
U/LnYO9PqU6TTMifg3WL+r8W4jnmz8Es/aA5R/78EX2/Dvlz8K4tq9fO1SR/
Dh4UjchDnfz5Y56b2u5h7KlD/hys+Pub6IUF+XNwr7JDKWz+TPDnT3iOHQsz
0In8Ofjx/bmTfmmTPwezYwl72pA/r0X9WDvW5qwe+XOwEVtoaU/+HDzrkp3X
Hmvy50/5zvf2z5+D2fZ5Qxfy52CNhzM2zDMjf/4M8fC57zOuKZA/B9cXSMw/
88+fg4NajWtn6pM/r8PveW/9bqJP/hzMzlVRUCN/Ds56tyXtjBb583q+c526
Lflz8MMqu+d1ZuTPwUL+MAvy5+CtP1+rcAbkz5/jefpYSfrqkz8Hh7IEMmPJ
n4O79Rztcmos+fMXPMe6jYXq5M/BAekeXXW0yJ+DhXWL2uTPX/LcvSEJSrvk
yJ+Dq1f80l+qQv4cPGNKj9vDdcmfv+K53Ic/1/Ia5M9f0XyBLvlzcNbNExcO
a5E/b0B8juKwQ5f8OXij1dG91mPJn4Mz1h3eEGJK/vw1xjcPEz1/apI/B5vE
FFjJu5A/f03rCw3Jnzeiv2cVzpb8Obj7i93e48zIn4Mb/q476GlJ/rwJ93uh
YfAoU/LnYDa95WBE/hwsywq8KflzcIUZG2mTP3+D9uOG9MhoTfLnYDZv9Hc8
+XNw1tZp446akD9/y3OXtk9/wuZzBX8OjtvzY8f5UeTPwcI4w4b8+TueY8OX
WDfy52Bhf7Eh+XMwS9/D1ucI/vw9zzVd31P7wp78OTir16X71a7kz8HvEL4u
1Cd/3ozf68M2IpE/Bx98GTTZ+J8/B28bn2A9XJ/8+QeeW3v3QOoEF/LnYEV2
MKAO+XPwTCGgIn/egv6qctlWVxfy52B2bt0YN/LnLdQ+aJA//4i/P9DGL9Mn
fw5mOinInPw5OFL5gmSeO/nzj//vLwV/3spzzklnM56ZkT8HJ2/9duu3A/lz
sNbRFVcsjcif/8d37r8cS/78P4pHLMmfg9mwaKUy+fNP6F8WzBo8Ro38OVjw
Xlrkz8E/zTAi1iN/3ob2K+DruVo18udgeZYQTJv8OZhNf67XJ3/+GfHL7bjF
lo7kz8FHDkucHmZB/hz8Krhceq0x+fMviEdLRRVrdMifg3//KArLtyJ/Dt7n
t7XkkQ7586+4Pvmvj9Q1yJ+DBe9lQf4cfGD3DD7elPz5N9QfdmC6Hflz8Lk/
IbtNzcmfg28nbY1Zb0v+HHyhm0XsS1vy5995rkb1arWjO/lz8CKXzSrz1Mmf
g4/+0humpEf+vB3tc02PG491yJ+DhXMVVcmfg7X1ul5y1CN//oPv3J9pTf4c
LOxT0iB/Dv57+9vbvsrkzzvwvA0ReKqRPwez3UITTcmfg7ev6zJ9qDb585/4
fjZxZUj+HLy0vXTdX0Xy5+A/i2c9LVEmf/4Lz1M+d8FsbfLn4L4N0/sfdSB/
Di7oselVwz9//hvfH6e9t8WE/Dk4T2nR9gp18ufgLUdWz2DrLwR//ofn5ju3
1z/XIX8O/i41ZaubIfnzP+Srdcmfg3d+Kfl02pj8+V+eK+uqGVJmRP4cHOJ9
uk7Smvw5WJZt3Dcif95FzOXs89V8p0L+HJx34uLQL1rkz8EsDnLXIX/eVcyx
7cVzTcmfgyUeHgoZpEj+HCyc72VP/lxCLLSz4zXJn4N92YEsRuTPwfOLiyNP
aJI/7ybm3hiyiS/y5+C1D5r++iqTPwcL7Ywh+XNJMad6q2nmMDny5+BVm+9c
fTOO/Dl49cb1zk9VyJ93F3ODHE8WLlAhfw5WCCiVnK5J/hxc6el+6rAO+XMp
MVceHvvCaRz5c/CN4lQNNp4Q/DlYyEdhSv4c7Pqm/KSkKvnzHmLuJz9wwB9D
8udgdhyYnAH5c7DOVFc/BxPy5z3FnecxmpI/BzesTt83S5/8OdiVHeBtSP68
l1iYR75pTf4cfHfUlduDXcifg//NXwv+vLeY26mVvuqWE/lz8FrpWbLhZuTP
wUuu8N+7WJI/7yPmWHqSkSrkz8FuVTumfTAnfw5ubnqVNE+P/Lm0mDugvWzH
d23y5+AJTqZbJ+qQPwf3ZwsS//nzvmLuwq2RystVyZ+DLdX+tKapkT8Hs+Mg
hqiTP+8n5oLZQVl65M/BWw1PlPqPJX8OvlKdKhNqTv4cnNvrqUelM/lzGZT3
qFlx00zIn4N7jdBflaJL/hys8WlRoaox+fP+KA/xoQ8CLMmfg43YBmUb8udg
ds7WDi3y5wPE3Dh2oLkx+XPw9Bf97qtqkz8Hhzd0iBcYkT8fKOZWmB2ZccOY
/Dm4Z4bROubHBX8OHsgSJ9mSPx8k7sznYUj+HMyOlzC2Jn8Ozo9bcvAnR/58
sJh7MoX3kDcifw5Wq1hXmaNF/hzcY67l1sHW5M+HoH4vsJxyUoP8OVjwt5rk
z8FsuUWVDvnzoWLuuwVGJFbkz8HCeM6A/Dm4wfehUYUd+XPwKHbgtin5c1kx
t37IL6MrKuTPwVnJ3JNMc/Ln4AS7CpNUO/Lnw8Rcn/n4ZX3y52D3bVIOnzny
52CjDdl9gq3Inw9HeWMTZ8bkz8F92YIDbfLn4MJFvZ4V//PnI8Tch7rRrb7m
5M/B665PvH/Xgvw5uGBLbs8ZZuTPR4o7/ZMK+XPwGFTzXcrkz8FlCDeL9Mmf
y4m5lU9zwnXNyJ+DxedDtynqkD8Hs7jrnS7581G4P5aQ0In8ObigV+xaG2Py
52Bhv5cu+XN5MSc7NWfnPQ3y5+Bx77vvbrInfw52a5ANnaBH/hwc+mXI/uHm
5M9Hi7nZTn9vnHYmfw5emO6eFWhN/hy8/ONGE3Vb8udjxJz5sBMeXQzJn4PH
sQO7DMmfg71V+kyZYk7+XAHte2ICv/+fPwcL85Nq5M8Z15pEaFqRP1cUd55P
b0b+HCxbPHDxe23y5+CWtqMyzZbkz5XE3MdqB7tKO/LnYLZ9Pk+f/LkSXa8D
+fOxuF4+MemMPflz8D+/Ifhz8O/l8ropVuTPx4k740Vj8udgwZuZkT8Hr21N
d/U1I38+Ht/PAg1d8udglhdqpwb5c/Aila263c3Jn4OF9YzK5M+V0X/cujJH
wYj8OXjhiO9Nxhbkz8HCeY1G5M9VxJ3nuFmQPwfv8R53vV6P/Dn4k8O8C+vl
yZ+rirne7YYbJXXJn4PrWlJiV+uQPwf3ZQfqqZM/V0N/yRJsaZI/B2O01vHR
iPw5eGjZX79CffLn6mLu2TfL9wXK5M/BwvoNdfLnYG1P77CuFuTPNcRc/esz
b6NMyZ+Dt//1H2WqR/4cbJaZo5arSP5cU8w9rHzcS1uX/DnYzsxi2Scl8udg
4VxlNfLnWuifNI99ypYjfw5WYwNxFfLn4Pbcdye7aZE/B0+68m5skCX5c21x
Zz4RM/Ln4PmpS7+9VyJ/DnbtGvu3mwX5cx0xJ8MejA35c/AhmbGtcmbkz8G7
rSRS203Jn+uKuYlLjPd72ZA/B7Nhtbk2+XNw4bm4XUr//LmemPO47fnskxH5
c7D/5gX+LN4T/Dl4JEsgZU/+XB/tifKT97PUyJ+D2TnD2zny5+BYNsFqQv7c
QMzdnpTm9MqQ/Dn45TzcsAv5czBLf7KbI39uKO6cjzAnfw5es1xhVocZ+XPw
qog2qa2m5M+N0L9O7Guw2478OXj9N+vSQAfy5+B/81uCPweLbvT7JGNO/txY
zFlx3xtvGpE/B8u9F4fHG5E/B6cOeXH+ljr5cxM8z/c3LcdqkD8Hs+Jy758/
N/l//yb4c1Nxp/dQI38OttkVUvJVl/w5eKO4X/RBM/LnZuLO8+etyJ+DL/T0
yXTVJ38OtmQHoBiTPzdHPOjzTnmHJvlzcGlw+tA9muTPwR90N9xN0CJ/boH2
t8etY2x8Jfhz8Dz3lOftZuTPwTpuub0dHcifWyKel/g49489+XOwznllmT6G
5M/BQn4pU/LnVmKOpfte40j+HBw/wMut/p8/Bwvn/RqTPwez5dUvTMifW4s5
PbnqaZwl+XPwJoTfbP2m4M/BlxaFnp1tQ/6cw99PnnnotA75czA7bvW5Cvlz
sK5N3+eX1cif24iFeY0cPfLnYLa7aMk/fw7Wlv20c+s48ue2Ym5ucvXiRhPy
5+BeehJqcrrkz8HimMlriseTP7dDe7nq+Mt348ifg1/o3BnTXZv8OZils78x
jvy5PeJ12QXdY8eTPwebXS9LkLAgfw4unBq1/rwJ+XMHMbflYP2Ix2bkz8Fl
GXGPW03Jn4PNjSQ+FVuRP3cU074s8ueO9L5HkD8Hr49HgGRN/hzcz7Wb9SEv
8udO4s64T5n8OZhtx21XJn8OzvmyfP1nLfLnzuhfWGIEbfLn4C8H2y8pqZE/
B+8pnz+3qxH58wli4T1NtSV/Dq47vWx+jR35c3BD0rwlV4zIn7uIuS6jL/Cx
+uTPwXI1d4ck2JE/B8emx88fb07+3BX9z5+FukG25M/BNy6WHvE0IH8O3pg8
18zfgPy5G/6/Ie10+1jy5+At6e3uN83In4MvP/vYaGVK/nwinv9rxw2n//lz
8LYPu/O6KpE/Bwt5HXXIn7sjnlhztouBC/lzsHKC9XA23hf8OTik4pXxckPy
5+4UX6qTP/cQc7ZhjTWK6uTPwVdq3r+WHkf+HFw4rTo6TpH8uSfif3R7pm7k
z8HfgnPHl5mTPwcL+UUsyZ97iTk2Tb/Kmvw5WCh3FuTPwf/WRwn+3FvMjfgd
YxKtRf7cm8aXuJ7/AdqpMbM=
         "]]}, {
        Hue[0.08640786499873876, 0.6, 0.6], 
        Directive[
         PointSize[0.002777777777777778], 
         RGBColor[0.363898, 0.618501, 0.782349], 
         AbsoluteThickness[1.6]], 
        PointBox[CompressedData["
1:eJxEnHlYDe/fx0lKsiSJk1KiEu37poa0STvtEYoWWpDOKSktolQkUZbS8iUq
UVFJJFRUJJQULaRFIqmUeN5z3M/165+u1zUz99zLZ7vnPWeW7/C1dueYNm1a
Ke+0afT/qrnjvxXKAqkXvIFyJ5KEqP/n56aPn5QfFqKEeVRaXoEDIzzyPPYL
UTVcLx9L3g2kfB7eU/J1F6ICOP0KmWA3sedyH7yEqOUc8y4/BScJ2E+zOSpE
Nfy9Hi9cHkiNvhSYbi4qRAVNmRzyAWt/3FUyHSw5+dnzAfjYRekDW1cIUU3j
UXb89wIpFfno9kBhISp0dIWBG/hdrIf2f/OEKJmRSqXbYKvIV4NflgpRLd+3
ic2qCKQO/842CBEXoqKGpuY6grX6e0uEpIUoxcHzk9fBW+TvN7kJClHt/Zp9
U2AnF3OeYzge09v8xuJ+ILWgRiJeR0yIUusJeHQZvDgi2vMD7t/dvfDWD7Cu
Ezd38EIhKqHzZprBg0BqTeRr+4dCQpT2B4u4s2B9EduST+h/b9tgUB84ejxa
du1sISqpFR2vDKRCbo51xeL+61qkbePA9Td6plWi/cHX1fofwN/dM2blYDwp
Te6Kig8DqTPux3a64Lhh4wzRCHCo+brDahjfcMPlOa/BEWYXjR7PF6LS6vQm
JKsCqS/mgZeYmB/Tp+2fmeB9MfEfhzG/Y9XBr5+CPcT3MIMWCVFZjxlVwo8C
qSOcjxMUpYQoy6o7BT7gudmj4q3LhKipB1suPQDXcXNqnUZ/cyp+xPI/DqQk
P0Zcql8tRNmWn2K5gVXufs0zRv84yuR33wbvteuNcJcRovLv1G+e9SSQ2lMc
fc9SQYhyKvZe7wiOK5mmshH34y7kUcgFK4ny9W5Ce0UFV0T+gDMLYjO4cX/X
fANey+pAykA+096HIUTNye0evwx+zWk1Nn2cQZXmHOn5AVafnPHp9lwhyv2K
6CuDmkBq2mb/bkHMP3/2vcqz4MwDfdsSsT4VGU43+sD3G+OXHsb9vdJ/XdCu
DaRYNxU20Pa4+NLZmDjwp5SzVV8x/1XnVZkfwK97X0/LXiBE+dEL8hTzPTl9
/hyMx1X8vVYoODI9c4ss7GeO2KFVjWCt02pbxpYIUSUiQoIrngVSd7emij9A
/92XlswIAPt0zHsljfstYNh+fwLO3Xd5+IYE+ic48n5JXSB1vnq7QijYSyCx
zgv8cNyz7TzWdzG/Qlk5eEjn+wVZPvRvfsOVefWB1G63k3dnwR595+454wre
KdHjYIL+Z5yfOnILPP3D3vcaPPDXWVf9OBsCqV9eRv7xmI8ALsOttuCSAp9y
bdjTcs6PplfBvK5PH0wXEaLqp4drToBZLC27JH74619RqU3PA6kDLySEg9C+
5NQ9gUvg+zKDr5yxXk0TThzfwC42YoWFq+Cv47+G1r0IpFYOGor+WC5ErRk9
234aLLL/0k15zFfLD9Vnn8Ada8p+puL6yO9NJeqNgdRt06XzTDEexSH//46D
s2Xzv6fAvnaGzDj9DmxR/4lLH/073p93RPZlIMX9PFLyOOxZrdfUNxTM1Spi
PQf+2/Wpz7kRPO/n3QJVXiFq0YFgkxVNgdRN7+C7EpgP7U4JjQBwPEvEv0YS
/vq+SqIabHvBS7YO401q276Q8SqQqvx0c5cb5ptq/TvNG1yrW3PLlQP+2nzx
aznYhsei9yc3/PW1dtu81/AP4aDY6DEGZdj0ttYV3PfGO8gS1w+/CLxzC6zF
UeJQPkuIutSwKJvzDfzT7Ehdw0sGZVpXmGgL/oVwkdrKoMZqrcKugpfnKfZG
vmBQWdVDeyfAHN8scvgfM6g3W444bmoOpNL/S877+ZpB/X64xuQSeAkdoFsY
VM6DWrVv4IQ/Z70b0f6Wit0r17cEUvvlHm9xf86gOMpn8ieBOdx6W9ahvfzS
zL+fwIbiKuFxzxiU4511g+pvA6nr9QjcdQyKu/hD63Hw2gsPDjg2M6jCWyE1
78AxT4+qnsH9XQuW3pZtDaTu2Uwf00H7c9BgKDhT3FzqLcZTet3uVCPYw1mD
LxHnu+f8PLziHe73ZSGl2MWgFlw5vScAXBDHvHX+LYOqyFJ0rAYrnXq5Zxnu
55Xx3IjRFkgZe11224f2FqfvVfUG92B5Tr5jUCZyf5ffA1dd5F1xD+P3PZ/D
N789kLJL7pUp7GVQwilGf1zBjKfHDy7C/WqSPw3cAg+W3RFX/M6gApIi3nK+
D6SaP/CHhfYzqOWJy6ttwd9iOkLXoD/1CfeLroIvjlR8L/7MoILiXDImwMiO
8RqvGJRk7GTCpg+wh/rc7DBw07GUkEvgrEnNmb9wfehRde9v4OsBXfvKcX86
b6zvQDz/cJ/lD245st8wCWyh/VvVoYlBzeabqdwDPnJL2o6J8SuG3Fiu0Yn4
ZCDZ0YzxtAeZzY8BF/s5RNV3MKjjzIHf78Cnq5uGZ6B/5VwhfbJd8F+7ta7L
0H7XfqmWUPBKyaudTrg+wf/x40ZwM8zTEvOp7buzcEV3IPVDM/DuVnDvnumX
A8CcJ1sf1bYzqCSvtPhqcJ+7wDPZQQZFeaw9xPiIeCvS84wX9x90f+fpDVbl
LdLOQvspO1l298C3Iw+9KMT4DbcvNpj/KZCKkjwu8ekrgxreWqy0HTwrV9jR
Det3yRmBAyyxYvd2C7Cp4/e5M3sQ//5ryOyCPYX0hk/Yghc2K+aXYH2ztsj2
XQWP1fRcY71nUJY2z95MgNtG1/bfwHz9tvR8tOkz/HWtS/vNGgYl/2Gi4BL4
aGJtzsVK+MOm7LRv4BY+4bP+3fCHjfpx63thH+qqLw6hvXyjzqAk8J7eXaHp
bfAHg1CPHrCg4hcFScwHNxK9Rh/ioWHSKNcH+AN1Vz8GvLxucOvXKviDroNi
G1g0MuwQD+x9js7YMrn+QGpYYrMfsxP+oHlmThh4sczrmeVo311deaIRfM/f
+twYxrdAtfHzioFAqnMbZ1wK7KlCyfd1AJgOE4fQ328Ppj2sBm9R9pYWQ38W
y10vYHwJpFYIOK1rwnpXIRx4gxsTYRA431f6c+w98K7IO9zLsV7CUlGs+YOB
FKJ+xzfaH1Zi4sE/d+tZb+iBP4hXbi4EL769a418H/xBbNv6mV8DKdObmf5X
Md56kSl5O7Cwa4/2+C/4w9LzIjngIv9HjodgP5IMTd5JcN/gcwN9tNck2Dy+
aQj1DzNZbAXuHyoQ0HMJ3PmKOzEQ9rCGf+Grb+AHL1YYPsd4WubfrFz/LZCS
nfUpRBgcOdfiRhJ4ateOMj7YhyLv4IUecEi/ffYI5m9nyuHjGt/hny36k/bw
5xguaWYMWHiDt8F5jF+Ns9q9DfyaBxUQ7LNruruN3HAglTIyZs1EfxL+cqwL
Ayu+KJZPh/1oT6XLvQTP87pfvBDr1zuhK7zyRyDlrsmTLf8R/jDexnMQ/OpO
Xd8trBc1GjRWDX4y9jh7Nfxj8MeST4yRQOrD40n/yU/wh++3X3qDt+7W/5PS
CH8Y2vzgHpiug7+iveEvw3nzfwZS176eqt8C/18ZHJm6HVzSr7XZButj2it3
vBC8pG7b8v3oz9inuoMzRwOp2IdyMctof+j2crMDs/M8/O2N/2/LHPD8Vef3
RdH+8P4/vUlwvLN6djnWI6dtg6zZGOIDx/Yr9mhvS2uXUBrYaVXKhdZS+ENL
2Kzv4KqW9ScjkD/yXy8bXT8Of6/hWWiI/jk1lXcngZ+FH9eLeQp/aHRs7AFH
usNj4K+FDeMVGr9IvH0If6hLzo0Bx6pVl5rBH+c8VUltA39f88bvFPJNafXL
aLkJ5Fv7Dw8+PoE/PPYLCAOvPPxYSA73P2vDseMlmDknYUoGxyse5FqunMR4
Vz0vF76N/FCxUfcg+Gr8lo3P4S+Ly3vX1IBPiyw9woT9mGwMWiL0G/Fj3r3H
Vbif752V3HvAQw7NHprIr8LFD0fugf3EJ4p/wn+R5bvmTwVSiQEaZRur4Q8F
f55vB+uuWCBU+Qb+kH/hXiG4yljea+wu/OG61vWZfwKp4IX6+5QQX4JyWs7Z
gbfy7zZ49Qj+cOXg0Rzw5ritcy3L4A9ZAgcmwWLJ9cKJ4NCMW9vN/mL/5Wrz
2QrXy6RbWqSBhfZu4X97Bf5w8avOd7Cp1tPKPZjP2TJh0vrTmJRU6xbjX1gv
xZTVS86ARbpjYjNxvD25ZuZn8OtnQyopaC8madcPjelMKrg5Xf7ePfhDImdn
DDj1VtP8/gz4Q0JGQxuYXU8Vwx/iqHI5DialEBpVdwbXa8e+zwkDV5eVxHEV
wB+OHTr7Elxze46GKe6fdFQoauUMJjWW610kjPWlIkv2HQTPchDc9Bv2PnjE
1rUG3LD5mFEX7C0ldMRMiJNJVUTOnieP8w1DErX3gPnqdUr/w3oMBylIV4DZ
48L8XWI2CPLNZFK7st7baNbDHw7u4dwB1slaItaI4yGcf74VgmPsHN4JwP6y
EKVmcjH/7S8wv5a+hvV2YF7JP6v6yxnU1J6PZTnglTs2rmzE+uV4hV+dBAt6
mf2IL4Q/eIglm3EzqQc6bk+jMV6OXRURaWBD52lC2Tg/f6ez/3dwoMDnq5mw
F6ftE1v1ZzEpuruvcuAP285tOgM2H+qaKsmDPziraX0GX/14oUX/OvzB8ZWU
Jg+T6lg4sPlXBfzBft+iWHAsXW5gvvV6ZnC0g89NsGxOXYM/2OR/k5vNpIZs
0DPY/wKrTe/DwDz+n77Q+azCvP/ZS3D6o8/mBfeRH9qCS1byMik5/49Ham7B
HzbCAsEWBX+11LH+VUaPkmrAy8/sMOrG+HwNdoQLzWFSDPvq7/pYf2H9aX57
wK61W2QOYz5qqEsuFeArp5KfvrsJf9DVMeWby6TK0ivcze/AH3RaNXaA0yuR
sGF/DZpMySKwGO3gtD+oCwpwzWNSl+8jwKN/kqpF0+3BR2v6Bn7R/qBkPZQD
Pq013SwS/QtV+NY2CY46Z3rtNub7VsWRWrP5GM+MButbqEdb1siUpIH/c40r
7EP8i5R+mv0d3LbAnHcr7EFRyuO0Ph+TGrzNWx+A+LSz+FfoGXCyQ+SONTg/
RjzL5zM4uLXzRi3ylZrYemfNBUxKTyvgUyHySZdIh0kseHRwpfhvxIuEpYfV
28GIXiV2mH9thrCEPD+TOsyxyjAZ5/cKlvEfAd/TdL6+FvZFP/doAs85MMjb
i/qa4kdLC+FvQe3iCogfg/OT3h0Et98esgrFeFPmKtXWgK+/oGTOw58MeV/c
FhJgUpTnVStjzOfwLJ+sPWDb4Zt3KRxfefbvyQrwpKhrXivaN+W8Fsq3COfv
6WvcjPkdm268dwdYOthUcxv6k/X3k2MRON5hdGVBLfxhKsKYS5BJrT/9KHEf
1m9qYrmaPZgdj2l/GL+/4hr40+yhfQvQ3pZRlwW/wTuHuc7R9soxMvnHbDGT
2pwX5eCB67FL+5IGVr7ybMcO2IvTkHrrdzC/19HNVvT+gX7AsYTJjsOO8N/C
/v3FZ8ChmSLqv9Gea++CzM9g+9rqrxywvzk9N05qMphUiM5Iex6uL+02OxwL
TnTxZOQgHrt3Dni3g/XpBwCYz7O+IfbyQkzKxqlf7AaOV7RJGR0BR23r/2yG
+fFqfazSBB79UrrJDPlkcctOcYmlTEri4F7fO7CXqtfT+QKX/s9+fZvSpmrA
beUoyJA/hRvXDggJMynmPPerMcivNQ3vWvaARQI3cg9gfgLqWE8qwFxpPR8N
YB/Lny4u4hNhUsJb+U6lghuqiy/vAC8+7KcbgPUIemyTUAROsMYGEvFQsur7
Ia5lWI/edFMN9MfBKsLTHszz2PZFETi0Qtb+GtjrvX9MPFim/JnBb/CiuOL7
hYgvLaWeyuaiTCprz6mipeDZxpOi6eBdba+oHynwh+LsecPg9KwHHOcQ79tv
6f/WF2NSn2ueykdchj8UdPadAUvczGoLuQR/yA9t/gxe46Uwt+os/OG6yGPN
5UzqdvrYE76T8Iecu7diwaIRi644xsIfrjikt4OpxXMZCeHwh6yxOHlxJmVX
N8t3/j74Q8aZ4CNg210bB3w94Q/pyp5NYJURC7+bOD54sdFWYgXW98w2rp2R
8IfzvhsCwbHZxhX8TAZVJz1dsRYc/WuY48t++EPyddGlK5nUQWG9zUJHGFRa
ksncveAj5yJ5WQfgD4mfJyrAuy5fbJLxgz8kRPXySTCpBb4XQ+/ugT/ErXiz
A7zhd1XyshD4Q2xlVRF4VehYvBDanzq27SaXJNar9Mp17aPwh6NTl+zBJveu
7GvF8S2R509cA3fM1/u7Fv3jCNcM+g3mPlMS7x8Afwht3m0uhXiqs2myxwf+
EBKwJR3stwEZEv3jRqEwDB4N3nFxdSj8gXlTYcMqjH/FxSOnouEPBy2WJYMn
9zee/H6M8S+OgF37DjGTMf96HKHjmtKIH8XYYKE/7nSBD75BjWRtCkJ+2Fv9
qh38eG2y7gHMT4WX+0P51UxqXyXj9xTWx8tjRsERsMycU03NEfAHeqLA7ZJt
a34chD/s1IuVWMOk6LRQEcWg/La3MwPBTo09GnewfsLbgnfVghc8seh+j/ms
cWZsXirDpH6uuTj/OdoPcLyzbi+47gsKYRb8wX6L/H3wzsGhPQmH4Q9bfggv
kEV/jq+YvwH3m/Yxkmcn2KY/0f8E1l/SSn68CKy81C3xFMbXZF7/iUuOSXWJ
jx0ICIQ/bPJusgdfb7w+fSOO32r9ff8aeO05AdE0rHeL0ZX83+B7PguWDAQj
PxgYXDCXZ/57XoPrFfW7j6eD3RqURyVgv+3UkcBhsHyH+9E49D9GV9R9gwLy
h/HPi9vQHzWde9bJ4BkSMwUfYP26NJ2oXvDY9Wkf9mJ9E9R/yWop4nh//dVf
mH9t1bNLT4AV6QdlGG+vkirPe3DT5aYfPofgDwpNo/JKTCrvt9KSFbD/dXSi
BhsMn6E24vj+co7GJrAD/aAa9pkinXdfQhn2uHvO/nDMl6GUaV4geMhPW0UG
PLyyL7UWvCDHc3ETrpcoDIpeqsKkwp+OjzFgT6ZiiHTgT6HDgUOwpzGRqp33
wRpRZ2avRn+zlm63WqDKpPYckpz8fBz+wPiruxMctz7R4V4m/EHwokwx+FDK
qvX9tD8IaAtxqyHeHJtznQn7QZXK7QC+8nTsxIZz8Ae+wJ/XwJrfvEqVT8Mf
5i7q/g0+P4Nz/wju78Rb+MJcnUn5O0TVT0P/uHmsKtLB62fVnLU8BX/gGro+
DL5mHHUzKoxB9SSFndugwaQyb4jV27vBHzjWRCeDeZQ4Vgv7Iz/8rTnQC66f
KZegSvsDNopamkyq52l6awfWi3+S0/IEeFfrnzNnMF8V4xlr32sSf4M9eI1S
axS0MN8WeRVlmI/FI++XhIOPbVyxaxT2TofnV+BTISfdK9Ge35DQiIQ26t85
m5/ch/8KD5Z0BoI/lVbM58b81fTbPq8Fh+6dGkmD/wT0jpQv1WFSz825jGph
b8t7Eq/tBa/wVJ845wt/6FY4dx+cOCvOtRv3D+psiFqwlklZG1W/romHP3zY
s38nmMb8JOSHvX+2FYOF+wO3e2M8oa1Xzbl1mRS9Hd6E/si0GOo4gB/3dLda
wv9bXn+Uvg4OCyv2aoY9RzaFL54CB2cMPJwP+1VsFJtpoYf9Qj6PZxzms72h
Yjgd7KaHCAz7jalz7hgGb95fWmmJ+VJ7OlG/gUJ9cVBl3k/4V3f1ubvJ4D1F
wr2Xd8EfHqvl9II7Wo8nnkR81K56lay1DuffOPPCBfbe+2Bf5AlwZa5l1iTi
g5AFp/978JkQO86/3vCH8vxtCuthz48/zlXAeg4ibYeDX9NPqHC/lDv9Wq/A
S+kAivmqMzgkJanPpD5k/gmKQvwdviUpyATfmZspxoQ/pBU8mvEUXNfYPaYW
B3/I3/F96QbM1+m27Qtxf7Yfg8VuGS8cQnzNyrlUdx/M3tf9B3+4olO2wAD2
K6zbtwHxYSqr9cpOcN0hbj1/nJ+TwTxTDDat4V57Hvffki4YwW0If3+Q4NWC
9eC4VOTnAGavcyL84bz11utgV9GLZcOwF6eUb6ZTYG5p5uxStB8nFa5hYYT+
STxRouN1UZKM1GXw161fT2fCH1wTnwr8AD/70fE1F+OZc9KDw8AY9QrSvSb8
SW/ZxNdk8Izn96JNsX7usVntveDxuBtrC7H+/MfXP9MyYVIe61YNdcNfK452
lJwAF9kWaTagPa/Iw/+9BxfycjW3wR4WhwsnKWwEF9nsLwVXhZYdCQef8zgZ
fgXx1i/E3vcVeJ736tiHsCfh4FFnSVMm1TLP8MtC9LeGmbSRCf646NilJMx3
wEEljadggQYf2dOwz+W0sLAJx73c7BwRXxr8fRb6gOcs+y9kP+ZvGv4egE8d
ntTyQ/uSe699XWCG+EUXdIiPTV7GbTvBkp3rl1WCQz16aovBbaZCmQHwVxn6
wZc5+i9xXbwNjPIv2wHM1lPQ/8jtDxKvg+PFsCGCvSlu2xo2Bd5nM6P+M/Jb
u/PvvRYWiOdFWpr6GH+MY6rTZfBna+cto7ifmr2GyQ8w/ybVwmTYd/eWN2oG
lkxKKKtD+iPsM8HmwMqzYLWZStqxWA9tK37+PjBlalcQh3jYa46NmRXyzStn
HwWsT9Im88ET4Jnmt49oo3/rNn5pfQ/Oj4i4dxz3398SUq1gjXyfcqiwHuuV
YrDqdjj4gWOx93rcz1D/SeYrsP+Wt4EGmP9hyu2UpA3OHxxM/ghO0+UIZYJT
uQtqbmB+TXXS9zwFDzz6xJyJ/o9p6joKb2ZSj27YVxmgv1nqbUY+4J1utcLP
4H+WqkGqD8ADGoevquD8KaQx/i2IJ3wcwxLof47CbT438HXO2KoUtL9FbvOf
YnBRfuO+dMQPDpnhAW5bJiV76+LQFay3SllEiwM4OktwoySOO0nJVV8Hj1i+
O2qF8XNL1BVNgZ8dWeb1Dv0vEvfKsLBjUur+++7rw356CibjL4OXeRtylSJ+
0HbzA5xi7KmWsBP5YekGbwN7JnVcX+2kHOKlO6PL/ix4t+tHdzOsL//iMMM+
8DOB/XwHYB8VAstUtB2Y7HF8xP29+MuXx4FPVpg0pSOeLeZznP8BfFnOehUv
4jdbL3fEfjbhmPQpOj/wJveHg5kbovp74L9s/RxsKXI96ZID459+7oR6W1uN
47sX459+DlYqiO+OBl9JnJ7+FBzfeykgzpbxTz93hr35NJvaoH22fg6O2Pvo
dDv6z9bPwWeke8R6PRj/9HMX2HfXVMnUDsY//RxccL3Wxhb2zdbPwcpCv8q7
kN/Y+vlWjD+jIDZjN+Offg6uWcejvBfjY+vnYLNFJzb2I/+y9XPwy8knzZfg
z2z9fBv8qz6uj8eJ8U8/B2+w5pU4jfux9XOwQO9CViKuZ+vnrkxK0PTUIQnM
L1s/B6dKNQuglvynn4NNhp0/RGP9hLxDd2tvR3++yARdwXjY+jlY3UdRTx3t
sfVzcOfKetEmzB9bP9/BpDyt0j7Og72y9XPwjncZdVwYL1s/B7en8Bzdv5fx
Tz/fCXsc+HOTz4XxTz8HB9gdrOxAe2z9HKxn++0dH8bD1s/dmBS97a5F/9n6
OZj9/gTWh62fgx8s35zzFuez9XN31C8zEgt8Mb/vNkUx3cBuByj+UdyfrZ+D
o49zSTNxP7Z+vgv+d6Yw0BD2zNbPwXkTznsfI/7F6U/J5YJPXPzGfwHns/Vz
sKfd8k9S7ox/+vlu7Nd2J3NexXjZ+jn4qF2iTvNuop+DOfPX7IoEs/VzDyZl
TAuniC9s/Rz8JvbyBQ8cZ+vnYAd6I0X7A62fezIpn/ca0nXoH1s/B7e77Nb/
A3tg6+fgA/SGFv7C1s+90J/w/yRsUR8In/W3iQC/TnITicd4zCVmUK/Bq+27
92ghngQk5slJeWO9vExFPmI8y0+aCrPABm+ENg6CG2Bmz8CvZF58PWmN/ICE
I7wH++nNH34ZwL+kjkt88gFfk5l9d5Uj/OFo1csH4HqmU18x5iMUAZ9/L/Yr
7p5XemBPMuF/89zAi4SOuSsj/rSEXjx/G9zUqnK7Gf2JCtE+PssH4xVw8F6F
/K4Y/PagIzhWXSnhN10vMQPdcsGyh0LyTJEPYg4usv4DHhGcP6SJ+VI7UKhn
6cukfOevpypgr93+VrIZYMb+Zv5hXJ/gi4ISvCHjxa2v2xhU5VQYt6Efrq9U
UjsA++n1WjN6Fmz+zaxpN/qX5FHb3Qcu0fa+44L5Xbdrd6O2P+oP5+qSLno/
vXPm/Tjwk4y+L26u8IftmbkfwJvoASA+GG5bl6q4D/XktaHfGegP7WYR4LN/
JHI2bYc/OIYEvAY/ZcRov98Mf7BfulNqP+bvwI3TE5iv8S2llixwhWmO6RMr
+IONne4zsIt6drkt1sPS6ucakQOwR+3/vj7dCn8wP83wBRcvDanjxv1yNily
V4LXO2sG7wbbbnw+wh+A+NocYfId9+cw3tvlBrYPsOX9AlZ586fhNjh7fDzy
C+Kdk37OvVkHmf/qflzPvc7ouiN4Ie8hgzuwpyLdT+dywZV/BtqKsN6uOhFH
/4DnGz+suEjvH7SWH7AMZFK6DorOIpifUvX72zPAgWbG3nPgT+6qLhYjYO1c
v2dGGC+/8qSOIZNJRZpWX9iN+1copKw+B179NPs7Hf+95NSX9DOJ/eJ8WtfT
YTEpFqe69W2sT5X0/h9x4B6WX+AbzMfoHc6OD/TxBkE+R1wvLHGjQTEI/m/F
p1OB+FMrblYeAT7n3chRBA4QG8h5DWa/32KD/JB/KFkqGPHfK2JhI71/WCoV
xQI/2nZatR/2FMR4vO8Z2P7JUZ9R2IvU4p2uIofQ3t4reQtwvElgurkv+FlY
YZIM/DuUP027Ejy23Ld0AvMtw7dWemEI6jm2wcAf5r4TdAfTcuc22E8UL4vz
Dnj2uGoiJ85X5Fk8POswk1oSLF/hYQF/4Cr+4Ah+KHg3xBbzH8NpU58L/vgj
5soyMLJe2R/w+6f8F90RDzxRRlqGYj1uMPtP0fuHKZnkDLAptl8szLf25NOI
EbDGW66vFOajd9zD3zAM9iAfeWEM9YVQ9ITLOXCcS0aQN10vjWRt6gfrZEf8
DIU9DH5fr6VzhEndHVqybBL3Tx3qkIoHt91xlJLD+A0HDy/qACugub+Yn+F+
4RlK4YjXuR82bcL8pfWWfYsAzxNgSqWhPdMe+/evwSmvXnC5Ij+Nd48+k4pg
Umt+M97n4vqszqRSFnidzHnNlYgXlh+UrjwDn5qjefsSjk+1vUgSicT8ZTq8
1aXrpVafcF/wUG3V+jz0r81jmm8leJ7pDL1rOJ/jzTWXhVHIh6OzVPXp/NBk
bOoOPpq/IX0C/Wc/lwFrC7tk30X+pXUcnqPY79HbPdh7UZ24gBO48KsobyPa
o1/zyQN7cH0/IgL7mVOzdegPuCup9Jch8lfp499tltGoX+gXmTA+96rUpxng
m4JpHK7YT/FXapSMgHXX3nZ/gP5WVLzJNjyG8YRX3wlEPvMqP3D6HJhp9MTr
B9pfXMZ/pB+s+tKapQ3/oNOlznHmP30e9uRXbO4cD5ac7uX1FvWrcOEXkw5w
f/6X8ErEe/q1N6UY7MffPrvdBPsIyF8lEQkuyZPVkafzQ+4T/jfg3swTJdPQ
/4Yct2mrYpHPfMzKZGGfQVc4vrLAJVR4VzXuJ5Wd/u4ZWNYx7PZrjKcpQ7dW
5ASTkv8v5WsA4mdoetttXzD7/Sq6XroUlFUJZr9vhvG1nF+SuDCOSdEYgngd
lXI71B38QrrmuSG9nz67ee8d8J3nq5Wz0b/2pGFHnnj4x8oQRwPMB9+KSCMn
8PmnKLhwP1SlanngtzMjvL+if91xdSv+gn3oxAj7SYj1WmCVwKQOZrtnvY9A
fmD8nsoAX9qWlH4f9XDv0f++jIBPeu4Veod6JylyQ6vhSdiP2ds+btx/HYZ9
DuwcbycWhHp0MDSsuB984/mFn9Kw79SQZZk6p1BfVJSttoT9GAaXn4wHCzct
TGYiPg4zHQ93gB/rrPF8bAd/ODjurZSI/GiZedIN9bTpgWSHSPC0rvytBlif
cX8VozfgxL4XfSzYZ5bvS5VVp5nUtm+e5luRTyz3+okHgb9VrVufhPmj36ur
A2eUdJsdRrzJ8cidEklCPqE3ophP9nNjMPeKUZ50zA/93lIleNznxxMT2LPK
MOvxwjOYz/3fNnlgPp22rSxyB/tMLvvZjPa4XR5evgN+NmL6yAnjLXJ0TeBJ
ZlJpny2Wvka94mr/55ATOP7mwq3hWO85the88sBaK4stlXC81EbL/i/47pv3
V65hvt2tWgyszsKe+p4fzkJ/+C0OKmeC519QzihC+xWbBJb/BIdiu9qA+O+9
8dY8o3OoL/ye/7iC+mCxseXvc+BnUU/vJ+P8KoOvff3gbUGT+xsRv0abQt/o
pGD//mKVywSOC69b/TgeXPlI1OAi+kO/h9YBXnb87JX9WN8AnV3pSqmoT7vs
cjvhX8u1OOMjwZlPFb5yYX4a1DOC34AtH8c51cH+glQpz1XnUa81/t0nGwN/
UH5vGwRe1eSxTxHr16RwaEMdWLL64stKxJtQOSGlZRfgX6OJTzwQf2VkSkT9
wCKnhqz7cT+U43MfgncGy/bew/2ipEYmFl6E/86o1Y7GeihKJPa6g+nXIJ9i
fmkV7A542Z/UXCvE7xixhiqeS9gfTm8Jm4Xr1ZbtuekEtqADDObDM3fqYh64
/esnXU30J4Fx9cRfsHPijIOqmA+dxYZBVmm4fouJmyjiXa/Ax92Z4EET1/3z
sH9N4g/f8pM+Hn9N8hiuX8cnpm+UzqQOM04sOE7XS3OR0cFrvzrlLaT9gdd5
2QBYSkC8gw/nG/JM8K69zGTv2z3hX7QMFg92eMDp0475SONU+9xxmTyPxfyZ
crx6pZSB/YyudkcZ/G38r//DSHBxzJ8XdYinq+Nn3HgDTuzXvr8K47WczLu4
KhPj+Xgp/yvsZWrcNDYIvGCpzIUsxNec0T5mHfhxwIk1cvCHtshg92VZyIdl
GwObcZyDfrEIXN18yYEf85U/VLXuIfia1I+EChx3GtwuL5CNeuHKyTU/kU+5
B/4K7wIvDAvdeMYe/tB7cXYJ+MyIQpEW6mf6tR6e/1DPaJSLiUcxqLkf335y
AqfWoYBGPCrtDGzKAzsoK9W4IN66f1hU+RfcuvTQdiXYI397Yb7VFcSnoStP
TKPhD61WFzLB4popJVsQT7xbho7/BH/WFP+Qjesv7jpy0Ogq2msLddMCVzWt
cU8BD4j4RB/F/fwaa60HrpLnnfT+4fluam0O89/7c1i/2rqZcgngttfXa3rR
fsDTzKWd4K10QEW9tZzeyF4j8Rzz3/D4w2gkeK/ocPJ1xJ+gqpCPb66R/I7z
pSqXvlx1HfHlv77CGZjvporS+0HgKYHqI3aIJ6Hldnl1YAG9J23FsDcZ+jXW
XOwnWpKn76b303dOH/MD07KvOOY7qljx4EPwtR9Xx+/Tz5cKn+8UyGP+ez8d
578v2Gu1C9x5/r/n8xBP+PT+ri0BD8Utn6aB/b9abo7M7HzYX1zR5vfoT3eO
kZAzmP1eGM5PuPKJOx+8gU4kyE903fMXfHfNXVc/ul7KWN5tdYNJ+Sdkz3fB
/CBrvMgEl1MmR2aC111yqfgJ9slI7rFFe/R236gA+U5QgMsd9p+agj9wXbHH
9FbMv+FZ9egBcER2WdhZej+d9PrA2pvYn60Z4yjEeqQl7t+RAPapWNBeiPmk
Hy93gunyjgv5gH4OqXyLScnZvnIVQntZsWZrosB8utjZYH0sjw8saQb7Hzjz
NR8csThkpnQhk5IZHohuQX9zIqVGggrJ8z6M1zb8cWcdmP1+HsbLEbbz+bIi
JhUznd+Mzhc3Qqbf8wM/PHrF7imdH4LTrj0Ex3MK7emn/YG19pxAMdY/6vmb
Svhj0cF3UbvAqN6NW9Ge6wHW/hKwWcbWb56Y/7n7Fm+ffZtJbdYI3xyD+5f6
ooABKx34ks6P+OG+10YnH9zTXy35C/sjfu/v0tPuMClbOkCg3tjwK1zQGqwY
5HN5DeoT712yM7PAql/rfc+hv4vdng3/BGvwexTkYPxV2z07jEqYVMCMme9r
MX+jQxN1KeAKebktnrBHuuwbAL/R8tfciv7XOurnrC1lUuyNOOw7wL4zOQHs
9vzSs1ew1+W2oZGd4JXSfds96P20jcg+5TLUF5O5SjbYLwdZ3d0WBf5hV+PM
wPlSFg5mzeC80YLFsxGfmjaNaUnfRX1TeEPHGO2HbTyzKhhcYteTV4b1ljFW
FqwHP88IXN1hDn8waJwhWo7957HSLC/UF1H6vt/9wJf6T57vxPrfaZz2/iGY
KaliIoN4/l73ep3APSa1h7MrgH5+FaNjUrYLTMuH77H+alqfr5Tc+1+90q0e
dWZ2BZPyuzW37Qj6n6C6IsIZ3PGjalYn5l9HudIvH+xNGyrtDwrbtk67j/1C
SO2TCKxfktyUqTVYW6QmyIuul1C3Z4HZdQPtD9KaUqNgLHvMPvSPfk5l/AD1
8kEP+xN0fpAI4EgFH6AfTNP7B/GF3wbAj3PePJRBfZ8mdrN9bSWTUt779+lG
1G+myyyeJYBfXks+kIR4ML50sKQTXLQMlQOuX33tcLbyQyZ1pcB6nQH6Y7lY
OikKXBynZ/UW8Z2OQ83g0od3nR/BHnL43X2lq5A/Tso+a8b5tnwzXILBrBU/
akRh3xzzLm+sB3+UtdNTg7/e4NXTEH1E7NsM/sDTLuEPfiO6fUkBrU9zBy+s
AtM6dgPms4iTMX3RYybVyOU6Qxz1myvHna+7wEeK/k5/g+Nzp21pKwG/OpJ7
xRb2UDo1XDv7CeKP9KdifszPQGzkbWcwXUbvxfzz/5LLzgcvSdb7ILgJ+WG0
LnFaNZNKEpS7XoD84z3iFWYNFijcOucT7ncx/PeeLLBq0z3zfqx31dB/TqPg
Thb9oh3yw+AGE+MaJvUpRLj+FMYvPNCllgqOO6xyQQnHa3vDVn4B50uffOuA
9gJ6lvHr1jKpIP+u6yL0/uFj+d8E8N1vET9ysL9u6HQc7ARbHzq0/iDsN+jD
eKvyUxyXzFLlQv+l2pNrosAb5+6dpmbJ+PecCFwetIhBP08Ia3mZKf2MSTWb
oxLH+GXe+J0KBl/pNZaj95db3TgO14PruVLcPtL5oTF3j2gd6nd3VHjoj+Lz
jY7+YIsGy7bviP/v63qNqsB7ZsU/K8H68TkFqSyqh730VG9zhH+q0S/wgpmv
zvHtx/Huxw/5SsGqLw41tMMfE6pc/8xuQP2m+FRZHvaiU/lnwBk8a+35LWmI
H70VF97mg11ydq9bhfowqVyretpzJrVik5VcHNZzXVlLkTU4rFRQlsL5g3cO
ZmSB6X2kLOYjtVjg5Ci4s+lCeQ36Y1h4K8T4BfPf757g38MFlt6p4IWHmkbe
0s+X8r/afwHz0w9a4V+NOmEGuo2IZ9Gm8dpb4A85q1VOgn/s17c5iPnLulKz
vAs8928f12zMl1X2rvkqL+HPRv7xWjg+lcE5FQWee1U9s4feP6Rn9De/JM8f
0b7tJZSoTbDPV7eKK+j9w4X3j4PBltd759ejPbaOAt5UKbS7Cf1zOit0WfQV
k+oWDjjgDP9gv9cBlrS7OW6GeFKUaHuo6tX/nue4nhzxXPQa8VB62eLX6+EP
8Yl2u2l+natcYQF/iFUwKAV/+fAzpRD25H68QYn3DfLptzSfdNgPf/QeMRdw
1JfyuHoc37Doz5wb4C9v96ekwl69w69OTmsm8Qv9oeUKa/A+AbHZu5zhDyhf
ssBhvLfcf8Ef/YLDH42CxTYofWzB/AizxG4ZtzCpqz5yf27T/nCwIi0VfGSt
pHUq2sMo476A91k+3PQO/RXfNxGk+5ZJHWpcJp9F10vISifBL26nBjzB9UF7
1Wy7wJUc55T8YO9S3q/0VVqR3444zllG7x+wjTgKvrhmI08l+sM1NmNZC7iE
syPNGusr45Y/Z/U7JnV/WGytAeavZfumiWCw1OWRqJPwP/q9rXrw5msb3jpt
RH4YDH4l2gZ/rZbWSjSFPzhKVvmDAxXrD9zQR36wf1RQBZaRi39qtgH+YLvj
0qJ2JkVv73PRXrfNtBO7wXReaMP9E6wusUrBv9we+wWg/zoWOrt53/+vnu7d
1LrZBZyom5ehh/lP2shcfwP823/y02lcv85YUGH6B9QTnpWxFchPgwZFIjbg
YvXxh250vaRvzZsN1qUFWsQ3w3XfxkfB2/egEkV8Yz4/8sm4g0nN/C1kEo77
p+nIvEoFX56ffPMy4hv9nu8XcJqo4awEQ/iDuscN3U6cX9n97i7iweonv86f
BNOvt7aif1bKWTFd4NX7f8T16hL9vAv2zqtbX+tE9HNwvqyO/CJTop+D/+l2
RD/vZlL060p/sF5MfaFFTPBt9wcOG22Jfg5GFbDQZTfRzz8iXsHsp6yIfg7+
OKY29RbxYrVW4rP74C+XQ3I7dhP9/BPq2ZwLo0nORD8HFw4WqYrbE/38E3n/
DeN5pzA7nLuHvO9nR/RzsPKx+V/GLYh+Do6pKYhRtyb6Ofh9705dMUuin39m
UtPpQgrj05QQk7wMTrxl8NJnM9HPwRNrYIheRD/vhX06SslVOxH9HHzHkLO7
A+0PLD3X1gsWY322PLqR6Od9iE+fZrYYGRH9HKx+relIrh3Rz8EdfNde0c+v
L/LznVbox34OeGQX0c/BxZkaRiJmRD8H8xqUpdm4Ev18gEkx7JyFz6A/5jzH
TJhgWsbfaU70c/D2E8YCjrZEP/8Cf8hM+BVmSfRzMP1aubsV0c/B14Pd9r+G
PWI7PbhgEPPdMPlXw4ro5+C+H1aGzq5EPwfTr+377ST6+VfY/+QJXm7Y+9aR
RVkOYPo9nX3biX4Olvj8aFmrHdHPwecqmvmE7Yh+PsSkPLW0GcJYD76BOMfL
4LQEpS4OV6Kfg0Wm+dvdsCb6+TfUj80yZ+O2Ev0cnCGtPZUOruycuaAPLEm/
0OZC9PPvTOrUvPnbf28g+jm4QLud1WVC9HPwdrXpRz9ZEP18mEnxqDO2HMX4
Rd8sLQ4HRxUImdprE/0c7J0yp/qHCdHPfzApffs4iVwzop+D2b83RrxvrDvt
/RS8ZBaHW68x0c9HUP89tio9vpHo5+AujherXLSIfg5+7SBbUA17jKjiFef/
iXzCnT/MaU30c/C9EztK6eeHbP0c3Ck1L/2DHdHPRxHfLnEH7nYh+jlYwDn3
aqUb0c/B84c0C4StiH4OXqHwRl3BgejnY+CjIk+yLIh+Pkbe94X/JuanHPoB
Xka/EL+V6OfjmP+zVjJ3NhP9fJzU895EPwc/VL5ssgPtb8heoKz9C/slRe51
RqZEPwez9/EuRD8HH7bj/OtkQvTzCazf/CC167Dv0fPH+8LB7H2FKdHPwfR7
fYdsiX4+if0aytplxkQ/B9ecu5t80oLo5+AI1Yb/VsAfNp9MixP+zaT6nXoO
ODgT/RwsvOqbua4Z0c/B7OcslkQ/n2JSsvqoJBF/Z0Yv3uAGpn9uYbKF6Odg
OVTbdDxi6+d/mJTegXUhzzYR/RwsOCaaMm8t8ldIwsR1MPv3nxpEPwd3jMi9
TzAl+vlftP/xm4nUeqKfg3sv356bSTEozwPcN3+AdVp23HmuRfTzaSxqoskw
QMuS6Odg9u8tHYl+Dg4sr/VtNCH6+XQWJVGgyf0c61ftIbIlDpyTpr4ox5Lo
5+BdExJdeTZEP+dgUVWyoiYmFkQ/B4e5aR0Iwvowt53hfQ0Wal/3ZdM6op/P
YFGSHc3G/BuIfg6e+CazztCS6OdgP92AXGv0f7Xt3IfCnCzq3K95h7soop+D
gxWTFg5qEf0cHOt32srdmOjnM1mUz8KvZ1imRD8H06/VCuoT/Rz8QjLaQsuK
6OdcLMrp1uqHZoZEPwc/9dk1kmlF9HPwgiWI7FgvrXXnhf+Avb9VrF68kejn
3CzKMz73t5Ix0c/B5Q1HfyvrE/0crKfdUbYD7Q+oL2wymMWiVoXtcKvdRPRz
8I5LZ4q6TIl+Dua4m6rjbkD0cx4WpUkHFlx/US72eBxY9PIu40UGRD8H/yqb
87fPkOjns1lUxbtyf2sNop+DqQ+CMq8NiH4OlrM53THXhOjnvCyqPSQ+QdCI
6OdgN1E3B4V1RD8H03X3YVmin89hUe+UOmQkEP9yGYyPPuCwechwxkQ/Bx+S
1vE4uJbo53NZ/54HGRL9HJyY/PTdAtQf9Gvvt8EphqdjFSmin89D/+K2MSVM
iH4OZu/ntIl+DhbdJf/OHPPFx81j9QdMWfq8GzMm+vl8FlVb49DSpEv0czBb
n7Ak+jk4f/Vk/ixdop/zsaht2wasV6gw2DrAWTCtK1w0I/o5uMB2MPWkIdHP
F7CookBDpzMqRD8Hr1ly5hUP5pt+TPgBbCb35IGWLtHP+VnU8R3DXOdMiH4O
nk8/KNxI9HPwnN4o7cVqyA+983ZILWT902/1iX4OTl+aeqtJj+jnYPbvf/WJ
fi7AonjXs0SNlJEfPhxd4gvevwkRRZPo52Dspvd2ahL9fBGLiqld6tpjSvRz
8Nph7hnP1xL9HJy1b2GxCuyB3qfNEmRRrnqPuHjViX4O7sP2dLks0c/Bomkn
L95RJPo5WNBqYYgu/BPl037LxbBvxX7HYHmin4P3Louu/K1K9HMwY2nZW1EN
op8vYVGzL0fIdcIeNlSekD4H5j6vlRCjR/Rz8PfzDzfONCD6OYP173el5kQ/
B++IVuwbMiD6OVjs8J/gbxuJfi6E6y/IihWZE/0cnMaBntsS/RxcsuKCYLkx
0c+XIh5kf+e9gXi1OVcokgXWt70TZO5I9HPwrGuGN7iMiX4uzKJKu7qutm0g
+jl4zvLPU6E6yA+ZiVqVYPp1NCtLop+LsKgnnXU3eiiin4PjB7ABtCH6Objk
pJHfCoznTsrs77OWsagN9ANLiujn4B8HI5vC1Yl+DmbXrypEPwfTvyNda0H0
c1EWZTv/XPQmE6KfgwUtr15JoIh+Dr4XVx+/WY/o52KwP8GIaE89op+D2foG
/LE68pxpP3gJWzgn+vlyFjXVslKvy4jo5+Cbak/MmSZEPwc/T1O71oT4wgzm
41ASZ1Hnu9sk20yJfg6eRf+Q2IDo5+CMwXNla5yIfr4C8XGVYXId6snV+46V
sMB3w84y1DYS/RxM1zkp64l+vpKcb0X0c7Aq66lXmTnRz8H///7IsV2XnBdK
sNjfHcg0I/o5uO2t3bIsI6Kfg9mfbzEh+rkk2vuWKTSK/mu5CC50AtO/G9tt
QfRzcNaj/MFBW6Kfg2cUrj/11Yjo51LwJ0nFWbnIBwM28bUZ4CfjCsFvbYl+
Dv614P6OuepEP1/F+vd7YBWin4PdaWET9nJxI1dYP5j+uYrZFqKfS2N+RUM9
rSyIfg4+IcupuUqR6Ofg5JXPf4YYE/18NYsKF/k7Mxz2MKkrvDISfCB1ZquI
NdHPwSrlDhFjBkQ/X8OiWgN8DXZYE/0cvMBG/PhW9D9PNan1GXjxUPXgWQui
n8uwqD2nY560WhD9HKxIvxBgR/Rz8An51u4o1B9bZeacWiiLeIdt96y1RD8H
z98g6NllRvRzsAvCaqQx0c/lWJTuTfMzQw5EPwcfon/Q6kL0c7BsMH/LBX2i
n4O/31m7bocT0c/lMZ79KamcFkQ/BxerxQ0Ww199FqcOjIAr1bpqfWyJfq7A
olbIrO46YE30c3BF9gX5UXOin4Ordrwqpll0Hn+GjiLr33csTIh+DrZ4fvcm
/XyHrZ+D34p7qk8YE/1ciUWt/Hpz5DLsq5Ezxj4STP8czmcj0c/B7O+DWBP9
XJlFedSt7J9pQfRzsKW163Ta39n6OXj6b5trG8Dyv9J+i6iwqOq3Bzj9bIh+
DqZ/dzhqRvRzMJPewFkT/VwVHJQtow977RxaXOgOZr8Os57o5+AQnkXCWymi
n6uB6Q2xIdHPwZmOGwROw54TexI888DLOos6DPSIfk4fF2MeClYn+rk6i7rO
td1nTIno5+ALR68+TIP9bmjnFvsJRlYoeLiW6OcaiOcHxCs3KxP9HMx+f0CP
6Ofg0hPnhTx0iX6uifxlKlqWDs5oFHkUDx6zS5i01Sb6OfheV46RkA7Rz7VY
1H9zhF+8NCD6OVglqsH7C8a/ueZM0Bsw+zmNGtHPtTGeJL7ca+pEPwfflZrP
W6xG9HPwwpdCEebIfzPvz1VcpsP69x0GKaKfg1W/jD3SMiD6uQ6pD5SJfr4W
/rCmbfgU4sGd4qjP7mANszQRv7VEPwe/Px0d5ahP9HNd1HNJFw9bqhP9HLwc
091MEf0c3Bu94CEd/xZdOx/7F7xtwzvFACOin+vBPvUn7Sv1iH4OLlbqPDuh
SfRzsHdJzVoX3L86feF6I4pFdaZqT2zTJfo5+OCS03+2rib6OXhLFNeOtzJE
P1+H889OsGyWIz+cjR2PB6cW5ZQZSRL9HGy7wWzk1yqin69nUVen3pgnrST6
OTjb01JlvgLRz8Hr6R8syBH9XJ9FXY5EIFEl+jn4z51EkaWKRD8HP4masdxB
gejnG1jUq4tSlwoXIT+EM2z8wCtTqQWxq4h+DqZ/jlS5jujnBrBHuoBcS/Rz
cPGf5Gm/VyA/sE7xlIDHDgRU71hD9HND7FdilZa6KRH9HMzvuTQ0Q4no5+Dv
burKE+jfgC/Pg7/gyEv1156rEv3cCPs155oVJYpEPwfziTP27ZEl+jn48oI9
zn/liH5ujHjw1+FHtyiDot+CSAFXXUg3m6dH9HOw36wtXqMU0c9NWP+++6BJ
9HMw+3s7sJ9Jx7NCneBAkwuLrJSJfr4R9ee9vf+t1yH6Ofhl95jalDTRz8FG
Bf5Td9GfPKv5jatMWdStn3M6z0kQ/RzMtlMdop+DUbWJBcsS/XwTi/qgEnLw
Aca/1Tg62g9c7zjbeFKe6Ofgx0Jy+yyMiH5uhv3FhVbGf4ZEPwd3BodGjGoR
/RxcKYoCEetdrnNxzWxzFmU1mryvQoPo52D29y8kiH4O7mtaPaGvTPRzMPv3
IGAf5UVdVhYsqvn+gPJuWaKfg0N6ci00JYl+Dh4KsN6WLEn0c0sWNaLienIE
8yu2Ou5cCvgdypRUXaKfWxJ/X0H0cyvsf012FsWvJvo5+HnL2T06GkQ/B39d
Kf47Vozo59asf7+vliH6OZijybOdS4Lo5+BBXmxApIh+boP5/mq/5zTal1+0
9EcQ+MjpvR3zVIh+DjZ5N77wjCzRzzezqJlHc31+6hD9HOwYMbalFPbTyXs6
5yH4Xfbc6GxFop9vYVGb9uZElMsR/RxMb/eDDIl+DvbgXNp8H/nuNAev62xb
5BvelasOyxD9HEw/p3FWJ/o5+LBw/akz8kQ/t2NR19ymXe1SI/o52PnUufSj
8kQ/B9O66Y/lRD8Hs7/ntobo5/Ys6tnd/uk/FIh+DmbnDTo/oA4dAGuwX9gm
+rkDi51nligT/RwsOrLHNkSO6OfgZlMbTg3M1+aPfP7Kjoi/BUsC8mSJfg5+
EGwUx6NI9HPw1Rx37xBFop87sai8yer1B+j88O6YVDB4Pf2gSYXo5+D9HqcG
D8kT/dwZ9is/riIlT/RzMLP02NAjGaKfg9nfKRBnsHV+ARfUd/QPNOSIfg6u
vSG6I0KC6Odg2dl3VwUpEP18K+br5XiUHeLToieC4c7gvMrJa84aRD8H09/l
eShN9PNtGF/SkRmOq4l+Dq4vsHrji/WpLo/XyAKz39fTIPo5+OvMXVHia4l+
7sqifi4Yr3quR/RzMF1m3cX1dF0yAOaXt/gcs57o59tZFL2NZBkS/Rw8gxa8
1Yl+Dl6pH5+3W4Po5ztYFP24WQLtv7kifDoKbPbmarTHBqKfg4/zUpkHTIh+
vhP196Pe0ihzop+DD6WeXpwCez92KcmkHtxwfG1RgirRz91Y/9631Cb6OXh2
2b0sRS2in7uR/IL8rnVmzrRF7vBnuQ8TBbpEPwdb9P6U+q5J9HPwPI++2bfX
Ef18F4vKtfkUbLie6OdgU66w1T46RD8Hu7TfbJFUJfr5bha1Va5LW1Gb6Ofg
nWevvhdaRfRz8AOJaX+T0D+TsFTHUfC83YdVuTWIfu7BouZ2+/DlqRL9HJwR
5O16fQPRzz3+tx6TB/kX6HoiP9xTMQjTJ/o5OFbV+eMlXaKfgz+2Wio26BH9
3IvUf4jfeXtjqqPA7M/5GRL9HMz+zpMB0c+9UZ/M0hz6q0z0c/D0LDX/fXpE
PwfPoB9MmBP9fA+LGm3MWZOmSvRzsBhv43I/FaKfg2NysXExJfr5XhYlZ3+N
l96/ltsvEd8NfvY6wWxYn+jnYE36w246RD/3gX8OdD7boEj0c7AFl1HtdZzv
Y3GyJR/8YQkipwXRz31ZVE9gah3TlOjn4BNHTxjlbCb6OVihpCf+D+ZDzHBW
wiiYr+FK/BYtop/7oX7uEr09Ykz0c/DEy3dpsWpEPwf3n7k1x1+G6Of+sOcG
pVhL8GGtZconwXcGsqU5dIh+DqbrNm5Zop/vY7G/A3JUhujnYPb3U1BvySsm
9zXv+1/9ytbP92O/2/U3/qoC0c/BH34fPc6lSfRzcFrukvx5dH6QmpcuegD5
pnD53zoFop+DXwfdb4xfQ/RzcJhh38v7KkQ/D0C9Jr0l4wviw+llR213B5D9
qgLRz8Gd59wtOLSJfn6QRa3xPt/lr0j0c3D8J5efYSZEPwcX5M9+tQP7r+/8
FyamBcLeYAbSK4h+Dh762x3Jo0z0c3Bk5KptL5SIfg7mj1yTbgl7y+ARuGnM
RH2amhTuY0H0c3BlBwpgPaKfg78GecZMMyL6OYtF0Z+PbcPxzdNO7D4Jpn9+
lrKZ6Odg9u/f1Yl+HoT1+K/x445NRD8HW6fsmBduTvRz+jj9/q4e0c+DWf/e
v11P9HOwKXP9DT1Nop+Df+xrCammiH5+iEXtME34Lwjnuw0wHvqD6e9UNSsS
/RysfuxNjJo60c9DWNQjqrkiTI7o5+D7fPve/0U9sajrFLMUTH8dNNyA6OeH
WdT5HL6ER9pEPwfTn82q0CH6Ofi3sKhsA+y5uoVHfnooi9L78zJDV5Po52D6
c7qtxkQ/D/3f8ye2fg4WORkZom1C9PMw+HuhfcxH+JdEvWhTKvhTKkfKRQOi
n4PrXq1k6msR/fwI4n/zQpfFckQ/B4u99N3Gjfltrjp7vAscdgcpCOs3pbCe
qRLOokp0c9W9EE9y5Drcj4IbpqGywPzZyhy2aQE/EEPFiPaPlc2nVkdgP/Af
q1oa+/cbUmVyh8Ds95FwvZOEvXADePpEyN8e9I/Oi2KRrH/PLbE+WjejR/3B
y7nKRmci3rouU/pUBWZ/nwrzORfb0kVRsH/948k6iK+lDJ8Hu8F/ypouSoEH
rvzNLQX77hrJ7IT/nsu+mMp7lDzfhz9V8BsfdwFn+a2d3Qx79+brOXgD7Dd7
zaLN8L/F8yLdpkez2PvMbIyPLvttwL8ijnx+j/P9eB7oZYO7s88/EoM/CnNv
lR0Df+uAo6MeqeX8LWRyDPXrUb+6W4uRHxLjuM+Dl8q3r+RCPSY+TWP0C9ic
fkFcBPlh6nW37nEWpa2+94kn8hP92vvJ4yQfIL7lHZ9Z0QVWPxHe8X0u/GH0
Rq5KDPZXp5xO+yB+hI2YpR4F20ntXvUV17PfCwVPrr1pTteLW8NCDqyOhb/S
L3jDvngPL91xCPx2nUT+TmHkh4HHlg1gtq6Ieob93sAJFrVBYZ6cCOJDTM90
mX3gf9+TRn44cHrJI7BHwL6jXbQ/dK7lFoxjUfRjjwLMd8KHdyO748jzWOy/
dNpZXaXgvldnng8jvvp48z7njYf/hP7oegT/OtNSfM8FbOrk3K2M+697Y3P9
BljOYVGnJO4/2PT93PQEEv+XID/siIiyAffzmOqk0/vp57IHssFO56IOmuP8
H3XPto+Beec+upUCTnvqaWFyEvl/9VRkIear0X5S+zz4a5Gq+BL472HbFOlB
cPO9Rcd5hJAfqvSX6J1iUV7HVv9mYHxWlZ0zT4EX6UQ556C/UxXoOJhdZ+F6
ebMFHSqJiLfLsbDoj23Z3YajYHrfxaT3DyUO5S3gLd7bBVsxvhvFYzmrT6Ne
3fEm9jLmn7bjQ+C3ydN3S+M4903lqAbw7LS8iAjYK/07cbEk+OcFC5HrdH7I
9XXdB7aqSI/ixP3o74Q9ArN/H439lp5GmpbgGRYlucxS7RPG455tIu0B1gr6
/f4/ev+Q+VmwDLydDrCI73Qzc5Kx3+jSerII4/kut/i7C5j9nWPY0+ILlR9u
gHfcDQ6j9w+PUrbVTz+LfHP0+gwxzI/f2akyG7CHzoJHLOTHDImEK9lgxZVS
C++gHq5N1EweA/MIRivfR38C6B82nsN63bz/5RL6Lx4f4H8ePHIchTn6vxkO
NQhe7pR84xn8K+j4zU16KSxKULBtPhP7PaloC61T4J9j1swXuL4pclCqG/wq
ZJr1efSXa2GogGoq2qN/Xofzb/GJcESD2e9tLEB+CKn+1gJmrL3z4gzsKSrY
/f3q89iv0z+oXwp/YM2oOwQWkFh+6jbygRsSdgO4LDpyaArrGXNA74rYBRY7
L3Ghv2r72pP2gW+Om23P5oc/+CJhgunPqCbC35B+fQUvwv6He/zy4M863ndc
PMDVc++f92EgP3hsMS0DP2oQ0LqB+HBm1w+NOZewvyj545IGe6geiZTYCrb9
IXxqCP5HP34pAPuWuUePI76kYjk40lj/vj+I8w1dvIdswLfHBaZ1o33WwO93
2eAP7U/5Ly5CfuhLrR0D94hXLCxchvxga1Biks76914SxjNug8gGVlnzLroc
+6MsqyOnB8HvrC5kxmO96e8C611m/fuOMuLh1KZ7Pqcuk+fbsJ+cjXBksN8K
99gsxDdb418mqhks6o2q47wRrCedVqPBAufMB9Qw/zf0VSXegnl8svacQvxw
WtfEvyYT9qWkJcYDe+PW858WAi5xnmpZiXiiVc8x2ECz3uK5DNizq1beO7Es
5JvJLWFDmN+5Gqa1+8B8K4eEn2L9S1X7bj8C0+9ZdWN+B6qCMgWzWRT9efIa
jPdc5ZJTHmBT8UmxZ5jfCrmq0DLwNsObbS9hv94y2/fO+Q/x3zR2YiX8f/Hq
v45bwUl7O+a9wvxuLDlpVACuOxeu2oD2/OgPGVxhsb+LdwPzJbzi7YrN4I1f
C47XIX/XigUu+A+sIoOVwngm82f9GQN/UNQZLYT9itOCxVUSX7E+DQyr1vPg
Zksv+Qx6P00LDeBPO+bkduP8vOywIr0c1NMZ3LpcmC+HzGUZp8ACRbWdp3H/
ML7ak91g+nGULr1/oDc611jUkeXXndZivVp4Z+6JBmtuf+hhi/7zpibbvwXP
uuHS6gd/pl9bWXOdxX6OEEDnB84PKiHgZz9vp8ym6yWOEPHn14m+jfkuPzlv
/vJc5Av6hQqc3z1VMrUP3LjyZlYb7CFh0nbgEZh+nHIB663za6RFMI9Fvdf2
2nQM/uITffSxB7hR/N2vw5h/+nc4ZWD2exm4fh39wYJ85Mfa2E0PMH/0e/Bb
wezvTaA9WgctALPjKOajLviCJ8cNFvs7iFVYvx+9hvabwSpHxAUVET/oz9T9
B9acaxWlh/kx/RiuPA7euPXiTgr7scP7BMQ2FrCoy2k5zbKIl1kfKuZdAO+9
uuSzL9iq3fn3ILgeaUeE9ofWiT69m9gPH7Xp6UG9Iu954s2p/yvqvOOp/v44
nr33uvZKEtIiafgolVUaaCuSvmin5HNLyleloSFNSWlISSGVkiZJiEQyGkq0
iAZR/V7n3PN9/P58Pu69n/v5nH0+z3PeByzcWnciAOnlV+3woAlcjemVOfJX
vKoqyz4L86l5p6ZogzMrVqVsBdP4CLhfEve4Fqy+RczzIv5PtvSi0DqbtR9I
35xHXiEbwFMcb1zxQv4tIAGXwM9dgweuQHom+K0fZ5rD3m/jes4+eoNXg/XI
i0P0J8F37hs/AHuWuOWfRflXLwhU0rkSya2OOaFsjfS5dbNPzz9gVdnwfkuR
H1899r3PAwtJYDWUR51ro6oVc3F98sIG17t/5cU9fzB5L9NO+ofsdZcvgXtM
HWY64n5Pusgni1/F8yWcru7B74sv5uz0AZM4n8fwOXlNdgY8ZZjKgr2o32bp
7Yu7wKSdTkd+kn0mHtcw//vid6AF90c0TRK4PslDOhr9iyXZ6AdObdm0+w7u
92nKP0bc9Ug6LuxG+kvb/ZLfB37veFXuJz7PsjnU1QR+M2ZVWCXKV+3hse/t
8yK5fIO1Lwejf449+KpqK/hvy9FhSvKoD4lRd2vz2PsXpHeQuWqm9Y1Ibr3K
QYMI/P/2PXnHNoADqPDX5YbHz9xRDt5/Z2rHB9xv044f60xvRnItN+bMOony
QuIsrAZ7kBtF/Rm1dYjPA7DSG4mRf/C8Lf8+cdHJx/jydHtKLdrjxM3L7ELA
vo3xK2bj+0WqfQxugI0HjviyH+m9WjlZTukW0iew7YEOeb8kdOvyBy8xT/4U
jPZxQmTzu0tg1XUL+rzG/xOvLl6A/o8E2MH/kbBuPmCTBRkv7JFenqtuXzwD
PpuhdscR7U3Xcv+kLjCNV4Hyemppb5zH7UiOhGXVQfta07NrbRI4PW+iwwyk
5+9/HBd9AdP9PbheenD1NO4O5udzV0hvRP76BYVz+8BC2nCgf+iQsn0LxmxQ
Jwj3kzn/kr7DXaTvF8meTNwvPacETKrvJ/QnsnM+/agFq1y7eEgNz+/UuqHJ
+l4kd3DVredCXK+5Wb9iA/g3pudWuH8ln8KCcrCZr2Zmljb6h6lBGab3I7nz
j/dXv0T5D/YWP7oavGxIumKTMvqHhoStD8AnJ5gWX8D1SXhlnQcY/730WLsE
7U2YW/3CEDBdN4f8IProBlhPO/XiFbSvHlUKY5QKUf7L7DyeoDyscMm1mQ+W
nY0WGOMNErbxMnhr2JWt+fh98agOGYkilI/nGKBroH94FPPNB0zq3S+kt5nj
wKYz4PkH1oYOxPXL7B8/6QJfaUDDjPokHBp6y+Mh2iM//w5n1Cfy3jIJbNAW
v/MZyuusgsOHvoB/HTw15AHKd7SN61auGPlpOvyekiz6hwFvwveBa3Omyb7F
eKbWMjrwLZiup9RE/5Cr5u3wCOXxbKHncFx/sPnN0dvAyjWhKkKMrxpNZlu/
AHsRoaKC+mDUJbApieRmBy4a1oH+Mv9CnFRUCVsvhftp0h32rRxMuttQ5M9u
ncrXpo9RHx9K7B2P+jlKa0X5avBqD87rLsYvy1LFbj4AF6fLDtdFfdBHw6xT
ivkwquso4h+UPQ6FgKcYcAVtpH9QaIm9AVYcHfitHs9zRG7LaqWySM5ernHP
BFzv8UGdBfPBMh/2TxyO/O+UvDv5MpjGGcPzknUzEuVsPRPqt2efP1a+4OAh
BuWLkV9R8bu1z4IP+j5XXIHyRs85AI97N7/EGuOzqd01HR5PMP+w2pcpiev/
/rHmVRI4b4uunjd5vxQrU/oFXHhPqGyD79O4thWYH20q3mWG8k/OudgHjj2w
5u9MpA+NWwXe/eujljaZPwg3xjhURnKP7tbU5OF65ByPbWDThJ1Jsah/ZF/M
C3AwOYAH5YOEebJ5ivF8nup5Z9wPaWeiwHTcg/t3XpFo+QS8b/TY0j143uAG
Z22zqkguaUfBZznSP9Q1SISDX/7+6n+FjJeeC78+AK9O2frCAe3b12ClRp1n
uJ+dVxP9cf86VVcfh4BpfBDU9/sVvnk3wP7523cq43nINnClarDX0IaP6D9O
zovdPx/cuEsq1gXlpfiRXcxlsO/L7vFkfrbmYekKiRrM/z7EP3BA+TMrDPP3
BZPlq6PJ/MHnt8dZsPnWbUen43PMChy7we6dRTkOeH7LgvGWns8xXzVW2RCB
/vnpzSbNY8/ZeidcPzpvk3gbuPVqpsR7pC8Jg8fVRor2r+H+aq/kN+wDL6fC
A/1D9pySt2CPNv35QrSvgy93X3N4EcmV28hNmY7nJ3EDt4E1giR9HJFe9L0r
WGV+v+0kfck6eZu6SC778LhpCijPTWdXLo8Ck3C/NsgPLQeJuU/A/V1vm/rg
eUalZniY1aN+hJOFjegfUjwdw8E6ZIMQnj8xudWiEOzoRlpS9A82QnVBQyQ3
WjFjchnay9UDdPuEgkm/3oLnOXLw3pcb4JxwqbptGB9MSAyoV2rEfDJiYmEo
mU/v+1s8H0ze+21D+02mRZfBY4iYRPn3ih95WuJlJDdkdECcDPHTO2r3+YLj
XE8sakB+n4qLiD4LtoyN3D0U5bFGR25pN5ju40f7i1n5HM9X6J/WnvpVhu+n
b57qfgx83j/qbDHS3w+j+jbwO77OKxblZZvyJnOX15H03J94pJe9orFaApi8
lvEg84fI4r9vwWSZtzXSXzZi8WeHN5E0zqczed9KnhN8UTFdaTK+3yx+sOgF
eJvt6CMfUN6USAPdhPnk/MxLr9DeXl/6MjUKnJK2ZOZ0fB4ctmHvE3DPgRHz
tNE+k3W7Zm8jRfFAcL+3gq8vCQfXLblwf5QC+oegGbMLwU1npI+Uy6E+BH6f
KHgXKYr3hfTzaN8yLPQde9+P51kxDy3qu/+Phw3nlKsqN4MNLj4zQvkqnrn0
z3zwjHlbQz0wHuxp/vPhMnh2sNr2DOQviasu8T6SO25IroT+YerEIl8w2S52
Eyz0fpdzFkxeJ+zH81lOijnZDSbrmBPRXs6q09zt2RLJ0eXCaB+j3Qo2HANH
vU7sWw4m05Y2MI0nhfJL1km4tEbSdPqD8ZFC5c7xCeAFdCCC+uA8fNg7MFnn
2S2D/mEUepoP6H/GDfW+iPTc7rRaJQ6se8Hx2Wz0P/kPJXtfgGm8ANSXJvvM
DzYfI0X7C1XRPwyd9DwKjGHhumyUn1GDPz54Aqbx+3D/ywrWZ5l9QntENp6i
f9XP10sJ/8TevyD9SbErBJPje66ifn2xXLhe8DmS4yYfGnQE6X/EQiw0FDyB
LuDWpeeM3AQfHT5ZvvOPgOs0GT1e+QvGZztvXohDehw3qhuyAEzCm9qjv/Mi
G8zAD96tkzqJ541Kl1eSbEP+xuTHmeJ5T+lgpgo+XkQObED/oDW99Sw4cFNm
SzXKy2/1r9Xd4ODn/T8OR34NOrH5nmc7W88hhfqgbJt1DEzPh8HziSuWHG8D
Z1XxBRUYr2TKhexy+Ropip+H/CHrTBLARo2rF4xAesYnHlr8Dvxit+beADxv
jvg4v+EdaO9bFmmWoH5iVDguruP/7xeV/kQNrgPLk4Vo6J+cd6oa2XYiPyaU
3U1G+gd35yluBH9wDovqRXqo/5z56wl4Ws2LHh9cv+Dbj/dm3zA+cLfd74Xy
9nXztqrwb/8fP+q0D7lXCCZxhP9Bebn/+cklwXe0j8o/+m1B/7vi47LkUDDd
j4b0S43ss+MmuFRi5tsapLc3OebtB9LrZsa3F0jPNW/dFi8Az9UfUNiN9DF7
0+yTBX7Yr1utAPlZ9vLfsZI/0b9eL+DrkT9iy7Tt/MDTyItGjF8s624bpoFn
lhw7vECA/uG5v8Iv8O3SNw/uovxFV/d2eXZFckEkII8Y+oeg+HfHwGSd8jGU
v9oKx6o28IesQ8/Xk/lDefUdl26U/4bwEmWUN7JNLwEcO2Zm4RbkV9Ac6aR3
4PZt8s9KpZg//xXJkeUMN5F/JI5MLJjE+drWj/lz8I4l73vO/efPe1D+Px0/
K6bB/Dk4mBzYQ95/Pe+nVQpucLUtzVBl/rw3kq6T19Jh/hz8XaNsma0G8+dg
k/5XPwv7Mn/+G/MlnyF9fEyZPwcXyLc3NBsyfw7G7PneUS3mz/9EcitJR6PH
/Dm4iSwXxvfv3stZfhGcFHboxFdN5s//RnJW+2MzM7WYP//7//yk/hxMtkN2
Ir1W59n0+wGOtq69rCbL/HkfnhMLe3ZRTo75czA5vqhMiflzsEnVePlFuH8S
1320GC9aP6zJ/DmYnu8mzvw5mKw7UVFi/lyc5/oHqt1T1mD+HPwq+GtgAMoH
iftQA64Vfh0vVGT+XILnpK+ZzDmgwvw5eMhjuRdvVZk/B9uFocbj/oclDRlu
LMlzpZL3rm/RZf4cTNZNSMkyfw4eskr7R44E8+dSvOgcNNxP8770z8HgsjPm
0ST9qT8HSycLVQ4qMn8uzdN9iBsFzJ+D5dVWyPqivT4UZ3bqIviz6t9Lp2WY
P5fhuesGmdw3TebPweQ9uJou8+dgGs+/H/PnYGd7/zx3/N+PDY5ubrL4fnCM
1xB15s/By5M0m0cbMX8OtutZc3akMfPncjxHXq8vRn06G37pz26w/4+PkyOM
mD8H0/2TOsyfy/NcZ5Od7Qdz5s/B649VHTyN8jUrrP+VGvBEsZMLCjWZP1fg
uYKrreVRfZk/B2PYMN1Ml/lz8OQO86gHpP8KTAkzVuS58zKPx51RZP4cLDVl
p81hCebPwWR7xhwN5s+VeK71i5N+hzHz5+BnEs2m03H/IX65KtfBUWQgasX8
uTLPOZ5QFduqyvw5WHRuBPPn4JKun7o6KO96kwYW9lHhuXuuMZqjtJg/B+tp
OdZKKzN/DjYk4tWA+XNw68IxJk/wfHiK9W6qvGjdrDzz5+DcTSOnnFVk/hzs
RgKJ6DF/rob7qfmWkqLJ/Dk4S73zwikt5s/BNL64BvPn6jx3n0/1O6TM/Dn4
6sZFp911mT8H/ze+qh84rMZKg+eq3DzffRYwfw6mvlCP+XPwvdzxh5WGMH+u
ydNzPqLQnu+yuLBrJTgo40QV8fPUn4Mv+KAF1mf+XIsXrW9VYP4cvE3tbuou
3K+zQV/X62Bh2ILzkvrMn2vzXOGd0wvLzJk/B1dOVQ7WUGX+HNzlPXzKK0Pm
z3V47t0Ts7puPO8xVaeWaeBOsU1lp5SYPwfT/ZnKzJ+DT7j9XC1vxvy5AO0T
OUAF+e0tk5V8BDxeAy2MBPPnYOMXRfJRCsyf6+L+a74rrDVn/hxM49+j/pHp
6Bvwf/Mj6s/1eG6STbtWgx7z5+CjksvdUtWZPwfPNUg8mob+OevbCYUB+rh/
48rl83WYPwd/yJa4aN2P+XOwORESxsyfG6B+jaot3WnE/Dl4T7DNkTKwKiZO
98CZh9QajTSZPzfkReumBcyfg8m60DgN5s/BNw/sUeHxf3df2gUrGPGiOIxG
zJ+DzclGCS3mz8H67ptXSPVl/tyY5/4hGxnw+Wo00NPBCgc+iPtrM38O/tKv
60yrBvPn4Dirva52Gsyfm/Cc53nTlbu1mD8H3zfVd9NRYP4cPJZUNEnmz03R
Xg2KbifvB6g/B2+QCik8qcv8Ofj8bJQgPE/MHfuIYWa8KG6wDvPn4NvrpJV+
azB/Dj439OeedkPmz8150T5R1Ff7axm268FHXPNfPVVk/hycj+lblRTz5315
UbxOPebPwV+/Xxloj/xuvmjx9h5Yg3ZgzJ9b8KJ5sBLz52C9aeO/DtBn/hx8
42DP2/6qzJ/347lN5pukj+oxfw7eYkAmJsyfgyvKqz5qqzF/bon+50ZA3UlF
5s/BIUa3zQrw/R+Hs8ecBqPbe7lNmflzMNlWVGTM/Hl/nisKnpjepsj8Ofjl
DrsXTciftD3W3z+B1xQ7TiB+nfpzK567fHtG+Ect5s/Bm0y4LfFKzJ+DpT3X
iJH8nrU19fywAbzI42oyfw7+enxZym195s/B5z+jwOgyf27Nc2Q522wd5s/B
ubfc/ilBe35VeN27DGxCAjCpMX9uw4v2C6gzfw6m5+2oM38ODv3+zHcT0jNk
1WBpbVu0z/bSx1T1mD8HF06ZnHPehPlz8INwU7+NmsyfD0T54euvzkZ/rRdy
7uY8MFl+9lSB+XPwDXkr53PazJ/bof882bJptxrz52CyvbUT6U2O0TsNVhj3
9tt3A+bPwXWT2ic91WH+fBDaU7MX8ecUmD8Hu9d43arVZv4cTM/Hwf0M8Bmu
4zyY58TH2wQ+V2P+HJxbh4Zfl/lzcN9DocG2WsyfD+E5o/pjV+pQHuo9Mku3
gN9vnzb2kjzz5+AoNKt16syfD+VF51vqMH8O9j8+4iPpb3e5WP5bBqbxYXSZ
Px+G/qV747O95syfgxsv3OlJN2D+HHzrjk6/6VrMn9vzXPqxgFBPQ+bPwbc/
y6nXKTF/Dm4sqjCYpcv8uQMv8lV6zJ+DS/5Fw4nvH7O50pgJpvHitJg/H47x
0WDMRNSZPwe3/9xRu8+C+XMwPV8L6ettbpv4E0znJebMnzvy3OwffS+NkGH+
HPz1eXmglTrz5+CNYZYeY8F99E57Oo/gufnjVswt/C0Q+XMwPcdRkvlz8C95
TNwlmD934rmPzW+WC8WZPwfPWzLbShLsr3yj7TnYMN2q2EmR+fORPBfuesuT
lA/qz8H0PAld5s/BajPKGnWRHqpSQ8+YjOK5Mx1EPDB/DraxNf+eLM/8Odiz
eJW6x1+ByJ+P5kXx0DoF3N2e9Ln/gK0bH47qkGH+HEzjaSgyfz6GF8VL0WP+
HBz/MMJqDe6HvBe4BNZ1WjslToH5c2deFK9Fmvlz8NPTG90HaDB/DibDcj9N
5s/B1RnJCY0of2S7nDuH8XLh4qyNysyfgz8VlE06qsb8Odji44rwRCPmz13+
Xx9jGi4t3QvOCrzm1Eed+XPwInKAsRLz52MxXzEtqh6qyfw5uO31vqbJeB77
qv59a8HL7D/ubFNg/nwc+tuD8SPKBcyfgx2Ty6N5c+bPwTSOA+6HnAtj4spz
xzqnG8gYMX8OfnXT8eszZebPwXuvD0kjvp768/E8p042XKgwfw7WPLCOq8X9
uRbkRuWB88LkulMsmT+fwIvODTNk/hxM5oUGmsyfg8k51hl4/h/otsQnYjyS
Xha6yZD5c/CyhtLphmbMn4PPHDtSoqTN/Dl44xn/q7I26B8unPno7obxxDrn
ZQUGzJ+Dk6Om6Fj1Zf4cPPTlHW8DE+bP3Xlue2nRlRNmzJ+D6fvRvsyfg7XJ
gc4GzJ978CI/p8/8OfjbtMuDMzWYPweTfVFpmG9ePThsgrUn2tPBa2asNWX+
HEz0AWfI/DmYxEERN2b+3Av9+eLPuQr4nOy7XwXe8/yLUYo+8+dgEznMnEyZ
P5/Ec/tvqa5qNGb+HPxpUL/f+bh//di+2Xlgsq++1JL588k8N3JF2bbKgcyf
g+l+biPmz8F102QiR/dn/twb9xeUvsAH+UPmyT5gsv36sBHz5+BpyZEjPhkx
fw7+ezCsQrwv8+dTeG7KissnpVH+BqzIUkoCu2P4L2vJ/Dn4+q/L7lGazJ9P
5el7Y0tD5s/BN3JeXxpG9isFD7jfBKbxErWZP5/Gi9ajWzB/DnaSDsqMsGP+
HDzSz2r0U2tdGhfbejrPJTz4PfGMOfPnYLLPLEHA/DmYHM8Qbsj8uQ/4+KvA
8bbMn4PpOXIDdLlPU68ZPQD/58upP/fluQmVy74NNmb+HPxa8U/UYGvmz8Fm
TVMHvMb44ZjboGeKfugfrw8eHaDL/DnYMjRkWawq8+fgueQAOWPmz2egPc8p
UmhF+fV2TtvhAx4+Yn1lXF/mz8E0nroK8+dgabKgXpr585k8931QjtMIlNc+
DiZjk8ARtZkjG3SZPweT4+hOajN/Pgvz39+xRoP1mD8HH1v8ydPBiPlzMD2v
kYyXBjg0289Gf9t72zfZhPlzMD3/Tp35c3D0saMOTZLMn8/BfGkhOgoyfzC9
mLQBvOVRwYEZA5k/B3f0T2z/14j587k8ZzrjwywyXqL+HPzHkhxYh/kDuvEH
4BQtQVaeFPPn83huTuuV2pm6zJ+D6fklssyfg3v2XJ37uz/z5/6o76kXr/zU
Zf4c3BOxofmCCvPn4LJhAT3FAubP5/N0X+FnMebP57PnRf9WIZ6TcQZ8InmM
+EZZ5s/B5L1GgArz5wvQ3i689MZHgflzMH0fjfuP6bYO+gKm+/EEzJ8H8NyT
T3lXzdSYPwfvG7nEbKgO8+dgGo4On5N92w6B6E9IwCId5s/Bj4bX1R8yYv4c
3DVVqWe0GvPnC5H+ezr/OBsxfw5OOml+vRe/T3h7/VY5OMHnzKEYVebPg/7/
PoP6c/DK8ybSedrMn4Ori3W3j8T1yDIUnUU8V1ARrx+lw/w5uPfNtMRcAfPn
4IVKOtfPKjB/HsyLztsk84eKc9bzwdI19RV/zZg/B4/J7stNMmT+fDFPzz12
+8+fg8m0Zwnqe9pD0zdnwBdTQuISTZk/B9P18rrMn//Dc2T5eJwK8+fgSeSF
pB7z5+BB1pqtUbgf6fzhW7gQjP/2zv0zTp75c7ALTXDmz8Gndl7rM+yXQOTP
Q/8//yZxQ7eBrUjgFCnmz8EbtV7dKFVg/jyM5+wKngYVKjB/Dv6Uol4z+I+A
C0m37CwH67/os4STZP58Cc/NXOH8apMa8+fgZXemzbutwPw5eM6Xx5L35Jg/
X4rxV7tWA6/E/Dl45w2XHDLeof4cLDbpXyVvFebPlyH9a7PWz5Nm/hxM4x/i
95GJVyZdBnvTBczMny/HeFlcbruxOfPnYN9Td5+PVWX+HPzy/p4kL/SvA3ba
SnaDL4cJb1joMn++gueWPnQeug3jQerPwTkJd6Z2yDN/Dha7fXlxOdKvfvPp
PG4l+v8E791LdZk/B9N4GMrMn4NpvGE55s9XIb18kcKazJ+DuVANy58KzJ+D
/0a4xn7QZv58NdojeVfvR5rMn4MtSYBkDebPwZn7F21biOf/tHSollk4L/IF
asyfg+sHbNt00ZD5czAJP1Ugw/z5Gp67b/61I5y8Xwo6XxICpufXyDF/Di75
Ybr8ujzz52vRPrQZPJoixfw5WKLyj8xMjBe855hvvgym8SxVmD+P4EXnu6ky
fw4OWd4eW6zJ/DlhssDMiPlz8HqbDS2bUf4zvEf081z3//e71J+DdckBrrLM
n4Nbgjem1Gszfx7Jc9v+bftN1k+RdZX7wPvv3iw6rM38Ofj2p+RRNprMn/Oo
T0Z2p+5JMH8Opucbor6qjrZKeAH+FNqx/5kk8+dCnouJc97upMH8OTiQdJTq
zJ+Dp6mOupWP9CBxuczWY355Tvm6rjLz5+D7B+PMTikzfw5un6LZQuYv1J9v
QP05XRO8UIv5czDdn0/m0/2vfr4Bfuyfeyy3H/PnUTxHt8PqM38OJu1YqS7z
52B6ThHSgzynxEbM9ybuGEre/1N/TthzeJyLCfPnYBKneawG8+fgiJB7ASEY
D5FjZz2jedG5Uv2YPwen38hSkLZk/hx8QK6gqlyf+fNNPDeZBMzVZP4cvJ4E
4LNl/hxMl6/1Z/58M+rv2hPXyfp66s/BFqQj6c/8OVhTduSDdKRHQh/7KzYx
yL+Iq1muMsyfg7lJtnM+6jN/Dibb+fdrMn/+L+rnJsO/Usgveiws2NFGqTdN
m/lzMAk/oK7F/Hks2oslqxfy6syfg8Wt0GKgvpIw4zfBPoarhtarMn++BeWH
HJAiw/w5eMN7HYsWFebPwdT3KzN/vhX3SwIsojyTdfG+YHruqyTz52Daj8sz
fw5+5rwt6KEp8+fb0D6SjVrIT9JOHgOfC/u8IV2e+XPwY0uygp758ziMD0K/
hUarM38OXvzF9LUQ7R05N+MdOEt54oxWZebPt2N8aX58xigp5s/Br5Lfe+tL
MX8ODiYBXHH9kMKTrTY7eC6tKFfRUYH58x1sPifL/DlYdv+k63f1mT/fyXN3
vQ24AmPmz8Fy0/d7NiH9yLn3hWB1tT/jnwiYP9+F8m68IeGMKfPn4ApZh4sb
dZg/B0+PWKSjiPYk8vIgV+V4nlse6DaZzD+pPwf/M3r94f7qzJ+DPSoe5d9W
ZP58N8ZfmB7cR34NSEv75Qt+OaVrieF//hxcUdL/wBx55s/BNF6AGvPne3jR
+Snob+uTTS4fAx9J/Dyu0Yz5czA53iX1P3++lxfdhyzz5+D4vZ/UQrWZPwc/
0vuuugv375Tg4Dt8H+53w6wX53SZPwcryMcM2aXN/DmYnEbnq8D8eQLP2ZOA
J7i/T3EXFTaCpYj+02P+HDyaBLySYf58P+ZjjcvclWWZPwfT+G34/bHofncL
wRPJwESZ+fNE5G+SV/0AWebPwXsmz+u2UWH+PJGlnyLz5wfQ/3+3kX33WyDy
5+BWd3KiD/PnYEOpbZt1NZg/P8hznq2H/QMNmD8Hz2r0VTmE/M4IyzFIA2do
il+/b8r8OfhlmtaZNi3mzw/x3PGIhS4B7QKRPwdjGNXnFe53fqDN0zYwmtl0
kn/Unx/mOdvMucuPyjF/Dnbaf2LAGXXmz8EHC+1u7kN7ojrrVNzwIzyN6+qD
9mp44eR1ceCp2rduVRM/fe/TojowPU8e+a81LWqa7VG0F7uHXSP71Um533iU
vS9D/0yOzakAk+N7NfC8iXlBBuZJqO9jDHfrovy7XBOXXwNuOBI+xwzPHz5h
/49CMN2njfaHxB0WHONF8Zzx/3SdI3j2gOUTHXH9zov87ZvgCwazg4gPtRit
mKGcjOvPkZhjgfa10in9yALwWvKCBN/vOusTlwVWaFul9hLpcep0x1rJ4zz3
0NUjOxL3VzP034V+YLqOGOkRM9hsahrYZFyR8gCkZ3ryY+dfYNJO6KG8+iWF
2nql/L//IdueksHJ43TTA1Ee7fsfkWkHu5OAPWQ9iYXjd5cTvKifwPxaNuFN
UwKYvBe/ifKesye64h34nLbag7e432Yj9VvDT/Lcz4jcicuRXgkGl87Hgcl7
xjVk/W3c7CN14N+2Yl1nMX+l6xRTMT5Or9SuwfcPaW0P3wim8Szw/8STVYCT
fnEdZXiesOjKKean0H9885i1BeWHnisPpuufMR71UBS3LgLT86wxH/shlyLQ
Pc1ztVze8xzkPzm3Pgy8aU5Epw/yrzi85dtNcO/5og3n0V70iPOvlc/w3Crd
4fZPUF/S+gjKF4DJvGg0WY/+58rNLDDdb4/7pV7xLE/nxalgy5A/h/zA6pMV
/L8h/8m5gWng0/Ub4nejv5b+brv6F5gMXxeR/iHweYBXGuYbJDAQnq92/lrv
ZPC7se/ml6B9VvgiM6odbEUWduF6ZF/z2HMYD2zaJ66A8tY4c4pgPzjk3E3D
18j/7X5fpJrB9L0Xni//7caO4eno/5Pq26bg85A3hq/iwIHqA9+q4fn2eD8s
qwPTfeyoP6Mw8bE9z3M/+J9FQqRHi4dk+kaw34aLuYHIf/3axAMV4O954xeQ
+XFR9dB/zS/wnFu3+xVvtF9fxjWuWgMeQgN8oH9wWb+gCDzi0KRo8r7jcbnS
JN2M/7d/kaXnncLAuiQAIukfnPys8sFBmREbb+J6XiQwxUWMl8/ZrtmD54kq
jJUIAHuQF0CoPwMwcM4C9yML8VH+yHt2yUxetD4b6fN74JJSPzCJ++GE9mNQ
/u/raeD6au3kg0j/+ryjZ3+B6f4FtKfbro1I9LqE3zuV2IxFfmRavI1JBpO4
i2b4PobXK9vBFxfOXbmSzB8ua/iPvcxz5z9OmeSO53XKvOy5HxwnF9qlDQ4w
mOvUDJ5CFoqQ9YZ6vywdszCefYEGHs/rnLZDczuYxi8j/cNpK/F68H/rw9Q1
qtpts9Eez4zfs6lXQPchbwTT9UbIv6/JEiUV4BfGGJji+8eSTlwzz0H/QAJF
g+/LeZ1dAx7zub0m6LOAWyHzYX8RuMnbx+FCt4BLTRRu0r3Cc519tLu/Y/zg
naC7PAzsRwJ4ov6Q9yT54I3kwPMuAWf2J8BTJRfzZdLxoT0iYZQDwMpkARnm
p2Lb91pkg2PX9fVPBmdstdOQuor29eBr5wbkx9NvtWIzwKpkwcpPARfdEdGW
Bqbx2JA/WdFy9b/AhuFyWxvx//OjzhZ7XeO5gWRBG/4v9uPUa8ngeWQhEur/
kNa20+1gep4Lrh+EijH2Os8V+x2cLo7rqa4xjt4PFld786i2R8ANf1O8rBk8
pz+JoIP+4eXiuY55PJdX971SE/3XngYpj+3goyYfxvTB53fDDjrUgyfGh0tP
QH4tC7HvO/AGz70ZLXPAHO1XYvVL9Wjw7vjze+eR/axVG/pUgul0GPkfHqjy
2fwm2t8mTcNi1F+yz2INmO5LQHsxoXRGcRE4YTf+GPWh89H3XN18tM9V82ql
kB8Ws7amhoFJmGse7UGln8XefDBZ7pWC/O+6V75R5RYvWmeI5ydxMQNu/X89
UY3331nZYL26MJc21I+YSccmShWgPiUM2+iF69F9G2DnBytfPUN6kTCA58AF
Vhd8pqA8SuTGqPWADY1tywR4HntXrT9et5GfXxJS++Dz1y7ZH5PBMQXzHx/A
/ZB9ZO3gTdziyjOoLzkXeorG3uG5YT8s9FUwvnjvtCtnP3jpLtnCO98FXIKj
9clmsBQJEEP89Olnexzvoj0Te+GXjfITnLo6ajvYzOdcrQTK76HBUmH1YM3I
feGlGJ+Pt0udOfAez/k2mB89j+uHJU2aGA3uDL/Y3wKf6xz5OKwSvPOfkWe+
4H48+m8w7Xsf85Hu5/NS8Dm5rbVgEk5OF+U71fx6bxGY7tfB+Kd4z8KPug9w
fbJwEddfEy9WGwaeuiX9kAfavzSDhAf54GeRPr0vkR4+eoOzVQox3yALpMj7
JbIPDHwbyXPhl4Cui84Gb/txefNLXG+WhsJ6qSKM3xTKXrWhvZNWOxcyA0z3
J2F8ZhM1feY5MNmuqY3yQ9ad9YCPfJbfcAnpTcadkx7yXLb5s4goMV3umoyp
yXGwCllwifRrDC9R/gom2x+kUH63rwrpHVvMc6FkwxXul6wr2A+m+4HQXqD7
qm4Gz8+e6+CE9la71+G+4yPMlxZhpo7yOirkddZ28PrPhy3EBuiK5v1gBRJw
FuVVH8PkgSXon7waEuf1Qf/QcZGPBotvHsH3on39Mn9WSCWYHKt6E+3nkXk/
/fo+5rnNO6PlJ+L7jz9uG7cWLEYP1kT/0Npv8ENw0Ogrvz4g/477VRjrlfKc
YnHx/Qy0D14+y5WWgGn8xTYBF/Wmz6988EKL5lnuqO8DMFFSKeO5j37l7sSX
TZ3kXh0Abt/h6fsCv//t8f5eNjhn5va31ki/dLfYy1LlPHc/W1JXjLxfQj8x
A/xTzG3pG5SXuKqcHefAz9vi1qQj/TNd5vM9YLL9MIys13D+vXjSE5TXOP8J
l8HxpfE+x8HKwRoLZuL5SbfyFTzRJ23ZQHCAY82gcRU8PZdhBL6v5LDGKBGc
tutDuAmZP9yXVngP1jvt+Xcf/v/TnVNdjpWYP6b62rYiP2hcGnDf671bv+H7
BTafq+rB5BywAOTv17yoOwOfYr4XX3LtHNq3Y9cMMqPBF4aHxraS9625eUmV
YP9/rR6dxvfJPt6+VeiPSYAGfN/QVCJyLZh6DrS/3pn7Fz0E35d9XVGI75Nj
k/Seof7fTfFKRXk302twWQJ+cm2FSV+0L2U6Qrtb4M4MlY+70L6JnVE0UK3G
fONQ584N+H5GarpcIFi+NlL/KOp/lapvVzZYcfVmB5IeNA5zDebj/c4oXEb+
ZyX9WzkD/LUmaBeP559/xOz2ObBdXLZZKNqvWJnSiz1glehr52fg/oZIoUV4
znOk+yPra4ISercdBw/7p+X4K+S/6t4ja7+Cl5IDpfF/+fGOQeNqedrunkf5
bOp5My0RTM8BQn3a0x3NvQefX/Nm1U38/u5WddsRL3C/e5/WdKK8LIu9pLcD
vFsw+uoTtG+JHbPlGsA0PiH6O7IcaWAd5sNkAxXSPzxqe1M0+NL7sAMlPwSc
yfr+FZXgzx1IMKTHxNbKgr71KM/Km+P9cL3O5hUZa8GPN7oVbED7QJa/PgRf
7ddw4CH+v3JVyla9Bp47YBq/ZiXKP923Bta3leHT0H6ebmhZeAusrD25shfl
vSaMn6LaiPGEReGQ33iemBDBmECw69bbeznU50GLc61zwDT+F56faDjplxj/
5W95dQ3jEfreEaxCAj3j+ewX7Pl2DqxZYptB1nO/njfwTQ/4c65C6Rqkv2zJ
8yeTXmH8IH99Wjn+L+fh2lvHwWZnM9+Hkf7BT/b8VzA3GDNFPA/xDuNe81zH
uNNqQ/E81+9M2ZoIJvPwn2gfggu+hL8H+3Yn75VFepFh5og3KN8rSiZOw/XH
exp57wAfmnLntRSel8RxbAALyMSFvF/KDba2a/r/+wZS7zeBPUfaH9Qn61td
Dkg9BbsPmP7YBf1rqvOwzr5vUT/EtOJNcH/FFxpfrwXP2uEtNgjpszZ9fflD
8NDJ43xeoz1Kc1S+qfeOF50v8FfAYdR1bgl4HDlQFc8rTPU7dAscurWgXxjq
NzkHRrUZ8+etMf+S97ez7basCgQ7mAlkDuL60rZ9F+Q0s/EvrmdzpGyy9HuM
N6OW/v4Grj24ZNRMcCTpwDoEnEK/P/3TwSSOninyh8SB7gUvbd5TNRb1OcjU
SXJyC9rjC6/NfuL/t8e/7TgOfmW7J6UL6UXjkLQw34LyFqKnWTquFeM7s4Zy
K/SX2oKsvETwpPxlagLkD1nX+x78JuKp7Uhcr2XzrwMjPvBcZe/gjEmdAk5f
bWfMDvCr59nvhyD9MEtd2QD2JQGZcT9fhFXz7T4iP7Jypq/G+PRI5KpJm8Ak
TPYlPM9jGUmnp+DmudvPP0J6REqdtLT4hP4n+0lZCOrP8VVe2hGf2PiSzB9W
fJAoBivdm3h/P+6XhM3W+4z2IzrLagbKDzm3eAlYpcpq9zLcb0331ZJbYHr+
NekfggPzVL+gvX/21uo87o/E4QsE03Onkd7ktWYOWL/aRzsW6RPXbrdZuo2n
60aGfxRwZFv9THDUynMec1Bf5sxZ558Olni8XsYZ6RvfKufZC176Ns/qHeo3
RrWOk9sxPv8VsaEZ5S/AZ5plCjiv8/7qXPSPStPaNTvAp+vUr7/C9ZxfbRJz
/Yr5jApG5LjepwbjtkQwOU54NsofPWcK3OUzWeiB9Cpw+6dkRAfP2ail/XH5
JuC+Vndf3QGu2fp9QsYrAUeWVTeAyXuQvchPj0r7BLtOjD9dNpQkfcH8AX+4
Cewwun//8fjccHTU8qdgcm7JA+Svd4nKXItvPPevx9yia8iv3ocZ7hHgEtWi
vGtIHzOHmY7FYFL8ipHeZUMxAvuO+Wl0QHcnPhdDg7oU3O9BkWUQymtGgUWf
AvCB8o5R1/B/5Nx71R/MH+H5owcsqw8EK03RC9XE/2Vd+/swB0zjA+F55+ce
y5X+yVOvdgH5H2vudnommJ5bgfQcYtq8Lx1M4wPj/xuN/o3uBXca9t4Xw/2p
ZmgtndyF8Qemez7or/PTs2engN8vq/GcjvRr0vF37wCbvrN8Nga/36PV6+Da
zXPn4sYYL8Lnd1N3mR8Ak3WZMUi/ZSes1VrApFp9xvcTlav/jvjFc6/Hz3c5
gvxzUQz/vANs5XzuRyvul8yLGsAknN1zjB9NDqUW2fXwnPejU1sccP903Aae
NRUtN67fKf4p9Sl4/bW316bj+xZ7N+yx6MX4erlbqjjSszJePyoCbG0vTNEi
9WHn9bBiMPG8ZD52unvhbP3fGK/O+/FxMngqGfiAj5emlz9DexUTmzCsAEzD
MaJ+DIoZbKb2B/MpstEA+eHXXqe6ELyoaIKJP8aPEl8i/+T8YeM33I/9eoWP
0n8xf3vwZngs6j85x24meCwJKPFVwMm+n16UDibvsT8h/XPefs3pBVcpnju5
Dt9/vyrmxOQ+Qk6WBJhCeiWsMN2dAs5L/ftuNtI7r6FkQwc4dp7m6HZcL7gu
JMxVTMiZpenl67Vj/hDSM+MA+JVbyp0zKB/jFx8e3wKuXK0wLw7pSeLSOokL
uYcVBrO6UR8Fla9Nd4KJt1yM57uP6VYjuO1Cw9oTrQLuxzy1XjsJITfdZfyz
TNxv6pzM1k1gp7nnR3/C7+m5DeBnOTtCzqA9WFv484GFpJCT6a9kL4/2Lc0n
LisC/E3rlO4OtF+kuheDp57Iu96F8i4k4lxKSNNlAJ7fMn/5+qXga8btt/sg
/Wd7ioUUgOn5jfhc2v24n5q0kPM6Iz/BAv9vk+s+fiH4+ze1rntoD2rR7F4B
2zXurrND+xV7OdZERkbIZZz1mz8P3ydxVmaBOR0l3d24Psm3dLA3OXAS6bMj
fX5rL3hBBFokjA+Gk0DFskJOY7xbQxnx0w6776WAI7na/daf0D8Ms73cAb4p
pa7pjOcbdaLmuKuckPMlBzOgPLUmr9l1AOw08+/7QbgfMk5pAQ/7uac9H/db
NOD0Yid5Ibf1XuXt3Sg/Xw56++0E0/2xZL0Gea8Pfp7bP9sF1y813zhokIKQ
M7rbFVKP9Is0NTTaDKa+CuXheHyRYhWY7l/B/XntXPTLQlHIOebv+NmE++mK
k2iJAPvcb+07B/WTnINRDBaSA0bANVpD7+orCTklEpAP483fmxsuLQV7kwPG
Mb5NjxYmF4A/zDz9zQv9d72y0g41ZSGnFS50X0jmD4rn1y0EW0Q8dw1GemVG
+i6+An6z+2RZPdJzbkSnj4yKkFu30CVgCu4nXirWZRaYHPdExmdOEuZ258H3
D337OQ39V8CKUsPf4N1n+CF/wUrLwhS8VVH++V+yvRj/cr29P1PA2kvjVx/F
+OVT95F3HeDepd57nuP/D/10fOqqJuS6hkz9twrjp4KgpjsHwKrGaCFVmT8H
i1enz9NQZ/5cXcgtnT5qYLoU8+dgm/EdiRzGd04RN/xfgI+uQUGXYv5cA/mh
88zspID5c/Axz5W+tTrMn4NXGl+3b5Vm/lwT9cnf+sQNpNehsArxcLCart/X
Cchf6s/B66ItbeeCqT/Xwv/HhMZoIH+pPwdbGN9Q2I/fewS6X78Bbja3ag1A
e0f9uTbq/0kSkEQg8ufg/m1N/8SjflN/Dra+82ZFM8YPPTPvLJfQEXJFbj9k
7SWYPwffOFyxe4sG8+dgEl4iV475c3DBjUQLJ33mzwVC0flW4syfg73Sc4++
UmD+HKz6qMfxiAbz57pC7sHq3OgnKO/Un4NJu9qE9FRw9X70FkzPI0J7T/25
nlAU/xL3T/05eOGRVn9LKebPwfcTsyMmkPUkTkXRNvpCLpgM4OSYPwfnad0N
tRFj/hysgm7psQzz5wZCbig5wAvzh2WDnYeHg08P1C1yk2b+HJx5YOTQO2hf
qT83FHKBGoev30Z7Qv052EMYY+clzfw5uPJ30uZe3O9jC986JSMhdzEpf+gL
PC/15+Du0Ikr4z8IRP4c/DUwYBsZf1B/bizkxpAAsM0CGifZF7x2+qMwC7T/
1J+Ddx2QGF0lzfw5WIdsnJRj/txEKNrPiPo8CA3XMTA5V4S8P6H+HEzj1csw
f26K8pIXOGEdygv152D/640O08n7L7n8P2/BdD8jnpf6czOU95eN9i0KzJ+D
+xP9q8r8Ofh5x6PvpLxQf24u5Eyys1uOof6QuJBRYB+/p99ddZg/B9csLvu1
X4L5875oD/Vi+2bLM38O/l59208Oz0u8SCFYOcTnVRDul/pzCyG3UXNNs5E4
8+fgJ/4bRn1TYv4crEgWWKG9OvnxropyPyE3t3CS0jAV5s/BM4uLvohLMX8O
vq9gNu3pf/7cEv3Tmr1jZ/3nz8FvSlzVpskwfw62Tt1bbo32hvpzsKbk7uVt
yG/qz/sL6bkhT5B/1J+DlT0lnEl7nVU9JbQN3D1IWLtWnvlzKyEXMHzJnP3o
P6k/ByePb/O5/Zn5c/DJKn/XOuRnUOlDk+ED0P+TA4KkmT8Hr3franzZh/lz
cEXkrnkn5Zk/txZy2e3frwzE82rd52qiwPT9pzTz5+DqPdeKKjE+ov7cBvm9
5HLdYuQ/9edgycJf0v3+8+fgMTIHzINUmT+3FYri2Wozf06YxDci9YH4c3Dn
+RHcIBnmzwcKOVfSEGF8TcJmLgAPIgFnkZ7UW4Mtf63fr/bf/nM79Benk6VO
oH+j/hz8c63nqtvIr5rTE1rOgseRA19wPerPwZ9O3bL5LMn8+SAhN97KdKYv
+l/qz8Gv6r4tdkb7vy3pVnIbmCyfP4P6Q/35YCHX47y1u0Oc+XMwaa6bxZg/
B+9VOrVjkgLz50OEXGtee0wnyj+ZB8SB87onhJejPFB/Diavbcj7QOrPh6J9
rY0Y347xAfXnYLJcTh/Pe2irV/cT8KbHZScj8Hvqz4ehvqsPyruJ8kH9OZi0
I1+RX9Sfg6/5CZ8rIL88ou5nCuxR394JJ5hJMn8ONvnywTdIk/lz8J2iBQ/O
ob+h/txByJV7Pii8ifTvCR8VvACM2egta3Hmz8H3BpANCwKRPx+O9Mw7Pn0P
7p/6c7Cet+RKI+JHiD8H0/MXkT6zQqbJ/wLfFyrbTER/Rf25I/pLNI/pkmz/
OZi8Xijvw/w5+N0V9TxP/L/Cgke3XUagfcmrkv2tyPw5+HbZpKMr5Zk/Bx/f
7660tA/z505C7o+19SQP8j7Yb2xEHJiee4b7pf4cTI6nMezD/PlIIbdj6JYR
LgrMn4PpPnB55s/BZB/EUvQH1J+PEnKzHFa7haI+U38OTjqFiQbGw9Sfg+uV
Tl45ifpL/flolIcCvv4q2v/HLk8qQsGvq2T2RZD5DfHn4DWjK9a8fi8Q+fMx
GG+K/ag4h+tRfw4WPFGIGIjyH+Xoti0LHLIjbH0/tIfUnztjPFeTYpdPxnPE
n4PJMQCZyF/qz53Z+B31f5Dd7TG/wP3exiSXonxRf84JRedH43rUn4PJOWs1
+H/qz8FkHbO3GPPnLkJuW+cK8aeYL1B/DqbnJ+N5qD8Hly2Z0RKD8kj9+ViM
lzO+vViC9oD6c/Chuvx6S5RfZ73Jh+vAFeFrhzjifqg/H4f2qqzr1jVJ5s/B
kURU4P6oPwcndT8zMGlBfVAt9DZ3xfwj1+OSI9KH+nNwVt6z1ZW4f+rPwZIG
YxOPIH2oPx8vpO85viH/U2XGSIeBRz/13LkI+UP9OXjzO1ndh00CkT+fgPvt
9f7zBflJ/Tk4YcZ7wR5cj/pzcEp30o15pD70Tk+XnCjkpn0ZUzQR90v9OXiv
pXuNF+oH9edgur8Xn1N/Dp47GjMhpE9WR8kCLze0T7eUk4aKM38OpuuZlZk/
B3/9YSL5Fr+n/txdyC1x1m26R8ZLreN09oNViDjA/VF/DqbxcvE59eceaI8a
i88WSTN/Dib7fNei/SHtUB241GTMpSY8D/XnnkKOHJ+wGvlF/Tn4v/Ug1J+D
J73waTBXYP7cS8i1b3+10RrtYXhVxco14O2XXrcmijN/DqbnVaB/pP58EsZT
lupe9mi/qT8H/zlyYarKa9SHEvf++WD3GxVF618JRP58spCbNx0jjOcCkT8H
k3N+JJF/1J+DV5EA2BhP1dy50yjpjfE12dBO+gfiz8Hj1aZdzX4pEPlzMDkn
IxnlhfpzsAsNMCsQ+fMpQk6dbGDG9ag/By8mB3Sj/FN/Dr6w67KG/xuByJ9P
RX/6e6GpE35P/TmYLFsdg/6HrKtsBv8Uzx67t1Eg8ufThKL1Jsgv6s/BJHy4
Isoz9efgyYGqM0fgeodSi9pspwvpOXViDcyfg31PbJrpgOej/hw8mSyIRHtC
/bmPkOtDAjTjfj2OOJ9ZA6Ye8y3z52By7pRiO/PnvkJOIkF/fDXSk/pz8OYZ
JccO43Pqz8HzKwUZqfg8Ld7XQ8UP9XcMRvTIH+rPwcdnjPru1sT8OZjsC6h/
xfz5DKHo/ROen4RNnwGWGjJyR2Mt8+fg7bOPzDGtF4j8OViOBGqtEIj8+Uwh
lzjh8adO5L/C+vFXk8HEI3Xheag/B/dLvyqdi/uj/nyWULQf9YlA5M/B8Wvr
22/g//JX5S9tBr+NDV8ni/ul/nw2mz9XC0T+HCy+2GrWZOQv9edgul4E+Un9
+RyhKJ49yo/+4qdq0eBLo9y89yI/qD8H20RbScigvFN/PlfIvSyIXPkG36f+
HGxMNuDj/h/P83xYBD4/T6NSD7+n/nyekJtBNvagPlJ/Dk4bFhh8HPlL/Tl4
BTmoAOkb5XMvSsVfKHrf+lgg8ufggSY5RreQntSfgxeYNTr9RXmm/nw+xk/i
Ew4OR/0e5DnSfgb4XFeB+QDcD/XnYHpeC/oT6s/BRmnTjRrQn1N/vkDIhVXr
vtTB76k/B5N9m39JfXCeWtsOpud6oj+g5S5AyIWSg8ZRfqk/B88bEr/302vm
z8F1O/4ZeQblw9mheLdjIMY/G+s0+lYzfw6m5w3958/B0RvCPzxCelB/vlDI
6d9w/V6N9Phq4zIhGkyWz53G81J/Di6o7G63Qf9N/XkQ6vNTtduluF/qz8Ex
utMvFXYzfw6m500jv6k/X4Tyk7FYtgj1k/pzsNx244VfSH0g/hy8fYSs0+x3
ApE/DxZy5DgQNbQ3YoLylABw0eKsjcnNzJ+DgxIrh+Yjvak/X4z+nBy0i+tR
fw4+aBDhIYPyQtbRngPT9XRIP+rPwa83+A4k9Yn683+ENO7CLVyf+nMwjV+H
/w+SKlD6CqbrNdB/Un8eIhStn60TiPw5eP3h/mM/IL2pPwfTcyNwPerPQ4Xc
oyV73Cfg/+52V13eDq75+drE9IVA5M/BK9OvDFJA/lB/Hob+MNftxS58n/pz
sBQJIIDPw9u9/qkE0/XvqH/Uny9Be92WNtgU5Y36czAZDlkj/ak/B/d7KJu2
AvWJnFOutxT9W9b6eVtQP6g/By+uPPPBqJv5c3BEV1jWhN/Mny/DeL06jJ+C
/r+mYdSzAHBToW3ze/wf9efgadXL+51B/0r9+XKU37/iLtHoP6k/B79TGtRp
iPyn/hw89NwJpdv4vX3ltMgesCIRn+LMn6/AeHHy2FYFlDfqz8E0frsM8+dg
u2n9Febj/t8/fGQ3bqVQFCcCz0v9OZgc71WM8RX152ASJucB6jP156swP4l/
PzSFvP8qGNu8HWzzTOrmY7TX1J8TJvtjkN7Un69G+dBdtWQ00pv6c/Cerbdu
JKK8Un8Ovn2ptzsX9Yf683Ah9/jwZ/kNYOrPwWOkrSdfQfmg/hzc33auXwAZ
LxF/vgbzYbKRF+U1Lf0JtwQ8cEXkBV30P9Sfg4eeLQkMJP0D8edrMZ//Ga+n
gfpH/Tm4pfbCr7mlAm72Cbef2WvZfBD1m/rzCPyeHCSM9pz6c/AQY9UWL9QX
6s/BI9Pur9mJ/1c4dDujB7wq9eHscWjvqT9fh/n8hW1HWvD/1J+D9aOVtqnW
CET+HEzPl0T6U38eifaOiCCkD/XnYP9b3wPyXzN/Dnasn7hsEso/9ec8ylNa
vast0vt/yrMeBA==
         "]]}, {
        Hue[0.3224758424985268, 0.6, 0.6], 
        Directive[
         PointSize[0.002777777777777778], 
         RGBColor[1, 0.75, 0], 
         AbsoluteThickness[1.6]], 
        PointBox[CompressedData["
1:eJxEnXlYTl/3xktFVMiQVBoMGVKmCkWOSCo0KJGhUBo1p+l5nuZR86RJaUAh
IRKJVGiQFCokiSSSQmVI/e7du9/f+/3H9blOzzl7r73W2mvve5/zlTniYGAx
gYuL65YAFxf5V4VnwYqLuiwmdFhib9RTCaab677EP/AFTbG25iQJJn700BRd
PRYzZcX9/GmuEgwzMjJ8BnxKLCsz31KC6f2d2vUdfFs+VuCJowSTPLzu2VZ9
FtOvmDJQ7CzBaAw2lyeBP7udLN/rIMHYHvEr/AS2FTo7ND9cgsnon5GuYsBi
DgUurT0bK85o910JiwBHXZ15yP+ZGDP0ZZd7O/hob+Cpjp9iTE5Pr/nK3Swm
9+ROuaAOMUa3O9zAH3zzWXOoWZsYM/JhCfMcrFwT/Wv2FzEmr/OhvKwhi5ls
izt0izGGHebiHuD5nR8NV+P33O0TJteCdSb6LrPvFWMKXp8ZEjdiMRlbA32E
P4gxJi/VPhwHl43sip/7TYyZ2NLWeA+8fdSs41aLGHPtudc94T0sprJfeNWi
TjHGtEm04CjY35Fv1ueXYozA0+LUG+D138beB/aIMSX1hqGTjFnMDvGpOjxv
xZh2lbET+8CvO7b+tEV7p9fEHL0INsjwXN/7RIwpe6ig/w+sumfpxmd1Yox1
1WM13b0sprvTwdv/uRgjUmGzPAt8SFPimh/aW3GPX+wHeN+bz+t73ogxDmXn
JmnsYzEvi7pXK6E94qVbB5PABiWSQV8axZhHJZ2dn8Asi/YLX2AP12Lfpyom
sN+GMoOkd2KM9HXJuxFge1uBBp0uMab+6p2L7WCRYamUqbi/Z6FJysr9LGbp
Y+906yYxJlOCL9Qf3JVyqrLvtRjTdCHJ9Tl4R3i0bnW7GMPJUzwie4DFSI7x
+XOhPXLnmnQ9wJMNx6Tj8LyWHMeNteAFNtkNmjViTEDWVDmJgyymSXFJ6qR+
MWZl5iVRezCnY5muNMarLV17Yjl4iSZ3ttlHMSYs9dMP4UMspv6jk+hj2Fcp
OfjdUbCXU+fFeYNizLvEhQ03wHxtP0as34sxUfEVdyaZshiPo5sP6+H3KrFm
F/aB74/tuXYU/tcdNXrqIvhP0+vMk0NiTHxEetA/cOrkYBehH2IME67iomvG
Ymx0a9ZfhX/1hrSaZYHln/bFHIE9Zwz66/4Ap2RcqeL5LMZoBMzaoHEYz9sa
9Pkj7DXge23pKfARrVt/JdDeDI7enB7wG9k2uR8PxRhtVh+v6hEWI/w2bN+K
ZsSDZ8T3CPAh4RGHRfCXHPdlHe3gTqnin1avEA9u1fUrj2J8cueePIf+jTgf
K/UH3zz0LMAf/pnnyJv/HKwZ5TpxWx/iwT47SdYcfx+akaCF8eS2YwI9wB0v
JcveYbwKrNudasFjBzPXf4E9TCxZphIWLGZX08iqgq+IBwuxnfbgM44nbFNG
EA9HSlTKwaS5wSQezPYsmXGMxTxvaptyGP4TVM81xxzcOl3ilBPaV7I/jqcY
3DSv6sks2Md838qBSZYs5lv3rA+WPOKMsPGT9n3gI1ZuzsHfEQ+Gdo8vgmfx
qz64MIB4MJhy+x9YO9n6rzHGT0Qv77yuFfyx4Y7ECdizYue2xCzwtuIf/57/
QjzofPD/Af6p63g1e6I4I67l76hhDf+rmK2Xh/F7tE360CnwrEQh22XwX9et
d3V6wPPF3mzuhb9Jqx9Yr2rDYjRePczMA9dv+iMbCd6WnH1ADPnBc2PyrLfg
N9e2jFSiPYtUlSessmUxQU9se2eg/03rnn/zB1/hNTjSAn/6dZbT/hx8lJ8r
auNfxIPi9DpZO8THnBfzsz8hHlZdLvEAs5rCeHfD3gErdpyrBWt+KE24jfhf
Kf85XuI4xt81rkAB7W9bFupnDx6e/yoqH/4RtkTWoRy8WcHpgx/upyRbdWCG
PYuZsPz7l5BWMaZzwRFtc/CyjoxuXfQ3SoZrXTF469s3tTPwPBWpjEX8Dizm
rvzeCwKwX7fEhpkm4MxY/kgzjF+82CuuS2C98xtuC6M/t0MCv/0Dh5lJHFBB
/3tni7TpOiL+OtfvZ/D85JnXa7LA5fxia8JIPAgb3PwB1jKXMt+HeBmY2p+r
4cRijDeRDI54EIyKOwXO6Ra5PQPjrT1luW8PeC5JMPDPoUm1x1WdWYzR/bzc
Xfh9Dp/V/khwRGBxug7yiS7PRK23YNZz08IruD7Clau8yoXFTPdSvqgGe+WN
bl4YAB5+5P2iFvY0HHkr/AIsNJIX/A/35/7DHpN1ZTFmPSyPJPy+YFj8qwd4
6ab8oR7Yz2Tw1qta8Kwvhr8z8LyJP4yrJdxYTOAROSsT+L+82YSb9uA5g1p9
V5DvTPvic8rBJN2cQ/4V6F0VO+ME8s3et+UfEN8lPQ0cc/BW3drcYLB593G7
YvBco2CntbCfcJeACb877F1584o95ruyznxNE/BbpU86DvB36w5NpUvg0cM6
0edgX5H2rvmjYOlUT+edsF/F64Dpeh4Yny3KMQq4v8NLmdEscETmw7LfiH/x
lntffoArZnU1/XqAeHh+8KWGJ4spnjp1SBZ/79r09+EpcIHo5am+6L/005Tr
PWAX865T99G++vq12apeLObShBuiG5APPOteREeCFVT22ZQhPs6s8+W8Ba9Y
Y5cwCH9veihsu8qbxSzP7PJ0HMb8UFW4NwB8/kRwvjzytRwC+AX4bNY2mRrE
G5q3ZjGLxTgboNKA/wWWhcl4gn122D5rRT5bWbp4Wh14b8Tt5nbcr63kwYgE
G/mqiCndAnuEFR/9bA923ZYwNBHtUbrO3VoO/hXG82kY/t55NfPBDA7ml67N
XuF4XlThxiJzsO61F10JmH9UUCAUgxd+3Sb1A/Y8LBYcze+D+WSnzqUIMj/k
zWGZgOt2IuP9wfxw7ob1JfCGwIFnJWR+yNltPArmzhrst4B/zBAe1dDzRb7L
Tx9KwPM0MqNXZ4O9s79UTEN/BtLlpX+CLzlnfS9E/shIrRPa5od8c9D2224w
yXunwGkSaj1bcb+hxEk9PeCzORKPZUk8xJ9tVvVH/rkaJD0Jf68bu6UqEhyz
yl1eBv0fiXp39S14p//aXH34b16ET+aqAOTzkFfKEbifUfi8yABw4X7eh38Q
z9yhpV4vwIxdT6Mhfl8QtM9qcSDYOk9/O/7++XceY0/wkTO2pgypl/wSt9SB
u6Otj4thvIs4a1bNC2IxV1eL/b5D5gdWo6QDePR7Tfg7jI+Al4PgffCS9Dcm
smR+cBf6MyOYxZTs1Q+whn+Zu13sNgdjmtDUx/gKu2i9KAYnnRrRHYW9yhy7
K/hDWMyBE6E+rRPEGWv7oCsmYI8k6QVnMH+I2C3IuASO3u268NQY4sH6/slR
cOLzyVbz4a8OlqaeeqEsZqAkT0SYD/ODxb9j2WB5E9/iF7j+6Eia4U9wwN2f
Q924v6vZevVtYSzmtJz25Ptov/ShlhXJhAOb5qijPZp1fpKfweIvephm9Mdz
30yBDeEY/47Wom60R9b46q9IsN9GWYPUf4gHQ92Pb8GdGyclLUA9xzH4+mzV
SRbzyGqe0U6Mp5zeyfsBYJvcs99P4HrLzqWFL8ASHjfaUlBfBuo8Sl8cwWJm
u3prHcX1lVoW4Z5gLbm7Wf243raNx6MOHFdv9EMC/hu2NctiXiS1D8ZDSX3T
bgewzfBFrrckHja9Ye6DFzYpj26F/0Rt9FaYGYX1QcbjTX/g7yqqcyUswNMT
tz3uRf+6192cfBPcm/3JLxr+FK9sNMwfzWJu/PZ5EYv5/HbOWJcJWPfT4OIB
tAfpr+kSeLW0d9lf/D55xYryUXDE98d1hxEvGvL1BXoxqEcvqhnvx/0Gltmm
ZYP53hxqEkW+ylgyOewn+NHRicvew9+0Zc+f2BaL9Uyr2buFaP/QAg3zZLD0
lkdTl+H3OTLv9T+DI8yj9dbAPrpSfps2xOH3L115HUm9JCElHwV2nOhzLxn3
zxMrE+sAH8tx4YSj/jES3c+/Op7FRHIU01ej/vcO4hsOAJN5yhhcMPPU+xfg
qkaj26UYfxNhpcbFCZgvE7SEjmP8Jk57dtcTvD+lX+cf4l2exS6oA//5+qV8
PZ5vOmVa6rxEFtMjNBy7H88T4C8IcQCfDMECDfNRCZ+O231wtHLU3pMNiAee
niMzk1jMtZexn1Xhz8LcIXoW4HfMdpGVGN+y0YVqN8FPBdwVItBf65EKucmn
WIxSf47YEOJR5I/Z3P1gkyMWit8xHhXDoxMLwIn+9iusMb84DKb/HAW7+Cuv
Z8FfxX+odOols5hNEdMlj5N46G9tyAYXNqQPLsV49R1EZIBH1q7YxUL+lu6d
dXFbCouRHTHY5IB8WN9zLTkZrG3mMjXjN+KhWy/4M7iraMO0PvRPtqvPZUMq
/K9cuucZ4qmpM+JwFNhKhjunDvUMqfs7wFucHqWNwP/k2qs3rE5DPqjU6OvB
/VteH1sWCO5foyDBj/sHvuQVbQYvKU1pjEb+WtmSzbckHeshvgDbPsxfbc+Z
H57gmN++jCX8P6ypvaMOfGnMJXkF7Kv0lPVk3mn4p+TZGRkYv856sTsO4M4D
lYKR6G9UXUn+fXDA+Ri5QdhDpWbPqZkZWA+XPgkewXgeVuYOtgD/jYuctB/j
HV8V53wTfL1ww3Zd+CNTsdJscibqD+7txztRf/Tee7JzP3jGHZnIKbB/cpmd
agHY3CTt4RCpl0qnLB0DV/Gd0b+N8SR5Sv8Mi/myO6qmE/bLKN7GmwPujBHK
PVmPeLj+YeAnuOCs7/UxPG/4qv/bbVksZt0Oxe330b6cQun6ZPCn3OHIQvi7
bsHd25/BMrVzrseQeunCgbwN2SzGwjHhjgqpl/L+JEaBPeNc6z+gXjQ6lxzQ
AX6nYbo5FffnzlV2Wp2D9Yr48vTcfMRD1vNDgWAxMV1epwzMD1N9djaDpe7d
7Gm4jHg4PV1lSS7q/3y5zK4UzA+plxd7geua/8zPikQ8JO+Y/RjcMqu6d3kq
4iHp8wTJs/CPYEP9O+CS+NB+B/C3R19P6SYhHmJl2++Dc6suf/0KFo6uqpt5
jsXUOJ13vYLnl0UcuWUB7jf4HOeUjngI5zp/E7zP3lppIa6TddDk8yzm8Ihi
X30m4iFog/9+MHujadGBc4iHgFcOBeCNjW7vJp0XYxL7Aw+NgedJJ+c8wt9X
c0R09PNYjPrBXD0R9M+VdX1dDlg2f8eqSbGIBy8D2UEwWd7OzUI8uPfP1MxH
vrSS+Ozuh3hwi+JOAV8yjm3khj1kXZZ/+wxO2W6tHJ2DeHCsbdtwAflrNla2
+D3H3qo2Ckz2ZTrOIh7sJpZ0gOeTjQX8vsU69+zqiyzmSb45V14c4sFSPT4Q
fCZc/GZyNOLBosO3GWzz0sR0YQLi4QjHfsklFnPK8Pja++gfqeO9wJyahwHy
sKfSodtaj8HReXpvDsB+nfv3rpUsgP1sl9yYg/bw10yQdQRPOd3SuugC4sE4
YUYFOHmucu2f05gfDFdzzbrMYqa+uhgdAnvHGzz9agG22/JgnQ/6x+jZv74J
/h0ivzEVv+/dKVgzuRD1jaFi8yjsmaJzoXg/mMux96UL+qehtT23AKyyQNs7
AP0Z2PYxdgzsIbBwCQftI/s4+lfg71aFapLwF231+cdzwNn8+a9fnkI8bCo3
GQSfL4q/r5+NeNh4aLvmVczX02Uup6O9uqojSingYOfsg0Gwz8i61AVfwGsl
kiZychEPyuuEN15D/bKFZHDEA5oZBT58POJ0P+7nneX7tQMc/kHOLyEP8bBi
xqvVRSwm1uxCyg383kT+yqNA8O0Zfp+lwBPldt1oBtuSguA24mFJb/aS68gX
Mb6NXWiPqWx4jBf4h8uW3SdIPKCbj8EX/PW1Tp9BPMg8tJW8AfvdLTE8i78n
yypH8EqhSs0q3F943gTNCnC0RI9gBOxTJnZGcVYx8nvZ8XPql8QYG1G1+cfA
vsu3hpRjPEVE2qaVgGcEc+tc9kc8zPT6N/kmi5m5xXm1UxriQVj0y37w4Y5b
w45hmB+mFbcWgMm6dyAc8SBo+HAMLBci8vIJ7N3nOXpdvwT3N4uSvBeCeOCP
ycoBf5MSaJTxRTzwKUQPgtss7vW5wv88eR6zNG+hP7cFx3rgf7LcNjYp4PZ9
pV/V4xEPo5P2fgF7GVneKIc/cUbOamy8jfZmCdsdQDzK/dmyJhq8xfBdQ38x
4mH4nfQ78CcrIx0VtC9w0GfqmlKsr6QbecOTEQ8/5o0Egu/nT1v4DfZp6y/t
aQZ7xr/Njg9CPPTta1lyB/Nnk4GnKuxB6mIv8JUH9plGwYiHnsRrj8GS7653
aPhgfuhec0ayDOut3oDlAmi/aldjpCMYq6Mdf8FkH68CLJUZc/om7B3fIWQ9
6y7mx0OnjzK4H9N+cc8xcPbRSYklUYiH11pbS8CzH/kZ1yE/przsXjXlHv6e
bCBFIB5agqQOgC+tZ1Zqknh4vkDoMjjs6o57W0k8NN3/Mwbe73FomTLur/3U
9JN+OYsp5dy3bwUP1/97kQMmdn4J++TUpVUOgvtFtuuNeCAeatZf1bzPYnZf
XVW4AO0ZediSkQLu6+O+vQLjO1/RP/IL2KG1eEkR8p0RHGZjBeL70zGfM2gf
d/lVy2iwRrOY9lfYs6BM1+gd+Nteu/hw2MMEw7qmEvXPkWfaMjGIh1snVwaB
T6zVdatGf4uKl0q2gH21E5d4n0Q8XH8ksLQK66vVe9LG8HzBaxa/vcBxagXZ
mxCvJYU83Y/BYjluhkqwrzkmJMkHLCah/KPEBuQb4YubKhzBDhZhT1bjfmV5
bworwGaxppuq0B6bc96nZz1EvG0oUbXF/cm+2jFw688zZ2ahPRVZNz1KwA3a
JgNCyL8OmUbHpjxC/rP5JdKM64mCXEYHwG2DTbO4Ya/q1NjNl8HvJnXvfoT4
dUXBy1WNfPYhcHIO8pl0Ur2EAThZcduXPFyvj7edkgu28sIIYjw9Yyf/GgRv
a+SRCsDzZKPPd2nWwB5k4xjx2BSh8SwF7NzxwtkS7eeEvy//An43GZUg4kMu
1O/yxlrUd+kzva1wP7hLenQt3T/D3wcGlIW9A88caP59E/ZY6bfffU0di7np
fUs3CvnMuI/vWBDYx+aOazzyWRjrlEEL+KTImeNK+HslLyVm6WMWo+k+XXU3
4qnT/Zm8N9jhaNGCF7Affxdboh6sFzVh6334o6rLtMlS9bCXdmNtGca727Fg
yBHs1zBtQSDyQ7y9zocK8HXnFSvlAsXG152znsD/o6QTj7gjHqxD7h0Dq7h6
tUfCHimWiwpKwDNa0wMsEZ8aFpWpUxpYjEK00oIA+N/AkcOhB8A/Fc1ifiJf
ZZiNuV0Gk+1PIYwXiTuupxgv7cL6h/D/4f2q+gbgrmdH909Ee3P2vVTLBZN9
s4XwJzItDoHXRn69cQbtHTGcLba9kcVMaL5wcCaen2dQNCkVbJNl7myDfGak
pz/4BXyUbNjj99y7vnVubML1srdWj5CvC3Qin0aDuZwrAhvxPBMs3N6ByfZF
OOJpombNxTXPEA8jc/gnwL+LtlqmBIHP168T0k9EPKjzhbSANVbk7LWHPwky
Oa5Ln6O+PKHjXA7/K9m4+Yg3uGiSiZ8M/MVc9a1uPXhB8LyHufAH4fXsjVIv
cD++FX+mYLzLlMXlnMCkLmfheTaKt0QrwWMfH4QVwl9EVhtPnN3MYn5VmF8w
w/UNmdyDx8CbJBZu/Y16w0E+/l0J+EViw/cNoZgf5FY1TGlhMYdKr7+7gr+v
XtJw5wB4z3Seg3/x966yxy9cBv+scin2xXwgvVAgmasV+aDZ1ksP/lEvkx9k
ABZ1D7AqwP08pTRdcsGpm1lmj5BvZed1mQ2BY1mLYmbAH5vEAnZtf4n18ZdO
ZTH8niMqsyEVfMNW3eQo7i8ncm9pLzjFQndCGuaTlpkH56i9wngEcs4dgr8G
Cv/ljQHfzrUpnYz4WTkt5fs7MPvz3rM/4U9vBNd2rHmN9dv3Cb05AYiHKS/q
g8B9p3T3COL3he4+d1rA61MXyN1jIR74hPOXtqF9X1mblDiYH3gKk7zBZJ90
Gvqjyr0zsB78M+ddwi2MX/foZyepN6gvE1Y+G8L4xI+EmjqBK+WltLTQX+aP
7M5KsFrRQmYn/Ld3uEpldjuLEeCIH7mDfJ4yeGSJJfim4DqdGthX4weXyC1w
wrCToiauD/Rn8Ai8ZTE79BUiTfH8jL4NAwfAe1IT/O3xPO3eV+2XwW8drr8P
xnzqtC+onquDxfB2FbOjkZ/IvqwBuC8+h0sf9Ydu1/XzueC7s8Mm2yD+RzoN
EofAc5aNmRzCemC+3r+A7e/Q37tHPXphH6P2KMdUcD1v5a1g9Je7bfmhXvDK
n6GNLvDPyy9rddQ6MZ+u7tqih/nCpMVqfQx42fgGOeLhxcTFneDyy7K6+xA/
RU25sxTfYz4b6KveS+qlp+oTgsGBNyfJSKP9gk86vrWALeZ27p2D55fUcd4s
/YD5ItF04lH4o3mNRJ03WFz7q8Z12FP40e2SenBPo6HuR9ijrGrvOaku1vg6
5BD8/8MqnkQncEegOq8E7CtSnuBXCY5MLYyLJvND2WqH2R9ZzBryH+Ybh9Kn
ByzBTZfspL5jPSF+y177FpjbKkHhH/y1ulhwnUA32v/s9OIM+KPr9QuLDoKb
331a9gb9kb62fWYheKn0Vx9f2KO+8CMX9yes/7h/xCwl80NBYJ8BuPutwl83
9E/24vy2XHD029c/LXG9Ka+8ZugT9TeMj8+5Qze397AYRSJQoP1yuSO5qeBt
rMXHyjDft2SlxvWC+/V9yirI+iFzna/aZxZjHyze/xv5a+Xp5uMxYIu3s++P
wR7GU/wOdIJ3Zh/qt0a8hCXP0FL8wmLwNA8z+IdS0hXlYDBJT9bI153xuxa2
ggPvSO4Ix/hExfYKL+vF+qRCONeAzA/R4WPe4Krkn8MGmG+6I5Z8rQffr65L
3Yv7xYc/fCX1Ff7Iwy+ljfqWCTWvdgK7sqWmzkB7e4MmFFeCw+dFbvmH/JcS
cCZndh/W6yHWb9tgDw0/tVhLsG6P2b9MjM8Ap41zC8xlkLbuFtqTwfKyE/jG
Yo7tOvWA1APaXqImB8Hyi+q0lmA8ht2LNQvBt20yFnwHkzKDu5/FTJwxa9ND
tL+2c3TBbvDs2MOzHdC+EceY6WfBwyZPvY8i3vLsFUaHwCXzV20WwvOM7B5/
2T5A52u0l5RhqWCu6skzt8EfLlvyP+oFC5+Pt3NDvJhYnLuu9h35C+bxIPXS
0a3ZMWBR9Sd/xzC+RWad0Z3gaYsxUiQeDvmyFX8g/5INEIyP4AFJ22Aw34Po
Ve64XrLvzt5WsJDoQrYJ5hNzY5Nty36ymOqEaZtfoL0nq3iVWGCLqK6Dg3he
mUGSzBPwquLpH86Q+UFPcZr0IIuRKVj1KRDjI7KracQJ/Hb0gKI58mWFjuPn
SvCRn23qxmR+0JraOnuIxVwWmv1+BM8X17z0wBIs3ffZyJzMD1u1i26B72y+
vuc6+uuq/umMwDDGszZYKRHtk2GCow6CEzUOz9GA/eo3LmQVgk/xbHxeTNbT
qhXW3L+wPjFgsdTJ+mG9mfFucKtwiJ004pNsa54Ff78+Um4Ee/gopq8eBp+q
2idM6kW51SrSWr9ZTNIilbrlyDctK1qF0sDyjfuOCSP/jab7j/SCMxp8vdag
XlgpN6tH7Q/q+SF17teYr98sudYcA86f+XRrK+wVJqtX1fmH7hfA/5QW9l1V
/Mtiln+7MOkxxrdTJiIzGCw+84hCPta/UVLLIlvBRE0j9arqvGqvZSNYv7Ru
XnQZ80232DErFnjndltBFTwvXpR3zxOwgyAqbcQ/I5K9Rfofi/GePXdeDOqn
3pnMKmfwA+6ff0dh7xThdskqcF+i58XLeL7GNJagyCjGX2mK1jHkl++CYn8s
wQunvmRuk/lhSkn3LfCi7irJV6h3tPn3vBAYw3g9e6VYDHZy46o6CE483CaU
jfHJ4Ym7UgiuLD1Q5Q776XGvzODmYjMZRXyBzXjeyGj9yd3gr638VV9gv7wR
W8+zYIGjApunov9GfyZbDoND3rgLRqO93L/OG2pxs5nfO4YansGelwc11NPA
x0J+hcjjusmP9yu+gh+olseLYDwnDvjN2zSBzcwdU3tfgfEs6pMSiAW7qf6t
DYB/mfaW/eoET3hm/WYi8pHg5/0fFXnYzM2DVpefIX5Kun8/CwbP4TiquSGe
iczVCuaNdvgmRtbT75UKl/GymdLim/vjMB5lHc/SWWA3D/735zEeH3ZyTj4B
Dxc0h9WBSR6U5mMzNlY8V7jRnoqXBRbO4IvJ2pveIT4cWnR2V4FXWEc0k3qO
6AYiE9mMsJPLsrnob3VTiIIVONRy8uoJZP3wdJHEbbBCrV2MFuZzmSeVkwUn
sZm7KxSMrDF/1tcdHj4Itt+1iIdB/zxrxj4UgvuVeB9Z4Hmyj043cfOzmYCh
z++zyPxQpVq+G7z23OLlA3ieDxp4FhyYFrGsEuN/dkVg+jC4WfnB+2w8v6Vs
dpjWZDazdIPViTd4XmBp0Yk0sNrGYotyzPcrb+mbfwUr1HCXpsJ+b4q/6W+a
wmbuJMVM80J7w65HbooFk+M9z+GvStfk5N+DXSeHtHdeRTwU1ogpCbCZ7gue
UdWon6MKLPlDwEs05IYnkHi4yDfUCt5KNq7J/lJezvtlgmxmeeqTXRPx9/Hn
NjeywE5xH6OtCxAPuW/vPgE3iRbkXED7erPYl6SF2My7ResG/eAPKZniqc5g
y2YD5hXyicbpWyFV4Es1u/c8g/2+pxq7iUxlM1ZScr+Owz9E+SeYW4GJTl4N
1k6K17sN3jT3fWUvxm84fpWa4DQ2853fPtcO450T2yB3CHzlIm6I9utFH597
BSxABGW0ZyRCYNKE6bCfrEFqPeIjLzz/527wfsZqIwvrFaNQzc6z4ARrFOK4
zh3c1TAMVq5X3dUIe10OCCjTEmYz1UldX1ZfQjz4yVxMA0+/sudrKvIxkTW+
kuv1jjxqhYgH1sHgTTPYzFSSqPF7U6+/LrHgrTavHiiifYIeKYffg4ldbeDv
JW5rdZVmshkPIXIiBvHg8mJDCFj2vWiNJPz7ZIeP3EvwkMCJymL0v8xeWFRu
Fpv5FrdOLpusp+0K+djgooajCZZkv9Vm548n4J6pRyynYPwqLb90SM9G/CCN
lCEfkHW5M1ieCCfI/+JHF9+pAp/IF/6TQvaXzB7ki4iwmbrbPsu3Iv+4Hjp6
ygpMzqkcwHWZA9xBt8H7U/fLXDqBeNiX6Sw4h814Xby8RckN8WC80ewQmAwf
P/xb1uj1zivgmJYArQH0Z0dF0IYJomxGJGTNvVTEt4/enKWG4Cuuaht0yPph
1w2Rc+C5qvAg5EuEL+8vcI2KxMGzqOdGS/5915rL/k+9A3us1Ix+mwbWu8BW
kcT4vdkqX/8VPLCU6+EaPD9Mve72JjG0b/S6/mnM/0qMdV6sGI1/jB/RBd+D
LS6YGRqgv1GqZwOUxNF+csCKrB/Wb3EKAa968jZQHf7crfzu0Etwzvxdi8l+
ToKizw45CTZTfyJIbS/Gg1k9T4UNNlZ310pH+3pXlC5uAG9y3cyuQ35Ikd83
W2Yem+mUlqmdg/njXioPrws47MavWVywx/clif1V4Nq3ZTkPcT1Ddk27iCSb
2WHoIGSH+2kvbKyzAq96NlR4CdeHZRxu3QbPfiebU4v8kiMldF5Qis08NpVx
sYA99eZdTDgEVnwR/5vsX42IaflfAW8YllRYD3vkiXY7TJBG/BNB2BPxIBJ0
0BA8nxxgQHxwz1qgcw58fN9dhUr452Xh++t+gcufLtjWgPneZJqprLYMmyHy
MfG/iUL/ZqaDT+j/LH+E9hRNSePuA2edfrb8Ka6b8q//tmk+m7mwPehqEOwv
OLGlLRacPiJyejn6t9rFr+492MFc8ncA6g0L7pklSgvYzPmrZSI/0V7hsStn
Q8BD175eV0K9Q84RvgT/3vXYaxWpl/70+sotZDOXM0eLPmI8RX6F27PBXxxd
E/vw+8rBJQcawA/Pc4k2wD4OPx5qySxiM+tLXB97In+KD5ivdQFn3/TwaIC/
VvdNWPQAXCpkc+8Gxse198yMObJs5tCONW++wP4yn9W4rMFb5144soyNeOhu
+3ob/MXI3JVB+zy7vF4LLmYz7qWHUufDHiSuD4EvpA8lpON+TR3FxVfAmEa+
taO/Pu2GuROWYH5Z+fxwEPz9rM5YnCGY1Ck2sE/Lyxifc2CJqyKZE9D+wBaF
47/AB8gCBfGy8sVjE+2lbKZM4sTbVVgfv2my2Z4OPqudUHYW/hf2lF+5D+y3
3/2HIeYH5SfnFjDL2Iwt2ejFeHbWbRWOAy/+da6nCPEUVdM5+h5ssr3803fY
R/WRb6+SHPzx35387XjeeNkC/u96O6HizqOX4BsVP8uC0V+m3OSG3HLkI42v
nNlo7zF5vlw2WIwcjED+TilNimkAl5s+TrqEeNK4pciRkWcztwdTJWfBvt+L
m2xdwJOm3InXhf9mXHfc9wCcE/3bl0H7ta9N1ZyjwGbapqNwQH0zXHhJ0Rrc
NYAClNRLBdrzS8H7kwrr+rG+17v4aZrQCvb4PvdFxCs5lnQIXDGEiQXzad65
hV+ugGvfdP+ywngY5Va0TljJZiQrj246iftxZ5s9NARvk+1o2e4vNu5n58Co
7jV80H+T0+lZv8AkXHzQn0lpKtHaq9jj5x5t4U9Fya2s9FW0/fDPcd0UHC51
tM8E/iKYMGsvsxr+7nHA8CSpl2KvacSBw6VRiGD8LIjMDla5IiHDg/wtHNkn
rbwG+fqOEZaWiIfwiKmhYOvdbtF2iDeb0GUjL8FPi1PdHpL91uDqHjlF9n/0
TIx3ZcCxFja4YqVZjRGpl/x4HzSQ6z2J1wTRXnGf7GsySvDHP0VSS9G+aiwl
XcD1McvCjcn6was98gE4f6jH4zHGW8aD5T1Hmc0k+iYHCiB/1LuJWVuDyTmk
SviLp0vJnlLw+HlN3E/Wac9WobXs8XXTNvjXjnauNabg5t0XCy/bIB7s4qSu
gi9+7nJPhT/L2awU4lmHfCFy55Mc7N1i+eSPIVhWwutkiDviwcLu0znwQNm9
zd6Yj1YendL8C5ylXS9pBX5jllepvR755Y7q6j2Ir7BD266mg9fNfBa0F/Gr
fOBDRh94mO9nxWlc79znH8GosJk0KR9rffhflLG0VxzYy67Otwj+qWp01/ID
eO1YoYozuNvggJGyKuaP5Ue3rPVGPOj9UQ8Fbx44+vggmNmVvPIVeHZ173Iv
st+qoyy5fAPqiZ6bhTzgFK3nAhzwmtmdsR6w371izp8GsOaGl/URHMTD1und
MhvZzKNXb19KYvwy1C8/dwELaNzO3I340sYM+wCctXNqpiv8c3jj58I5apgv
yIb6ccSDauhpa7CCatUmO9xfb73syVLwR+lPVkbo74hylYfQJjbj6alinED2
WxWPHDMFj+8zYXyMVnMZXgWT4xvv8TwsPzbzMPBPZ+uRCvTvsvyGFUZgnU3v
epudEQ9yryTOg6/5uV61xvj7wS1+g+cIP/gg5Ej1881sZsaqRXGfgqh+Do4X
12gW86L6OVifOIYP1c/VMb/8vbR6dzjVz8G/LVZuW5hK9XPw+PkNH6qfb2H/
Z/8ngOrn4MrMd/VidmhfpvOOZvDD1f9mDART/Xwr7LviTtwHT6qfgxO3Z5/S
Z1H9HCylsL4vgUP1cw3M7wXZmxQDqH4OPtf44Yggi+rn4KFF4tOKPah+vg31
pYdpokAQ1c/BtWtWhLwJofo52FKo3bgrjurnmvDHK3OmtHKofg5esML2iJ8P
1c/Be/OU6lVxXdzP4+AY+Mbc8zIXHKl+vh3jUT1pY1oQ1c/BaY6Fj/cHUf0c
PEG4s/alN9XPtdiMuFCHfIwv1c/B7pnvcx54Uv0cfNpCJKs1nOrn2mwmLj5s
P58f1c/BarxGOcYuVD8HT+L/+GnAm+rnOmzm3hGhObdCqH4O7kn+EcH2pPo5
uJ5n74cWB6qf78D9nige/htG9XPwv51Ltpb7Uf0cbDHauNbai+rnO2G/w7qq
I+hf1L6hhY7gPT6Bh8v9qX4O3vbNsHxjNNXPd2H8DRaaTg6k+vkuuh4Mp/o5
+L/7ceP6uS7+fo3Vp0xfqp+D/Xqu2wd4Uf0cvPjsmdc64VQ/B0cj/TfGUf1c
j82Q5fGNaKqfg/kvSZiYe1P9HNy/unLbvmiqn+tjvKK47EWiqX4OzlVMe3TY
l+rn4IhjFn9jQqh+bsBmXkktufnVm+rn4PH9O/Sfe7VrbwcYt9mXk0H1891s
hryu0eZP9XOwhnaRp0Qw1c/B7j/vHTgZTPVzQzYzjywo/al+Dk4YmmiaHEH1
c7ChauXzpHCqnxthftz621/En+rnYF/5wgMOJ6l+bkTX/wlUP98D/9rRtiw0
lurn4GS7Da1HTlH9HExeP3iQQvVzY7R3qcxeo2iqn4PVFgiL3U+i+jn42sxD
/rujqX4OJvsMnxGfrlO+F+nvRf6fHse3w5fq52D5BYMZtZ5UPwfXGC3n7Pag
+vk+NqOluT55py/Vz8G38kSEH7hS/Ry83aEkui2c6ucmqC8XScu+c6b6OfiA
iVCYN4vq52ClU+KCbh5UP9/PZkwbWpafYlP9HNys4rT+kB/Vz8HLHkQ9zOJQ
/fwA2q/w/txE+J9S73CVF3g/EWQCqH4O1k55/nSiL9XPD8K/z9j8tPGl+jk4
yzossTGU6udg8t7Ofm+qnx9C/nAuvyzrQ/VzcMrhnEtvI6h+Dt57QcAjxY/q
56bIB+Q4uxfVz8FcPJt9BdlUPweHnDeuXR1I9XPCylzi07Oofm6G9aDUkYCg
AKqfg+v3u827EEb1c/CeUtlcpWCqnx9GfjeXWPAygOrn4B+ftu01xP3zqtwi
voANXW7d1wuh+vkRzF9MZnV8INXPwcvmcl0ocaL6Odgh43NMmh/Vz49i/LZd
08zzpPo52HFThx93INXPwbHme745plH93BycInBA8iTVz8Fd/VqLZ6RT/Ryc
fv/timNpVD+3wHy8YcVs8QCqn4MllvTvUouk+jl4+HEcl1Ii1c+PoX4dc5Y3
OUP1c7D3/fPrPWOpfg5+FWckbJ9N9XNL1OtKRUkTkH/ET//YfQDs1mMaV5tA
9XNwrvPMG4ruVD+3Yo/vC+t4UP0c7Le56bxRINXPwTvJRsRJqp+DT/xuDhk8
QfVzazYzomdd9TiK6udgtSQ1rICpfg4+cV5Vd0MI1c9t8Py/6/l+h1H9HPzG
u+RDSTzVz8Ha/cGKy2Kofm6L9jzJ3fniNOKB89s8CFx3L8n4cgjVz8GknxIh
VD+3w/ymvSVSPY7q52DDmMzIA8gnUW5O4vXg5eSgYwLVz4+zmVkJ2YneWVQ/
B09EOSgQT/Vz8EVvc5cX6VQ/t2czNxuWrTl7lurn4FdcdkxgKNXPwWtCckW0
k6h+7sBm5kosKnwSS/VzcGH8n2vXc6h+Do5t5NZqPUX1c0c2s0iqVCAhgern
4MsK53mrEqh+Dl5DEn8B4sHYffkQWJ0vZM7WQKqfO7HH91lF/ah+Do6OePFx
LIjq5+DUZIWqz9FUP3dmj+vQL4Kpfg7OvejqfppN9XPwMZ09GiVhVD93YTN8
5R4Tid4/rp+70P2nSKqfg+08vM4uz6H6uSvyt9FLd40zVD8H5z76dvxPPNXP
XWl9FUX1czesl1NuzIpJovo5OFZucDl/ItXPwV72WXLCyVQ/P4H5Sk7HNSkf
8bBi8Mcx8POMOJcj0VQ/Bw/d5O3IjKP6uTvq54NhzGAm1c/Br+eeK36eRfVz
8A6yMZRI9XMP+As5kHaG6ufg5JAdv6cnUP0c3HjgfGxSKtXPPWg9mkn1c0/k
f/KiYDLVz8HVW96+qfWn+jkYYaUUl0D1c6//rTfG9XOwHjmgHU/1c3BY2u4a
rhiqn3ujvhBp+bUjmOrnYKLrzMP9lPhdSlvA7oPLVqvEUP2cBf9e9v6tZQTV
z8GCV6J3HUyh+jmL1lOJVD9nYz34NmfUK5Hq5+AE4Tm+28Kofg52Jgkggurn
HKxnNy7qroqi+jnY4dafq1oZVD8HL7Ew2CIeQ/VzHzYzdblmNRNF9XOwsORx
iavBVD8H52cJlU8k+19YdnL5spnH3xRTSP0+rp+DG+NX55PzruP6Obh0GTno
T/VzcKDWwMBk5PO8jn7/7X7s/+jX7lQ/B6/9y9NVfJrq52DJ2WPuWxOpfu6P
8R7CxBRA9XMw571tw/Iwqp+D1x17GV8eTPXzADZzcNfkUK1Qqp+D77Yt1uT2
p/o5OG3drbdZHlQ/D8T89VDrcHs81c/BF04fttE5TvVzcA9n12bOCaqfB2H9
uzb8khLsYVMxFO8EVtxxPJ+czxnXz8GXHMycc0Kpfh78v/X5uH4OJuX9XBeq
n4NJnZEUSfXzENTviSVRTolUPwdPHSy9Qs4njevn4PHzcBFUPw/F329y4vrH
ofo5+LXdpaoNJ6l+Dr7p+T535X/1c3BF+O6CoBSqn4ehvtBYUuwfTPVz8G/L
iQN+p6l+Dl54ayTkpzfVz8ORTw3F00OjqH4Org0VYHJgjzeprvs7wSbbPm9M
jKf6+Uk2I0peHImg+jlY1tDRY3Mg1c/Bo0uNsnsjqX4egfXoh1t3p4VQ/Rxs
XXnYuiOE6ufgA2Ri8Kf6eSSb2UoW2ilUPwf/u1/u8i2L6udg9iasXFKofh7F
ZmYKsDRuZlD9HEzSd24w1c/BPgpiqyWDqH4ezWZWzBk4nRxE9XOwcaNUqmcc
1c/B19cdTZ4ZSPXzGPj/Eq8Ocj5Hz+X7/N1grhrXTz9ZVD8Hf1IIK5ofTvVz
8EPlfKtLkVQ/j8V8uXaOz+t4qp+DR5cnzf8dTvVz8JFSb98+b6qfx+F+oZiI
Q6h+Djac57ymzZfq5+C/B44/GHWm+nk85r++vXbxXlQ/B4+fe/Sh+jmYbLfm
2lP9PIHNGJVvbMiEfYSNfq1hgaeWfhMl9da4fg4+N/W718owqp8nspkp1pGb
FwdS/Ry8d6x7pSmH6udgu6uvLRPDqH6ehPrb+5iWbzjVz5PofuR/9XPwsg/a
GwXiqH5+is1skT617rsv1c/BKny/X1YnUv38FM1vvlQ/T4a9bHTmfQii+jk4
6050znp/qp+De/qnP9QNoPo5WONFoataBNXPU9hMkgwqF2+qn4OFDPpnOeN+
gfIn/vaCXVrZj/qTqX6eivpr/6RJ3gFUPwfvSRsznhdG9XPwjbaUycEBVD9P
Y//nffdIqp+D79Q4NJLzTuP6OfjQTMxkGVQ/T4e906qkr8RR/Ry8uXXpHqE4
qp+Di82NAtPSqX5+ms1EXeOsWRVJ9XPwlo1s3tEYqp+D0+143M9EUf08g81k
Xzu80yKW6udgLjGyM071c3C6/g+j77FUP89EfThFM0YbTPbxDoKP/dJdS867
jevn4PHzxeeofn6G6sUsqp+D2bFPk1zCqH4OfhXjc2y6D9XPwaEvpA6L+lL9
PIvNPFAxumsZSPVzMNmHOuNC9XOwrINvyjdfqp9ns5kPOph54qh+Dq6U08r4
cpLq5+CP8bMrX/hR/TyHzcRM7xIw+a9+Dq41+PJv20mqn4O3kAknhurnuWzm
XmOUOCeE6udgsu/0jMRDu1P4k9z/7d+M6+dnMT6Dz3ya06l+Ds75bKwilUH1
c7AtVotNZ6h+fo7N/HnKNyifQ/Vz8J4fErHf4qh+Dp70bCWLnI8e18/PY76/
uXBSbyrVz8FZQbwRCtFUPwdzjSUs00+i+nke+vPh5yDrNNXPwXtjji1P5VD9
HLxdb0TUBfWxXLl72jC4Zv7OOzzpVD/PZ//nffd4qp+DV1oWy/2Mpfo52ML+
rvCbeKqfX4A98zHBplH9HPzOlDcyJZDq5+AyyR3h0dFUP7+I/heb5Sv4Uv0c
zDdHzmZlJNXPwSHvFhzRTqD6+SU2E/zBvHOPH9XPwduuz9vtnkj180v/q+/H
9fMCNjPj/roS13Sqn4PJdszEeKqfgz9vWDb6LY/q55cxv8wYaP6N8c5IHjxi
BdZIe98my6L6ORjZZtDMn+rnhWxG32rfcLQb1c8Lab14gurnYPI5BNUkqp9f
oecx/qufgys5upd2J1L9HBz0Rb+EzE/j+jm4Xi1aPyOM6udX2UzD8sl6u9Oo
fg4m+8SzT1L9HCw43+CZQjDVz69hPvu8b3rtSaqfgzfcLbN96k71czD5jkI4
h+rnRYjPTrHMGg7Vz4to/JH1tJPLspfgc0IhZ8l+6bh+fh350VJW9Eki1c/B
58wii3pCqX4OliiWr7Xzpfr5Dfa47tfiR/Vz8JX395jpvlQ/B2drFP/4F0j1
82I2Y5ByZKp/FNXPwc8sJx0wjqD6OVh081FZfR+qn99kM8xbkeUvEql+DhZ4
Nizm70L1c/AWxwMPyXlU8prEhJL/7X+P6+dgrs7LhzROUP0cfCV2Ib9xDNXP
weZ1393moj2k7tW6Bfu8WZB2MZjq52DWFN8BQS+qn4P/8pUefu1P9fPb6D/Z
MPam+jn4WHDkNU4A1c9v/2//cFw/L8X9vFvOrIik+jl4OzmwHU71c7DuE702
Uq+P6+d32Mwv0UvrXoRT/RwcO+WowGZ7qp+Dl7xQmxcdRvXzMjYzzBv2tc8J
8SA3PMEFrEJeCA+l+jmYf8NK334/qp/fRX2wuqZ6nwfVz8G1HUs83ThUPwfX
bPg+iceB6uf32MwuMmDuVD8Hv7a23bqSQ/Vz8JUxlbXHg6l+Xo78tHvfrBNO
VD8Hb5KyqOLzpfo5WHzI+8hpG6qfg0dTL+lP86P6+X2sR1JljGZFU/0c/Kbn
ycyGMKqfg/smoUO+VD+vQL3+6XZ/QADVz8FilelndpJ44HGrfQ/u0Up5/vQE
1c8r2cwZg0W1ZL92XD8HF4Tx3c32pvo5eP57/WXvwqh+XoX6chfrRo4H1c/B
v200naK8qH4OTrxtLrHAk+rnDzD/VmjzzQ6i+jn4cUm+38cAqp+T62E96pc4
VD9/iPUVWXh7Uf0cHP0wizMniernYPKdCVLfjevnj9jjOm1GKNXPwaWCYz0T
w6l+Dp5rfEAi0Zvq59Wov3eELfRCf+TavscagjVmlEUc8aT6OfiBq8wen0Cq
n4OJbrHLh+rnNah/iKAUSPVz8Pg5HD+qn4PJ66Nk/21cP69lM74+2olLTlL9
HNzzgutsVhLVz8EqMpgZ06l+Xof5eeCGZVIC1c/BCh+E27Z7Uv0c/I1L16SE
RfXzx2zm+TY3lRjYF+VBNhvcNTnw9JEgqp+DY2aPKFdZUf28Hv76b1m5uzfV
z8H6M9lqtR5UPwfLx7/zUIun+vkT1HPNVRNMY6l+DiavpcyPpPo5OMJK9Vxf
KtXPG9jjOuS7BKqfgz8mfjm+xo3q5+DHDUI7X4ZR/fwp5sPdHz+K+1H9HFzv
svWujifVz8F/Fpfs1Xeh+jlYpfCqjmE01c8bsX6tvSvn70P1czDZd4nD702T
Ttj0gbeLkJ1Bqp83sZlZ5EM6UVQ/B1/ZW6nRF0b186b/zbfj+vmz/52nG9fP
wbOIIBFO9XPw0xd7elecpPr5c7oe4VD9/Pn/9KVx/RwsVrGqLiOQ6ucv2Mzi
Ne17vCKpfg4uf7IzzcmL6ufgRFavgl4c1c+b/zd/jevnYG7rMZ5LblQ/b2b/
/3nscf28Bf4nQDaaEQ/2P1eZgt14HYs8/Kh+Dh7e4PMqL4rq561sZv3NycO1
LKqft9L1oz/Vz8HZjfOqngRS/Ryc8Wz50z5fqp+/xPruj5rEQleqn4OlSAHA
ofo5+JaIPPPai+rnr1CPH9yZcc2L6ufgbueArKm2VD9/Reu5EKqfv4a/WT59
usmP6ufgFcfXLRdiUf0cPO+xbPkVO6qft2E+XXz3lX4E1c/b/qdHamg6/24A
k3342yyqn79hMyktwiF2jlQ/B28Z450j50X1c/A0kjgCqX7ejvnox+imXaFU
PwffULypTs4LjOvn4Eiv0G3uvlQ/f4v1w+NJvCrxVD8Hf5unJFvFovo5uHTK
0k35wVQ/72AzuxeaTs5NoPo5+MOP8POSnlQ/B6+125/wEveftNRjym+wWNWk
EyOwV5GsyC/td6i3iyavXI74MF14vSsdPIsUnvBfUlf1gYm7z0L7S6T6y5lO
NtNcffl6BPpnMS/qchz4yYO3Q7yID/Ke+QewuM5e8aOor8tEa8OU32N99MTG
byM5byhi5R4KliITNvKPCALtFfi865XRBti7UjjXYPkHNsOrOirAi3ziME2d
4YBnkxcy0V6iKz8Fs9JGezXJecMpHPH5XZifbE2ZFRg/V36Jya7gZUbZvfLw
d5mJt4cegOOdh9erYXyILjznI9aXATtPa5J44B5qtAb/MJn8ZhGeLzsWf68U
TL7jQ/R98lktoW42k2zbOOE6xsvnT0OqKbjxiTV6gnj4dTz0Knj8fDvm79ZB
gRM8n9iMteP+/R7w58Af+UeNwJ4eDX5dsB8553YeTF4fvAf/f9PXpfYb/KXL
PfUx8it5L1Wnh81YNqrOdsR4KH+WETsN1vwYu0kU+bmz+96kb+AAvfZHjWS/
tevgIPMZ7TvH70jOg6i+/9sZB/7v+7DdHSlPP4Aftt0IZMFfE9rX3lX+AnuN
Sd45Af9g2l5cDP1CzzPAv8hb3K/At6KcHjxAf4ifL+9lM2uqrirYI7+SfQQO
eFd62zc9cr6qaeeRp+CLvCcrU9DejKdfdOd/ZTNNc0U99yH/aD8J2+gKvt91
9Zg56snhusVyD8GnZ0yPd4S9c2oeiIr2YT6QvaexGPMN2Ze2AQvHrMjyJ/ut
Vdw/S8E8zOy19vj7/IrMd0Lf2Ez4en4VE4wf2ccxBc+boDlBCPUK993Xd65+
o/kY/blc6nmBp5/N1K3sm9iI8Te5NSfZCOxFDjTCXpNu3gg6DzbkQsaAfYqu
73b53U/PC2L8TK8NmOkMoH8eC35Uo39kX/s0ePx7M8ifJQXyG76BJ13LMGGj
PRYX65Zu/s5mlv+8v1oZ4yucbz0nHizkdOnka4xf2blJfF1gMbKBiP6S78Yo
/2CP77NtRvyKZG/pCAWTcS6Ev5FxeQXOD7gjuQPzp8Npn9LlP2GP4gDhv/h7
8bR5+RzwbcuDOV2I7+rk0qSn4HdLP2hvxP1dk/YFzh9kM20rMi+Joj8yCcNO
rmAlz1qb26iP62MTTR+CyXedEmFfr+g1O0WH8PeB3hbtsJdsZKOKDXjbqbUh
tuhfU7jDkjvghYs2ChaQ9XSokMjUYcSXCvfOQLRXLvgij9nw//J3a4DWwFUw
7/olh88dRzz4dbfz/EL98yIuyhntXekT9NjoFz3fTuYH1oLb58G5c278NQKH
ed0//xucwe7a7IX7kXMvOr/p/pAz4sHtn/9p8L3D2ZunkPf3XNIcv4G/+vje
sCHx4LT+0OY/7P98Hwr+3G3fohMPzrlyMnsS+p9g57a+CywrltuxFOPF2Mxc
vPYv6u+PPBNOWyMeLK/OCgNLs5Y0xiH/kPcSX4PJ53JukXg4+vXb8hH4G1dk
01n4x3ezk2844K3nu9/sRfszDi2tewpuj369IhPxqnPgUcn8f1g/Tpv89i/q
geF9FudcwRrpu669IOeXjHkSHoJ3HzAaOojx0DPK8hMdxfqyr1ZBFL8nn22x
AXtM3sWWRr7N13tz4A44zvPDtImYn412eWtPHWMzSerSp9bBP7l3zF1nBrbQ
b9VoRDxd1rq56Br4ZlpH2jm010TTaCYvF4d5XVXzbyqeP0njB9cesEnJpYpj
ZL9VPbbvPPiM/u2fK/A8ZNm23+DDbzzcyftDgmr1NTrcHCa1z83AFPNRiart
zdNgoiN74P4W6yef/QZ+fLS+Whr2E157Pm7zBA5THi+icBH3L1PU8I0HW3r/
DP6L/Giz+v3xLnD43qor5P0GUpat5eEwO3bzriuDP5P3LMPAe2tXV11Ffx3k
ypRfg3OetG2pwHwjsXT/Qnlezv+/z1At+1vYB6zqnLtmJdlfWnhq7Cm4nWvN
2/uZiIf5Sl/n83GYaX4L/CZiPOqlnr1yBauOH3BEPMxzqn4ITlymP5SEfCor
Pq1YdCKHac4LsXLF88h7Czbggw5p+dNRb/qI6MTeASstc7wmRPZbZ/Vwpk7i
/Od7kJivyHtOZuDt57ac70Y9Fzhtkck18Pj7ubg/+S4ELz+HsTgv9VwDf/9m
ymGlPWDy3ZwkrC/D+Mfm54EPjx/kQTxMPD39D/h61AXZUPx9J4/qqM5kzn/O
hcJ+Udwvv5wGf9nToPUN/VEdO/HyGzhr5ZJnVoif7pFZjxA4DDkde5ysH/5c
ux4P7v3rGDMd/sD80svuAp93J0qCGPN1sC96rQCH6a9otusi64cfEewwMHnd
g3w/QGNgme1r8HGSsEi91Fe9V16Qw6h/vXkim5zX6D22zQcse/Jv9A74g85n
XsVG8LUd97beQX4Z7s6WWSDEGf/u4RDsl9PFTHMDKx05lvkoGfHwvn3kIXiu
s93GLZgvRzpYn0WnchhfodDpxvCH/HaxVhuw4nfPB+S8jlFbyYM74JA8TByw
N/erPUVTp3GYpcysx8nk/G3LzzNmYDMSKJifSF66Bp4yLfXgMPyH7EPyTuf8
5/suiMeip0+s94Dl7gk+DCXvKz2xM84DJ9yd7tyO5wk+nqLxB+xOFookHmry
Vu8Q5jBHdvzxXkrO3z7aJp0B/u/6lBxj7AcfezWamAguq/D/u3kGxmuefUgw
7EG+uxQPNuYd21+D/oncvdvcBT5KhD2MJ3mPa+1MDjM2WWHPc3Ie/dafq2Fg
ScXSvgLMNxI3kzNfgzs0lXqHyf7SdeVI+VkcRmF3fIcQOX977bmXD3j8/X74
s8wVZ6tG8M1Titu+wH/qC6bvWTAb/mkUNJGsf8l7Gm7gDyHaC46hveQ7Oo/A
LxOTYr2IHnfus+RcEdj/x4fUCfh7n9xQQVvwjEzV+6Nor1y27J874NilUv4X
YM/WzKruqXNwv9+CeWuRn7AqfWEGdpmaMXkniYc0rspr4DPiqdeeIZ+8Sc64
wivKYR5pHW5/D/8KS9qQsQcs0CjjuBDjp5zw6mQeeMoPSctU2KMz1sPzD3j8
O3hkfylaxHLHXM5/3mdEvleNvG6YASbrDF/ML93hBur9YLJvzQt/SwjtX6Eu
hvFrE8q+gfzxHxmcw/yqbPCZhvnja8BygY/gn+cjP7sS/cGv9tdacbRXadNo
E3m/28fqYxg40y0yiec04oE18flr8LoQ2xshmC8zvHLvy0twmLtZ/S9VYG8d
D/VCH/C6123JGWj/sFtHeiP4v/U3OTe7YB7G49JamyDYV89JwsMNnF9eo+yI
8Ruxv23xCNzuWjd1AOORb7d391xJDlOz59TuCei/kc0QYwu+funvI3Vyfskq
QaEMTI7nfyTv71mslpgmxWHI5+quI95Njj6dfBh8kz9ikKyfJh22H74Gjrkf
vrsA/ll0SLCLV5rDXNDqD1aE/UwPXGjaAw5/X36xC78XNNlengdO63TSl0e+
KTH+WPAH7EgObKIesDAKTNshw2GERb+IJ+P+wrvnh2WA7z1vSAvH+NzVKz/R
D64bLE6ZgvnbZtchc/X5mD+Y6dJbML+L7BjRTwD/reurqcT9K7VSN30Ek7qf
D/1z0Fwnv24Bh/khvVFjKn4vodEsFg6eTD6ogPZWq7vyt4FXhEv+EiXn+ZgZ
Q/ILkX+dbSyTyf6S2pX3PmAf28Xa6rg/ea2rEXx9vk12A57vtb737oJFHMZm
za4thrg/0dHdwOPfW4S/ku8kPwKbud/+UYV6wWf1w5C5shxmwHztmj9Y38it
NHezBeuf0f2ghfFplZ9wtAysMS68IB7kzuhNW8xhzKUbFN6S91mXqqkdBv+e
bVtSDf8h3yUuAvNi+XEY/Q1b6DWXbwmHWf/8W0Uzfq88X3SSMVjC7KPqL9Qz
ZB7KAz9NH1z6CPaNnmfY+QecyKl4ScZTVfx7w46leL5//rFmsn4QjSnLAI+/
n4vnJWDa7gePn79C/0kaVV/GYaoXlMRew++/CtsEJ4BJnFYhnlOm8bt+BC9K
SihtIPutQucOr5PjMOk5UVEXEf/fp2zVDQfXSGYd247fZ/B3bmgDj79vaiM2
/h1wheUcZvfEqVY9GI9hHklRX/BBgxtveGHfHO47fE3g2fNqujah/3pj+34s
kOcwkzZrXjRB+8lnuNzAolNap25D/s3/k/jkEbglm89qP/pj9GvNnbkKHGb+
ua0zymAvLAfzbcHj319Bfrv8w+FUGVhdPWEFeZ/DZEAoaNoK9Leo7qYaiYdv
F50PgxNPc/TmkPPevVpmReANWS2ZVbCP2efunXwrER9sFck1iGfBT0GqxuDx
/UPYv6RrwdJ8cKbKnqUb4R8W7++L/AWfOyVaR84nCL8z5d25Cv4x69NMTwPE
Q/u/gQzw7wAU0kcRD21pb/vB4+fBYF+RV+vr1Vdj/tyk//IK1kOVLS23E8D3
lTtr7MEOL9zyPhIWb8orR3slns1MWreGw/B478hVxPOqn14NCAczOa49prCf
6xNdpzYw2RfOwXWZx18PKSj+bzzra07u8AWT7xgbYPy8Hi1VaQLLfypbxYv1
lOyDR4sXKnHGv1t4F3/fVGEx+wS49vhfyUHYx6ech6caTPJABMabfBZzrjL8
ne+e0Crkj9bSTe224PHvcZL1w603dWVg/9hTSldhz1U3vW9NW8thGutHmVu4
/ub63POHwW7kA4bkfOu1mwlF4Hnz7Xctgn2Vrxj5863jMHEbWobfkfNLBT8c
jMHVBwOX1qL90RdjD+aDT1xgNWwn5/nyV+j8BfPvvXhiJznfeq5+3c71YOkb
YfGYzxJybWUzwTceKKnFo75gsifPGgBzizacyYJ/fs08z71FBfFkxSveAk45
rfEtAewycHPjZuQTorN9BDfOf/2bA//+nuxXu06V85/3ecEZSVIl4eCEv/PC
J6B/OgllZ9vAjXv/qr5Gf4Zj98crbOAwfMGX7Afhj+S9IF/w1PEP8iMeIk/Z
N4EzjY5pk/MQI+FKBxZuhP8sbwgoRXzmhz7TOgH+7/dgyGeNq8Hk62qZ8M8J
KFDF1JBfHlm0PSfzg1/BDDvwY36Haeqwv4mPDtddMFm+dOHvJ7F7vk7bhPG6
etevBvFV5BXy+jD4B7ffk1ywmceimiLw0EHhEQfYW/BEZTEfwxnXFcl5zxKX
w7nGYBki4KH/Fk5jsfng8e/PgYWxAP4LvmBhy47F8+/aqR7fuRnzJRFmYR8b
m5cmmWDy+eFDtogHK/ftA+B7L1ScyPuKlRazlbeoc8bPPZmS7x0cLVqQCCby
swHW1xKH9YW7wd/3k8oI8XDo2+i6Laj3UP47Ez3uQGRvOHj8exvIBzImcq/a
wC7kc8Dk+x/GNY8UtsK/dRHx8D/yHTRfMDkXnEX2l3bz5TSB/RYZX/0FezzT
y4lZqMFhgsyMykbIepocywL/WbJAgYusp3e8ta0GP/efw+ZDvLZqsfeJbeMw
yigvssn+kqa4ph24e+7fuEjU06s0bineBXuRD7aS7x2oG8+frslhPr2a81SA
nG9lBqcdAY9/LwnXldXi/xWBSy4nC7fjfp2qq77wbUe9eX39k+OI/+j1Da3G
4ErNqgTyvprq2uMP88FPlB4/9SDzg6LA9b9gtUKPz7FEj1udn7VTC/n36be/
a1F/EIEwU4vWI1i/fJXvYg2A77/jE84nepxcgM0WbQ7Dnq8bdxn9I+fwE8Hk
c7qByG9kX6gbbKF0UNcV45ux8OCa9Tpo36JYdowF4mH+X+mT4EG509MaEE/j
/xsE8Pj3G+Df/9fUecf19L5/3IhCRplRRka2EGngtNPee+89NfE+WhKSLbvs
JCtJJCPJzCgrygglK5VV4ve6T5fv5/fn81G9O+/73Pt539e1T07593QjEec/
fNCd7lgvmI14+H45WIjPyXzcsMjHD8BsX0QJ5ZMzRKpsnLGo8z4a6pf1oOOn
osFa9XOi01AfukkbZ10HL7zas48C8w/9P6QPN0F/18vM8pYP2kPftCVB4J6J
XWRUweJ9FPxLwFpH/0iUsv0liTKbAaYiTnVcgdksjMduPT21PcDPAh7JvGD+
QazrrNPgBSygA/7f2a57RvU0w3jUN7jLXDyP91/1vnZgf5mcH1aYf0p1VLfl
gGvXn6z+jfItaYttaAezcCfP2frh55BHxuaYX0rV5B9j48P306V7wEG9vaKH
oDxLWyxOfgX7CBuOaA9fm3ZrWWA91v/U1EyUl+yXtWs2gy3F4+Znon2za2f1
YN17mYuq0L4WN970VbHEfG5TsWo5/n4MuwYGPt+U1JKD93fnbU+tGrBmz+aP
zfh/8XX7FWdYYb6ZmqrI+rsJrzRHJoCnGBtoFOL7V9a+7FMJZuHxr+N98s9F
v8ZZo/4aVVvVsPtA1bL10eCXu5bGB2E8evL4XNV18JC0XgE/Mb4lP7S7MtxG
JJxbaEP9ZPecg8CG0UFir9n9vXubdpWAG52LRxWy9XTFrNUDbPH5g03nP0D5
zkW19gCr3n2yNSgI7eFGiM9p8BaNgstpKI+MckmrnnYi7njvKo8m9IdqZUc0
7MAy6y7UdqB911/Rn3EELMRn9yF/DvZggeCDyJ/bizrjs8eSPwfrHe85sW8U
+XNw6rDjcda+5M8dRFx/FgDPi/w5eGHYZoUBPuTPwT/e3o5OEZE/d8R8Tdtn
epg9+XPw975GIYPiyJ+D1fcPG31/MflzJ8yn1b1upoaRPwd/l3yV6c2TPwez
3Y2rS8ifO2M8tR17/kEi+XPwJXuUeBj5c3D4NUUFP0/y5y5YLxjKxo2OIH8O
HssCZUeRPwcPYQk+Ismfu4qEfYmEVPLnYJe98YFuS8ifg3Xw9eKWkj93w3z2
47lC+QTy52DhfHIY+XPwZLu6IFUP8ufg3tlJ018tJ3/uLuI+NT32So8nf+5O
430s+XNw6Y45sa7e5M89RNzsIca+Cv/8OVhzybev93zJn4OfN6/f1BpG/twT
9WvQG9+xvuTPwS8OHbnHBZE/B29/76LwzZv8uZeIq5azkFz3z5+Dr710r1ZO
JX8O3vOm347ra8ife4u4K2apg0PiyJ+DDSS7TUn1IX8O/hzNdtrIn/vg/bHj
lDz5c/Czvbd7svNKgj8Hd/jvU5VbSf7cV8SJjvTuezWC/Dn4Nuf9u30p+XMw
piU7Z0STP/cTccHdJG/tCSV/Dq6Je63iuJz8OfjTw3KtF8vIn4P/xX8T/Lk/
xo+ta1XuriR/Dm6qNffUDCJ/7k/1IZD8eYCIk1zn101nKflzsEGvy0fi/cmf
My4cH3E5jvx5oOh/8QEEfw6uuzbtXb0P+XPwU811SdLR5M+DMP+RywtYFEP+
HBzoliu2OpL8OdiEXbjyJX8eLBLigncNJX8OjhNTtjjzz5+DlV+s/GzvS/48
BPV16plFOknkz8HBYfJtBVHkz8Hmgy3fK6whfx4q4raGLrMLTSZ/Dk5+sk2z
/p8/D/1vvSz48zARN5+vPmziS/4cvNqSZQogfw5meXi+LSN/DnZojnUQLSd/
Ho75in22/o8k8ufgjOEDPaankT8HS9hy2btDyJ9HiLiiIx/Py8eSPwerPCoL
VnIjfw5ebaF54kgI+fNIEbetuKtPiSf5c/DkUYlH7geSPwdP6LgwaKQX+fPF
mE/NsnTgl5A/B9s0PRtQF0X+HOy3oD7kcSD58yiREOe9yJX8OdgkU3H75mDy
5+Dr2yYELfQnfx6N9YwIJcKTPwe/lnu5qI8v+XOwsF8fRf48RtQZzzaa/DlY
uK+zgvw5+Mr+nz+Tg8ifx4o4xyV7jmgmkT8Hp4/TOMvuiwr+HJzwye3qgnDy
5+Dj+WP+3v7nz+NEnJJht6qqRPLnYC279PFH/90/B5+/X76UW0f+PB7rnXjT
t6djyJ+DK+b1NU8JJX8OZnk3lseSP18i4ib271NwMI78OXiyrMbkshDy52Cz
6xXPniwlf75UxJUb3M7fEE3+HBzY8vfI2Bjy52CWtycnkPz5MqwfWUANF/Ln
4Jb0ht1Ry8ifg+tV5F8c8CJ/LsJ8hR2MDyV/Dl4+MXNmj0Dy52BPdoEqivw5
L+LaTy4SXQ0lfw5m+yJlEeTPwcx7Xvcjf74c8/WreYnDYsmfg1m5Pv93/xzc
d2jRodwl5M/B7N54hS/58wTU9xHagTqB5M/BrB94FUX+HFzY2yMrMJT8eSI+
78WVc19F5M/B986GjR4XSP4cHDTmukavSPLnSSKueFzFKnZ/UPDnYF/v9nWF
QeTPwROuSxwOW0z+PBn9WciAvMHB5M/By0UvLsaFkz8HC/ezfMifp4iEer0k
lvw5WIinnUz+HPzMuMm4Mob8+QqsF8fFag3/58/BNzaobInxJn8OfhDZxznN
jfx5KurHk14zWP8r+HPwtNj7tut8yJ+DFWZKHJUNIH++UsR9TVxZdTqQ/Dk4
seNxkb8n+XOw/LVAl4f25M/BM0r5cwkR5M/TRJ35oJzIn4P1Nox26upN/hzs
kTi8JMWb/PkqkXCvzcGd/DnYXmnXLkkX8ufg0V+nPApzJ3++Gu03f/NWNt8W
/Dm4IChvhnQ8+XOwCpvwepA/X4PnvWw1O9Cf/DlYena7uq4/+XOwSHXkbDN7
8ufpaO8uOrriXuTPwYdHshMF5M/BYVprHhc7kD9fi/9fI/ZCyZn8OTjWPfBM
cwT5c/CLV9F+dkHkzzNEnNTVuHkJ/uTPwbuqth5g5wsFfw62bCi+Nj2c/Pk6
kXCOtCmY/Dm4qeZd+sYI8ufgNQaNYkru5M/BNfKKj5TdyJ+vx/Pt3yd724f8
OTi/sn+jvDf5c3DM3nHjHviQP98g4lj4x9Kl5M/BmhqTHIp8yZ+DTwab+yQF
kT/fKOqMfxpP/hx85cUMH8No8udgRZaoZjH5803/zVcEfw7uww7GR5M/B0uz
i2CJ5M83Yz06T09OLpX8ObiXEHCF/DlYM/Z0+NV48udbMF7Xlt+X9Sd/DnZn
B3D8yZ+DC3LO6c21JX++VSR4SA8H8ufg8580I3f5kD8HM52jH0T+PBPrvdHo
mYLIn4N7XB3ndN2T/DmYhTP54UT+HFx1xn2QmCv5821YP/7tftQ6kPw5eOdQ
hZLqcPLnYNv44Lk2HuTPt4u4FKccXw0/8udgiWPNYlf++XPwQ/ENMf28yZ/v
EHXG948nfw5u83TYcW0F+XPwt6ddHw/2JH++E/XPz3bMW1/y5+CQ4FdxOXbk
z8Hs3r+iO/nzXSLuV0vwZQtn8ufgPL/Inc+syJ+DSxPbu/YPIn++G88vMS95
sjf5c/CDUFfxCnvy5+DSyineMhbkz/dgvL/efb1OAPlz8BJ2ISKE/Dk4xuvo
3L+u5M+zRNzfsZXZlZHkz8HBHa175oSSPwezdbDcCvLnYBXJd8fX+ZM/z8b3
w8cddyB/Dh6ne3fa4ijy52Cl6bISNyLIn+9F/7DJe6VnMPlz8LLoS1FlQeTP
wZO7XJvtF0v+fB/aq9mghoH+5M/B2hZ9xm+MJH8OflK4cWWTK/nz/ZiPGSx8
9dGH/DlY2u9ETosf+fP9VB9iyZ8fEHFDs4LnfAgifw6uqFPMvOhB/hyce0Lm
ZeJS8ucHRVxrWe3qGQHkz8Ehe7e8s4klfw6+OmaE/lBH8ueHRNyJbksL4yzJ
n4PPcomvy+3In4M1WSIXW/Lnh7HeXydl9sqO/Dl4zYzquhQr8udglrfxdiD5
c/D6zKwVoe7kz3NEnfkUAsmfg4V8mO7kz8GX89AxepI/PyLiZt4rmJHlS/4c
LOS3iSZ/Dr66OT9GN5D8ea6Iq8zyG3kpgvw5eBQTXyHkz8EnRt+xY/254M+P
ov3uLL4utpT8OXjM+8rJbZHkz8H+1/a+/7iY/Hke6o/W2jxfP/Ln4E8JNm7X
Hcifg/dfS840dCB/fkzEZZd4m2z1Jn8OZukGd1mTPwe3BtksO+ZD/vw45qvj
j6afTCJ/Dp4yjGXsIn8O3ml5owuLDy348xMYv62/NastI38OXt93/2rjJeTP
wXvykpIuxJE/B4+VTtkSxZM/P4n1cQ+siIPIn4PVlKbqOgeSPweXD9TYmepJ
/vyUiDuiFbJiRBj5c/BQX8nIRB/y52BxyQ0L8iLIn+eLOFcMt+PcyZ+DxWQ1
NzPfIPhzsJBvxIr8+WnMl9mAH0H+HMyaZ7do8udgi4SNwS9DyJ8XiLhh8Vcb
ilLIn4Of7Bi2YWMc+XPwyd+/zrilkT8/I+LsFn+YMz+W/Dk4c2VhxcVl5M/B
MdPXtO6NJn9eiPczpP8XFTfy5+Cdc+uUtKPIn4NfvH41X9yH/PlZ0f/O/wj+
HBzzLOWdajD5c/AX6ykDRf7kz8Esr6ZxJPnzIhE3SFPc+Uo4+XPw1H6+ojm+
5M/Bt6oPxjp5kT8/J+JmMcEST/4cbPj2k8Qhb/Ln4OD1p0csCyJ/fl7Uef4x
lPw52DP+inR/P/LnYFut1yMNQ8mfF2P8uDC7+shi8ufgaSyhXRD5c7CSl7rB
+CDy5xfQf1RcdP7uSP4cLOQjCiF/Dh62QP6gtgf58xIRtzL5S0ffAPLn4AHy
MhFBweTPwdO2yP8yWE7+/CLGj5GGo84tJ38OnnXs7LzJvuTPwUOfeMof8Cd/
fgmff64/FxBJ/hxcOzJ5+VJ/8ufgnakDM00cyZ+DC16dUGryJH9+WdSZLyaI
/Dm436BYhT0h5M/BoYmh2xc4kj+/gvE4vsSnKIj8OXiVY4+Z97zJn4PPPE6s
HRFJ/rwU44t9dQ77fcGfg1n6ygQn8udgIb5ODPnzq6LO/BK+5M/BKS689B5H
8ufgQVtiuade5M/LMJ/o5tXwxJ38OViUG/U6Ioj8OZgdP3kaRP78Gtq39lPH
m/7kz6/9tx8v+HPws8FtbjKB5M/LRVx1eOmXg4Hkz8FqwekS18LJn4PPZ/qc
e+xP/vy6iJN76za3qw/5c3Cbi1aYkw35c7CQ78uL/DlYPUh+9lA/8uc3RNzq
EMxUvcmfg+fofjgcEEH+HLxrZ/bZOmfy5zcxviqeK1YxIn8OTvm8Yd4UD/Ln
4MdXpp6OdCB/fgvz5/yGXb3tyJ+Dfz1xztrvRv4cLNHjgN9bF/Lnt9Ff99O/
UuJM/hws5ON2JH8OPpP149qAMPLnd1CfSp4s+WpN/hyscmb3GNlI8udg3V5t
feZ7kD+vEHXmrzQlfw5uiXiyrNyM/Dn4nDFqrjH587uY3y8f9/GZPflz8PmP
j3d9diJ/Dv5U+TUzwYH8+T30l7tYIAfy52Ahv7Mv+XOwcP83jPw5OOyE8sxx
vuTP72M9rKQ9+E8Q+XOwkA8gmPw5eIjp/Acvo8mfPxBxGg8bHnaxJn8O9mcH
6k3In4OL4zDC+JA/rxT973y04M8r6XxWIPlzsOaWHgN5L/LnVZh/Df4jGepD
/hw80XNp5oUg8ufg8sQrWUae5M8fYv75c5Z5shf5c7CQHy2E/DlYyJ/kQP78
kYhTdcqd/9Gb/DlYiAfmSv4c/Onsq5jKYPLnj0Wd9829yZ+D0xQwgXElfw7u
9SvLNz+A/PkT9FdJyRNdw8ifPyGfFkL+HMzycirZkD8HNyTf09jqRv78qUi4
t33Ki/w5+NTkK8a63uTPwXKOdwesjSN/Xo3+JSXaJN+N/Dn4ae/tW+z8yZ+D
pWS3hltGkj9/hv6g7krCuiDy5+Dp7AByNPlzsOz9+R+GLyN//hz/P0txYmUs
+XPw9nvjTu4PIn/+/D+/JvjzGhGX9dJDh503F/w5mMURKI4jfw52X6M/yMGH
/HktxsMVczbruJM/B7PjhTZe5M/BPacWrSozJX/+QsQNX+k9O3Ux+XOwmRIz
QOTPwXNvee+LDCF//hLlPd38whw38ufggezCrQf5c3C1Vc3YHY7kz8G3+ju9
7eVF/vwV+ncHjLQ+5M/BCsKARP4cnFQd+knbn/z5a1FnPlcP8udglxnGUi8X
kz8HC/GrE8if16G+swNOceTPweM+n2zNXk3+HKwX8av/+xjy52/w/srCXz6M
IH8OjmcJD6LIn4MN2MIxiPz5W9H/4p8I/hzcb9/o2KWB5M/f0vnNcPLn7zAf
YNPHUPLn78g/+pI/BxuvqPslGUv+vB7txzRHmvkwwZ+DA9I2378eQ/4cvDVj
//7UcPLnDZgPsYlJMPlz8J4NkR79g8mfgwu1Sj2qosifg8U1Ty3vFUT+/D36
sxtvqircyJ+DZ5fJisk5kz8Hl+7qM/aCHfnzRow3pl0Vd7uTPwcPfnn+zghb
8udgzOZy9viSP/+A/niFzHBTL/Ln4MGrXwyyCSB/Do5nibdTyJ9/FHGXttge
Kwwmfw6u8mhSZPEBBX8O/hJ+sNcznvz5JxF3xVSWu8iTPwdn/phXmZxO/hzs
MOBm+7x48uefMR4+7LbEKJn8OVikku/Mzs8I/hw8rtnZwDmC/PkXEdej9sah
ch/y5+An+tLJU8LIn4NZuJMDEeTPm9Bf9JpxOSeU/Dl4c7NDr5oo8ufgbMN5
rUP++XMwSy8+2pP8+VeMF3o5yQpe5M/BbJ42xJf8OfhweKiodDH582YR1+6w
dXh2KPlzMErjywsn8ufglnIsJJzJn7dgvLrbcig9gPw5OJOlT3Ymfw4e51nw
i/cmf94q4pTDxBs32ZI/Bz/8iAWeH/nzVmrPNuTPv4k43vjR4VQ78udg/Y5v
vfu4kD8Hh0dc1DI3I3/+XdQZ796S/Dl41IAGo2ov8uff6Xx7EPnzHyJuI6r3
J0/y52AW5+qSM/lz8CfvZ/6BXuTPf6J+W0a3aTiTP/9J5wltyZ//pP0RzA9Y
Xrjf4ML84+r66P+4kuTeJr9E3IM5G0PP4Oefzsv/3AMOrm/P+crmS0WX3n4F
J+RvmqrAzhsWulRqtdF8D+2D5RXZDB75t0diF7bfemr7sXowOz64H/2v4Yl5
O1Xa0R8bRnWdge/P8kSsBr+fMFPiKN4fi2NWA9ZhC1OwGbqFGb+x/mr/c2c1
vv/vgycsEsDNLgWzXqF/yNlvwlWCFZ42RhigfrJraeM7UH/cL3csR/3plrVq
RAx4vpDgBe1h18ReN8AZB+Nn/cX7YveEh//B+Gr1a/d6vF/xbV5vgsDNY0Vl
w9H/52/p9qDkD/lwzB/dNmVdHPBXxNWvvjDUFetVtsz1AM/qNllWg+0vZTzf
fhocXbam6TvzcenxK3t24YU4YtX4fKnVw6LtwEK6PDxfycoznkfAblFv9H3x
+yzP629w4OTVV6az8SG5eYFJV55zKaqda4nyLU1YNzULvG763LxBbHzgpw9v
BidslZl70wDtYdltce1uPJd4uL3LftTP6/EB3zaDtz1Ue94P/QvL01EP7n8u
WYvtx4yJPnhPpTvP2afF2Txg+62R2iWrwVtvPpNi66H48Ne5NWAhfzL6exYn
ZYYYzz2wPne+AuNzZdDI1AQw8z7hWsOFPHmV4C0uO9I3s/bg5+Axvgcv7ION
wN8/8f5pGgOe0db7wRrM/5I9t8y/AX75I9RlJ8pnprvSlBE9eY7pnc2sPbg8
GBYM7niOhoH3keYU1vMi+PUbUepetKe5Dv1aB4jznfFU1dAebI++8gD7sAMT
qC8Z1gZ3T4Pjr5V41bH9JcuG4p4SPLdgw4aRK9C/1ZutOGIHTn5UujUN5bnJ
ZFzmEfDNQ+VnJPE8LCHCb/CtJ/fu/MH7+bTILdKkF89NjmxJb0D73qb3xy0L
LMRnQX3V1dlp0gzuzxL8obybNVXVtXvznP+6xEPr8P13c08mbQE3+WOhiP7T
cEH00AZw72+tUj/ZeUO1QT1U+/DcSulpcer4+/0qp5pXg6c5X577GvMDM2Wz
lzVg4bw1xn+WtneGJMpnr1hHCsonZ9aa8wngHeHD9/ZG/2itODmnEryuOHKi
Fvq3btOvbxnfF/Xl9N+uj1i8gyk+yTHgry0vkh7j+zhMEou4Ad4xBiML8w8K
e11H9EN5Zs36swz1iaVdCwYbih3hB6B9u8nXql4Eu0zJPs/my5Kjl06U6s9z
FSqxE5QwHzkrN3yIJ1jawFVCBf2L94iz3QvAR6bseRuH8pSSsfnacwDPLTLG
ChHPUzKktdYOXBRaYOKE5wkYtOH2EXBSykYlHv3hUCzkfoMF38XmS/0rDplI
8dyomfEh2aivLAtDFtj/sLn+LLBsn95JzWAflvgav880nrY0z4VY3Ldrx/uI
6qnrsgW8evYKFQ3wGLE3hg1gIR4Xnu9O10QV1YF853kAtPf4v6MU1oBZXN4I
fF/mzWvBkjeVtjux+VKbYzfFQTy3kAVqQ/nwP399SQArTmvc+Nwc7eH71ppK
8LzzBUYr2H5ry5xb4wfzXEqvffZP8X2Tv1aejQGz8Md30V/OxMB/A/xn2bWU
7hpoDx/7bxoxhOdkYwueb8PnpzXmJQSDK0uKLsYzH9dgGHoRPJr3N9+D5339
9r2T1FCecxIC6KI91KUaeIK/9+7zWRy/z9J4FIB/y9QevWw4nGuoLR0vPozv
nI/j/2967j7QHux3q2iQLdorV/23Sy54wB31ooOsPWBZ+Rvsr9yW2Z/Nl9DP
mMjwnDg7gIL3rVv59EYWmHnA5YvQHu7FFDaDTcdlBvhgvbq7YvAB7eE8dz+m
8JQ2xifD2/kbtoDX7a14rmWB9nDDfHkDuHgsBmg8D4tDqTqC5/pJ712qwfaX
ytId14CFfC34vr+vTFlUC04/20XJQG+4cG9DUZYX4l7q6KM9lPiOSwRn663Z
7Yjn7VbcQ7oKzOrdMPy/Y0X7/o6X4zv9EsrXoVDjUwyYxfF8g/YoXvCi+gY4
81c/0Wt23vDUsusjRuJ5Bty+X4f+3O3EiDPBYCHvJ/obSXzgRbCQjwHtryjX
dr3UKDzf5NKzI9C/eed8E3mCv/rVrSxg48OhjUEF4Neq1wYPZePD/pkO4qN5
LqekZbU05j8sj7Y9uPu47ZwU5ofMC+SCb6ZFD7ZA/WHz1g5w6sodljfwfti1
OdMxPOfYW799FFgWHVYWWLivi/bG8uY0g1M0xWQ18X6jNiU91ZbnOY8UxwUb
0P7HbBhTvgV8+cbcMHH8/p2Mi6cbwMU32QYk2kO6817VsTzX9uVy4Fb0p+ze
2Rpw9Ox9o/ri+StXbltWCxbC36L98SuUAxXH8dwBowC/7nieKZgQJYJZnD1r
lO+ThEjdKnBMwHTlYfh/ybyU0oTxqE/OV7IL2fiw7PiYWPCwk6ZdysA18cb9
b4LZOOON8kyL/fB7xASe02cVH/OTudFpjcFgtm/I7pO8jlR4chF8afPHJxJs
vhReVialwHPOz3W7x7J4B1hweYJvzukxSw3cENQ1uwD8zMRxbCI+b1PAnrXi
E/nO/IRY37I0RfZgLZvCeBPMt9k8LBcs0WXt/CUitAfPONsO8Du1n2nsfKyu
+1Ad00l4f0xc4XnYPCYbvOzYGQ8e5bPbyXJ0C1jI142fGzp87aszmeeWfto2
viu7n2Gb0b4FvEpWPsQE9Wm/9bT3DWDh/Abam5nlrUeqU3hOoVjs0ALUTyHM
J1g4L4Wf55iIn6oF16psyp6M92VtdGCP4lSM51am70ahPbI4vIlgIX4V2scx
vVfxVeBl6q01eXjfbNo7YRrfGa+EzZe05Gxiwb3maB2ZiPrH8rbeBKe2X89b
xNrDAvuZstN5wbN+Zfut6j9GhoBZP8Wj/yxS2Sx5CXz4zc4nWmjP3sqz26Rm
8J35qDB+Sc25X+8J/refWDIr9GEBOCE6dVB31h4U+5aKK6I8Y7JM4sBDp+ee
sAdr/dmmwe7js7htuWCeBezB54VOql/dAf4X70dWISXOdCbPtYuvl1Rhfnrc
WN9scKhBXF4yni9K/rJVC9hn0K1pecw/jHbV1JlF8x+2vyTXMWMreAYTPSiP
+BE75N6DL+58eozFw5ogo9JHbTbq02EMzHh+FsdrDViINwnmB0W9qwU/6vAc
o4rnnyI9sEpRiedsPHZvPo3296T/ycuJ4D1HNLufZH66r+nxKnB587H4S0vR
Hvp82jlhDsbLq+vF5VF+NRKrV8WCWbiqHvj9VT0nxd4E5ymi4eD55oqVe8vO
5TmxupcPZuL9vO7qbRkCbn35+WgNvk/G324al8CN8imnmlC/1Dqypksr80K7
GAtmcUW8wHpycrZj8f82/Xze6wyYb1cNq2Dzpe/xP8Tnof1d3aS/F5//qWXY
W3uwEF8X5b/t65kHuWB27tEI/Q2L898B9mEJz9l5jY/NeaYqGE9GXpK/yM4v
Na7bkQ32NgsOk8f81LBheloLuEx50AJHjBfsXK6OKp6fhQPAeLq/LsBrKzjl
wVDNCnZ+6ZWExXuwu3BwE+2h9uBCNTX0P3tPfo/B9815rj0tHfx89+iTNeh/
rKtfD38BHqSxM3UgGx+eLJeYqY7+cN/RF0ao/8cejvyeCJ7EjkehfB0ri+uq
wEL8FfRn4vcd7k+Yj/G1wi93A8ojv+JnSez/Y7fbW47eBM9gB+1QfmzeILsA
75NPGM3heYrKH6SGgP/5NO+ysKhLYCEfO8pfqrSfp/RCnlu+jK1s0R4uHTXz
ArPTAYdRnwNKDBacAWdmf9UegPo3tLhhigSH8Zu7IMN8eWnRChkHcEvdjGmN
mB+zuH9HwWLddi3awdpDwZXWDnDVojPndmI8vH7K7bWpBtYTEc9K9Nj64cSf
u9ng1o6q2PesPRzbeaEFPHNs8XwJdl8pVzVXRxP9M9twY+vpnCeZW8FFLyX/
iNj9jEPRK96DD9ln1YzBzyv3D1qspsX/73wbv/eUezr4obrem/Pon6dmmZm+
AAu+je237vqsPlOb52TK9b9LRA0X8vQlgau8Z578xcaHbZOHPQQbBS041pft
t2653kNBh//f+nLVJp+WWPAZwxH9DNl6eoPYq5vg2MppalfRP77O2Fshq8tz
SlOepRbj7zPSueIQ8MoUh8pi/L7a6tqcS+A2/uH6sVhfsziq0npo3we+9jmO
+cemFcNTvMBcDZcQg/Ljks9GnAEzz/sb/595Ygl9vjMfOPNxfKuxA7hx/LVZ
HVh/6C7boHYUnLtp9/vxmG83xytO+gMW4nfj/+2OrRhitgjtYU3//K1gdu5+
L1hmfuG9zfj+PyJ7N7eAhfQDqB/7ww+/0DHguVKDHoOt2fgQqntnK3hWnrHn
ErzPjqA3594b0PwM7S8nIPGwmiHPfQxo3vQQ/ZG13+gt6eDhmB62s/sZPiVJ
L8BHbSb8tkB9OubpFD7TiO+8P4H67+je5pIErpx+cNtnlJ+4a6bRQ3B1mN3w
n6gf+U5zVRWMeW7stM2FY9F/uTlUKcSBm/an3JqM8pC0ixh8C8ziitrg50XW
A7rLmfCd5xuYn7Y81hQCjlH02NMF9VXK3Kj2Etj9ip/NGba/ZNJ4S9qU58Kw
fFiL7x9gtLLICzw7fcJQNp8fajDh0BmwcD4R7Zvdu5EwQ/1WMzukjv4lVMcj
0QE8d3H+QjP0P7JaXcKOgu/YKe3ahf9/ndvt/AesxBLGoH1GLVA3NDPH/BDL
r5FsPa1ePW8vuMvq321j8HO2DmoF999x/XYPfF688pBBuhYonwt4ULzvCXNO
d80Eb837pqOJ/qBylsWX92DvYEt1tv7nFZueq1ny3LnqVR3e+D5Tp6+9mQ6+
qI8ZOd7PkylTz74AT0yc118B413ypJsHZlrx3K6U+Z+a0D/OVPDbmAQW8jcx
Pz2uZ8JDcKmu/cVt+P6r5PeHKFijv2OiFPV37mhNpzhwfkGJvh+eh53LvQXu
sWZ6aD98XsYIkbKcDc+tyHt60xDjo5qM7PhQ8GwW4BL1p2HIOenL4NYDhQuH
on5uGmTXZaAtjc9oz5z0909e4MFd6mSUwJ/6b3p2Bjw18W+eFz5/W99ZNyTs
8P5O9X3O/JRun3tnHMAbj5bet0Z5sLySR8EeLeHBh1Hfd/eU3PAH/GlHe245
u7+HdamZPdZfGea74/A8P7rqB+8F50h7h05i7eHvW4dWMBv+6jG/Z2mTdB0w
Pu4f/MIMn9fRNmZuJvjqR0zk8P1zfl4c2whm5/S08H2tvztLqTuif2MHT9h6
urX9Tzq4eMObohKsT4593fbxBThW8/jCNLQ3xy/K1TOdeC7c9rj8PoxPbF2U
BF6RsXLSenz//MbIgofg825hd+Tw/G4NUvsUnDE+meY29Ef5sW26OLDk+srH
LWz9UGcsugXe02XV+vHMT7/6ECjngvVg5vOJp9BfSL1Isw8Fs7wcdahvLI75
ZbDFo9AJB5mfri5TGujKd54/xftmntwbzPad2HnH0oddBxSCmwKKZg/EejG0
ck+HhBsvtOPB6L+Y13EAG5c8fXeNndeoePbkKJjpy3z8POp23LU/YMHXon6N
uTn0tJk7z81nF8y00R7KC7L3goX7EGw9XWaZ0Qpm+3Zv8f8mlH5dquvBC+es
DmD9VnkpIyATzNZ5t1G+fMk0u0bwgI8/ZwzA308tvqWj7slz0oFfJ3XB939S
5D97Lbj9w+Ahz5mPKxQf8xK8UKX3gB5sv7XgQL9ZXljvK33t14S/rzml9TsJ
rH1AanY7/v+qE6/ePwQXsPTIbH/pGP9YwZvnjkv8KdzA9ltz5criwLf8TW+o
YD2fkXP+1C2wcN6X+TgMbHI+WE/M/uWzg62n9/9IDwUL8VXALG3FZbCr6weL
saw9ZM32H+jLc0sutNddQPl/2nXfxhu8zj94+DO8r207QrULwW5qWPGg/9JF
A+nlx3MnjipN6oH5evOW3FGOfv+NN3s2LeqbBzaRvHHjKmsPG+rb/oCFeP2o
Dz8yUhrM/NH+PaoKvpugPaSPfbQXfMmB3RBBe1h9ubQVHPS5gS/C9+lY6XpS
NwDjU+PasrnsPN+Kjt2ZYLEx9pfE8HnsWnEjWFSqnTQI5dctUSVePZDnxles
OpyGn6P4fNeCn5nv3LcW7LgsyvoleK/7zEYHlIf4koFas4LQf97EghTlmR97
UjEZXHd5yHm23+QWbTryETjFtbHeGPNFycWf+kwM5jvz2eJ5isJX/4oDp2/T
vvAS7xetvP4WWEZYEKM9BJdXyYWgPty23xOB+lkS4H0lFGyeOjjkl/5wIS/x
ZXBW7Zrtx/H7Q32ydw0MRXv3KtcdjfJhaQW9waxfuo7/F+ZeE1sIDtM4M9UV
/ZWs6xKfXmE8V5Hj1eWwJtqDk4yVI3hZ/dDxDaivUQ6FGnns5+1/57lbkD8H
z9fpJ6WsR/48nBfyruRakz8HM6+ca0P+HPw2c+rnhRbkzyN4Tj7Xcb6CMflz
cOT0MmtvU/LnYIdkjyl+BuTPI3muIbFti4ox+XOwoqHanK2O5M/BLHyrjB/5
88U8t4ht+PiSPwez41IT7cifg4X784bkz6PQ/7AAT/bkz8GqTDBakz8HVykU
lU6wIH8ejfYXbHHfzpD8OXhESUoUO68h+HMwq2d2tuTPYzA+nVzpnmpO/hy8
YUHe3oXa5M/Bb/bIXGXnrwR/Hov5ov+V7xvNyZ+DI5vlBzYZkj8Hs/S92brk
z8GubIE7n/x5HMabjhYlNzPy5+Di/OhnKTbkz8HC+S5T8ufxPHdEdKDl1SLy
5+DZl3o8PWVE/hyc4z+00kiP/PkSngthidP0yZ+Dg9nBYFPy52AhX6Ie+fOl
6K9DZi5U1iZ/Dq7yuvbMYCH5c3BkUna/KUbkz5fx3M9rA7rIGpI/Z7wyU3qR
FflzMLrZnlWG5M9FGD8H/D3B+lvBn4PvZktaz9Qhfw42OP3m62kj8uc8nvfG
EQllFfLnYI9Hq7N36pM/B7M46n91yJ8vx3rQZELIYG3y52Ah/s088ufgv9FP
j6sZkz8Ha7CEBSbkzxN4zuuDzJWZhuTPwYJvXEj+HHzXsOxasQn580S+0ydq
kz8Hq/9M696gTP4cnDP44Jc52uTPk3iuXu5Qg74L+XPw6NMjS4y8yJ8zZoly
bMmfJ/PcPBag3Jj8OVg472NI/hwcN/L5rgJH8ucp6I+/vO44G0z+HMzSq4Zr
kD8H7yh3V+StyZ+vwHjt8fh7tCH5c3C8BWaK5uTPwTpV2nsyPMifp2J+PtxU
LNyF/Dn4xihJ9R8u5M/B53cte6sRQP58JeZbk18v3mBM/hwcwxIILCJ/Dm47
O9dqjRb5czBm6zuHGJE/T8N8dODHixXO5M/TaP/ahPw5eCA7sKhD/nwV3xkf
3478OZhtz7jpkT8Hx7OLt+bkz1djvVCXsjjWjvw5WObttq2lC8ifg+/X71tz
1oz8+Ro8f4tV6nMn8udgX70jX357kD8HJ/RQ9H7pRv48Hb8/QM2ywYn8ObjI
3Csv24r8OVi77dOHS/bkz9fyXN8R3h0+HuTP19L+ojn5czDTf5OtyZ9nYP7V
pWbr7EDy5+AeByvPsfONgj8HT5eL3H3Slfz5Ov5/53UEfw4e5cciTpA/Bwvx
Y6zJn4OHs4WcLfnz9TwXLfOnsq8V+XPw20m57+MjyJ+DXVlAXSvy5xto/92Z
/DmYbeectyB/Dh4iBOglf76RF+K67zMifw6e91wvxNiB/DlY4v2kiJV25M83
8Rw7/bjYhfw5+GXr9NoMR/Ln4LZt8TXyZuTPN//ngwR/Dm6SSbsnYUP+HCyd
dOlmtg758y0or1Uyrz65kz8HC/ebPcmfg8camU9PNyV/vhXrq9U/TW47kD8H
T00KSBoYTv4cvGTQMb1XAeTPM3muV1DF5dnu5M/BThu6R8+xJ38OFu67/vPn
4Ei2QWVB/nwb/7945YI/B5+a1r3C4p8/B1fnFD1n5wkEf74d9eFm0LpFPuTP
wTtrHCaUmpM/B894dc9R3Yj8+Q6eMxyzzpD5CcGfgz+8ex26xIL8OZh1Nx2a
5M938tz2k36qavbkz8E7bHonOFmQPwcPYwnJrcmf7+K5zOBDeVLm5M/BRRZ3
E81CyJ+DYyUzOqb6kD/fzXfGjzEmfw4e2H/ijghr8ufgdd+qGnMdyZ/vwfpS
IeGOih35c/BG5Uu3Y8zIn4NrNjU79HImf57Fcyy9p40F+XNwv2KHz7etyJ+D
K1h4GlPy52C2r3fHmPx5Ni/0C5wN+XOwkF/Kn/w5uEG634UyS/Lne7G+YQLX
gPw5eBG78OlG/hws83dB3ZV//nwfxr9dk1/MjiB/Dn7Qfu3x7jjy5+DmCgyo
4eTP92P+ooYFUgz5c3C8mdkqGxPy52Ah/r4N+fMDaD+DbCYftiN/Dr4jVlq0
wp78OXig5zZRmh3584OYf6x6u8XGk/w5OCV2nMtuF/Ln4FM7ZDr8/MifH8Ln
2bg0L1xE/hycOfvZ4DYz8ufgpUWma7tZkT8/jPmLyfjunDX5czBbHq5xIH8O
NmMHclzJnzM+fCjjkiv58xye02MXO8zJn4OF+GYO5M/BkvM9Wp97kD8/gucd
INdNL4L8OZjlOfSyIX8OrrXun5nqRP48l+cumGNkNSR/Dr5c7laWY0P+HNz2
UHZ0pif586Mon4KZ0VccyZ+Ds8osxrn6kz8H/1BZ4LAznPx5Hs8NDle9YeNL
/hxs444Znz/5c7AQ/9aW/Pkx1DfdE+EdgeTPwVWFt9+fsiN/Dl5fNOvwXH3y
58d57p6bZb25OflzcMviYxPHW5E/B3sLAXrJn5/gucRjy7pecCN/Di6XwoLY
jfw5OHhk6uXf1uTPweM3T3o32o78+UnU96lNg2scyJ+DLSb2cXX958/B/+57
Cv78FM9N/vNlZW9r8udgIb6kNflzsOmHuYc7fMif5+Pvmy5u/uhH/hxct8bd
5J4P+XMw24ec5E3+/DQvnJM/6E3+/DTtz5qSPwePYhdmXMifF/DcrJEHpHeH
kT8H67IEVY7kz8EBzxR7J9qSPz+D9bv+hUMRBuTPwSwchb4j+XPwaOcgh0le
5M8Lea6szLwozYH8OdhbCIBJ/hy8umZB7m0v8udneW7tYhSMDflzMJ/0vbHO
nPw5eKSJm2qeI/lzsPNFN+UgR/LnRZhPuB+ym2NH/hzM2kFyOPlz8Gi3vOo5
7uTPz/H/u/8k+HNwi9zvq129yJ+DtRX7TZfzJH9+nnyoL/lz8CK2cRxJ/hxc
9CJ74j1b8ufFPPer9cmWrr7kz8Ex5122y4eRPwcL6bOcyZ9f4DvjT5uTPwfX
RmcXmViSPwf3XbvBtt6O/HnJf/sBgj8HrxkwMljWnPw5+Krbn97bHMmfX0T5
iNLHadiRPwcHaZXN4y3Jn4Mdtxy/1WRK/vwSvn8gVmJO5M/BrJ6xnwv+HMzS
Ab5zIn8OTv2ZOm2+A/nzy5i/CeKE/Dn40t2zYaOtyJ+DV06bv73Rnvz5FV5Y
t4U4kj8H1121VVtlSf4crM4u0JmTPy9F/75T6sAFc/LnYP2yv3Ks/Qv+HFxv
I5F70ov8+VX0T2knXr23Jn8OPqnUtG+4D/lz8PZY8dgHHuTPy/jOeCqW5M/B
7Dhxqwv5c/Dl9E3TNuiSP7+G+tPdNq6bO/lz8OJJxya3LyB/Djb4fCLttjr5
83Kei3KUH7rTnPw5+NpK7WxvY/Ln4Ps3WEIs8ufXea43u5BmTP4c/POQVdop
PfLn4N8jTtuOWkj+HHz19oIMcxPy5zd4zuj10ZXb9cmfg+/HoSANyJ+DN2h8
ljcyJ39+E+/T2OtdN1vy52B1FiDZkfw5mKWT9jclf36L5/pkXso7v4j8OZh9
2vRp5M/BQrwUI/Lnt1G//5b3GmhD/hz8Z2Lj7fna5M/BGav+qu21IH9+B88v
JLYkfw5+kCZmeUed/DnjP+J2bP9H8OcVPBd+S8/igRb5c7DqpuzJBy3In4ND
MF27rE/+/C7PrVBPHDFJjfw5mMVNcFIlfw7OMjMdlWBK/vwezy2411vS3pj8
OZjl6eplQP4cPIJdFObIn4NZP6tsSv78Pt+Z39qB/Dk4+Nj2+pVO5M/BPZMC
PzeEkj9/gP7YN7PaQo/8ObgnO4C3iPw52P5nm8NWA/LnlbywTmHxFAR/Dp7f
NNMu3IH8OZilFzprS/68ihfm2SdtyJ+DWdySDHPy5+A13/oahXiRP3/Ic4oX
Oor89Mmfg/fu9LMdo0P+HPxaDAs4Z/Lnj3hhX0PHnvz5IzpP5Ef+/NF/44fg
zx/z3NkFR5UDrMmfg78uPzXJ1o78OVgIUOZK/vwJz4luXEua5kP+HHzUysz8
myP5c/D9E8Oi8pzJn4PHDjj+YagT+fOnmD9srf3jZEX+HFxhrlf+0I78Obgk
bYwK8z+CP6/GfGbd94WXAsifV/+3nyb4c/Ddfa//rvUjf/6M77wfPZ/8Obgm
/9j9CDPy58/o/Kgh+fPnqE8zj52dZ0D+HDwgepV1khv5czC751jrQv68Bv3f
rNyYs8bkz8FB7MCAE/lz8Fu+OYadTxH8eS3Pdde+vGaSHfnz2v/2kwV/Dg45
8NjH05r8+Qs6n2lM/hx8TjqhcZQ2+XMwm6dNUyN//hLzj/E3IpeZkj8Hs2iz
Zzjy5+DrhTF92yzIn4OF++Qe5M9fof1kKVVN9CJ/DpZRN2p/Z0L+HFz+VeuA
lCX589c8lxR8dWONEflz8M25YeKNVuTPwUL+eEvy53XoT9kFfAfy52CX7x9M
YkzIn9f9t98t+PM36O/Zcnk2+XPwnlG6Ehm65M/BbN2poEr+/C2eZ+iyHv66
5M/BbUsmqfvpkj8H5386PUd+Hvnzdzx3sclgQ70q+XPwRPbCtcifg5ckXo3+
wZE/r8f8H8vhw5bkz8H3T30e1cec/Dl4cnfx04vnkD9vQH8ahA5mHvlzsHDe
fT75c/DWLr8tj2iTPwcnbDnmNkKD/Pl7rD/sL27LXED+HLzt3JTzbhz5czDb
3jhnTP68EeurHRmBWjrkz8EX9Tq+9TYkfw721FJu765D/vwDzy1jG+6LyJ+D
jzy6MvW0Jflz8ACWMI8jf/6R557Oj7M7rEP+HDx+rK+7qSP5c3AX9b2aUZbk
zz/9tx4T/Dn41vRhTpG25M/Ba6OfN523J3/+GeNF7ASlRUbkzz+Tr1Uhfw5+
VtN9sasL+fMvvHBv1FOf/Dl41hHJuhCO/DmYpf/up0v+vIkX3utyR/LnYOYZ
K43Jn4OFfJd65M/BRsP3RVnpkD//ynPtozCh1SF/Do6fl/D+tAn5c7CG9+/2
NYbkz5uxnmQTEVPy52DhvrAz+XNw0oFzy9l4IvjzFvTvi7Bi0id/DhY6Pmvy
5+zn2YmlfTTJn7fynfFLbMifgzE7XbLHgPw5WIgHM5/8+Tf01+zitjr5c/Dl
a9++tKmTPwcL8aSNyZ9/57lpnxfOkjMgfw6uC0YHpUX+HCzEW5xL/vwHz73f
5uIxdTb5c7B2SuO716bkz8EHkr7x/SzJn//E/H21ok6RNvlz8NLdC4OtbMmf
g2vfypcMtCR/Dmb7FHLW5M9/4f2syjC97kL+HFwQZp9yx4z8OVjIP2NJ/rwN
62et0K9NJuTPwZcWHjDYZEz+HFz0KqaS9aeCP29HfzzIPnCiDvlz8GYPvToz
V/LnYHav+SJH/vw3Pu/4+nESyuTPwcyj/NQjfw7mZ890XmlN/ryD5ywXiFnv
UyZ/DhbyQXLkz8G2m5fZipmSP/+D/1ffwe80I38O9v085tUSU/Ln4EPd7U3z
TMif/+W55SywmDb5c7CQf16H/DmYxXmYzNbv7++KxLos5/QcJofqof6tbdgd
NQ18bn/A+V7of7zqg4NswAbaP4dq4P2rvlP35MH38x63ZrHnedvH4TBYTgUl
jvpcX1dtdh98Ql3fdD1+n+VRagN3ufniwj60R5Y2bmzX5ZznDiulR/h8FhbT
CLw/Z/ftheiP2cHAKDDbN+qF/mAIKsJusHCfFeX38flpmXKwW3f5q5vxfq88
SxrQBPYJavDh8TyYtYnLdFvO9WEJD8GhT8f80QAL+UfwPnSeNLUGgH/cLLZ+
jO8/4vHFDxvB8q+W8El4vq8P174uBntMrZwhhfItr3J++hb8/NGQ3Wy+x87R
9eu+nLugggfC8y1+0H5NGayeOsuqDP0dRu0LbmAh/y4+f/S9bafTwLuSHwzV
RH1l5+xOsb9XXtHlJcr7zh3lvc/AhixhBP7fvts9t4mJLefiLdf39kR/Enfr
YcY0cKuS27pWlK/pzf0rbMDrmzcG7MH7ZsM+Dx7KNmyYTyjXXHwYfGon/iHG
+wfXpALvgwX/hfnH4bKX7m1gsdzGtzH4PqKrx+3G9ljOsdHoKf6fVanI1AjM
xpl8dh/girFuFDiKBawGd70sO383uM1NZsQ5/+Ecim92OfjL0ZrobPTneSXn
JjeBhXCraF/JF9LGyPRczkl2vXTSF9/PodhumCa4XcxszVT8vuJ5hf6B4Nmv
u92biP6Rhe3fBGZx4fLx/tixtGJwcWPXFnYfLL9wU8tbsP4ft5dF6C/Szng2
9hNfzg1hG154f64Fs14pgx+FY2WE98Hi2rmBVZb4nrbG3/fJv1eRBk6o2G/8
kJ2XOLmn7BQ4+Obg2rcor7MnQoqfgS0eipn/wPf9P0ML4jU=
         "]]}, {
        Hue[0.5585438199983166, 0.6, 0.6], 
        Directive[
         PointSize[0.002777777777777778], 
         RGBColor[0.647624, 0.37816, 0.614037], 
         AbsoluteThickness[1.6]], 
        PointBox[CompressedData["
1:eJxE3XdcTv//P/AiFYVCGXVFey9KE4cGRUOEMlKyQhlpKLquymgalaI9Na02
2qQhoyGjQqEko0FG5fc45/36/j7+ed/ut+t0rtd5ndfzdV7nepzreks6udns
nsTFxVUqwMVF/zfwJc88j+Ns6mZ4z1nz2Qsp+xctMxLhJfS/YQlKoz1lSh38
SXnNEtEvEhTv8yNj3+Hz/yatZI9JUB2t1PB8DzZl/NtfdJbQQiq/ZWb/Kvj1
/frxGT8kqKDmrrcH4L9bJ323eilBOTzLa4+Et71PuP61ToLSfur7uAyOGB/W
2vlUghJ4svbBR1ivJfCLfI0E1d204N5MTzZVInH68/oXElTJo0+3dWGTe8cn
vjRLUOGNJVmOcM6Ttk0DFRKUc8PZpGA4T+RQ+LHXEpR+/abofPhkRMbKZx0S
lHCdbHgHfLamufJ8gwTVWzsSOMWLTe2XqJSq6JKgyh7U+KjBfmu5JhTbJKiI
+5eOboY3jpv31rRIUPtrHPez4SpW5gaJTgmKqtbYmQWbXn50695nCUq06t+m
Ztj31DxJw34JaqDiscVf+OuJ/cFcvRJUdXm8sYw3mzoS9sT534AEFVN20MAC
zm7bvHnKKwnK7Z7BYg84Sl7II/iDBGVyd5piIixa08Yt1C5Bid15ubAO3r5U
v/ca+mOwJFN0EL5Z+9KdB/1XV+w5fcEJNiU877NYzCMJKqHIlMcIjt4wyWkW
js+9UOTvAZha//JmRrcEZV7wfjASrjzRUWyP/S/Kz+8rgzdic7VWCWr0lv+b
j7BbsQzfANrXdHP985k+bOqqVOWn7XESVOqNRU268JRKL97p8RKU9/VvNY7w
eGKNr/dFCcoqr/xOMJy29MjRigAJSi437FY+vN5FPeXLOQlqLHtbZgecUZI9
cPeSBNWcpZw4xZdNPUlcmt3CkaAyM/9EqcHdx8f9Oy9IUKeu1Yduhs13HpuR
[truncated: 1,602,134 more chars]
