# Supplementary material for: Stress relaxation in the presence of sudden strain bursts: Methodology and stress relaxation data of microcast aluminium microwires
Source: Data Brief. 2018 Nov 14;21:2134–41. doi: 10.1016/j.dib.2018.11.047 (PMC6265499; doi:10.1016/j.dib.2018.11.047)
Supplement: Supplementary file 2 — Supplementary material [file mmc2.zip › Data in brief/As-cast/Al4N/Al_20_r_14/Stress relaxation txt files/Al_20_r_14_Relaxcycle0001.txt]

Time[s]	Motordispl[�m]	Force[mN]	EngStrain	EngStress[MPa]	Shearstrain	Shearstress [MPa]
3.440344	1.031860	1.002155	0.000440	6.239834	0.000990	2.773837
3.460346	1.038071	1.007793	0.000443	6.274939	0.000997	2.789443
3.480348	1.042346	1.010878	0.000446	6.294146	0.001003	2.797981
3.520352	1.042507	1.015653	0.000442	6.323875	0.000994	2.811196
3.540354	1.042507	1.018483	0.000440	6.341500	0.000989	2.819031
3.560356	1.042507	1.018055	0.000440	6.338830	0.000990	2.817845
3.580358	1.042507	1.027134	0.000433	6.395360	0.000973	2.842974
3.600360	1.042588	1.015555	0.000442	6.323267	0.000995	2.810926
3.620362	1.042507	1.020820	0.000438	6.356050	0.000985	2.825500
3.640364	1.042507	1.024430	0.000435	6.378523	0.000978	2.835490
3.640364	1.042507	1.022258	0.000437	6.364999	0.000982	2.829478
3.660366	1.042507	1.027373	0.000433	6.396849	0.000973	2.843636
3.700370	1.042588	1.025784	0.000434	6.386955	0.000976	2.839238
3.720372	1.042588	1.030515	0.000430	6.416415	0.000967	2.852334
3.740374	1.042668	1.030189	0.000430	6.414387	0.000968	2.851432
3.760376	1.042588	1.030949	0.000430	6.419117	0.000966	2.853535
3.780378	1.042668	1.033149	0.000428	6.432816	0.000963	2.859625
3.800380	1.042588	1.035583	0.000426	6.447969	0.000958	2.866361
3.820382	1.042668	1.036357	0.000425	6.452790	0.000957	2.868504
3.840384	1.042668	1.029546	0.000431	6.410381	0.000969	2.849652
3.860386	1.042668	1.038276	0.000424	6.464735	0.000953	2.873814
3.860386	1.042668	1.034117	0.000427	6.438839	0.000961	2.862302
3.880388	1.042668	1.041287	0.000421	6.483482	0.000948	2.882148
3.900390	1.042668	1.035673	0.000426	6.448528	0.000958	2.866609
3.940394	1.042668	1.041521	0.000421	6.484941	0.000947	2.882797
3.960396	1.042668	1.038350	0.000424	6.465195	0.000953	2.874018
3.980398	1.042588	1.035510	0.000426	6.447515	0.000958	2.866159
4.000400	1.042668	1.037493	0.000424	6.459862	0.000955	2.871648
4.020402	1.042668	1.036029	0.000426	6.450745	0.000957	2.867595
4.040404	1.042668	1.031023	0.000430	6.419574	0.000967	2.853739
4.060406	1.042668	1.025855	0.000434	6.387399	0.000976	2.839435
4.080408	1.042668	1.032618	0.000428	6.429507	0.000964	2.858154
4.080408	1.042668	1.034847	0.000427	6.443387	0.000959	2.864324
4.120412	1.042668	1.038252	0.000424	6.464587	0.000953	2.873748
4.120412	1.042668	1.033080	0.000428	6.432387	0.000963	2.859434
4.160416	1.042668	1.032937	0.000428	6.431497	0.000963	2.859039
4.180418	1.042668	1.035110	0.000426	6.445024	0.000959	2.865052
4.200420	1.042668	1.034232	0.000427	6.439557	0.000961	2.862621
4.220422	1.042668	1.032124	0.000429	6.426432	0.000964	2.856787
4.240424	1.042668	1.033042	0.000428	6.432149	0.000963	2.859328
4.260426	1.042668	1.040405	0.000422	6.477996	0.000949	2.879709
4.280428	1.042668	1.038726	0.000423	6.467538	0.000952	2.875060
4.300430	1.042668	1.039343	0.000423	6.471379	0.000951	2.876768
4.320432	1.042668	1.036130	0.000426	6.451378	0.000957	2.867876
4.340434	1.042668	1.036283	0.000425	6.452328	0.000957	2.868299
4.360436	1.042668	1.040516	0.000422	6.478686	0.000949	2.880016
4.380438	1.042668	1.037153	0.000425	6.457743	0.000955	2.870706
4.400440	1.042668	1.039997	0.000422	6.475453	0.000950	2.878578
4.420442	1.042668	1.046503	0.000417	6.515959	0.000938	2.896585
4.440444	1.042668	1.041181	0.000421	6.482825	0.000948	2.881856
4.460446	1.042668	1.042977	0.000420	6.494008	0.000944	2.886827
4.480448	1.042668	1.040385	0.000422	6.477867	0.000949	2.879652
4.500450	1.042668	1.042408	0.000420	6.490463	0.000946	2.885251
4.500450	1.042668	1.044877	0.000418	6.505835	0.000941	2.892085
4.540454	1.042668	1.043572	0.000419	6.497712	0.000943	2.888474
4.560456	1.042668	1.048350	0.000416	6.527460	0.000935	2.901698
4.580458	1.042668	1.043483	0.000420	6.497157	0.000944	2.888227
4.600460	1.042668	1.041991	0.000421	6.487871	0.000946	2.884099
4.620462	1.042668	1.043292	0.000420	6.495969	0.000944	2.887699
4.640464	1.042668	1.043033	0.000420	6.494356	0.000944	2.886982
4.660466	1.042668	1.045000	0.000418	6.506602	0.000941	2.892425
4.680468	1.042668	1.046968	0.000417	6.518858	0.000937	2.897874
4.700470	1.042668	1.046363	0.000417	6.515091	0.000938	2.896199
4.720472	1.042668	1.047285	0.000416	6.520829	0.000937	2.898750
4.720472	1.042668	1.045466	0.000418	6.509506	0.000940	2.893717
4.760476	1.042668	1.035150	0.000426	6.445273	0.000959	2.865162
4.780478	1.042668	1.038856	0.000423	6.468351	0.000952	2.875422
4.800480	1.042668	1.044906	0.000418	6.506021	0.000941	2.892167
4.820482	1.042668	1.041035	0.000422	6.481916	0.000948	2.881452
4.840484	1.042668	1.039386	0.000423	6.471650	0.000951	2.876888
4.860486	1.042668	1.042767	0.000420	6.492697	0.000945	2.886244
4.880488	1.042668	1.037813	0.000424	6.461855	0.000954	2.872534
4.900490	1.042668	1.036546	0.000425	6.453965	0.000956	2.869026
4.920492	1.042668	1.038873	0.000423	6.468452	0.000952	2.875467
4.920492	1.042668	1.042031	0.000421	6.488114	0.000946	2.884207
4.960496	1.042668	1.043769	0.000419	6.498942	0.000943	2.889020
4.980498	1.042588	1.039267	0.000423	6.470905	0.000951	2.876557
5.000500	1.042668	1.046108	0.000417	6.513503	0.000939	2.895493
5.020502	1.042668	1.047023	0.000417	6.519200	0.000937	2.898026
5.040504	1.042668	1.042807	0.000420	6.492946	0.000945	2.886355
5.060506	1.042668	1.053339	0.000411	6.558527	0.000925	2.915508
5.080508	1.042668	1.046128	0.000417	6.513626	0.000939	2.895548
5.100510	1.042668	1.052276	0.000412	6.551907	0.000927	2.912565
5.120512	1.042668	1.042934	0.000420	6.493737	0.000945	2.886707
5.140514	1.042668	1.043495	0.000420	6.497231	0.000944	2.888260
5.160516	1.042668	1.049177	0.000415	6.532609	0.000933	2.903987
5.180518	1.042668	1.045583	0.000418	6.510232	0.000940	2.894039
5.200520	1.042668	1.040348	0.000422	6.477640	0.000949	2.879551
5.220522	1.042668	1.041239	0.000421	6.483186	0.000948	2.882016
5.240524	1.042668	1.043755	0.000419	6.498851	0.000943	2.888980
5.260526	1.042668	1.041345	0.000421	6.483843	0.000947	2.882309
5.280528	1.042668	1.042880	0.000420	6.493406	0.000945	2.886559
5.300530	1.042668	1.045043	0.000418	6.506870	0.000941	2.892545
5.320532	1.042668	1.051277	0.000413	6.545687	0.000929	2.909800
5.340534	1.042588	1.041364	0.000421	6.483967	0.000947	2.882363
5.360536	1.042668	1.044366	0.000419	6.502657	0.000942	2.890672
5.360536	1.042668	1.046821	0.000417	6.517944	0.000937	2.897467
5.400540	1.042668	1.046686	0.000417	6.517103	0.000938	2.897094
5.420542	1.042668	1.049138	0.000415	6.532371	0.000933	2.903881
5.440544	1.042588	1.046896	0.000417	6.518409	0.000937	2.897674
5.460546	1.042588	1.051746	0.000413	6.548608	0.000928	2.911099
5.480548	1.042668	1.043074	0.000420	6.494613	0.000944	2.887096
5.500550	1.042668	1.043661	0.000419	6.498265	0.000943	2.888720
5.520552	1.042668	1.047594	0.000416	6.522756	0.000936	2.899607
5.540554	1.042668	1.043156	0.000420	6.495120	0.000944	2.887321
5.560556	1.042668	1.049752	0.000414	6.536193	0.000932	2.905580
5.580558	1.042668	1.046266	0.000417	6.514486	0.000938	2.895930
5.600560	1.042668	1.047868	0.000416	6.524462	0.000935	2.900365
5.620562	1.042588	1.050056	0.000414	6.538087	0.000931	2.906422
5.640564	1.042668	1.049516	0.000415	6.534720	0.000932	2.904925
5.660566	1.042668	1.045399	0.000418	6.509090	0.000940	2.893532
5.680568	1.042668	1.046281	0.000417	6.514579	0.000938	2.895972
5.700570	1.042668	1.047011	0.000417	6.519126	0.000937	2.897993
5.720572	1.042668	1.042551	0.000420	6.491353	0.000945	2.885647
5.740574	1.042588	1.047542	0.000416	6.522431	0.000936	2.899462
5.760576	1.042668	1.042392	0.000420	6.490365	0.000946	2.885207
5.780578	1.042668	1.052207	0.000412	6.551477	0.000927	2.912374
5.800580	1.042668	1.037870	0.000424	6.462211	0.000954	2.872692
5.820582	1.042668	1.047361	0.000416	6.521305	0.000936	2.898962
5.840584	1.042668	1.041949	0.000421	6.487605	0.000946	2.883981
5.860586	1.042668	1.047238	0.000416	6.520539	0.000937	2.898621
5.880588	1.042668	1.047486	0.000416	6.522083	0.000936	2.899307
5.900590	1.042668	1.047367	0.000416	6.521338	0.000936	2.898976
5.920592	1.042668	1.046395	0.000417	6.515288	0.000938	2.896287
5.940594	1.042668	1.042155	0.000421	6.488892	0.000946	2.884553
5.960596	1.042668	1.036424	0.000425	6.453204	0.000957	2.868688
5.980598	1.042668	1.044527	0.000419	6.503656	0.000942	2.891116
5.980598	1.042668	1.044149	0.000419	6.501307	0.000942	2.890072
6.000600	1.042668	1.044958	0.000418	6.506341	0.000941	2.892310
6.040604	1.042588	1.046379	0.000417	6.515187	0.000938	2.896242
6.060606	1.042668	1.048592	0.000415	6.528968	0.000934	2.902368
6.080608	1.042668	1.046275	0.000417	6.514541	0.000938	2.895955
6.100610	1.042588	1.044749	0.000418	6.505041	0.000941	2.891732
6.120612	1.042668	1.045557	0.000418	6.510070	0.000940	2.893967
6.140614	1.042668	1.054068	0.000411	6.563066	0.000924	2.917526
6.160616	1.042588	1.048659	0.000415	6.529387	0.000934	2.902554
6.180618	1.042668	1.048391	0.000415	6.527714	0.000934	2.901811
6.200620	1.042668	1.056199	0.000409	6.576335	0.000920	2.923424
6.200620	1.042668	1.054866	0.000410	6.568034	0.000923	2.919734
6.220622	1.042668	1.053256	0.000412	6.558006	0.000926	2.915277
6.260626	1.042668	1.050699	0.000414	6.542090	0.000930	2.908201
6.280628	1.042668	1.050436	0.000414	6.540450	0.000931	2.907472
6.300630	1.042588	1.050592	0.000414	6.541424	0.000930	2.907905
6.320632	1.042668	1.058994	0.000407	6.593735	0.000915	2.931160
6.340634	1.042668	1.050935	0.000413	6.543554	0.000930	2.908852
6.360636	1.042668	1.053269	0.000411	6.558091	0.000926	2.915314
6.380638	1.042668	1.056796	0.000409	6.580050	0.000919	2.925076
6.400640	1.042668	1.057356	0.000408	6.583535	0.000918	2.926625
6.420642	1.042668	1.047503	0.000416	6.522187	0.000936	2.899354
6.420642	1.042668	1.047987	0.000416	6.525204	0.000935	2.900695
6.460646	1.042668	1.049603	0.000414	6.535265	0.000932	2.905167
6.480648	1.042668	1.048704	0.000415	6.529666	0.000934	2.902678
6.500650	1.042668	1.051251	0.000413	6.545525	0.000929	2.909728
6.520652	1.042668	1.049951	0.000414	6.537427	0.000932	2.906129
6.540654	1.042668	1.043870	0.000419	6.499569	0.000943	2.889299
6.560656	1.042668	1.054096	0.000411	6.563241	0.000924	2.917604
6.580658	1.042668	1.047392	0.000416	6.521500	0.000936	2.899048
6.600660	1.042668	1.044498	0.000419	6.503475	0.000942	2.891036
6.620662	1.042668	1.048203	0.000416	6.526548	0.000935	2.901292
6.620662	1.042668	1.051068	0.000413	6.544387	0.000930	2.909222
6.640664	1.042668	1.053484	0.000411	6.559427	0.000925	2.915908
6.660666	1.042668	1.049298	0.000415	6.533365	0.000933	2.904323
6.700670	1.042668	1.048107	0.000416	6.525946	0.000935	2.901025
6.720672	1.042668	1.050541	0.000414	6.541101	0.000931	2.907762
6.740674	1.042668	1.047179	0.000416	6.520169	0.000937	2.898457
6.760676	1.042588	1.047634	0.000416	6.523006	0.000936	2.899717
6.780678	1.042668	1.045274	0.000418	6.508310	0.000940	2.893185
6.800680	1.042668	1.046549	0.000417	6.516249	0.000938	2.896714
6.820682	1.042668	1.042359	0.000420	6.490157	0.000946	2.885115
6.840684	1.042668	1.046967	0.000417	6.518850	0.000937	2.897870
6.840684	1.042668	1.047050	0.000417	6.519370	0.000937	2.898101
6.880688	1.042668	1.050199	0.000414	6.538977	0.000931	2.906817
6.900690	1.042588	1.060963	0.000405	6.605995	0.000911	2.936609
6.920692	1.042668	1.055624	0.000410	6.572751	0.000921	2.921831
6.940694	1.042668	1.054159	0.000411	6.563629	0.000924	2.917776
6.960696	1.042668	1.052129	0.000412	6.550990	0.000928	2.912158
6.980698	1.042668	1.050326	0.000414	6.539765	0.000931	2.907168
7.000700	1.042588	1.050210	0.000414	6.539045	0.000931	2.906848
7.020702	1.042668	1.048094	0.000416	6.525866	0.000935	2.900989
7.040704	1.042668	1.053283	0.000411	6.558176	0.000925	2.915352
7.060706	1.042588	1.049374	0.000415	6.533836	0.000932	2.904532
7.080708	1.042668	1.046981	0.000417	6.518940	0.000937	2.897910
7.100710	1.042668	1.053208	0.000412	6.557711	0.000926	2.915145
7.120712	1.042588	1.044582	0.000419	6.503998	0.000941	2.891268
7.140714	1.042668	1.050809	0.000414	6.542771	0.000930	2.908504
7.160716	1.042668	1.054228	0.000411	6.564059	0.000924	2.917967
7.180718	1.042668	1.048708	0.000415	6.529694	0.000934	2.902691
7.200720	1.042668	1.052256	0.000412	6.551781	0.000927	2.912509
7.220722	1.042668	1.044527	0.000419	6.503656	0.000942	2.891116
7.240724	1.042588	1.049597	0.000414	6.535226	0.000932	2.905150
7.260726	1.042668	1.050247	0.000414	6.539273	0.000931	2.906949
7.260726	1.042668	1.049333	0.000415	6.533584	0.000933	2.904420
7.300730	1.042668	1.057395	0.000408	6.583781	0.000918	2.926735
7.320732	1.042668	1.045770	0.000418	6.511398	0.000939	2.894557
7.320732	1.042668	1.053937	0.000411	6.562250	0.000924	2.917163
7.360736	1.042668	1.048864	0.000415	6.530663	0.000934	2.903121
7.380738	1.042668	1.045891	0.000418	6.512151	0.000939	2.894892
7.400740	1.042668	1.048966	0.000415	6.531295	0.000933	2.903403
7.420742	1.042668	1.044447	0.000419	6.503158	0.000942	2.890894
7.440744	1.042668	1.046065	0.000417	6.513235	0.000939	2.895374
7.460746	1.042668	1.039033	0.000423	6.469452	0.000952	2.875911
7.480748	1.042588	1.046600	0.000417	6.516567	0.000938	2.896855
7.480748	1.042588	1.051842	0.000413	6.549202	0.000928	2.911363
7.500750	1.042668	1.055116	0.000410	6.569592	0.000922	2.920427
7.520752	1.042668	1.053971	0.000411	6.562463	0.000924	2.917258
7.560756	1.042668	1.053525	0.000411	6.559685	0.000925	2.916023
7.580758	1.042668	1.052749	0.000412	6.554850	0.000926	2.913873
7.600760	1.042668	1.046786	0.000417	6.517725	0.000937	2.897370
7.620762	1.042668	1.054774	0.000410	6.567462	0.000923	2.919480
7.640764	1.042668	1.043123	0.000420	6.494915	0.000944	2.887230
7.660766	1.042588	1.045109	0.000418	6.507283	0.000940	2.892728
7.680768	1.042668	1.046370	0.000417	6.515132	0.000938	2.896217
7.700770	1.042668	1.048368	0.000416	6.527572	0.000935	2.901747
7.700770	1.042668	1.044700	0.000419	6.504737	0.000941	2.891597
7.740774	1.042588	1.047273	0.000416	6.520758	0.000936	2.898718
7.760776	1.042668	1.047008	0.000417	6.519104	0.000937	2.897983
7.780778	1.042668	1.045142	0.000418	6.507486	0.000940	2.892818
7.800780	1.042668	1.048380	0.000415	6.527651	0.000935	2.901783
7.820782	1.042668	1.054816	0.000410	6.567722	0.000923	2.919596
7.840784	1.042668	1.050176	0.000414	6.538829	0.000931	2.906752
7.860786	1.042668	1.052212	0.000412	6.551510	0.000927	2.912389
7.880788	1.042668	1.049267	0.000415	6.533170	0.000933	2.904236
7.900790	1.042668	1.048403	0.000415	6.527791	0.000934	2.901845
7.900790	1.042668	1.041683	0.000421	6.485951	0.000947	2.883246
7.920792	1.042668	1.046658	0.000417	6.516925	0.000938	2.897015
7.960796	1.042668	1.045819	0.000418	6.511705	0.000939	2.894694
7.980798	1.042668	1.050314	0.000414	6.539691	0.000931	2.907135
8.000800	1.042668	1.048698	0.000415	6.529631	0.000934	2.902663
8.020802	1.042668	1.047748	0.000416	6.523715	0.000936	2.900033
8.040804	1.042668	1.047304	0.000416	6.520947	0.000937	2.898802
8.060806	1.042668	1.047977	0.000416	6.525141	0.000935	2.900667
8.080808	1.042668	1.044625	0.000419	6.504269	0.000941	2.891388
8.100810	1.042668	1.044320	0.000419	6.502366	0.000942	2.890543
8.120812	1.042668	1.046025	0.000417	6.512988	0.000939	2.895265
8.120812	1.042668	1.048232	0.000416	6.526726	0.000935	2.901371
8.160816	1.042668	1.050040	0.000414	6.537983	0.000931	2.906376
8.180818	1.042668	1.051233	0.000413	6.545410	0.000929	2.909677
8.200820	1.042668	1.051497	0.000413	6.547056	0.000929	2.910409
8.220822	1.042668	1.044394	0.000419	6.502832	0.000942	2.890750
8.240824	1.042668	1.045531	0.000418	6.509911	0.000940	2.893897
8.260826	1.042668	1.044772	0.000418	6.505181	0.000941	2.891794
8.280828	1.042668	1.039993	0.000422	6.475431	0.000950	2.878569
8.300830	1.042588	1.056370	0.000409	6.577400	0.000920	2.923898
8.320832	1.042668	1.048623	0.000415	6.529160	0.000934	2.902453
8.340834	1.042668	1.038749	0.000423	6.467683	0.000952	2.875125
8.340834	1.042668	1.045393	0.000418	6.509052	0.000940	2.893515
8.380838	1.042668	1.048836	0.000415	6.530488	0.000934	2.903044
8.400840	1.042668	1.047678	0.000416	6.523277	0.000936	2.899838
8.420842	1.042668	1.044888	0.000418	6.505903	0.000941	2.892115
8.440844	1.042668	1.042882	0.000420	6.493417	0.000945	2.886564
8.460846	1.042668	1.046817	0.000417	6.517919	0.000937	2.897456
8.480848	1.042668	1.042715	0.000420	6.492377	0.000945	2.886102
8.500850	1.042668	1.041681	0.000421	6.485941	0.000947	2.883241
8.520852	1.042668	1.051924	0.000413	6.549714	0.000928	2.911590
8.540854	1.042668	1.049557	0.000415	6.534977	0.000932	2.905039
8.560856	1.042588	1.048852	0.000415	6.530586	0.000933	2.903087
8.560856	1.042588	1.049933	0.000414	6.537321	0.000931	2.906081
8.600860	1.042668	1.054922	0.000410	6.568382	0.000922	2.919889
8.620862	1.042668	1.051683	0.000413	6.548217	0.000928	2.910925
8.640864	1.042668	1.044304	0.000419	6.502271	0.000942	2.890500
8.660866	1.042668	1.044938	0.000418	6.506218	0.000941	2.892255
8.680868	1.042588	1.050123	0.000414	6.538503	0.000931	2.906607
8.700870	1.042668	1.046508	0.000417	6.515994	0.000938	2.896601
8.720872	1.042668	1.043111	0.000420	6.494841	0.000944	2.887197
8.740874	1.042668	1.043124	0.000420	6.494925	0.000944	2.887235
8.760876	1.042668	1.044192	0.000419	6.501572	0.000942	2.890190
8.760876	1.042668	1.049787	0.000414	6.536409	0.000932	2.905676
8.780878	1.042668	1.045746	0.000418	6.511250	0.000939	2.894492
8.820882	1.042668	1.047343	0.000416	6.521190	0.000936	2.898911
8.840884	1.042668	1.043081	0.000420	6.494657	0.000944	2.887116
8.860886	1.042668	1.045062	0.000418	6.506990	0.000941	2.892598
8.880888	1.042668	1.039687	0.000423	6.473523	0.000951	2.877720
8.900890	1.042668	1.039383	0.000423	6.471628	0.000951	2.876878
8.920892	1.042588	1.040030	0.000422	6.475658	0.000950	2.878670
8.940894	1.042668	1.039257	0.000423	6.470848	0.000951	2.876531
8.960896	1.042668	1.046598	0.000417	6.516550	0.000938	2.896848
8.980898	1.042668	1.045900	0.000418	6.512206	0.000939	2.894916
8.980898	1.042668	1.041124	0.000421	6.482469	0.000948	2.881698
9.020902	1.042668	1.043710	0.000419	6.498572	0.000943	2.888856
9.040904	1.042588	1.044858	0.000418	6.505717	0.000941	2.892032
9.060906	1.042668	1.048419	0.000415	6.527889	0.000934	2.901889
9.080908	1.042668	1.043470	0.000420	6.497080	0.000944	2.888193
9.100910	1.042588	1.044038	0.000419	6.500614	0.000942	2.889764
9.120912	1.042668	1.049816	0.000414	6.536587	0.000932	2.905755
9.140914	1.042668	1.046421	0.000417	6.515452	0.000938	2.896360
9.160916	1.042668	1.050412	0.000414	6.540299	0.000931	2.907405
9.180918	1.042668	1.052704	0.000412	6.554571	0.000927	2.913749
9.180918	1.042668	1.046410	0.000417	6.515381	0.000938	2.896328
9.200920	1.042668	1.051256	0.000413	6.545558	0.000929	2.909743
9.240924	1.042668	1.050576	0.000414	6.541323	0.000930	2.907860
9.260926	1.042668	1.042553	0.000420	6.491367	0.000945	2.885653
9.280928	1.042668	1.050392	0.000414	6.540173	0.000931	2.907349
9.300930	1.042668	1.041588	0.000421	6.485360	0.000947	2.882983
9.320932	1.042668	1.049605	0.000414	6.535278	0.000932	2.905173
9.340934	1.042668	1.039852	0.000422	6.474552	0.000950	2.878178
9.360936	1.042668	1.040183	0.000422	6.476613	0.000950	2.879094
9.380938	1.042668	1.037120	0.000425	6.457537	0.000955	2.870614
9.400940	1.042668	1.040846	0.000422	6.480739	0.000948	2.880928
9.400940	1.042668	1.044995	0.000418	6.506571	0.000941	2.892412
9.420942	1.042668	1.046285	0.000417	6.514606	0.000938	2.895984
9.460946	1.042668	1.035389	0.000426	6.446759	0.000958	2.865823
9.480948	1.042588	1.046818	0.000417	6.517924	0.000937	2.897459
9.500950	1.042668	1.045381	0.000418	6.508978	0.000940	2.893482
9.520952	1.042588	1.045938	0.000417	6.512441	0.000939	2.895021
9.540954	1.042668	1.043697	0.000419	6.498490	0.000943	2.888819
9.560956	1.042668	1.045312	0.000418	6.508548	0.000940	2.893291
9.580958	1.042668	1.046016	0.000417	6.512928	0.000939	2.895238
9.600960	1.042588	1.048067	0.000416	6.525699	0.000935	2.900915
9.620962	1.042668	1.045250	0.000418	6.508162	0.000940	2.893119
9.640964	1.042668	1.049553	0.000415	6.534950	0.000932	2.905027
9.660966	1.042668	1.052458	0.000412	6.553043	0.000927	2.913070
9.680968	1.042668	1.045303	0.000418	6.508491	0.000940	2.893265
9.700970	1.042668	1.053833	0.000411	6.561601	0.000924	2.916875
9.720972	1.042668	1.047210	0.000416	6.520364	0.000937	2.898543
9.740974	1.042668	1.056233	0.000409	6.576546	0.000920	2.923518
9.760976	1.042668	1.052055	0.000412	6.550533	0.000928	2.911954
9.780978	1.042668	1.047602	0.000416	6.522806	0.000936	2.899629
9.800980	1.042668	1.047614	0.000416	6.522880	0.000936	2.899662
9.820982	1.042668	1.047671	0.000416	6.523233	0.000936	2.899819
9.820982	1.042668	1.046052	0.000417	6.513155	0.000939	2.895339
9.860986	1.042668	1.044050	0.000419	6.500688	0.000942	2.889797
9.880988	1.042668	1.043788	0.000419	6.499059	0.000943	2.889073
9.900990	1.042668	1.048452	0.000415	6.528098	0.000934	2.901981
9.920992	1.042668	1.050712	0.000414	6.542166	0.000930	2.908235
9.940994	1.042668	1.044863	0.000418	6.505753	0.000941	2.892048
9.960996	1.042668	1.045499	0.000418	6.509712	0.000940	2.893808
9.980998	1.042668	1.048086	0.000416	6.525817	0.000935	2.900967
10.001000	1.042668	1.045402	0.000418	6.509107	0.000940	2.893539
10.021002	1.042668	1.045420	0.000418	6.509219	0.000940	2.893589
10.041004	1.042668	1.046435	0.000417	6.515537	0.000938	2.896398
10.061006	1.042668	1.043949	0.000419	6.500059	0.000943	2.889517
10.081008	1.042668	1.046261	0.000417	6.514456	0.000938	2.895917
10.101010	1.042668	1.046019	0.000417	6.512950	0.000939	2.895248
10.121012	1.042668	1.042946	0.000420	6.493817	0.000945	2.886742
10.141014	1.042668	1.048896	0.000415	6.530863	0.000934	2.903210
10.161016	1.042668	1.045190	0.000418	6.507787	0.000940	2.892952
10.181018	1.042668	1.051625	0.000413	6.547852	0.000929	2.910763
10.201020	1.042668	1.052101	0.000412	6.550815	0.000928	2.912080
10.221022	1.042668	1.050446	0.000414	6.540513	0.000931	2.907500
10.241024	1.042668	1.049696	0.000414	6.535845	0.000932	2.905425
10.261026	1.042668	1.050091	0.000414	6.538301	0.000931	2.906517
10.281028	1.042668	1.047972	0.000416	6.525108	0.000935	2.900652
10.301030	1.042668	1.044775	0.000418	6.505203	0.000941	2.891803
10.321032	1.042668	1.048167	0.000416	6.526324	0.000935	2.901192
10.341034	1.042588	1.051219	0.000413	6.545328	0.000929	2.909641
10.361036	1.042668	1.046795	0.000417	6.517782	0.000937	2.897395
10.381038	1.042668	1.050754	0.000414	6.542432	0.000930	2.908353
10.401040	1.042668	1.048923	0.000415	6.531030	0.000934	2.903284
10.421042	1.042588	1.050781	0.000413	6.542596	0.000930	2.908426
10.441044	1.042668	1.046800	0.000417	6.517812	0.000937	2.897409
10.461046	1.042668	1.051021	0.000413	6.544094	0.000930	2.909092
10.481048	1.042588	1.050108	0.000414	6.538408	0.000931	2.906564
10.501050	1.042668	1.049160	0.000415	6.532508	0.000933	2.903942
10.521052	1.042668	1.048820	0.000415	6.530389	0.000934	2.903000
10.521052	1.042668	1.053486	0.000411	6.559444	0.000925	2.915916
10.561056	1.042668	1.050295	0.000414	6.539571	0.000931	2.907081
10.581058	1.042668	1.048591	0.000415	6.528960	0.000934	2.902364
10.601060	1.042668	1.044946	0.000418	6.506265	0.000941	2.892276
10.621062	1.042668	1.045248	0.000418	6.508148	0.000940	2.893113
10.641064	1.042668	1.039699	0.000423	6.473596	0.000951	2.877753
10.661066	1.042588	1.047468	0.000416	6.521971	0.000936	2.899257
10.681068	1.042668	1.040463	0.000422	6.478352	0.000949	2.879867
10.681068	1.042668	1.047154	0.000417	6.520016	0.000937	2.898389
10.701070	1.042668	1.047889	0.000416	6.524591	0.000935	2.900422
10.721072	1.042668	1.047516	0.000416	6.522266	0.000936	2.899389
10.761076	1.042668	1.043203	0.000420	6.495413	0.000944	2.887451
10.781078	1.042668	1.044970	0.000418	6.506415	0.000941	2.892343
10.801080	1.042668	1.039603	0.000423	6.473000	0.000951	2.877488
10.821082	1.042668	1.041721	0.000421	6.486184	0.000947	2.883349
10.841084	1.042668	1.043510	0.000419	6.497326	0.000943	2.888302
10.861086	1.042668	1.035259	0.000426	6.445954	0.000959	2.865465
10.881088	1.042668	1.043565	0.000419	6.497669	0.000943	2.888454
10.901090	1.042668	1.043452	0.000420	6.496965	0.000944	2.888142
10.901090	1.042668	1.046117	0.000417	6.513555	0.000939	2.895516
10.941094	1.042668	1.045579	0.000418	6.510210	0.000940	2.894029
10.961096	1.042668	1.042606	0.000420	6.491695	0.000945	2.885799
10.981098	1.042668	1.044013	0.000419	6.500461	0.000943	2.889696
11.001100	1.042668	1.045744	0.000418	6.511234	0.000939	2.894484
11.021102	1.042668	1.038835	0.000423	6.468220	0.000952	2.875363
11.041104	1.042668	1.046219	0.000417	6.514193	0.000938	2.895800
11.061106	1.042588	1.044294	0.000419	6.502205	0.000942	2.890471
11.081108	1.042668	1.043977	0.000419	6.500237	0.000943	2.889596
11.101110	1.042668	1.034494	0.000427	6.441188	0.000960	2.863347
11.121112	1.042668	1.040855	0.000422	6.480794	0.000948	2.880953
11.121112	1.042668	1.046930	0.000417	6.518623	0.000937	2.897769
11.161116	1.042668	1.049706	0.000414	6.535903	0.000932	2.905451
11.181118	1.042668	1.038618	0.000423	6.466867	0.000953	2.874762
11.201120	1.042668	1.047310	0.000416	6.520988	0.000936	2.898821
11.221122	1.042588	1.044603	0.000418	6.504129	0.000941	2.891326
11.241124	1.042588	1.045593	0.000418	6.510297	0.000939	2.894068
11.261126	1.042588	1.040609	0.000422	6.479261	0.000949	2.880271
11.281128	1.042668	1.044631	0.000419	6.504307	0.000941	2.891405
11.301130	1.042668	1.050426	0.000414	6.540390	0.000931	2.907445
11.321132	1.042668	1.046748	0.000417	6.517489	0.000938	2.897265
11.341134	1.042668	1.040740	0.000422	6.480079	0.000949	2.880635
11.341134	1.042668	1.051412	0.000413	6.546527	0.000929	2.910174
11.381138	1.042668	1.053253	0.000412	6.557993	0.000926	2.915271
11.401140	1.042668	1.056513	0.000409	6.578290	0.000920	2.924293
11.421142	1.042668	1.050534	0.000414	6.541063	0.000931	2.907745
11.441144	1.042668	1.043767	0.000419	6.498928	0.000943	2.889014
11.461146	1.042668	1.049115	0.000415	6.532226	0.000933	2.903816
11.481148	1.042668	1.048783	0.000415	6.530159	0.000934	2.902897
11.501150	1.042668	1.051925	0.000413	6.549722	0.000928	2.911594
11.521152	1.042668	1.049061	0.000415	6.531886	0.000933	2.903665
11.541154	1.042668	1.046313	0.000417	6.514776	0.000938	2.896059
11.541154	1.042668	1.045149	0.000418	6.507530	0.000940	2.892838
11.581158	1.042668	1.047589	0.000416	6.522721	0.000936	2.899591
11.601160	1.042668	1.051815	0.000413	6.549035	0.000928	2.911289
11.621162	1.042668	1.044707	0.000419	6.504781	0.000941	2.891616
11.641164	1.042668	1.047113	0.000417	6.519761	0.000937	2.898275
11.661166	1.042668	1.045075	0.000418	6.507072	0.000941	2.892635
11.681168	1.042668	1.048614	0.000415	6.529105	0.000934	2.902429
11.701170	1.042668	1.058809	0.000407	6.592583	0.000915	2.930647
11.721172	1.042668	1.052832	0.000412	6.555367	0.000926	2.914103
11.741174	1.042668	1.057383	0.000408	6.583707	0.000918	2.926702
11.741174	1.042668	1.058509	0.000407	6.590719	0.000916	2.929818
11.761176	1.042668	1.054219	0.000411	6.564007	0.000924	2.917944
11.801180	1.042668	1.052418	0.000412	6.552788	0.000927	2.912957
11.821182	1.042668	1.054605	0.000410	6.566411	0.000923	2.919013
11.841184	1.042668	1.050178	0.000414	6.538843	0.000931	2.906758
11.861186	1.042668	1.047287	0.000416	6.520846	0.000937	2.898757
11.881188	1.042668	1.049842	0.000414	6.536751	0.000932	2.905828
11.901190	1.042668	1.045805	0.000418	6.511614	0.000939	2.894654
11.921192	1.042668	1.045875	0.000418	6.512052	0.000939	2.894848
11.941194	1.042668	1.050075	0.000414	6.538202	0.000931	2.906473
11.961196	1.042668	1.047580	0.000416	6.522666	0.000936	2.899567
11.981198	1.042668	1.041283	0.000421	6.483460	0.000948	2.882138
12.001200	1.042668	1.041412	0.000421	6.484262	0.000947	2.882495
12.021202	1.042668	1.039327	0.000423	6.471280	0.000951	2.876724
12.041204	1.042668	1.046511	0.000417	6.516011	0.000938	2.896608
12.061206	1.042668	1.046386	0.000417	6.515236	0.000938	2.896264
12.081208	1.042668	1.049459	0.000415	6.534370	0.000933	2.904769
12.101210	1.042668	1.042405	0.000420	6.490444	0.000946	2.885243
12.121212	1.042588	1.045314	0.000418	6.508559	0.000940	2.893295
12.141214	1.042668	1.048413	0.000415	6.527857	0.000934	2.901874
12.161216	1.042668	1.042924	0.000420	6.493677	0.000945	2.886680
12.181218	1.042668	1.046664	0.000417	6.516966	0.000938	2.897033
12.201220	1.042668	1.045107	0.000418	6.507272	0.000941	2.892723
12.221222	1.042668	1.047915	0.000416	6.524752	0.000935	2.900494
12.241224	1.042668	1.041190	0.000421	6.482880	0.000948	2.881880
12.261226	1.042668	1.047929	0.000416	6.524840	0.000935	2.900533
12.281228	1.042668	1.042008	0.000421	6.487972	0.000946	2.884144
12.301230	1.042668	1.043742	0.000419	6.498772	0.000943	2.888945
12.321232	1.042668	1.052977	0.000412	6.556271	0.000926	2.914505
12.341234	1.042668	1.047534	0.000416	6.522384	0.000936	2.899441
12.361236	1.042668	1.051849	0.000413	6.549246	0.000928	2.911382
12.381238	1.042668	1.046256	0.000417	6.514423	0.000938	2.895902
12.381238	1.042668	1.042481	0.000420	6.490918	0.000945	2.885453
12.401240	1.042668	1.045774	0.000418	6.511425	0.000939	2.894570
12.441244	1.042668	1.043867	0.000419	6.499549	0.000943	2.889290
12.461246	1.042668	1.047072	0.000417	6.519504	0.000937	2.898161
12.481248	1.042668	1.048338	0.000416	6.527389	0.000935	2.901666
12.501250	1.042668	1.048905	0.000415	6.530920	0.000934	2.903236
12.521252	1.042668	1.050708	0.000414	6.542144	0.000930	2.908225
12.541254	1.042668	1.048229	0.000416	6.526710	0.000935	2.901364
12.561256	1.042668	1.049028	0.000415	6.531684	0.000933	2.903575
12.581258	1.042668	1.044533	0.000419	6.503694	0.000942	2.891133
12.601260	1.042668	1.039993	0.000422	6.475431	0.000950	2.878569
12.621262	1.042668	1.048393	0.000415	6.527731	0.000934	2.901818
12.621262	1.042668	1.041794	0.000421	6.486641	0.000947	2.883552
12.661266	1.042668	1.042172	0.000421	6.488996	0.000946	2.884599
12.681268	1.042668	1.038631	0.000423	6.466949	0.000952	2.874798
12.701270	1.042668	1.044473	0.000419	6.503325	0.000942	2.890969
12.721272	1.042668	1.049099	0.000415	6.532127	0.000933	2.903772
12.741274	1.042668	1.047131	0.000417	6.519871	0.000937	2.898324
12.761276	1.042668	1.043835	0.000419	6.499350	0.000943	2.889202
12.781278	1.042668	1.040522	0.000422	6.478719	0.000949	2.880030
12.801280	1.042668	1.035297	0.000426	6.446190	0.000959	2.865570
12.821282	1.042668	1.041417	0.000421	6.484295	0.000947	2.882509
12.841284	1.042668	1.040518	0.000422	6.478697	0.000949	2.880021
12.841284	1.042668	1.041521	0.000421	6.484944	0.000947	2.882798
12.881288	1.042588	1.041114	0.000421	6.482409	0.000948	2.881671
12.901290	1.042668	1.042381	0.000420	6.490296	0.000946	2.885177
12.921292	1.042668	1.042265	0.000421	6.489576	0.000946	2.884857
12.941294	1.042668	1.039338	0.000423	6.471352	0.000951	2.876755
12.961296	1.042668	1.041329	0.000421	6.483745	0.000948	2.882265
12.981298	1.042668	1.039699	0.000423	6.473599	0.000951	2.877755
13.001300	1.042668	1.039115	0.000423	6.469961	0.000952	2.876137
13.021302	1.042668	1.038262	0.000424	6.464650	0.000953	2.873776
13.041304	1.042668	1.039874	0.000422	6.474686	0.000950	2.878238
13.061306	1.042668	1.035499	0.000426	6.447446	0.000958	2.866129
13.081308	1.042668	1.038180	0.000424	6.464141	0.000953	2.873550
13.101310	1.042588	1.043456	0.000419	6.496987	0.000943	2.888151
13.121312	1.042668	1.042879	0.000420	6.493395	0.000945	2.886555
13.141314	1.042668	1.044844	0.000418	6.505632	0.000941	2.891995
13.161316	1.042668	1.041713	0.000421	6.486135	0.000947	2.883327
13.181318	1.042668	1.041274	0.000421	6.483405	0.000948	2.882114
13.201320	1.042668	1.040251	0.000422	6.477032	0.000949	2.879281
13.221322	1.042588	1.040828	0.000422	6.480629	0.000948	2.880880
13.241324	1.042668	1.043229	0.000420	6.495577	0.000944	2.887525
13.241324	1.042668	1.038053	0.000424	6.463349	0.000954	2.873198
13.281328	1.042668	1.045373	0.000418	6.508926	0.000940	2.893459
13.301330	1.042668	1.043284	0.000420	6.495917	0.000944	2.887675
13.321332	1.042668	1.046641	0.000417	6.516821	0.000938	2.896968
13.341334	1.042668	1.049523	0.000415	6.534766	0.000932	2.904946
13.361336	1.042668	1.047820	0.000416	6.524164	0.000936	2.900232
13.381338	1.042668	1.044202	0.000419	6.501635	0.000942	2.890218
13.401340	1.042668	1.035534	0.000426	6.447665	0.000958	2.866226
13.421342	1.042668	1.045594	0.000418	6.510303	0.000940	2.894071
13.441344	1.042668	1.044456	0.000419	6.503215	0.000942	2.890920
13.461346	1.042668	1.045237	0.000418	6.508077	0.000940	2.893081
13.481348	1.042668	1.050036	0.000414	6.537959	0.000931	2.906365
13.500350	1.042668	1.041966	0.000421	6.487715	0.000946	2.884029
13.520352	1.042668	1.044888	0.000418	6.505906	0.000941	2.892116
13.540354	1.042668	1.047131	0.000417	6.519871	0.000937	2.898324
13.560356	1.042668	1.044415	0.000419	6.502963	0.000942	2.890808
13.580358	1.042668	1.044885	0.000418	6.505890	0.000941	2.892109
13.600360	1.042668	1.042378	0.000420	6.490280	0.000946	2.885170
13.620362	1.042668	1.043929	0.000419	6.499933	0.000943	2.889461
13.640364	1.042668	1.041607	0.000421	6.485475	0.000947	2.883034
13.660366	1.042668	1.046684	0.000417	6.517089	0.000938	2.897088
13.680368	1.042668	1.043562	0.000419	6.497649	0.000943	2.888446
13.700370	1.042668	1.039184	0.000423	6.470393	0.000951	2.876329
13.720372	1.042668	1.036815	0.000425	6.455640	0.000956	2.869771
13.740374	1.042668	1.046580	0.000417	6.516441	0.000938	2.896799
13.760376	1.042668	1.041047	0.000422	6.481987	0.000948	2.881483
13.780378	1.042668	1.041954	0.000421	6.487635	0.000946	2.883994
13.800380	1.042668	1.042367	0.000420	6.490211	0.000946	2.885139
13.820382	1.042668	1.050734	0.000414	6.542306	0.000930	2.908297
13.840384	1.042588	1.039765	0.000422	6.474007	0.000950	2.877936
13.860386	1.042668	1.041505	0.000421	6.484843	0.000947	2.882753
13.880388	1.042668	1.049418	0.000415	6.534112	0.000933	2.904655
13.900390	1.042588	1.042954	0.000420	6.493863	0.000944	2.886763
13.920392	1.042668	1.043090	0.000420	6.494712	0.000944	2.887140
13.940394	1.042668	1.041429	0.000421	6.484366	0.000947	2.882541
13.960396	1.042588	1.041759	0.000421	6.486422	0.000946	2.883455
13.980398	1.042668	1.044030	0.000419	6.500565	0.000943	2.889742
14.000400	1.042668	1.041489	0.000421	6.484741	0.000947	2.882708
14.020402	1.042668	1.038272	0.000424	6.464713	0.000953	2.873804
14.040404	1.042668	1.041896	0.000421	6.487277	0.000946	2.883835
14.060406	1.042668	1.045162	0.000418	6.507612	0.000940	2.892874
14.080408	1.042588	1.040870	0.000422	6.480890	0.000948	2.880995
14.100410	1.042668	1.037303	0.000425	6.458679	0.000955	2.871122
14.120412	1.042668	1.043467	0.000420	6.497055	0.000944	2.888182
14.140414	1.042668	1.039950	0.000422	6.475157	0.000950	2.878447
14.160416	1.042668	1.041637	0.000421	6.485664	0.000947	2.883118
14.180418	1.042668	1.044444	0.000419	6.503141	0.000942	2.890887
14.200420	1.042668	1.035542	0.000426	6.447712	0.000958	2.866247
14.220422	1.042668	1.051876	0.000413	6.549416	0.000928	2.911458
14.240424	1.042668	1.042920	0.000420	6.493652	0.000945	2.886669
14.260426	1.042668	1.045914	0.000418	6.512293	0.000939	2.894955
14.280428	1.042668	1.042967	0.000420	6.493948	0.000944	2.886800
14.300430	1.042668	1.048249	0.000416	6.526833	0.000935	2.901419
14.320432	1.042668	1.042155	0.000421	6.488892	0.000946	2.884553
14.340434	1.042668	1.050836	0.000413	6.542941	0.000930	2.908580
14.360436	1.042668	1.041699	0.000421	6.486053	0.000947	2.883291
14.380438	1.042668	1.044349	0.000419	6.502553	0.000942	2.890625
14.400440	1.042668	1.038824	0.000423	6.468151	0.000952	2.875333
14.420442	1.042668	1.043293	0.000420	6.495974	0.000944	2.887701
14.440444	1.042668	1.040317	0.000422	6.477446	0.000949	2.879464
14.460446	1.042668	1.041666	0.000421	6.485847	0.000947	2.883199
14.480448	1.042668	1.042066	0.000421	6.488336	0.000946	2.884306
14.500450	1.042668	1.048442	0.000415	6.528032	0.000934	2.901952
14.520452	1.042588	1.044146	0.000419	6.501285	0.000942	2.890062
14.540454	1.042668	1.037679	0.000424	6.461017	0.000954	2.872161
14.540454	1.042668	1.034359	0.000427	6.440350	0.000960	2.862974
14.580458	1.042668	1.042085	0.000421	6.488451	0.000946	2.884357
14.600460	1.042668	1.041046	0.000422	6.481985	0.000948	2.881482
14.620462	1.042668	1.038386	0.000424	6.465425	0.000953	2.874121
14.640464	1.042668	1.036582	0.000425	6.454189	0.000956	2.869126
14.660466	1.042668	1.037358	0.000425	6.459019	0.000955	2.871273
14.680468	1.042668	1.044374	0.000419	6.502709	0.000942	2.890695
14.700470	1.042668	1.042457	0.000420	6.490767	0.000945	2.885386
14.720472	1.042668	1.040973	0.000422	6.481527	0.000948	2.881279
14.740474	1.042668	1.041447	0.000421	6.484479	0.000947	2.882591
14.760476	1.042588	1.040549	0.000422	6.478888	0.000949	2.880106
14.780478	1.042668	1.043089	0.000420	6.494704	0.000944	2.887136
14.800480	1.042668	1.044017	0.000419	6.500486	0.000943	2.889707
14.820482	1.042588	1.045985	0.000417	6.512737	0.000939	2.895153
14.840484	1.042668	1.044406	0.000419	6.502906	0.000942	2.890782
14.860486	1.042668	1.041230	0.000421	6.483129	0.000948	2.881991
14.880488	1.042668	1.039344	0.000423	6.471387	0.000951	2.876771
14.900490	1.042668	1.041538	0.000421	6.485045	0.000947	2.882843
14.920492	1.042668	1.034463	0.000427	6.440994	0.000960	2.863260
14.940494	1.042668	1.042887	0.000420	6.493450	0.000945	2.886579
14.960496	1.042668	1.048628	0.000415	6.529193	0.000934	2.902468
14.980498	1.042668	1.042989	0.000420	6.494085	0.000944	2.886861
15.000500	1.042668	1.047148	0.000417	6.519980	0.000937	2.898373
15.020502	1.042668	1.043999	0.000419	6.500371	0.000943	2.889655
15.040504	1.042668	1.047677	0.000416	6.523271	0.000936	2.899836
15.060506	1.042668	1.050273	0.000414	6.539434	0.000931	2.907021
15.080508	1.042668	1.041564	0.000421	6.485212	0.000947	2.882917
15.100510	1.042588	1.043652	0.000419	6.498208	0.000943	2.888694
15.120512	1.042668	1.044892	0.000418	6.505931	0.000941	2.892127
15.140514	1.042668	1.041016	0.000422	6.481798	0.000948	2.881399
15.160516	1.042668	1.045788	0.000418	6.511513	0.000939	2.894609
15.180518	1.042668	1.038738	0.000423	6.467615	0.000952	2.875094
15.200520	1.042668	1.047860	0.000416	6.524413	0.000935	2.900343
15.220522	1.042668	1.043233	0.000420	6.495599	0.000944	2.887534
15.240524	1.042668	1.043994	0.000419	6.500338	0.000943	2.889641
15.260526	1.042668	1.041314	0.000421	6.483655	0.000948	2.882225
15.280528	1.042668	1.037872	0.000424	6.462222	0.000954	2.872697
15.300530	1.042668	1.038541	0.000424	6.466388	0.000953	2.874549
15.320532	1.042668	1.039868	0.000422	6.474650	0.000950	2.878222
15.340534	1.042668	1.035689	0.000426	6.448632	0.000958	2.866656
15.360536	1.042668	1.038010	0.000424	6.463081	0.000954	2.873079
15.380538	1.042668	1.042288	0.000420	6.489718	0.000946	2.884920
15.400540	1.042668	1.044039	0.000419	6.500623	0.000943	2.889767
15.420542	1.042668	1.039091	0.000423	6.469810	0.000952	2.876070
15.440544	1.042668	1.045818	0.000418	6.511696	0.000939	2.894690
15.460546	1.042668	1.044699	0.000419	6.504732	0.000941	2.891594
15.480548	1.042668	1.044709	0.000419	6.504792	0.000941	2.891621
15.500550	1.042668	1.046939	0.000417	6.518677	0.000937	2.897793
15.520552	1.042668	1.041936	0.000421	6.487528	0.000946	2.883947
15.540554	1.042668	1.045167	0.000418	6.507642	0.000940	2.892888
15.560556	1.042668	1.044356	0.000419	6.502591	0.000942	2.890642
15.580558	1.042668	1.047144	0.000417	6.519950	0.000937	2.898359
15.600560	1.042668	1.041085	0.000421	6.482228	0.000948	2.881590
15.620562	1.042668	1.039821	0.000423	6.474355	0.000950	2.878090
15.640564	1.042668	1.046350	0.000417	6.515012	0.000938	2.896164
15.660566	1.042668	1.041050	0.000422	6.482012	0.000948	2.881494
15.680568	1.042668	1.038136	0.000424	6.463864	0.000953	2.873427
15.700570	1.042668	1.035413	0.000426	6.446910	0.000958	2.865890
15.720572	1.042588	1.037050	0.000425	6.457105	0.000955	2.870422
15.740574	1.042668	1.039122	0.000423	6.470005	0.000952	2.876157
15.760576	1.042668	1.041553	0.000421	6.485141	0.000947	2.882885
15.780578	1.042668	1.038236	0.000424	6.464486	0.000953	2.873703
15.800580	1.042668	1.047133	0.000417	6.519887	0.000937	2.898331
15.820582	1.042668	1.042957	0.000420	6.493880	0.000945	2.886770
15.840584	1.042668	1.042264	0.000421	6.489571	0.000946	2.884854
15.860586	1.042668	1.043266	0.000420	6.495804	0.000944	2.887626
15.880588	1.042668	1.037137	0.000425	6.457647	0.000955	2.870663
15.900590	1.042668	1.040958	0.000422	6.481437	0.000948	2.881239
15.920592	1.042668	1.041336	0.000421	6.483789	0.000947	2.882284
15.940594	1.042588	1.039948	0.000422	6.475149	0.000950	2.878443
15.960596	1.042668	1.042031	0.000421	6.488120	0.000946	2.884209
15.980598	1.042668	1.038369	0.000424	6.465318	0.000953	2.874073
16.000600	1.042588	1.037977	0.000424	6.462873	0.000953	2.872986
16.020602	1.042668	1.039310	0.000423	6.471174	0.000951	2.876676
16.040604	1.042668	1.040927	0.000422	6.481243	0.000948	2.881152
16.060606	1.042588	1.039794	0.000422	6.474191	0.000950	2.878017
16.060606	1.042588	1.045567	0.000418	6.510133	0.000939	2.893995
16.100610	1.042668	1.039420	0.000423	6.471861	0.000951	2.876982
16.120612	1.042588	1.037998	0.000424	6.463007	0.000953	2.873046
16.140614	1.042668	1.033260	0.000428	6.433506	0.000962	2.859932
16.160616	1.042668	1.038196	0.000424	6.464242	0.000953	2.873595
16.180618	1.042668	1.041089	0.000421	6.482250	0.000948	2.881600
16.200620	1.042668	1.039808	0.000423	6.474275	0.000950	2.878055
16.220622	1.042668	1.038721	0.000423	6.467508	0.000952	2.875047
16.240624	1.042668	1.032677	0.000428	6.429874	0.000963	2.858317
16.260626	1.042668	1.046926	0.000417	6.518598	0.000937	2.897758
16.280628	1.042668	1.040158	0.000422	6.476455	0.000950	2.879024
16.280628	1.042668	1.037735	0.000424	6.461367	0.000954	2.872317
16.320632	1.042668	1.041163	0.000421	6.482713	0.000948	2.881806
16.340634	1.042668	1.038883	0.000423	6.468515	0.000952	2.875495
16.360636	1.042668	1.039821	0.000423	6.474355	0.000950	2.878090
16.380638	1.042588	1.042247	0.000420	6.489461	0.000946	2.884806
16.400640	1.042668	1.033275	0.000428	6.433599	0.000962	2.859973
16.420642	1.042668	1.042833	0.000420	6.493108	0.000945	2.886427
16.440644	1.042668	1.039386	0.000423	6.471650	0.000951	2.876888
16.440644	1.042668	1.043102	0.000420	6.494783	0.000944	2.887172
16.480648	1.042668	1.051454	0.000413	6.546790	0.000929	2.910291
16.500650	1.042588	1.053722	0.000411	6.560911	0.000924	2.916568
16.520652	1.042668	1.049537	0.000415	6.534851	0.000932	2.904983
16.540654	1.042668	1.038553	0.000424	6.466459	0.000953	2.874581
16.560656	1.042588	1.036438	0.000425	6.453291	0.000956	2.868727
16.580658	1.042668	1.037880	0.000424	6.462274	0.000954	2.872720
16.600660	1.042668	1.039450	0.000423	6.472047	0.000951	2.877065
16.620662	1.042668	1.043778	0.000419	6.498996	0.000943	2.889045
16.640664	1.042668	1.045666	0.000418	6.510752	0.000940	2.894270
16.660666	1.042668	1.044221	0.000419	6.501750	0.000942	2.890269
16.680668	1.042668	1.043064	0.000420	6.494550	0.000944	2.887068
16.700670	1.042588	1.037442	0.000424	6.459541	0.000954	2.871505
16.720672	1.042668	1.036504	0.000425	6.453702	0.000956	2.868910
16.740674	1.042588	1.034852	0.000426	6.443417	0.000959	2.864337
16.760676	1.042588	1.033176	0.000428	6.432983	0.000962	2.859699
16.780678	1.042668	1.038119	0.000424	6.463760	0.000953	2.873381
16.800680	1.042668	1.037472	0.000424	6.459730	0.000955	2.871589
16.820682	1.042668	1.038465	0.000424	6.465912	0.000953	2.874337
16.840684	1.042668	1.035275	0.000426	6.446053	0.000959	2.865509
16.860686	1.042668	1.041923	0.000421	6.487444	0.000946	2.883909
16.880688	1.042588	1.031071	0.000430	6.419873	0.000966	2.853871
16.900690	1.042668	1.031529	0.000429	6.422728	0.000966	2.855141
16.920692	1.042668	1.034180	0.000427	6.439234	0.000961	2.862478
16.940694	1.042588	1.038346	0.000424	6.465170	0.000953	2.874007
16.960696	1.042668	1.039156	0.000423	6.470215	0.000952	2.876250
16.980698	1.042668	1.035018	0.000426	6.444451	0.000959	2.864797
17.000700	1.042588	1.032886	0.000428	6.431179	0.000963	2.858897
17.020702	1.042668	1.037694	0.000424	6.461116	0.000954	2.872205
17.040704	1.042668	1.039826	0.000423	6.474385	0.000950	2.878104
17.060706	1.042668	1.038473	0.000424	6.465961	0.000953	2.874359
17.080708	1.042668	1.034330	0.000427	6.440170	0.000960	2.862894
17.100710	1.042668	1.037439	0.000424	6.459528	0.000955	2.871499
17.100710	1.042668	1.027740	0.000432	6.399132	0.000973	2.844651
17.140714	1.042668	1.031859	0.000429	6.424784	0.000965	2.856054
17.160716	1.042668	1.032085	0.000429	6.426191	0.000965	2.856680
17.180718	1.042668	1.035759	0.000426	6.449064	0.000958	2.866848
17.200720	1.042668	1.033261	0.000428	6.433515	0.000962	2.859935
17.220722	1.042668	1.033197	0.000428	6.433112	0.000962	2.859757
17.240724	1.042668	1.028807	0.000432	6.405777	0.000971	2.847605
17.260726	1.042668	1.030291	0.000430	6.415019	0.000968	2.851713
17.280728	1.042668	1.038449	0.000424	6.465813	0.000953	2.874293
17.300730	1.042668	1.038711	0.000423	6.467448	0.000952	2.875020
17.320732	1.042588	1.034305	0.000427	6.440011	0.000960	2.862823
17.340734	1.042668	1.034581	0.000427	6.441728	0.000960	2.863586
17.360736	1.042668	1.040207	0.000422	6.476758	0.000950	2.879159
17.380738	1.042668	1.032667	0.000428	6.429813	0.000963	2.858290
17.400740	1.042668	1.035078	0.000426	6.444824	0.000959	2.864963
17.420742	1.042668	1.033744	0.000427	6.436518	0.000961	2.861270
17.440744	1.042668	1.037299	0.000425	6.458654	0.000955	2.871111
17.460746	1.042668	1.039076	0.000423	6.469720	0.000952	2.876030
17.480748	1.042668	1.035396	0.000426	6.446803	0.000958	2.865843
17.500750	1.042668	1.032038	0.000429	6.425896	0.000965	2.856549
17.500750	1.042668	1.033751	0.000427	6.436562	0.000961	2.861290
17.540754	1.042668	1.033310	0.000428	6.433818	0.000962	2.860071
17.560756	1.042668	1.033707	0.000428	6.436288	0.000962	2.861168
17.580758	1.042668	1.031269	0.000430	6.421108	0.000966	2.854420
17.600760	1.042668	1.032840	0.000428	6.430889	0.000963	2.858768
17.620762	1.042668	1.036244	0.000425	6.452084	0.000957	2.868190
17.640764	1.042668	1.043318	0.000420	6.496130	0.000944	2.887770
17.660766	1.042588	1.036079	0.000425	6.451060	0.000957	2.867735
17.680768	1.042668	1.040709	0.000422	6.479885	0.000949	2.880549
17.700770	1.042668	1.040114	0.000422	6.476184	0.000950	2.878903
17.720772	1.042668	1.038338	0.000424	6.465121	0.000953	2.873986
17.740774	1.042668	1.038751	0.000423	6.467694	0.000952	2.875130
17.760776	1.042668	1.032809	0.000428	6.430698	0.000963	2.858683
17.780778	1.042668	1.037895	0.000424	6.462364	0.000954	2.872760
17.800780	1.042668	1.037315	0.000425	6.458756	0.000955	2.871156
17.820782	1.042668	1.038982	0.000423	6.469134	0.000952	2.875770
17.840784	1.042668	1.036605	0.000425	6.454334	0.000956	2.869191
17.860786	1.042588	1.029657	0.000431	6.411071	0.000969	2.849959
17.880788	1.042668	1.036148	0.000426	6.451490	0.000957	2.867926
17.900790	1.042668	1.037633	0.000424	6.460732	0.000954	2.872035
17.920792	1.042588	1.035316	0.000426	6.446305	0.000958	2.865621
17.940794	1.042668	1.036570	0.000425	6.454115	0.000956	2.869093
17.960796	1.042668	1.036348	0.000425	6.452733	0.000957	2.868479
17.980798	1.042668	1.041797	0.000421	6.486658	0.000947	2.883560
18.000800	1.042668	1.028440	0.000432	6.403496	0.000971	2.846591
18.020802	1.042668	1.033827	0.000427	6.437038	0.000961	2.861502
18.040804	1.042668	1.033207	0.000428	6.433172	0.000962	2.859783
18.060806	1.042668	1.040547	0.000422	6.478880	0.000949	2.880102
18.080808	1.042668	1.033762	0.000427	6.436630	0.000961	2.861320
18.100810	1.042588	1.030161	0.000430	6.414211	0.000968	2.851354
18.120812	1.042668	1.035725	0.000426	6.448854	0.000958	2.866754
18.140814	1.042668	1.035357	0.000426	6.446565	0.000959	2.865737
18.140814	1.042668	1.036989	0.000425	6.456724	0.000956	2.870253
18.180818	1.042668	1.023460	0.000436	6.372484	0.000980	2.832805
18.200820	1.042588	1.033041	0.000428	6.432143	0.000963	2.859326
18.220822	1.042668	1.035886	0.000426	6.449853	0.000958	2.867198
18.240824	1.042668	1.033270	0.000428	6.433567	0.000962	2.859959
18.260826	1.042668	1.032087	0.000429	6.426200	0.000965	2.856684
18.280828	1.042668	1.036468	0.000425	6.453478	0.000956	2.868810
18.300830	1.042668	1.033763	0.000427	6.436638	0.000961	2.861324
18.320832	1.042668	1.034034	0.000427	6.438325	0.000961	2.862074
18.340834	1.042668	1.033235	0.000428	6.433348	0.000962	2.859861
18.360836	1.042668	1.031180	0.000430	6.420555	0.000966	2.854174
18.380838	1.042668	1.035298	0.000426	6.446193	0.000959	2.865571
18.400840	1.042668	1.033456	0.000428	6.434725	0.000962	2.860473
18.420842	1.042668	1.030740	0.000430	6.417817	0.000967	2.852957
18.440844	1.042668	1.029846	0.000431	6.412246	0.000969	2.850481
18.460846	1.042588	1.032273	0.000429	6.427358	0.000964	2.857198
18.480848	1.042668	1.030976	0.000430	6.419284	0.000967	2.853610
18.500850	1.042668	1.032722	0.000428	6.430153	0.000963	2.858441
18.520852	1.042668	1.032066	0.000429	6.426074	0.000965	2.856628
18.540854	1.042668	1.029754	0.000431	6.411674	0.000969	2.850226
18.560856	1.042668	1.035031	0.000426	6.444531	0.000959	2.864833
18.580858	1.042668	1.030217	0.000430	6.414559	0.000968	2.851509
18.600860	1.042668	1.034706	0.000427	6.442510	0.000960	2.863934
18.620862	1.042668	1.037447	0.000424	6.459574	0.000955	2.871520
18.640864	1.042668	1.034478	0.000427	6.441090	0.000960	2.863303
18.660866	1.042668	1.038035	0.000424	6.463234	0.000954	2.873147
18.680868	1.042668	1.035805	0.000426	6.449349	0.000958	2.866974
18.700870	1.042588	1.038303	0.000424	6.464907	0.000953	2.873891
18.720872	1.042668	1.036371	0.000425	6.452875	0.000957	2.868542
18.740874	1.042668	1.035107	0.000426	6.445007	0.000959	2.865044
18.760876	1.042668	1.038892	0.000423	6.468573	0.000952	2.875520
18.780878	1.042588	1.035652	0.000426	6.448399	0.000958	2.866552
18.800880	1.042668	1.043833	0.000419	6.499336	0.000943	2.889195
18.820882	1.042588	1.038781	0.000423	6.467880	0.000952	2.875212
18.840884	1.042668	1.032521	0.000428	6.428904	0.000964	2.857886
18.860886	1.042668	1.038798	0.000423	6.467984	0.000952	2.875259
18.880888	1.042588	1.035718	0.000426	6.448810	0.000958	2.866735
18.900890	1.042668	1.032297	0.000429	6.427508	0.000964	2.857265
18.920892	1.042668	1.035078	0.000426	6.444827	0.000959	2.864964
18.940894	1.042668	1.037186	0.000425	6.457951	0.000955	2.870798
18.960896	1.042668	1.035040	0.000426	6.444591	0.000959	2.864859
18.980898	1.042668	1.034902	0.000427	6.443729	0.000959	2.864476
19.000900	1.042668	1.037237	0.000425	6.458266	0.000955	2.870938
19.020902	1.042668	1.031407	0.000429	6.421970	0.000966	2.854803
19.040904	1.042668	1.031956	0.000429	6.425384	0.000965	2.856321
19.060906	1.042668	1.030226	0.000430	6.414614	0.000968	2.851533
19.080908	1.042588	1.034574	0.000427	6.441689	0.000960	2.863569
19.100910	1.042668	1.037444	0.000424	6.459555	0.000955	2.871511
19.120912	1.042668	1.034723	0.000427	6.442615	0.000960	2.863981
19.140914	1.042668	1.037135	0.000425	6.457631	0.000955	2.870656
19.160916	1.042668	1.029077	0.000431	6.407460	0.000970	2.848353
19.180918	1.042668	1.032579	0.000428	6.429266	0.000964	2.858047
19.200920	1.042668	1.030761	0.000430	6.417943	0.000967	2.853013
19.220922	1.042668	1.039368	0.000423	6.471535	0.000951	2.876837
19.240924	1.042668	1.030761	0.000430	6.417946	0.000967	2.853014
19.260926	1.042668	1.035429	0.000426	6.447011	0.000958	2.865935
19.280928	1.042668	1.033904	0.000427	6.437517	0.000961	2.861715
19.300930	1.042668	1.031491	0.000429	6.422490	0.000966	2.855035
19.320932	1.042668	1.035724	0.000426	6.448845	0.000958	2.866751
19.340934	1.042668	1.034844	0.000427	6.443370	0.000959	2.864317
19.360936	1.042668	1.040228	0.000422	6.476893	0.000950	2.879219
19.380938	1.042668	1.041614	0.000421	6.485522	0.000947	2.883055
19.400940	1.042668	1.035200	0.000426	6.445585	0.000959	2.865301
19.420942	1.042668	1.036774	0.000425	6.455386	0.000956	2.869658
19.420942	1.042668	1.040564	0.000422	6.478984	0.000949	2.880148
19.460946	1.042588	1.037820	0.000424	6.461899	0.000954	2.872553
19.480948	1.042668	1.029613	0.000431	6.410800	0.000969	2.849838
19.500950	1.042668	1.040304	0.000422	6.477366	0.000949	2.879429
19.520952	1.042668	1.037551	0.000424	6.460223	0.000954	2.871808
19.540954	1.042668	1.033721	0.000428	6.436378	0.000962	2.861208
19.560956	1.042668	1.036526	0.000425	6.453839	0.000956	2.868970
19.580958	1.042588	1.036796	0.000425	6.455520	0.000956	2.869718
19.600960	1.042668	1.040579	0.000422	6.479075	0.000949	2.880189
19.620962	1.042668	1.035831	0.000426	6.449513	0.000958	2.867048
19.640964	1.042668	1.035000	0.000426	6.444342	0.000959	2.864749
19.660966	1.042668	1.035258	0.000426	6.445944	0.000959	2.865461
19.680968	1.042668	1.042528	0.000420	6.491213	0.000945	2.885585
19.680968	1.042668	1.034078	0.000427	6.438596	0.000961	2.862194
19.720972	1.042668	1.033224	0.000428	6.433279	0.000962	2.859831
19.740974	1.042668	1.039258	0.000423	6.470853	0.000951	2.876534
19.760976	1.042668	1.036664	0.000425	6.454699	0.000956	2.869352
19.780978	1.042668	1.029778	0.000431	6.411827	0.000969	2.850294
19.800980	1.042668	1.036001	0.000426	6.450570	0.000957	2.867517
19.820982	1.042668	1.042172	0.000421	6.488996	0.000946	2.884599
19.840984	1.042588	1.035914	0.000426	6.450031	0.000957	2.867278
19.860986	1.042668	1.033305	0.000428	6.433788	0.000962	2.860057
19.880988	1.042668	1.033324	0.000428	6.433906	0.000962	2.860109
19.900990	1.042668	1.037120	0.000425	6.457537	0.000955	2.870614
19.920992	1.042668	1.032455	0.000429	6.428494	0.000964	2.857703
19.940994	1.042668	1.038828	0.000423	6.468173	0.000952	2.875342
19.960996	1.042668	1.031786	0.000429	6.424327	0.000965	2.855851
19.980998	1.042668	1.031926	0.000429	6.425200	0.000965	2.856239
20.001000	1.042668	1.032449	0.000429	6.428458	0.000964	2.857688
20.021002	1.042668	1.034559	0.000427	6.441596	0.000960	2.863528
20.041004	1.042668	1.039191	0.000423	6.470437	0.000951	2.876349
20.061006	1.042668	1.030298	0.000430	6.415060	0.000968	2.851732
20.081008	1.042668	1.027389	0.000433	6.396951	0.000973	2.843681
20.101010	1.042588	1.031626	0.000429	6.423333	0.000965	2.855409
20.121012	1.042668	1.033337	0.000428	6.433985	0.000962	2.860145
20.141014	1.042668	1.030160	0.000430	6.414206	0.000968	2.851352
20.161016	1.042588	1.031429	0.000429	6.422107	0.000966	2.854864
20.181018	1.042668	1.033696	0.000428	6.436219	0.000962	2.861138
20.201020	1.042668	1.032846	0.000428	6.430930	0.000963	2.858787
20.221022	1.042668	1.034348	0.000427	6.440279	0.000960	2.862943
20.241024	1.042668	1.032561	0.000428	6.429154	0.000964	2.857997
20.261026	1.042668	1.031177	0.000430	6.420538	0.000966	2.854167
20.281028	1.042668	1.033564	0.000428	6.435395	0.000962	2.860772
20.301030	1.042668	1.038466	0.000424	6.465917	0.000953	2.874340
20.321032	1.042668	1.037477	0.000424	6.459760	0.000955	2.871603
20.341034	1.042668	1.033916	0.000427	6.437588	0.000961	2.861746
20.361036	1.042668	1.035296	0.000426	6.446184	0.000959	2.865568
20.381038	1.042668	1.042257	0.000421	6.489527	0.000946	2.884835
20.401040	1.042668	1.036308	0.000425	6.452486	0.000957	2.868369
20.421042	1.042668	1.039620	0.000423	6.473104	0.000951	2.877534
20.441044	1.042668	1.035171	0.000426	6.445401	0.000959	2.865220
20.461046	1.042668	1.037870	0.000424	6.462208	0.000954	2.872691
20.481048	1.042668	1.040715	0.000422	6.479926	0.000949	2.880567
20.501050	1.042588	1.042159	0.000420	6.488914	0.000946	2.884562
20.521052	1.042668	1.038244	0.000424	6.464538	0.000953	2.873726
20.541054	1.042668	1.039435	0.000423	6.471951	0.000951	2.877022
20.561056	1.042668	1.042721	0.000420	6.492412	0.000945	2.886118
20.581058	1.042668	1.044124	0.000419	6.501151	0.000942	2.890002
20.601060	1.042668	1.047242	0.000416	6.520564	0.000937	2.898632
20.621062	1.042668	1.051700	0.000413	6.548321	0.000928	2.910971
20.641064	1.042668	1.042516	0.000420	6.491137	0.000945	2.885551
20.661066	1.042588	1.034930	0.000426	6.443904	0.000959	2.864554
20.681068	1.042668	1.037795	0.000424	6.461740	0.000954	2.872483
20.701070	1.042668	1.035895	0.000426	6.449913	0.000958	2.867225
20.721072	1.042588	1.032385	0.000429	6.428056	0.000964	2.857509
20.741074	1.042668	1.039622	0.000423	6.473117	0.000951	2.877540
20.761076	1.042668	1.042260	0.000421	6.489543	0.000946	2.884842
20.781078	1.042668	1.042293	0.000420	6.489749	0.000946	2.884934
20.801080	1.042588	1.042029	0.000421	6.488106	0.000946	2.884203
20.821082	1.042668	1.038677	0.000423	6.467234	0.000952	2.874925
20.841084	1.042668	1.041141	0.000421	6.482573	0.000948	2.881744
20.861086	1.042668	1.036162	0.000426	6.451572	0.000957	2.867963
20.881088	1.042668	1.041629	0.000421	6.485615	0.000947	2.883096
20.901090	1.042668	1.034966	0.000426	6.444126	0.000959	2.864652
20.921092	1.042668	1.039470	0.000423	6.472170	0.000951	2.877119
20.921092	1.042668	1.036413	0.000425	6.453135	0.000957	2.868658
20.961096	1.042668	1.041884	0.000421	6.487203	0.000946	2.883802
20.981098	1.042668	1.047581	0.000416	6.522672	0.000936	2.899569
21.001100	1.042668	1.040841	0.000422	6.480706	0.000948	2.880914
21.021102	1.042668	1.033497	0.000428	6.434982	0.000962	2.860588
21.041104	1.042668	1.035988	0.000426	6.450493	0.000957	2.867483
21.061106	1.042668	1.035634	0.000426	6.448287	0.000958	2.866502
21.081108	1.042668	1.036782	0.000425	6.455435	0.000956	2.869680
21.101110	1.042668	1.039166	0.000423	6.470281	0.000951	2.876280
21.121112	1.042668	1.037363	0.000425	6.459051	0.000955	2.871287
21.141114	1.042588	1.033612	0.000428	6.435699	0.000962	2.860907
21.161116	1.042668	1.030533	0.000430	6.416525	0.000967	2.852383
21.181118	1.042668	1.038426	0.000424	6.465674	0.000953	2.874231
21.201120	1.042588	1.033317	0.000428	6.433862	0.000962	2.860090
21.221122	1.042668	1.035488	0.000426	6.447378	0.000958	2.866098
21.241124	1.042668	1.037048	0.000425	6.457094	0.000955	2.870417
21.261126	1.042668	1.032933	0.000428	6.431472	0.000963	2.859028
21.281128	1.042668	1.032369	0.000429	6.427960	0.000964	2.857466
21.301130	1.042668	1.033380	0.000428	6.434251	0.000962	2.860263
21.321132	1.042668	1.035876	0.000426	6.449795	0.000958	2.867173
21.341134	1.042668	1.032033	0.000429	6.425866	0.000965	2.856535
21.341134	1.042668	1.034682	0.000427	6.442360	0.000960	2.863868
21.381138	1.042668	1.039237	0.000423	6.470719	0.000951	2.876474
21.401140	1.042668	1.038929	0.000423	6.468803	0.000952	2.875622
21.421142	1.042668	1.044381	0.000419	6.502747	0.000942	2.890712
21.441144	1.042588	1.037055	0.000425	6.457132	0.000955	2.870434
21.461146	1.042668	1.033984	0.000427	6.438015	0.000961	2.861936
21.481148	1.042668	1.034242	0.000427	6.439620	0.000961	2.862649
21.501150	1.042588	1.037117	0.000425	6.457521	0.000955	2.870607
21.521152	1.042668	1.038280	0.000424	6.464762	0.000953	2.873826
21.541154	1.042668	1.035125	0.000426	6.445119	0.000959	2.865094
21.561156	1.042668	1.037775	0.000424	6.461617	0.000954	2.872428
21.561156	1.042668	1.034360	0.000427	6.440356	0.000960	2.862977
21.601160	1.042668	1.030748	0.000430	6.417863	0.000967	2.852978
21.621162	1.042668	1.033179	0.000428	6.433000	0.000963	2.859707
21.641164	1.042668	1.031479	0.000429	6.422413	0.000966	2.855001
21.661166	1.042668	1.029922	0.000431	6.412719	0.000969	2.850691
21.681168	1.042668	1.035193	0.000426	6.445538	0.000959	2.865280
21.701170	1.042668	1.035921	0.000426	6.450072	0.000957	2.867296
21.721172	1.042588	1.033007	0.000428	6.431929	0.000963	2.859231
21.741174	1.042668	1.028840	0.000432	6.405982	0.000971	2.847696
21.761176	1.042668	1.032264	0.000429	6.427306	0.000964	2.857175
21.781178	1.042588	1.032520	0.000428	6.428899	0.000964	2.857884
21.801180	1.042668	1.032685	0.000428	6.429926	0.000963	2.858340
21.821182	1.042668	1.030794	0.000430	6.418151	0.000967	2.853106
21.841184	1.042668	1.032030	0.000429	6.425849	0.000965	2.856528
21.861186	1.042668	1.031015	0.000430	6.419525	0.000967	2.853717
21.881188	1.042588	1.032370	0.000429	6.427965	0.000964	2.857469
21.901190	1.042668	1.031811	0.000429	6.424483	0.000965	2.855921
21.921192	1.042668	1.030123	0.000430	6.413973	0.000968	2.851249
21.941194	1.042588	1.031319	0.000429	6.421420	0.000966	2.854559
21.961196	1.042668	1.033451	0.000428	6.434692	0.000962	2.860459
21.981198	1.042668	1.036669	0.000425	6.454734	0.000956	2.869368
22.001200	1.042668	1.027599	0.000433	6.398256	0.000973	2.844262
22.001200	1.042668	1.034062	0.000427	6.438497	0.000961	2.862150
22.021202	1.042668	1.030280	0.000430	6.414951	0.000968	2.851683
22.061206	1.042668	1.030013	0.000431	6.413286	0.000968	2.850943
22.081208	1.042588	1.029045	0.000431	6.407261	0.000970	2.848265
22.101210	1.042668	1.041254	0.000421	6.483280	0.000948	2.882058
22.121212	1.042668	1.037807	0.000424	6.461816	0.000954	2.872517
22.141214	1.042668	1.037226	0.000425	6.458200	0.000955	2.870909
22.161216	1.042668	1.029295	0.000431	6.408816	0.000970	2.848956
22.181218	1.042668	1.029216	0.000431	6.408328	0.000970	2.848739
22.201220	1.042668	1.031474	0.000429	6.422383	0.000966	2.854987
22.201220	1.042668	1.033852	0.000427	6.437194	0.000961	2.861571
22.241224	1.042588	1.030588	0.000430	6.416867	0.000967	2.852535
22.261226	1.042668	1.026516	0.000433	6.391514	0.000975	2.841264
22.281228	1.042668	1.029236	0.000431	6.408449	0.000970	2.848793
22.301230	1.042668	1.034060	0.000427	6.438486	0.000961	2.862145
22.321232	1.042668	1.031787	0.000429	6.424333	0.000965	2.855854
22.341234	1.042668	1.034532	0.000427	6.441426	0.000960	2.863453
22.361236	1.042668	1.028520	0.000432	6.403992	0.000971	2.846811
22.381238	1.042668	1.036905	0.000425	6.456199	0.000956	2.870019
22.401240	1.042668	1.026858	0.000433	6.393641	0.000974	2.842210
22.421242	1.042588	1.034048	0.000427	6.438412	0.000961	2.862113
22.441244	1.042668	1.029401	0.000431	6.409478	0.000969	2.849250
22.461246	1.042668	1.033298	0.000428	6.433742	0.000962	2.860036
22.481248	1.042668	1.033436	0.000428	6.434599	0.000962	2.860417
22.501250	1.042588	1.032283	0.000429	6.427421	0.000964	2.857226
22.521252	1.042668	1.031872	0.000429	6.424861	0.000965	2.856089
22.541254	1.042668	1.029441	0.000431	6.409727	0.000969	2.849361
22.561256	1.042668	1.031335	0.000429	6.421518	0.000966	2.854603
22.581258	1.042668	1.034287	0.000427	6.439899	0.000960	2.862773
22.601260	1.042668	1.037638	0.000424	6.460765	0.000954	2.872049
22.621262	1.042668	1.035810	0.000426	6.449382	0.000958	2.866989
22.621262	1.042668	1.034922	0.000427	6.443855	0.000959	2.864532
22.661266	1.042668	1.029704	0.000431	6.411367	0.000969	2.850090
22.681268	1.042668	1.032062	0.000429	6.426046	0.000965	2.856616
22.701270	1.042668	1.033009	0.000428	6.431940	0.000963	2.859236
22.721272	1.042668	1.029065	0.000431	6.407386	0.000970	2.848321
22.741274	1.042668	1.028414	0.000432	6.403335	0.000971	2.846519
22.761276	1.042668	1.032821	0.000428	6.430771	0.000963	2.858716
22.781278	1.042668	1.029575	0.000431	6.410562	0.000969	2.849732
22.801280	1.042668	1.035486	0.000426	6.447367	0.000958	2.866093
22.821282	1.042668	1.036298	0.000425	6.452418	0.000957	2.868339
22.841284	1.042668	1.039520	0.000423	6.472482	0.000951	2.877258
22.861286	1.042668	1.034415	0.000427	6.440695	0.000960	2.863128
22.881288	1.042668	1.033630	0.000428	6.435811	0.000962	2.860957
22.901290	1.042668	1.029502	0.000431	6.410108	0.000969	2.849530
22.921292	1.042668	1.028495	0.000432	6.403836	0.000971	2.846742
22.941294	1.042668	1.030822	0.000430	6.418326	0.000967	2.853184
22.961296	1.042668	1.029486	0.000431	6.410006	0.000969	2.849485
22.981298	1.042668	1.035988	0.000426	6.450491	0.000957	2.867482
23.001300	1.042668	1.026457	0.000433	6.391150	0.000975	2.841103
23.021302	1.042668	1.026353	0.000434	6.390498	0.000975	2.840813
23.041304	1.042668	1.035623	0.000426	6.448221	0.000958	2.866473
23.061306	1.042668	1.030297	0.000430	6.415055	0.000968	2.851729
23.081308	1.042668	1.028137	0.000432	6.401607	0.000972	2.845751
23.101310	1.042668	1.031895	0.000429	6.425006	0.000965	2.856153
23.121312	1.042668	1.030564	0.000430	6.416716	0.000967	2.852468
23.141314	1.042588	1.036411	0.000425	6.453124	0.000956	2.868653
23.161316	1.042668	1.036663	0.000425	6.454693	0.000956	2.869350
23.181318	1.042668	1.033162	0.000428	6.432896	0.000963	2.859660
23.201320	1.042668	1.038518	0.000424	6.466246	0.000953	2.874486
23.221322	1.042668	1.040236	0.000422	6.476942	0.000950	2.879240
23.241324	1.042668	1.037388	0.000425	6.459207	0.000955	2.871357
23.261326	1.042668	1.029689	0.000431	6.411271	0.000969	2.850047
23.281328	1.042668	1.036039	0.000426	6.450811	0.000957	2.867624
23.301330	1.042668	1.037213	0.000425	6.458118	0.000955	2.870873
23.321332	1.042668	1.032919	0.000428	6.431379	0.000963	2.858986
23.341334	1.042668	1.035888	0.000426	6.449867	0.000958	2.867205
23.361336	1.042668	1.031474	0.000429	6.422386	0.000966	2.854988
23.381338	1.042668	1.033523	0.000428	6.435143	0.000962	2.860660
23.401340	1.042668	1.038739	0.000423	6.467620	0.000952	2.875097
23.421342	1.042588	1.039745	0.000422	6.473887	0.000950	2.877882
23.441344	1.042668	1.033709	0.000428	6.436302	0.000962	2.861174
23.461346	1.042668	1.035516	0.000426	6.447553	0.000958	2.866176
23.481348	1.042668	1.038739	0.000423	6.467620	0.000952	2.875097
23.481348	1.042668	1.033888	0.000427	6.437418	0.000961	2.861671
23.521352	1.042668	1.026009	0.000434	6.388360	0.000976	2.839862
23.521352	1.042668	1.035086	0.000426	6.444876	0.000959	2.864986
23.561356	1.042668	1.033962	0.000427	6.437876	0.000961	2.861874
23.581358	1.042668	1.030265	0.000430	6.414855	0.000968	2.851640
23.601360	1.042668	1.031060	0.000430	6.419807	0.000966	2.853842
23.621362	1.042668	1.028993	0.000431	6.406935	0.000970	2.848120
23.641364	1.042668	1.032450	0.000429	6.428464	0.000964	2.857690
23.661366	1.042668	1.035430	0.000426	6.447017	0.000958	2.865938
23.681368	1.042588	1.031027	0.000430	6.419605	0.000966	2.853752
23.701370	1.042668	1.031922	0.000429	6.425173	0.000965	2.856227
23.721372	1.042668	1.035322	0.000426	6.446343	0.000959	2.865638
23.741374	1.042668	1.042589	0.000420	6.491591	0.000945	2.885753
23.761376	1.042668	1.037272	0.000425	6.458485	0.000955	2.871036
23.781378	1.042668	1.032903	0.000428	6.431281	0.000963	2.858942
23.801380	1.042588	1.031234	0.000429	6.420891	0.000966	2.854324
23.821382	1.042668	1.039754	0.000423	6.473939	0.000950	2.877905
23.841384	1.042668	1.036300	0.000425	6.452432	0.000957	2.868345
23.861386	1.042668	1.031052	0.000430	6.419755	0.000966	2.853819
23.881388	1.042668	1.041463	0.000421	6.484580	0.000947	2.882636
23.901390	1.042668	1.035801	0.000426	6.449325	0.000958	2.866964
23.901390	1.042668	1.039850	0.000422	6.474538	0.000950	2.878172
23.941394	1.042588	1.027157	0.000433	6.395502	0.000973	2.843038
23.961396	1.042668	1.028970	0.000431	6.406795	0.000970	2.848058
23.981398	1.042668	1.032569	0.000428	6.429200	0.000964	2.858017
24.001400	1.042668	1.033087	0.000428	6.432430	0.000963	2.859454
24.021402	1.042668	1.035915	0.000426	6.450034	0.000957	2.867279
24.041404	1.042668	1.032197	0.000429	6.426889	0.000964	2.856990
24.061406	1.042668	1.031996	0.000429	6.425636	0.000965	2.856433
24.081408	1.042668	1.032800	0.000428	6.430643	0.000963	2.858659
24.101410	1.042668	1.033484	0.000428	6.434900	0.000962	2.860551
24.121412	1.042668	1.033719	0.000428	6.436362	0.000962	2.861201
24.141414	1.042668	1.028753	0.000432	6.405440	0.000971	2.847455
24.161416	1.042668	1.029902	0.000431	6.412596	0.000969	2.850636
24.181418	1.042668	1.037235	0.000425	6.458257	0.000955	2.870935
24.201420	1.042668	1.034512	0.000427	6.441298	0.000960	2.863395
24.221422	1.042668	1.035768	0.000426	6.449119	0.000958	2.866872
24.241424	1.042668	1.038469	0.000424	6.465937	0.000953	2.874348
24.261426	1.042668	1.030519	0.000430	6.416440	0.000967	2.852345
24.281428	1.042668	1.034772	0.000427	6.442918	0.000960	2.864116
24.301430	1.042668	1.030079	0.000430	6.413699	0.000968	2.851127
24.321432	1.042588	1.032067	0.000429	6.426079	0.000964	2.856630
24.341434	1.042668	1.036243	0.000425	6.452076	0.000957	2.868187
24.361436	1.042668	1.035504	0.000426	6.447477	0.000958	2.866142
24.381438	1.042668	1.037879	0.000424	6.462265	0.000954	2.872716
24.401440	1.042588	1.028130	0.000432	6.401564	0.000972	2.845732
24.421442	1.042668	1.025022	0.000435	6.382214	0.000978	2.837130
24.441444	1.042668	1.026289	0.000434	6.390104	0.000975	2.840638
24.461446	1.042668	1.025411	0.000434	6.384634	0.000977	2.838206
24.481448	1.042668	1.029098	0.000431	6.407592	0.000970	2.848412
24.501450	1.042668	1.025377	0.000434	6.384420	0.000977	2.838111
24.521452	1.042668	1.028867	0.000431	6.406155	0.000970	2.847773
24.541454	1.042588	1.039264	0.000423	6.470892	0.000951	2.876551
24.561456	1.042668	1.043588	0.000419	6.497811	0.000943	2.888518
24.581458	1.042668	1.028210	0.000432	6.402064	0.000972	2.845955
24.601460	1.042588	1.037216	0.000425	6.458140	0.000955	2.870882
24.621462	1.042668	1.031857	0.000429	6.424771	0.000965	2.856048
24.641464	1.042668	1.029894	0.000431	6.412550	0.000969	2.850616
24.661466	1.042668	1.030156	0.000430	6.414181	0.000968	2.851341
24.681468	1.042668	1.035543	0.000426	6.447718	0.000958	2.866249
24.701470	1.042668	1.032151	0.000429	6.426599	0.000964	2.856861
24.721472	1.042588	1.035978	0.000426	6.450431	0.000957	2.867455
24.741474	1.042668	1.034438	0.000427	6.440838	0.000960	2.863191
24.761476	1.042668	1.034559	0.000427	6.441593	0.000960	2.863527
24.781478	1.042668	1.037048	0.000425	6.457094	0.000955	2.870417
24.801480	1.042668	1.034960	0.000426	6.444093	0.000959	2.864638
24.821482	1.042668	1.031001	0.000430	6.419440	0.000967	2.853679
24.841484	1.042588	1.033398	0.000428	6.434366	0.000962	2.860314
24.861486	1.042668	1.032237	0.000429	6.427133	0.000964	2.857099
24.881488	1.042668	1.034012	0.000427	6.438190	0.000961	2.862014
24.901490	1.042668	1.031707	0.000429	6.423837	0.000965	2.855633
24.921492	1.042668	1.031614	0.000429	6.423257	0.000965	2.855375
24.941494	1.042668	1.032693	0.000428	6.429975	0.000963	2.858362
24.961496	1.042668	1.034923	0.000427	6.443860	0.000959	2.864534
24.981498	1.042588	1.037004	0.000425	6.456817	0.000955	2.870294
25.001500	1.042668	1.029402	0.000431	6.409486	0.000969	2.849254
25.021502	1.042668	1.035910	0.000426	6.450006	0.000957	2.867267
25.041504	1.042668	1.037188	0.000425	6.457965	0.000955	2.870804
25.061506	1.042668	1.032514	0.000429	6.428858	0.000964	2.857865
25.081508	1.042588	1.031165	0.000430	6.420461	0.000966	2.854133
25.101510	1.042668	1.030085	0.000430	6.413735	0.000968	2.851143
25.121512	1.042668	1.028856	0.000431	6.406086	0.000970	2.847742
25.141514	1.042668	1.034691	0.000427	6.442415	0.000960	2.863892
25.161516	1.042668	1.028914	0.000431	6.406445	0.000970	2.847902
25.181518	1.042668	1.033145	0.000428	6.432792	0.000963	2.859614
25.181518	1.042668	1.032328	0.000429	6.427700	0.000964	2.857351
25.201520	1.042668	1.031908	0.000429	6.425088	0.000965	2.856190
25.241524	1.042668	1.036734	0.000425	6.455134	0.000956	2.869546
25.261526	1.042668	1.034878	0.000427	6.443581	0.000959	2.864410
25.281528	1.042668	1.028914	0.000431	6.406447	0.000970	2.847903
25.301530	1.042668	1.030721	0.000430	6.417694	0.000967	2.852902
25.321532	1.042668	1.033128	0.000428	6.432682	0.000963	2.859565
25.341534	1.042668	1.024882	0.000435	6.381341	0.000978	2.836742
25.361536	1.042668	1.029607	0.000431	6.410762	0.000969	2.849821
25.381538	1.042668	1.031911	0.000429	6.425105	0.000965	2.856197
25.401540	1.042668	1.030097	0.000430	6.413812	0.000968	2.851177
25.401540	1.042668	1.034630	0.000427	6.442037	0.000960	2.863724
25.441544	1.042668	1.032484	0.000429	6.428672	0.000964	2.857783
25.461546	1.042668	1.027237	0.000433	6.396006	0.000973	2.843262
25.481548	1.042668	1.028345	0.000432	6.402902	0.000971	2.846327
25.501550	1.042668	1.039748	0.000423	6.473903	0.000950	2.877890
25.521552	1.042668	1.034401	0.000427	6.440611	0.000960	2.863090
25.541554	1.042668	1.033912	0.000427	6.437564	0.000961	2.861735
25.561556	1.042668	1.028763	0.000432	6.405503	0.000971	2.847483
25.581558	1.042668	1.031456	0.000429	6.422271	0.000966	2.854937
25.601560	1.042668	1.031752	0.000429	6.424114	0.000965	2.855756
25.621562	1.042668	1.032523	0.000428	6.428918	0.000964	2.857892
25.621562	1.042668	1.024454	0.000435	6.378677	0.000979	2.835558
25.661566	1.042668	1.032307	0.000429	6.427568	0.000964	2.857292
25.681568	1.042588	1.030654	0.000430	6.417280	0.000967	2.852719
25.701570	1.042668	1.027162	0.000433	6.395538	0.000974	2.843053
25.721572	1.042668	1.033349	0.000428	6.434059	0.000962	2.860178
25.741574	1.042668	1.032250	0.000429	6.427218	0.000964	2.857136
25.761576	1.042668	1.026843	0.000433	6.393550	0.000974	2.842170
25.781578	1.042668	1.031435	0.000429	6.422145	0.000966	2.854881
25.801580	1.042668	1.033214	0.000428	6.433216	0.000962	2.859803
25.821582	1.042668	1.027616	0.000433	6.398363	0.000973	2.844309
25.821582	1.042668	1.025222	0.000434	6.383457	0.000977	2.837683
25.861586	1.042668	1.026213	0.000434	6.389627	0.000975	2.840426
25.881588	1.042668	1.029475	0.000431	6.409935	0.000969	2.849454
25.901590	1.042668	1.025809	0.000434	6.387114	0.000976	2.839309
25.921592	1.042668	1.026975	0.000433	6.394374	0.000974	2.842536
25.941594	1.042668	1.033341	0.000428	6.434007	0.000962	2.860155
25.961596	1.042668	1.032903	0.000428	6.431281	0.000963	2.858942
25.981598	1.042668	1.032822	0.000428	6.430780	0.000963	2.858720
26.001600	1.042668	1.028690	0.000432	6.405049	0.000971	2.847281
26.021602	1.042668	1.028181	0.000432	6.401881	0.000972	2.845873
26.041604	1.042668	1.030400	0.000430	6.415701	0.000968	2.852017
26.041604	1.042668	1.031710	0.000429	6.423856	0.000965	2.855642
26.061606	1.042668	1.036322	0.000425	6.452571	0.000957	2.868407
26.101610	1.042668	1.037508	0.000424	6.459958	0.000955	2.871690
26.121612	1.042668	1.028513	0.000432	6.403948	0.000971	2.846792
26.141614	1.042668	1.027430	0.000433	6.397208	0.000973	2.843796
26.161616	1.042588	1.028377	0.000432	6.403102	0.000971	2.846416
26.181618	1.042668	1.030055	0.000431	6.413552	0.000968	2.851061
26.201620	1.042668	1.027816	0.000432	6.399612	0.000972	2.844864
26.221622	1.042668	1.028209	0.000432	6.402056	0.000972	2.845951
26.241624	1.042668	1.034573	0.000427	6.441681	0.000960	2.863566
26.261626	1.042668	1.036653	0.000425	6.454633	0.000956	2.869323
26.261626	1.042668	1.034113	0.000427	6.438817	0.000961	2.862293
26.301630	1.042668	1.040277	0.000422	6.477194	0.000949	2.879352
26.321632	1.042668	1.035722	0.000426	6.448832	0.000958	2.866744
26.341634	1.042668	1.033877	0.000427	6.437347	0.000961	2.861639
26.361636	1.042668	1.025828	0.000434	6.387232	0.000976	2.839361
26.381638	1.042668	1.034762	0.000427	6.442855	0.000960	2.864088
26.401640	1.042668	1.031869	0.000429	6.424842	0.000965	2.856080
26.421642	1.042668	1.036681	0.000425	6.454805	0.000956	2.869400
26.441644	1.042668	1.034211	0.000427	6.439428	0.000961	2.862564
26.461646	1.042668	1.033853	0.000427	6.437197	0.000961	2.861572
26.481648	1.042668	1.032649	0.000428	6.429704	0.000964	2.858241
26.501650	1.042668	1.033467	0.000428	6.434796	0.000962	2.860505
26.521652	1.042668	1.033024	0.000428	6.432036	0.000963	2.859278
26.541654	1.042668	1.035403	0.000426	6.446847	0.000958	2.865862
26.561656	1.042668	1.041462	0.000421	6.484572	0.000947	2.882632
26.581658	1.042668	1.038119	0.000424	6.463757	0.000953	2.873379
26.601660	1.042668	1.034712	0.000427	6.442543	0.000960	2.863949
26.621662	1.042668	1.033761	0.000427	6.436627	0.000961	2.861319
26.641664	1.042668	1.037256	0.000425	6.458389	0.000955	2.870993
26.661666	1.042588	1.031602	0.000429	6.423180	0.000965	2.855341
26.681668	1.042668	1.032005	0.000429	6.425690	0.000965	2.856457
26.701670	1.042668	1.036868	0.000425	6.455969	0.000956	2.869917
26.721672	1.042668	1.032152	0.000429	6.426605	0.000964	2.856864
26.741674	1.042668	1.035789	0.000426	6.449251	0.000958	2.866931
26.761676	1.042668	1.038835	0.000423	6.468217	0.000952	2.875362
26.781678	1.042668	1.033201	0.000428	6.433140	0.000962	2.859769
26.801680	1.042588	1.036082	0.000425	6.451077	0.000957	2.867742
26.821682	1.042668	1.038260	0.000424	6.464636	0.000953	2.873770
26.841684	1.042588	1.033613	0.000428	6.435702	0.000962	2.860908
26.861686	1.042668	1.034873	0.000427	6.443548	0.000959	2.864396
26.881688	1.042668	1.031283	0.000430	6.421198	0.000966	2.854460
26.901690	1.042668	1.026968	0.000433	6.394328	0.000974	2.842516
26.921692	1.042588	1.036429	0.000425	6.453239	0.000956	2.868704
26.941694	1.042668	1.039261	0.000423	6.470867	0.000951	2.876540
26.961696	1.042668	1.031041	0.000430	6.419687	0.000966	2.853788
26.961696	1.042668	1.037725	0.000424	6.461304	0.000954	2.872289
27.001700	1.042668	1.033850	0.000427	6.437178	0.000961	2.861564
27.021702	1.042668	1.041135	0.000421	6.482540	0.000948	2.881729
27.041704	1.042668	1.029817	0.000431	6.412071	0.000969	2.850403
27.061706	1.042668	1.031961	0.000429	6.425419	0.000965	2.856337
27.081708	1.042668	1.031798	0.000429	6.424404	0.000965	2.855885
27.101710	1.042668	1.038466	0.000424	6.465920	0.000953	2.874341
27.101710	1.042668	1.027046	0.000433	6.394815	0.000974	2.842732
27.141714	1.042668	1.028080	0.000432	6.401254	0.000972	2.845594
27.161716	1.042668	1.037956	0.000424	6.462742	0.000954	2.872928
27.181718	1.042668	1.035365	0.000426	6.446614	0.000958	2.865759
27.201720	1.042668	1.033384	0.000428	6.434278	0.000962	2.860275
27.221722	1.042668	1.029479	0.000431	6.409963	0.000969	2.849466
27.241724	1.042668	1.032101	0.000429	6.426290	0.000965	2.856724
27.261726	1.042668	1.031667	0.000429	6.423588	0.000965	2.855523
27.281728	1.042668	1.031094	0.000430	6.420021	0.000966	2.853937
27.301730	1.042668	1.030802	0.000430	6.418203	0.000967	2.853129
27.321732	1.042668	1.031870	0.000429	6.424853	0.000965	2.856085
27.321732	1.042668	1.034960	0.000426	6.444090	0.000959	2.864637
27.361736	1.042668	1.034355	0.000427	6.440323	0.000960	2.862962
27.381738	1.042588	1.029186	0.000431	6.408137	0.000970	2.848654
27.401740	1.042668	1.027437	0.000433	6.397249	0.000973	2.843814
27.421742	1.042668	1.032503	0.000429	6.428792	0.000964	2.857836
27.441744	1.042588	1.028344	0.000432	6.402897	0.000971	2.846325
27.461746	1.042668	1.036897	0.000425	6.456152	0.000956	2.869999
27.481748	1.042668	1.030234	0.000430	6.414666	0.000968	2.851557
27.501750	1.042668	1.032999	0.000428	6.431883	0.000963	2.859210
27.521752	1.042668	1.035452	0.000426	6.447156	0.000958	2.866000
27.541754	1.042668	1.035449	0.000426	6.447134	0.000958	2.865990
27.541754	1.042668	1.041076	0.000421	6.482168	0.000948	2.881564
27.561756	1.042668	1.034785	0.000427	6.442998	0.000960	2.864151
27.601760	1.042668	1.037664	0.000424	6.460927	0.000954	2.872121
27.621762	1.042668	1.036900	0.000425	6.456171	0.000956	2.870007
27.641764	1.042668	1.036513	0.000425	6.453759	0.000956	2.868935
27.661766	1.042668	1.037292	0.000425	6.458608	0.000955	2.871090
27.681768	1.042668	1.033246	0.000428	6.433416	0.000962	2.859892
27.701770	1.042668	1.035857	0.000426	6.449678	0.000958	2.867121
27.721772	1.042668	1.036139	0.000426	6.451432	0.000957	2.867901
27.741774	1.042668	1.033393	0.000428	6.434330	0.000962	2.860298
27.741774	1.042668	1.033867	0.000427	6.437284	0.000961	2.861611
27.781778	1.042668	1.030049	0.000431	6.413511	0.000968	2.851043
27.801780	1.042668	1.029088	0.000431	6.407529	0.000970	2.848384
27.821782	1.042668	1.032915	0.000428	6.431355	0.000963	2.858975
27.841784	1.042668	1.033383	0.000428	6.434273	0.000962	2.860273
27.861786	1.042668	1.032792	0.000428	6.430591	0.000963	2.858636
27.881788	1.042668	1.031372	0.000429	6.421748	0.000966	2.854705
27.901790	1.042668	1.032485	0.000429	6.428683	0.000964	2.857787
27.921792	1.042668	1.030614	0.000430	6.417031	0.000967	2.852608
27.941794	1.042668	1.032746	0.000428	6.430306	0.000963	2.858509
27.961796	1.042668	1.026749	0.000433	6.392965	0.000974	2.841909
27.981798	1.042668	1.039286	0.000423	6.471023	0.000951	2.876609
28.001800	1.042668	1.031411	0.000429	6.421992	0.000966	2.854813
28.021802	1.042668	1.032889	0.000428	6.431193	0.000963	2.858903
28.041804	1.042668	1.040533	0.000422	6.478793	0.000949	2.880063
28.061806	1.042668	1.040022	0.000422	6.475606	0.000950	2.878647
28.081808	1.042668	1.040216	0.000422	6.476819	0.000950	2.879186
28.101810	1.042668	1.038005	0.000424	6.463051	0.000954	2.873066
28.121812	1.042668	1.040051	0.000422	6.475787	0.000950	2.878727
28.141814	1.042668	1.034381	0.000427	6.440485	0.000960	2.863034
28.161816	1.042588	1.034783	0.000427	6.442987	0.000959	2.864146
28.181818	1.042668	1.037640	0.000424	6.460779	0.000954	2.872055
28.201820	1.042668	1.035907	0.000426	6.449984	0.000958	2.867257
28.221822	1.042668	1.035877	0.000426	6.449798	0.000958	2.867174
28.241824	1.042668	1.029075	0.000431	6.407447	0.000970	2.848347
28.261826	1.042668	1.032925	0.000428	6.431418	0.000963	2.859003
28.281828	1.042668	1.035649	0.000426	6.448383	0.000958	2.866545
28.301830	1.042588	1.033942	0.000427	6.437750	0.000961	2.861818
28.321832	1.042668	1.034626	0.000427	6.442012	0.000960	2.863713
28.341834	1.042668	1.032158	0.000429	6.426646	0.000964	2.856882
28.361836	1.042668	1.034287	0.000427	6.439902	0.000960	2.862775
28.381838	1.042668	1.028297	0.000432	6.402607	0.000972	2.846196
28.401840	1.042668	1.037171	0.000425	6.457855	0.000955	2.870756
28.421842	1.042668	1.032622	0.000428	6.429531	0.000964	2.858165
28.421842	1.042668	1.031280	0.000430	6.421179	0.000966	2.854452
28.461846	1.042588	1.039826	0.000422	6.474390	0.000950	2.878106
28.481848	1.042668	1.036607	0.000425	6.454348	0.000956	2.869197
28.501850	1.042668	1.031870	0.000429	6.424850	0.000965	2.856084
28.521852	1.042668	1.036230	0.000425	6.451996	0.000957	2.868151
28.541854	1.042668	1.034486	0.000427	6.441142	0.000960	2.863326
28.561856	1.042668	1.030702	0.000430	6.417576	0.000967	2.852850
28.581858	1.042668	1.030578	0.000430	6.416804	0.000967	2.852507
28.601860	1.042668	1.031596	0.000429	6.423142	0.000965	2.855324
28.621862	1.042668	1.036129	0.000426	6.451367	0.000957	2.867871
28.621862	1.042668	1.033900	0.000427	6.437492	0.000961	2.861704
28.661866	1.042668	1.036025	0.000426	6.450721	0.000957	2.867584
28.681868	1.042668	1.037076	0.000425	6.457266	0.000955	2.870494
28.701870	1.042668	1.033407	0.000428	6.434421	0.000962	2.860338
28.721872	1.042668	1.031933	0.000429	6.425244	0.000965	2.856259
28.741874	1.042668	1.035416	0.000426	6.446926	0.000958	2.865897
28.761876	1.042668	1.035649	0.000426	6.448377	0.000958	2.866542
28.781878	1.042668	1.032305	0.000429	6.427560	0.000964	2.857289
28.801880	1.042668	1.033143	0.000428	6.432775	0.000963	2.859607
28.821882	1.042668	1.040079	0.000422	6.475962	0.000950	2.878805
28.841884	1.042668	1.035755	0.000426	6.449040	0.000958	2.866837
28.861886	1.042668	1.036942	0.000425	6.456431	0.000956	2.870123
28.861886	1.042668	1.032539	0.000428	6.429017	0.000964	2.857936
28.901890	1.042668	1.028950	0.000431	6.406672	0.000970	2.848003
28.921892	1.042668	1.030606	0.000430	6.416982	0.000967	2.852586
28.941894	1.042668	1.032520	0.000428	6.428899	0.000964	2.857884
28.961896	1.042668	1.032010	0.000429	6.425723	0.000965	2.856472
28.981898	1.042668	1.034477	0.000427	6.441081	0.000960	2.863299
29.001900	1.042668	1.031962	0.000429	6.425425	0.000965	2.856339
29.021902	1.042668	1.031301	0.000429	6.421307	0.000966	2.854509
29.041904	1.042668	1.031376	0.000429	6.421773	0.000966	2.854716
29.061906	1.042668	1.031180	0.000430	6.420557	0.000966	2.854175
29.081908	1.042668	1.036497	0.000425	6.453661	0.000956	2.868891
29.101910	1.042668	1.032380	0.000429	6.428028	0.000964	2.857497
29.121912	1.042668	1.030818	0.000430	6.418301	0.000967	2.853173
29.141914	1.042588	1.031644	0.000429	6.423443	0.000965	2.855458
29.161916	1.042668	1.035662	0.000426	6.448462	0.000958	2.866580
29.181918	1.042668	1.034414	0.000427	6.440693	0.000960	2.863126
29.201920	1.042668	1.031945	0.000429	6.425315	0.000965	2.856291
29.221922	1.042668	1.030093	0.000430	6.413784	0.000968	2.851165
29.241924	1.042668	1.039428	0.000423	6.471907	0.000951	2.877002
29.261926	1.042668	1.035322	0.000426	6.446346	0.000959	2.865639
29.281928	1.042668	1.037970	0.000424	6.462835	0.000954	2.872969
29.301930	1.042668	1.040175	0.000422	6.476561	0.000950	2.879071
29.321932	1.042588	1.030977	0.000430	6.419290	0.000966	2.853612
29.341934	1.042668	1.031311	0.000429	6.421370	0.000966	2.854537
29.361936	1.042668	1.031643	0.000429	6.423435	0.000965	2.855455
29.381938	1.042588	1.034219	0.000427	6.439477	0.000960	2.862586
29.401940	1.042668	1.039639	0.000423	6.473224	0.000951	2.877588
29.421942	1.042668	1.037609	0.000424	6.460584	0.000954	2.871969
29.441944	1.042588	1.032512	0.000428	6.428850	0.000964	2.857862
29.461946	1.042668	1.035846	0.000426	6.449609	0.000958	2.867090
29.481948	1.042668	1.032827	0.000428	6.430807	0.000963	2.858732
29.501950	1.042668	1.037784	0.000424	6.461671	0.000954	2.872452
29.521952	1.042668	1.032507	0.000429	6.428814	0.000964	2.857846
29.541954	1.042668	1.040278	0.000422	6.477202	0.000949	2.879356
29.561956	1.042668	1.037058	0.000425	6.457151	0.000955	2.870443
29.581958	1.042588	1.040687	0.000422	6.479751	0.000948	2.880489
29.601960	1.042668	1.036584	0.000425	6.454200	0.000956	2.869131
29.621962	1.042668	1.034221	0.000427	6.439488	0.000961	2.862591
29.641964	1.042668	1.034126	0.000427	6.438900	0.000961	2.862329
29.661966	1.042668	1.035818	0.000426	6.449434	0.000958	2.867012
29.681968	1.042668	1.032261	0.000429	6.427284	0.000964	2.857166
29.701970	1.042668	1.032175	0.000429	6.426753	0.000964	2.856929
29.721972	1.042668	1.029736	0.000431	6.411564	0.000969	2.850178
29.741974	1.042668	1.031695	0.000429	6.423760	0.000965	2.855599
29.761976	1.042668	1.032846	0.000428	6.430928	0.000963	2.858785
29.781978	1.042668	1.034406	0.000427	6.440643	0.000960	2.863104
29.801980	1.042668	1.038722	0.000423	6.467513	0.000952	2.875049
29.821982	1.042668	1.028797	0.000432	6.405719	0.000971	2.847579
29.841984	1.042588	1.036112	0.000425	6.451265	0.000957	2.867826
29.861986	1.042668	1.030698	0.000430	6.417554	0.000967	2.852840
29.881988	1.042668	1.028665	0.000432	6.404895	0.000971	2.847213
29.901990	1.042668	1.033939	0.000427	6.437733	0.000961	2.861811
29.921992	1.042668	1.031250	0.000430	6.420987	0.000966	2.854367
29.941994	1.042668	1.036287	0.000425	6.452350	0.000957	2.868308
29.961996	1.042668	1.030570	0.000430	6.416755	0.000967	2.852485
29.981998	1.042668	1.031420	0.000429	6.422047	0.000966	2.854837
30.002000	1.042668	1.025959	0.000434	6.388048	0.000976	2.839724
30.022002	1.042668	1.028627	0.000432	6.404660	0.000971	2.847108
30.042004	1.042668	1.034417	0.000427	6.440712	0.000960	2.863135
30.062006	1.042668	1.027966	0.000432	6.400545	0.000972	2.845279
30.082008	1.042588	1.034859	0.000426	6.443463	0.000959	2.864358
30.102010	1.042668	1.033071	0.000428	6.432329	0.000963	2.859408
30.102010	1.042668	1.038645	0.000423	6.467037	0.000952	2.874837
30.142014	1.042668	1.026016	0.000434	6.388401	0.000976	2.839881
30.162016	1.042588	1.026158	0.000434	6.389288	0.000975	2.840275
30.182018	1.042668	1.027678	0.000432	6.398746	0.000973	2.844480
30.202020	1.042668	1.029285	0.000431	6.408755	0.000970	2.848929
30.222022	1.042668	1.025548	0.000434	6.385485	0.000977	2.838585
30.242024	1.042668	1.030948	0.000430	6.419109	0.000967	2.853532
30.262026	1.042668	1.024540	0.000435	6.379211	0.000978	2.835795
30.282028	1.042668	1.026345	0.000434	6.390449	0.000975	2.840791
30.302030	1.042668	1.022663	0.000437	6.367526	0.000982	2.830601
30.302030	1.042668	1.026043	0.000434	6.388568	0.000976	2.839955
30.342034	1.042668	1.031978	0.000429	6.425523	0.000965	2.856383
30.362036	1.042668	1.030876	0.000430	6.418663	0.000967	2.853333
30.382038	1.042668	1.032281	0.000429	6.427407	0.000964	2.857220
30.402040	1.042668	1.031314	0.000429	6.421387	0.000966	2.854544
30.422042	1.042668	1.025877	0.000434	6.387536	0.000976	2.839496
30.442044	1.042668	1.032261	0.000429	6.427284	0.000964	2.857166
30.462046	1.042668	1.029955	0.000431	6.412927	0.000968	2.850784
30.482048	1.042588	1.026500	0.000433	6.391415	0.000975	2.841221
30.502050	1.042668	1.030083	0.000430	6.413727	0.000968	2.851139
30.522052	1.042668	1.035678	0.000426	6.448561	0.000958	2.866624
30.522052	1.042668	1.030104	0.000430	6.413853	0.000968	2.851195
30.562056	1.042668	1.031388	0.000429	6.421852	0.000966	2.854751
30.582058	1.042668	1.030918	0.000430	6.418920	0.000967	2.853448
30.602060	1.042668	1.030538	0.000430	6.416555	0.000967	2.852396
30.622062	1.042668	1.032515	0.000428	6.428866	0.000964	2.857869
30.642064	1.042668	1.030666	0.000430	6.417357	0.000967	2.852753
30.662066	1.042668	1.029817	0.000431	6.412068	0.000969	2.850402
30.682068	1.042668	1.026670	0.000433	6.392475	0.000975	2.841692
30.702070	1.042668	1.024795	0.000435	6.380801	0.000978	2.836502
30.722072	1.042668	1.030634	0.000430	6.417154	0.000967	2.852663
30.742074	1.042668	1.030393	0.000430	6.415654	0.000968	2.851996
30.742074	1.042668	1.020908	0.000438	6.356595	0.000985	2.825742
30.782078	1.042668	1.023693	0.000436	6.373935	0.000980	2.833450
30.782078	1.042668	1.024754	0.000435	6.380541	0.000978	2.836387
30.822082	1.042588	1.023953	0.000435	6.375553	0.000979	2.834169
30.842084	1.042668	1.024289	0.000435	6.377650	0.000979	2.835102
30.862086	1.042668	1.027435	0.000433	6.397238	0.000973	2.843809
30.882088	1.042668	1.025143	0.000435	6.382964	0.000977	2.837464
30.902090	1.042668	1.028619	0.000432	6.404611	0.000971	2.847087
30.922092	1.042668	1.019772	0.000439	6.349524	0.000987	2.822598
30.942094	1.042668	1.023611	0.000436	6.373429	0.000980	2.833225
30.962096	1.042668	1.025767	0.000434	6.386851	0.000976	2.839192
30.981098	1.042668	1.028899	0.000431	6.406349	0.000970	2.847859
31.001100	1.042668	1.028141	0.000432	6.401629	0.000972	2.845761
31.021101	1.042668	1.024504	0.000435	6.378989	0.000979	2.835697
31.041104	1.042668	1.035637	0.000426	6.448303	0.000958	2.866510
31.061106	1.042668	1.031857	0.000429	6.424771	0.000965	2.856048
31.081108	1.042668	1.026726	0.000433	6.392819	0.000974	2.841845
31.101110	1.042668	1.023698	0.000436	6.373965	0.000980	2.833464
31.121112	1.042668	1.021383	0.000438	6.359552	0.000984	2.827056
31.141114	1.042668	1.029683	0.000431	6.411233	0.000969	2.850030
31.161116	1.042668	1.029666	0.000431	6.411129	0.000969	2.849984
31.181118	1.042668	1.018106	0.000440	6.339151	0.000990	2.817987
31.201120	1.042668	1.028376	0.000432	6.403097	0.000971	2.846414
31.221122	1.042668	1.023053	0.000436	6.369955	0.000981	2.831681
31.241124	1.042668	1.025035	0.000435	6.382293	0.000978	2.837166
31.261126	1.042668	1.028208	0.000432	6.402048	0.000972	2.845947
31.281128	1.042588	1.032563	0.000428	6.429167	0.000963	2.858003
31.301130	1.042588	1.022384	0.000437	6.365785	0.000982	2.829827
31.321132	1.042668	1.024177	0.000435	6.376949	0.000979	2.834790
31.341134	1.042668	1.026306	0.000434	6.390205	0.000975	2.840683
31.361135	1.042668	1.031463	0.000429	6.422315	0.000966	2.854957
31.381138	1.042668	1.031802	0.000429	6.424426	0.000965	2.855895
31.401140	1.042668	1.028177	0.000432	6.401859	0.000972	2.845863
31.421142	1.042668	1.029838	0.000431	6.412197	0.000969	2.850459
31.441144	1.042668	1.019334	0.000439	6.346797	0.000988	2.821386
31.461146	1.042668	1.028381	0.000432	6.403129	0.000971	2.846428
31.481148	1.042668	1.028151	0.000432	6.401695	0.000972	2.845790
31.501150	1.042668	1.024602	0.000435	6.379594	0.000978	2.835966
31.521152	1.042668	1.023706	0.000436	6.374017	0.000980	2.833487
31.541154	1.042668	1.025959	0.000434	6.388048	0.000976	2.839724
31.561156	1.042668	1.021572	0.000437	6.360729	0.000984	2.827579
31.581158	1.042668	1.021387	0.000438	6.359576	0.000984	2.827067
31.601160	1.042668	1.022925	0.000436	6.369153	0.000981	2.831324
31.621161	1.042668	1.021686	0.000437	6.361438	0.000984	2.827895
31.641164	1.042668	1.027547	0.000433	6.397931	0.000973	2.844117
31.661166	1.042668	1.026005	0.000434	6.388330	0.000976	2.839849
31.681168	1.042588	1.029631	0.000431	6.410910	0.000969	2.849887
31.701169	1.042668	1.023566	0.000436	6.373147	0.000980	2.833100
31.721172	1.042588	1.030966	0.000430	6.419224	0.000966	2.853583
31.741174	1.042668	1.023663	0.000436	6.373749	0.000980	2.833367
31.761176	1.042668	1.031725	0.000429	6.423947	0.000965	2.855682
31.781178	1.042668	1.026364	0.000434	6.390569	0.000975	2.840845
31.801180	1.042668	1.026486	0.000433	6.391327	0.000975	2.841182
31.821182	1.042668	1.025234	0.000434	6.383533	0.000977	2.837717
31.841184	1.042668	1.025414	0.000434	6.384653	0.000977	2.838215
31.861186	1.042588	1.030012	0.000430	6.413281	0.000968	2.850941
31.881188	1.042668	1.019323	0.000439	6.346726	0.000988	2.821355
31.901190	1.042668	1.024856	0.000435	6.381179	0.000978	2.836670
31.921192	1.042588	1.023397	0.000436	6.372095	0.000980	2.832632
31.941194	1.042668	1.022275	0.000437	6.365109	0.000983	2.829527
31.961195	1.042668	1.030194	0.000430	6.414414	0.000968	2.851445
31.981198	1.042588	1.029198	0.000431	6.408211	0.000970	2.848687
32.001200	1.042668	1.027076	0.000433	6.394999	0.000974	2.842814
32.021202	1.042668	1.026618	0.000433	6.392149	0.000975	2.841547
32.041203	1.042668	1.026810	0.000433	6.393342	0.000974	2.842077
32.061206	1.042668	1.028054	0.000432	6.401090	0.000972	2.845521
32.081208	1.042668	1.030910	0.000430	6.418874	0.000967	2.853427
32.101210	1.042588	1.028831	0.000431	6.405927	0.000970	2.847672
32.121212	1.042668	1.028490	0.000432	6.403808	0.000971	2.846730
32.141214	1.042668	1.025430	0.000434	6.384752	0.000977	2.838259
32.161216	1.042668	1.028377	0.000432	6.403099	0.000971	2.846415
32.181218	1.042668	1.028614	0.000432	6.404580	0.000971	2.847073
32.201220	1.042668	1.030910	0.000430	6.418874	0.000967	2.853427
32.221222	1.042668	1.022947	0.000436	6.369295	0.000981	2.831387
32.221222	1.042668	1.026094	0.000434	6.388888	0.000976	2.840097
32.261226	1.042668	1.030349	0.000430	6.415383	0.000968	2.851875
32.281228	1.042668	1.019919	0.000439	6.350438	0.000987	2.823005
32.301229	1.042588	1.020057	0.000439	6.351295	0.000986	2.823386
32.321232	1.042668	1.025564	0.000434	6.385584	0.000977	2.838628
32.341234	1.042668	1.013175	0.000444	6.308448	0.000999	2.804339
32.361236	1.042668	1.023183	0.000436	6.370762	0.000981	2.832040
32.381238	1.042668	1.017703	0.000441	6.336640	0.000991	2.816871
32.401240	1.042668	1.021734	0.000437	6.361739	0.000984	2.828029
32.421242	1.042668	1.025462	0.000434	6.384949	0.000977	2.838346
32.441244	1.042668	1.021914	0.000437	6.362861	0.000983	2.828527
32.461246	1.042668	1.019025	0.000440	6.344872	0.000989	2.820531
32.481248	1.042668	1.016699	0.000441	6.330387	0.000993	2.814092
32.501250	1.042588	1.030226	0.000430	6.414614	0.000968	2.851533
32.521252	1.042668	1.017229	0.000441	6.333692	0.000992	2.815561
32.541254	1.042668	1.022428	0.000437	6.366062	0.000982	2.829950
32.561256	1.042668	1.025925	0.000434	6.387831	0.000976	2.839628
32.581258	1.042668	1.016843	0.000441	6.331288	0.000993	2.814492
32.601260	1.042668	1.023375	0.000436	6.371959	0.000981	2.832572
32.621262	1.042668	1.026406	0.000434	6.390826	0.000975	2.840959
32.641263	1.042668	1.022888	0.000436	6.368925	0.000981	2.831223
32.661266	1.042668	1.022972	0.000436	6.369451	0.000981	2.831457
32.681268	1.042668	1.031102	0.000430	6.420067	0.000966	2.853958
32.701270	1.042668	1.025245	0.000434	6.383602	0.000977	2.837747
32.721272	1.042668	1.027920	0.000432	6.400255	0.000972	2.845150
32.741274	1.042668	1.025918	0.000434	6.387790	0.000976	2.839609
32.761276	1.042668	1.021962	0.000437	6.363157	0.000983	2.828659
32.781278	1.042668	1.027494	0.000433	6.397605	0.000973	2.843972
32.801280	1.042668	1.025218	0.000434	6.383429	0.000977	2.837671
32.821282	1.042668	1.023632	0.000436	6.373557	0.000980	2.833282
32.841284	1.042668	1.027299	0.000433	6.396387	0.000973	2.843431
32.861286	1.042668	1.025869	0.000434	6.387487	0.000976	2.839474
32.881288	1.042668	1.024580	0.000435	6.379462	0.000978	2.835907
32.901289	1.042588	1.025105	0.000434	6.382728	0.000977	2.837359
32.921292	1.042668	1.026553	0.000433	6.391744	0.000975	2.841367
32.941294	1.042668	1.026366	0.000434	6.390577	0.000975	2.840848
32.961296	1.042588	1.024768	0.000435	6.380631	0.000978	2.836427
32.981297	1.042668	1.026471	0.000433	6.391232	0.000975	2.841139
33.001300	1.042668	1.020129	0.000439	6.351749	0.000987	2.823588
33.021302	1.042668	1.026202	0.000434	6.389562	0.000975	2.840397
33.041304	1.042588	1.020624	0.000438	6.354829	0.000985	2.824957
33.061306	1.042668	1.020617	0.000438	6.354783	0.000986	2.824936
33.081308	1.042668	1.026944	0.000433	6.394180	0.000974	2.842450
33.101310	1.042668	1.026463	0.000433	6.391185	0.000975	2.841118
33.121312	1.042668	1.021797	0.000437	6.362133	0.000983	2.828204
33.141314	1.042668	1.022593	0.000437	6.367091	0.000982	2.830408
33.161316	1.042668	1.019738	0.000439	6.349310	0.000987	2.822503
33.181318	1.042668	1.027341	0.000433	6.396652	0.000973	2.843549
33.201320	1.042668	1.022644	0.000437	6.367403	0.000982	2.830546
33.221322	1.042588	1.027479	0.000433	6.397512	0.000973	2.843931
33.241323	1.042668	1.023227	0.000436	6.371039	0.000981	2.832163
33.261326	1.042668	1.018967	0.000440	6.344508	0.000989	2.820369
33.281328	1.042668	1.021030	0.000438	6.357356	0.000985	2.826080
33.301330	1.042668	1.025491	0.000434	6.385132	0.000977	2.838428
33.321332	1.042668	1.021378	0.000438	6.359521	0.000984	2.827043
33.341334	1.042668	1.019388	0.000439	6.347131	0.000988	2.821535
33.361336	1.042668	1.023573	0.000436	6.373191	0.000980	2.833119
33.381338	1.042668	1.024249	0.000435	6.377401	0.000979	2.834991
33.401340	1.042668	1.021115	0.000438	6.357884	0.000985	2.826315
33.421342	1.042588	1.023416	0.000436	6.372213	0.000980	2.832685
33.441344	1.042668	1.022632	0.000437	6.367332	0.000982	2.830515
33.461346	1.042668	1.022265	0.000437	6.365046	0.000983	2.829499
33.481348	1.042668	1.022831	0.000436	6.368572	0.000982	2.831066
33.501350	1.042668	1.018372	0.000440	6.340804	0.000990	2.818722
33.521352	1.042588	1.025983	0.000434	6.388198	0.000976	2.839791
33.541354	1.042588	1.017496	0.000441	6.335354	0.000991	2.816299
33.561356	1.042668	1.023188	0.000436	6.370795	0.000981	2.832054
33.581357	1.042668	1.021184	0.000438	6.358317	0.000985	2.826507
33.601360	1.042588	1.022532	0.000437	6.366711	0.000982	2.830239
33.621362	1.042668	1.023175	0.000436	6.370713	0.000981	2.832018
33.641364	1.042668	1.024324	0.000435	6.377864	0.000979	2.835197
33.661366	1.042668	1.024718	0.000435	6.380322	0.000978	2.836289
33.681368	1.042668	1.025461	0.000434	6.384946	0.000977	2.838345
33.701370	1.042668	1.019941	0.000439	6.350578	0.000987	2.823067
33.721372	1.042668	1.026742	0.000433	6.392921	0.000974	2.841890
33.741374	1.042668	1.021122	0.000438	6.357931	0.000985	2.826336
33.761376	1.042668	1.024753	0.000435	6.380538	0.000978	2.836386
33.781378	1.042668	1.025978	0.000434	6.388165	0.000976	2.839776
33.801380	1.042668	1.023947	0.000436	6.375520	0.000980	2.834155
33.821382	1.042668	1.024150	0.000435	6.376782	0.000979	2.834716
33.841383	1.042668	1.023140	0.000436	6.370491	0.000981	2.831919
33.861386	1.042588	1.024797	0.000435	6.380812	0.000978	2.836507
33.881388	1.042668	1.026715	0.000433	6.392751	0.000974	2.841815
33.901390	1.042668	1.025608	0.000434	6.385858	0.000976	2.838750
33.921391	1.042668	1.031610	0.000429	6.423235	0.000965	2.855366
33.941394	1.042668	1.024088	0.000435	6.376394	0.000979	2.834543
33.961396	1.042668	1.025383	0.000434	6.384461	0.000977	2.838130
33.981398	1.042668	1.022364	0.000437	6.365665	0.000982	2.829774
34.001400	1.042668	1.025951	0.000434	6.387998	0.000976	2.839702
34.021402	1.042668	1.021595	0.000437	6.360871	0.000984	2.827643
34.041404	1.042588	1.020415	0.000438	6.353529	0.000986	2.824379
34.061406	1.042588	1.023428	0.000436	6.372290	0.000980	2.832719
34.081408	1.042668	1.022565	0.000437	6.366913	0.000982	2.830329
34.101410	1.042668	1.026289	0.000434	6.390098	0.000975	2.840635
34.121412	1.042588	1.021176	0.000438	6.358265	0.000984	2.826484
34.141414	1.042668	1.024123	0.000435	6.376615	0.000979	2.834642
34.161416	1.042668	1.023763	0.000436	6.374373	0.000980	2.833645
34.181417	1.042588	1.027696	0.000432	6.398861	0.000972	2.844531
34.201420	1.042668	1.021427	0.000438	6.359831	0.000984	2.827180
34.221422	1.042668	1.022249	0.000437	6.364945	0.000983	2.829454
34.241424	1.042588	1.017770	0.000440	6.337056	0.000991	2.817056
34.261425	1.042668	1.020599	0.000438	6.354670	0.000986	2.824886
34.281428	1.042668	1.025605	0.000434	6.385841	0.000976	2.838743
34.301430	1.042668	1.023493	0.000436	6.372690	0.000980	2.832896
34.321432	1.042668	1.019749	0.000439	6.349378	0.000987	2.822534
34.341434	1.042668	1.024149	0.000435	6.376774	0.000979	2.834712
34.361436	1.042588	1.016168	0.000442	6.327083	0.000994	2.812623
34.381438	1.042588	1.022991	0.000436	6.369563	0.000981	2.831507
34.401440	1.042668	1.025858	0.000434	6.387418	0.000976	2.839444
34.421442	1.042668	1.017671	0.000441	6.336443	0.000991	2.816784
34.441444	1.042668	1.020541	0.000438	6.354314	0.000986	2.824728
34.461446	1.042668	1.029580	0.000431	6.410595	0.000969	2.849747
34.481448	1.042668	1.025400	0.000434	6.384565	0.000977	2.838176
34.501450	1.042668	1.027206	0.000433	6.395809	0.000974	2.843174
34.521451	1.042668	1.019443	0.000439	6.347473	0.000988	2.821687
34.541454	1.042668	1.023174	0.000436	6.370707	0.000981	2.832015
34.561456	1.042588	1.023076	0.000436	6.370094	0.000981	2.831743
34.581458	1.042668	1.025369	0.000434	6.384374	0.000977	2.838091
34.601460	1.042668	1.017351	0.000441	6.334447	0.000992	2.815896
34.621462	1.042668	1.017929	0.000440	6.338047	0.000991	2.817497
34.641464	1.042668	1.021794	0.000437	6.362114	0.000984	2.828195
34.661466	1.042668	1.017206	0.000441	6.333544	0.000992	2.815495
34.681468	1.042588	1.022261	0.000437	6.365019	0.000982	2.829486
34.701470	1.042668	1.018374	0.000440	6.340818	0.000990	2.818728
34.721472	1.042668	1.024770	0.000435	6.380642	0.000978	2.836432
34.741474	1.042668	1.030549	0.000430	6.416623	0.000967	2.852427
34.761476	1.042668	1.026062	0.000434	6.388686	0.000976	2.840007
34.781478	1.042668	1.022249	0.000437	6.364947	0.000983	2.829455
34.801480	1.042668	1.026213	0.000434	6.389625	0.000975	2.840425
34.821482	1.042588	1.023195	0.000436	6.370839	0.000981	2.832074
34.841484	1.042668	1.023595	0.000436	6.373325	0.000980	2.833179
34.861485	1.042668	1.025759	0.000434	6.386802	0.000976	2.839170
34.881488	1.042668	1.025312	0.000434	6.384015	0.000977	2.837931
34.901490	1.042668	1.019512	0.000439	6.347903	0.000988	2.821878
34.921492	1.042668	1.022397	0.000437	6.365867	0.000982	2.829864
34.941494	1.042588	1.028482	0.000432	6.403754	0.000971	2.846706
34.961496	1.042668	1.025635	0.000434	6.386027	0.000976	2.838826
34.981498	1.042668	1.027729	0.000432	6.399064	0.000973	2.844621
35.001500	1.042668	1.022272	0.000437	6.365090	0.000983	2.829518
35.021502	1.042668	1.021172	0.000438	6.358243	0.000985	2.826474
35.041504	1.042668	1.024096	0.000435	6.376446	0.000979	2.834566
35.061506	1.042668	1.021276	0.000438	6.358886	0.000984	2.826760
35.081508	1.042668	1.020502	0.000438	6.354071	0.000986	2.824620
35.101510	1.042668	1.024296	0.000435	6.377691	0.000979	2.835120
35.121511	1.042668	1.012394	0.000445	6.303583	0.001001	2.802176
35.141514	1.042668	1.024366	0.000435	6.378129	0.000979	2.835315
35.161516	1.042668	1.022350	0.000437	6.365577	0.000982	2.829735
35.181518	1.042668	1.027792	0.000432	6.399461	0.000972	2.844797
35.201519	1.042668	1.018102	0.000440	6.339126	0.000990	2.817976
35.221522	1.042668	1.024427	0.000435	6.378510	0.000979	2.835484
35.241524	1.042588	1.021550	0.000437	6.360595	0.000984	2.827520
35.261526	1.042668	1.020757	0.000438	6.355656	0.000985	2.825324
35.281528	1.042668	1.016398	0.000442	6.328518	0.000993	2.813260
35.301530	1.042668	1.018748	0.000440	6.343150	0.000989	2.819765
35.321532	1.042588	1.014033	0.000444	6.313789	0.000998	2.806713
35.341534	1.042668	1.013145	0.000444	6.308262	0.000999	2.804256
35.361536	1.042588	1.015795	0.000442	6.324762	0.000994	2.811591
35.381538	1.042668	1.023199	0.000436	6.370864	0.000981	2.832085
35.401540	1.042668	1.024070	0.000435	6.376284	0.000979	2.834494
35.421542	1.042668	1.028548	0.000432	6.404164	0.000971	2.846888
35.441544	1.042668	1.019302	0.000439	6.346600	0.000988	2.821299
35.461545	1.042668	1.019959	0.000439	6.350687	0.000987	2.823116
35.481548	1.042668	1.023783	0.000436	6.374499	0.000980	2.833701
35.501550	1.042668	1.022161	0.000437	6.364397	0.000983	2.829210
35.521552	1.042668	1.019805	0.000439	6.349726	0.000987	2.822688
35.541553	1.042668	1.026752	0.000433	6.392984	0.000974	2.841918
35.561556	1.042668	1.022923	0.000436	6.369144	0.000981	2.831320
35.581558	1.042668	1.024662	0.000435	6.379969	0.000978	2.836132
35.601560	1.042668	1.020387	0.000438	6.353351	0.000986	2.824300
35.621562	1.042668	1.026158	0.000434	6.389288	0.000975	2.840275
35.641564	1.042668	1.021622	0.000437	6.361044	0.000984	2.827719
35.661566	1.042668	1.022988	0.000436	6.369547	0.000981	2.831499
35.681568	1.042668	1.022400	0.000437	6.365889	0.000982	2.829873
35.701570	1.042668	1.023169	0.000436	6.370677	0.000981	2.832002
35.721572	1.042668	1.024952	0.000435	6.381776	0.000978	2.836936
35.741574	1.042668	1.026874	0.000433	6.393742	0.000974	2.842255
35.761576	1.042668	1.024484	0.000435	6.378863	0.000979	2.835641
35.781578	1.042668	1.023288	0.000436	6.371417	0.000981	2.832331
35.801579	1.042668	1.028647	0.000432	6.404780	0.000971	2.847162
35.821582	1.042668	1.029055	0.000431	6.407326	0.000970	2.848294
35.841584	1.042668	1.028334	0.000432	6.402831	0.000971	2.846295
35.861586	1.042668	1.026451	0.000433	6.391111	0.000975	2.841086
35.881588	1.042668	1.021839	0.000437	6.362396	0.000983	2.828321
35.901590	1.042588	1.023940	0.000435	6.375476	0.000979	2.834135
35.921592	1.042668	1.024970	0.000435	6.381885	0.000978	2.836984
35.941594	1.042668	1.021350	0.000438	6.359346	0.000984	2.826965
35.961596	1.042668	1.024922	0.000435	6.381587	0.000978	2.836852
35.981598	1.042668	1.027946	0.000432	6.400419	0.000972	2.845223
36.001600	1.042668	1.023069	0.000436	6.370050	0.000981	2.831723
36.021602	1.042668	1.028729	0.000432	6.405292	0.000971	2.847390
36.041604	1.042668	1.028098	0.000432	6.401364	0.000972	2.845643
36.061606	1.042668	1.022624	0.000437	6.367280	0.000982	2.830492
36.081608	1.042668	1.028063	0.000432	6.401145	0.000972	2.845546
36.101610	1.042668	1.025215	0.000434	6.383416	0.000977	2.837665
36.121612	1.042668	1.029059	0.000431	6.407351	0.000970	2.848305
36.141613	1.042668	1.023627	0.000436	6.373525	0.000980	2.833268
36.161616	1.042668	1.029099	0.000431	6.407600	0.000970	2.848415
36.181618	1.042668	1.028239	0.000432	6.402242	0.000972	2.846034
36.201620	1.042668	1.031063	0.000430	6.419826	0.000966	2.853851
36.221622	1.042668	1.022972	0.000436	6.369445	0.000981	2.831454
36.241624	1.042668	1.024386	0.000435	6.378250	0.000979	2.835368
36.261626	1.042668	1.026189	0.000434	6.389480	0.000975	2.840360
36.281628	1.042668	1.027084	0.000433	6.395051	0.000974	2.842837
36.301630	1.042668	1.024732	0.000435	6.380404	0.000978	2.836326
36.321632	1.042668	1.025732	0.000434	6.386632	0.000976	2.839095
36.341634	1.042668	1.022278	0.000437	6.365125	0.000983	2.829534
36.361636	1.042668	1.022422	0.000437	6.366023	0.000982	2.829933
36.381638	1.042668	1.024371	0.000435	6.378159	0.000979	2.835328
36.401639	1.042668	1.028597	0.000432	6.404474	0.000971	2.847026
36.421642	1.042668	1.028776	0.000432	6.405585	0.000971	2.847520
36.441644	1.042668	1.023552	0.000436	6.373059	0.000980	2.833061
36.461646	1.042668	1.024595	0.000435	6.379556	0.000978	2.835949
36.481647	1.042668	1.023709	0.000436	6.374034	0.000980	2.833494
36.501650	1.042668	1.030067	0.000431	6.413626	0.000968	2.851094
36.521652	1.042668	1.029854	0.000431	6.412295	0.000969	2.850503
36.541654	1.042668	1.028355	0.000432	6.402965	0.000971	2.846355
36.561656	1.042668	1.030025	0.000431	6.413360	0.000968	2.850976
36.581658	1.042668	1.033959	0.000427	6.437856	0.000961	2.861866
36.601660	1.042668	1.027422	0.000433	6.397156	0.000973	2.843773
36.621662	1.042668	1.022194	0.000437	6.364603	0.000983	2.829301
36.641664	1.042668	1.029704	0.000431	6.411367	0.000969	2.850090
36.661666	1.042668	1.028859	0.000431	6.406100	0.000970	2.847749
36.681668	1.042668	1.023886	0.000436	6.375137	0.000980	2.833984
36.701670	1.042668	1.028836	0.000432	6.405957	0.000971	2.847685
36.721672	1.042668	1.026393	0.000434	6.390750	0.000975	2.840925
36.741673	1.042668	1.023660	0.000436	6.373733	0.000980	2.833360
36.761676	1.042668	1.017604	0.000441	6.336024	0.000991	2.816597
36.781678	1.042668	1.029004	0.000431	6.407006	0.000970	2.848151
36.801680	1.042668	1.028789	0.000432	6.405665	0.000971	2.847555
36.821681	1.042668	1.029461	0.000431	6.409850	0.000969	2.849416
36.841684	1.042668	1.024982	0.000435	6.381965	0.000978	2.837020
36.861686	1.042668	1.021407	0.000438	6.359702	0.000984	2.827123
36.881688	1.042668	1.025048	0.000435	6.382375	0.000978	2.837202
36.901690	1.042668	1.028229	0.000432	6.402182	0.000972	2.846007
36.921692	1.042668	1.027493	0.000433	6.397597	0.000973	2.843969
36.921692	1.042668	1.030867	0.000430	6.418605	0.000967	2.853308
36.961696	1.042668	1.032288	0.000429	6.427456	0.000964	2.857242
36.981698	1.042668	1.032305	0.000429	6.427560	0.000964	2.857289
37.001700	1.042668	1.027960	0.000432	6.400507	0.000972	2.845262
37.021702	1.042668	1.028873	0.000431	6.406190	0.000970	2.847789
37.041704	1.042668	1.016507	0.000442	6.329194	0.000993	2.813561
37.061706	1.042668	1.022263	0.000437	6.365032	0.000983	2.829493
37.081707	1.042668	1.024946	0.000435	6.381737	0.000978	2.836919
37.101710	1.042668	1.027390	0.000433	6.396953	0.000973	2.843683
37.121712	1.042588	1.024939	0.000435	6.381694	0.000977	2.836899
37.141714	1.042668	1.027376	0.000433	6.396871	0.000973	2.843646
37.161716	1.042668	1.030701	0.000430	6.417573	0.000967	2.852849
37.181718	1.042668	1.029905	0.000431	6.412618	0.000969	2.850646
37.201720	1.042668	1.026023	0.000434	6.388445	0.000976	2.839900
37.221722	1.042668	1.020285	0.000439	6.352716	0.000986	2.824017
37.241724	1.042668	1.031521	0.000429	6.422679	0.000966	2.855119
37.261726	1.042668	1.017236	0.000441	6.333733	0.000992	2.815579
37.281728	1.042668	1.021410	0.000438	6.359724	0.000984	2.827133
37.301730	1.042668	1.025150	0.000435	6.383010	0.000977	2.837485
37.321732	1.042588	1.021312	0.000438	6.359111	0.000984	2.826860
37.341734	1.042668	1.027191	0.000433	6.395719	0.000974	2.843134
37.361736	1.042668	1.022891	0.000436	6.368942	0.000981	2.831230
37.361736	1.042668	1.025138	0.000435	6.382937	0.000977	2.837452
37.401740	1.042668	1.025783	0.000434	6.386950	0.000976	2.839236
37.421741	1.042668	1.028636	0.000432	6.404717	0.000971	2.847134
37.441744	1.042668	1.026541	0.000433	6.391670	0.000975	2.841334
37.461746	1.042588	1.023901	0.000435	6.375233	0.000979	2.834027
37.481748	1.042668	1.027292	0.000433	6.396346	0.000973	2.843412
37.501750	1.042668	1.023014	0.000436	6.369711	0.000981	2.831572
37.521752	1.042668	1.020862	0.000438	6.356310	0.000985	2.825615
37.541754	1.042668	1.026154	0.000434	6.389263	0.000975	2.840264
37.561756	1.042668	1.029734	0.000431	6.411553	0.000969	2.850173
37.581758	1.042588	1.029916	0.000431	6.412681	0.000968	2.850674
37.601760	1.042668	1.029325	0.000431	6.409002	0.000970	2.849039
37.621762	1.042668	1.031185	0.000430	6.420585	0.000966	2.854188
37.641764	1.042668	1.035542	0.000426	6.447715	0.000958	2.866248
37.661766	1.042668	1.030172	0.000430	6.414280	0.000968	2.851385
37.681767	1.042668	1.032784	0.000428	6.430542	0.000963	2.858614
37.701770	1.042668	1.034473	0.000427	6.441060	0.000960	2.863289
37.721772	1.042668	1.030569	0.000430	6.416749	0.000967	2.852483
37.741774	1.042668	1.028691	0.000432	6.405057	0.000971	2.847285
37.761775	1.042668	1.025439	0.000434	6.384806	0.000977	2.838283
37.781778	1.042668	1.028405	0.000432	6.403277	0.000971	2.846494
37.801780	1.042668	1.019710	0.000439	6.349138	0.000987	2.822427
37.821782	1.042668	1.026228	0.000434	6.389720	0.000975	2.840467
37.841784	1.042588	1.027572	0.000432	6.398092	0.000973	2.844189
37.861786	1.042668	1.032984	0.000428	6.431784	0.000963	2.859166
37.881788	1.042668	1.029988	0.000431	6.413133	0.000968	2.850875
37.901790	1.042588	1.033560	0.000428	6.435371	0.000962	2.860761
37.921792	1.042668	1.030036	0.000431	6.413428	0.000968	2.851006
37.941794	1.042668	1.025964	0.000434	6.388075	0.000976	2.839736
37.961796	1.042588	1.030842	0.000430	6.418449	0.000967	2.853238
37.981798	1.042668	1.028402	0.000432	6.403255	0.000971	2.846484
38.001800	1.042668	1.028894	0.000431	6.406319	0.000970	2.847846
38.021801	1.042588	1.028475	0.000432	6.403713	0.000971	2.846687
38.041804	1.042668	1.020898	0.000438	6.356532	0.000985	2.825714
38.061806	1.042668	1.021431	0.000438	6.359850	0.000984	2.827189
38.081808	1.042668	1.026711	0.000433	6.392726	0.000974	2.841804
38.101810	1.042668	1.027663	0.000432	6.398656	0.000973	2.844440
38.121812	1.042588	1.030252	0.000430	6.414778	0.000968	2.851606
38.141814	1.042668	1.025772	0.000434	6.386879	0.000976	2.839204
38.161816	1.042668	1.022181	0.000437	6.364520	0.000983	2.829265
38.181818	1.042668	1.024527	0.000435	6.379131	0.000978	2.835760
38.201820	1.042668	1.024889	0.000435	6.381382	0.000978	2.836760
38.221822	1.042668	1.024537	0.000435	6.379194	0.000978	2.835788
38.241824	1.042668	1.029768	0.000431	6.411761	0.000969	2.850265
38.261826	1.042668	1.024231	0.000435	6.377286	0.000979	2.834940
38.281828	1.042668	1.027327	0.000433	6.396562	0.000973	2.843509
38.301830	1.042668	1.028208	0.000432	6.402048	0.000972	2.845947
38.321832	1.042668	1.026712	0.000433	6.392737	0.000974	2.841808
38.341834	1.042668	1.031314	0.000429	6.421387	0.000966	2.854544
38.361835	1.042668	1.022757	0.000436	6.368109	0.000982	2.830860
38.381838	1.042588	1.022450	0.000437	6.366196	0.000982	2.830010
38.401840	1.042668	1.029292	0.000431	6.408799	0.000970	2.848949
38.421842	1.042668	1.023003	0.000436	6.369643	0.000981	2.831542
38.441844	1.042668	1.025005	0.000435	6.382107	0.000978	2.837083
38.461846	1.042668	1.023716	0.000436	6.374078	0.000980	2.833513
38.481848	1.042668	1.026653	0.000433	6.392368	0.000975	2.841644
38.501850	1.042668	1.022403	0.000437	6.365903	0.000982	2.829880
38.521852	1.042668	1.025515	0.000434	6.385280	0.000977	2.838493
38.541854	1.042668	1.020432	0.000438	6.353633	0.000986	2.824425
38.561856	1.042668	1.022080	0.000437	6.363896	0.000983	2.828988
38.581858	1.042588	1.026230	0.000434	6.389734	0.000975	2.840473
38.601860	1.042668	1.022718	0.000437	6.367869	0.000982	2.830753
38.621861	1.042668	1.027056	0.000433	6.394875	0.000974	2.842759
38.641864	1.042668	1.022255	0.000437	6.364983	0.000983	2.829471
38.661866	1.042668	1.027583	0.000433	6.398158	0.000973	2.844218
38.661866	1.042668	1.024918	0.000435	6.381562	0.000978	2.836841
38.701869	1.042668	1.025695	0.000434	6.386402	0.000976	2.838992
38.721872	1.042668	1.024749	0.000435	6.380514	0.000978	2.836375
38.741874	1.042668	1.027568	0.000433	6.398065	0.000973	2.844177
38.761876	1.042668	1.030414	0.000430	6.415786	0.000968	2.852054
38.781878	1.042668	1.024875	0.000435	6.381297	0.000978	2.836723
38.801880	1.042668	1.027072	0.000433	6.394977	0.000974	2.842804
38.821882	1.042668	1.030703	0.000430	6.417587	0.000967	2.852855
38.841884	1.042668	1.026766	0.000433	6.393071	0.000974	2.841957
38.861886	1.042668	1.029197	0.000431	6.408205	0.000970	2.848684
38.881888	1.042668	1.031664	0.000429	6.423569	0.000965	2.855514
38.901890	1.042668	1.020460	0.000438	6.353805	0.000986	2.824502
38.921892	1.042668	1.024780	0.000435	6.380705	0.000978	2.836460
38.941894	1.042668	1.021064	0.000438	6.357570	0.000985	2.826175
38.961895	1.042668	1.027603	0.000433	6.398281	0.000973	2.844273
38.981898	1.042668	1.023469	0.000436	6.372542	0.000980	2.832831
39.001900	1.042668	1.018082	0.000440	6.339003	0.000990	2.817921
39.021902	1.042668	1.023877	0.000436	6.375085	0.000980	2.833961
39.041903	1.042588	1.031746	0.000429	6.424081	0.000965	2.855742
39.061906	1.042668	1.031548	0.000429	6.422846	0.000966	2.855193
39.081908	1.042588	1.033392	0.000428	6.434328	0.000962	2.860297
39.101910	1.042588	1.034377	0.000427	6.440457	0.000960	2.863022
39.121912	1.042668	1.029942	0.000431	6.412848	0.000968	2.850748
39.141914	1.042668	1.029595	0.000431	6.410685	0.000969	2.849787
39.161916	1.042668	1.031169	0.000430	6.420486	0.000966	2.854144
39.181918	1.042668	1.026147	0.000434	6.389217	0.000975	2.840243
39.201920	1.042668	1.027836	0.000432	6.399735	0.000972	2.844919
39.221922	1.042668	1.031054	0.000430	6.419772	0.000966	2.853826
39.241924	1.042668	1.029836	0.000431	6.412186	0.000969	2.850454
39.261926	1.042668	1.037351	0.000425	6.458975	0.000955	2.871253
39.281928	1.042668	1.028964	0.000431	6.406757	0.000970	2.848041
39.301929	1.042668	1.032260	0.000429	6.427281	0.000964	2.857164
39.321932	1.042668	1.028756	0.000432	6.405459	0.000971	2.847464
39.341934	1.042668	1.026546	0.000433	6.391700	0.000975	2.841347
39.361936	1.042668	1.027068	0.000433	6.394952	0.000974	2.842793
39.381938	1.042668	1.025643	0.000434	6.386077	0.000976	2.838848
39.401940	1.042668	1.023603	0.000436	6.373377	0.000980	2.833202
39.421942	1.042668	1.026051	0.000434	6.388620	0.000976	2.839978
39.441944	1.042668	1.032005	0.000429	6.425690	0.000965	2.856457
39.461946	1.042668	1.026183	0.000434	6.389438	0.000975	2.840342
39.481948	1.042588	1.030037	0.000430	6.413437	0.000968	2.851010
39.501950	1.042668	1.025141	0.000435	6.382956	0.000977	2.837460
39.521952	1.042668	1.027507	0.000433	6.397687	0.000973	2.844009
39.541954	1.042668	1.032181	0.000429	6.426785	0.000964	2.856944
39.561956	1.042668	1.025689	0.000434	6.386364	0.000976	2.838975
39.581958	1.042668	1.023353	0.000436	6.371819	0.000981	2.832509
39.601960	1.042668	1.025960	0.000434	6.388053	0.000976	2.839726
39.621962	1.042668	1.027506	0.000433	6.397676	0.000973	2.844004
39.641963	1.042668	1.021890	0.000437	6.362711	0.000983	2.828461
39.661966	1.042668	1.024974	0.000435	6.381913	0.000978	2.836996
39.681968	1.042668	1.020669	0.000438	6.355108	0.000986	2.825081
39.701970	1.042668	1.029802	0.000431	6.411972	0.000969	2.850359
39.721972	1.042668	1.030415	0.000430	6.415794	0.000968	2.852058
39.741974	1.042588	1.028220	0.000432	6.402122	0.000971	2.845980
39.761976	1.042668	1.027649	0.000432	6.398566	0.000973	2.844399
39.781978	1.042668	1.026318	0.000434	6.390279	0.000975	2.840716
39.801980	1.042668	1.031390	0.000429	6.421863	0.000966	2.854756
39.821982	1.042668	1.029631	0.000431	6.410907	0.000969	2.849886
39.841984	1.042668	1.025980	0.000434	6.388179	0.000976	2.839782
39.861986	1.042668	1.026287	0.000434	6.390087	0.000975	2.840630
39.881988	1.042668	1.031452	0.000429	6.422246	0.000966	2.854926
39.901989	1.042668	1.027636	0.000432	6.398486	0.000973	2.844364
39.921992	1.042668	1.020651	0.000438	6.354999	0.000986	2.825032
39.921992	1.042668	1.024114	0.000435	6.376561	0.000979	2.834617
39.961996	1.042668	1.025702	0.000434	6.386443	0.000976	2.839011
39.981997	1.042588	1.030404	0.000430	6.415723	0.000967	2.852026
40.002000	1.042668	1.029654	0.000431	6.411052	0.000969	2.849950
40.022002	1.042668	1.020097	0.000439	6.351549	0.000987	2.823499
40.042004	1.042668	1.026750	0.000433	6.392973	0.000974	2.841913
40.062006	1.042588	1.028510	0.000432	6.403932	0.000971	2.846785
40.082008	1.042668	1.025015	0.000435	6.382167	0.000978	2.837110
40.102010	1.042668	1.030271	0.000430	6.414896	0.000968	2.851659
40.122012	1.042668	1.023825	0.000436	6.374759	0.000980	2.833817
40.142014	1.042668	1.028093	0.000432	6.401331	0.000972	2.845629
40.162016	1.042668	1.027437	0.000433	6.397246	0.000973	2.843813
40.182018	1.042588	1.030356	0.000430	6.415424	0.000968	2.851894
40.202020	1.042668	1.028955	0.000431	6.406699	0.000970	2.848015
40.222022	1.042668	1.027387	0.000433	6.396940	0.000973	2.843677
40.242023	1.042668	1.025027	0.000435	6.382241	0.000978	2.837143
40.262026	1.042668	1.023789	0.000436	6.374535	0.000980	2.833717
40.282028	1.042668	1.023068	0.000436	6.370045	0.000981	2.831721
40.302030	1.042668	1.027909	0.000432	6.400186	0.000972	2.845120
40.322031	1.042588	1.021768	0.000437	6.361952	0.000983	2.828123
40.342034	1.042668	1.030125	0.000430	6.413984	0.000968	2.851253
40.362036	1.042588	1.033168	0.000428	6.432934	0.000962	2.859677
40.382038	1.042668	1.026351	0.000434	6.390487	0.000975	2.840808
40.402040	1.042668	1.020818	0.000438	6.356034	0.000985	2.825492
40.422042	1.042668	1.025740	0.000434	6.386682	0.000976	2.839116
40.442044	1.042588	1.029979	0.000430	6.413078	0.000968	2.850851
40.462046	1.042668	1.025236	0.000434	6.383547	0.000977	2.837723
40.482048	1.042668	1.020327	0.000438	6.352981	0.000986	2.824135
40.502050	1.042668	1.025097	0.000435	6.382679	0.000977	2.837337
40.522052	1.042668	1.023607	0.000436	6.373404	0.000980	2.833214
40.542054	1.042668	1.022328	0.000437	6.365438	0.000983	2.829673
40.562056	1.042668	1.024288	0.000435	6.377639	0.000979	2.835097
40.582057	1.042668	1.025012	0.000435	6.382151	0.000978	2.837102
40.602060	1.042668	1.025416	0.000434	6.384667	0.000977	2.838221
40.622062	1.042668	1.021203	0.000438	6.358435	0.000985	2.826560
40.642064	1.042668	1.024084	0.000435	6.376372	0.000979	2.834533
40.662066	1.042668	1.024902	0.000435	6.381466	0.000978	2.836798
40.682068	1.042668	1.025271	0.000434	6.383761	0.000977	2.837818
40.702070	1.042588	1.022386	0.000437	6.365796	0.000982	2.829832
40.722072	1.042668	1.021764	0.000437	6.361928	0.000984	2.828112
40.742074	1.042668	1.024762	0.000435	6.380596	0.000978	2.836411
40.762076	1.042668	1.024502	0.000435	6.378972	0.000979	2.835689
40.782078	1.042668	1.029376	0.000431	6.409322	0.000970	2.849181
40.802080	1.042668	1.019612	0.000439	6.348530	0.000988	2.822157
40.822082	1.042668	1.024995	0.000435	6.382041	0.000978	2.837054
40.842084	1.042668	1.021788	0.000437	6.362073	0.000984	2.828177
40.862086	1.042668	1.023091	0.000436	6.370187	0.000981	2.831784
40.882088	1.042668	1.021501	0.000438	6.360288	0.000984	2.827384
40.902090	1.042668	1.027300	0.000433	6.396395	0.000973	2.843434
40.922091	1.042588	1.022705	0.000436	6.367784	0.000982	2.830716
40.942094	1.042588	1.021486	0.000437	6.360195	0.000984	2.827342
40.962096	1.042668	1.019554	0.000439	6.348163	0.000988	2.821993
40.982098	1.042668	1.020131	0.000439	6.351757	0.000987	2.823591
41.002100	1.042668	1.022485	0.000437	6.366415	0.000982	2.830107
41.022102	1.042668	1.020159	0.000439	6.351933	0.000987	2.823669
41.042104	1.042668	1.019929	0.000439	6.350504	0.000987	2.823034
41.062106	1.042588	1.024929	0.000435	6.381631	0.000978	2.836871
41.082108	1.042668	1.021486	0.000438	6.360198	0.000984	2.827343
41.102110	1.042588	1.028016	0.000432	6.400854	0.000972	2.845417
41.122112	1.042668	1.022003	0.000437	6.363412	0.000983	2.828772
41.142114	1.042668	1.023468	0.000436	6.372536	0.000980	2.832828
41.162116	1.042668	1.029509	0.000431	6.410149	0.000969	2.849548
41.182117	1.042588	1.024060	0.000435	6.376221	0.000979	2.834466
41.202120	1.042668	1.027452	0.000433	6.397342	0.000973	2.843855
41.222122	1.042668	1.030236	0.000430	6.414680	0.000968	2.851563
41.242124	1.042668	1.031407	0.000429	6.421970	0.000966	2.854803
41.262125	1.042668	1.023118	0.000436	6.370360	0.000981	2.831861
41.282128	1.042668	1.021008	0.000438	6.357222	0.000985	2.826020
41.302130	1.042668	1.020288	0.000439	6.352735	0.000986	2.824026
41.322132	1.042668	1.022484	0.000437	6.366409	0.000982	2.830105
41.342134	1.042668	1.024205	0.000435	6.377127	0.000979	2.834869
41.362136	1.042588	1.025768	0.000434	6.386857	0.000976	2.839194
41.382138	1.042668	1.026349	0.000434	6.390476	0.000975	2.840803
41.402140	1.042668	1.025461	0.000434	6.384946	0.000977	2.838345
41.422142	1.042668	1.026975	0.000433	6.394374	0.000974	2.842536
41.442144	1.042668	1.027204	0.000433	6.395801	0.000974	2.843170
41.462146	1.042668	1.030154	0.000430	6.414165	0.000968	2.851334
41.482148	1.042668	1.021823	0.000437	6.362295	0.000983	2.828276
41.502150	1.042588	1.027416	0.000433	6.397118	0.000973	2.843756
41.522151	1.042668	1.027524	0.000433	6.397791	0.000973	2.844055
41.542154	1.042668	1.025409	0.000434	6.384620	0.000977	2.838200
41.562156	1.042668	1.030429	0.000430	6.415879	0.000968	2.852096
41.582158	1.042668	1.026255	0.000434	6.389887	0.000975	2.840542
41.602159	1.042668	1.029719	0.000431	6.411457	0.000969	2.850130
41.622162	1.042668	1.029815	0.000431	6.412054	0.000969	2.850396
41.622162	1.042668	1.030201	0.000430	6.414458	0.000968	2.851464
41.662166	1.042668	1.024952	0.000435	6.381779	0.000978	2.836937
41.682168	1.042588	1.022641	0.000436	6.367384	0.000982	2.830538
41.702170	1.042668	1.022478	0.000437	6.366374	0.000982	2.830089
41.722172	1.042668	1.021411	0.000438	6.359727	0.000984	2.827134
41.742174	1.042668	1.028029	0.000432	6.400937	0.000972	2.845453
41.762176	1.042588	1.023198	0.000436	6.370855	0.000981	2.832081
41.782178	1.042668	1.021768	0.000437	6.361950	0.000984	2.828122
41.802180	1.042668	1.025138	0.000435	6.382937	0.000977	2.837452
41.822182	1.042668	1.025105	0.000435	6.382731	0.000977	2.837360
41.842184	1.042668	1.024258	0.000435	6.377453	0.000979	2.835014
41.862185	1.042668	1.019547	0.000439	6.348122	0.000988	2.821975
41.882188	1.042588	1.025870	0.000434	6.387495	0.000976	2.839478
41.902190	1.042668	1.023935	0.000436	6.375444	0.000980	2.834121
41.922192	1.042668	1.024710	0.000435	6.380267	0.000978	2.836265
41.942194	1.042668	1.030950	0.000430	6.419123	0.000967	2.853538
41.962196	1.042668	1.020875	0.000438	6.356392	0.000985	2.825652
41.982198	1.042668	1.025893	0.000434	6.387634	0.000976	2.839540
42.002200	1.042668	1.025538	0.000434	6.385422	0.000977	2.838557
42.022202	1.042668	1.029435	0.000431	6.409689	0.000969	2.849344
42.042204	1.042668	1.024886	0.000435	6.381368	0.000978	2.836754
42.062206	1.042668	1.028910	0.000431	6.406420	0.000970	2.847891
42.082208	1.042668	1.032707	0.000428	6.430060	0.000963	2.858400
42.102210	1.042668	1.028329	0.000432	6.402804	0.000971	2.846283
42.122212	1.042668	1.022769	0.000436	6.368183	0.000982	2.830893
42.142214	1.042668	1.029841	0.000431	6.412216	0.000969	2.850467
42.162216	1.042668	1.024177	0.000435	6.376952	0.000979	2.834791
42.182218	1.042668	1.019718	0.000439	6.349184	0.000987	2.822447
42.202219	1.042668	1.027454	0.000433	6.397356	0.000973	2.843862
42.222222	1.042668	1.022331	0.000437	6.365459	0.000983	2.829682
42.242224	1.042668	1.028981	0.000431	6.406864	0.000970	2.848088
42.262226	1.042668	1.022488	0.000437	6.366434	0.000982	2.830116
42.282228	1.042668	1.027031	0.000433	6.394722	0.000974	2.842691
42.302230	1.042668	1.022812	0.000436	6.368454	0.000982	2.831014
42.322232	1.042668	1.026533	0.000433	6.391623	0.000975	2.841313
42.342234	1.042668	1.022634	0.000437	6.367343	0.000982	2.830520
42.362236	1.042668	1.020774	0.000438	6.355760	0.000985	2.825371
42.382238	1.042668	1.025946	0.000434	6.387963	0.000976	2.839686
42.402240	1.042668	1.022992	0.000436	6.369571	0.000981	2.831510
42.422242	1.042668	1.029519	0.000431	6.410214	0.000969	2.849578
42.442244	1.042668	1.020811	0.000438	6.355993	0.000985	2.825474
42.462245	1.042668	1.025301	0.000434	6.383949	0.000977	2.837902
42.482248	1.042668	1.020942	0.000438	6.356808	0.000985	2.825837
42.502250	1.042668	1.018861	0.000440	6.343854	0.000989	2.820078
42.522252	1.042668	1.023654	0.000436	6.373694	0.000980	2.833343
42.542253	1.042668	1.022950	0.000436	6.369309	0.000981	2.831393
42.562256	1.042668	1.024229	0.000435	6.377275	0.000979	2.834935
42.582258	1.042668	1.015676	0.000442	6.324022	0.000995	2.811262
42.602260	1.042668	1.018967	0.000440	6.344514	0.000989	2.820371
42.622262	1.042668	1.025068	0.000435	6.382501	0.000977	2.837258
42.642264	1.042668	1.025884	0.000434	6.387580	0.000976	2.839516
42.662266	1.042668	1.030229	0.000430	6.414630	0.000968	2.851541
42.682268	1.042668	1.024702	0.000435	6.380218	0.000978	2.836243
42.702270	1.042588	1.029556	0.000431	6.410444	0.000969	2.849680
42.722272	1.042668	1.026672	0.000433	6.392488	0.000975	2.841698
42.742274	1.042668	1.027678	0.000432	6.398746	0.000973	2.844480
42.762276	1.042668	1.031573	0.000429	6.422999	0.000965	2.855261
42.782278	1.042668	1.030212	0.000430	6.414526	0.000968	2.851494
42.802279	1.042668	1.028406	0.000432	6.403280	0.000971	2.846495
42.822282	1.042668	1.022454	0.000437	6.366223	0.000982	2.830022
42.842284	1.042588	1.025006	0.000435	6.382113	0.000977	2.837085
42.862286	1.042668	1.021958	0.000437	6.363135	0.000983	2.828649
42.882288	1.042668	1.024892	0.000435	6.381403	0.000978	2.836770
42.902290	1.042588	1.023620	0.000436	6.373483	0.000980	2.833249
42.922292	1.042668	1.024036	0.000435	6.376071	0.000979	2.834399
42.922292	1.042668	1.028789	0.000432	6.405670	0.000971	2.847557
42.962296	1.042588	1.031543	0.000429	6.422813	0.000965	2.855178
42.982298	1.042668	1.032748	0.000428	6.430320	0.000963	2.858515
43.002300	1.042668	1.040581	0.000422	6.479088	0.000949	2.880195
43.022302	1.042588	1.030425	0.000430	6.415854	0.000967	2.852085
43.042304	1.042668	1.025444	0.000434	6.384842	0.000977	2.838299
43.062306	1.042668	1.026874	0.000433	6.393745	0.000974	2.842256
43.082308	1.042588	1.027823	0.000432	6.399653	0.000972	2.844883
43.102310	1.042668	1.025381	0.000434	6.384448	0.000977	2.838123
43.122312	1.042668	1.022700	0.000437	6.367756	0.000982	2.830703
43.142313	1.042668	1.021806	0.000437	6.362185	0.000983	2.828227
43.162316	1.042668	1.020752	0.000438	6.355623	0.000985	2.825310
43.182318	1.042668	1.025228	0.000434	6.383495	0.000977	2.837700
43.202320	1.042668	1.031079	0.000430	6.419925	0.000966	2.853894
43.222322	1.042668	1.023355	0.000436	6.371835	0.000981	2.832517
43.242324	1.042668	1.022691	0.000437	6.367699	0.000982	2.830678
43.262326	1.042668	1.030464	0.000430	6.416095	0.000968	2.852192
43.282328	1.042588	1.026992	0.000433	6.394476	0.000974	2.842581
43.302330	1.042668	1.029482	0.000431	6.409982	0.000969	2.849474
43.322332	1.042668	1.030392	0.000430	6.415649	0.000968	2.851993
43.342334	1.042668	1.022021	0.000437	6.363527	0.000983	2.828823
43.362336	1.042668	1.027338	0.000433	6.396630	0.000973	2.843539
43.382338	1.042668	1.026616	0.000433	6.392138	0.000975	2.841542
43.402339	1.042668	1.027375	0.000433	6.396860	0.000973	2.843641
43.422342	1.042588	1.016834	0.000441	6.331228	0.000992	2.814465
[truncated: 1,001 more rows]
