# Supplementary material for: Stress relaxation in the presence of sudden strain bursts: Methodology and stress relaxation data of microcast aluminium microwires
Source: Data Brief. 2018 Nov 14;21:2134–41. doi: 10.1016/j.dib.2018.11.047 (PMC6265499; doi:10.1016/j.dib.2018.11.047)
Supplement: Supplementary file 2 — Supplementary material [file mmc2.zip › Data in brief/As-cast/Al4N/Al_20_r_14/Stress relaxation txt files/Al_20_r_14_Relaxcycle0002.txt]

Time[s]	Motordispl[�m]	Force[mN]	EngStrain	EngStress[MPa]	Shearstrain	Shearstress [MPa]
64.583457	1.367721	1.307406	0.000601	8.140454	0.001351	3.618733
64.583457	1.367721	1.311112	0.000598	8.163527	0.001344	3.628990
64.623462	1.373205	1.323019	0.000595	8.237662	0.001337	3.661946
64.643464	1.373367	1.326134	0.000592	8.257061	0.001332	3.670570
64.663466	1.373367	1.324715	0.000593	8.248224	0.001334	3.666641
64.683467	1.373367	1.325923	0.000592	8.255745	0.001332	3.669984
64.683467	1.373367	1.324681	0.000593	8.248013	0.001334	3.666547
64.723472	1.373447	1.327447	0.000591	8.265236	0.001330	3.674203
64.743474	1.373528	1.330751	0.000589	8.285809	0.001324	3.683349
64.763475	1.373528	1.329991	0.000589	8.281076	0.001325	3.681245
64.783478	1.373447	1.328809	0.000590	8.273717	0.001327	3.677974
64.803480	1.373528	1.325000	0.000593	8.249998	0.001334	3.667430
64.823482	1.373528	1.329753	0.000589	8.279595	0.001326	3.680587
64.843483	1.373528	1.327161	0.000592	8.263454	0.001330	3.673411
64.863486	1.373609	1.333223	0.000587	8.301200	0.001319	3.690191
64.883488	1.373528	1.329999	0.000589	8.281128	0.001325	3.681268
64.903490	1.373609	1.327231	0.000592	8.263889	0.001330	3.673605
64.923491	1.373609	1.330310	0.000589	8.283061	0.001325	3.682127
64.943493	1.373528	1.335387	0.000585	8.314672	0.001315	3.696180
64.963496	1.373609	1.333259	0.000587	8.301422	0.001319	3.690290
64.983498	1.373609	1.334508	0.000586	8.309200	0.001317	3.693747
65.003500	1.373609	1.334508	0.000586	8.309203	0.001317	3.693748
65.023501	1.373689	1.332107	0.000588	8.294252	0.001322	3.687102
65.043504	1.373689	1.338931	0.000582	8.336738	0.001309	3.705989
65.063506	1.373609	1.332243	0.000587	8.295095	0.001321	3.687477
65.083508	1.373689	1.332254	0.000588	8.295167	0.001321	3.687509
65.103509	1.373689	1.337897	0.000583	8.330299	0.001311	3.703126
65.123512	1.373689	1.338024	0.000583	8.331093	0.001311	3.703479
65.143514	1.373609	1.339209	0.000582	8.338474	0.001308	3.706760
65.163516	1.373689	1.340685	0.000581	8.347658	0.001306	3.710843
65.183517	1.373689	1.332533	0.000587	8.296902	0.001321	3.688280
65.203520	1.373689	1.333833	0.000586	8.305000	0.001318	3.691880
65.223522	1.373689	1.333945	0.000586	8.305693	0.001318	3.692188
65.243524	1.373689	1.338622	0.000582	8.334816	0.001310	3.705134
65.263525	1.373689	1.340937	0.000580	8.349232	0.001305	3.711543
65.283527	1.373689	1.339576	0.000582	8.340754	0.001308	3.707774
65.303530	1.373689	1.332035	0.000588	8.293803	0.001322	3.686903
65.323532	1.373689	1.335615	0.000585	8.316096	0.001315	3.696813
65.343534	1.373689	1.331350	0.000588	8.289535	0.001323	3.685005
65.363535	1.373609	1.336963	0.000584	8.324487	0.001312	3.700543
65.383538	1.373689	1.334603	0.000586	8.309791	0.001317	3.694010
65.403540	1.373689	1.340784	0.000581	8.348274	0.001306	3.711117
65.423542	1.373689	1.340600	0.000581	8.347130	0.001306	3.710608
65.443543	1.373689	1.338549	0.000582	8.334359	0.001310	3.704931
65.463546	1.373689	1.338258	0.000583	8.332549	0.001310	3.704127
65.483548	1.373689	1.341094	0.000580	8.350204	0.001305	3.711975
65.503550	1.373609	1.340601	0.000581	8.347141	0.001306	3.710613
65.523551	1.373689	1.335967	0.000584	8.318286	0.001314	3.697786
65.543554	1.373689	1.336767	0.000584	8.323266	0.001313	3.700000
65.563556	1.373689	1.339285	0.000582	8.338944	0.001308	3.706970
65.583558	1.373689	1.342831	0.000579	8.361021	0.001302	3.716783
65.603559	1.373689	1.339164	0.000582	8.338192	0.001309	3.706635
65.623561	1.373689	1.347011	0.000575	8.387048	0.001294	3.728353
65.643564	1.373609	1.344024	0.000578	8.368451	0.001299	3.720086
65.663566	1.373689	1.340508	0.000581	8.346561	0.001306	3.710355
65.683568	1.373689	1.336341	0.000584	8.320610	0.001314	3.698819
65.703569	1.373609	1.342863	0.000579	8.361223	0.001302	3.716873
65.723572	1.373609	1.336399	0.000584	8.320972	0.001313	3.698980
65.743574	1.373689	1.342426	0.000579	8.358499	0.001303	3.715662
65.763576	1.373689	1.335215	0.000585	8.313599	0.001316	3.695703
65.783577	1.373689	1.339762	0.000581	8.341912	0.001308	3.708289
65.803580	1.373689	1.341026	0.000580	8.349785	0.001305	3.711789
65.823582	1.373689	1.342653	0.000579	8.359912	0.001302	3.716290
65.843584	1.373609	1.341640	0.000580	8.353607	0.001304	3.713488
65.863585	1.373689	1.345612	0.000577	8.378339	0.001297	3.724482
65.883587	1.373689	1.348370	0.000574	8.395512	0.001292	3.732116
65.903590	1.373689	1.347605	0.000575	8.390749	0.001293	3.729999
65.923592	1.373689	1.338521	0.000582	8.334189	0.001310	3.704856
65.942594	1.373689	1.344308	0.000578	8.370217	0.001299	3.720871
65.962595	1.373689	1.343640	0.000578	8.366061	0.001300	3.719024
65.982597	1.373689	1.344755	0.000577	8.373003	0.001298	3.722110
66.002600	1.373609	1.339314	0.000582	8.339125	0.001308	3.707050
66.022602	1.373689	1.343962	0.000578	8.368065	0.001300	3.719915
66.042603	1.373689	1.340729	0.000581	8.347938	0.001306	3.710967
66.062605	1.373689	1.345722	0.000576	8.379026	0.001297	3.724787
66.082607	1.373689	1.342262	0.000579	8.357478	0.001303	3.715209
66.102610	1.373689	1.349057	0.000574	8.399791	0.001290	3.734018
66.122612	1.373689	1.345713	0.000576	8.378966	0.001297	3.724761
66.142613	1.373609	1.347216	0.000575	8.388323	0.001294	3.728920
66.162615	1.373689	1.347922	0.000575	8.392723	0.001292	3.730876
66.182618	1.373689	1.345574	0.000577	8.378101	0.001297	3.724376
66.202620	1.373689	1.339953	0.000581	8.343106	0.001307	3.708819
66.222621	1.373609	1.344720	0.000577	8.372787	0.001298	3.722014
66.242623	1.373689	1.347624	0.000575	8.390867	0.001293	3.730051
66.262626	1.373689	1.337944	0.000583	8.330592	0.001311	3.703257
66.282628	1.373609	1.344851	0.000577	8.373603	0.001298	3.722377
66.302629	1.373689	1.341827	0.000580	8.354773	0.001304	3.714006
66.322631	1.373689	1.342228	0.000579	8.357270	0.001303	3.715116
66.342634	1.373689	1.345983	0.000576	8.380650	0.001296	3.725509
66.362636	1.373609	1.342644	0.000579	8.359860	0.001302	3.716267
66.382638	1.373689	1.341536	0.000580	8.352961	0.001304	3.713201
66.402639	1.373689	1.340581	0.000581	8.347015	0.001306	3.710557
66.422641	1.373609	1.346860	0.000575	8.386106	0.001294	3.727935
66.442644	1.373689	1.341956	0.000580	8.355573	0.001303	3.714362
66.462646	1.373689	1.337337	0.000583	8.326817	0.001312	3.701578
66.482647	1.373689	1.343159	0.000579	8.363063	0.001301	3.717691
66.502649	1.373609	1.339430	0.000582	8.339845	0.001308	3.707370
66.522652	1.373689	1.338524	0.000582	8.334206	0.001310	3.704863
66.542654	1.373689	1.343407	0.000578	8.364607	0.001301	3.718378
66.562655	1.373689	1.341661	0.000580	8.353736	0.001304	3.713545
66.582657	1.373609	1.337079	0.000583	8.325210	0.001312	3.700864
66.602660	1.373689	1.339913	0.000581	8.342854	0.001307	3.708707
66.622662	1.373770	1.337219	0.000584	8.326083	0.001312	3.701252
66.642663	1.373609	1.338734	0.000582	8.335514	0.001309	3.705445
66.662665	1.373689	1.341382	0.000580	8.352000	0.001305	3.712773
66.682668	1.373689	1.335224	0.000585	8.313657	0.001316	3.695728
66.702670	1.373689	1.347809	0.000575	8.392019	0.001293	3.730563
66.722672	1.373689	1.343682	0.000578	8.366324	0.001300	3.719141
66.742673	1.373689	1.340655	0.000581	8.347472	0.001306	3.710760
66.762675	1.373689	1.341537	0.000580	8.352964	0.001304	3.713202
66.782678	1.373689	1.345255	0.000577	8.376113	0.001297	3.723493
66.802680	1.373689	1.342140	0.000579	8.356723	0.001303	3.714873
66.822681	1.373689	1.340828	0.000581	8.348554	0.001306	3.711241
66.842683	1.373689	1.344442	0.000578	8.371052	0.001299	3.721242
66.862686	1.373689	1.342182	0.000579	8.356983	0.001303	3.714988
66.882688	1.373689	1.341688	0.000580	8.353906	0.001304	3.713620
66.902689	1.373689	1.343060	0.000579	8.362450	0.001301	3.717419
66.922691	1.373689	1.350810	0.000572	8.410701	0.001287	3.738868
66.942694	1.373689	1.342279	0.000579	8.357588	0.001303	3.715257
66.962696	1.373689	1.346320	0.000576	8.382744	0.001295	3.726440
66.982697	1.373689	1.343529	0.000578	8.365368	0.001301	3.718716
67.002699	1.373689	1.334710	0.000586	8.310456	0.001317	3.694306
67.022701	1.373609	1.342060	0.000579	8.356224	0.001303	3.714651
67.042704	1.373689	1.337450	0.000583	8.327517	0.001312	3.701890
67.062706	1.373689	1.346122	0.000576	8.381512	0.001296	3.725892
67.082707	1.373689	1.348377	0.000574	8.395556	0.001292	3.732136
67.102709	1.373689	1.339152	0.000582	8.338115	0.001309	3.706601
67.122712	1.373689	1.340192	0.000581	8.344592	0.001307	3.709480
67.142714	1.373689	1.344729	0.000577	8.372842	0.001298	3.722038
67.162715	1.373689	1.339641	0.000581	8.341162	0.001308	3.707955
67.182717	1.373689	1.339825	0.000581	8.342303	0.001307	3.708463
67.202720	1.373689	1.340652	0.000581	8.347453	0.001306	3.710752
67.222722	1.373689	1.338003	0.000583	8.330959	0.001311	3.703420
67.242723	1.373689	1.342612	0.000579	8.359660	0.001302	3.716178
67.262725	1.373689	1.338587	0.000582	8.334600	0.001310	3.705038
67.282728	1.373689	1.340164	0.000581	8.344420	0.001307	3.709404
67.302730	1.373689	1.337655	0.000583	8.328793	0.001311	3.702457
67.322731	1.373689	1.331618	0.000588	8.291208	0.001323	3.685749
67.342733	1.373689	1.336086	0.000584	8.319023	0.001314	3.698114
67.362735	1.373689	1.335880	0.000585	8.317744	0.001315	3.697545
67.382738	1.373689	1.334506	0.000586	8.309186	0.001317	3.693741
67.402740	1.373689	1.338290	0.000583	8.332746	0.001310	3.704214
67.422741	1.373689	1.337941	0.000583	8.330573	0.001311	3.703248
67.442743	1.373609	1.336584	0.000584	8.322127	0.001313	3.699494
67.462746	1.373689	1.336315	0.000584	8.320454	0.001314	3.698750
67.482748	1.373689	1.343448	0.000578	8.364867	0.001301	3.718493
67.502749	1.373609	1.340964	0.000580	8.349397	0.001305	3.711616
67.522751	1.373689	1.343740	0.000578	8.366682	0.001300	3.719300
67.542754	1.373689	1.350385	0.000573	8.408059	0.001288	3.737694
67.562756	1.373689	1.350958	0.000572	8.411626	0.001287	3.739279
67.582757	1.373689	1.345619	0.000577	8.378380	0.001297	3.724500
67.602759	1.373689	1.340431	0.000581	8.346079	0.001306	3.710141
67.622762	1.373689	1.339640	0.000581	8.341156	0.001308	3.707953
67.642764	1.373609	1.340173	0.000581	8.344474	0.001307	3.709428
67.662766	1.373689	1.342306	0.000579	8.357755	0.001303	3.715331
67.682767	1.373689	1.338897	0.000582	8.336527	0.001309	3.705895
67.702769	1.373689	1.346022	0.000576	8.380893	0.001296	3.725617
67.722772	1.373689	1.344287	0.000578	8.370091	0.001299	3.720815
67.742774	1.373689	1.342899	0.000579	8.361445	0.001302	3.716972
67.762775	1.373689	1.342711	0.000579	8.360273	0.001302	3.716451
67.782777	1.373689	1.347288	0.000575	8.388775	0.001294	3.729121
67.802780	1.373689	1.345038	0.000577	8.374766	0.001298	3.722894
67.822782	1.373689	1.341346	0.000580	8.351778	0.001305	3.712675
67.842783	1.373689	1.348077	0.000575	8.393689	0.001292	3.731306
67.862785	1.373689	1.342000	0.000580	8.355849	0.001303	3.714484
67.882788	1.373689	1.339317	0.000582	8.339144	0.001308	3.707058
67.902790	1.373689	1.345271	0.000577	8.376215	0.001297	3.723538
67.922791	1.373689	1.346043	0.000576	8.381019	0.001296	3.725673
67.942793	1.373689	1.346676	0.000576	8.384964	0.001295	3.727427
67.962795	1.373609	1.344453	0.000577	8.371120	0.001299	3.721273
67.982798	1.373689	1.350110	0.000573	8.406345	0.001288	3.736932
68.002800	1.373689	1.347676	0.000575	8.391190	0.001293	3.730194
68.022801	1.373689	1.348047	0.000575	8.393500	0.001292	3.731222
68.042803	1.373689	1.339953	0.000581	8.343106	0.001307	3.708819
68.062806	1.373689	1.338252	0.000583	8.332514	0.001310	3.704111
68.082808	1.373689	1.341266	0.000580	8.351280	0.001305	3.712453
68.102809	1.373689	1.342415	0.000579	8.358434	0.001303	3.715633
68.122811	1.373689	1.338016	0.000583	8.331044	0.001311	3.703457
68.142814	1.373689	1.344288	0.000578	8.370096	0.001299	3.720818
68.162816	1.373689	1.338452	0.000582	8.333759	0.001310	3.704665
68.182817	1.373689	1.345688	0.000577	8.378813	0.001297	3.724693
68.202819	1.373689	1.341072	0.000580	8.350067	0.001305	3.711914
68.222822	1.373689	1.337917	0.000583	8.330425	0.001311	3.703182
68.242824	1.373689	1.344947	0.000577	8.374197	0.001298	3.722641
68.262825	1.373689	1.342227	0.000579	8.357265	0.001303	3.715114
68.282827	1.373689	1.339301	0.000582	8.339043	0.001308	3.707013
68.302829	1.373609	1.343419	0.000578	8.364686	0.001301	3.718413
68.322832	1.373689	1.339952	0.000581	8.343095	0.001307	3.708814
68.342834	1.373689	1.345652	0.000577	8.378586	0.001297	3.724591
68.362835	1.373609	1.346997	0.000575	8.386963	0.001294	3.728315
68.382837	1.373689	1.346371	0.000576	8.383062	0.001295	3.726581
68.402840	1.373689	1.343050	0.000579	8.362384	0.001301	3.717389
68.422842	1.373689	1.345747	0.000576	8.379180	0.001296	3.724856
68.442843	1.373689	1.343546	0.000578	8.365478	0.001301	3.718765
68.462845	1.373689	1.340844	0.000580	8.348652	0.001306	3.711285
68.482848	1.373689	1.340137	0.000581	8.344247	0.001307	3.709327
68.502850	1.373689	1.342890	0.000579	8.361393	0.001302	3.716949
68.522851	1.373689	1.337895	0.000583	8.330288	0.001311	3.703121
68.542853	1.373689	1.346445	0.000576	8.383527	0.001295	3.726788
68.562856	1.373689	1.339800	0.000581	8.342150	0.001307	3.708395
68.582858	1.373689	1.340128	0.000581	8.344192	0.001307	3.709303
68.602859	1.373689	1.345517	0.000577	8.377745	0.001297	3.724218
68.622861	1.373689	1.343862	0.000578	8.367443	0.001300	3.719638
68.642863	1.373689	1.339384	0.000582	8.339563	0.001308	3.707245
68.662866	1.373689	1.344413	0.000578	8.370874	0.001299	3.721163
68.682868	1.373689	1.341343	0.000580	8.351757	0.001305	3.712665
68.702869	1.373689	1.341747	0.000580	8.354275	0.001304	3.713785
68.722871	1.373689	1.344284	0.000578	8.370071	0.001299	3.720807
68.742874	1.373689	1.343435	0.000578	8.364782	0.001301	3.718455
68.762876	1.373689	1.341929	0.000580	8.355409	0.001304	3.714288
68.782877	1.373689	1.339763	0.000581	8.341920	0.001308	3.708292
68.802879	1.373689	1.342537	0.000579	8.359189	0.001302	3.715969
68.822882	1.373689	1.345602	0.000577	8.378273	0.001297	3.724453
68.842884	1.373689	1.343178	0.000579	8.363186	0.001301	3.717746
68.862885	1.373689	1.351802	0.000572	8.416880	0.001285	3.741615
68.882887	1.373689	1.342221	0.000579	8.357224	0.001303	3.715095
68.902890	1.373689	1.347816	0.000575	8.392063	0.001293	3.730583
68.922892	1.373689	1.345127	0.000577	8.375319	0.001298	3.723140
68.942894	1.373609	1.351082	0.000572	8.412395	0.001286	3.739621
68.962895	1.373609	1.347183	0.000575	8.388118	0.001294	3.728829
68.982897	1.373689	1.346212	0.000576	8.382076	0.001296	3.726143
69.002900	1.373689	1.349372	0.000574	8.401751	0.001290	3.734890
69.022902	1.373689	1.341499	0.000580	8.352731	0.001304	3.713098
69.042903	1.373689	1.348269	0.000574	8.394883	0.001292	3.731836
69.062905	1.373689	1.348013	0.000575	8.393289	0.001292	3.731128
69.082908	1.373609	1.356176	0.000568	8.444114	0.001277	3.753721
69.102910	1.373689	1.346111	0.000576	8.381444	0.001296	3.725862
69.122911	1.373689	1.353023	0.000571	8.424482	0.001283	3.744994
69.142913	1.373689	1.348984	0.000574	8.399337	0.001291	3.733816
69.162916	1.373689	1.347825	0.000575	8.392115	0.001293	3.730606
69.182918	1.373689	1.345211	0.000577	8.375842	0.001297	3.723372
69.202919	1.373689	1.348464	0.000574	8.396096	0.001291	3.732375
69.222921	1.373689	1.348678	0.000574	8.397426	0.001291	3.732967
69.242923	1.373689	1.348829	0.000574	8.398368	0.001291	3.733385
69.262926	1.373689	1.346582	0.000576	8.384378	0.001295	3.727167
69.282928	1.373689	1.351225	0.000572	8.413285	0.001286	3.740017
69.302929	1.373689	1.347659	0.000575	8.391086	0.001293	3.730148
69.322931	1.373689	1.352250	0.000571	8.419669	0.001284	3.742855
69.342934	1.373689	1.343910	0.000578	8.367739	0.001300	3.719770
69.362936	1.373689	1.343255	0.000579	8.363665	0.001301	3.717959
69.382937	1.373689	1.347140	0.000575	8.387855	0.001294	3.728712
69.402939	1.373689	1.341453	0.000580	8.352441	0.001304	3.712969
69.422942	1.373689	1.343777	0.000578	8.366912	0.001300	3.719402
69.442944	1.373689	1.353262	0.000570	8.425969	0.001283	3.745655
69.462945	1.373689	1.343939	0.000578	8.367922	0.001300	3.719851
69.482947	1.373689	1.346503	0.000576	8.383888	0.001295	3.726949
69.502950	1.373689	1.349432	0.000573	8.402124	0.001290	3.735055
69.522952	1.373689	1.353478	0.000570	8.427316	0.001282	3.746254
69.542953	1.373609	1.345560	0.000577	8.378013	0.001297	3.724337
69.562955	1.373689	1.340001	0.000581	8.343401	0.001307	3.708951
69.582957	1.373689	1.335852	0.000585	8.317566	0.001315	3.697466
69.602960	1.373689	1.340105	0.000581	8.344047	0.001307	3.709238
69.622962	1.373689	1.341904	0.000580	8.355253	0.001304	3.714219
69.642963	1.373689	1.344049	0.000578	8.368604	0.001300	3.720154
69.662965	1.373689	1.346205	0.000576	8.382029	0.001296	3.726122
69.682968	1.373689	1.346377	0.000576	8.383103	0.001295	3.726600
69.702970	1.373689	1.346535	0.000576	8.384083	0.001295	3.727035
69.722971	1.373689	1.348215	0.000574	8.394546	0.001292	3.731687
69.742973	1.373689	1.351042	0.000572	8.412146	0.001287	3.739511
69.762976	1.373689	1.334729	0.000586	8.310574	0.001317	3.694358
69.782978	1.373689	1.333611	0.000586	8.303612	0.001319	3.691263
69.802979	1.373689	1.341804	0.000580	8.354631	0.001304	3.713943
69.822981	1.373689	1.336587	0.000584	8.322143	0.001313	3.699501
69.842984	1.373689	1.338881	0.000582	8.336426	0.001309	3.705850
69.862986	1.373689	1.338589	0.000582	8.334611	0.001310	3.705043
69.882987	1.373689	1.334091	0.000586	8.306602	0.001318	3.692592
69.902989	1.373689	1.340191	0.000581	8.344587	0.001307	3.709478
69.922991	1.373689	1.339647	0.000581	8.341200	0.001308	3.707972
69.942994	1.373689	1.338850	0.000582	8.336237	0.001309	3.705766
69.962996	1.373689	1.337814	0.000583	8.329784	0.001311	3.702898
69.982997	1.373689	1.340755	0.000581	8.348094	0.001306	3.711037
70.002999	1.373689	1.341423	0.000580	8.352255	0.001304	3.712887
70.023002	1.373689	1.342347	0.000579	8.358007	0.001303	3.715443
70.043004	1.373689	1.347232	0.000575	8.388425	0.001294	3.728965
70.063005	1.373689	1.340766	0.000581	8.348165	0.001306	3.711068
70.083007	1.373689	1.341995	0.000580	8.355819	0.001303	3.714471
70.103010	1.373689	1.334259	0.000586	8.307648	0.001318	3.693057
70.123012	1.373689	1.337347	0.000583	8.326874	0.001312	3.701604
70.143013	1.373689	1.339767	0.000581	8.341942	0.001307	3.708302
70.163015	1.373689	1.349637	0.000573	8.403397	0.001289	3.735621
70.183018	1.373689	1.341877	0.000580	8.355083	0.001304	3.714144
70.203020	1.373689	1.342526	0.000579	8.359126	0.001302	3.715941
70.223022	1.373689	1.339627	0.000581	8.341074	0.001308	3.707916
70.243023	1.373689	1.334101	0.000586	8.306665	0.001318	3.692620
70.263025	1.373689	1.337267	0.000583	8.326379	0.001312	3.701384
70.283028	1.373689	1.340596	0.000581	8.347105	0.001306	3.710597
70.303030	1.373689	1.337359	0.000583	8.326953	0.001312	3.701639
70.323031	1.373689	1.341894	0.000580	8.355187	0.001304	3.714190
70.343033	1.373689	1.343716	0.000578	8.366534	0.001300	3.719234
70.363036	1.373689	1.337400	0.000583	8.327208	0.001312	3.701752
70.383038	1.373689	1.341711	0.000580	8.354048	0.001304	3.713684
70.403039	1.373689	1.341776	0.000580	8.354456	0.001304	3.713865
70.423041	1.373689	1.345955	0.000576	8.380472	0.001296	3.725430
70.443044	1.373689	1.342463	0.000579	8.358729	0.001303	3.715765
70.463046	1.373689	1.343382	0.000578	8.364454	0.001301	3.718309
70.483047	1.373689	1.340649	0.000581	8.347439	0.001306	3.710746
70.503049	1.373689	1.336870	0.000584	8.323909	0.001313	3.700286
70.523051	1.373689	1.343537	0.000578	8.365420	0.001301	3.718739
70.543054	1.373689	1.334985	0.000585	8.312167	0.001316	3.695066
70.563056	1.373689	1.343090	0.000579	8.362633	0.001301	3.717500
70.583057	1.373689	1.347036	0.000575	8.387206	0.001294	3.728424
70.603059	1.373689	1.347097	0.000575	8.387584	0.001294	3.728592
70.623062	1.373689	1.340800	0.000581	8.348376	0.001306	3.711162
70.623062	1.373689	1.346881	0.000576	8.386237	0.001294	3.727993
70.663065	1.373689	1.342679	0.000579	8.360074	0.001302	3.716362
70.683067	1.373609	1.340863	0.000580	8.348770	0.001305	3.711337
70.703070	1.373689	1.344939	0.000577	8.374148	0.001298	3.722619
70.723072	1.373689	1.345071	0.000577	8.374969	0.001298	3.722984
70.743073	1.373689	1.348918	0.000574	8.398921	0.001291	3.733631
70.763075	1.373689	1.340480	0.000581	8.346383	0.001306	3.710276
70.783078	1.373689	1.348014	0.000575	8.393292	0.001292	3.731129
70.803080	1.373689	1.343574	0.000578	8.365650	0.001300	3.718841
70.823081	1.373689	1.343498	0.000578	8.365177	0.001301	3.718631
70.843083	1.373689	1.343303	0.000578	8.363964	0.001301	3.718092
70.863085	1.373689	1.340388	0.000581	8.345810	0.001306	3.710022
70.883088	1.373689	1.344769	0.000577	8.373088	0.001298	3.722148
70.903090	1.373689	1.345557	0.000577	8.377994	0.001297	3.724329
70.923091	1.373689	1.341970	0.000580	8.355660	0.001303	3.714400
70.943093	1.373689	1.343366	0.000578	8.364352	0.001301	3.718264
70.963096	1.373689	1.343415	0.000578	8.364662	0.001301	3.718402
70.983098	1.373609	1.344735	0.000577	8.372878	0.001298	3.722054
71.003099	1.373689	1.344709	0.000577	8.372713	0.001298	3.721981
71.023101	1.373689	1.342126	0.000579	8.356635	0.001303	3.714834
71.043104	1.373689	1.344967	0.000577	8.374320	0.001298	3.722695
71.063106	1.373689	1.342030	0.000580	8.356038	0.001303	3.714568
71.083107	1.373689	1.337392	0.000583	8.327156	0.001312	3.701729
71.103109	1.373689	1.341923	0.000580	8.355370	0.001304	3.714271
71.123112	1.373609	1.335476	0.000585	8.315225	0.001315	3.696426
71.143114	1.373689	1.342774	0.000579	8.360665	0.001302	3.716625
71.163116	1.373689	1.348764	0.000574	8.397965	0.001291	3.733207
71.183117	1.373689	1.344558	0.000577	8.371777	0.001299	3.721565
71.203119	1.373689	1.343486	0.000578	8.365100	0.001301	3.718597
71.223122	1.373689	1.341075	0.000580	8.350089	0.001305	3.711924
71.243124	1.373689	1.347715	0.000575	8.391433	0.001293	3.730303
71.263125	1.373689	1.339443	0.000582	8.339930	0.001308	3.707408
71.283127	1.373689	1.336389	0.000584	8.320911	0.001314	3.698953
71.303130	1.373689	1.340131	0.000581	8.344214	0.001307	3.709312
71.323132	1.373609	1.341107	0.000580	8.350289	0.001305	3.712013
71.343133	1.373689	1.347858	0.000575	8.392326	0.001293	3.730700
71.363135	1.373689	1.347410	0.000575	8.389531	0.001293	3.729457
71.383138	1.373689	1.342688	0.000579	8.360134	0.001302	3.716389
71.403140	1.373689	1.347691	0.000575	8.391280	0.001293	3.730235
71.423141	1.373689	1.344893	0.000577	8.373863	0.001298	3.722492
71.443143	1.373689	1.343113	0.000579	8.362776	0.001301	3.717563
71.463146	1.373689	1.345832	0.000576	8.379711	0.001296	3.725092
71.483148	1.373689	1.347027	0.000575	8.387152	0.001294	3.728399
71.503150	1.373689	1.341938	0.000580	8.355463	0.001303	3.714313
71.523151	1.373689	1.342447	0.000579	8.358634	0.001303	3.715722
71.543153	1.373689	1.346550	0.000576	8.384176	0.001295	3.727077
71.563156	1.373689	1.344100	0.000578	8.368924	0.001300	3.720297
71.583158	1.373689	1.343222	0.000579	8.363457	0.001301	3.717866
71.603159	1.373689	1.352425	0.000571	8.420759	0.001284	3.743339
71.623161	1.373689	1.345703	0.000577	8.378903	0.001297	3.724733
71.643164	1.373689	1.345114	0.000577	8.375240	0.001298	3.723104
71.663166	1.373689	1.350886	0.000572	8.411177	0.001287	3.739080
71.683167	1.373689	1.350335	0.000573	8.407747	0.001288	3.737555
71.703169	1.373689	1.351613	0.000572	8.415703	0.001286	3.741091
71.723172	1.373689	1.351523	0.000572	8.415141	0.001286	3.740842
71.743174	1.373689	1.355337	0.000569	8.438890	0.001279	3.751399
71.763175	1.373689	1.348767	0.000574	8.397984	0.001291	3.733215
71.783177	1.373689	1.342452	0.000579	8.358661	0.001303	3.715734
71.803179	1.373609	1.346080	0.000576	8.381255	0.001296	3.725778
71.823182	1.373689	1.346190	0.000576	8.381939	0.001296	3.726082
71.843184	1.373689	1.345961	0.000576	8.380513	0.001296	3.725448
71.863185	1.373689	1.346369	0.000576	8.383051	0.001295	3.726576
71.883187	1.373609	1.339899	0.000581	8.342766	0.001307	3.708668
71.903190	1.373689	1.341256	0.000580	8.351215	0.001305	3.712424
71.923192	1.373689	1.347770	0.000575	8.391775	0.001293	3.730455
71.943193	1.373689	1.340711	0.000581	8.347823	0.001306	3.710916
71.963195	1.373689	1.349674	0.000573	8.403630	0.001289	3.735724
71.983198	1.373689	1.345020	0.000577	8.374654	0.001298	3.722844
72.003200	1.373689	1.345201	0.000577	8.375782	0.001297	3.723345
72.023201	1.373609	1.342224	0.000579	8.357243	0.001303	3.715104
72.043203	1.373689	1.343570	0.000578	8.365623	0.001300	3.718829
72.063206	1.373689	1.341645	0.000580	8.353637	0.001304	3.713501
72.083208	1.373689	1.348331	0.000574	8.395269	0.001292	3.732008
72.103209	1.373689	1.348777	0.000574	8.398045	0.001291	3.733242
72.123211	1.373689	1.343153	0.000579	8.363030	0.001301	3.717677
72.143213	1.373689	1.350836	0.000572	8.410862	0.001287	3.738940
72.163216	1.373689	1.338241	0.000583	8.332445	0.001310	3.704080
72.183218	1.373609	1.341435	0.000580	8.352331	0.001304	3.712921
72.203219	1.373689	1.341282	0.000580	8.351379	0.001305	3.712497
72.223221	1.373689	1.342336	0.000579	8.357941	0.001303	3.715414
72.243224	1.373689	1.339757	0.000581	8.341882	0.001308	3.708275
72.263226	1.373689	1.343386	0.000578	8.364478	0.001301	3.718320
72.283227	1.373689	1.347339	0.000575	8.389090	0.001294	3.729261
72.303229	1.373689	1.338476	0.000582	8.333904	0.001310	3.704729
72.323232	1.373689	1.346170	0.000576	8.381813	0.001296	3.726026
72.343234	1.373689	1.341122	0.000580	8.350380	0.001305	3.712053
72.363235	1.373689	1.345423	0.000577	8.377165	0.001297	3.723960
72.383237	1.373689	1.344474	0.000578	8.371254	0.001299	3.721332
72.403240	1.373689	1.337831	0.000583	8.329894	0.001311	3.702946
72.423242	1.373689	1.343938	0.000578	8.367917	0.001300	3.719849
72.443244	1.373689	1.349987	0.000573	8.405581	0.001289	3.736592
72.463245	1.373689	1.341843	0.000580	8.354872	0.001304	3.714050
72.483247	1.373689	1.347391	0.000575	8.389416	0.001293	3.729406
72.503250	1.373689	1.347034	0.000575	8.387190	0.001294	3.728416
72.523252	1.373689	1.348175	0.000574	8.394297	0.001292	3.731576
72.543253	1.373689	1.350697	0.000572	8.409997	0.001287	3.738555
72.563255	1.373689	1.351516	0.000572	8.415098	0.001286	3.740822
72.583258	1.373689	1.356804	0.000567	8.448023	0.001276	3.755459
72.603260	1.373689	1.349585	0.000573	8.403074	0.001289	3.735477
72.623261	1.373689	1.348457	0.000574	8.396052	0.001291	3.732356
72.643263	1.373689	1.349123	0.000574	8.400202	0.001290	3.734201
72.663266	1.373689	1.348560	0.000574	8.396695	0.001291	3.732642
72.683268	1.373689	1.344262	0.000578	8.369935	0.001299	3.720746
72.703269	1.373689	1.349916	0.000573	8.405135	0.001289	3.736394
72.723271	1.373689	1.345629	0.000577	8.378443	0.001297	3.724528
72.743273	1.373689	1.351904	0.000571	8.417518	0.001285	3.741898
72.763276	1.373609	1.353621	0.000570	8.428208	0.001282	3.746651
72.783278	1.373689	1.355713	0.000568	8.441228	0.001278	3.752439
72.803279	1.373689	1.346293	0.000576	8.382577	0.001295	3.726366
72.823281	1.373689	1.349608	0.000573	8.403216	0.001289	3.735541
72.843284	1.373689	1.338278	0.000583	8.332672	0.001310	3.704181
72.863286	1.373689	1.335398	0.000585	8.314741	0.001316	3.696210
72.883287	1.373689	1.341360	0.000580	8.351861	0.001305	3.712711
72.903289	1.373689	1.339211	0.000582	8.338482	0.001309	3.706764
72.923292	1.373689	1.346440	0.000576	8.383497	0.001295	3.726775
72.943294	1.373689	1.339176	0.000582	8.338265	0.001309	3.706668
72.963295	1.373689	1.341621	0.000580	8.353487	0.001304	3.713434
72.983297	1.373689	1.342944	0.000579	8.361724	0.001302	3.717096
73.003300	1.373689	1.345290	0.000577	8.376332	0.001297	3.723590
73.023302	1.373689	1.341551	0.000580	8.353051	0.001304	3.713241
73.043303	1.373689	1.341364	0.000580	8.351888	0.001305	3.712723
73.063305	1.373689	1.338953	0.000582	8.336877	0.001309	3.706051
73.083307	1.373689	1.339943	0.000581	8.343040	0.001307	3.708790
73.103310	1.373689	1.344196	0.000578	8.369524	0.001299	3.720563
73.123312	1.373689	1.339518	0.000582	8.340393	0.001308	3.707613
73.143313	1.373689	1.335376	0.000585	8.314607	0.001316	3.696151
73.163315	1.373689	1.338990	0.000582	8.337107	0.001309	3.706153
73.183318	1.373689	1.342960	0.000579	8.361826	0.001302	3.717141
73.203320	1.373689	1.340148	0.000581	8.344318	0.001307	3.709358
73.223321	1.373689	1.346405	0.000576	8.383275	0.001295	3.726676
73.243323	1.373689	1.345378	0.000577	8.376880	0.001297	3.723833
73.263326	1.373689	1.349490	0.000573	8.402482	0.001290	3.735215
73.283328	1.373689	1.346647	0.000576	8.384781	0.001295	3.727346
73.303329	1.373689	1.349484	0.000573	8.402447	0.001290	3.735199
73.323331	1.373609	1.351543	0.000572	8.415265	0.001286	3.740897
73.343334	1.373689	1.347176	0.000575	8.388077	0.001294	3.728811
73.363336	1.373689	1.349624	0.000573	8.403320	0.001289	3.735587
73.383337	1.373689	1.349344	0.000574	8.401574	0.001290	3.734811
73.403339	1.373689	1.341791	0.000580	8.354546	0.001304	3.713905
73.423341	1.373689	1.344946	0.000577	8.374194	0.001298	3.722639
73.443344	1.373689	1.347767	0.000575	8.391756	0.001293	3.730446
73.463346	1.373689	1.350209	0.000573	8.406964	0.001288	3.737207
73.483347	1.373689	1.346718	0.000576	8.385227	0.001295	3.727544
73.503349	1.373689	1.347508	0.000575	8.390141	0.001293	3.729728
73.523352	1.373689	1.342807	0.000579	8.360876	0.001302	3.716719
73.543354	1.373689	1.347270	0.000575	8.388660	0.001294	3.729070
73.563355	1.373689	1.342129	0.000579	8.356649	0.001303	3.714840
73.583357	1.373609	1.337361	0.000583	8.326967	0.001312	3.701645
73.603360	1.373689	1.342675	0.000579	8.360054	0.001302	3.716354
73.623362	1.373689	1.345066	0.000577	8.374942	0.001298	3.722972
73.643363	1.373689	1.344139	0.000578	8.369165	0.001299	3.720404
73.663365	1.373689	1.346759	0.000576	8.385482	0.001295	3.727657
73.683368	1.373689	1.349154	0.000574	8.400391	0.001290	3.734285
73.703370	1.373689	1.345814	0.000576	8.379598	0.001296	3.725042
73.723372	1.373609	1.345875	0.000576	8.379973	0.001296	3.725209
73.743373	1.373689	1.347377	0.000575	8.389328	0.001293	3.729367
73.763375	1.373689	1.354360	0.000569	8.432805	0.001281	3.748694
73.783378	1.373689	1.344626	0.000577	8.372201	0.001299	3.721753
73.803380	1.373689	1.351521	0.000572	8.415133	0.001286	3.740838
73.823381	1.373689	1.345575	0.000577	8.378109	0.001297	3.724380
73.843383	1.373689	1.343204	0.000579	8.363348	0.001301	3.717818
73.863386	1.373689	1.344520	0.000577	8.371542	0.001299	3.721460
73.883388	1.373689	1.344629	0.000577	8.372220	0.001299	3.721762
73.903389	1.373689	1.342653	0.000579	8.359917	0.001302	3.716293
73.923391	1.373689	1.348460	0.000574	8.396071	0.001291	3.732364
73.943394	1.373689	1.347956	0.000575	8.392931	0.001292	3.730968
73.963396	1.373689	1.346244	0.000576	8.382273	0.001296	3.726231
73.983397	1.373689	1.337988	0.000583	8.330871	0.001311	3.703381
74.003399	1.373689	1.344830	0.000577	8.373472	0.001298	3.722318
74.023401	1.373689	1.342544	0.000579	8.359236	0.001302	3.715990
74.043404	1.373689	1.347858	0.000575	8.392323	0.001293	3.730698
74.063406	1.373689	1.344548	0.000577	8.371714	0.001299	3.721537
74.083407	1.373689	1.343639	0.000578	8.366055	0.001300	3.719021
74.103409	1.373689	1.342693	0.000579	8.360164	0.001302	3.716402
74.123412	1.373689	1.342128	0.000579	8.356646	0.001303	3.714839
74.143414	1.373689	1.338020	0.000583	8.331068	0.001311	3.703468
74.163415	1.373689	1.341663	0.000580	8.353752	0.001304	3.713552
74.183417	1.373689	1.347466	0.000575	8.389881	0.001293	3.729613
74.203420	1.373689	1.346260	0.000576	8.382374	0.001296	3.726276
74.223422	1.373689	1.340117	0.000581	8.344127	0.001307	3.709273
74.243423	1.373689	1.343563	0.000578	8.365579	0.001301	3.718810
74.263425	1.373689	1.338220	0.000583	8.332314	0.001310	3.704022
74.283428	1.373689	1.334346	0.000586	8.308192	0.001317	3.693299
74.303430	1.373689	1.338281	0.000583	8.332694	0.001310	3.704191
74.323431	1.373689	1.341460	0.000580	8.352485	0.001304	3.712989
74.343433	1.373609	1.348088	0.000574	8.393755	0.001292	3.731335
74.363435	1.373689	1.339690	0.000581	8.341466	0.001308	3.708090
74.383438	1.373689	1.339221	0.000582	8.338545	0.001309	3.706792
74.403440	1.373689	1.337176	0.000583	8.325812	0.001312	3.701132
74.423441	1.373609	1.345735	0.000576	8.379106	0.001296	3.724823
74.443443	1.373689	1.341585	0.000580	8.353265	0.001304	3.713336
74.463446	1.373689	1.342375	0.000579	8.358185	0.001303	3.715523
74.483448	1.373689	1.339945	0.000581	8.343054	0.001307	3.708796
74.503449	1.373689	1.341600	0.000580	8.353361	0.001304	3.713378
74.523451	1.373689	1.336503	0.000584	8.321623	0.001314	3.699270
74.543454	1.373689	1.340706	0.000581	8.347790	0.001306	3.710902
74.563456	1.373689	1.333825	0.000586	8.304948	0.001318	3.691857
74.583457	1.373689	1.339485	0.000582	8.340187	0.001308	3.707522
74.603459	1.373689	1.344151	0.000578	8.369245	0.001299	3.720439
74.623462	1.373689	1.340388	0.000581	8.345810	0.001306	3.710022
74.643464	1.373689	1.338510	0.000582	8.334121	0.001310	3.704825
74.663466	1.373689	1.336046	0.000584	8.318779	0.001314	3.698005
74.683467	1.373689	1.339862	0.000581	8.342533	0.001307	3.708565
74.703469	1.373689	1.338344	0.000583	8.333086	0.001310	3.704365
74.723472	1.373689	1.338179	0.000583	8.332056	0.001310	3.703908
74.743474	1.373689	1.341103	0.000580	8.350265	0.001305	3.712002
74.763475	1.373689	1.337475	0.000583	8.327676	0.001312	3.701960
74.783477	1.373689	1.340751	0.000581	8.348074	0.001306	3.711028
74.803480	1.373689	1.343736	0.000578	8.366655	0.001300	3.719288
74.823482	1.373689	1.334615	0.000586	8.309868	0.001317	3.694044
74.843483	1.373689	1.346906	0.000576	8.386396	0.001294	3.728064
74.863485	1.373689	1.341731	0.000580	8.354174	0.001304	3.713740
74.883488	1.373689	1.336838	0.000584	8.323707	0.001313	3.700196
74.903490	1.373689	1.332132	0.000588	8.294408	0.001322	3.687172
74.923491	1.373689	1.336016	0.000584	8.318590	0.001314	3.697921
74.943493	1.373609	1.341659	0.000580	8.353725	0.001304	3.713540
74.963496	1.373689	1.340478	0.000581	8.346372	0.001306	3.710271
74.983498	1.373689	1.335779	0.000585	8.317112	0.001315	3.697264
75.003500	1.373689	1.342620	0.000579	8.359707	0.001302	3.716199
75.023501	1.373609	1.344476	0.000577	8.371268	0.001299	3.721338
75.043503	1.373689	1.342438	0.000579	8.358573	0.001303	3.715695
75.063506	1.373689	1.344109	0.000578	8.368979	0.001299	3.720321
75.083508	1.373689	1.338684	0.000582	8.335202	0.001309	3.705306
75.103509	1.373689	1.339849	0.000581	8.342457	0.001307	3.708531
75.123511	1.373689	1.340846	0.000580	8.348666	0.001306	3.711291
75.143514	1.373689	1.340486	0.000581	8.346424	0.001306	3.710294
75.163516	1.373689	1.343765	0.000578	8.366836	0.001300	3.719368
75.183517	1.373689	1.336759	0.000584	8.323214	0.001313	3.699977
75.203519	1.373689	1.342970	0.000579	8.361886	0.001302	3.717168
75.223522	1.373689	1.341560	0.000580	8.353109	0.001304	3.713266
75.243524	1.373689	1.345144	0.000577	8.375426	0.001298	3.723187
75.263525	1.373689	1.344517	0.000577	8.371522	0.001299	3.721452
75.283527	1.373689	1.338815	0.000582	8.336015	0.001309	3.705667
75.303529	1.373689	1.347993	0.000575	8.393163	0.001292	3.731072
75.323532	1.373689	1.342258	0.000579	8.357454	0.001303	3.715198
75.343534	1.373689	1.345744	0.000576	8.379163	0.001296	3.724848
75.363535	1.373689	1.349438	0.000573	8.402159	0.001290	3.735071
75.383537	1.373689	1.341145	0.000580	8.350525	0.001305	3.712117
75.403540	1.373689	1.348091	0.000575	8.393777	0.001292	3.731345
75.423542	1.373689	1.341331	0.000580	8.351685	0.001305	3.712633
75.443543	1.373689	1.344869	0.000577	8.373715	0.001298	3.722426
75.463545	1.373689	1.345692	0.000577	8.378835	0.001297	3.724702
75.483548	1.373689	1.344871	0.000577	8.373726	0.001298	3.722431
75.503550	1.373689	1.343476	0.000578	8.365040	0.001301	3.718570
75.523551	1.373609	1.333984	0.000586	8.305939	0.001318	3.692298
75.543553	1.373689	1.339206	0.000582	8.338454	0.001309	3.706752
75.563556	1.373689	1.338681	0.000582	8.335186	0.001309	3.705299
75.583558	1.373689	1.335224	0.000585	8.313659	0.001316	3.695729
75.603559	1.373689	1.335284	0.000585	8.314035	0.001316	3.695896
75.623561	1.373689	1.336299	0.000584	8.320353	0.001314	3.698705
75.643563	1.373689	1.336059	0.000584	8.318856	0.001314	3.698039
75.663566	1.373689	1.340724	0.000581	8.347905	0.001306	3.710953
75.683568	1.373689	1.339651	0.000581	8.341225	0.001308	3.707983
75.703569	1.373689	1.336691	0.000584	8.322792	0.001313	3.699789
75.723571	1.373689	1.337585	0.000583	8.328361	0.001312	3.702265
75.743574	1.373689	1.343737	0.000578	8.366663	0.001300	3.719292
75.763576	1.373689	1.337012	0.000584	8.324791	0.001313	3.700678
75.783577	1.373689	1.339634	0.000581	8.341118	0.001308	3.707936
75.803579	1.373689	1.335498	0.000585	8.315362	0.001315	3.696486
75.823582	1.373689	1.341056	0.000580	8.349972	0.001305	3.711872
75.843584	1.373689	1.343602	0.000578	8.365825	0.001300	3.718919
75.863585	1.373609	1.331379	0.000588	8.289716	0.001323	3.685086
75.883587	1.373689	1.333503	0.000587	8.302944	0.001319	3.690966
75.903590	1.373689	1.329358	0.000590	8.277134	0.001327	3.679492
75.923592	1.373689	1.341191	0.000580	8.350812	0.001305	3.712245
75.943594	1.373689	1.337747	0.000583	8.329368	0.001311	3.702713
75.963595	1.373689	1.343347	0.000578	8.364238	0.001301	3.718213
75.983597	1.373689	1.347077	0.000575	8.387461	0.001294	3.728537
76.003600	1.373689	1.337565	0.000583	8.328232	0.001312	3.702207
76.023602	1.373689	1.337034	0.000584	8.324930	0.001313	3.700740
76.043603	1.373689	1.339147	0.000582	8.338087	0.001309	3.706589
76.063605	1.373689	1.338226	0.000583	8.332349	0.001310	3.704038
76.083608	1.373689	1.337606	0.000583	8.328489	0.001311	3.702322
76.103610	1.373689	1.337575	0.000583	8.328295	0.001312	3.702235
76.123611	1.373689	1.336879	0.000584	8.323961	0.001313	3.700309
76.143613	1.373689	1.338050	0.000583	8.331254	0.001311	3.703551
76.163616	1.373689	1.338719	0.000582	8.335418	0.001309	3.705402
76.183618	1.373689	1.338534	0.000582	8.334268	0.001310	3.704891
76.203619	1.373689	1.337912	0.000583	8.330395	0.001311	3.703169
76.223621	1.373689	1.340034	0.000581	8.343607	0.001307	3.709042
76.243624	1.373689	1.339315	0.000582	8.339128	0.001308	3.707051
76.263626	1.373689	1.334762	0.000585	8.310779	0.001317	3.694449
76.283628	1.373689	1.337190	0.000583	8.325902	0.001312	3.701172
76.303629	1.373689	1.339224	0.000582	8.338564	0.001308	3.706800
76.323631	1.373689	1.342984	0.000579	8.361973	0.001302	3.717207
76.343634	1.373689	1.343832	0.000578	8.367257	0.001300	3.719556
76.363636	1.373689	1.347946	0.000575	8.392871	0.001292	3.730942
76.383637	1.373689	1.340906	0.000580	8.349035	0.001305	3.711455
76.403639	1.373689	1.346562	0.000576	8.384252	0.001295	3.727111
76.423642	1.373689	1.344838	0.000577	8.373518	0.001298	3.722339
76.443644	1.373689	1.341203	0.000580	8.350889	0.001305	3.712279
76.463645	1.373689	1.343330	0.000578	8.364128	0.001301	3.718165
76.483647	1.373689	1.340161	0.000581	8.344398	0.001307	3.709394
76.503650	1.373689	1.339541	0.000582	8.340538	0.001308	3.707678
76.523652	1.373689	1.343912	0.000578	8.367753	0.001300	3.719776
76.543653	1.373609	1.343575	0.000578	8.365656	0.001300	3.718844
76.563655	1.373689	1.344308	0.000578	8.370219	0.001299	3.720872
76.583657	1.373689	1.343149	0.000579	8.363006	0.001301	3.717666
76.603660	1.373689	1.344407	0.000578	8.370832	0.001299	3.721145
76.623662	1.373689	1.342092	0.000579	8.356419	0.001303	3.714738
76.643663	1.373689	1.341394	0.000580	8.352074	0.001305	3.712806
76.663665	1.373689	1.336115	0.000584	8.319203	0.001314	3.698194
76.683668	1.373689	1.340562	0.000581	8.346895	0.001306	3.710504
76.703670	1.373689	1.339439	0.000582	8.339900	0.001308	3.707394
76.723671	1.373689	1.339485	0.000582	8.340187	0.001308	3.707522
76.743673	1.373689	1.333290	0.000587	8.301614	0.001319	3.690375
76.763676	1.373689	1.341916	0.000580	8.355326	0.001304	3.714252
76.783678	1.373689	1.335552	0.000585	8.315702	0.001315	3.696637
76.803679	1.373689	1.334379	0.000586	8.308398	0.001317	3.693390
76.823681	1.373689	1.337609	0.000583	8.328511	0.001311	3.702332
76.843684	1.373689	1.340874	0.000580	8.348838	0.001305	3.711368
76.863686	1.373689	1.338340	0.000583	8.333061	0.001310	3.704354
76.883687	1.373689	1.338002	0.000583	8.330953	0.001311	3.703417
76.903689	1.373689	1.333439	0.000587	8.302542	0.001319	3.690787
76.923691	1.373689	1.336325	0.000584	8.320512	0.001314	3.698776
76.943694	1.373689	1.334440	0.000586	8.308778	0.001317	3.693560
76.963696	1.373689	1.338026	0.000583	8.331106	0.001311	3.703485
76.983697	1.373689	1.337502	0.000583	8.327843	0.001312	3.702035
77.003699	1.373689	1.336466	0.000584	8.321393	0.001314	3.699167
77.023702	1.373689	1.339320	0.000582	8.339161	0.001308	3.707066
77.043704	1.373689	1.339707	0.000581	8.341570	0.001308	3.708137
77.063705	1.373689	1.338629	0.000582	8.334857	0.001310	3.705153
77.083707	1.373689	1.338857	0.000582	8.336278	0.001309	3.705784
77.103710	1.373689	1.334398	0.000586	8.308515	0.001317	3.693443
77.123712	1.373689	1.336098	0.000584	8.319099	0.001314	3.698148
77.143713	1.373689	1.344563	0.000577	8.371804	0.001299	3.721577
77.163715	1.373689	1.343934	0.000578	8.367890	0.001300	3.719837
77.183718	1.373689	1.342579	0.000579	8.359452	0.001302	3.716086
77.203720	1.373689	1.338814	0.000582	8.336012	0.001309	3.705666
77.223722	1.373689	1.342777	0.000579	8.360687	0.001302	3.716635
77.243723	1.373689	1.341076	0.000580	8.350095	0.001305	3.711926
77.263725	1.373689	1.338976	0.000582	8.337020	0.001309	3.706114
77.283728	1.373689	1.339897	0.000581	8.342752	0.001307	3.708662
77.303730	1.373689	1.343914	0.000578	8.367764	0.001300	3.719781
77.323731	1.373689	1.340864	0.000580	8.348773	0.001305	3.711339
77.343733	1.373689	1.334303	0.000586	8.307921	0.001318	3.693179
77.363736	1.373609	1.339692	0.000581	8.341479	0.001307	3.708096
77.383738	1.373689	1.343166	0.000579	8.363110	0.001301	3.717712
77.403739	1.373689	1.340027	0.000581	8.343563	0.001307	3.709023
77.423741	1.373689	1.339058	0.000582	8.337529	0.001309	3.706340
77.443744	1.373689	1.339677	0.000581	8.341384	0.001308	3.708054
77.463746	1.373689	1.337151	0.000584	8.325659	0.001312	3.701064
77.483747	1.373689	1.342432	0.000579	8.358538	0.001303	3.715680
77.503749	1.373689	1.344399	0.000578	8.370789	0.001299	3.721126
77.523751	1.373689	1.342996	0.000579	8.362047	0.001302	3.717240
77.543754	1.373689	1.337702	0.000583	8.329089	0.001311	3.702588
77.563756	1.373609	1.344226	0.000578	8.369710	0.001299	3.720646
77.583757	1.373689	1.340051	0.000581	8.343713	0.001307	3.709090
77.603759	1.373689	1.342471	0.000579	8.358781	0.001303	3.715788
77.623762	1.373689	1.338854	0.000582	8.336261	0.001309	3.705777
77.643764	1.373609	1.341946	0.000579	8.355513	0.001303	3.714335
77.663765	1.373689	1.338781	0.000582	8.335804	0.001309	3.705574
77.683767	1.373689	1.345556	0.000577	8.377991	0.001297	3.724327
77.703770	1.373689	1.339697	0.000581	8.341507	0.001308	3.708109
77.723772	1.373689	1.332106	0.000588	8.294244	0.001322	3.687099
77.743773	1.373689	1.336523	0.000584	8.321744	0.001313	3.699323
77.763775	1.373689	1.336778	0.000584	8.323334	0.001313	3.700030
77.783778	1.373689	1.333458	0.000587	8.302662	0.001319	3.690841
77.803780	1.373689	1.338383	0.000583	8.333329	0.001310	3.704474
77.823781	1.373689	1.331381	0.000588	8.289732	0.001323	3.685093
77.843783	1.373689	1.333565	0.000586	8.303328	0.001319	3.691137
77.863785	1.373689	1.336723	0.000584	8.322992	0.001313	3.699878
77.883788	1.373689	1.340218	0.000581	8.344754	0.001307	3.709552
77.903790	1.373609	1.345320	0.000577	8.376519	0.001297	3.723673
77.923791	1.373609	1.336404	0.000584	8.321005	0.001313	3.698995
77.943793	1.373689	1.338170	0.000583	8.332002	0.001310	3.703883
77.963796	1.373689	1.336143	0.000584	8.319378	0.001314	3.698272
77.983798	1.373689	1.335480	0.000585	8.315250	0.001315	3.696437
78.003799	1.373689	1.340416	0.000581	8.345983	0.001306	3.710098
78.023801	1.373689	1.340139	0.000581	8.344258	0.001307	3.709332
78.043804	1.373689	1.342198	0.000579	8.357079	0.001303	3.715031
78.063806	1.373689	1.338575	0.000582	8.334520	0.001310	3.705003
78.083807	1.373689	1.335999	0.000584	8.318486	0.001314	3.697875
78.103809	1.373689	1.336300	0.000584	8.320358	0.001314	3.698707
78.123812	1.373609	1.342016	0.000579	8.355948	0.001303	3.714528
78.143814	1.373689	1.333939	0.000586	8.305657	0.001318	3.692172
78.163815	1.373689	1.332583	0.000587	8.297214	0.001321	3.688419
78.183817	1.373689	1.337749	0.000583	8.329379	0.001311	3.702717
78.203819	1.373689	1.340709	0.000581	8.347812	0.001306	3.710911
78.223822	1.373689	1.340722	0.000581	8.347888	0.001306	3.710945
78.243824	1.373689	1.338892	0.000582	8.336497	0.001309	3.705882
78.263825	1.373689	1.344627	0.000577	8.372207	0.001299	3.721756
78.283827	1.373689	1.337103	0.000584	8.325360	0.001312	3.700931
78.303830	1.373689	1.335675	0.000585	8.316468	0.001315	3.696978
78.323832	1.373609	1.336012	0.000584	8.318563	0.001314	3.697909
78.343833	1.373689	1.329632	0.000590	8.278842	0.001326	3.680252
78.363835	1.373689	1.336121	0.000584	8.319242	0.001314	3.698211
78.383838	1.373689	1.342835	0.000579	8.361045	0.001302	3.716794
78.403840	1.373689	1.341834	0.000580	8.354815	0.001304	3.714024
78.423841	1.373689	1.343136	0.000579	8.362923	0.001301	3.717629
78.443843	1.373689	1.340463	0.000581	8.346281	0.001306	3.710231
78.463846	1.373689	1.339545	0.000582	8.340562	0.001308	3.707689
78.483848	1.373689	1.338444	0.000582	8.333707	0.001310	3.704641
78.503850	1.373689	1.342697	0.000579	8.360191	0.001302	3.716415
78.523851	1.373689	1.334786	0.000585	8.310930	0.001317	3.694516
78.543853	1.373609	1.339344	0.000582	8.339311	0.001308	3.707133
78.563856	1.373689	1.330971	0.000589	8.287178	0.001324	3.683958
78.583858	1.373689	1.337307	0.000583	8.326628	0.001312	3.701494
78.603859	1.373689	1.340338	0.000581	8.345501	0.001306	3.709884
78.623861	1.373689	1.341199	0.000580	8.350859	0.001305	3.712266
78.643864	1.373689	1.341541	0.000580	8.352989	0.001304	3.713213
78.663866	1.373689	1.337951	0.000583	8.330636	0.001311	3.703276
78.683867	1.373609	1.338344	0.000582	8.333086	0.001310	3.704365
78.703869	1.373689	1.340438	0.000581	8.346125	0.001306	3.710162
78.723872	1.373689	1.342496	0.000579	8.358937	0.001302	3.715857
78.743874	1.373689	1.347088	0.000575	8.387529	0.001294	3.728567
78.763875	1.373609	1.347676	0.000575	8.391190	0.001293	3.730194
78.783877	1.373689	1.346183	0.000576	8.381895	0.001296	3.726063
78.803879	1.373689	1.346397	0.000576	8.383229	0.001295	3.726656
78.823882	1.373689	1.343776	0.000578	8.366909	0.001300	3.719401
78.843884	1.373689	1.339439	0.000582	8.339905	0.001308	3.707397
78.863885	1.373689	1.337389	0.000583	8.327140	0.001312	3.701722
78.883887	1.373689	1.345784	0.000576	8.379412	0.001296	3.724959
78.903890	1.373689	1.337866	0.000583	8.330110	0.001311	3.703042
78.923892	1.373689	1.346326	0.000576	8.382785	0.001295	3.726458
78.943893	1.373689	1.340428	0.000581	8.346060	0.001306	3.710132
78.963895	1.373689	1.341258	0.000580	8.351225	0.001305	3.712429
78.983898	1.373689	1.341227	0.000580	8.351037	0.001305	3.712345
79.003900	1.373689	1.340615	0.000581	8.347223	0.001306	3.710650
79.023901	1.373689	1.341191	0.000580	8.350812	0.001305	3.712245
79.043903	1.373689	1.334141	0.000586	8.306914	0.001318	3.692731
79.063906	1.373689	1.340836	0.000580	8.348603	0.001306	3.711263
79.083908	1.373689	1.335484	0.000585	8.315280	0.001315	3.696450
79.103909	1.373689	1.336832	0.000584	8.323671	0.001313	3.700180
79.123911	1.373609	1.337944	0.000583	8.330592	0.001311	3.703257
79.143913	1.373689	1.337159	0.000584	8.325705	0.001312	3.701084
79.163916	1.373689	1.341110	0.000580	8.350306	0.001305	3.712020
79.183918	1.373689	1.336245	0.000584	8.320016	0.001314	3.698555
79.203919	1.373689	1.333377	0.000587	8.302156	0.001319	3.690616
79.223921	1.373689	1.330353	0.000589	8.283332	0.001325	3.682248
79.243924	1.373689	1.333361	0.000587	8.302060	0.001319	3.690573
79.263926	1.373689	1.332259	0.000588	8.295194	0.001321	3.687521
79.283927	1.373689	1.332539	0.000587	8.296941	0.001321	3.688297
79.303929	1.373689	1.337991	0.000583	8.330887	0.001311	3.703388
79.323932	1.373689	1.336336	0.000584	8.320583	0.001314	3.698807
79.343934	1.373689	1.334784	0.000585	8.310919	0.001317	3.694511
79.363935	1.373689	1.332167	0.000588	8.294622	0.001322	3.687267
79.383937	1.373609	1.336756	0.000584	8.323197	0.001313	3.699969
79.403940	1.373609	1.333872	0.000586	8.305238	0.001318	3.691986
79.423942	1.373689	1.335513	0.000585	8.315461	0.001315	3.696530
79.443944	1.373689	1.336976	0.000584	8.324569	0.001313	3.700579
79.463945	1.373689	1.336093	0.000584	8.319066	0.001314	3.698133
79.483947	1.373689	1.336781	0.000584	8.323351	0.001313	3.700038
79.503950	1.373689	1.335449	0.000585	8.315061	0.001315	3.696353
79.523952	1.373689	1.348580	0.000574	8.396821	0.001291	3.732698
79.543953	1.373689	1.345784	0.000576	8.379412	0.001296	3.724959
79.563955	1.373689	1.339599	0.000582	8.340902	0.001308	3.707840
79.583958	1.373689	1.338329	0.000583	8.332990	0.001310	3.704323
79.603960	1.373689	1.342195	0.000579	8.357065	0.001303	3.715025
79.623961	1.373689	1.340851	0.000580	8.348696	0.001306	3.711304
79.643963	1.373689	1.346205	0.000576	8.382032	0.001296	3.726124
79.663966	1.373689	1.345885	0.000576	8.380036	0.001296	3.725236
79.683968	1.373689	1.347458	0.000575	8.389835	0.001293	3.729592
79.703969	1.373689	1.350166	0.000573	8.406693	0.001288	3.737086
79.723971	1.373689	1.344973	0.000577	8.374361	0.001298	3.722714
79.743974	1.373609	1.345199	0.000577	8.375768	0.001297	3.723339
79.763976	1.373689	1.340988	0.000580	8.349547	0.001305	3.711683
79.783978	1.373689	1.335777	0.000585	8.317103	0.001315	3.697260
79.803979	1.373689	1.337157	0.000584	8.325694	0.001312	3.701079
79.823981	1.373689	1.343709	0.000578	8.366491	0.001300	3.719215
79.843984	1.373689	1.336362	0.000584	8.320745	0.001314	3.698879
79.863986	1.373689	1.336455	0.000584	8.321322	0.001314	3.699136
79.883987	1.373689	1.328497	0.000591	8.271773	0.001328	3.677110
79.903989	1.373689	1.340179	0.000581	8.344513	0.001307	3.709445
79.923992	1.373689	1.336219	0.000584	8.319852	0.001314	3.698482
79.943994	1.373689	1.338084	0.000583	8.331468	0.001311	3.703646
79.963995	1.373689	1.339005	0.000582	8.337198	0.001309	3.706193
79.983997	1.373689	1.336477	0.000584	8.321459	0.001314	3.699197
80.004000	1.373689	1.340173	0.000581	8.344474	0.001307	3.709428
80.024002	1.373689	1.339771	0.000581	8.341969	0.001307	3.708314
80.044003	1.373689	1.343516	0.000578	8.365286	0.001301	3.718679
80.064005	1.373689	1.342954	0.000579	8.361787	0.001302	3.717124
80.084007	1.373689	1.331617	0.000588	8.291197	0.001323	3.685744
80.104010	1.373689	1.338226	0.000583	8.332352	0.001310	3.704039
80.124012	1.373689	1.342012	0.000580	8.355926	0.001303	3.714519
80.144013	1.373689	1.341022	0.000580	8.349758	0.001305	3.711777
80.164015	1.373689	1.335615	0.000585	8.316093	0.001315	3.696811
80.184018	1.373689	1.334250	0.000586	8.307596	0.001318	3.693034
80.204020	1.373689	1.332625	0.000587	8.297474	0.001321	3.688535
80.224021	1.373689	1.338664	0.000582	8.335079	0.001310	3.705251
80.244023	1.373689	1.337677	0.000583	8.328933	0.001311	3.702519
80.264026	1.373689	1.335001	0.000585	8.312271	0.001316	3.695112
80.284028	1.373689	1.338492	0.000582	8.334006	0.001310	3.704774
80.304029	1.373689	1.340525	0.000581	8.346665	0.001306	3.710401
80.324031	1.373689	1.333414	0.000587	8.302389	0.001319	3.690719
80.344034	1.373689	1.335592	0.000585	8.315951	0.001315	3.696748
80.364036	1.373689	1.336427	0.000584	8.321150	0.001314	3.699059
80.384037	1.373689	1.338123	0.000583	8.331712	0.001311	3.703754
80.404039	1.373609	1.344501	0.000577	8.371424	0.001299	3.721408
80.424041	1.373689	1.338979	0.000582	8.337039	0.001309	3.706123
80.444044	1.373689	1.343415	0.000578	8.364662	0.001301	3.718402
80.464046	1.373689	1.343868	0.000578	8.367479	0.001300	3.719654
80.484047	1.373609	1.342398	0.000579	8.358324	0.001302	3.715585
80.504049	1.373689	1.342851	0.000579	8.361147	0.001302	3.716839
80.524052	1.373689	1.336747	0.000584	8.323143	0.001313	3.699945
80.544054	1.373689	1.339296	0.000582	8.339010	0.001308	3.706999
80.564055	1.373689	1.341420	0.000580	8.352236	0.001304	3.712878
80.584057	1.373689	1.337820	0.000583	8.329823	0.001311	3.702915
80.604060	1.373689	1.341531	0.000580	8.352928	0.001304	3.713186
80.624062	1.373609	1.336143	0.000584	8.319381	0.001314	3.698273
80.644063	1.373689	1.336065	0.000584	8.318897	0.001314	3.698058
80.664065	1.373689	1.337563	0.000583	8.328224	0.001312	3.702204
80.684068	1.373689	1.343583	0.000578	8.365705	0.001300	3.718866
80.704070	1.373689	1.337104	0.000584	8.325366	0.001312	3.700933
80.724072	1.373689	1.336456	0.000584	8.321328	0.001314	3.699138
80.744073	1.373689	1.335590	0.000585	8.315934	0.001315	3.696741
80.764075	1.373689	1.339688	0.000581	8.341455	0.001308	3.708086
80.784078	1.373689	1.337524	0.000583	8.327977	0.001312	3.702094
80.804080	1.373689	1.341111	0.000580	8.350311	0.001305	3.712022
80.824081	1.373609	1.342564	0.000579	8.359362	0.001302	3.716046
80.844083	1.373689	1.345352	0.000577	8.376718	0.001297	3.723762
80.864086	1.373689	1.344472	0.000578	8.371243	0.001299	3.721328
80.884088	1.373689	1.341175	0.000580	8.350711	0.001305	3.712200
80.904089	1.373689	1.337115	0.000584	8.325434	0.001312	3.700964
80.924091	1.373689	1.339919	0.000581	8.342892	0.001307	3.708724
80.944094	1.373689	1.327089	0.000592	8.263008	0.001331	3.673213
80.964096	1.373689	1.340284	0.000581	8.345162	0.001307	3.709733
80.984097	1.373689	1.337857	0.000583	8.330050	0.001311	3.703016
81.004099	1.373689	1.342098	0.000579	8.356460	0.001303	3.714756
81.024101	1.373689	1.335802	0.000585	8.317259	0.001315	3.697330
81.044104	1.373609	1.330974	0.000588	8.287195	0.001323	3.683965
81.064106	1.373689	1.334477	0.000586	8.309005	0.001317	3.693661
81.084107	1.373689	1.338415	0.000582	8.333524	0.001310	3.704560
81.104109	1.373689	1.341194	0.000580	8.350829	0.001305	3.712252
81.124112	1.373689	1.339433	0.000582	8.339867	0.001308	3.707380
81.144114	1.373689	1.339952	0.000581	8.343097	0.001307	3.708816
81.164115	1.373689	1.334742	0.000585	8.310659	0.001317	3.694396
81.184117	1.373689	1.335091	0.000585	8.312830	0.001316	3.695361
81.204120	1.373689	1.330330	0.000589	8.283187	0.001325	3.682183
81.224122	1.373689	1.333079	0.000587	8.300300	0.001320	3.689791
81.244123	1.373609	1.337720	0.000583	8.329201	0.001311	3.702638
81.264125	1.373689	1.336809	0.000584	8.323526	0.001313	3.700115
81.284128	1.373689	1.336006	0.000584	8.318527	0.001314	3.697893
81.304130	1.373689	1.336958	0.000584	8.324457	0.001313	3.700529
81.324131	1.373689	1.337073	0.000584	8.325174	0.001312	3.700848
81.344133	1.373689	1.329670	0.000590	8.279075	0.001326	3.680355
81.364135	1.373689	1.335751	0.000585	8.316939	0.001315	3.697187
81.384138	1.373689	1.335880	0.000585	8.317744	0.001315	3.697545
81.404140	1.373689	1.334649	0.000586	8.310079	0.001317	3.694138
81.424141	1.373689	1.333922	0.000586	8.305553	0.001318	3.692126
81.444143	1.373689	1.337111	0.000584	8.325409	0.001312	3.700953
81.464146	1.373689	1.333124	0.000587	8.300582	0.001320	3.689916
81.484148	1.373689	1.336887	0.000584	8.324016	0.001313	3.700333
81.504149	1.373689	1.336262	0.000584	8.320120	0.001314	3.698602
81.524151	1.373689	1.333442	0.000587	8.302561	0.001319	3.690796
81.544154	1.373689	1.343454	0.000578	8.364903	0.001301	3.718509
81.564156	1.373689	1.339328	0.000582	8.339213	0.001308	3.707089
81.584157	1.373689	1.334278	0.000586	8.307768	0.001318	3.693111
81.604159	1.373609	1.338229	0.000583	8.332369	0.001310	3.704046
81.624162	1.373689	1.338959	0.000582	8.336916	0.001309	3.706068
81.644164	1.373689	1.335016	0.000585	8.312365	0.001316	3.695154
81.664165	1.373689	1.336882	0.000584	8.323983	0.001313	3.700319
81.684167	1.373689	1.337958	0.000583	8.330679	0.001311	3.703295
81.704169	1.373689	1.340428	0.000581	8.346060	0.001306	3.710132
81.724172	1.373689	1.343164	0.000579	8.363096	0.001301	3.717706
81.744174	1.373689	1.346230	0.000576	8.382186	0.001296	3.726192
81.764175	1.373689	1.341448	0.000580	8.352414	0.001304	3.712957
81.784177	1.373689	1.341024	0.000580	8.349769	0.001305	3.711782
81.804180	1.373689	1.341207	0.000580	8.350911	0.001305	3.712289
81.824182	1.373689	1.343083	0.000579	8.362589	0.001301	3.717481
81.844183	1.373689	1.345849	0.000576	8.379812	0.001296	3.725137
81.864185	1.373689	1.335548	0.000585	8.315677	0.001315	3.696626
81.884188	1.373689	1.338597	0.000582	8.334663	0.001310	3.705066
81.904190	1.373689	1.342616	0.000579	8.359682	0.001302	3.716188
81.924191	1.373689	1.342159	0.000579	8.356838	0.001303	3.714924
81.944193	1.373689	1.340740	0.000581	8.348006	0.001306	3.710998
81.964196	1.373609	1.346788	0.000576	8.385660	0.001294	3.727736
81.984198	1.373689	1.350479	0.000573	8.408642	0.001288	3.737953
82.004200	1.373689	1.347341	0.000575	8.389104	0.001294	3.729267
82.024201	1.373689	1.345455	0.000577	8.377359	0.001297	3.724046
82.044203	1.373689	1.345916	0.000576	8.380234	0.001296	3.725324
82.064206	1.373689	1.340903	0.000580	8.349019	0.001305	3.711448
82.084208	1.373689	1.348117	0.000575	8.393938	0.001292	3.731416
82.104209	1.373689	1.343461	0.000578	8.364947	0.001301	3.718528
82.124211	1.373689	1.345744	0.000576	8.379160	0.001296	3.724847
82.144214	1.373689	1.339542	0.000582	8.340546	0.001308	3.707681
82.164216	1.373689	1.336757	0.000584	8.323203	0.001313	3.699972
82.184217	1.373609	1.343579	0.000578	8.365680	0.001300	3.718855
82.204219	1.373689	1.337953	0.000583	8.330649	0.001311	3.703282
82.224222	1.373689	1.340317	0.000581	8.345372	0.001306	3.709827
82.244224	1.373689	1.341572	0.000580	8.353183	0.001304	3.713299
82.264225	1.373689	1.332881	0.000587	8.299071	0.001320	3.689244
82.284227	1.373689	1.337040	0.000584	8.324963	0.001313	3.700754
82.304229	1.373689	1.338568	0.000582	8.334479	0.001310	3.704985
82.324232	1.373689	1.332022	0.000588	8.293718	0.001322	3.686865
82.344234	1.373689	1.335995	0.000584	8.318461	0.001314	3.697864
82.364235	1.373689	1.335131	0.000585	8.313082	0.001316	3.695473
82.364235	1.373689	1.334968	0.000585	8.312063	0.001316	3.695020
82.404240	1.373609	1.338269	0.000583	8.332620	0.001310	3.704158
82.424242	1.373689	1.335361	0.000585	8.314514	0.001316	3.696109
82.444243	1.373689	1.338256	0.000583	8.332538	0.001310	3.704122
82.464245	1.373689	1.334655	0.000586	8.310117	0.001317	3.694155
82.484248	1.373689	1.336692	0.000584	8.322798	0.001313	3.699792
82.504250	1.373689	1.336387	0.000584	8.320898	0.001314	3.698947
82.524251	1.373689	1.331779	0.000588	8.292210	0.001322	3.686194
82.544253	1.373689	1.333693	0.000586	8.304124	0.001319	3.691491
82.564256	1.373689	1.332741	0.000587	8.298200	0.001320	3.688857
82.584258	1.373689	1.341978	0.000580	8.355712	0.001303	3.714424
82.604259	1.373689	1.342262	0.000579	8.357478	0.001303	3.715209
82.624261	1.373609	1.339867	0.000581	8.342566	0.001307	3.708580
82.644263	1.373689	1.335719	0.000585	8.316742	0.001315	3.697100
82.664266	1.373689	1.338954	0.000582	8.336886	0.001309	3.706054
82.684268	1.373689	1.327291	0.000592	8.264267	0.001330	3.673773
82.704269	1.373689	1.331614	0.000588	8.291181	0.001323	3.685737
82.724271	1.373689	1.331738	0.000588	8.291953	0.001322	3.686080
82.744274	1.373609	1.333082	0.000587	8.300322	0.001320	3.689800
82.764276	1.373689	1.327880	0.000591	8.267933	0.001329	3.675402
82.784277	1.373689	1.336662	0.000584	8.322612	0.001313	3.699709
82.804279	1.373689	1.335984	0.000584	8.318387	0.001314	3.697831
82.824282	1.373609	1.332863	0.000587	8.298958	0.001320	3.689194
82.844284	1.373689	1.334183	0.000586	8.307179	0.001318	3.692849
82.864285	1.373689	1.336868	0.000584	8.323896	0.001313	3.700280
82.884287	1.373609	1.335713	0.000585	8.316701	0.001315	3.697082
82.904290	1.373689	1.337077	0.000584	8.325199	0.001312	3.700859
82.924292	1.373689	1.338519	0.000582	8.334175	0.001310	3.704850
82.944293	1.373689	1.338711	0.000582	8.335372	0.001309	3.705381
82.964295	1.373689	1.341437	0.000580	8.352342	0.001304	3.712925
82.984297	1.373689	1.340449	0.000581	8.346191	0.001306	3.710191
83.004300	1.373689	1.333509	0.000586	8.302983	0.001319	3.690983
83.024302	1.373609	1.338557	0.000582	8.334411	0.001310	3.704954
83.044303	1.373689	1.342066	0.000579	8.356260	0.001303	3.714667
83.064305	1.373689	1.339037	0.000582	8.337398	0.001309	3.706282
83.084308	1.373689	1.332729	0.000587	8.298123	0.001320	3.688823
83.104310	1.373689	1.333844	0.000586	8.305066	0.001318	3.691909
83.124311	1.373689	1.332985	0.000587	8.299717	0.001320	3.689531
83.144313	1.373689	1.337311	0.000583	8.326655	0.001312	3.701506
83.164316	1.373689	1.338881	0.000582	8.336426	0.001309	3.705850
83.184318	1.373689	1.338435	0.000582	8.333650	0.001310	3.704616
83.204319	1.373689	1.333886	0.000586	8.305326	0.001318	3.692025
83.224321	1.373689	1.332543	0.000587	8.296965	0.001321	3.688308
83.244324	1.373689	1.328552	0.000591	8.272118	0.001328	3.677263
83.264326	1.373689	1.333108	0.000587	8.300480	0.001320	3.689871
83.284328	1.373689	1.329770	0.000590	8.279702	0.001326	3.680634
83.304329	1.373689	1.329039	0.000590	8.275146	0.001327	3.678609
83.324331	1.373689	1.339161	0.000582	8.338172	0.001309	3.706626
83.344334	1.373689	1.331192	0.000588	8.288553	0.001323	3.684568
83.364336	1.373609	1.331836	0.000588	8.292560	0.001322	3.686350
83.384337	1.373689	1.332333	0.000587	8.295657	0.001321	3.687727
83.404339	1.373689	1.328922	0.000590	8.274421	0.001327	3.678286
83.423341	1.373609	1.336240	0.000584	8.319983	0.001314	3.698541
83.443343	1.373689	1.338347	0.000583	8.333102	0.001310	3.704372
83.463346	1.373689	1.341953	0.000580	8.355554	0.001303	3.714353
83.483347	1.373689	1.338397	0.000582	8.333417	0.001310	3.704512
83.503349	1.373689	1.338307	0.000583	8.332856	0.001310	3.704263
83.523351	1.373689	1.338488	0.000582	8.333978	0.001310	3.704762
83.543354	1.373689	1.337691	0.000583	8.329020	0.001311	3.702558
83.563355	1.373689	1.332821	0.000587	8.298698	0.001320	3.689079
83.583357	1.373689	1.339651	0.000581	8.341222	0.001308	3.707982
83.603359	1.373689	1.335612	0.000585	8.316074	0.001315	3.696803
83.623362	1.373689	1.334895	0.000585	8.311612	0.001316	3.694819
83.643363	1.373609	1.336684	0.000584	8.322751	0.001313	3.699771
83.663365	1.373689	1.339508	0.000582	8.340335	0.001308	3.707588
83.683367	1.373689	1.335447	0.000585	8.315045	0.001315	3.696345
83.703370	1.373609	1.330483	0.000589	8.284137	0.001324	3.682605
83.723372	1.373689	1.325229	0.000593	8.251427	0.001334	3.668065
83.743373	1.373689	1.324892	0.000594	8.249327	0.001335	3.667132
83.763375	1.373689	1.329857	0.000589	8.280241	0.001326	3.680874
83.783377	1.373689	1.331636	0.000588	8.291320	0.001322	3.685799
83.803380	1.373689	1.327139	0.000592	8.263320	0.001331	3.673352
83.823381	1.373689	1.332269	0.000588	8.295257	0.001321	3.687549
83.843383	1.373689	1.336399	0.000584	8.320977	0.001314	3.698982
83.863385	1.373689	1.332689	0.000587	8.297874	0.001321	3.688712
83.883388	1.373689	1.327332	0.000592	8.264521	0.001330	3.673886
83.903389	1.373689	1.332178	0.000588	8.294696	0.001321	3.687299
83.923391	1.373689	1.333752	0.000586	8.304491	0.001319	3.691654
83.943393	1.373689	1.328981	0.000590	8.274788	0.001327	3.678449
83.963396	1.373689	1.329774	0.000590	8.279724	0.001326	3.680644
83.983397	1.373689	1.327979	0.000591	8.268549	0.001329	3.675676
84.003399	1.373689	1.327686	0.000591	8.266725	0.001330	3.674865
84.023401	1.373689	1.332182	0.000588	8.294718	0.001321	3.687309
84.043404	1.373609	1.329810	0.000589	8.279948	0.001326	3.680744
84.063406	1.373689	1.329725	0.000590	8.279417	0.001326	3.680507
84.083407	1.373689	1.326813	0.000592	8.261288	0.001331	3.672449
84.103409	1.373689	1.328664	0.000590	8.272811	0.001328	3.677571
84.123411	1.373689	1.332378	0.000587	8.295936	0.001321	3.687851
84.143414	1.373689	1.321169	0.000597	8.226145	0.001342	3.656826
84.163415	1.373689	1.331370	0.000588	8.289661	0.001323	3.685061
84.183417	1.373689	1.332018	0.000588	8.293699	0.001322	3.686856
84.203419	1.373689	1.329473	0.000590	8.277851	0.001326	3.679811
84.223422	1.373689	1.329938	0.000589	8.280747	0.001326	3.681099
84.243423	1.373689	1.328018	0.000591	8.268789	0.001329	3.675783
84.263425	1.373689	1.326022	0.000593	8.256366	0.001333	3.670260
84.283427	1.373689	1.331503	0.000588	8.290491	0.001323	3.685430
84.303430	1.373689	1.332121	0.000588	8.294340	0.001322	3.687141
84.323431	1.373689	1.328442	0.000591	8.271429	0.001328	3.676956
84.343433	1.373689	1.333392	0.000587	8.302252	0.001319	3.690658
84.363435	1.373689	1.329068	0.000590	8.275327	0.001327	3.678689
84.383437	1.373689	1.322833	0.000595	8.236510	0.001339	3.661434
84.403440	1.373689	1.330581	0.000589	8.284750	0.001324	3.682878
84.423441	1.373689	1.327535	0.000591	8.265781	0.001330	3.674446
84.443443	1.373689	1.329134	0.000590	8.275738	0.001327	3.678872
84.463445	1.373609	1.337952	0.000583	8.330641	0.001311	3.703278
84.483448	1.373689	1.332558	0.000587	8.297058	0.001321	3.688350
84.503449	1.373689	1.331745	0.000588	8.291994	0.001322	3.686098
84.523451	1.373609	1.330845	0.000589	8.286393	0.001324	3.683608
84.543453	1.373689	1.337907	0.000583	8.330365	0.001311	3.703156
84.563456	1.373689	1.335096	0.000585	8.312863	0.001316	3.695375
84.583457	1.373689	1.328037	0.000591	8.268907	0.001329	3.675835
84.603459	1.373689	1.336902	0.000584	8.324106	0.001313	3.700373
84.623461	1.373689	1.328124	0.000591	8.269449	0.001329	3.676076
84.643464	1.373609	1.325466	0.000593	8.252900	0.001334	3.668720
84.663466	1.373689	1.334768	0.000585	8.310818	0.001317	3.694466
84.683467	1.373689	1.331884	0.000588	8.292864	0.001322	3.686485
84.703469	1.373609	1.334891	0.000585	8.311584	0.001316	3.694807
84.723471	1.373689	1.328104	0.000591	8.269329	0.001329	3.676023
84.743474	1.373689	1.330364	0.000589	8.283398	0.001325	3.682277
84.763475	1.373689	1.330234	0.000589	8.282587	0.001325	3.681917
84.783477	1.373609	1.331114	0.000588	8.288065	0.001323	3.684352
84.803479	1.373689	1.334815	0.000585	8.311111	0.001317	3.694596
84.823482	1.373689	1.341216	0.000580	8.350968	0.001305	3.712315
84.843483	1.373689	1.329875	0.000589	8.280353	0.001326	3.680924
84.863485	1.373689	1.326616	0.000592	8.260059	0.001332	3.671902
84.883487	1.373689	1.326003	0.000593	8.256246	0.001333	3.670207
84.903490	1.373689	1.330077	0.000589	8.281613	0.001325	3.681483
84.923491	1.373689	1.329562	0.000590	8.278404	0.001326	3.680057
84.943493	1.373689	1.323618	0.000595	8.241397	0.001337	3.663606
84.963495	1.373689	1.335380	0.000585	8.314629	0.001316	3.696160
84.983498	1.373689	1.333871	0.000586	8.305236	0.001318	3.691985
85.003500	1.373689	1.333904	0.000586	8.305441	0.001318	3.692076
85.023501	1.373689	1.337371	0.000583	8.327025	0.001312	3.701671
85.043503	1.373689	1.335286	0.000585	8.314045	0.001316	3.695901
85.063505	1.373689	1.332185	0.000588	8.294734	0.001321	3.687316
85.083508	1.373689	1.330927	0.000589	8.286902	0.001324	3.683835
85.103509	1.373689	1.335972	0.000584	8.318313	0.001314	3.697798
85.123511	1.373689	1.331240	0.000588	8.288851	0.001323	3.684701
85.143513	1.373689	1.337410	0.000583	8.327271	0.001312	3.701780
85.163516	1.373689	1.331170	0.000588	8.288418	0.001323	3.684509
85.183517	1.373689	1.334211	0.000586	8.307352	0.001318	3.692926
85.203519	1.373689	1.336215	0.000584	8.319827	0.001314	3.698471
85.223521	1.373689	1.338690	0.000582	8.335238	0.001309	3.705322
85.243524	1.373689	1.339052	0.000582	8.337496	0.001309	3.706326
85.263525	1.373609	1.328986	0.000590	8.274820	0.001327	3.678464
85.283527	1.373689	1.336370	0.000584	8.320794	0.001314	3.698901
85.303529	1.373689	1.336775	0.000584	8.323318	0.001313	3.700023
85.323532	1.373689	1.334023	0.000586	8.306180	0.001318	3.692405
85.343534	1.373689	1.335460	0.000585	8.315130	0.001315	3.696383
85.363535	1.373689	1.336623	0.000584	8.322368	0.001313	3.699601
85.383537	1.373689	1.337911	0.000583	8.330389	0.001311	3.703166
85.403539	1.373689	1.338051	0.000583	8.331263	0.001311	3.703555
85.423542	1.373689	1.336512	0.000584	8.321678	0.001313	3.699294
85.443543	1.373689	1.334814	0.000585	8.311105	0.001317	3.694594
85.463545	1.373689	1.333120	0.000587	8.300557	0.001320	3.689905
85.483547	1.373609	1.336044	0.000584	8.318762	0.001314	3.697998
85.503550	1.373689	1.329127	0.000590	8.275697	0.001327	3.678854
85.523551	1.373689	1.332920	0.000587	8.299314	0.001320	3.689352
85.543553	1.373689	1.338122	0.000583	8.331703	0.001311	3.703751
85.563555	1.373689	1.338559	0.000582	8.334425	0.001310	3.704960
85.583558	1.373689	1.342184	0.000579	8.356996	0.001303	3.714994
85.603559	1.373689	1.339814	0.000581	8.342235	0.001307	3.708432
85.623561	1.373689	1.340999	0.000580	8.349616	0.001305	3.711713
85.643563	1.373609	1.341722	0.000580	8.354116	0.001304	3.713714
85.663565	1.373689	1.336782	0.000584	8.323362	0.001313	3.700042
85.683568	1.373689	1.335556	0.000585	8.315724	0.001315	3.696647
85.703569	1.373609	1.340362	0.000581	8.345649	0.001306	3.709950
85.723571	1.373689	1.334760	0.000585	8.310769	0.001317	3.694444
85.743573	1.373689	1.330157	0.000589	8.282111	0.001325	3.681705
85.763576	1.373689	1.333857	0.000586	8.305148	0.001318	3.691946
85.783577	1.373689	1.330423	0.000589	8.283767	0.001325	3.682441
85.803579	1.373689	1.335452	0.000585	8.315078	0.001315	3.696360
85.823581	1.373689	1.333549	0.000586	8.303226	0.001319	3.691092
85.843584	1.373689	1.333955	0.000586	8.305756	0.001318	3.692216
85.863585	1.373689	1.324444	0.000594	8.246538	0.001336	3.665891
85.883587	1.373689	1.331178	0.000588	8.288468	0.001323	3.684531
85.903589	1.373689	1.328217	0.000591	8.270032	0.001329	3.676336
85.923592	1.373689	1.330836	0.000589	8.286335	0.001324	3.683583
85.943594	1.373689	1.335348	0.000585	8.314429	0.001316	3.696071
85.963595	1.373689	1.333875	0.000586	8.305258	0.001318	3.691995
85.983597	1.373609	1.336596	0.000584	8.322201	0.001313	3.699526
86.003599	1.373689	1.332571	0.000587	8.297141	0.001321	3.688386
86.023602	1.373689	1.331210	0.000588	8.288667	0.001323	3.684620
86.043603	1.373689	1.326428	0.000592	8.258890	0.001332	3.671382
86.063605	1.373609	1.339016	0.000582	8.337269	0.001309	3.706225
86.083607	1.373689	1.338827	0.000582	8.336094	0.001309	3.705703
86.103610	1.373689	1.330651	0.000589	8.285182	0.001324	3.683070
86.123611	1.373689	1.339348	0.000582	8.339333	0.001308	3.707142
86.143613	1.373689	1.331538	0.000588	8.290707	0.001323	3.685526
86.163615	1.373689	1.334857	0.000585	8.311371	0.001317	3.694712
86.183618	1.373689	1.336033	0.000584	8.318694	0.001314	3.697968
86.203619	1.373689	1.338229	0.000583	8.332366	0.001310	3.704045
86.223621	1.373689	1.334299	0.000586	8.307897	0.001318	3.693168
86.243623	1.373689	1.336472	0.000584	8.321429	0.001314	3.699183
86.263626	1.373689	1.330245	0.000589	8.282658	0.001325	3.681948
86.283628	1.373689	1.332928	0.000587	8.299361	0.001320	3.689373
86.303629	1.373689	1.339398	0.000582	8.339645	0.001308	3.707281
86.323631	1.373689	1.335018	0.000585	8.312376	0.001316	3.695159
86.343633	1.373689	1.330536	0.000589	8.284468	0.001325	3.682753
86.363636	1.373689	1.328143	0.000591	8.269567	0.001329	3.676129
86.383637	1.373689	1.335203	0.000585	8.313525	0.001316	3.695670
86.403639	1.373689	1.334379	0.000586	8.308398	0.001317	3.693390
86.423641	1.373689	1.338301	0.000583	8.332818	0.001310	3.704246
86.443644	1.373689	1.340441	0.000581	8.346142	0.001306	3.710169
86.463645	1.373689	1.332340	0.000587	8.295703	0.001321	3.687747
86.483647	1.373689	1.335323	0.000585	8.314275	0.001316	3.696003
86.503649	1.373689	1.340061	0.000581	8.343776	0.001307	3.709118
86.523652	1.373689	1.338172	0.000583	8.332013	0.001310	3.703888
86.543653	1.373689	1.337106	0.000584	8.325379	0.001312	3.700939
86.563655	1.373689	1.338915	0.000582	8.336639	0.001309	3.705945
86.583657	1.373689	1.334856	0.000585	8.311365	0.001317	3.694710
86.603660	1.373689	1.332244	0.000588	8.295101	0.001321	3.687480
86.623662	1.373689	1.340401	0.000581	8.345890	0.001306	3.710057
86.643663	1.373689	1.335889	0.000585	8.317802	0.001315	3.697571
86.663665	1.373609	1.338501	0.000582	8.334063	0.001310	3.704800
86.683667	1.373609	1.334160	0.000586	8.307032	0.001318	3.692783
86.703670	1.373689	1.331412	0.000588	8.289924	0.001323	3.685178
86.723671	1.373689	1.335196	0.000585	8.313487	0.001316	3.695653
86.743673	1.373689	1.329485	0.000590	8.277922	0.001326	3.679843
86.763675	1.373689	1.331902	0.000588	8.292974	0.001322	3.686534
86.783678	1.373689	1.335333	0.000585	8.314336	0.001316	3.696030
86.803679	1.373689	1.334286	0.000586	8.307817	0.001318	3.693132
86.823681	1.373689	1.333997	0.000586	8.306021	0.001318	3.692334
86.843683	1.373689	1.329360	0.000590	8.277147	0.001327	3.679499
86.863686	1.373689	1.334032	0.000586	8.306238	0.001318	3.692430
86.883687	1.373689	1.331469	0.000588	8.290280	0.001323	3.685336
86.903689	1.373689	1.333946	0.000586	8.305701	0.001318	3.692192
86.923691	1.373689	1.335047	0.000585	8.312556	0.001316	3.695239
86.943693	1.373689	1.331788	0.000588	8.292267	0.001322	3.686220
86.963696	1.373689	1.330349	0.000589	8.283302	0.001325	3.682234
86.983697	1.373689	1.331640	0.000588	8.291342	0.001322	3.685809
87.003699	1.373689	1.333154	0.000587	8.300771	0.001320	3.690000
87.023701	1.373689	1.334063	0.000586	8.306429	0.001318	3.692515
87.043704	1.373689	1.330426	0.000589	8.283786	0.001325	3.682450
87.063705	1.373689	1.336752	0.000584	8.323170	0.001313	3.699957
87.083707	1.373689	1.330121	0.000589	8.281886	0.001325	3.681605
87.103709	1.373689	1.330152	0.000589	8.282075	0.001325	3.681689
87.123712	1.373689	1.332517	0.000587	8.296801	0.001321	3.688235
87.143713	1.373689	1.332311	0.000587	8.295523	0.001321	3.687667
87.163715	1.373689	1.333424	0.000587	8.302449	0.001319	3.690746
87.183717	1.373689	1.335794	0.000585	8.317205	0.001315	3.697305
87.203720	1.373689	1.334892	0.000585	8.311593	0.001316	3.694811
87.223722	1.373689	1.331552	0.000588	8.290795	0.001323	3.685565
87.243723	1.373689	1.337842	0.000583	8.329959	0.001311	3.702975
87.263725	1.373609	1.336268	0.000584	8.320156	0.001314	3.698617
87.283727	1.373689	1.329791	0.000590	8.279828	0.001326	3.680690
87.303730	1.373689	1.327321	0.000592	8.264453	0.001330	3.673855
87.323731	1.373689	1.332270	0.000588	8.295268	0.001321	3.687554
87.343733	1.373609	1.331460	0.000588	8.290220	0.001323	3.685310
87.363735	1.373689	1.328802	0.000590	8.273673	0.001328	3.677954
87.383738	1.373689	1.334100	0.000586	8.306659	0.001318	3.692618
87.403739	1.373689	1.329922	0.000589	8.280643	0.001326	3.681053
87.423741	1.373689	1.333876	0.000586	8.305263	0.001318	3.691997
87.443743	1.373689	1.333295	0.000587	8.301647	0.001319	3.690389
87.463746	1.373689	1.337784	0.000583	8.329598	0.001311	3.702815
87.483747	1.373689	1.338356	0.000583	8.333162	0.001310	3.704399
87.503749	1.373689	1.337824	0.000583	8.329850	0.001311	3.702927
87.523751	1.373689	1.338929	0.000582	8.336724	0.001309	3.705983
87.543754	1.373689	1.338804	0.000582	8.335949	0.001309	3.705638
87.563756	1.373689	1.338649	0.000582	8.334983	0.001310	3.705209
87.583757	1.373689	1.338455	0.000582	8.333776	0.001310	3.704672
87.603759	1.373689	1.334564	0.000586	8.309548	0.001317	3.693902
87.623761	1.373689	1.335564	0.000585	8.315773	0.001315	3.696669
87.643764	1.373689	1.336435	0.000584	8.321199	0.001314	3.699081
87.663765	1.373689	1.339303	0.000582	8.339057	0.001308	3.707019
87.683767	1.373689	1.338306	0.000583	8.332848	0.001310	3.704259
87.703769	1.373689	1.338832	0.000582	8.336122	0.001309	3.705715
87.723772	1.373689	1.337693	0.000583	8.329029	0.001311	3.702562
87.743773	1.373689	1.335672	0.000585	8.316449	0.001315	3.696970
87.763775	1.373609	1.340828	0.000580	8.348554	0.001305	3.711241
87.783777	1.373689	1.330183	0.000589	8.282272	0.001325	3.681777
87.803780	1.373689	1.330274	0.000589	8.282836	0.001325	3.682027
87.823781	1.373689	1.333224	0.000587	8.301203	0.001320	3.690192
87.843783	1.373609	1.333672	0.000586	8.303993	0.001319	3.691432
87.863785	1.373689	1.335995	0.000584	8.318461	0.001314	3.697864
87.883788	1.373689	1.334847	0.000585	8.311311	0.001317	3.694685
87.903790	1.373689	1.331081	0.000588	8.287863	0.001324	3.684262
87.923791	1.373689	1.327179	0.000592	8.263566	0.001331	3.673461
87.943793	1.373689	1.331323	0.000588	8.289371	0.001323	3.684932
87.963795	1.373689	1.333232	0.000587	8.301258	0.001320	3.690217
87.983798	1.373689	1.336153	0.000584	8.319444	0.001314	3.698301
88.003799	1.373689	1.332958	0.000587	8.299547	0.001320	3.689456
88.023801	1.373689	1.333267	0.000587	8.301474	0.001319	3.690313
88.043803	1.373689	1.327422	0.000591	8.265080	0.001330	3.674134
88.063806	1.373689	1.330052	0.000589	8.281454	0.001325	3.681413
88.083807	1.373689	1.329271	0.000590	8.276594	0.001327	3.679253
88.103809	1.373689	1.332085	0.000588	8.294115	0.001322	3.687041
88.123811	1.373689	1.332644	0.000587	8.297592	0.001321	3.688587
88.143814	1.373689	1.332944	0.000587	8.299465	0.001320	3.689419
88.163815	1.373689	1.333406	0.000587	8.302337	0.001319	3.690696
88.183817	1.373689	1.338673	0.000582	8.335134	0.001310	3.705276
88.203819	1.373689	1.329524	0.000590	8.278166	0.001326	3.679951
88.223821	1.373689	1.333400	0.000587	8.302304	0.001319	3.690681
88.243824	1.373689	1.335309	0.000585	8.314188	0.001316	3.695964
88.263825	1.373689	1.333031	0.000587	8.300004	0.001320	3.689659
88.283827	1.373689	1.332554	0.000587	8.297036	0.001321	3.688340
88.303829	1.373689	1.333528	0.000586	8.303100	0.001319	3.691036
88.323832	1.373689	1.338245	0.000583	8.332470	0.001310	3.704091
88.343833	1.373689	1.338035	0.000583	8.331159	0.001311	3.703508
88.363835	1.373689	1.332347	0.000587	8.295744	0.001321	3.687766
88.383837	1.373609	1.337041	0.000584	8.324971	0.001312	3.700758
88.403840	1.373689	1.332069	0.000588	8.294011	0.001322	3.686995
88.423841	1.373689	1.333484	0.000587	8.302827	0.001319	3.690914
88.443843	1.373609	1.332517	0.000587	8.296801	0.001321	3.688235
88.463845	1.373689	1.334765	0.000585	8.310799	0.001317	3.694458
88.483848	1.373689	1.333649	0.000586	8.303850	0.001319	3.691369
88.503850	1.373689	1.333523	0.000586	8.303070	0.001319	3.691022
88.523851	1.373609	1.327710	0.000591	8.266873	0.001329	3.674931
88.543853	1.373689	1.330929	0.000589	8.286918	0.001324	3.683842
88.563855	1.373689	1.334176	0.000586	8.307136	0.001318	3.692829
88.583858	1.373689	1.332224	0.000588	8.294981	0.001321	3.687426
88.603859	1.373609	1.328956	0.000590	8.274632	0.001327	3.678380
88.623861	1.373689	1.328851	0.000590	8.273980	0.001328	3.678090
88.643863	1.373689	1.331204	0.000588	8.288626	0.001323	3.684601
88.663866	1.373689	1.328129	0.000591	8.269482	0.001329	3.676091
88.683867	1.373689	1.334233	0.000586	8.307489	0.001318	3.692986
88.703869	1.373689	1.329392	0.000590	8.277345	0.001327	3.679586
88.723871	1.373689	1.336379	0.000584	8.320851	0.001314	3.698926
88.743874	1.373689	1.329605	0.000590	8.278672	0.001326	3.680176
88.763875	1.373689	1.332503	0.000587	8.296719	0.001321	3.688199
88.783877	1.373689	1.335641	0.000585	8.316257	0.001315	3.696884
88.803879	1.373689	1.327811	0.000591	8.267500	0.001330	3.675210
88.823882	1.373689	1.329310	0.000590	8.276833	0.001327	3.679359
88.843884	1.373689	1.335592	0.000585	8.315951	0.001315	3.696748
88.863885	1.373609	1.332544	0.000587	8.296974	0.001321	3.688312
88.883887	1.373689	1.333613	0.000586	8.303629	0.001319	3.691270
88.903889	1.373689	1.334656	0.000586	8.310122	0.001317	3.694157
88.923892	1.373689	1.331528	0.000588	8.290644	0.001323	3.685498
88.943893	1.373689	1.336591	0.000584	8.322171	0.001313	3.699513
88.963895	1.373689	1.333716	0.000586	8.304269	0.001319	3.691555
88.983897	1.373689	1.335219	0.000585	8.313627	0.001316	3.695715
89.003900	1.373689	1.339478	0.000582	8.340143	0.001308	3.707503
89.023901	1.373689	1.336446	0.000584	8.321270	0.001314	3.699113
89.043903	1.373689	1.334638	0.000586	8.310007	0.001317	3.694106
89.063905	1.373689	1.338090	0.000583	8.331501	0.001311	3.703661
89.083908	1.373609	1.333986	0.000586	8.305953	0.001318	3.692304
89.103909	1.373689	1.340211	0.000581	8.344710	0.001307	3.709533
89.123911	1.373689	1.332240	0.000588	8.295079	0.001321	3.687470
89.143913	1.373689	1.330635	0.000589	8.285087	0.001324	3.683028
89.163915	1.373689	1.333969	0.000586	8.305846	0.001318	3.692256
89.183918	1.373689	1.332608	0.000587	8.297368	0.001321	3.688487
89.203919	1.373609	1.340997	0.000580	8.349602	0.001305	3.711707
89.223921	1.373689	1.336224	0.000584	8.319888	0.001314	3.698498
89.243923	1.373689	1.332135	0.000588	8.294422	0.001322	3.687178
89.263926	1.373689	1.334395	0.000586	8.308496	0.001317	3.693434
89.283927	1.373689	1.333994	0.000586	8.306002	0.001318	3.692326
89.303929	1.373689	1.339208	0.000582	8.338463	0.001309	3.706755
89.323931	1.373689	1.332081	0.000588	8.294091	0.001322	3.687030
89.343934	1.373689	1.336183	0.000584	8.319628	0.001314	3.698382
89.363935	1.373689	1.332912	0.000587	8.299265	0.001320	3.689331
89.383937	1.373689	1.328355	0.000591	8.270886	0.001329	3.676715
89.403939	1.373609	1.325707	0.000593	8.254400	0.001333	3.669387
89.423942	1.373689	1.330459	0.000589	8.283992	0.001325	3.682541
89.443944	1.373689	1.326537	0.000592	8.259572	0.001332	3.671685
89.463945	1.373609	1.334120	0.000586	8.306783	0.001318	3.692672
89.483947	1.373689	1.330602	0.000589	8.284881	0.001324	3.682937
89.503949	1.373689	1.328664	0.000590	8.272814	0.001328	3.677572
89.523952	1.373689	1.332933	0.000587	8.299396	0.001320	3.689389
89.543953	1.373609	1.335977	0.000584	8.318349	0.001314	3.697814
89.563955	1.373689	1.329824	0.000590	8.280036	0.001326	3.680782
89.583957	1.373689	1.331641	0.000588	8.291348	0.001322	3.685811
89.603960	1.373689	1.327936	0.000591	8.268280	0.001329	3.675557
89.623961	1.373689	1.326870	0.000592	8.261644	0.001331	3.672607
89.643963	1.373689	1.331298	0.000588	8.289215	0.001323	3.684863
89.663965	1.373689	1.340419	0.000581	8.346002	0.001306	3.710107
89.683968	1.373609	1.338648	0.000582	8.334978	0.001309	3.705206
89.703969	1.373689	1.336591	0.000584	8.322171	0.001313	3.699513
89.723971	1.373689	1.337271	0.000583	8.326406	0.001312	3.701396
89.743973	1.373689	1.328187	0.000591	8.269843	0.001329	3.676252
89.763976	1.373609	1.328798	0.000590	8.273646	0.001327	3.677942
89.783978	1.373689	1.341279	0.000580	8.351360	0.001305	3.712489
89.803979	1.373689	1.336629	0.000584	8.322406	0.001313	3.699618
89.823981	1.373689	1.332036	0.000588	8.293809	0.001322	3.686905
89.843983	1.373689	1.334205	0.000586	8.307316	0.001318	3.692910
89.863986	1.373689	1.332143	0.000588	8.294477	0.001322	3.687202
89.883987	1.373689	1.330982	0.000589	8.287244	0.001324	3.683987
89.903989	1.373689	1.329043	0.000590	8.275174	0.001327	3.678621
89.923991	1.373689	1.332999	0.000587	8.299801	0.001320	3.689569
89.943994	1.373689	1.333179	0.000587	8.300927	0.001320	3.690069
89.963995	1.373609	1.333922	0.000586	8.305551	0.001318	3.692125
89.983997	1.373689	1.333771	0.000586	8.304609	0.001319	3.691706
90.003999	1.373689	1.334238	0.000586	8.307516	0.001318	3.692999
90.024002	1.373689	1.332133	0.000588	8.294411	0.001322	3.687173
90.044003	1.373689	1.331155	0.000588	8.288325	0.001323	3.684467
90.064005	1.373689	1.332652	0.000587	8.297647	0.001321	3.688611
90.084007	1.373689	1.338465	0.000582	8.333839	0.001310	3.704700
90.104010	1.373689	1.340083	0.000581	8.343913	0.001307	3.709178
90.124012	1.373689	1.339593	0.000582	8.340863	0.001308	3.707823
90.144013	1.373689	1.336610	0.000584	8.322286	0.001313	3.699564
90.164015	1.373689	1.336119	0.000584	8.319233	0.001314	3.698207
90.184017	1.373689	1.342546	0.000579	8.359250	0.001302	3.715996
90.204020	1.373689	1.327983	0.000591	8.268570	0.001329	3.675686
90.224021	1.373689	1.332903	0.000587	8.299205	0.001320	3.689304
90.244023	1.373689	1.327743	0.000591	8.267081	0.001330	3.675024
90.264025	1.373609	1.329188	0.000590	8.276077	0.001327	3.679023
90.284028	1.373689	1.333294	0.000587	8.301638	0.001319	3.690386
90.304029	1.373689	1.328381	0.000591	8.271048	0.001328	3.676787
90.324031	1.373689	1.333219	0.000587	8.301176	0.001320	3.690180
90.344033	1.373689	1.337696	0.000583	8.329048	0.001311	3.702570
90.364036	1.373689	1.327765	0.000591	8.267218	0.001330	3.675085
90.384037	1.373689	1.334450	0.000586	8.308838	0.001317	3.693586
90.404039	1.373609	1.336635	0.000584	8.322445	0.001313	3.699635
90.424041	1.373609	1.335115	0.000585	8.312981	0.001316	3.695428
90.444043	1.373689	1.336598	0.000584	8.322215	0.001313	3.699533
90.464046	1.373689	1.331821	0.000588	8.292473	0.001322	3.686311
90.484047	1.373689	1.335222	0.000585	8.313649	0.001316	3.695725
90.504049	1.373689	1.331289	0.000588	8.289160	0.001323	3.684839
90.524051	1.373689	1.335944	0.000585	8.318144	0.001315	3.697723
90.544054	1.373609	1.331661	0.000588	8.291471	0.001322	3.685866
90.564055	1.373689	1.336518	0.000584	8.321716	0.001313	3.699311
90.584057	1.373689	1.332988	0.000587	8.299736	0.001320	3.689540
90.604059	1.373689	1.339484	0.000582	8.340182	0.001308	3.707520
90.624062	1.373689	1.337331	0.000583	8.326778	0.001312	3.701561
90.644063	1.373689	1.328599	0.000591	8.272411	0.001328	3.677393
90.664065	1.373689	1.327142	0.000592	8.263339	0.001331	3.673360
90.684067	1.373689	1.328652	0.000590	8.272737	0.001328	3.677538
90.704070	1.373689	1.330529	0.000589	8.284427	0.001325	3.682734
90.724072	1.373689	1.331120	0.000588	8.288106	0.001323	3.684370
90.744073	1.373689	1.324371	0.000594	8.246086	0.001336	3.665691
90.764075	1.373689	1.330364	0.000589	8.283400	0.001325	3.682278
90.784077	1.373689	1.332688	0.000587	8.297869	0.001321	3.688710
90.804080	1.373689	1.330526	0.000589	8.284408	0.001325	3.682726
90.824081	1.373689	1.332266	0.000588	8.295243	0.001321	3.687543
90.844083	1.373689	1.329475	0.000590	8.277865	0.001326	3.679817
90.864085	1.373689	1.331786	0.000588	8.292254	0.001322	3.686214
90.884088	1.373609	1.332697	0.000587	8.297923	0.001320	3.688734
90.904089	1.373689	1.334639	0.000586	8.310016	0.001317	3.694110
90.924091	1.373689	1.331406	0.000588	8.289888	0.001323	3.685162
90.944093	1.373689	1.332409	0.000587	8.296130	0.001321	3.687937
90.964096	1.373689	1.325394	0.000593	8.252454	0.001334	3.668521
90.984097	1.373689	1.327621	0.000591	8.266320	0.001330	3.674685
91.004099	1.373609	1.328113	0.000591	8.269381	0.001329	3.676046
91.024101	1.373689	1.331434	0.000588	8.290061	0.001323	3.685239
91.044104	1.373689	1.331419	0.000588	8.289968	0.001323	3.685198
91.064106	1.373689	1.329316	0.000590	8.276874	0.001327	3.679377
91.084107	1.373689	1.328861	0.000590	8.274040	0.001328	3.678117
91.104109	1.373689	1.326817	0.000592	8.261316	0.001331	3.672461
91.124111	1.373689	1.333487	0.000587	8.302840	0.001319	3.690920
91.144114	1.373689	1.327819	0.000591	8.267549	0.001330	3.675232
91.164115	1.373689	1.321869	0.000596	8.230506	0.001340	3.658765
91.184117	1.373689	1.330032	0.000589	8.281331	0.001325	3.681358
91.204119	1.373689	1.330441	0.000589	8.283877	0.001325	3.682490
91.224122	1.373609	1.329721	0.000590	8.279392	0.001326	3.680496
91.244123	1.373689	1.326387	0.000592	8.258636	0.001332	3.671269
91.264125	1.373689	1.327438	0.000591	8.265181	0.001330	3.674179
91.284127	1.373689	1.331211	0.000588	8.288673	0.001323	3.684622
91.304130	1.373689	1.327125	0.000592	8.263229	0.001331	3.673311
91.324131	1.373689	1.324255	0.000594	8.245358	0.001336	3.665367
91.344133	1.373689	1.331436	0.000588	8.290075	0.001323	3.685245
91.364135	1.373689	1.336518	0.000584	8.321716	0.001313	3.699311
91.384138	1.373689	1.325917	0.000593	8.255709	0.001333	3.669968
91.404140	1.373689	1.332746	0.000587	8.298227	0.001320	3.688869
91.424141	1.373689	1.333528	0.000586	8.303098	0.001319	3.691034
91.444143	1.373689	1.335215	0.000585	8.313605	0.001316	3.695705
91.464145	1.373689	1.331396	0.000588	8.289823	0.001323	3.685133
91.484148	1.373689	1.328653	0.000590	8.272745	0.001328	3.677542
91.504149	1.373689	1.328240	0.000591	8.270172	0.001329	3.676398
91.524151	1.373689	1.329996	0.000589	8.281106	0.001326	3.681258
91.544153	1.373689	1.330843	0.000589	8.286379	0.001324	3.683602
91.564156	1.373689	1.334279	0.000586	8.307776	0.001318	3.693114
91.584157	1.373689	1.332692	0.000587	8.297896	0.001321	3.688722
91.604159	1.373689	1.327408	0.000592	8.264992	0.001330	3.674095
91.624161	1.373689	1.332062	0.000588	8.293968	0.001322	3.686976
91.644164	1.373689	1.328965	0.000590	8.274689	0.001327	3.678406
91.664165	1.373689	1.333627	0.000586	8.303714	0.001319	3.691308
91.684167	1.373689	1.339848	0.000581	8.342449	0.001307	3.708527
91.704169	1.373689	1.332827	0.000587	8.298737	0.001320	3.689096
91.724171	1.373689	1.330312	0.000589	8.283072	0.001325	3.682132
91.744174	1.373689	1.332696	0.000587	8.297915	0.001321	3.688731
91.764175	1.373689	1.332523	0.000587	8.296842	0.001321	3.688254
91.784177	1.373609	1.326857	0.000592	8.261565	0.001331	3.672571
91.804179	1.373689	1.336598	0.000584	8.322212	0.001313	3.699531
91.824182	1.373689	1.328411	0.000591	8.271237	0.001328	3.676871
91.844183	1.373689	1.326304	0.000592	8.258121	0.001332	3.671040
91.864185	1.373689	1.325676	0.000593	8.254209	0.001333	3.669301
91.884187	1.373689	1.333723	0.000586	8.304310	0.001319	3.691573
91.904190	1.373689	1.329753	0.000590	8.279595	0.001326	3.680587
91.924191	1.373689	1.331876	0.000588	8.292815	0.001322	3.686463
91.944193	1.373689	1.339081	0.000582	8.337671	0.001309	3.706404
91.964195	1.373689	1.329093	0.000590	8.275483	0.001327	3.678759
91.984198	1.373609	1.334582	0.000586	8.309663	0.001317	3.693953
92.004200	1.373689	1.332070	0.000588	8.294022	0.001322	3.687000
92.024201	1.373689	1.331909	0.000588	8.293020	0.001322	3.686555
92.044203	1.373689	1.332434	0.000587	8.296286	0.001321	3.688006
92.064205	1.373689	1.331809	0.000588	8.292396	0.001322	3.686277
92.084208	1.373689	1.327701	0.000591	8.266816	0.001330	3.674906
92.104209	1.373689	1.325392	0.000593	8.252443	0.001334	3.668516
92.124211	1.373689	1.332464	0.000587	8.296473	0.001321	3.688089
92.144213	1.373689	1.335800	0.000585	8.317246	0.001315	3.697324
92.164216	1.373689	1.328327	0.000591	8.270717	0.001329	3.676640
92.184217	1.373689	1.331424	0.000588	8.290001	0.001323	3.685212
92.204219	1.373689	1.329820	0.000590	8.280014	0.001326	3.680773
92.224221	1.373689	1.335682	0.000585	8.316509	0.001315	3.696996
92.244224	1.373689	1.329045	0.000590	8.275185	0.001327	3.678626
92.264225	1.373689	1.335746	0.000585	8.316909	0.001315	3.697174
92.284227	1.373689	1.333288	0.000587	8.301603	0.001319	3.690370
92.304229	1.373689	1.324732	0.000594	8.248334	0.001335	3.666690
92.324232	1.373609	1.331663	0.000588	8.291487	0.001322	3.685873
92.344234	1.373689	1.326793	0.000592	8.261162	0.001331	3.672393
92.364235	1.373689	1.328592	0.000591	8.272368	0.001328	3.677374
92.384237	1.373689	1.326337	0.000592	8.258323	0.001332	3.671131
92.404239	1.373689	1.330659	0.000589	8.285237	0.001324	3.683095
92.424242	1.373689	1.325344	0.000593	8.252142	0.001334	3.668383
92.444243	1.373689	1.328385	0.000591	8.271075	0.001328	3.676799
92.464245	1.373689	1.333127	0.000587	8.300604	0.001320	3.689926
92.484247	1.373689	1.333867	0.000586	8.305211	0.001318	3.691974
92.504250	1.373689	1.327352	0.000592	8.264642	0.001330	3.673939
92.524251	1.373689	1.335196	0.000585	8.313484	0.001316	3.695652
92.544253	1.373689	1.331897	0.000588	8.292944	0.001322	3.686521
92.564255	1.373689	1.325671	0.000593	8.254176	0.001333	3.669287
92.584258	1.373689	1.335650	0.000585	8.316310	0.001315	3.696908
92.604259	1.373689	1.334066	0.000586	8.306449	0.001318	3.692524
92.624261	1.373689	1.330278	0.000589	8.282864	0.001325	3.682040
92.644263	1.373689	1.332135	0.000588	8.294425	0.001322	3.687179
92.664266	1.373689	1.324793	0.000594	8.248712	0.001335	3.666858
92.684268	1.373689	1.326689	0.000592	8.260514	0.001332	3.672104
92.704269	1.373689	1.324478	0.000594	8.246749	0.001336	3.665985
92.724271	1.373689	1.323076	0.000595	8.238018	0.001338	3.662104
92.744273	1.373689	1.325430	0.000593	8.252676	0.001334	3.668620
92.764276	1.373689	1.329947	0.000589	8.280799	0.001326	3.681122
92.784277	1.373689	1.333324	0.000587	8.301830	0.001319	3.690471
92.804279	1.373689	1.326495	0.000592	8.259306	0.001332	3.671567
92.824281	1.373689	1.328213	0.000591	8.270002	0.001329	3.676322
92.844284	1.373689	1.332957	0.000587	8.299541	0.001320	3.689453
92.864285	1.373689	1.331373	0.000588	8.289678	0.001323	3.685069
92.884287	1.373689	1.334130	0.000586	8.306845	0.001318	3.692700
92.904289	1.373689	1.328392	0.000591	8.271119	0.001328	3.676819
92.924292	1.373689	1.325578	0.000593	8.253601	0.001334	3.669031
92.944293	1.373609	1.329339	0.000590	8.277019	0.001326	3.679441
92.964295	1.373609	1.325632	0.000593	8.253932	0.001333	3.669178
92.984297	1.373689	1.324319	0.000594	8.245758	0.001336	3.665545
93.004299	1.373609	1.331130	0.000588	8.288169	0.001323	3.684398
93.024302	1.373689	1.328293	0.000591	8.270500	0.001329	3.676544
93.044303	1.373689	1.331572	0.000588	8.290918	0.001323	3.685620
93.064305	1.373609	1.327812	0.000591	8.267508	0.001329	3.675214
93.084307	1.373609	1.331973	0.000588	8.293417	0.001322	3.686731
93.104310	1.373689	1.327787	0.000591	8.267355	0.001330	3.675145
93.124311	1.373689	1.330503	0.000589	8.284265	0.001325	3.682663
93.144313	1.373689	1.333611	0.000586	8.303615	0.001319	3.691264
93.164315	1.373689	1.330701	0.000589	8.285495	0.001324	3.683209
93.184318	1.373689	1.331610	0.000588	8.291153	0.001323	3.685725
93.204319	1.373689	1.344798	0.000577	8.373269	0.001298	3.722228
93.224321	1.373609	1.336092	0.000584	8.319064	0.001314	3.698132
93.244323	1.373689	1.336490	0.000584	8.321544	0.001314	3.699234
93.264326	1.373689	1.339604	0.000582	8.340932	0.001308	3.707853
93.284328	1.373609	1.341719	0.000580	8.354097	0.001304	3.713706
93.304329	1.373689	1.339572	0.000582	8.340732	0.001308	3.707764
93.324331	1.373689	1.337686	0.000583	8.328990	0.001311	3.702545
93.344333	1.373609	1.340212	0.000581	8.344713	0.001306	3.709534
93.364336	1.373689	1.336812	0.000584	8.323548	0.001313	3.700125
93.384337	1.373689	1.333545	0.000586	8.303204	0.001319	3.691082
93.404339	1.373689	1.332356	0.000587	8.295799	0.001321	3.687790
93.424341	1.373609	1.336033	0.000584	8.318694	0.001314	3.697968
93.444344	1.373689	1.334997	0.000585	8.312247	0.001316	3.695102
93.464345	1.373689	1.340417	0.000581	8.345991	0.001306	3.710102
93.484347	1.373689	1.341642	0.000580	8.353618	0.001304	3.713493
93.504349	1.373689	1.336862	0.000584	8.323857	0.001313	3.700263
93.524352	1.373689	1.336709	0.000584	8.322902	0.001313	3.699838
93.544353	1.373609	1.342006	0.000579	8.355888	0.001303	3.714501
93.564355	1.373609	1.345267	0.000577	8.376193	0.001297	3.723528
93.584357	1.373689	1.340062	0.000581	8.343779	0.001307	3.709119
93.604360	1.373689	1.331537	0.000588	8.290702	0.001323	3.685524
93.624362	1.373689	1.334671	0.000586	8.310213	0.001317	3.694197
93.644363	1.373689	1.333440	0.000587	8.302553	0.001319	3.690792
93.664365	1.373689	1.326899	0.000592	8.261825	0.001331	3.672687
93.684367	1.373689	1.329955	0.000589	8.280854	0.001326	3.681146
93.704370	1.373689	1.326598	0.000592	8.259950	0.001332	3.671853
93.724371	1.373689	1.327095	0.000592	8.263043	0.001331	3.673229
93.744373	1.373689	1.328429	0.000591	8.271349	0.001328	3.676921
93.764375	1.373609	1.328986	0.000590	8.274820	0.001327	3.678464
93.784378	1.373689	1.336998	0.000584	8.324703	0.001313	3.700639
93.804379	1.373689	1.337037	0.000584	8.324950	0.001313	3.700748
93.824381	1.373609	1.331269	0.000588	8.289032	0.001323	3.684781
93.844383	1.373609	1.334238	0.000586	8.307519	0.001317	3.693000
93.864386	1.373689	1.330333	0.000589	8.283206	0.001325	3.682192
93.884387	1.373689	1.341985	0.000580	8.355756	0.001303	3.714443
93.904389	1.373689	1.331471	0.000588	8.290294	0.001323	3.685342
93.924391	1.373689	1.329826	0.000590	8.280047	0.001326	3.680787
93.944393	1.373689	1.332995	0.000587	8.299780	0.001320	3.689559
93.964396	1.373689	1.332007	0.000588	8.293628	0.001322	3.686825
93.984397	1.373689	1.334692	0.000586	8.310344	0.001317	3.694256
94.004399	1.373689	1.333430	0.000587	8.302487	0.001319	3.690763
94.024401	1.373689	1.330793	0.000589	8.286072	0.001324	3.683466
94.044404	1.373689	1.329536	0.000590	8.278245	0.001326	3.679987
94.064405	1.373689	1.331008	0.000589	8.287405	0.001324	3.684059
94.084407	1.373689	1.334041	0.000586	8.306292	0.001318	3.692455
94.104409	1.373689	1.336495	0.000584	8.321574	0.001314	3.699248
94.124412	1.373689	1.333986	0.000586	8.305948	0.001318	3.692301
94.144413	1.373689	1.332416	0.000587	8.296174	0.001321	3.687957
94.164415	1.373689	1.334197	0.000586	8.307262	0.001318	3.692885
94.184417	1.373689	1.328083	0.000591	8.269195	0.001329	3.675963
94.204420	1.373689	1.335456	0.000585	8.315102	0.001315	3.696371
94.224422	1.373689	1.332463	0.000587	8.296464	0.001321	3.688086
94.244423	1.373689	1.329168	0.000590	8.275951	0.001327	3.678967
94.264425	1.373689	1.328225	0.000591	8.270082	0.001329	3.676357
94.284427	1.373689	1.327157	0.000592	8.263432	0.001331	3.673401
94.304430	1.373609	1.331514	0.000588	8.290556	0.001322	3.685459
94.324431	1.373689	1.327519	0.000591	8.265685	0.001330	3.674403
94.344433	1.373689	1.334160	0.000586	8.307032	0.001318	3.692783
94.364435	1.373689	1.329981	0.000589	8.281016	0.001326	3.681218
94.384438	1.373689	1.332721	0.000587	8.298071	0.001320	3.688800
94.404439	1.373689	1.329410	0.000590	8.277457	0.001327	3.679636
94.424441	1.373689	1.332553	0.000587	8.297028	0.001321	3.688336
94.444443	1.373689	1.336524	0.000584	8.321752	0.001313	3.699327
94.464446	1.373609	1.331015	0.000588	8.287449	0.001323	3.684078
94.484447	1.373689	1.335131	0.000585	8.313079	0.001316	3.695471
94.504449	1.373609	1.340016	0.000581	8.343497	0.001307	3.708993
94.524451	1.373609	1.331754	0.000588	8.292054	0.001322	3.686125
94.544454	1.373689	1.323601	0.000595	8.241290	0.001337	3.663558
94.564456	1.373689	1.328638	0.000590	8.272650	0.001328	3.677499
94.584457	1.373689	1.325216	0.000593	8.251345	0.001334	3.668028
94.604459	1.373689	1.329481	0.000590	8.277898	0.001326	3.679832
94.624461	1.373689	1.335697	0.000585	8.316602	0.001315	3.697038
94.644464	1.373689	1.330094	0.000589	8.281717	0.001325	3.681530
94.664465	1.373689	1.327258	0.000592	8.264059	0.001331	3.673680
94.684467	1.373689	1.335335	0.000585	8.314347	0.001316	3.696035
94.704469	1.373689	1.334153	0.000586	8.306988	0.001318	3.692764
94.724472	1.373609	1.335762	0.000585	8.317008	0.001315	3.697218
94.744473	1.373689	1.330182	0.000589	8.282267	0.001325	3.681774
94.764475	1.373689	1.330230	0.000589	8.282565	0.001325	3.681907
94.784477	1.373689	1.325106	0.000593	8.250658	0.001335	3.667723
94.804480	1.373609	1.329035	0.000590	8.275124	0.001327	3.678599
94.824481	1.373689	1.328739	0.000590	8.273279	0.001328	3.677779
94.844483	1.373689	1.323438	0.000595	8.240274	0.001338	3.663107
94.864485	1.373609	1.324345	0.000594	8.245922	0.001336	3.665618
94.884488	1.373689	1.332045	0.000588	8.293866	0.001322	3.686931
94.904490	1.373689	1.328976	0.000590	8.274755	0.001327	3.678435
94.924491	1.373689	1.327341	0.000592	8.264576	0.001330	3.673910
94.944493	1.373689	1.326576	0.000592	8.259810	0.001332	3.671791
94.964495	1.373689	1.325815	0.000593	8.255071	0.001333	3.669685
94.984498	1.373689	1.329678	0.000590	8.279127	0.001326	3.680378
95.004499	1.373609	1.332511	0.000587	8.296768	0.001321	3.688221
95.024501	1.373689	1.328615	0.000591	8.272510	0.001328	3.677437
95.044503	1.373689	1.332622	0.000587	8.297455	0.001321	3.688526
95.064506	1.373689	1.335830	0.000585	8.317429	0.001315	3.697405
95.084507	1.373689	1.332097	0.000588	8.294187	0.001322	3.687073
95.104509	1.373689	1.329653	0.000590	8.278968	0.001326	3.680308
95.124511	1.373689	1.328726	0.000590	8.273197	0.001328	3.677742
95.144514	1.373689	1.327778	0.000591	8.267295	0.001330	3.675119
95.164515	1.373689	1.328531	0.000591	8.271987	0.001328	3.677205
95.184517	1.373689	1.326781	0.000592	8.261091	0.001331	3.672361
95.204519	1.373609	1.326104	0.000592	8.256875	0.001332	3.670487
95.224521	1.373689	1.323440	0.000595	8.240288	0.001338	3.663113
95.244524	1.373689	1.327216	0.000592	8.263796	0.001331	3.673563
95.264525	1.373689	1.326219	0.000592	8.257592	0.001332	3.670806
95.284527	1.373689	1.323283	0.000595	8.239308	0.001338	3.662677
95.304529	1.373689	1.322905	0.000595	8.236953	0.001339	3.661631
95.324532	1.373689	1.321693	0.000596	8.229411	0.001341	3.658278
95.344533	1.373689	1.326156	0.000593	8.257198	0.001333	3.670630
95.364535	1.373689	1.333811	0.000586	8.304861	0.001318	3.691818
95.384537	1.373689	1.325962	0.000593	8.255988	0.001333	3.670092
95.404540	1.373689	1.325159	0.000593	8.250987	0.001334	3.667869
95.424541	1.373689	1.328593	0.000591	8.272373	0.001328	3.677376
95.444543	1.373689	1.328427	0.000591	8.271338	0.001328	3.676916
95.464545	1.373609	1.328408	0.000591	8.271218	0.001328	3.676863
95.484548	1.373689	1.328138	0.000591	8.269537	0.001329	3.676115
95.504550	1.373689	1.332065	0.000588	8.293992	0.001322	3.686987
95.524551	1.373689	1.333287	0.000587	8.301597	0.001319	3.690367
95.544553	1.373689	1.333067	0.000587	8.300226	0.001320	3.689758
95.564555	1.373689	1.332747	0.000587	8.298236	0.001320	3.688873
95.584558	1.373689	1.325801	0.000593	8.254986	0.001333	3.669647
95.604559	1.373689	1.327214	0.000592	8.263785	0.001331	3.673558
95.624561	1.373689	1.329620	0.000590	8.278768	0.001326	3.680219
95.644563	1.373609	1.328608	0.000590	8.272463	0.001328	3.677416
95.664566	1.373689	1.331439	0.000588	8.290091	0.001323	3.685252
95.684567	1.373689	1.330986	0.000589	8.287271	0.001324	3.683999
95.704569	1.373689	1.324660	0.000594	8.247882	0.001335	3.666489
95.724571	1.373609	1.329872	0.000589	8.280334	0.001326	3.680915
95.744574	1.373689	1.334594	0.000586	8.309734	0.001317	3.693984
95.764575	1.373689	1.330862	0.000589	8.286499	0.001324	3.683656
95.784577	1.373689	1.332891	0.000587	8.299134	0.001320	3.689272
95.804579	1.373689	1.331878	0.000588	8.292823	0.001322	3.686467
95.824582	1.373689	1.327785	0.000591	8.267341	0.001330	3.675139
95.844584	1.373689	1.340421	0.000581	8.346018	0.001306	3.710114
95.864585	1.373689	1.328131	0.000591	8.269496	0.001329	3.676097
95.884587	1.373689	1.330724	0.000589	8.285640	0.001324	3.683274
95.904589	1.373689	1.330210	0.000589	8.282437	0.001325	3.681850
95.924592	1.373689	1.325649	0.000593	8.254042	0.001334	3.669227
95.944593	1.373689	1.326349	0.000592	8.258397	0.001332	3.671163
95.964595	1.373689	1.328082	0.000591	8.269186	0.001329	3.675960
95.984597	1.373689	1.331615	0.000588	8.291189	0.001323	3.685740
96.004600	1.373689	1.327335	0.000592	8.264538	0.001330	3.673893
96.024601	1.373689	1.334330	0.000586	8.308094	0.001318	3.693255
96.044603	1.373689	1.328341	0.000591	8.270799	0.001329	3.676676
96.064605	1.373689	1.327668	0.000591	8.266613	0.001330	3.674816
96.084608	1.373689	1.330864	0.000589	8.286513	0.001324	3.683662
96.104609	1.373609	1.327053	0.000592	8.262783	0.001331	3.673113
96.124611	1.373689	1.331828	0.000588	8.292514	0.001322	3.686329
96.144613	1.373689	1.335349	0.000585	8.314440	0.001316	3.696076
96.164616	1.373609	1.328107	0.000591	8.269348	0.001329	3.676031
96.184618	1.373689	1.329347	0.000590	8.277065	0.001327	3.679462
96.204619	1.373689	1.331412	0.000588	8.289921	0.001323	3.685177
96.224621	1.373689	1.330896	0.000589	8.286710	0.001324	3.683749
96.244623	1.373689	1.332112	0.000588	8.294280	0.001322	3.687114
96.264626	1.373689	1.327528	0.000591	8.265737	0.001330	3.674426
96.284627	1.373689	1.325256	0.000593	8.251594	0.001334	3.668139
96.304629	1.373689	1.329684	0.000590	8.279162	0.001326	3.680394
96.324631	1.373689	1.334076	0.000586	8.306511	0.001318	3.692552
96.344634	1.373689	1.328971	0.000590	8.274725	0.001327	3.678421
96.364635	1.373689	1.330512	0.000589	8.284317	0.001325	3.682686
96.384637	1.373689	1.331943	0.000588	8.293231	0.001322	3.686648
96.404639	1.373689	1.334382	0.000586	8.308417	0.001317	3.693399
96.424642	1.373689	1.334432	0.000586	8.308729	0.001317	3.693538
96.444643	1.373689	1.338232	0.000583	8.332385	0.001310	3.704054
96.464645	1.373689	1.331998	0.000588	8.293573	0.001322	3.686800
96.484647	1.373689	1.333106	0.000587	8.300472	0.001320	3.689867
96.504649	1.373689	1.330692	0.000589	8.285440	0.001324	3.683185
96.524652	1.373689	1.332051	0.000588	8.293905	0.001322	3.686948
96.544653	1.373689	1.327658	0.000591	8.266547	0.001330	3.674786
96.564655	1.373689	1.327691	0.000591	8.266755	0.001330	3.674879
96.584657	1.373689	1.325835	0.000593	8.255200	0.001333	3.669742
96.604660	1.373689	1.324081	0.000594	8.244277	0.001336	3.664886
96.624661	1.373689	1.326651	0.000592	8.260278	0.001332	3.671999
96.644663	1.373689	1.332338	0.000587	8.295687	0.001321	3.687740
96.664665	1.373689	1.325906	0.000593	8.255638	0.001333	3.669937
96.684668	1.373689	1.319682	0.000598	8.216889	0.001345	3.652711
96.704669	1.373689	1.332638	0.000587	8.297557	0.001321	3.688571
96.724671	1.373689	1.327478	0.000591	8.265430	0.001330	3.674290
96.744673	1.373689	1.320532	0.000597	8.222181	0.001343	3.655064
96.764676	1.373609	1.320109	0.000597	8.219547	0.001343	3.653893
96.784678	1.373689	1.333858	0.000586	8.305154	0.001318	3.691948
96.804679	1.373689	1.331220	0.000588	8.288725	0.001323	3.684645
96.824681	1.373689	1.328920	0.000590	8.274410	0.001327	3.678282
96.844683	1.373609	1.332296	0.000587	8.295427	0.001321	3.687624
96.864686	1.373689	1.328923	0.000590	8.274426	0.001327	3.678289
96.884687	1.373689	1.329866	0.000589	8.280299	0.001326	3.680899
96.904689	1.373609	1.332766	0.000587	8.298356	0.001320	3.688927
96.924691	1.373689	1.329804	0.000590	8.279910	0.001326	3.680726
96.944694	1.373689	1.326449	0.000592	8.259024	0.001332	3.671442
96.964695	1.373689	1.331231	0.000588	8.288793	0.001323	3.684676
96.984697	1.373689	1.330161	0.000589	8.282135	0.001325	3.681716
97.004699	1.373689	1.329115	0.000590	8.275620	0.001327	3.678819
97.024702	1.373689	1.328858	0.000590	8.274018	0.001328	3.678108
97.044703	1.373689	1.335564	0.000585	8.315776	0.001315	3.696670
97.064705	1.373689	1.329799	0.000590	8.279882	0.001326	3.680714
97.084707	1.373689	1.333833	0.000586	8.305000	0.001318	3.691880
97.104710	1.373689	1.337436	0.000583	8.327430	0.001312	3.701851
97.124712	1.373689	1.330496	0.000589	8.284219	0.001325	3.682642
97.144713	1.373689	1.332041	0.000588	8.293842	0.001322	3.686920
97.164715	1.373689	1.337569	0.000583	8.328259	0.001312	3.702220
97.184717	1.373689	1.342934	0.000579	8.361661	0.001302	3.717068
97.204720	1.373689	1.336642	0.000584	8.322486	0.001313	3.699653
97.224721	1.373689	1.335480	0.000585	8.315250	0.001315	3.696437
97.244723	1.373609	1.338421	0.000582	8.333565	0.001310	3.704578
97.264725	1.373689	1.327014	0.000592	8.262542	0.001331	3.673006
97.284728	1.373689	1.333325	0.000587	8.301833	0.001319	3.690472
97.304729	1.373689	1.336790	0.000584	8.323408	0.001313	3.700063
97.324731	1.373689	1.333536	0.000586	8.303147	0.001319	3.691056
97.344733	1.373689	1.332081	0.000588	8.294088	0.001322	3.687029
97.364736	1.373689	1.338768	0.000582	8.335722	0.001309	3.705537
97.384737	1.373689	1.335446	0.000585	8.315039	0.001315	3.696343
97.404739	1.373689	1.338180	0.000583	8.332065	0.001310	3.703911
97.424741	1.373689	1.333668	0.000586	8.303971	0.001319	3.691423
97.444744	1.373689	1.330360	0.000589	8.283373	0.001325	3.682266
97.464746	1.373689	1.342734	0.000579	8.360418	0.001302	3.716516
97.484747	1.373689	1.340127	0.000581	8.344184	0.001307	3.709299
97.504749	1.373689	1.340084	0.000581	8.343919	0.001307	3.709181
97.524751	1.373609	1.343416	0.000578	8.364665	0.001301	3.718403
97.544754	1.373689	1.336384	0.000584	8.320881	0.001314	3.698940
97.564755	1.373689	1.332745	0.000587	8.298222	0.001320	3.688867
97.584757	1.373689	1.332367	0.000587	8.295868	0.001321	3.687820
97.604759	1.373689	1.331088	0.000588	8.287906	0.001323	3.684281
97.624762	1.373689	1.335817	0.000585	8.317353	0.001315	3.697371
97.644763	1.373689	1.335703	0.000585	8.316644	0.001315	3.697056
97.664765	1.373689	1.329892	0.000589	8.280457	0.001326	3.680970
97.684767	1.373609	1.335908	0.000584	8.317917	0.001314	3.697622
97.704770	1.373689	1.330823	0.000589	8.286253	0.001324	3.683546
97.724772	1.373689	1.332949	0.000587	8.299495	0.001320	3.689433
97.744773	1.373689	1.332845	0.000587	8.298843	0.001320	3.689143
97.764775	1.373689	1.334478	0.000586	8.309016	0.001317	3.693665
97.784777	1.373689	1.336374	0.000584	8.320816	0.001314	3.698911
97.804780	1.373689	1.337000	0.000584	8.324717	0.001313	3.700645
97.824781	1.373689	1.334551	0.000586	8.309468	0.001317	3.693866
97.844783	1.373689	1.335280	0.000585	8.314004	0.001316	3.695883
97.864785	1.373689	1.333535	0.000586	8.303144	0.001319	3.691055
97.884788	1.373689	1.336738	0.000584	8.323082	0.001313	3.699918
97.904789	1.373689	1.332881	0.000587	8.299068	0.001320	3.689243
97.924791	1.373689	1.331653	0.000588	8.291424	0.001322	3.685845
97.944793	1.373689	1.327410	0.000591	8.265003	0.001330	3.674100
97.964796	1.373689	1.332583	0.000587	8.297217	0.001321	3.688420
97.984797	1.373689	1.328595	0.000591	8.272381	0.001328	3.677380
98.004799	1.373689	1.330698	0.000589	8.285475	0.001324	3.683201
98.024801	1.373689	1.324847	0.000594	8.249048	0.001335	3.667007
98.044804	1.373689	1.330237	0.000589	8.282609	0.001325	3.681926
98.064806	1.373689	1.330742	0.000589	8.285752	0.001324	3.683324
98.084807	1.373609	1.336002	0.000584	8.318505	0.001314	3.697884
98.104809	1.373689	1.326397	0.000592	8.258698	0.001332	3.671297
98.124811	1.373689	1.331439	0.000588	8.290094	0.001323	3.685254
98.144814	1.373689	1.326785	0.000592	8.261113	0.001331	3.672371
98.144814	1.373689	1.327742	0.000591	8.267070	0.001330	3.675019
98.184817	1.373689	1.322659	0.000595	8.235423	0.001339	3.660950
98.204819	1.373689	1.328112	0.000591	8.269375	0.001329	3.676044
98.224822	1.373689	1.324808	0.000594	8.248805	0.001335	3.666899
98.244823	1.373689	1.325096	0.000593	8.250595	0.001335	3.667695
98.264825	1.373689	1.325990	0.000593	8.256161	0.001333	3.670169
98.284827	1.373609	1.324603	0.000594	8.247529	0.001335	3.666332
98.304830	1.373689	1.323903	0.000594	8.243171	0.001337	3.664395
98.324831	1.373689	1.332707	0.000587	8.297984	0.001321	3.688761
98.344833	1.373689	1.330134	0.000589	8.281963	0.001325	3.681639
98.364835	1.373689	1.325414	0.000593	8.252577	0.001334	3.668576
98.384838	1.373609	1.322421	0.000595	8.233945	0.001339	3.660293
98.404840	1.373689	1.328162	0.000591	8.269690	0.001329	3.676183
98.424841	1.373689	1.330060	0.000589	8.281506	0.001325	3.681436
98.444843	1.373609	1.328420	0.000591	8.271294	0.001328	3.676897
98.464845	1.373689	1.328993	0.000590	8.274859	0.001327	3.678481
98.484848	1.373609	1.324910	0.000593	8.249437	0.001335	3.667180
98.504849	1.373609	1.325441	0.000593	8.252747	0.001334	3.668652
98.524851	1.373689	1.328669	0.000590	8.272847	0.001328	3.677587
98.544853	1.373689	1.324969	0.000593	8.249807	0.001335	3.667344
98.564856	1.373609	1.328590	0.000590	8.272351	0.001328	3.677366
98.584857	1.373689	1.325125	0.000593	8.250778	0.001334	3.667777
98.604859	1.373689	1.326381	0.000592	8.258600	0.001332	3.671253
98.624861	1.373689	1.331059	0.000589	8.287726	0.001324	3.684201
98.644864	1.373609	1.333002	0.000587	8.299823	0.001320	3.689579
98.664865	1.373689	1.324994	0.000593	8.249963	0.001335	3.667414
98.684867	1.373689	1.328098	0.000591	8.269288	0.001329	3.676005
98.704869	1.373689	1.328470	0.000591	8.271604	0.001328	3.677034
98.724871	1.373689	1.329059	0.000590	8.275275	0.001327	3.678666
98.744874	1.373689	1.326323	0.000592	8.258239	0.001332	3.671093
98.764875	1.373609	1.323515	0.000595	8.240753	0.001337	3.663320
98.784877	1.373689	1.325440	0.000593	8.252741	0.001334	3.668649
98.804879	1.373689	1.325504	0.000593	8.253138	0.001334	3.668826
98.824882	1.373689	1.322463	0.000596	8.234205	0.001339	3.660409
98.844883	1.373689	1.329341	0.000590	8.277030	0.001327	3.679446
98.864885	1.373689	1.331007	0.000589	8.287403	0.001324	3.684057
98.884887	1.373609	1.327085	0.000592	8.262983	0.001331	3.673202
98.904890	1.373689	1.332159	0.000588	8.294573	0.001322	3.687245
98.924891	1.373689	1.327183	0.000592	8.263593	0.001331	3.673473
98.944893	1.373609	1.328413	0.000591	8.271251	0.001328	3.676877
98.964895	1.373689	1.328271	0.000591	8.270364	0.001329	3.676483
98.984898	1.373689	1.325948	0.000593	8.255901	0.001333	3.670054
99.004900	1.373689	1.326394	0.000592	8.258682	0.001332	3.671290
99.024901	1.373689	1.329976	0.000589	8.280983	0.001326	3.681204
99.044903	1.373689	1.331503	0.000588	8.290488	0.001323	3.685429
99.064905	1.373689	1.332787	0.000587	8.298482	0.001320	3.688982
99.084908	1.373689	1.333832	0.000586	8.304992	0.001318	3.691876
99.104909	1.373689	1.340093	0.000581	8.343976	0.001307	3.709206
99.124911	1.373689	1.335900	0.000585	8.317870	0.001315	3.697601
99.144913	1.373689	1.326853	0.000592	8.261537	0.001331	3.672559
99.164916	1.373689	1.333530	0.000586	8.303111	0.001319	3.691040
99.184917	1.373689	1.326645	0.000592	8.260242	0.001332	3.671984
99.204919	1.373689	1.323683	0.000595	8.241802	0.001337	3.663786
99.224921	1.373689	1.324699	0.000594	8.248126	0.001335	3.666597
99.244924	1.373689	1.327402	0.000592	8.264954	0.001330	3.674078
99.264925	1.373689	1.325836	0.000593	8.255205	0.001333	3.669744
99.284927	1.373689	1.323247	0.000595	8.239083	0.001338	3.662578
99.304929	1.373689	1.329200	0.000590	8.276148	0.001327	3.679054
99.324932	1.373689	1.329615	0.000590	8.278733	0.001326	3.680203
99.344934	1.373689	1.335512	0.000585	8.315453	0.001315	3.696527
99.364935	1.373689	1.328723	0.000590	8.273178	0.001328	3.677734
99.384937	1.373689	1.325830	0.000593	8.255170	0.001333	3.669729
99.404939	1.373689	1.329493	0.000590	8.277974	0.001326	3.679866
99.424942	1.373689	1.329234	0.000590	8.276359	0.001327	3.679148
99.444943	1.373689	1.330939	0.000589	8.286976	0.001324	3.683868
99.464945	1.373689	1.329926	0.000589	8.280671	0.001326	3.681065
99.484947	1.373689	1.328045	0.000591	8.268959	0.001329	3.675859
99.504950	1.373609	1.327429	0.000591	8.265124	0.001330	3.674154
99.524951	1.373689	1.324401	0.000594	8.246272	0.001336	3.665773
99.544953	1.373689	1.329827	0.000590	8.280055	0.001326	3.680791
99.564955	1.373689	1.324870	0.000594	8.249188	0.001335	3.667069
99.584958	1.373609	1.329627	0.000590	8.278812	0.001326	3.680238
99.604959	1.373689	1.326038	0.000593	8.256465	0.001333	3.670304
99.624961	1.373689	1.326813	0.000592	8.261291	0.001331	3.672450
99.644963	1.373609	1.333373	0.000587	8.302134	0.001319	3.690606
99.664966	1.373689	1.325330	0.000593	8.252051	0.001334	3.668342
99.684968	1.373689	1.321600	0.000596	8.228831	0.001341	3.658020
99.704969	1.373689	1.325505	0.000593	8.253141	0.001334	3.668827
99.724971	1.373689	1.320575	0.000597	8.222449	0.001343	3.655183
99.744973	1.373689	1.322779	0.000595	8.236168	0.001339	3.661281
99.764976	1.373689	1.329598	0.000590	8.278631	0.001326	3.680158
99.784977	1.373609	1.322856	0.000595	8.236649	0.001338	3.661496
99.804979	1.373689	1.326860	0.000592	8.261581	0.001331	3.672579
99.824981	1.373689	1.321438	0.000596	8.227823	0.001341	3.657572
99.844984	1.373689	1.322757	0.000595	8.236036	0.001339	3.661223
99.864985	1.373689	1.326860	0.000592	8.261578	0.001331	3.672578
99.884987	1.373689	1.326965	0.000592	8.262233	0.001331	3.672868
99.904989	1.373689	1.333033	0.000587	8.300018	0.001320	3.689665
99.924992	1.373689	1.332526	0.000587	8.296861	0.001321	3.688262
99.944993	1.373689	1.325654	0.000593	8.254069	0.001334	3.669239
99.964995	1.373689	1.329588	0.000590	8.278568	0.001326	3.680130
99.984997	1.373609	1.330926	0.000589	8.286899	0.001324	3.683833
100.004999	1.373689	1.329831	0.000590	8.280079	0.001326	3.680802
100.025002	1.373689	1.330545	0.000589	8.284523	0.001324	3.682777
100.045003	1.373609	1.331513	0.000588	8.290551	0.001322	3.685457
100.065005	1.373689	1.325937	0.000593	8.255835	0.001333	3.670024
100.085007	1.373689	1.328434	0.000591	8.271382	0.001328	3.676936
100.105010	1.373689	1.328509	0.000591	8.271850	0.001328	3.677144
100.125011	1.373689	1.333670	0.000586	8.303982	0.001319	3.691427
100.145013	1.373689	1.332860	0.000587	8.298936	0.001320	3.689185
100.165015	1.373689	1.326526	0.000592	8.259503	0.001332	3.671655
100.185018	1.373609	1.327922	0.000591	8.268193	0.001329	3.675518
100.205019	1.373689	1.333371	0.000587	8.302123	0.001319	3.690601
100.225021	1.373689	1.328164	0.000591	8.269701	0.001329	3.676188
100.245023	1.373609	1.320246	0.000597	8.220402	0.001343	3.654273
100.265026	1.373609	1.325340	0.000593	8.252114	0.001334	3.668370
100.285028	1.373689	1.324707	0.000594	8.248175	0.001335	3.666619
100.305029	1.373689	1.329281	0.000590	8.276655	0.001327	3.679279
100.325031	1.373689	1.333822	0.000586	8.304932	0.001318	3.691850
100.345033	1.373689	1.330252	0.000589	8.282699	0.001325	3.681967
100.365036	1.373689	1.327485	0.000591	8.265474	0.001330	3.674309
100.385037	1.373689	1.324982	0.000593	8.249886	0.001335	3.667380
100.405039	1.373689	1.331869	0.000588	8.292768	0.001322	3.686443
100.425041	1.373689	1.329849	0.000589	8.280192	0.001326	3.680852
100.445044	1.373689	1.324060	0.000594	8.244148	0.001336	3.664829
100.465045	1.373689	1.320246	0.000597	8.220402	0.001343	3.654273
100.485047	1.373689	1.325301	0.000593	8.251876	0.001334	3.668265
100.505049	1.373689	1.321858	0.000596	8.230438	0.001340	3.658734
100.525052	1.373689	1.324320	0.000594	8.245766	0.001336	3.665548
100.545053	1.373609	1.325628	0.000593	8.253910	0.001333	3.669169
100.565055	1.373689	1.329952	0.000589	8.280835	0.001326	3.681138
100.585057	1.373689	1.325899	0.000593	8.255597	0.001333	3.669918
100.605060	1.373689	1.325130	0.000593	8.250811	0.001334	3.667791
100.625062	1.373609	1.325869	0.000593	8.255408	0.001333	3.669834
100.645063	1.373689	1.329936	0.000589	8.280731	0.001326	3.681092
100.665065	1.373689	1.325938	0.000593	8.255840	0.001333	3.670027
100.685067	1.373689	1.331080	0.000588	8.287857	0.001324	3.684259
100.705070	1.373689	1.328395	0.000591	8.271138	0.001328	3.676827
100.725071	1.373689	1.325239	0.000593	8.251485	0.001334	3.668091
100.745073	1.373609	1.324645	0.000594	8.247792	0.001335	3.666449
100.765075	1.373609	1.320372	0.000597	8.221182	0.001343	3.654620
100.785078	1.373689	1.330447	0.000589	8.283918	0.001325	3.682508
100.805079	1.373689	1.323548	0.000595	8.240961	0.001337	3.663412
100.825081	1.373689	1.327072	0.000592	8.262901	0.001331	3.673165
100.845083	1.373689	1.325445	0.000593	8.252771	0.001334	3.668662
100.865086	1.373689	1.329920	0.000589	8.280632	0.001326	3.681048
100.885087	1.373689	1.328935	0.000590	8.274500	0.001327	3.678322
100.905089	1.373689	1.332856	0.000587	8.298917	0.001320	3.689176
100.924091	1.373689	1.327633	0.000591	8.266397	0.001330	3.674719
100.944093	1.373689	1.317811	0.000599	8.205235	0.001348	3.647531
100.964095	1.373689	1.325990	0.000593	8.256166	0.001333	3.670172
100.984097	1.373689	1.323251	0.000595	8.239108	0.001338	3.662589
101.004099	1.373689	1.320592	0.000597	8.222551	0.001343	3.655228
101.024101	1.373689	1.327040	0.000592	8.262701	0.001331	3.673076
101.044103	1.373689	1.322076	0.000596	8.231793	0.001340	3.659337
101.064106	1.373689	1.321954	0.000596	8.231035	0.001340	3.659000
101.084107	1.373689	1.327675	0.000591	8.266654	0.001330	3.674834
101.104109	1.373689	1.322178	0.000596	8.232428	0.001340	3.659619
101.124111	1.373689	1.321597	0.000596	8.228809	0.001341	3.658010
101.144113	1.373689	1.320797	0.000597	8.223832	0.001342	3.655798
101.164115	1.373689	1.322996	0.000595	8.237520	0.001338	3.661883
101.184117	1.373689	1.324434	0.000594	8.246478	0.001336	3.665865
101.204119	1.373689	1.327565	0.000591	8.265972	0.001330	3.674531
101.224121	1.373689	1.322589	0.000595	8.234990	0.001339	3.660758
101.244123	1.373689	1.316943	0.000600	8.199834	0.001350	3.645130
101.264125	1.373689	1.323916	0.000594	8.243253	0.001337	3.664431
101.284127	1.373689	1.323320	0.000595	8.239538	0.001338	3.662780
101.304129	1.373689	1.322542	0.000595	8.234698	0.001339	3.660628
101.324131	1.373689	1.324293	0.000594	8.245596	0.001336	3.665473
101.344133	1.373689	1.325751	0.000593	8.254677	0.001333	3.669510
101.364135	1.373689	1.325945	0.000593	8.255884	0.001333	3.670046
101.384137	1.373689	1.324927	0.000594	8.249547	0.001335	3.667229
101.404140	1.373689	1.320769	0.000597	8.223657	0.001342	3.655720
101.424141	1.373689	1.327221	0.000592	8.263826	0.001331	3.673577
101.444143	1.373689	1.324444	0.000594	8.246541	0.001336	3.665893
101.464145	1.373689	1.325966	0.000593	8.256013	0.001333	3.670103
101.484147	1.373689	1.323539	0.000595	8.240904	0.001337	3.663387
101.504149	1.373689	1.322390	0.000596	8.233748	0.001340	3.660206
101.524151	1.373689	1.326275	0.000592	8.257937	0.001332	3.670959
101.544153	1.373689	1.324198	0.000594	8.245007	0.001336	3.665211
101.564155	1.373689	1.331555	0.000588	8.290814	0.001323	3.685574
101.584157	1.373689	1.322341	0.000596	8.233441	0.001340	3.660069
101.604159	1.373689	1.324792	0.000594	8.248703	0.001335	3.666854
101.624161	1.373609	1.328643	0.000590	8.272682	0.001328	3.677514
101.644163	1.373689	1.327778	0.000591	8.267295	0.001330	3.675119
101.664165	1.373689	1.323380	0.000595	8.239913	0.001338	3.662946
101.684167	1.373609	1.326423	0.000592	8.258860	0.001332	3.671369
101.704169	1.373689	1.325274	0.000593	8.251704	0.001334	3.668188
101.724171	1.373689	1.334168	0.000586	8.307084	0.001318	3.692806
101.744174	1.373689	1.322997	0.000595	8.237526	0.001338	3.661885
101.764175	1.373689	1.327535	0.000591	8.265781	0.001330	3.674446
101.784177	1.373689	1.323048	0.000595	8.237843	0.001338	3.662026
101.804179	1.373689	1.327080	0.000592	8.262953	0.001331	3.673188
101.824181	1.373689	1.325602	0.000593	8.253749	0.001334	3.669097
101.844183	1.373689	1.326169	0.000593	8.257278	0.001333	3.670666
101.864185	1.373689	1.332947	0.000587	8.299478	0.001320	3.689425
101.884187	1.373689	1.325623	0.000593	8.253880	0.001334	3.669155
101.904189	1.373689	1.330123	0.000589	8.281900	0.001325	3.681611
101.924191	1.373689	1.329803	0.000590	8.279907	0.001326	3.680725
101.944193	1.373689	1.331877	0.000588	8.292818	0.001322	3.686465
101.964195	1.373609	1.332573	0.000587	8.297154	0.001321	3.688392
101.984197	1.373689	1.326898	0.000592	8.261817	0.001331	3.672683
102.004200	1.373689	1.330302	0.000589	8.283014	0.001325	3.682107
102.024201	1.373689	1.325378	0.000593	8.252353	0.001334	3.668476
102.044203	1.373689	1.327978	0.000591	8.268543	0.001329	3.675674
102.064205	1.373689	1.323863	0.000594	8.242919	0.001337	3.664283
102.084207	1.373689	1.322071	0.000596	8.231763	0.001340	3.659323
102.104209	1.373689	1.332302	0.000587	8.295462	0.001321	3.687640
102.124211	1.373689	1.325914	0.000593	8.255690	0.001333	3.669960
102.144213	1.373689	1.327280	0.000592	8.264193	0.001331	3.673740
102.164215	1.373689	1.326770	0.000592	8.261023	0.001331	3.672330
102.184217	1.373689	1.329104	0.000590	8.275551	0.001327	3.678789
102.204219	1.373689	1.329080	0.000590	8.275401	0.001327	3.678722
102.224221	1.373689	1.338550	0.000582	8.334367	0.001310	3.704935
102.244223	1.373689	1.331688	0.000588	8.291641	0.001322	3.685941
102.264225	1.373689	1.327715	0.000591	8.266903	0.001330	3.674945
102.284227	1.373689	1.329055	0.000590	8.275250	0.001327	3.678655
102.304229	1.373689	1.332699	0.000587	8.297934	0.001321	3.688739
102.324231	1.373689	1.332645	0.000587	8.297603	0.001321	3.688592
102.344234	1.373689	1.324762	0.000594	8.248520	0.001335	3.666773
102.364235	1.373689	1.328209	0.000591	8.269978	0.001329	3.676311
102.384237	1.373689	1.323390	0.000595	8.239976	0.001338	3.662974
102.404239	1.373689	1.322880	0.000595	8.236800	0.001339	3.661563
102.424241	1.373689	1.326426	0.000592	8.258876	0.001332	3.671376
102.444243	1.373689	1.325782	0.000593	8.254868	0.001333	3.669595
102.464245	1.373689	1.326711	0.000592	8.260650	0.001332	3.672165
102.484247	1.373689	1.329217	0.000590	8.276258	0.001327	3.679103
102.504249	1.373689	1.320657	0.000597	8.222958	0.001343	3.655410
102.524251	1.373689	1.324365	0.000594	8.246045	0.001336	3.665672
102.544253	1.373689	1.328855	0.000590	8.274002	0.001328	3.678100
102.564255	1.373689	1.323023	0.000595	8.237690	0.001338	3.661958
102.584257	1.373689	1.327014	0.000592	8.262539	0.001331	3.673005
102.604259	1.373689	1.326551	0.000592	8.259657	0.001332	3.671723
102.624261	1.373689	1.329373	0.000590	8.277227	0.001327	3.679534
102.644263	1.373609	1.320019	0.000597	8.218986	0.001344	3.653644
102.664265	1.373689	1.321876	0.000596	8.230550	0.001340	3.658784
102.684268	1.373689	1.323958	0.000594	8.243510	0.001337	3.664545
102.704269	1.373689	1.322323	0.000596	8.233334	0.001340	3.660022
102.724271	1.373689	1.329060	0.000590	8.275280	0.001327	3.678669
102.744273	1.373689	1.322830	0.000595	8.236488	0.001339	3.661424
102.764275	1.373609	1.322250	0.000596	8.232880	0.001340	3.659820
102.784277	1.373689	1.323373	0.000595	8.239869	0.001338	3.662927
102.804279	1.373689	1.325385	0.000593	8.252399	0.001334	3.668497
102.824281	1.373689	1.324500	0.000594	8.246886	0.001336	3.666046
102.844283	1.373609	1.320497	0.000597	8.221959	0.001343	3.654965
102.864285	1.373609	1.322032	0.000596	8.231522	0.001340	3.659216
102.884287	1.373689	1.326974	0.000592	8.262293	0.001331	3.672895
102.904289	1.373689	1.327761	0.000591	8.267193	0.001330	3.675074
102.924291	1.373689	1.323004	0.000595	8.237569	0.001338	3.661905
102.944293	1.373689	1.328936	0.000590	8.274506	0.001327	3.678324
102.964295	1.373689	1.325511	0.000593	8.253182	0.001334	3.668845
102.984297	1.373689	1.320491	0.000597	8.221924	0.001343	3.654949
103.004299	1.373689	1.331234	0.000588	8.288813	0.001323	3.684684
103.024302	1.373689	1.325010	0.000593	8.250064	0.001335	3.667459
103.044303	1.373609	1.332635	0.000587	8.297537	0.001320	3.688563
103.064305	1.373689	1.329109	0.000590	8.275582	0.001327	3.678802
103.084307	1.373689	1.331635	0.000588	8.291309	0.001322	3.685794
103.104309	1.373689	1.333365	0.000587	8.302082	0.001319	3.690583
103.124311	1.373689	1.331329	0.000588	8.289404	0.001323	3.684947
103.144313	1.373689	1.329797	0.000590	8.279866	0.001326	3.680707
103.164315	1.373689	1.339789	0.000581	8.342084	0.001307	3.708365
103.184317	1.373609	1.330016	0.000589	8.281229	0.001325	3.681313
103.204319	1.373689	1.334771	0.000585	8.310840	0.001317	3.694476
103.224321	1.373689	1.338150	0.000583	8.331876	0.001310	3.703827
103.244323	1.373609	1.336876	0.000584	8.323945	0.001313	3.700302
103.264325	1.373689	1.332251	0.000588	8.295145	0.001321	3.687499
103.284328	1.373689	1.333554	0.000586	8.303262	0.001319	3.691107
103.304329	1.373689	1.335757	0.000585	8.316975	0.001315	3.697203
103.324331	1.373689	1.325076	0.000593	8.250472	0.001335	3.667640
103.344333	1.373689	1.324803	0.000594	8.248774	0.001335	3.666886
103.364335	1.373689	1.324366	0.000594	8.246051	0.001336	3.665675
103.384337	1.373689	1.321761	0.000596	8.229833	0.001341	3.658465
103.404339	1.373689	1.319606	0.000598	8.216416	0.001345	3.652501
103.424341	1.373689	1.325440	0.000593	8.252739	0.001334	3.668648
103.444343	1.373689	1.323957	0.000594	8.243505	0.001337	3.664543
103.464345	1.373689	1.320408	0.000597	8.221409	0.001343	3.654721
103.484347	1.373689	1.318198	0.000599	8.207650	0.001347	3.648604
103.504349	1.373689	1.322759	0.000595	8.236047	0.001339	3.661228
103.524351	1.373689	1.321809	0.000596	8.230131	0.001341	3.658598
103.544353	1.373689	1.318652	0.000599	8.210475	0.001346	3.649860
103.564355	1.373689	1.320815	0.000597	8.223941	0.001342	3.655846
103.584357	1.373689	1.321721	0.000596	8.229581	0.001341	3.658353
103.604359	1.373689	1.318062	0.000599	8.206804	0.001347	3.648228
103.624362	1.373689	1.325051	0.000593	8.250319	0.001335	3.667572
103.644363	1.373609	1.324845	0.000594	8.249037	0.001335	3.667003
103.664365	1.373689	1.325323	0.000593	8.252013	0.001334	3.668325
103.684367	1.373689	1.319584	0.000598	8.216279	0.001345	3.652440
103.704369	1.373689	1.322255	0.000596	8.232907	0.001340	3.659832
103.724371	1.373689	1.318967	0.000598	8.212438	0.001346	3.650733
103.744373	1.373689	1.321721	0.000596	8.229581	0.001341	3.658353
103.764375	1.373689	1.322669	0.000595	8.235489	0.001339	3.660980
103.784377	1.373689	1.332018	0.000588	8.293699	0.001322	3.686856
103.804379	1.373689	1.322793	0.000595	8.236258	0.001339	3.661322
103.824381	1.373689	1.322574	0.000595	8.234895	0.001339	3.660716
103.844383	1.373689	1.320773	0.000597	8.223678	0.001342	3.655730
103.864385	1.373689	1.319963	0.000598	8.218636	0.001344	3.653488
103.884387	1.373689	1.323874	0.000594	8.242987	0.001337	3.664313
103.904389	1.373689	1.322788	0.000595	8.236225	0.001339	3.661307
103.924391	1.373689	1.323062	0.000595	8.237931	0.001338	3.662065
103.944393	1.373689	1.320851	0.000597	8.224169	0.001342	3.655947
103.964396	1.373689	1.323019	0.000595	8.237665	0.001338	3.661947
103.984397	1.373689	1.324943	0.000594	8.249645	0.001335	3.667273
104.004399	1.373689	1.323785	0.000594	8.242437	0.001337	3.664068
104.024401	1.373609	1.324282	0.000594	8.245528	0.001336	3.665442
104.044403	1.373689	1.323442	0.000595	8.240299	0.001338	3.663118
104.064405	1.373689	1.326176	0.000593	8.257321	0.001333	3.670685
104.084407	1.373689	1.328069	0.000591	8.269110	0.001329	3.675925
104.104409	1.373689	1.328274	0.000591	8.270385	0.001329	3.676493
104.124411	1.373689	1.324794	0.000594	8.248717	0.001335	3.666860
104.144413	1.373689	1.322991	0.000595	8.237493	0.001338	3.661870
104.164415	1.373689	1.317797	0.000599	8.205153	0.001348	3.647494
104.184417	1.373689	1.320654	0.000597	8.222939	0.001343	3.655401
104.204419	1.373689	1.320395	0.000597	8.221324	0.001343	3.654683
104.224422	1.373609	1.328220	0.000591	8.270051	0.001329	3.676344
104.244423	1.373689	1.330163	0.000589	8.282144	0.001325	3.681720
104.264425	1.373689	1.327082	0.000592	8.262961	0.001331	3.673192
104.284427	1.373689	1.328914	0.000590	8.274369	0.001327	3.678263
104.304430	1.373609	1.327065	0.000592	8.262857	0.001331	3.673146
104.324431	1.373689	1.326216	0.000592	8.257568	0.001332	3.670795
104.344433	1.373689	1.326601	0.000592	8.259966	0.001332	3.671861
104.364435	1.373689	1.331143	0.000588	8.288249	0.001323	3.684433
104.384437	1.373689	1.331716	0.000588	8.291816	0.001322	3.686019
104.404439	1.373689	1.326689	0.000592	8.260519	0.001332	3.672107
104.424441	1.373689	1.330558	0.000589	8.284608	0.001324	3.682815
104.444443	1.373689	1.331094	0.000588	8.287945	0.001323	3.684298
104.464445	1.373689	1.328649	0.000590	8.272721	0.001328	3.677531
104.484447	1.373689	1.323301	0.000595	8.239420	0.001338	3.662727
104.504449	1.373609	1.322631	0.000595	8.235248	0.001339	3.660873
104.524451	1.373689	1.325797	0.000593	8.254959	0.001333	3.669635
104.544453	1.373689	1.325210	0.000593	8.251310	0.001334	3.668013
[truncated: 1,002 more rows]
