# Supplementary material for: Stress relaxation in the presence of sudden strain bursts: Methodology and stress relaxation data of microcast aluminium microwires
Source: Data Brief. 2018 Nov 14;21:2134–41. doi: 10.1016/j.dib.2018.11.047 (PMC6265499; doi:10.1016/j.dib.2018.11.047)
Supplement: Supplementary file 2 — Supplementary material [file mmc2.zip › Data in brief/As-cast/Al4N/Al_20_r_14/Stress relaxation txt files/Al_20_r_14_Relaxcycle0003.txt]

Time[s]	Motordispl[�m]	Force[mN]	EngStrain	EngStress[MPa]	Shearstrain	Shearstress [MPa]
125.765575	1.714067	1.600802	0.000784	9.967259	0.001762	4.430815
125.765575	1.714067	1.599679	0.000784	9.960264	0.001764	4.427706
125.785577	1.719794	1.595087	0.000795	9.931672	0.001788	4.414996
125.825581	1.719874	1.608618	0.000784	10.015920	0.001764	4.452447
125.845583	1.719955	1.609180	0.000784	10.019424	0.001763	4.454005
125.865585	1.719955	1.606696	0.000786	10.003957	0.001767	4.447129
125.885587	1.719955	1.604724	0.000788	9.991676	0.001771	4.441670
125.905589	1.719955	1.611582	0.000782	10.034377	0.001758	4.460652
125.925591	1.719955	1.609965	0.000783	10.024308	0.001761	4.456176
125.945593	1.720035	1.610500	0.000783	10.027640	0.001761	4.457657
125.965595	1.719955	1.612632	0.000781	10.040918	0.001756	4.463560
125.985597	1.720035	1.612086	0.000782	10.037515	0.001758	4.462047
126.005599	1.719955	1.614576	0.000779	10.053021	0.001753	4.468940
126.025601	1.720035	1.612810	0.000781	10.042026	0.001756	4.464053
126.045603	1.720116	1.611304	0.000782	10.032647	0.001759	4.459883
126.065605	1.720035	1.614521	0.000780	10.052676	0.001753	4.468787
126.085607	1.720116	1.607689	0.000785	10.010138	0.001766	4.449877
126.105609	1.720035	1.609111	0.000784	10.018992	0.001763	4.453813
126.125611	1.720116	1.616793	0.000778	10.066824	0.001749	4.475076
126.145613	1.720197	1.609078	0.000784	10.018787	0.001764	4.453722
126.165615	1.720197	1.613502	0.000781	10.046330	0.001756	4.465966
126.185617	1.720197	1.614609	0.000780	10.053223	0.001753	4.469030
126.205619	1.720197	1.621212	0.000774	10.094337	0.001741	4.487307
126.225621	1.720197	1.626504	0.000770	10.127290	0.001732	4.501956
126.245623	1.720197	1.616611	0.000778	10.065688	0.001750	4.474571
126.265625	1.720197	1.625945	0.000770	10.123805	0.001733	4.500406
126.285627	1.720197	1.621124	0.000774	10.093790	0.001741	4.487063
126.305629	1.720277	1.623093	0.000773	10.106049	0.001738	4.492513
126.325631	1.720197	1.617703	0.000777	10.072491	0.001748	4.477595
126.345633	1.720197	1.617825	0.000777	10.073252	0.001748	4.477934
126.365635	1.720197	1.619188	0.000776	10.081733	0.001745	4.481704
126.385637	1.720277	1.619334	0.000776	10.082642	0.001745	4.482108
126.405639	1.720197	1.622851	0.000773	10.104541	0.001738	4.491842
126.425641	1.720277	1.615106	0.000779	10.056317	0.001753	4.470405
126.445643	1.720197	1.621914	0.000774	10.098707	0.001740	4.489249
126.465645	1.720277	1.624494	0.000772	10.114771	0.001735	4.496390
126.485647	1.720277	1.614176	0.000780	10.050527	0.001754	4.467831
126.505649	1.720197	1.619316	0.000776	10.082535	0.001745	4.482060
126.525651	1.720197	1.624588	0.000772	10.115357	0.001735	4.496651
126.545653	1.720197	1.616837	0.000778	10.067095	0.001749	4.475197
126.565655	1.720277	1.623317	0.000773	10.107445	0.001738	4.493134
126.585657	1.720277	1.623861	0.000772	10.110829	0.001737	4.494638
126.605659	1.720277	1.624226	0.000772	10.113107	0.001736	4.495650
126.625661	1.720197	1.620774	0.000775	10.091613	0.001742	4.486096
126.645663	1.720197	1.626492	0.000770	10.127211	0.001732	4.501920
126.665665	1.720277	1.626572	0.000770	10.127709	0.001732	4.502142
126.685667	1.720277	1.619650	0.000776	10.084613	0.001744	4.482984
126.705669	1.720277	1.625192	0.000771	10.119119	0.001734	4.498323
126.725671	1.720277	1.624336	0.000772	10.113788	0.001736	4.495953
126.745673	1.720277	1.627836	0.000769	10.135583	0.001729	4.505642
126.765675	1.720277	1.623257	0.000773	10.107073	0.001738	4.492968
126.785677	1.720277	1.631433	0.000766	10.157977	0.001723	4.515597
126.805679	1.720277	1.622450	0.000773	10.102044	0.001739	4.490733
126.825681	1.720277	1.616901	0.000778	10.067498	0.001749	4.475375
126.845683	1.720277	1.624359	0.000772	10.113931	0.001736	4.496017
126.865685	1.720277	1.625224	0.000771	10.119316	0.001734	4.498411
126.885687	1.720277	1.625120	0.000771	10.118672	0.001734	4.498125
126.905689	1.720277	1.623710	0.000772	10.109893	0.001737	4.494222
126.925691	1.720277	1.620777	0.000775	10.091630	0.001742	4.486103
126.945693	1.720277	1.618035	0.000777	10.074558	0.001747	4.478514
126.965695	1.720277	1.621159	0.000774	10.094006	0.001742	4.487159
126.985697	1.720277	1.624393	0.000772	10.114142	0.001736	4.496110
127.005699	1.720277	1.623346	0.000773	10.107623	0.001738	4.493213
127.025701	1.720277	1.620912	0.000775	10.092470	0.001742	4.486477
127.045703	1.720277	1.627579	0.000769	10.133981	0.001730	4.504930
127.065705	1.720277	1.622579	0.000773	10.102849	0.001739	4.491090
127.085707	1.720277	1.623975	0.000772	10.111544	0.001736	4.494956
127.105709	1.720277	1.623330	0.000773	10.107525	0.001738	4.493169
127.125711	1.720277	1.626223	0.000770	10.125541	0.001732	4.501178
127.145713	1.720277	1.630097	0.000767	10.149663	0.001725	4.511901
127.165715	1.720277	1.627335	0.000769	10.132465	0.001730	4.504256
127.185717	1.720277	1.624043	0.000772	10.111962	0.001736	4.495142
127.205719	1.720277	1.625162	0.000771	10.118930	0.001734	4.498239
127.225721	1.720277	1.627772	0.000769	10.135183	0.001729	4.505464
127.245723	1.720277	1.620646	0.000775	10.090817	0.001743	4.485742
127.265725	1.720197	1.623267	0.000773	10.107133	0.001738	4.492995
127.285727	1.720277	1.626610	0.000770	10.127948	0.001732	4.502248
127.305729	1.720277	1.621036	0.000775	10.093242	0.001742	4.486820
127.325731	1.720277	1.619368	0.000776	10.082856	0.001745	4.482203
127.345733	1.720277	1.617563	0.000777	10.071620	0.001748	4.477208
127.365735	1.720277	1.630006	0.000767	10.149090	0.001725	4.511646
127.385737	1.720277	1.624143	0.000772	10.112587	0.001736	4.495419
127.405739	1.720277	1.627814	0.000769	10.135446	0.001729	4.505581
127.425741	1.720277	1.623459	0.000773	10.108327	0.001737	4.493526
127.445743	1.720277	1.620653	0.000775	10.090861	0.001743	4.485761
127.465745	1.720277	1.619638	0.000776	10.084539	0.001744	4.482951
127.485747	1.720277	1.629690	0.000767	10.147125	0.001726	4.510773
127.505749	1.720197	1.626972	0.000770	10.130201	0.001731	4.503249
127.525751	1.720277	1.619747	0.000776	10.085216	0.001744	4.483252
127.545753	1.720277	1.614454	0.000780	10.052263	0.001754	4.468603
127.565755	1.720277	1.622541	0.000773	10.102613	0.001739	4.490986
127.585757	1.720277	1.626651	0.000770	10.128205	0.001732	4.502362
127.605759	1.720277	1.623459	0.000773	10.108330	0.001737	4.493527
127.625761	1.720277	1.631930	0.000766	10.161073	0.001722	4.516973
127.645763	1.720277	1.629338	0.000768	10.144935	0.001727	4.509799
127.665765	1.720277	1.622749	0.000773	10.103905	0.001739	4.491560
127.685767	1.720277	1.626033	0.000770	10.124358	0.001733	4.500652
127.705769	1.720277	1.625627	0.000771	10.121829	0.001733	4.499528
127.725771	1.720277	1.626301	0.000770	10.126023	0.001732	4.501392
127.745773	1.720277	1.625560	0.000771	10.121410	0.001734	4.499342
127.765775	1.720277	1.624618	0.000772	10.115543	0.001735	4.496734
127.785777	1.720277	1.628052	0.000769	10.136924	0.001729	4.506238
127.805779	1.720277	1.628275	0.000769	10.138315	0.001729	4.506856
127.825781	1.720277	1.625570	0.000771	10.121476	0.001733	4.499371
127.845783	1.720277	1.629994	0.000767	10.149019	0.001725	4.511615
127.865785	1.720277	1.627004	0.000770	10.130403	0.001731	4.503339
127.885787	1.720277	1.621544	0.000774	10.096404	0.001741	4.488226
127.905789	1.720197	1.627553	0.000769	10.133817	0.001730	4.504857
127.925791	1.720277	1.627822	0.000769	10.135498	0.001729	4.505604
127.945793	1.720277	1.624258	0.000772	10.113307	0.001736	4.495739
127.965795	1.720277	1.623322	0.000773	10.107478	0.001738	4.493148
127.985797	1.720277	1.626671	0.000770	10.128331	0.001731	4.502418
128.005799	1.720277	1.623124	0.000773	10.106243	0.001738	4.492599
128.025801	1.720277	1.624163	0.000772	10.112715	0.001736	4.495476
128.045803	1.720277	1.622746	0.000773	10.103889	0.001739	4.491553
128.065805	1.720277	1.628345	0.000769	10.138750	0.001728	4.507050
128.085807	1.720197	1.621104	0.000774	10.093664	0.001741	4.487007
128.105809	1.720277	1.628326	0.000769	10.138635	0.001728	4.506999
128.125811	1.720277	1.623425	0.000773	10.108116	0.001737	4.493432
128.145813	1.720277	1.624854	0.000771	10.117013	0.001735	4.497387
128.165815	1.720277	1.622962	0.000773	10.105233	0.001738	4.492150
128.185817	1.720277	1.625026	0.000771	10.118084	0.001734	4.497863
128.205819	1.720197	1.626341	0.000770	10.126272	0.001732	4.501503
128.225821	1.720277	1.628223	0.000769	10.137992	0.001729	4.506713
128.245823	1.720277	1.618914	0.000776	10.080030	0.001746	4.480947
128.265825	1.720277	1.623365	0.000773	10.107744	0.001738	4.493266
128.285827	1.720277	1.624882	0.000771	10.117189	0.001735	4.497465
128.305829	1.720277	1.629259	0.000768	10.144442	0.001727	4.509580
128.325831	1.720277	1.624589	0.000772	10.115363	0.001735	4.496653
128.345833	1.720277	1.625977	0.000771	10.124005	0.001733	4.500495
128.365835	1.720277	1.625420	0.000771	10.120539	0.001734	4.498955
128.385837	1.720277	1.630100	0.000767	10.149679	0.001725	4.511908
128.405839	1.720277	1.622859	0.000773	10.104593	0.001738	4.491866
128.425841	1.720277	1.625205	0.000771	10.119198	0.001734	4.498358
128.445843	1.720277	1.626828	0.000770	10.129305	0.001731	4.502851
128.465845	1.720277	1.623949	0.000772	10.111382	0.001736	4.494884
128.485847	1.720277	1.629229	0.000768	10.144256	0.001727	4.509497
128.505849	1.720277	1.623966	0.000772	10.111489	0.001736	4.494931
128.525851	1.720277	1.627523	0.000769	10.133634	0.001730	4.504775
128.545853	1.720277	1.625037	0.000771	10.118155	0.001734	4.497895
128.565855	1.720277	1.622468	0.000773	10.102159	0.001739	4.490784
128.585857	1.720277	1.626501	0.000770	10.127269	0.001732	4.501946
128.605859	1.720277	1.627140	0.000770	10.131246	0.001731	4.503714
128.625861	1.720277	1.625472	0.000771	10.120862	0.001734	4.499098
128.645863	1.720277	1.629020	0.000768	10.142955	0.001727	4.508919
128.665865	1.720277	1.626011	0.000770	10.124222	0.001733	4.500591
128.685867	1.720277	1.628553	0.000768	10.140048	0.001728	4.507627
128.705869	1.720277	1.627858	0.000769	10.135720	0.001729	4.505703
128.725871	1.720277	1.631579	0.000766	10.158888	0.001722	4.516002
128.745873	1.720277	1.625961	0.000771	10.123909	0.001733	4.500453
128.765875	1.720277	1.623162	0.000773	10.106482	0.001738	4.492705
128.785877	1.720277	1.625251	0.000771	10.119488	0.001734	4.498487
128.805879	1.720277	1.631303	0.000766	10.157172	0.001723	4.515239
128.825881	1.720277	1.631796	0.000766	10.160238	0.001722	4.516602
128.845883	1.720277	1.624426	0.000772	10.114350	0.001736	4.496203
128.865885	1.720277	1.618476	0.000777	10.077304	0.001747	4.479735
128.885887	1.720277	1.623440	0.000773	10.108212	0.001737	4.493474
128.905889	1.720277	1.619625	0.000776	10.084460	0.001744	4.482916
128.925891	1.720277	1.626658	0.000770	10.128249	0.001731	4.502382
128.945893	1.720277	1.625133	0.000771	10.118749	0.001734	4.498159
128.965895	1.720277	1.627899	0.000769	10.135977	0.001729	4.505817
128.985897	1.720277	1.621531	0.000774	10.096322	0.001741	4.488189
129.005899	1.720277	1.617351	0.000778	10.070301	0.001749	4.476622
129.025901	1.720277	1.621639	0.000774	10.096996	0.001741	4.488488
129.045903	1.720277	1.622279	0.000774	10.100984	0.001740	4.490262
129.065905	1.720277	1.618095	0.000777	10.074930	0.001747	4.478680
129.085907	1.720277	1.618829	0.000776	10.079502	0.001746	4.480712
129.105909	1.720277	1.616435	0.000778	10.064593	0.001750	4.474084
129.125911	1.720277	1.622386	0.000773	10.101650	0.001739	4.490557
129.145913	1.720277	1.629311	0.000768	10.144768	0.001727	4.509725
129.165915	1.720277	1.622505	0.000773	10.102392	0.001739	4.490887
129.185917	1.720277	1.627478	0.000769	10.133354	0.001730	4.504651
129.205919	1.720277	1.617293	0.000778	10.069937	0.001749	4.476460
129.225921	1.720277	1.623803	0.000772	10.110470	0.001737	4.494478
129.245923	1.720277	1.621996	0.000774	10.099221	0.001740	4.489478
129.265925	1.720277	1.623343	0.000773	10.107604	0.001738	4.493204
129.285927	1.720277	1.627705	0.000769	10.134764	0.001730	4.505278
129.305929	1.720277	1.624258	0.000772	10.113301	0.001736	4.495737
129.325931	1.720277	1.626343	0.000770	10.126283	0.001732	4.501508
129.345933	1.720277	1.619017	0.000776	10.080671	0.001746	4.481232
129.365935	1.720277	1.627180	0.000770	10.131498	0.001731	4.503826
129.385937	1.720277	1.622519	0.000773	10.102476	0.001739	4.490925
129.405939	1.720277	1.623649	0.000772	10.109515	0.001737	4.494054
129.425941	1.720277	1.621273	0.000774	10.094718	0.001741	4.487476
129.445943	1.720277	1.633472	0.000764	10.170674	0.001719	4.521241
129.465945	1.720277	1.629309	0.000768	10.144754	0.001727	4.509719
129.485947	1.720277	1.624947	0.000771	10.117591	0.001735	4.497644
129.505949	1.720277	1.629190	0.000768	10.144012	0.001727	4.509389
129.525951	1.720277	1.626068	0.000770	10.124575	0.001733	4.500748
129.545953	1.720277	1.623500	0.000773	10.108581	0.001737	4.493639
129.565955	1.720277	1.623228	0.000773	10.106890	0.001738	4.492887
129.585957	1.720277	1.624520	0.000772	10.114933	0.001735	4.496462
129.605959	1.720277	1.626609	0.000770	10.127942	0.001732	4.502245
129.625961	1.720277	1.627989	0.000769	10.136536	0.001729	4.506065
129.645963	1.720277	1.619320	0.000776	10.082560	0.001745	4.482071
129.665965	1.720277	1.617530	0.000777	10.071410	0.001748	4.477114
129.685967	1.720277	1.627443	0.000769	10.133133	0.001730	4.504553
129.705969	1.720277	1.628485	0.000768	10.139624	0.001728	4.507438
129.725971	1.720277	1.613771	0.000781	10.048005	0.001755	4.466710
129.745973	1.720277	1.624389	0.000772	10.114120	0.001736	4.496101
129.765975	1.720277	1.619089	0.000776	10.081120	0.001745	4.481431
129.785977	1.720197	1.625003	0.000771	10.117944	0.001734	4.497801
129.805979	1.720277	1.622490	0.000773	10.102298	0.001739	4.490846
129.825981	1.720277	1.627833	0.000769	10.135564	0.001729	4.505633
129.845983	1.720277	1.629410	0.000768	10.145381	0.001726	4.509997
129.865985	1.720277	1.618988	0.000776	10.080488	0.001746	4.481150
129.885987	1.720277	1.622113	0.000774	10.099950	0.001740	4.489802
129.905989	1.720277	1.621578	0.000774	10.096615	0.001741	4.488319
129.925991	1.720277	1.624449	0.000772	10.114495	0.001736	4.496267
129.945993	1.720277	1.621945	0.000774	10.098901	0.001740	4.489335
129.965995	1.720277	1.623883	0.000772	10.110969	0.001737	4.494700
129.985997	1.720277	1.622840	0.000773	10.104472	0.001739	4.491812
130.005999	1.720277	1.627445	0.000769	10.133149	0.001730	4.504560
130.026001	1.720277	1.615191	0.000779	10.056848	0.001753	4.470641
130.046003	1.720277	1.623750	0.000772	10.110142	0.001737	4.494332
130.066005	1.720277	1.625471	0.000771	10.120857	0.001734	4.499096
130.086007	1.720277	1.623071	0.000773	10.105915	0.001738	4.492453
130.106009	1.720277	1.620467	0.000775	10.089697	0.001743	4.485244
130.126011	1.720277	1.622180	0.000774	10.100368	0.001740	4.489988
130.146013	1.720277	1.613364	0.000781	10.045473	0.001756	4.465585
130.166015	1.720277	1.619789	0.000776	10.085481	0.001744	4.483370
130.186017	1.720277	1.622687	0.000773	10.103519	0.001739	4.491389
130.206019	1.720277	1.622949	0.000773	10.105151	0.001738	4.492114
130.226021	1.720277	1.625268	0.000771	10.119595	0.001734	4.498535
130.246023	1.720277	1.617466	0.000777	10.071015	0.001748	4.476939
130.266025	1.720277	1.628048	0.000769	10.136905	0.001729	4.506230
130.286027	1.720277	1.625457	0.000771	10.120772	0.001734	4.499058
130.306029	1.720277	1.624619	0.000772	10.115549	0.001735	4.496736
130.326031	1.720277	1.623194	0.000773	10.106679	0.001738	4.492793
130.346033	1.720277	1.623970	0.000772	10.111513	0.001736	4.494942
130.366035	1.720277	1.622527	0.000773	10.102528	0.001739	4.490948
130.386037	1.720277	1.622662	0.000773	10.103366	0.001739	4.491320
130.406039	1.720277	1.626851	0.000770	10.129450	0.001731	4.502916
130.426041	1.720277	1.623970	0.000772	10.111508	0.001736	4.494940
130.446043	1.720277	1.620294	0.000775	10.088624	0.001743	4.484767
130.466045	1.720277	1.622931	0.000773	10.105042	0.001738	4.492065
130.486047	1.720277	1.624924	0.000771	10.117449	0.001735	4.497581
130.506049	1.720277	1.625997	0.000771	10.124134	0.001733	4.500552
130.526051	1.720277	1.620589	0.000775	10.090458	0.001743	4.485582
130.546053	1.720277	1.623156	0.000773	10.106443	0.001738	4.492688
130.566055	1.720277	1.624170	0.000772	10.112756	0.001736	4.495495
130.586057	1.720277	1.630611	0.000767	10.152860	0.001724	4.513322
130.606059	1.720197	1.625362	0.000771	10.120178	0.001734	4.498794
130.626061	1.720277	1.629774	0.000767	10.147650	0.001726	4.511006
130.646063	1.720277	1.627333	0.000769	10.132451	0.001730	4.504250
130.666065	1.720277	1.625210	0.000771	10.119231	0.001734	4.498373
130.686067	1.720277	1.621096	0.000775	10.093617	0.001742	4.486987
130.706069	1.720277	1.620778	0.000775	10.091635	0.001742	4.486106
130.726071	1.720277	1.624625	0.000772	10.115590	0.001735	4.496754
130.746073	1.720277	1.625417	0.000771	10.120520	0.001734	4.498946
130.766075	1.720277	1.617794	0.000777	10.073055	0.001748	4.477846
130.786077	1.720277	1.623798	0.000772	10.110440	0.001737	4.494465
130.806079	1.720197	1.624473	0.000772	10.114643	0.001735	4.496333
130.826081	1.720197	1.625383	0.000771	10.120307	0.001734	4.498851
130.846083	1.720277	1.625920	0.000771	10.123652	0.001733	4.500338
130.866085	1.720277	1.620052	0.000775	10.087116	0.001744	4.484096
130.886087	1.720277	1.622061	0.000774	10.099624	0.001740	4.489657
130.906089	1.720197	1.617497	0.000777	10.071204	0.001748	4.477023
130.926091	1.720197	1.625159	0.000771	10.118913	0.001734	4.498232
130.946093	1.720277	1.615263	0.000779	10.057297	0.001752	4.470841
130.966095	1.720277	1.618862	0.000776	10.079705	0.001746	4.480802
130.986097	1.720277	1.616702	0.000778	10.066255	0.001750	4.474823
131.006099	1.720277	1.617447	0.000778	10.070898	0.001748	4.476887
131.026101	1.720277	1.616708	0.000778	10.066293	0.001750	4.474840
131.046103	1.720277	1.616033	0.000779	10.062093	0.001751	4.472973
131.066105	1.720277	1.621269	0.000774	10.094691	0.001741	4.487464
131.086107	1.720277	1.625927	0.000771	10.123693	0.001733	4.500356
131.106109	1.720277	1.625649	0.000771	10.121963	0.001733	4.499587
131.126111	1.720277	1.622115	0.000774	10.099963	0.001740	4.489808
131.146113	1.720277	1.622228	0.000774	10.100664	0.001740	4.490119
131.166115	1.720277	1.620193	0.000775	10.087994	0.001743	4.484487
131.186117	1.720277	1.622851	0.000773	10.104543	0.001739	4.491844
131.206119	1.720277	1.620050	0.000775	10.087105	0.001744	4.484091
131.226121	1.720277	1.617918	0.000777	10.073830	0.001748	4.478190
131.246123	1.720277	1.616769	0.000778	10.066673	0.001750	4.475009
131.266125	1.720277	1.614554	0.000780	10.052884	0.001754	4.468879
131.286127	1.720277	1.617346	0.000778	10.070265	0.001749	4.476606
131.306129	1.720277	1.614063	0.000780	10.049823	0.001755	4.467519
131.326131	1.720277	1.616872	0.000778	10.067317	0.001750	4.475295
131.346133	1.720277	1.623810	0.000772	10.110514	0.001737	4.494498
131.366135	1.720277	1.620689	0.000775	10.091082	0.001742	4.485860
131.386137	1.720277	1.618044	0.000777	10.074615	0.001747	4.478540
131.406139	1.720277	1.622319	0.000774	10.101231	0.001739	4.490371
131.426141	1.720277	1.615252	0.000779	10.057229	0.001752	4.470811
131.446143	1.720277	1.618325	0.000777	10.076365	0.001747	4.479317
131.466145	1.720277	1.619153	0.000776	10.081517	0.001745	4.481608
131.486147	1.720277	1.620735	0.000775	10.091370	0.001742	4.485988
131.506149	1.720277	1.619250	0.000776	10.082122	0.001745	4.481877
131.526151	1.720277	1.613824	0.000780	10.048337	0.001755	4.466858
131.546153	1.720277	1.616487	0.000778	10.064916	0.001750	4.474228
131.566155	1.720277	1.616294	0.000778	10.063720	0.001751	4.473696
131.586157	1.720277	1.616322	0.000778	10.063889	0.001751	4.473771
131.606159	1.720277	1.614109	0.000780	10.050111	0.001755	4.467646
131.626161	1.720277	1.619232	0.000776	10.082013	0.001745	4.481828
131.646163	1.720277	1.610684	0.000783	10.028784	0.001761	4.458166
131.666165	1.720277	1.616597	0.000778	10.065606	0.001750	4.474534
131.686167	1.720277	1.622454	0.000773	10.102071	0.001739	4.490745
131.706169	1.720277	1.616604	0.000778	10.065644	0.001750	4.474552
131.726171	1.720277	1.614612	0.000780	10.053245	0.001754	4.469040
131.746173	1.720277	1.620238	0.000775	10.088274	0.001743	4.484611
131.766175	1.720277	1.618197	0.000777	10.075568	0.001747	4.478963
131.786177	1.720277	1.616876	0.000778	10.067341	0.001750	4.475306
131.806179	1.720277	1.615101	0.000779	10.056287	0.001753	4.470392
131.826181	1.720277	1.614386	0.000780	10.051835	0.001754	4.468413
131.846183	1.720277	1.613625	0.000781	10.047097	0.001755	4.466306
131.866185	1.720277	1.614515	0.000780	10.052638	0.001754	4.468770
131.886187	1.720277	1.613566	0.000781	10.046732	0.001756	4.466145
131.906189	1.720277	1.616181	0.000779	10.063016	0.001751	4.473383
131.926191	1.720277	1.620129	0.000775	10.087597	0.001744	4.484311
131.946193	1.720277	1.608568	0.000785	10.015614	0.001765	4.452311
131.966195	1.720277	1.617162	0.000778	10.069118	0.001749	4.476096
131.986197	1.720277	1.615897	0.000779	10.061247	0.001751	4.472597
132.006199	1.720277	1.614223	0.000780	10.050823	0.001754	4.467963
132.026201	1.720277	1.613047	0.000781	10.043499	0.001757	4.464707
132.046203	1.720277	1.611098	0.000783	10.031366	0.001760	4.459314
132.066205	1.720277	1.618887	0.000776	10.079863	0.001746	4.480873
132.086207	1.720277	1.618583	0.000777	10.077966	0.001746	4.480029
132.106209	1.720277	1.615897	0.000779	10.061247	0.001751	4.472597
132.126211	1.720277	1.612605	0.000781	10.040745	0.001757	4.463483
132.146213	1.720277	1.609272	0.000784	10.019994	0.001764	4.454258
132.166215	1.720277	1.616180	0.000779	10.063008	0.001751	4.473380
132.186217	1.720277	1.619917	0.000775	10.086278	0.001744	4.483724
132.206219	1.720277	1.614392	0.000780	10.051874	0.001754	4.468430
132.226221	1.720277	1.611610	0.000782	10.034553	0.001759	4.460730
132.246223	1.720277	1.615666	0.000779	10.059805	0.001752	4.471956
132.266225	1.720277	1.616657	0.000778	10.065975	0.001750	4.474699
132.286227	1.720277	1.615193	0.000779	10.056862	0.001753	4.470647
132.306229	1.720277	1.610919	0.000783	10.030252	0.001760	4.458818
132.326231	1.720277	1.614234	0.000780	10.050891	0.001754	4.467993
132.346233	1.720277	1.614371	0.000780	10.051742	0.001754	4.468372
132.366235	1.720277	1.610828	0.000783	10.029685	0.001761	4.458566
132.386237	1.720277	1.620243	0.000775	10.088306	0.001743	4.484626
132.406239	1.720277	1.617845	0.000777	10.073375	0.001748	4.477988
132.426241	1.720277	1.614366	0.000780	10.051710	0.001754	4.468357
132.446243	1.720277	1.611955	0.000782	10.036699	0.001759	4.461684
132.466245	1.720277	1.611011	0.000783	10.030821	0.001760	4.459071
132.486247	1.720277	1.613554	0.000781	10.046659	0.001756	4.466112
132.506249	1.720277	1.616785	0.000778	10.066775	0.001750	4.475054
132.526251	1.720277	1.615252	0.000779	10.057226	0.001753	4.470809
132.546253	1.720277	1.610327	0.000783	10.026564	0.001762	4.457179
132.566255	1.720277	1.617029	0.000778	10.068294	0.001749	4.475730
132.586257	1.720277	1.614016	0.000780	10.049536	0.001755	4.467391
132.606259	1.720277	1.611458	0.000782	10.033605	0.001759	4.460309
132.626261	1.720277	1.607619	0.000786	10.009700	0.001767	4.449682
132.646263	1.720277	1.615283	0.000779	10.057420	0.001752	4.470896
132.666265	1.720277	1.611110	0.000783	10.031440	0.001760	4.459347
132.686267	1.720277	1.615569	0.000779	10.059205	0.001752	4.471689
132.706269	1.720277	1.613681	0.000781	10.047447	0.001755	4.466462
132.726271	1.720277	1.616275	0.000778	10.063596	0.001751	4.473641
132.746273	1.720277	1.608962	0.000784	10.018067	0.001764	4.453402
132.766275	1.720277	1.617390	0.000778	10.070539	0.001749	4.476727
132.786277	1.720277	1.615344	0.000779	10.057804	0.001752	4.471066
132.806279	1.720277	1.612275	0.000782	10.038692	0.001758	4.462570
132.826281	1.720277	1.614201	0.000780	10.050686	0.001754	4.467902
132.846283	1.720277	1.617764	0.000777	10.072869	0.001748	4.477763
132.866285	1.720277	1.612860	0.000781	10.042336	0.001757	4.464190
132.886287	1.720277	1.617303	0.000778	10.070000	0.001749	4.476488
132.906289	1.720277	1.613334	0.000781	10.045284	0.001756	4.465501
132.926291	1.720277	1.616338	0.000778	10.063993	0.001750	4.473818
132.946293	1.720277	1.613046	0.000781	10.043494	0.001757	4.464705
132.966295	1.720277	1.613303	0.000781	10.045095	0.001756	4.465417
132.986297	1.720277	1.612507	0.000782	10.040137	0.001758	4.463213
133.006299	1.720277	1.618194	0.000777	10.075546	0.001747	4.478953
133.026301	1.720277	1.613535	0.000781	10.046541	0.001756	4.466059
133.046303	1.720277	1.611744	0.000782	10.035388	0.001759	4.461101
133.066305	1.720277	1.611853	0.000782	10.036064	0.001759	4.461402
133.086307	1.720277	1.616063	0.000779	10.062280	0.001751	4.473056
133.106309	1.720277	1.619497	0.000776	10.083658	0.001745	4.482559
133.126311	1.720277	1.611869	0.000782	10.036168	0.001759	4.461448
133.146313	1.720277	1.618505	0.000777	10.077484	0.001747	4.479815
133.166315	1.720277	1.622592	0.000773	10.102928	0.001739	4.491126
133.186317	1.720277	1.614519	0.000780	10.052662	0.001754	4.468781
133.206319	1.720277	1.618158	0.000777	10.075322	0.001747	4.478854
133.226321	1.720277	1.610595	0.000783	10.028234	0.001761	4.457921
133.246323	1.720277	1.608679	0.000785	10.016301	0.001765	4.452617
133.266325	1.720277	1.617182	0.000778	10.069244	0.001749	4.476152
133.286327	1.720277	1.618814	0.000776	10.079406	0.001746	4.480669
133.306329	1.720277	1.613267	0.000781	10.044868	0.001756	4.465316
133.326331	1.720277	1.614641	0.000780	10.053426	0.001754	4.469120
133.346333	1.720277	1.611878	0.000782	10.036223	0.001759	4.461473
133.366335	1.720277	1.617617	0.000777	10.071957	0.001748	4.477358
133.386337	1.720277	1.616739	0.000778	10.066485	0.001750	4.474925
133.406339	1.720277	1.611176	0.000783	10.031848	0.001760	4.459528
133.426341	1.720277	1.612926	0.000781	10.042749	0.001757	4.464374
133.446343	1.720277	1.612155	0.000782	10.037945	0.001758	4.462238
133.466345	1.720277	1.617654	0.000777	10.072182	0.001748	4.477458
133.486347	1.720277	1.612199	0.000782	10.038218	0.001758	4.462360
133.506349	1.720277	1.620118	0.000775	10.087526	0.001744	4.484279
133.526351	1.720277	1.616116	0.000779	10.062611	0.001751	4.473203
133.546353	1.720277	1.617960	0.000777	10.074090	0.001748	4.478306
133.566355	1.720277	1.616284	0.000778	10.063657	0.001751	4.473668
133.586357	1.720277	1.612433	0.000782	10.039678	0.001758	4.463008
133.606359	1.720277	1.606354	0.000787	10.001827	0.001769	4.446182
133.626361	1.720277	1.612399	0.000782	10.039464	0.001758	4.462913
133.646363	1.720277	1.615496	0.000779	10.058745	0.001752	4.471485
133.666365	1.720277	1.609883	0.000784	10.023796	0.001762	4.455949
133.686367	1.720277	1.607257	0.000786	10.007447	0.001767	4.448681
133.706369	1.720277	1.613378	0.000781	10.045563	0.001756	4.465625
133.726371	1.720277	1.614336	0.000780	10.051523	0.001754	4.468274
133.746373	1.720277	1.618615	0.000777	10.078166	0.001746	4.480118
133.766375	1.720277	1.617517	0.000777	10.071330	0.001748	4.477079
133.786377	1.720277	1.609420	0.000784	10.020916	0.001763	4.454668
133.806379	1.720277	1.609322	0.000784	10.020309	0.001763	4.454398
133.826381	1.720277	1.615702	0.000779	10.060029	0.001752	4.472055
133.846383	1.720277	1.611846	0.000782	10.036023	0.001759	4.461384
133.866385	1.720277	1.616796	0.000778	10.066843	0.001750	4.475085
133.886387	1.720277	1.609049	0.000784	10.018606	0.001764	4.453641
133.906389	1.720277	1.617720	0.000777	10.072595	0.001748	4.477641
133.926391	1.720277	1.614012	0.000780	10.049506	0.001755	4.467377
133.946393	1.720277	1.612909	0.000781	10.042642	0.001757	4.464326
133.966395	1.720277	1.615262	0.000779	10.057289	0.001752	4.470837
133.986397	1.720277	1.613350	0.000781	10.045386	0.001756	4.465546
134.006399	1.720277	1.614585	0.000780	10.053076	0.001754	4.468964
134.026401	1.720277	1.610880	0.000783	10.030008	0.001761	4.458710
134.046403	1.720277	1.609549	0.000784	10.021719	0.001763	4.455025
134.066405	1.720277	1.611436	0.000782	10.033471	0.001760	4.460250
134.086407	1.720277	1.616598	0.000778	10.065611	0.001750	4.474537
134.106409	1.720277	1.609195	0.000784	10.019518	0.001764	4.454047
134.126411	1.720277	1.619577	0.000776	10.084156	0.001745	4.482781
134.146413	1.720277	1.615084	0.000779	10.056183	0.001753	4.470346
134.166415	1.720277	1.624779	0.000771	10.116548	0.001735	4.497180
134.186417	1.720277	1.614950	0.000780	10.055348	0.001753	4.469974
134.206419	1.720277	1.611966	0.000782	10.036767	0.001759	4.461715
134.226421	1.720277	1.620613	0.000775	10.090611	0.001743	4.485650
134.246423	1.720277	1.623158	0.000773	10.106454	0.001738	4.492693
134.266425	1.720277	1.615078	0.000779	10.056147	0.001753	4.470330
134.286427	1.720277	1.613093	0.000781	10.043784	0.001756	4.464834
134.306429	1.720277	1.614970	0.000780	10.055471	0.001753	4.470029
134.326431	1.720277	1.613940	0.000780	10.049057	0.001755	4.467178
134.346433	1.720277	1.611406	0.000782	10.033282	0.001760	4.460166
134.366435	1.720277	1.614420	0.000780	10.052046	0.001754	4.468507
134.386437	1.720277	1.610003	0.000784	10.024544	0.001762	4.456281
134.406439	1.720277	1.615708	0.000779	10.060068	0.001752	4.472073
134.426441	1.720277	1.615098	0.000779	10.056270	0.001753	4.470385
134.446443	1.720277	1.616677	0.000778	10.066101	0.001750	4.474755
134.466445	1.720277	1.614719	0.000780	10.053911	0.001753	4.469336
134.486447	1.720277	1.618139	0.000777	10.075204	0.001747	4.478801
134.506449	1.720277	1.607269	0.000786	10.007524	0.001767	4.448715
134.526451	1.720277	1.616336	0.000778	10.063977	0.001751	4.473810
134.546453	1.720277	1.613682	0.000781	10.047455	0.001755	4.466466
134.566455	1.720277	1.610503	0.000783	10.027657	0.001761	4.457665
134.586457	1.720277	1.623507	0.000773	10.108625	0.001737	4.493658
134.606459	1.720277	1.615490	0.000779	10.058710	0.001752	4.471469
134.626461	1.720277	1.609656	0.000784	10.022387	0.001763	4.455322
134.646463	1.720277	1.609529	0.000784	10.021593	0.001763	4.454969
134.666465	1.720277	1.615795	0.000779	10.060607	0.001752	4.472312
134.686467	1.720277	1.615437	0.000779	10.058378	0.001752	4.471322
134.706469	1.720277	1.614665	0.000780	10.053571	0.001754	4.469185
134.726471	1.720277	1.619399	0.000776	10.083053	0.001745	4.482290
134.746473	1.720277	1.619211	0.000776	10.081878	0.001745	4.481768
134.766475	1.720277	1.614983	0.000780	10.055553	0.001753	4.470066
134.786477	1.720277	1.612512	0.000782	10.040168	0.001758	4.463226
134.806479	1.720277	1.614191	0.000780	10.050625	0.001754	4.467875
134.826481	1.720277	1.611401	0.000782	10.033252	0.001760	4.460152
134.846483	1.720277	1.614957	0.000780	10.055392	0.001753	4.469994
134.866485	1.720277	1.611753	0.000782	10.035440	0.001759	4.461125
134.886487	1.720277	1.614348	0.000780	10.051597	0.001754	4.468307
134.906489	1.720277	1.611611	0.000782	10.034555	0.001759	4.460731
134.926491	1.720277	1.614335	0.000780	10.051518	0.001754	4.468272
134.946493	1.720277	1.610796	0.000783	10.029485	0.001761	4.458478
134.966495	1.720277	1.607126	0.000786	10.006634	0.001767	4.448319
134.986497	1.720277	1.604916	0.000788	9.992875	0.001772	4.442203
135.006499	1.720277	1.609854	0.000784	10.023616	0.001762	4.455868
135.026501	1.720277	1.619222	0.000776	10.081950	0.001745	4.481800
135.046503	1.720277	1.617162	0.000778	10.069121	0.001749	4.476097
135.066505	1.720277	1.612577	0.000781	10.040576	0.001757	4.463408
135.086507	1.720277	1.612150	0.000782	10.037915	0.001758	4.462225
135.106509	1.720277	1.616079	0.000779	10.062375	0.001751	4.473098
135.126511	1.720277	1.612012	0.000782	10.037055	0.001758	4.461843
135.146513	1.720277	1.610237	0.000783	10.026000	0.001762	4.456928
135.166515	1.720277	1.616471	0.000778	10.064817	0.001750	4.474184
135.186517	1.720277	1.614516	0.000780	10.052649	0.001754	4.468774
135.206519	1.720277	1.615423	0.000779	10.058294	0.001752	4.471284
135.226521	1.720277	1.614421	0.000780	10.052054	0.001754	4.468510
135.246523	1.720277	1.619110	0.000776	10.081249	0.001745	4.481488
135.266525	1.720277	1.609922	0.000784	10.024043	0.001762	4.456058
135.286527	1.720277	1.612952	0.000781	10.042911	0.001757	4.464446
135.306529	1.720277	1.613007	0.000781	10.043250	0.001757	4.464597
135.326531	1.720277	1.615842	0.000779	10.060900	0.001751	4.472442
135.346533	1.720277	1.615755	0.000779	10.060360	0.001752	4.472203
135.366535	1.720277	1.610357	0.000783	10.026748	0.001762	4.457261
135.386537	1.720277	1.614795	0.000780	10.054384	0.001753	4.469546
135.406539	1.720277	1.614383	0.000780	10.051819	0.001754	4.468406
135.426541	1.720277	1.621770	0.000774	10.097811	0.001740	4.488851
135.446543	1.720277	1.617110	0.000778	10.068798	0.001749	4.475953
135.466545	1.720277	1.621628	0.000774	10.096930	0.001741	4.488459
135.486547	1.720277	1.617180	0.000778	10.069233	0.001749	4.476147
135.506549	1.720277	1.610867	0.000783	10.029929	0.001761	4.458675
135.526551	1.720277	1.612621	0.000781	10.040849	0.001757	4.463529
135.546553	1.720277	1.604177	0.000788	9.988273	0.001773	4.440157
135.566555	1.720277	1.608090	0.000785	10.012632	0.001766	4.450986
135.586557	1.720277	1.608961	0.000784	10.018056	0.001764	4.453397
135.606559	1.720277	1.612619	0.000781	10.040836	0.001757	4.463523
135.626561	1.720277	1.606593	0.000786	10.003313	0.001768	4.446843
135.646563	1.720197	1.607762	0.000785	10.010590	0.001766	4.450078
135.666565	1.720277	1.609385	0.000784	10.020700	0.001763	4.454572
135.686567	1.720277	1.609676	0.000784	10.022510	0.001763	4.455377
135.706569	1.720277	1.611702	0.000782	10.035122	0.001759	4.460983
135.726571	1.720277	1.609911	0.000784	10.023974	0.001762	4.456028
135.746573	1.720277	1.609386	0.000784	10.020703	0.001763	4.454573
135.766575	1.720277	1.617183	0.000778	10.069255	0.001749	4.476157
135.786577	1.720277	1.608946	0.000784	10.017963	0.001764	4.453355
135.806579	1.720277	1.608245	0.000785	10.013599	0.001765	4.451415
135.826581	1.720277	1.611452	0.000782	10.033570	0.001759	4.460293
135.846583	1.720277	1.609992	0.000784	10.024475	0.001762	4.456250
135.866585	1.720277	1.618895	0.000776	10.079910	0.001746	4.480893
135.885587	1.720277	1.607054	0.000786	10.006182	0.001768	4.448119
135.905589	1.720277	1.609686	0.000784	10.022573	0.001763	4.455405
135.925591	1.720277	1.609929	0.000784	10.024087	0.001762	4.456078
135.945593	1.720277	1.613084	0.000781	10.043732	0.001756	4.464811
135.965595	1.720277	1.610379	0.000783	10.026887	0.001761	4.457323
135.985597	1.720277	1.614926	0.000780	10.055197	0.001753	4.469908
136.005599	1.720277	1.612042	0.000782	10.037244	0.001758	4.461927
136.025601	1.720277	1.608225	0.000785	10.013478	0.001765	4.451362
136.045603	1.720277	1.611281	0.000783	10.032502	0.001760	4.459819
136.065605	1.720277	1.612065	0.000782	10.037386	0.001758	4.461990
136.085607	1.720277	1.610394	0.000783	10.026980	0.001761	4.457364
136.105609	1.720277	1.613386	0.000781	10.045613	0.001756	4.465647
136.125611	1.720277	1.608207	0.000785	10.013366	0.001765	4.451312
136.145613	1.720277	1.613140	0.000781	10.044080	0.001756	4.464965
136.165615	1.720277	1.611369	0.000782	10.033050	0.001760	4.460062
136.185617	1.720277	1.611480	0.000782	10.033745	0.001759	4.460371
136.205619	1.720277	1.615498	0.000779	10.058759	0.001752	4.471491
136.225621	1.720277	1.610122	0.000784	10.025286	0.001762	4.456611
136.245623	1.720277	1.601667	0.000790	9.972641	0.001778	4.433208
136.265625	1.720277	1.609615	0.000784	10.022132	0.001763	4.455209
136.285627	1.720277	1.605666	0.000787	9.997545	0.001770	4.444279
136.305629	1.720277	1.613115	0.000781	10.043921	0.001756	4.464895
136.325631	1.720277	1.609145	0.000784	10.019205	0.001764	4.453908
136.345633	1.720277	1.610411	0.000783	10.027087	0.001761	4.457411
136.365635	1.720277	1.606946	0.000786	10.005512	0.001768	4.447820
136.385637	1.720277	1.611839	0.000782	10.035979	0.001759	4.461364
136.405639	1.720277	1.611196	0.000783	10.031974	0.001760	4.459584
136.425641	1.720277	1.609684	0.000784	10.022559	0.001763	4.455399
136.445643	1.720277	1.605083	0.000788	9.993912	0.001771	4.442664
136.465645	1.720277	1.606806	0.000786	10.004638	0.001768	4.447432
136.485647	1.720277	1.603702	0.000789	9.985316	0.001774	4.438843
136.505649	1.720277	1.601146	0.000791	9.969399	0.001778	4.431767
136.525651	1.720277	1.608762	0.000785	10.016818	0.001764	4.452847
136.545653	1.720197	1.610751	0.000783	10.029203	0.001761	4.458352
136.565655	1.720277	1.606079	0.000787	10.000113	0.001769	4.445421
136.585657	1.720277	1.608251	0.000785	10.013640	0.001765	4.451434
136.605659	1.720277	1.607108	0.000786	10.006519	0.001768	4.448268
136.625661	1.720277	1.612358	0.000782	10.039209	0.001758	4.462800
136.645663	1.720277	1.607620	0.000786	10.009706	0.001767	4.449685
136.665665	1.720277	1.608487	0.000785	10.015107	0.001765	4.452086
136.685667	1.720277	1.608170	0.000785	10.013131	0.001766	4.451207
136.705669	1.720277	1.602014	0.000790	9.974801	0.001777	4.434168
136.725671	1.720277	1.608805	0.000785	10.017086	0.001764	4.452966
136.745673	1.720277	1.612374	0.000782	10.039311	0.001758	4.462845
136.765675	1.720277	1.617062	0.000778	10.068500	0.001749	4.475821
136.785677	1.720277	1.608827	0.000785	10.017223	0.001764	4.453027
136.805679	1.720277	1.614544	0.000780	10.052818	0.001754	4.468850
136.825681	1.720277	1.615985	0.000779	10.061795	0.001751	4.472840
136.845683	1.720277	1.612138	0.000782	10.037838	0.001758	4.462191
136.865685	1.720277	1.613631	0.000781	10.047135	0.001755	4.466323
136.885687	1.720277	1.607940	0.000785	10.011704	0.001766	4.450573
136.905689	1.720277	1.602995	0.000789	9.980911	0.001775	4.436885
136.925691	1.720277	1.605800	0.000787	9.998377	0.001770	4.444649
136.945693	1.720277	1.601861	0.000790	9.973851	0.001777	4.433746
136.965695	1.720277	1.605849	0.000787	9.998684	0.001770	4.444785
136.985697	1.720277	1.610007	0.000784	10.024574	0.001762	4.456294
137.005699	1.720277	1.607392	0.000786	10.008288	0.001767	4.449054
137.025701	1.720277	1.613355	0.000781	10.045418	0.001756	4.465560
137.045703	1.720277	1.605985	0.000787	9.999527	0.001770	4.445160
137.065705	1.720277	1.611871	0.000782	10.036176	0.001759	4.461452
137.085707	1.720277	1.609786	0.000784	10.023194	0.001763	4.455681
137.105709	1.720277	1.607720	0.000785	10.010333	0.001766	4.449964
137.125711	1.720277	1.603250	0.000789	9.982502	0.001775	4.437592
137.145713	1.720277	1.603033	0.000789	9.981149	0.001775	4.436990
137.165715	1.720277	1.607810	0.000785	10.010891	0.001766	4.450212
137.185717	1.720277	1.611825	0.000782	10.035891	0.001759	4.461325
137.205719	1.720277	1.608817	0.000785	10.017163	0.001764	4.453000
137.225721	1.720277	1.613759	0.000781	10.047932	0.001755	4.466678
137.245723	1.720277	1.614442	0.000780	10.052183	0.001754	4.468568
137.265725	1.720277	1.618251	0.000777	10.075905	0.001747	4.479113
137.285727	1.720277	1.613295	0.000781	10.045046	0.001756	4.465395
137.305729	1.720277	1.611923	0.000782	10.036502	0.001759	4.461597
137.325731	1.720277	1.613530	0.000781	10.046508	0.001756	4.466045
137.345733	1.720277	1.615161	0.000779	10.056665	0.001753	4.470560
137.365735	1.720277	1.609949	0.000784	10.024207	0.001762	4.456131
137.385737	1.720277	1.615387	0.000779	10.058069	0.001752	4.471184
137.405739	1.720277	1.615682	0.000779	10.059906	0.001752	4.472001
137.425741	1.720277	1.614907	0.000780	10.055080	0.001753	4.469855
137.445743	1.720277	1.609886	0.000784	10.023818	0.001762	4.455958
137.465745	1.720277	1.611557	0.000782	10.034224	0.001759	4.460584
137.485747	1.720277	1.610404	0.000783	10.027041	0.001761	4.457391
137.505749	1.720197	1.610444	0.000783	10.027290	0.001761	4.457502
137.525751	1.720277	1.613619	0.000781	10.047058	0.001756	4.466289
137.545753	1.720277	1.609992	0.000784	10.024478	0.001762	4.456252
137.565755	1.720277	1.605387	0.000787	9.995804	0.001771	4.443505
137.585757	1.720277	1.606785	0.000786	10.004507	0.001768	4.447374
137.605759	1.720277	1.611413	0.000782	10.033323	0.001760	4.460184
137.625761	1.720277	1.616239	0.000778	10.063372	0.001751	4.473541
137.645763	1.720277	1.615466	0.000779	10.058559	0.001752	4.471402
137.665765	1.720277	1.617416	0.000778	10.070703	0.001749	4.476801
137.685767	1.720277	1.610425	0.000783	10.027175	0.001761	4.457450
137.705769	1.720277	1.614165	0.000780	10.050458	0.001755	4.467801
137.725771	1.720277	1.619251	0.000776	10.082130	0.001745	4.481880
137.745773	1.720277	1.612357	0.000782	10.039204	0.001758	4.462798
137.765775	1.720277	1.620286	0.000775	10.088572	0.001743	4.484744
137.785777	1.720277	1.606380	0.000787	10.001991	0.001769	4.446255
137.805779	1.720277	1.606824	0.000786	10.004751	0.001768	4.447482
137.825781	1.720277	1.608241	0.000785	10.013577	0.001765	4.451406
137.845783	1.720277	1.613752	0.000781	10.047890	0.001755	4.466659
137.865785	1.720277	1.612305	0.000782	10.038881	0.001758	4.462654
137.885787	1.720277	1.611221	0.000783	10.032130	0.001760	4.459653
137.905789	1.720277	1.607945	0.000785	10.011732	0.001766	4.450585
137.925791	1.720277	1.611014	0.000783	10.030840	0.001760	4.459080
137.945793	1.720277	1.615930	0.000779	10.061450	0.001751	4.472687
137.965795	1.720277	1.612330	0.000782	10.039034	0.001758	4.462722
137.985797	1.720277	1.614881	0.000780	10.054918	0.001753	4.469783
138.005799	1.720277	1.614482	0.000780	10.052435	0.001754	4.468680
138.025801	1.720277	1.616022	0.000779	10.062022	0.001751	4.472941
138.045803	1.720277	1.615239	0.000779	10.057149	0.001753	4.470775
138.065805	1.720277	1.615230	0.000779	10.057094	0.001753	4.470751
138.085807	1.720277	1.615880	0.000779	10.061138	0.001751	4.472548
138.105809	1.720277	1.616047	0.000779	10.062178	0.001751	4.473011
138.125811	1.720277	1.613679	0.000781	10.047436	0.001755	4.466457
138.145813	1.720277	1.616876	0.000778	10.067339	0.001750	4.475305
138.165815	1.720277	1.614412	0.000780	10.051997	0.001754	4.468485
138.185817	1.720277	1.609641	0.000784	10.022293	0.001763	4.455281
138.205819	1.720277	1.616498	0.000778	10.064990	0.001750	4.474261
138.225821	1.720277	1.609083	0.000784	10.018819	0.001764	4.453736
138.245823	1.720277	1.607300	0.000786	10.007718	0.001767	4.448801
138.265825	1.720277	1.612008	0.000782	10.037028	0.001758	4.461830
138.285827	1.720277	1.609215	0.000784	10.019638	0.001764	4.454100
138.305829	1.720277	1.608441	0.000785	10.014822	0.001765	4.451959
138.325831	1.720277	1.607744	0.000785	10.010478	0.001766	4.450028
138.345833	1.720277	1.612692	0.000781	10.041290	0.001757	4.463725
138.365835	1.720277	1.613925	0.000780	10.048964	0.001755	4.467136
138.385837	1.720277	1.608001	0.000785	10.012079	0.001766	4.450740
138.405839	1.720277	1.612852	0.000781	10.042287	0.001757	4.464168
138.425841	1.720277	1.612364	0.000782	10.039248	0.001758	4.462817
138.445843	1.720277	1.604930	0.000788	9.992957	0.001772	4.442239
138.465845	1.720277	1.613703	0.000781	10.047581	0.001755	4.466522
138.485847	1.720277	1.607271	0.000786	10.007535	0.001767	4.448720
138.505849	1.720277	1.607478	0.000786	10.008824	0.001767	4.449293
138.525851	1.720277	1.608195	0.000785	10.013289	0.001765	4.451278
138.545853	1.720277	1.611065	0.000783	10.031158	0.001760	4.459221
138.565855	1.720277	1.613886	0.000780	10.048723	0.001755	4.467029
138.585857	1.720277	1.607525	0.000786	10.009114	0.001767	4.449422
138.605859	1.720277	1.614859	0.000780	10.054781	0.001753	4.469723
138.625861	1.720277	1.609366	0.000784	10.020580	0.001763	4.454519
138.645863	1.720277	1.614256	0.000780	10.051028	0.001754	4.468054
138.665865	1.720277	1.605403	0.000787	9.995903	0.001771	4.443549
138.685867	1.720277	1.611880	0.000782	10.036231	0.001759	4.461476
138.705869	1.720277	1.604894	0.000788	9.992738	0.001772	4.442142
138.725871	1.720277	1.606861	0.000786	10.004981	0.001768	4.447584
138.745873	1.720277	1.602132	0.000790	9.975537	0.001777	4.434496
138.765875	1.720277	1.614272	0.000780	10.051126	0.001754	4.468098
138.785877	1.720277	1.610894	0.000783	10.030096	0.001761	4.458749
138.805879	1.720277	1.615085	0.000779	10.056188	0.001753	4.470348
138.825881	1.720277	1.607168	0.000786	10.006897	0.001767	4.448436
138.845883	1.720277	1.606452	0.000787	10.002437	0.001769	4.446454
138.865885	1.720277	1.609574	0.000784	10.021875	0.001763	4.455094
138.885887	1.720277	1.606899	0.000786	10.005222	0.001768	4.447691
138.905889	1.720277	1.610844	0.000783	10.029784	0.001761	4.458610
138.925891	1.720277	1.621740	0.000774	10.097625	0.001741	4.488768
138.945893	1.720277	1.612662	0.000781	10.041101	0.001757	4.463641
138.965895	1.720277	1.614725	0.000780	10.053946	0.001753	4.469351
138.985897	1.720277	1.610940	0.000783	10.030383	0.001760	4.458877
139.005899	1.720277	1.609859	0.000784	10.023651	0.001762	4.455884
139.025901	1.720277	1.613198	0.000781	10.044438	0.001756	4.465125
139.045903	1.720277	1.613013	0.000781	10.043286	0.001757	4.464612
139.065905	1.720277	1.614392	0.000780	10.051874	0.001754	4.468430
139.085907	1.720277	1.612197	0.000782	10.038207	0.001758	4.462355
139.105909	1.720277	1.612904	0.000781	10.042610	0.001757	4.464312
139.125911	1.720277	1.610912	0.000783	10.030205	0.001760	4.458798
139.145913	1.720277	1.614829	0.000780	10.054595	0.001753	4.469640
139.165915	1.720197	1.617338	0.000777	10.070219	0.001748	4.476585
139.185917	1.720277	1.615080	0.000779	10.056155	0.001753	4.470333
139.205919	1.720277	1.606589	0.000786	10.003289	0.001768	4.446832
139.225921	1.720277	1.611653	0.000782	10.034818	0.001759	4.460848
139.245923	1.720277	1.613822	0.000780	10.048323	0.001755	4.466852
139.265925	1.720277	1.611171	0.000783	10.031818	0.001760	4.459514
139.285927	1.720277	1.614873	0.000780	10.054869	0.001753	4.469761
139.305929	1.720277	1.606545	0.000786	10.003018	0.001769	4.446712
139.325931	1.720277	1.614364	0.000780	10.051701	0.001754	4.468353
139.345933	1.720277	1.609812	0.000784	10.023356	0.001763	4.455753
139.365935	1.720277	1.610348	0.000783	10.026693	0.001762	4.457236
139.385937	1.720277	1.605716	0.000787	9.997852	0.001770	4.444415
139.405939	1.720277	1.613923	0.000780	10.048955	0.001755	4.467133
139.425941	1.720277	1.608275	0.000785	10.013785	0.001765	4.451498
139.445943	1.720277	1.610078	0.000784	10.025015	0.001762	4.456490
139.465945	1.720277	1.615479	0.000779	10.058644	0.001752	4.471440
139.485947	1.720277	1.610254	0.000783	10.026110	0.001762	4.456977
139.505949	1.720277	1.605695	0.000787	9.997720	0.001770	4.444357
139.525951	1.720277	1.608412	0.000785	10.014642	0.001765	4.451879
139.545953	1.720277	1.608188	0.000785	10.013248	0.001766	4.451260
139.565955	1.720277	1.612313	0.000782	10.038927	0.001758	4.462675
139.585957	1.720277	1.609277	0.000784	10.020027	0.001764	4.454273
139.605959	1.720277	1.615128	0.000779	10.056454	0.001753	4.470466
139.625961	1.720277	1.612554	0.000782	10.040428	0.001757	4.463342
139.645963	1.720277	1.615379	0.000779	10.058017	0.001752	4.471161
139.665965	1.720277	1.608063	0.000785	10.012465	0.001766	4.450912
139.685967	1.720277	1.612109	0.000782	10.037660	0.001758	4.462111
139.705969	1.720277	1.613914	0.000780	10.048898	0.001755	4.467107
139.725971	1.720277	1.604198	0.000788	9.988401	0.001773	4.440214
139.745973	1.720277	1.609055	0.000784	10.018641	0.001764	4.453657
139.765975	1.720277	1.609403	0.000784	10.020812	0.001763	4.454622
139.785977	1.720277	1.615364	0.000779	10.057927	0.001752	4.471121
139.805979	1.720277	1.610317	0.000783	10.026499	0.001762	4.457150
139.825981	1.720277	1.612412	0.000782	10.039543	0.001758	4.462949
139.845983	1.720277	1.608446	0.000785	10.014850	0.001765	4.451972
139.865985	1.720277	1.610876	0.000783	10.029984	0.001761	4.458699
139.885987	1.720277	1.614473	0.000780	10.052377	0.001754	4.468654
139.905989	1.720277	1.617796	0.000777	10.073069	0.001748	4.477852
139.925991	1.720277	1.612638	0.000781	10.040956	0.001757	4.463577
139.945993	1.720277	1.610371	0.000783	10.026841	0.001761	4.457302
139.965995	1.720277	1.616333	0.000778	10.063958	0.001751	4.473802
139.985997	1.720277	1.617486	0.000777	10.071139	0.001748	4.476994
140.005999	1.720277	1.615789	0.000779	10.060571	0.001752	4.472296
140.026001	1.720277	1.609625	0.000784	10.022195	0.001763	4.455237
140.046003	1.720277	1.606163	0.000787	10.000636	0.001769	4.445653
140.066005	1.720277	1.609541	0.000784	10.021672	0.001763	4.455004
140.086007	1.720277	1.612103	0.000782	10.037622	0.001758	4.462094
140.106009	1.720277	1.615176	0.000779	10.056758	0.001753	4.470601
140.126011	1.720277	1.613029	0.000781	10.043390	0.001757	4.464659
140.146013	1.720277	1.608207	0.000785	10.013366	0.001765	4.451312
140.166015	1.720277	1.603302	0.000789	9.982822	0.001775	4.437734
140.186017	1.720197	1.607509	0.000786	10.009016	0.001767	4.449378
140.206019	1.720277	1.609929	0.000784	10.024084	0.001762	4.456076
140.226021	1.720277	1.616064	0.000779	10.062282	0.001751	4.473057
140.246023	1.720277	1.613196	0.000781	10.044427	0.001756	4.465120
140.266025	1.720277	1.619937	0.000775	10.086401	0.001744	4.483779
140.286027	1.720277	1.614272	0.000780	10.051126	0.001754	4.468098
140.306029	1.720277	1.612950	0.000781	10.042894	0.001757	4.464438
140.326031	1.720277	1.610543	0.000783	10.027906	0.001761	4.457775
140.346033	1.720277	1.615558	0.000779	10.059134	0.001752	4.471658
140.366035	1.720277	1.622774	0.000773	10.104062	0.001739	4.491629
140.386037	1.720277	1.615632	0.000779	10.059594	0.001752	4.471862
140.406039	1.720277	1.611017	0.000783	10.030860	0.001760	4.459089
140.426041	1.720277	1.614679	0.000780	10.053661	0.001754	4.469225
140.446043	1.720277	1.614947	0.000780	10.055331	0.001753	4.469967
140.466045	1.720277	1.615842	0.000779	10.060903	0.001751	4.472444
140.486047	1.720277	1.615622	0.000779	10.059531	0.001752	4.471834
140.506049	1.720277	1.612183	0.000782	10.038117	0.001758	4.462315
140.526051	1.720277	1.619885	0.000776	10.086078	0.001744	4.483635
140.546053	1.720277	1.615441	0.000779	10.058409	0.001752	4.471335
140.566055	1.720277	1.614455	0.000780	10.052265	0.001754	4.468604
140.586057	1.720277	1.618387	0.000777	10.076751	0.001747	4.479489
140.606059	1.720277	1.609238	0.000784	10.019786	0.001764	4.454166
140.626061	1.720277	1.615276	0.000779	10.057376	0.001752	4.470876
140.646063	1.720277	1.612330	0.000782	10.039034	0.001758	4.462722
140.666065	1.720277	1.614093	0.000780	10.050012	0.001755	4.467603
140.686067	1.720277	1.612139	0.000782	10.037846	0.001758	4.462194
140.706069	1.720277	1.617663	0.000777	10.072239	0.001748	4.477483
140.726071	1.720277	1.619004	0.000776	10.080589	0.001746	4.481195
140.746073	1.720277	1.615250	0.000779	10.057215	0.001753	4.470804
140.766075	1.720277	1.613067	0.000781	10.043623	0.001757	4.464762
140.786077	1.720277	1.616163	0.000779	10.062898	0.001751	4.473331
140.806079	1.720277	1.613917	0.000780	10.048914	0.001755	4.467115
140.826081	1.720277	1.622436	0.000773	10.101956	0.001739	4.490694
140.846083	1.720277	1.615046	0.000779	10.055945	0.001753	4.470240
140.866085	1.720277	1.615156	0.000779	10.056632	0.001753	4.470545
140.886087	1.720277	1.610838	0.000783	10.029743	0.001761	4.458592
140.906089	1.720277	1.608662	0.000785	10.016199	0.001765	4.452572
140.926091	1.720277	1.613706	0.000781	10.047603	0.001755	4.466532
140.946093	1.720277	1.607200	0.000786	10.007091	0.001767	4.448523
140.966095	1.720277	1.608805	0.000785	10.017089	0.001764	4.452967
140.986097	1.720277	1.614639	0.000780	10.053415	0.001754	4.469115
141.006099	1.720277	1.608846	0.000785	10.017341	0.001764	4.453079
141.026101	1.720277	1.611944	0.000782	10.036631	0.001759	4.461654
141.046103	1.720277	1.608645	0.000785	10.016090	0.001765	4.452523
141.066105	1.720277	1.602758	0.000790	9.979433	0.001776	4.436227
141.086107	1.720277	1.618654	0.000777	10.078413	0.001746	4.480228
141.106109	1.720277	1.608090	0.000785	10.012635	0.001766	4.450987
141.126111	1.720277	1.609001	0.000784	10.018310	0.001764	4.453510
141.146113	1.720277	1.612262	0.000782	10.038610	0.001758	4.462534
141.166115	1.720277	1.610362	0.000783	10.026780	0.001762	4.457275
141.186117	1.720277	1.613345	0.000781	10.045355	0.001756	4.465532
141.206119	1.720277	1.612480	0.000782	10.039968	0.001758	4.463137
141.226121	1.720197	1.617169	0.000778	10.069167	0.001749	4.476118
141.246123	1.720277	1.609879	0.000784	10.023775	0.001762	4.455939
141.266125	1.720277	1.614074	0.000780	10.049892	0.001755	4.467549
141.286127	1.720277	1.615310	0.000779	10.057593	0.001752	4.470972
141.306129	1.720277	1.616276	0.000778	10.063602	0.001751	4.473644
141.326131	1.720277	1.612085	0.000782	10.037509	0.001758	4.462045
141.346133	1.720277	1.612042	0.000782	10.037244	0.001758	4.461927
141.366135	1.720277	1.611544	0.000782	10.034142	0.001759	4.460548
141.386137	1.720277	1.611772	0.000782	10.035560	0.001759	4.461178
141.406139	1.720277	1.607517	0.000786	10.009065	0.001767	4.449400
141.426141	1.720197	1.612894	0.000781	10.042544	0.001757	4.464283
141.446143	1.720277	1.611409	0.000782	10.033299	0.001760	4.460173
141.466145	1.720277	1.614883	0.000780	10.054929	0.001753	4.469788
141.486147	1.720277	1.618645	0.000777	10.078358	0.001746	4.480203
141.506149	1.720277	1.616245	0.000778	10.063413	0.001751	4.473560
141.526151	1.720277	1.611778	0.000782	10.035596	0.001759	4.461194
141.546153	1.720277	1.610655	0.000783	10.028607	0.001761	4.458087
141.566155	1.720277	1.612504	0.000782	10.040121	0.001758	4.463206
141.586157	1.720277	1.620585	0.000775	10.090434	0.001743	4.485571
141.606159	1.720277	1.610882	0.000783	10.030019	0.001761	4.458715
141.626161	1.720277	1.613073	0.000781	10.043661	0.001757	4.464779
141.646163	1.720277	1.612701	0.000781	10.041348	0.001757	4.463751
141.666165	1.720277	1.612957	0.000781	10.042941	0.001757	4.464459
141.686167	1.720277	1.611474	0.000782	10.033704	0.001759	4.460353
141.706169	1.720277	1.615224	0.000779	10.057056	0.001753	4.470734
141.726171	1.720277	1.614115	0.000780	10.050146	0.001755	4.467662
141.746173	1.720277	1.616756	0.000778	10.066594	0.001750	4.474974
141.766175	1.720277	1.617177	0.000778	10.069214	0.001749	4.476138
141.786177	1.720277	1.611187	0.000783	10.031919	0.001760	4.459559
141.806179	1.720277	1.610816	0.000783	10.029608	0.001761	4.458532
141.826181	1.720277	1.608508	0.000785	10.015236	0.001765	4.452143
141.846183	1.720277	1.614052	0.000780	10.049758	0.001755	4.467489
141.866185	1.720277	1.614734	0.000780	10.054004	0.001753	4.469377
141.886187	1.720277	1.616101	0.000779	10.062512	0.001751	4.473159
141.906189	1.720277	1.607696	0.000785	10.010179	0.001766	4.449895
141.926191	1.720277	1.606636	0.000786	10.003582	0.001768	4.446962
141.946193	1.720277	1.613132	0.000781	10.044030	0.001756	4.464943
141.966195	1.720277	1.612857	0.000781	10.042314	0.001757	4.464180
141.986197	1.720277	1.612832	0.000781	10.042161	0.001757	4.464112
142.006199	1.720277	1.612246	0.000782	10.038511	0.001758	4.462490
142.026201	1.720277	1.613827	0.000780	10.048356	0.001755	4.466866
142.046203	1.720277	1.614456	0.000780	10.052273	0.001754	4.468608
142.066205	1.720277	1.614803	0.000780	10.054433	0.001753	4.469568
142.086207	1.720277	1.611524	0.000782	10.034019	0.001759	4.460493
142.106209	1.720277	1.612684	0.000781	10.041238	0.001757	4.463702
142.126211	1.720277	1.614071	0.000780	10.049875	0.001755	4.467542
142.146213	1.720277	1.611121	0.000783	10.031508	0.001760	4.459377
142.166215	1.720277	1.605722	0.000787	9.997890	0.001770	4.444432
142.186217	1.720277	1.612536	0.000782	10.040318	0.001758	4.463293
142.206219	1.720277	1.607535	0.000786	10.009177	0.001767	4.449450
142.226221	1.720277	1.615743	0.000779	10.060284	0.001752	4.472169
142.246223	1.720277	1.611271	0.000783	10.032439	0.001760	4.459791
142.266225	1.720277	1.611133	0.000783	10.031580	0.001760	4.459409
142.286227	1.720277	1.611687	0.000782	10.035029	0.001759	4.460942
142.306229	1.720277	1.609289	0.000784	10.020103	0.001763	4.454307
142.326231	1.720277	1.605921	0.000787	9.999130	0.001770	4.444984
142.346233	1.720277	1.618903	0.000776	10.079962	0.001746	4.480916
142.366235	1.720277	1.620092	0.000775	10.087367	0.001744	4.484208
142.386237	1.720277	1.616059	0.000779	10.062252	0.001751	4.473044
142.406239	1.720277	1.617723	0.000777	10.072617	0.001748	4.477651
142.426241	1.720277	1.614204	0.000780	10.050702	0.001754	4.467909
142.446243	1.720277	1.609172	0.000784	10.019370	0.001764	4.453981
142.466245	1.720277	1.616112	0.000779	10.062581	0.001751	4.473190
142.486247	1.720277	1.611087	0.000783	10.031295	0.001760	4.459282
142.506249	1.720277	1.615193	0.000779	10.056862	0.001753	4.470647
142.526251	1.720277	1.615783	0.000779	10.060536	0.001752	4.472281
142.546253	1.720277	1.614802	0.000780	10.054425	0.001753	4.469564
142.566255	1.720277	1.613238	0.000781	10.044690	0.001756	4.465237
142.586257	1.720277	1.605534	0.000787	9.996721	0.001770	4.443913
142.606259	1.720277	1.607075	0.000786	10.006317	0.001768	4.448178
142.626261	1.720277	1.601779	0.000790	9.973342	0.001777	4.433520
142.646263	1.720197	1.612839	0.000781	10.042202	0.001757	4.464130
142.666265	1.720277	1.609829	0.000784	10.023465	0.001762	4.455801
142.686267	1.720277	1.610220	0.000783	10.025896	0.001762	4.456882
142.706269	1.720277	1.609037	0.000784	10.018532	0.001764	4.453608
142.726271	1.720277	1.600379	0.000791	9.964622	0.001780	4.429644
142.746273	1.720277	1.608790	0.000785	10.016996	0.001764	4.452926
142.766275	1.720277	1.611942	0.000782	10.036622	0.001759	4.461650
142.786277	1.720277	1.610985	0.000783	10.030662	0.001760	4.459001
142.806279	1.720277	1.621273	0.000774	10.094721	0.001741	4.487477
142.826281	1.720277	1.614400	0.000780	10.051926	0.001754	4.468453
142.846283	1.720277	1.613268	0.000781	10.044876	0.001756	4.465319
142.866285	1.720277	1.612048	0.000782	10.037277	0.001758	4.461941
142.886287	1.720277	1.604913	0.000788	9.992856	0.001772	4.442194
142.906289	1.720277	1.597475	0.000794	9.946540	0.001785	4.421605
142.926291	1.720277	1.609784	0.000784	10.023180	0.001763	4.455675
142.946293	1.720277	1.607645	0.000786	10.009867	0.001767	4.449757
142.966295	1.720277	1.607977	0.000785	10.011931	0.001766	4.450674
142.986297	1.720277	1.609347	0.000784	10.020459	0.001763	4.454465
143.006299	1.720277	1.617361	0.000778	10.070358	0.001749	4.476647
143.026301	1.720277	1.609373	0.000784	10.020621	0.001763	4.454537
143.046303	1.720277	1.610688	0.000783	10.028809	0.001761	4.458177
143.066305	1.720277	1.607105	0.000786	10.006503	0.001768	4.448261
143.086307	1.720277	1.606000	0.000787	9.999623	0.001770	4.445203
143.106309	1.720277	1.608462	0.000785	10.014951	0.001765	4.452017
143.126311	1.720277	1.615456	0.000779	10.058499	0.001752	4.471375
143.146313	1.720277	1.609777	0.000784	10.023142	0.001763	4.455658
143.166315	1.720277	1.617351	0.000778	10.070298	0.001749	4.476620
143.186317	1.720277	1.612529	0.000782	10.040274	0.001758	4.463274
143.206319	1.720277	1.605547	0.000787	9.996803	0.001770	4.443949
143.226321	1.720277	1.608611	0.000785	10.015879	0.001765	4.452429
143.246323	1.720277	1.606670	0.000786	10.003792	0.001768	4.447056
143.266325	1.720277	1.615416	0.000779	10.058247	0.001752	4.471263
143.286327	1.720277	1.610595	0.000783	10.028231	0.001761	4.457920
143.306329	1.720277	1.607698	0.000785	10.010193	0.001766	4.449901
143.326331	1.720277	1.604257	0.000788	9.988768	0.001773	4.440377
143.346333	1.720277	1.611773	0.000782	10.035568	0.001759	4.461182
143.366335	1.720277	1.615994	0.000779	10.061847	0.001751	4.472864
143.386337	1.720277	1.613575	0.000781	10.046787	0.001756	4.466169
143.406339	1.720277	1.612161	0.000782	10.037983	0.001758	4.462255
143.426341	1.720277	1.615856	0.000779	10.060987	0.001751	4.472481
143.446343	1.720277	1.615233	0.000779	10.057111	0.001753	4.470758
143.466345	1.720277	1.618305	0.000777	10.076239	0.001747	4.479261
143.486347	1.720277	1.612187	0.000782	10.038147	0.001758	4.462328
143.506349	1.720277	1.617630	0.000777	10.072034	0.001748	4.477392
143.526351	1.720277	1.610933	0.000783	10.030334	0.001760	4.458855
143.546353	1.720277	1.616616	0.000778	10.065721	0.001750	4.474586
143.566355	1.720277	1.612121	0.000782	10.037731	0.001758	4.462143
143.586357	1.720277	1.610968	0.000783	10.030556	0.001760	4.458953
143.606359	1.720277	1.610479	0.000783	10.027509	0.001761	4.457599
143.626361	1.720277	1.604090	0.000788	9.987728	0.001773	4.439915
143.646363	1.720277	1.609667	0.000784	10.022455	0.001763	4.455352
143.666365	1.720277	1.607699	0.000785	10.010199	0.001766	4.449904
143.686367	1.720277	1.600591	0.000791	9.965942	0.001780	4.430230
143.706369	1.720277	1.608089	0.000785	10.012627	0.001766	4.450983
143.726371	1.720277	1.608077	0.000785	10.012553	0.001766	4.450951
143.746373	1.720277	1.607558	0.000786	10.009320	0.001767	4.449513
143.766375	1.720277	1.604311	0.000788	9.989108	0.001773	4.440528
143.786377	1.720277	1.604292	0.000788	9.988987	0.001773	4.440475
143.806379	1.720277	1.608533	0.000785	10.015395	0.001765	4.452214
143.826381	1.720277	1.608057	0.000785	10.012432	0.001766	4.450897
143.846383	1.720277	1.601585	0.000791	9.972132	0.001778	4.432982
143.866385	1.720277	1.607498	0.000786	10.008950	0.001767	4.449349
143.886387	1.720277	1.607221	0.000786	10.007223	0.001767	4.448581
143.906389	1.720277	1.606882	0.000786	10.005112	0.001768	4.447643
143.926391	1.720277	1.607387	0.000786	10.008258	0.001767	4.449041
143.946393	1.720277	1.610758	0.000783	10.029244	0.001761	4.458370
143.966395	1.720277	1.612860	0.000781	10.042333	0.001757	4.464189
143.986397	1.720277	1.608262	0.000785	10.013705	0.001765	4.451463
144.006399	1.720277	1.615336	0.000779	10.057749	0.001752	4.471042
144.026401	1.720277	1.605629	0.000787	9.997312	0.001770	4.444176
144.046403	1.720277	1.604153	0.000788	9.988125	0.001773	4.440091
144.066405	1.720277	1.611981	0.000782	10.036861	0.001759	4.461756
144.086407	1.720277	1.611815	0.000782	10.035828	0.001759	4.461297
144.106409	1.720277	1.612072	0.000782	10.037430	0.001758	4.462009
144.126411	1.720277	1.613265	0.000781	10.044857	0.001756	4.465311
144.146413	1.720277	1.614277	0.000780	10.051157	0.001754	4.468111
144.166415	1.720277	1.609370	0.000784	10.020604	0.001763	4.454530
144.186417	1.720277	1.609635	0.000784	10.022258	0.001763	4.455265
144.206419	1.720277	1.604802	0.000788	9.992166	0.001772	4.441888
144.226421	1.720277	1.613510	0.000781	10.046382	0.001756	4.465989
144.246423	1.720277	1.617403	0.000778	10.070621	0.001749	4.476764
144.266425	1.720277	1.610332	0.000783	10.026594	0.001762	4.457192
144.286427	1.720277	1.604390	0.000788	9.989598	0.001773	4.440746
144.306429	1.720277	1.604519	0.000788	9.990403	0.001772	4.441104
144.326431	1.720277	1.609335	0.000784	10.020385	0.001763	4.454432
144.346433	1.720277	1.612487	0.000782	10.040014	0.001758	4.463158
144.366435	1.720277	1.607691	0.000786	10.010149	0.001766	4.449882
144.386437	1.720277	1.612409	0.000782	10.039524	0.001758	4.462940
144.406439	1.720277	1.609943	0.000784	10.024174	0.001762	4.456117
144.426441	1.720277	1.608665	0.000785	10.016213	0.001765	4.452578
144.446443	1.720277	1.607829	0.000785	10.011009	0.001766	4.450264
144.466445	1.720277	1.607339	0.000786	10.007962	0.001767	4.448910
144.486447	1.720277	1.601832	0.000790	9.973673	0.001777	4.433667
144.506449	1.720277	1.608856	0.000785	10.017404	0.001764	4.453107
144.526451	1.720277	1.606613	0.000786	10.003439	0.001768	4.446899
144.546453	1.720277	1.609697	0.000784	10.022638	0.001763	4.455434
144.566455	1.720277	1.606946	0.000786	10.005512	0.001768	4.447820
144.586457	1.720277	1.610191	0.000783	10.025716	0.001762	4.456802
144.606459	1.720277	1.609340	0.000784	10.020418	0.001763	4.454447
144.626461	1.720277	1.606590	0.000786	10.003294	0.001768	4.446835
144.646463	1.720277	1.602554	0.000790	9.978168	0.001776	4.435665
144.666465	1.720277	1.604915	0.000788	9.992864	0.001772	4.442198
144.686467	1.720277	1.609554	0.000784	10.021749	0.001763	4.455038
144.706469	1.720277	1.605368	0.000787	9.995686	0.001771	4.443453
144.726471	1.720277	1.605552	0.000787	9.996831	0.001770	4.443961
144.746473	1.720277	1.604425	0.000788	9.989817	0.001772	4.440843
144.766475	1.720277	1.608554	0.000785	10.015526	0.001765	4.452272
144.786477	1.720277	1.607953	0.000785	10.011781	0.001766	4.450607
144.806479	1.720277	1.607840	0.000785	10.011077	0.001766	4.450295
144.826481	1.720277	1.604578	0.000788	9.990769	0.001772	4.441267
144.846483	1.720277	1.609001	0.000784	10.018307	0.001764	4.453509
144.866485	1.720277	1.605866	0.000787	9.998791	0.001770	4.444833
144.886487	1.720277	1.605441	0.000787	9.996141	0.001771	4.443655
144.906489	1.720277	1.611421	0.000782	10.033378	0.001760	4.460208
144.926491	1.720277	1.611590	0.000782	10.034429	0.001759	4.460675
144.946493	1.720277	1.604857	0.000788	9.992502	0.001772	4.442037
144.966495	1.720277	1.604802	0.000788	9.992166	0.001772	4.441888
144.986497	1.720277	1.610331	0.000783	10.026589	0.001762	4.457190
145.006499	1.720277	1.605946	0.000787	9.999286	0.001770	4.445053
145.026501	1.720197	1.603030	0.000789	9.981127	0.001775	4.436981
145.046503	1.720277	1.613086	0.000781	10.043743	0.001756	4.464816
145.066505	1.720277	1.609633	0.000784	10.022244	0.001763	4.455259
145.086507	1.720277	1.611646	0.000782	10.034774	0.001759	4.460829
145.106509	1.720277	1.608493	0.000785	10.015145	0.001765	4.452103
145.126511	1.720277	1.604601	0.000788	9.990912	0.001772	4.441330
145.146513	1.720277	1.607836	0.000785	10.011055	0.001766	4.450285
145.166515	1.720277	1.609543	0.000784	10.021680	0.001763	4.455008
145.186517	1.720277	1.605178	0.000788	9.994501	0.001771	4.442926
145.206519	1.720277	1.606811	0.000786	10.004674	0.001768	4.447448
145.226521	1.720277	1.605392	0.000787	9.995837	0.001771	4.443520
145.246523	1.720277	1.605142	0.000788	9.994279	0.001771	4.442827
145.266525	1.720277	1.607134	0.000786	10.006683	0.001767	4.448341
145.286527	1.720277	1.600938	0.000791	9.968102	0.001779	4.431190
145.306529	1.720277	1.603429	0.000789	9.983613	0.001774	4.438086
145.326531	1.720277	1.606940	0.000786	10.005473	0.001768	4.447803
145.346533	1.720277	1.612287	0.000782	10.038769	0.001758	4.462604
145.366535	1.720277	1.608056	0.000785	10.012422	0.001766	4.450892
145.386537	1.720277	1.610001	0.000784	10.024533	0.001762	4.456276
145.406539	1.720277	1.603338	0.000789	9.983047	0.001774	4.437834
145.426541	1.720277	1.606226	0.000787	10.001030	0.001769	4.445828
145.446543	1.720277	1.609712	0.000784	10.022732	0.001763	4.455475
145.466545	1.720277	1.607724	0.000785	10.010355	0.001766	4.449973
145.486547	1.720277	1.608458	0.000785	10.014924	0.001765	4.452004
145.506549	1.720277	1.609293	0.000784	10.020125	0.001763	4.454317
145.526551	1.720277	1.602732	0.000790	9.979274	0.001776	4.436157
145.546553	1.720277	1.605208	0.000788	9.994690	0.001771	4.443010
145.566555	1.720277	1.608470	0.000785	10.015003	0.001765	4.452040
145.586557	1.720277	1.606165	0.000787	10.000647	0.001769	4.445658
145.606559	1.720277	1.606151	0.000787	10.000559	0.001769	4.445619
145.626561	1.720277	1.604257	0.000788	9.988768	0.001773	4.440377
145.646563	1.720277	1.605801	0.000787	9.998386	0.001770	4.444653
145.666565	1.720277	1.606011	0.000787	9.999689	0.001770	4.445232
145.686567	1.720277	1.612122	0.000782	10.037742	0.001758	4.462148
145.706569	1.720277	1.610861	0.000783	10.029888	0.001761	4.458656
145.726571	1.720277	1.614137	0.000780	10.050289	0.001755	4.467725
145.746573	1.720277	1.618500	0.000777	10.077452	0.001747	4.479800
145.766575	1.720277	1.619669	0.000776	10.084734	0.001744	4.483038
145.786577	1.720277	1.615345	0.000779	10.057806	0.001752	4.471067
145.806579	1.720277	1.609820	0.000784	10.023408	0.001763	4.455776
145.826581	1.720277	1.607708	0.000785	10.010259	0.001766	4.449931
145.846583	1.720197	1.607922	0.000785	10.011592	0.001766	4.450523
145.866585	1.720277	1.606676	0.000786	10.003834	0.001768	4.447074
145.886587	1.720277	1.606892	0.000786	10.005178	0.001768	4.447672
145.906589	1.720277	1.608697	0.000785	10.016416	0.001765	4.452668
145.926591	1.720277	1.602765	0.000790	9.979482	0.001776	4.436249
145.946593	1.720277	1.596528	0.000795	9.940643	0.001787	4.418984
145.966595	1.720277	1.602907	0.000789	9.980366	0.001775	4.436642
145.986597	1.720277	1.607165	0.000786	10.006878	0.001767	4.448428
146.006599	1.720277	1.606628	0.000786	10.003532	0.001768	4.446941
146.026601	1.720277	1.606669	0.000786	10.003790	0.001768	4.447055
146.046603	1.720277	1.605704	0.000787	9.997778	0.001770	4.444382
146.066605	1.720277	1.611124	0.000783	10.031528	0.001760	4.459385
146.086607	1.720277	1.610681	0.000783	10.028768	0.001761	4.458159
146.106609	1.720277	1.603835	0.000789	9.986140	0.001774	4.439209
146.126611	1.720277	1.606728	0.000786	10.004157	0.001768	4.447218
146.146613	1.720277	1.607785	0.000785	10.010735	0.001766	4.450142
146.166615	1.720277	1.613279	0.000781	10.044942	0.001756	4.465349
146.186617	1.720277	1.614363	0.000780	10.051696	0.001754	4.468351
146.206619	1.720277	1.615772	0.000779	10.060465	0.001752	4.472249
146.226621	1.720277	1.607853	0.000785	10.011159	0.001766	4.450331
146.246623	1.720277	1.604325	0.000788	9.989193	0.001773	4.440566
146.266625	1.720277	1.611765	0.000782	10.035519	0.001759	4.461160
146.286627	1.720277	1.606404	0.000787	10.002136	0.001769	4.446320
146.306629	1.720277	1.609348	0.000784	10.020467	0.001763	4.454469
146.326631	1.720277	1.606284	0.000787	10.001392	0.001769	4.445989
146.346633	1.720277	1.606074	0.000787	10.000083	0.001769	4.445407
146.366635	1.720277	1.609043	0.000784	10.018568	0.001764	4.453624
146.386637	1.720277	1.610039	0.000784	10.024771	0.001762	4.456382
146.406639	1.720277	1.611659	0.000782	10.034859	0.001759	4.460867
146.426641	1.720277	1.619798	0.000776	10.085536	0.001744	4.483394
146.446643	1.720277	1.609511	0.000784	10.021483	0.001763	4.454920
146.466645	1.720277	1.613001	0.000781	10.043212	0.001757	4.464580
146.486647	1.720277	1.612421	0.000782	10.039601	0.001758	4.462974
146.506649	1.720277	1.613272	0.000781	10.044898	0.001756	4.465329
146.526651	1.720277	1.612525	0.000782	10.040247	0.001758	4.463262
146.546653	1.720277	1.609129	0.000784	10.019107	0.001764	4.453864
146.566655	1.720277	1.615153	0.000779	10.056615	0.001753	4.470538
146.586657	1.720277	1.609125	0.000784	10.019082	0.001764	4.453853
146.606659	1.720277	1.612474	0.000782	10.039932	0.001758	4.463122
146.626661	1.720277	1.611827	0.000782	10.035902	0.001759	4.461330
146.646663	1.720277	1.616051	0.000779	10.062203	0.001751	4.473022
146.666665	1.720197	1.612251	0.000782	10.038544	0.001758	4.462505
146.686667	1.720277	1.617307	0.000778	10.070022	0.001749	4.476497
146.706669	1.720277	1.601145	0.000791	9.969394	0.001778	4.431765
146.726671	1.720277	1.613325	0.000781	10.045232	0.001756	4.465478
146.746673	1.720277	1.615711	0.000779	10.060087	0.001752	4.472081
146.766675	1.720277	1.615599	0.000779	10.059389	0.001752	4.471771
146.786677	1.720277	1.607715	0.000785	10.010303	0.001766	4.449950
146.806679	1.720277	1.602521	0.000790	9.977957	0.001776	4.435571
146.826681	1.720277	1.598094	0.000793	9.950397	0.001784	4.423320
146.846683	1.720277	1.606937	0.000786	10.005454	0.001768	4.447795
146.866685	1.720277	1.608811	0.000785	10.017128	0.001764	4.452984
146.886687	1.720277	1.610549	0.000783	10.027944	0.001761	4.457792
146.906689	1.720277	1.601018	0.000791	9.968600	0.001779	4.431412
146.926691	1.720277	1.608297	0.000785	10.013925	0.001765	4.451560
146.946693	1.720277	1.610397	0.000783	10.027002	0.001761	4.457374
146.966695	1.720277	1.605615	0.000787	9.997228	0.001770	4.444138
146.986697	1.720277	1.609256	0.000784	10.019893	0.001764	4.454213
147.006699	1.720277	1.597299	0.000794	9.945448	0.001786	4.421120
147.026701	1.720277	1.607155	0.000786	10.006815	0.001767	4.448400
147.046703	1.720277	1.617315	0.000778	10.070074	0.001749	4.476521
147.066705	1.720277	1.614094	0.000780	10.050020	0.001755	4.467606
147.086707	1.720277	1.610610	0.000783	10.028325	0.001761	4.457962
147.106709	1.720277	1.611144	0.000783	10.031654	0.001760	4.459441
147.126711	1.720277	1.612004	0.000782	10.037003	0.001758	4.461819
147.146713	1.720277	1.608375	0.000785	10.014409	0.001765	4.451776
147.166715	1.720277	1.616832	0.000778	10.067065	0.001750	4.475183
147.186717	1.720277	1.611347	0.000783	10.032916	0.001760	4.460002
147.206719	1.720277	1.614551	0.000780	10.052865	0.001754	4.468871
147.226721	1.720277	1.613081	0.000781	10.043713	0.001756	4.464802
147.246723	1.720277	1.606568	0.000786	10.003157	0.001768	4.446774
147.266725	1.720277	1.609339	0.000784	10.020410	0.001763	4.454443
147.286727	1.720277	1.614989	0.000780	10.055589	0.001753	4.470082
147.306729	1.720277	1.611956	0.000782	10.036707	0.001759	4.461688
147.326731	1.720277	1.605387	0.000787	9.995807	0.001771	4.443506
147.346733	1.720277	1.605581	0.000787	9.997011	0.001770	4.444042
147.366735	1.720277	1.600992	0.000791	9.968438	0.001779	4.431340
147.386737	1.720277	1.604564	0.000788	9.990679	0.001772	4.441227
147.406739	1.720277	1.607408	0.000786	10.008386	0.001767	4.449098
147.426741	1.720277	1.600268	0.000792	9.963935	0.001780	4.429338
147.446743	1.720277	1.602650	0.000790	9.978765	0.001776	4.435930
147.466745	1.720277	1.606315	0.000787	10.001583	0.001769	4.446074
147.486747	1.720277	1.610618	0.000783	10.028374	0.001761	4.457983
147.506749	1.720277	1.605425	0.000787	9.996045	0.001771	4.443612
147.526751	1.720277	1.603851	0.000789	9.986244	0.001774	4.439255
147.546753	1.720277	1.606035	0.000787	9.999842	0.001769	4.445300
147.566755	1.720277	1.608260	0.000785	10.013695	0.001765	4.451458
147.586757	1.720197	1.607897	0.000785	10.011431	0.001766	4.450452
147.606759	1.720277	1.604565	0.000788	9.990690	0.001772	4.441232
147.626761	1.720277	1.603755	0.000789	9.985642	0.001774	4.438988
147.646763	1.720277	1.600947	0.000791	9.968162	0.001779	4.431217
147.666765	1.720277	1.601661	0.000790	9.972605	0.001778	4.433192
147.686767	1.720277	1.600943	0.000791	9.968137	0.001779	4.431206
147.706769	1.720197	1.605557	0.000787	9.996866	0.001770	4.443977
147.726771	1.720277	1.608792	0.000785	10.017004	0.001764	4.452929
147.746773	1.720277	1.604737	0.000788	9.991755	0.001772	4.441705
147.766775	1.720277	1.610468	0.000783	10.027443	0.001761	4.457570
147.786777	1.720277	1.607438	0.000786	10.008578	0.001767	4.449183
147.806779	1.720277	1.604694	0.000788	9.991492	0.001772	4.441588
147.826781	1.720277	1.610202	0.000783	10.025784	0.001762	4.456832
147.846783	1.720277	1.602487	0.000790	9.977746	0.001776	4.435478
147.866785	1.720277	1.606487	0.000786	10.002654	0.001769	4.446550
147.886787	1.720277	1.600596	0.000791	9.965972	0.001779	4.430244
147.906789	1.720277	1.606309	0.000787	10.001545	0.001769	4.446057
147.926791	1.720277	1.603868	0.000789	9.986348	0.001773	4.439302
147.946793	1.720277	1.605059	0.000788	9.993764	0.001771	4.442598
147.966795	1.720277	1.602971	0.000789	9.980761	0.001775	4.436818
147.986797	1.720277	1.604783	0.000788	9.992045	0.001772	4.441834
148.006799	1.720277	1.605360	0.000787	9.995634	0.001771	4.443430
148.026801	1.720277	1.607586	0.000786	10.009495	0.001767	4.449591
148.046803	1.720277	1.606337	0.000787	10.001717	0.001769	4.446134
148.066805	1.720277	1.605005	0.000788	9.993428	0.001771	4.442449
148.086807	1.720277	1.604069	0.000788	9.987599	0.001773	4.439858
148.106809	1.720277	1.606697	0.000786	10.003965	0.001768	4.447133
148.126811	1.720277	1.606535	0.000786	10.002952	0.001769	4.446683
148.146813	1.720277	1.608143	0.000785	10.012964	0.001766	4.451133
148.166815	1.720277	1.607853	0.000785	10.011157	0.001766	4.450330
148.186817	1.720277	1.609874	0.000784	10.023744	0.001762	4.455926
148.206819	1.720277	1.612716	0.000781	10.041438	0.001757	4.463791
148.226821	1.720277	1.609786	0.000784	10.023197	0.001763	4.455682
148.246823	1.720197	1.615209	0.000779	10.056963	0.001752	4.470692
148.266825	1.720277	1.603745	0.000789	9.985584	0.001774	4.438962
148.286827	1.720277	1.607664	0.000786	10.009985	0.001766	4.449809
148.306829	1.720277	1.606294	0.000787	10.001452	0.001769	4.446016
148.326831	1.720277	1.611490	0.000782	10.033803	0.001759	4.460397
148.346833	1.720277	1.605559	0.000787	9.996877	0.001770	4.443982
148.366835	1.720277	1.612700	0.000781	10.041337	0.001757	4.463746
148.386837	1.720277	1.606937	0.000786	10.005457	0.001768	4.447796
148.406839	1.720277	1.605845	0.000787	9.998654	0.001770	4.444772
148.426841	1.720277	1.602651	0.000790	9.978770	0.001776	4.435933
148.446843	1.720277	1.606542	0.000786	10.002996	0.001769	4.446702
148.466845	1.720277	1.608684	0.000785	10.016331	0.001765	4.452630
148.486847	1.720277	1.605112	0.000788	9.994090	0.001771	4.442743
148.506849	1.720277	1.604172	0.000788	9.988240	0.001773	4.440142
148.526851	1.720277	1.604435	0.000788	9.989877	0.001772	4.440870
148.546853	1.720277	1.606745	0.000786	10.004258	0.001768	4.447263
148.566855	1.720277	1.601374	0.000791	9.970818	0.001778	4.432398
148.586857	1.720277	1.600053	0.000792	9.962594	0.001780	4.428742
148.606859	1.720277	1.601467	0.000791	9.971401	0.001778	4.432657
148.626861	1.720277	1.600866	0.000791	9.967658	0.001779	4.430993
148.646863	1.720277	1.607163	0.000786	10.006864	0.001767	4.448422
148.666865	1.720277	1.597704	0.000794	9.947969	0.001785	4.422241
148.686867	1.720277	1.606547	0.000786	10.003029	0.001769	4.446717
148.706869	1.720277	1.607038	0.000786	10.006087	0.001768	4.448076
148.726871	1.720277	1.605207	0.000788	9.994687	0.001771	4.443008
148.746873	1.720277	1.601535	0.000791	9.971822	0.001778	4.432844
148.766875	1.720277	1.600407	0.000791	9.964795	0.001780	4.429720
148.786877	1.720277	1.599368	0.000792	9.958331	0.001782	4.426847
148.806879	1.720277	1.607327	0.000786	10.007885	0.001767	4.448876
148.826881	1.720277	1.610681	0.000783	10.028765	0.001761	4.458158
148.846883	1.720277	1.605489	0.000787	9.996439	0.001770	4.443787
148.866885	1.720277	1.610102	0.000784	10.025165	0.001762	4.456557
148.886887	1.720277	1.605845	0.000787	9.998657	0.001770	4.444773
148.906889	1.720277	1.606636	0.000786	10.003582	0.001768	4.446962
148.926891	1.720277	1.611432	0.000782	10.033444	0.001760	4.460237
148.946893	1.720277	1.604089	0.000788	9.987722	0.001773	4.439912
148.966895	1.720277	1.612369	0.000782	10.039281	0.001758	4.462832
148.986897	1.720277	1.613581	0.000781	10.046823	0.001756	4.466185
149.006899	1.720277	1.603738	0.000789	9.985535	0.001774	4.438940
149.026901	1.720197	1.606159	0.000787	10.000614	0.001769	4.445643
149.046903	1.720277	1.608376	0.000785	10.014415	0.001765	4.451778
149.066905	1.720277	1.608559	0.000785	10.015553	0.001765	4.452284
149.086907	1.720277	1.603434	0.000789	9.983646	0.001774	4.438100
149.106909	1.720277	1.602689	0.000790	9.979009	0.001776	4.436039
149.126911	1.720277	1.607056	0.000786	10.006199	0.001768	4.448126
149.146913	1.720277	1.606859	0.000786	10.004970	0.001768	4.447579
149.166915	1.720277	1.604158	0.000788	9.988152	0.001773	4.440104
149.186917	1.720277	1.607710	0.000785	10.010267	0.001766	4.449934
149.206919	1.720277	1.603604	0.000789	9.984706	0.001774	4.438571
149.226921	1.720277	1.604242	0.000788	9.988678	0.001773	4.440337
149.246923	1.720197	1.601209	0.000791	9.969794	0.001778	4.431942
149.266925	1.720277	1.604987	0.000788	9.993313	0.001771	4.442398
149.286927	1.720277	1.603071	0.000789	9.981382	0.001775	4.437094
149.306929	1.720277	1.602254	0.000790	9.976296	0.001776	4.434833
149.326931	1.720277	1.599672	0.000792	9.960220	0.001781	4.427687
149.346933	1.720277	1.602375	0.000790	9.977054	0.001776	4.435170
149.366935	1.720277	1.609544	0.000784	10.021688	0.001763	4.455012
149.386937	1.720277	1.608196	0.000785	10.013295	0.001765	4.451280
149.406939	1.720277	1.604159	0.000788	9.988158	0.001773	4.440106
149.426941	1.720277	1.601364	0.000791	9.970755	0.001778	4.432370
149.446943	1.720277	1.611615	0.000782	10.034583	0.001759	4.460744
149.466945	1.720277	1.608804	0.000785	10.017081	0.001764	4.452963
149.486947	1.720277	1.603421	0.000789	9.983561	0.001774	4.438063
149.506949	1.720277	1.605955	0.000787	9.999341	0.001770	4.445077
149.526951	1.720277	1.611781	0.000782	10.035618	0.001759	4.461204
149.546953	1.720277	1.608024	0.000785	10.012224	0.001766	4.450804
149.566955	1.720277	1.605044	0.000788	9.993669	0.001771	4.442556
149.586957	1.720277	1.612196	0.000782	10.038199	0.001758	4.462351
149.606959	1.720277	1.605784	0.000787	9.998276	0.001770	4.444604
149.626961	1.720277	1.607965	0.000785	10.011858	0.001766	4.450641
149.646963	1.720277	1.606114	0.000787	10.000332	0.001769	4.445518
149.666965	1.720277	1.608927	0.000784	10.017848	0.001764	4.453304
149.686967	1.720277	1.602317	0.000790	9.976690	0.001776	4.435008
149.706969	1.720277	1.610765	0.000783	10.029291	0.001761	4.458391
149.726971	1.720277	1.601516	0.000791	9.971705	0.001778	4.432792
149.746973	1.720277	1.603468	0.000789	9.983860	0.001774	4.438195
149.766975	1.720277	1.602142	0.000790	9.975600	0.001777	4.434524
149.786977	1.720277	1.604002	0.000789	9.987180	0.001773	4.439672
149.806979	1.720277	1.601000	0.000791	9.968488	0.001779	4.431362
149.826981	1.720277	1.605627	0.000787	9.997302	0.001770	4.444171
149.846983	1.720277	1.609642	0.000784	10.022302	0.001763	4.455284
149.866985	1.720277	1.603544	0.000789	9.984328	0.001774	4.438403
149.886987	1.720277	1.602748	0.000790	9.979375	0.001776	4.436202
149.906989	1.720277	1.604845	0.000788	9.992431	0.001772	4.442006
149.926991	1.720277	1.604462	0.000788	9.990044	0.001772	4.440944
149.946993	1.720277	1.604151	0.000788	9.988111	0.001773	4.440085
149.966995	1.720277	1.601027	0.000791	9.968660	0.001779	4.431439
149.986997	1.720277	1.603692	0.000789	9.985253	0.001774	4.438815
150.006999	1.720277	1.605131	0.000788	9.994211	0.001771	4.442797
150.027001	1.720277	1.602464	0.000790	9.977607	0.001776	4.435416
150.047003	1.720277	1.608128	0.000785	10.012873	0.001766	4.451093
150.067005	1.720277	1.612760	0.000781	10.041712	0.001757	4.463913
150.087007	1.720277	1.607534	0.000786	10.009175	0.001767	4.449449
150.107009	1.720277	1.606684	0.000786	10.003883	0.001768	4.447096
150.127011	1.720277	1.606306	0.000787	10.001528	0.001769	4.446050
150.147013	1.720277	1.605891	0.000787	9.998941	0.001770	4.444900
150.167015	1.720277	1.603190	0.000789	9.982124	0.001775	4.437424
150.187017	1.720277	1.600459	0.000791	9.965123	0.001780	4.429866
150.207019	1.720277	1.606339	0.000787	10.001731	0.001769	4.446140
150.227021	1.720277	1.596747	0.000794	9.942007	0.001787	4.419590
150.247023	1.720277	1.600167	0.000792	9.963303	0.001780	4.429057
150.267025	1.720277	1.601321	0.000791	9.970486	0.001778	4.432250
150.287027	1.720277	1.605608	0.000787	9.997181	0.001770	4.444117
150.307029	1.720277	1.603779	0.000789	9.985795	0.001774	4.439056
150.327031	1.720277	1.603044	0.000789	9.981218	0.001775	4.437021
150.347033	1.720277	1.599897	0.000792	9.961624	0.001781	4.428311
150.367035	1.720277	1.602906	0.000789	9.980355	0.001775	4.436638
150.387037	1.720277	1.605154	0.000788	9.994356	0.001771	4.442861
150.407039	1.720277	1.609765	0.000784	10.023066	0.001763	4.455624
150.427041	1.720277	1.600494	0.000791	9.965337	0.001780	4.429961
150.447043	1.720277	1.605150	0.000788	9.994328	0.001771	4.442849
150.467045	1.720277	1.601582	0.000791	9.972112	0.001778	4.432973
150.487047	1.720277	1.600623	0.000791	9.966144	0.001779	4.430320
150.507049	1.720277	1.602768	0.000790	9.979501	0.001775	4.436258
150.527051	1.720277	1.607171	0.000786	10.006913	0.001767	4.448444
150.547053	1.720277	1.606261	0.000787	10.001249	0.001769	4.445926
150.567055	1.720277	1.598884	0.000793	9.955317	0.001783	4.425507
150.587057	1.720277	1.601176	0.000791	9.969583	0.001778	4.431849
150.607059	1.720277	1.594759	0.000796	9.929632	0.001790	4.414089
150.627061	1.720277	1.604638	0.000788	9.991139	0.001772	4.441431
150.647063	1.720277	1.596619	0.000795	9.941210	0.001787	4.419236
150.667065	1.720277	1.594607	0.000796	9.928682	0.001791	4.413667
150.687067	1.720277	1.600394	0.000791	9.964715	0.001780	4.429685
150.707069	1.720277	1.594518	0.000796	9.928132	0.001791	4.413422
150.727071	1.720277	1.597565	0.000794	9.947104	0.001785	4.421856
150.747073	1.720277	1.599269	0.000792	9.957715	0.001782	4.426573
150.767075	1.720277	1.601562	0.000791	9.971992	0.001778	4.432920
150.787077	1.720277	1.604461	0.000788	9.990041	0.001772	4.440943
150.807079	1.720277	1.608641	0.000785	10.016068	0.001765	4.452513
150.827081	1.720277	1.604132	0.000788	9.987988	0.001773	4.440031
150.847083	1.720277	1.600578	0.000791	9.965862	0.001780	4.430195
150.867085	1.720277	1.598750	0.000793	9.954479	0.001783	4.425135
150.887087	1.720277	1.604313	0.000788	9.989119	0.001773	4.440533
150.907089	1.720277	1.599372	0.000792	9.958353	0.001782	4.426857
150.927091	1.720277	1.603327	0.000789	9.982978	0.001774	4.437803
150.947093	1.720277	1.599815	0.000792	9.961110	0.001781	4.428082
150.967095	1.720277	1.594586	0.000796	9.928556	0.001791	4.413611
150.987097	1.720277	1.599138	0.000793	9.956899	0.001782	4.426210
151.007099	1.720277	1.598690	0.000793	9.954110	0.001783	4.424970
151.027101	1.720277	1.606125	0.000787	10.000401	0.001769	4.445548
151.047103	1.720277	1.601995	0.000790	9.974683	0.001777	4.434116
151.067105	1.720277	1.605064	0.000788	9.993795	0.001771	4.442612
151.087107	1.720277	1.599557	0.000792	9.959508	0.001781	4.427370
151.107109	1.720277	1.596996	0.000794	9.943561	0.001786	4.420281
151.127111	1.720277	1.600527	0.000791	9.965545	0.001780	4.430054
151.147113	1.720277	1.594401	0.000796	9.927404	0.001791	4.413099
151.167115	1.720277	1.599333	0.000792	9.958109	0.001782	4.426748
151.187117	1.720277	1.597879	0.000794	9.949059	0.001785	4.422725
151.207119	1.720277	1.602966	0.000789	9.980731	0.001775	4.436804
151.227121	1.720277	1.603882	0.000789	9.986436	0.001773	4.439340
151.247123	1.720277	1.602880	0.000789	9.980197	0.001775	4.436567
151.267125	1.720277	1.596254	0.000795	9.938940	0.001787	4.418227
151.287127	1.720277	1.600352	0.000792	9.964458	0.001780	4.429571
151.307129	1.720277	1.605040	0.000788	9.993647	0.001771	4.442546
151.327131	1.720197	1.601665	0.000790	9.972633	0.001777	4.433204
151.347133	1.720277	1.599396	0.000792	9.958501	0.001782	4.426922
151.367135	1.720277	1.597231	0.000794	9.945021	0.001786	4.420930
151.387137	1.720277	1.599896	0.000792	9.961614	0.001781	4.428306
151.407139	1.720277	1.600462	0.000791	9.965142	0.001780	4.429875
151.427141	1.720277	1.599280	0.000792	9.957778	0.001782	4.426601
151.447143	1.720277	1.596203	0.000795	9.938620	0.001788	4.418085
151.467145	1.720277	1.601193	0.000791	9.969690	0.001778	4.431896
151.487147	1.720277	1.604355	0.000788	9.989382	0.001773	4.440650
151.507149	1.720277	1.594106	0.000797	9.925567	0.001791	4.412282
151.527151	1.720277	1.595408	0.000796	9.933670	0.001789	4.415884
151.547153	1.720277	1.595103	0.000796	9.931773	0.001790	4.415041
151.567155	1.720277	1.596780	0.000794	9.942215	0.001787	4.419683
151.587157	1.720277	1.602719	0.000790	9.979195	0.001776	4.436122
151.607159	1.720277	1.605970	0.000787	9.999437	0.001770	4.445120
151.627161	1.720277	1.602534	0.000790	9.978042	0.001776	4.435609
151.647163	1.720277	1.596630	0.000795	9.941281	0.001787	4.419268
151.667165	1.720277	1.604407	0.000788	9.989702	0.001772	4.440792
151.687167	1.720277	1.596326	0.000795	9.939389	0.001787	4.418427
151.707169	1.720277	1.602498	0.000790	9.977818	0.001776	4.435509
151.727171	1.720277	1.597995	0.000793	9.949779	0.001784	4.423045
151.747173	1.720277	1.599810	0.000792	9.961082	0.001781	4.428070
151.767175	1.720277	1.597793	0.000794	9.948522	0.001785	4.422486
151.787177	1.720277	1.603486	0.000789	9.983969	0.001774	4.438244
151.807179	1.720277	1.593632	0.000797	9.922616	0.001792	4.410970
151.827181	1.720277	1.599407	0.000792	9.958569	0.001782	4.426953
151.847183	1.720277	1.599481	0.000792	9.959029	0.001782	4.427157
151.867185	1.720277	1.599526	0.000792	9.959314	0.001781	4.427284
151.887187	1.720277	1.596224	0.000795	9.938751	0.001788	4.418143
151.907189	1.720277	1.601081	0.000791	9.968997	0.001779	4.431588
151.927191	1.720277	1.599968	0.000792	9.962063	0.001781	4.428506
151.947193	1.720277	1.600457	0.000791	9.965110	0.001780	4.429860
151.967195	1.720277	1.601220	0.000791	9.969862	0.001778	4.431973
151.987197	1.720277	1.597976	0.000793	9.949661	0.001784	4.422993
152.007199	1.720277	1.599721	0.000792	9.960524	0.001781	4.427822
152.027201	1.720277	1.606257	0.000787	10.001222	0.001769	4.445913
152.047203	1.720277	1.606794	0.000786	10.004567	0.001768	4.447401
152.067205	1.720277	1.600970	0.000791	9.968304	0.001779	4.431280
152.087207	1.720277	1.596353	0.000795	9.939554	0.001787	4.418500
152.107209	1.720277	1.596058	0.000795	9.937719	0.001788	4.417684
152.127211	1.720277	1.600199	0.000792	9.963505	0.001780	4.429147
152.147213	1.720277	1.600509	0.000791	9.965430	0.001780	4.430003
152.167215	1.720277	1.597061	0.000794	9.943964	0.001786	4.420460
152.187217	1.720277	1.607246	0.000786	10.007382	0.001767	4.448652
152.207219	1.720277	1.599928	0.000792	9.961816	0.001781	4.428396
152.227221	1.720277	1.601658	0.000790	9.972586	0.001778	4.433184
152.247223	1.720277	1.602397	0.000790	9.977191	0.001776	4.435231
152.267225	1.720277	1.603847	0.000789	9.986217	0.001774	4.439243
152.287227	1.720277	1.602136	0.000790	9.975565	0.001777	4.434508
152.307229	1.720197	1.604092	0.000788	9.987744	0.001773	4.439922
152.327231	1.720277	1.596940	0.000794	9.943214	0.001786	4.420127
152.347233	1.720277	1.605171	0.000788	9.994463	0.001771	4.442909
152.367235	1.720277	1.603789	0.000789	9.985853	0.001774	4.439081
152.387237	1.720277	1.599960	0.000792	9.962013	0.001781	4.428484
152.407239	1.720277	1.603884	0.000789	9.986449	0.001773	4.439347
152.427241	1.720277	1.599630	0.000792	9.959963	0.001781	4.427572
152.447243	1.720277	1.613251	0.000781	10.044767	0.001756	4.465271
152.467245	1.720277	1.604740	0.000788	9.991780	0.001772	4.441716
152.487247	1.720277	1.600458	0.000791	9.965118	0.001780	4.429864
152.507249	1.720277	1.611526	0.000782	10.034030	0.001759	4.460498
152.527251	1.720277	1.610833	0.000783	10.029713	0.001761	4.458579
152.547253	1.720277	1.607613	0.000786	10.009665	0.001767	4.449667
152.567255	1.720277	1.607645	0.000786	10.009862	0.001767	4.449754
152.587257	1.720277	1.609306	0.000784	10.020207	0.001763	4.454353
152.607259	1.720277	1.605371	0.000787	9.995703	0.001771	4.443460
152.627261	1.720277	1.609730	0.000784	10.022846	0.001763	4.455526
152.647263	1.720277	1.611979	0.000782	10.036852	0.001759	4.461752
152.667265	1.720277	1.614667	0.000780	10.053588	0.001754	4.469192
152.687267	1.720277	1.605840	0.000787	9.998624	0.001770	4.444758
152.707269	1.720277	1.606506	0.000786	10.002774	0.001769	4.446603
152.727271	1.720197	1.600039	0.000792	9.962506	0.001780	4.428703
152.747273	1.720277	1.601327	0.000791	9.970527	0.001778	4.432269
152.767275	1.720277	1.613210	0.000781	10.044515	0.001756	4.465159
152.787277	1.720277	1.603299	0.000789	9.982806	0.001775	4.437727
152.807279	1.720277	1.611396	0.000782	10.033222	0.001760	4.460139
152.827281	1.720277	1.611801	0.000782	10.035741	0.001759	4.461258
152.847283	1.720277	1.609214	0.000784	10.019633	0.001764	4.454098
152.867285	1.720277	1.606934	0.000786	10.005441	0.001768	4.447789
152.887287	1.720277	1.615182	0.000779	10.056791	0.001753	4.470616
152.907289	1.720277	1.611192	0.000783	10.031952	0.001760	4.459574
152.927291	1.720277	1.608749	0.000785	10.016742	0.001764	4.452813
152.947293	1.720277	1.605417	0.000787	9.995990	0.001771	4.443588
152.967295	1.720277	1.613403	0.000781	10.045717	0.001756	4.465693
152.987297	1.720277	1.598690	0.000793	9.954110	0.001783	4.424970
153.007299	1.720277	1.602134	0.000790	9.975554	0.001777	4.434503
153.027301	1.720277	1.602681	0.000790	9.978954	0.001776	4.436014
153.047303	1.720277	1.595203	0.000796	9.932397	0.001789	4.415318
153.067305	1.720277	1.604250	0.000788	9.988724	0.001773	4.440358
153.087307	1.720277	1.606656	0.000786	10.003708	0.001768	4.447018
153.107309	1.720277	1.608205	0.000785	10.013350	0.001765	4.451305
153.127311	1.720277	1.611067	0.000783	10.031172	0.001760	4.459227
153.147313	1.720277	1.611476	0.000782	10.033715	0.001759	4.460358
153.167315	1.720277	1.608387	0.000785	10.014486	0.001765	4.451810
153.187317	1.720277	1.614003	0.000780	10.049451	0.001755	4.467353
153.207319	1.720277	1.607760	0.000785	10.010579	0.001766	4.450073
153.227321	1.720277	1.602776	0.000790	9.979551	0.001775	4.436280
153.247323	1.720277	1.612135	0.000782	10.037821	0.001758	4.462183
153.267325	1.720277	1.606800	0.000786	10.004600	0.001768	4.447415
153.287327	1.720277	1.605807	0.000787	9.998418	0.001770	4.444667
153.307329	1.720277	1.618302	0.000777	10.076217	0.001747	4.479252
153.327331	1.720277	1.613429	0.000781	10.045878	0.001756	4.465765
153.347333	1.720277	1.609297	0.000784	10.020153	0.001763	4.454329
153.366335	1.720277	1.607045	0.000786	10.006130	0.001768	4.448095
153.386337	1.720277	1.603660	0.000789	9.985051	0.001774	4.438725
153.406339	1.720277	1.606367	0.000787	10.001906	0.001769	4.446218
153.426341	1.720277	1.603507	0.000789	9.984101	0.001774	4.438302
153.446343	1.720277	1.606058	0.000787	9.999984	0.001769	4.445363
153.466345	1.720277	1.609315	0.000784	10.020265	0.001763	4.454379
153.486347	1.720277	1.608838	0.000785	10.017295	0.001764	4.453058
153.506349	1.720277	1.608146	0.000785	10.012985	0.001766	4.451143
153.526351	1.720277	1.605551	0.000787	9.996828	0.001770	4.443960
153.546353	1.720277	1.611962	0.000782	10.036743	0.001759	4.461704
153.566355	1.720277	1.607700	0.000785	10.010210	0.001766	4.449909
153.586357	1.720277	1.605032	0.000788	9.993597	0.001771	4.442524
153.606359	1.720277	1.613627	0.000781	10.047113	0.001755	4.466314
153.626361	1.720277	1.609259	0.000784	10.019914	0.001764	4.454223
153.646363	1.720277	1.604538	0.000788	9.990518	0.001772	4.441155
153.666365	1.720277	1.611635	0.000782	10.034706	0.001759	4.460798
153.686367	1.720277	1.605046	0.000788	9.993685	0.001771	4.442563
153.706369	1.720277	1.611755	0.000782	10.035456	0.001759	4.461132
153.726371	1.720277	1.607600	0.000786	10.009583	0.001767	4.449630
153.746373	1.720277	1.612576	0.000781	10.040570	0.001757	4.463405
153.766375	1.720277	1.603999	0.000789	9.987161	0.001773	4.439663
153.786377	1.720277	1.609555	0.000784	10.021757	0.001763	4.455042
153.806379	1.720277	1.598440	0.000793	9.952549	0.001783	4.424277
153.826381	1.720277	1.603363	0.000789	9.983205	0.001774	4.437904
153.846383	1.720277	1.604423	0.000788	9.989800	0.001772	4.440836
153.866385	1.720277	1.612363	0.000782	10.039240	0.001758	4.462814
153.886387	1.720277	1.598963	0.000793	9.955810	0.001783	4.425726
153.906389	1.720277	1.607714	0.000785	10.010297	0.001766	4.449948
153.926391	1.720277	1.603662	0.000789	9.985064	0.001774	4.438731
153.946393	1.720277	1.612676	0.000781	10.041189	0.001757	4.463680
153.966395	1.720277	1.610112	0.000784	10.025223	0.001762	4.456583
153.986397	1.720277	1.610040	0.000784	10.024777	0.001762	4.456384
154.006399	1.720277	1.605605	0.000787	9.997165	0.001770	4.444110
154.026401	1.720277	1.607166	0.000786	10.006883	0.001767	4.448430
154.046403	1.720277	1.607829	0.000785	10.011009	0.001766	4.450264
154.066405	1.720277	1.605169	0.000788	9.994446	0.001771	4.442901
154.086407	1.720277	1.604368	0.000788	9.989458	0.001773	4.440684
154.106409	1.720277	1.608853	0.000785	10.017385	0.001764	4.453099
154.126411	1.720277	1.609519	0.000784	10.021532	0.001763	4.454942
154.146413	1.720277	1.606592	0.000786	10.003308	0.001768	4.446841
154.166415	1.720277	1.609723	0.000784	10.022800	0.001763	4.455506
154.186417	1.720277	1.606159	0.000787	10.000611	0.001769	4.445642
154.206419	1.720277	1.602306	0.000790	9.976624	0.001776	4.434979
154.226421	1.720277	1.599032	0.000793	9.956234	0.001782	4.425915
154.246423	1.720277	1.603346	0.000789	9.983099	0.001774	4.437857
154.266425	1.720277	1.606385	0.000787	10.002021	0.001769	4.446269
154.286427	1.720277	1.602019	0.000790	9.974834	0.001777	4.434183
154.306429	1.720277	1.608371	0.000785	10.014387	0.001765	4.451766
154.326431	1.720197	1.598802	0.000793	9.954805	0.001783	4.425279
154.346433	1.720277	1.603539	0.000789	9.984298	0.001774	4.438390
154.366435	1.720277	1.607589	0.000786	10.009517	0.001767	4.449601
154.386437	1.720277	1.603340	0.000789	9.983060	0.001774	4.437840
154.406439	1.720277	1.606195	0.000787	10.000833	0.001769	4.445741
154.426441	1.720197	1.614939	0.000779	10.055279	0.001753	4.469944
154.446443	1.720277	1.606012	0.000787	9.999697	0.001770	4.445236
154.466445	1.720277	1.604301	0.000788	9.989045	0.001773	4.440500
154.486447	1.720277	1.602293	0.000790	9.976542	0.001776	4.434942
154.506449	1.720277	1.603595	0.000789	9.984648	0.001774	4.438546
154.526451	1.720277	1.606501	0.000786	10.002738	0.001769	4.446588
154.546453	1.720277	1.603233	0.000789	9.982395	0.001775	4.437544
154.566455	1.720277	1.601225	0.000791	9.969892	0.001778	4.431986
154.586457	1.720277	1.597464	0.000794	9.946474	0.001785	4.421576
154.606459	1.720277	1.597687	0.000794	9.947860	0.001785	4.422192
154.626461	1.720277	1.606011	0.000787	9.999689	0.001770	4.445232
154.646463	1.720277	1.609760	0.000784	10.023035	0.001763	4.455610
154.666465	1.720277	1.599028	0.000793	9.956209	0.001782	4.425904
154.686467	1.720277	1.606974	0.000786	10.005690	0.001768	4.447900
154.706469	1.720277	1.600618	0.000791	9.966114	0.001779	4.430307
154.726471	1.720277	1.609733	0.000784	10.022863	0.001763	4.455534
154.746473	1.720197	1.612315	0.000782	10.038944	0.001758	4.462682
154.766475	1.720277	1.608732	0.000785	10.016635	0.001765	4.452765
154.786477	1.720277	1.606096	0.000787	10.000223	0.001769	4.445469
154.806479	1.720277	1.608321	0.000785	10.014075	0.001765	4.451627
154.826481	1.720277	1.606439	0.000787	10.002352	0.001769	4.446416
154.846483	1.720277	1.603850	0.000789	9.986233	0.001774	4.439250
154.866485	1.720277	1.605990	0.000787	9.999560	0.001770	4.445175
154.886487	1.720277	1.607849	0.000785	10.011132	0.001766	4.450319
154.906489	1.720277	1.601682	0.000790	9.972737	0.001777	4.433251
154.926491	1.720277	1.603173	0.000789	9.982023	0.001775	4.437379
154.946493	1.720277	1.608652	0.000785	10.016134	0.001765	4.452542
154.966495	1.720277	1.605813	0.000787	9.998457	0.001770	4.444684
154.986497	1.720277	1.605419	0.000787	9.996007	0.001771	4.443595
155.006499	1.720277	1.598374	0.000793	9.952139	0.001784	4.424094
155.026501	1.720277	1.607411	0.000786	10.008408	0.001767	4.449108
155.046503	1.720277	1.601384	0.000791	9.970883	0.001778	4.432427
155.066505	1.720277	1.603600	0.000789	9.984681	0.001774	4.438560
155.086507	1.720277	1.607143	0.000786	10.006741	0.001767	4.448367
155.106509	1.720277	1.606548	0.000786	10.003034	0.001769	4.446719
155.126511	1.720277	1.603639	0.000789	9.984922	0.001774	4.438667
155.146513	1.720277	1.600741	0.000791	9.966875	0.001779	4.430645
155.166515	1.720277	1.603551	0.000789	9.984372	0.001774	4.438423
155.186517	1.720277	1.608903	0.000785	10.017697	0.001764	4.453237
155.206519	1.720277	1.601685	0.000790	9.972756	0.001777	4.433259
155.226521	1.720277	1.603874	0.000789	9.986384	0.001773	4.439317
155.246523	1.720277	1.604951	0.000788	9.993088	0.001771	4.442298
155.266525	1.720277	1.603660	0.000789	9.985051	0.001774	4.438725
155.286527	1.720277	1.608888	0.000785	10.017604	0.001764	4.453196
155.306529	1.720277	1.605471	0.000787	9.996330	0.001771	4.443739
155.326531	1.720277	1.603531	0.000789	9.984251	0.001774	4.438369
155.346533	1.720277	1.606334	0.000787	10.001704	0.001769	4.446128
155.366535	1.720277	1.606446	0.000787	10.002396	0.001769	4.446436
155.386537	1.720277	1.607071	0.000786	10.006292	0.001768	4.448167
155.406539	1.720277	1.607740	0.000785	10.010456	0.001766	4.450018
155.426541	1.720277	1.602614	0.000790	9.978538	0.001776	4.435829
155.446543	1.720277	1.608352	0.000785	10.014267	0.001765	4.451712
155.466545	1.720277	1.602322	0.000790	9.976720	0.001776	4.435021
155.486547	1.720277	1.602219	0.000790	9.976082	0.001777	4.434738
155.506549	1.720277	1.603387	0.000789	9.983350	0.001774	4.437969
155.526551	1.720277	1.598158	0.000793	9.950792	0.001784	4.423495
155.546553	1.720277	1.600739	0.000791	9.966867	0.001779	4.430641
155.566555	1.720277	1.600560	0.000791	9.965753	0.001780	4.430146
155.586557	1.720277	1.601805	0.000790	9.973503	0.001777	4.433591
155.606559	1.720277	1.595071	0.000796	9.931571	0.001790	4.414951
155.626561	1.720277	1.599199	0.000792	9.957277	0.001782	4.426378
155.646563	1.720277	1.604265	0.000788	9.988820	0.001773	4.440400
155.666565	1.720277	1.602590	0.000790	9.978393	0.001776	4.435765
155.686567	1.720277	1.595250	0.000796	9.932690	0.001789	4.415449
155.706569	1.720277	1.599407	0.000792	9.958572	0.001782	4.426954
155.726571	1.720277	1.603987	0.000789	9.987087	0.001773	4.439630
155.746573	1.720277	1.600265	0.000792	9.963913	0.001780	4.429328
155.766575	1.720277	1.603221	0.000789	9.982321	0.001775	4.437511
155.786577	1.720277	1.604906	0.000788	9.992809	0.001772	4.442174
155.806579	1.720277	1.599345	0.000792	9.958186	0.001782	4.426782
155.826581	1.720277	1.599374	0.000792	9.958364	0.001782	4.426862
155.846583	1.720277	1.603488	0.000789	9.983983	0.001774	4.438250
155.866585	1.720277	1.599606	0.000792	9.959809	0.001781	4.427504
155.886587	1.720277	1.597830	0.000794	9.948755	0.001785	4.422590
155.906589	1.720277	1.603584	0.000789	9.984577	0.001774	4.438514
155.926591	1.720277	1.597378	0.000794	9.945935	0.001785	4.421336
155.946593	1.720277	1.605925	0.000787	9.999152	0.001770	4.444993
155.966595	1.720277	1.602200	0.000790	9.975962	0.001777	4.434684
155.986597	1.720277	1.596180	0.000795	9.938478	0.001788	4.418021
156.006599	1.720277	1.597910	0.000794	9.949253	0.001784	4.422811
156.026601	1.720277	1.602019	0.000790	9.974834	0.001777	4.434183
156.046603	1.720277	1.600763	0.000791	9.967015	0.001779	4.430707
156.066605	1.720277	1.598057	0.000793	9.950165	0.001784	4.423217
156.086607	1.720277	1.602344	0.000790	9.976860	0.001776	4.435083
156.106609	1.720277	1.601468	0.000791	9.971406	0.001778	4.432659
156.126611	1.720277	1.606157	0.000787	10.000598	0.001769	4.445636
156.146613	1.720277	1.601797	0.000790	9.973454	0.001777	4.433570
156.166615	1.720277	1.600172	0.000792	9.963336	0.001780	4.429072
156.186617	1.720277	1.605502	0.000787	9.996521	0.001770	4.443824
156.206619	1.720277	1.596908	0.000794	9.943014	0.001786	4.420038
156.226621	1.720277	1.600578	0.000791	9.965865	0.001780	4.430196
156.246623	1.720277	1.592931	0.000798	9.918249	0.001794	4.409029
156.266625	1.720277	1.598772	0.000793	9.954616	0.001783	4.425195
156.286627	1.720277	1.595776	0.000795	9.935965	0.001788	4.416904
156.306629	1.720277	1.598854	0.000793	9.955131	0.001783	4.425424
156.326631	1.720277	1.594849	0.000796	9.930194	0.001790	4.414339
156.346633	1.720277	1.600096	0.000792	9.962859	0.001780	4.428860
156.366635	1.720277	1.607856	0.000785	10.011179	0.001766	4.450340
156.386637	1.720277	1.602142	0.000790	9.975597	0.001777	4.434522
156.406639	1.720277	1.601638	0.000790	9.972460	0.001778	4.433128
156.426641	1.720277	1.603407	0.000789	9.983476	0.001774	4.438025
156.446643	1.720277	1.595245	0.000796	9.932655	0.001789	4.415433
156.466645	1.720277	1.610934	0.000783	10.030345	0.001760	4.458860
156.486647	1.720277	1.600562	0.000791	9.965764	0.001780	4.430151
156.506649	1.720277	1.597461	0.000794	9.946452	0.001785	4.421566
156.526651	1.720277	1.598114	0.000793	9.950518	0.001784	4.423374
156.546653	1.720277	1.601991	0.000790	9.974658	0.001777	4.434105
156.566655	1.720277	1.600753	0.000791	9.966952	0.001779	4.430679
156.586657	1.720277	1.597833	0.000794	9.948774	0.001785	4.422598
156.606659	1.720277	1.598655	0.000793	9.953888	0.001783	4.424872
156.626661	1.720277	1.597910	0.000794	9.949250	0.001784	4.422810
156.646663	1.720277	1.603732	0.000789	9.985502	0.001774	4.438925
156.666665	1.720277	1.594604	0.000796	9.928663	0.001791	4.413658
156.686667	1.720277	1.595077	0.000796	9.931612	0.001790	4.414969
156.706669	1.720277	1.599256	0.000792	9.957630	0.001782	4.426535
156.726671	1.720277	1.597902	0.000794	9.949201	0.001784	4.422788
156.746673	1.720277	1.593604	0.000797	9.922441	0.001792	4.410892
156.766675	1.720277	1.598242	0.000793	9.951317	0.001784	4.423729
156.786677	1.720277	1.594596	0.000796	9.928617	0.001791	4.413638
156.806679	1.720277	1.596003	0.000795	9.937374	0.001788	4.417531
156.826681	1.720277	1.596538	0.000795	9.940709	0.001787	4.419013
156.846683	1.720277	1.603147	0.000789	9.981861	0.001775	4.437307
156.866685	1.720277	1.599570	0.000792	9.959588	0.001781	4.427406
156.886687	1.720277	1.598506	0.000793	9.952960	0.001783	4.424459
156.906689	1.720277	1.599745	0.000792	9.960675	0.001781	4.427889
156.926691	1.720277	1.597163	0.000794	9.944596	0.001786	4.420741
156.946693	1.720277	1.600587	0.000791	9.965920	0.001780	4.430220
156.966695	1.720277	1.604121	0.000788	9.987922	0.001773	4.440001
156.986697	1.720277	1.605523	0.000787	9.996650	0.001770	4.443881
157.006699	1.720277	1.603155	0.000789	9.981908	0.001775	4.437328
157.026701	1.720277	1.601314	0.000791	9.970442	0.001778	4.432231
157.046703	1.720277	1.594478	0.000796	9.927880	0.001791	4.413310
157.066705	1.720277	1.606687	0.000786	10.003902	0.001768	4.447105
157.086707	1.720277	1.605149	0.000788	9.994326	0.001771	4.442848
157.106709	1.720197	1.604133	0.000788	9.987999	0.001773	4.440035
157.126711	1.720277	1.611337	0.000783	10.032850	0.001760	4.459973
157.146713	1.720277	1.605565	0.000787	9.996913	0.001770	4.443998
157.166715	1.720277	1.610300	0.000783	10.026394	0.001762	4.457104
157.186717	1.720277	1.607628	0.000786	10.009758	0.001767	4.449708
157.206719	1.720277	1.608385	0.000785	10.014469	0.001765	4.451802
157.226721	1.720277	1.600069	0.000792	9.962695	0.001780	4.428787
157.246723	1.720277	1.602379	0.000790	9.977079	0.001776	4.435181
157.266725	1.720277	1.601897	0.000790	9.974073	0.001777	4.433845
157.286727	1.720277	1.601342	0.000791	9.970620	0.001778	4.432310
157.306729	1.720277	1.604594	0.000788	9.990868	0.001772	4.441311
157.326731	1.720277	1.604294	0.000788	9.988998	0.001773	4.440480
157.346733	1.720277	1.600329	0.000792	9.964310	0.001780	4.429505
157.366735	1.720277	1.599972	0.000792	9.962090	0.001781	4.428518
157.386737	1.720277	1.602290	0.000790	9.976523	0.001776	4.434934
157.406739	1.720277	1.600210	0.000792	9.963568	0.001780	4.429175
157.426741	1.720277	1.608937	0.000784	10.017908	0.001764	4.453331
157.446743	1.720277	1.600268	0.000792	9.963932	0.001780	4.429337
157.466745	1.720277	1.606996	0.000786	10.005821	0.001768	4.447958
157.486747	1.720277	1.605762	0.000787	9.998139	0.001770	4.444543
157.506749	1.720277	1.604358	0.000788	9.989398	0.001773	4.440657
157.526751	1.720277	1.600121	0.000792	9.963015	0.001780	4.428929
157.546753	1.720277	1.605341	0.000787	9.995517	0.001771	4.443377
157.566755	1.720277	1.599539	0.000792	9.959391	0.001781	4.427318
157.586757	1.720277	1.596733	0.000794	9.941919	0.001787	4.419551
157.606759	1.720277	1.596468	0.000795	9.940271	0.001787	4.418818
157.626761	1.720277	1.595827	0.000795	9.936282	0.001788	4.417045
157.646763	1.720277	1.601288	0.000791	9.970281	0.001778	4.432159
157.666765	1.720277	1.595921	0.000795	9.936868	0.001788	4.417306
157.686767	1.720277	1.599501	0.000792	9.959155	0.001782	4.427213
157.706769	1.720277	1.600340	0.000792	9.964379	0.001780	4.429535
157.726771	1.720277	1.597215	0.000794	9.944925	0.001786	4.420887
157.746773	1.720277	1.609455	0.000784	10.021133	0.001763	4.454765
157.766775	1.720277	1.609650	0.000784	10.022348	0.001763	4.455305
157.786777	1.720277	1.606319	0.000787	10.001608	0.001769	4.446085
157.806779	1.720277	1.599646	0.000792	9.960061	0.001781	4.427616
157.826781	1.720277	1.604711	0.000788	9.991596	0.001772	4.441634
157.846783	1.720277	1.608141	0.000785	10.012953	0.001766	4.451128
157.866785	1.720277	1.600531	0.000791	9.965567	0.001780	4.430063
157.886787	1.720277	1.601861	0.000790	9.973848	0.001777	4.433745
157.906789	1.720277	1.599070	0.000793	9.956475	0.001782	4.426022
157.926791	1.720277	1.601416	0.000791	9.971080	0.001778	4.432514
157.946793	1.720277	1.598174	0.000793	9.950893	0.001784	4.423540
157.966795	1.720277	1.593048	0.000797	9.918977	0.001793	4.409353
157.986797	1.720277	1.599112	0.000793	9.956732	0.001782	4.426136
158.006799	1.720277	1.606351	0.000787	10.001810	0.001769	4.446175
158.026801	1.720277	1.599076	0.000793	9.956513	0.001782	4.426039
158.046803	1.720277	1.601524	0.000791	9.971751	0.001778	4.432813
158.066805	1.720277	1.598277	0.000793	9.951534	0.001784	4.423825
158.086807	1.720277	1.612580	0.000781	10.040589	0.001757	4.463414
158.106809	1.720277	1.612365	0.000782	10.039253	0.001758	4.462820
158.126811	1.720277	1.606541	0.000786	10.002993	0.001769	4.446701
158.146813	1.720277	1.606569	0.000786	10.003163	0.001768	4.446776
158.166815	1.720277	1.604284	0.000788	9.988938	0.001773	4.440453
158.186817	1.720277	1.606846	0.000786	10.004888	0.001768	4.447543
158.206819	1.720277	1.601017	0.000791	9.968595	0.001779	4.431409
158.226821	1.720277	1.606400	0.000787	10.002114	0.001769	4.446310
158.246823	1.720277	1.608228	0.000785	10.013495	0.001765	4.451369
158.266825	1.720277	1.602805	0.000790	9.979731	0.001775	4.436360
158.286827	1.720277	1.602504	0.000790	9.977856	0.001776	4.435526
158.306829	1.720277	1.605046	0.000788	9.993680	0.001771	4.442561
158.326831	1.720277	1.610272	0.000783	10.026219	0.001762	4.457026
158.346833	1.720277	1.612750	0.000781	10.041651	0.001757	4.463886
158.366835	1.720277	1.604076	0.000788	9.987643	0.001773	4.439877
158.386837	1.720277	1.602838	0.000789	9.979937	0.001775	4.436451
158.406839	1.720277	1.601539	0.000791	9.971847	0.001778	4.432855
158.426841	1.720277	1.599754	0.000792	9.960729	0.001781	4.427913
158.446843	1.720277	1.597553	0.000794	9.947030	0.001785	4.421823
158.466845	1.720277	1.604256	0.000788	9.988766	0.001773	4.440376
158.486847	1.720277	1.598074	0.000793	9.950269	0.001784	4.423263
158.506849	1.720277	1.601389	0.000791	9.970911	0.001778	4.432439
158.526851	1.720277	1.603287	0.000789	9.982729	0.001775	4.437693
158.546853	1.720277	1.597406	0.000794	9.946110	0.001785	4.421414
158.566855	1.720277	1.599744	0.000792	9.960669	0.001781	4.427886
158.586857	1.720277	1.603679	0.000789	9.985168	0.001774	4.438777
158.606859	1.720277	1.594455	0.000796	9.927735	0.001791	4.413246
158.626861	1.720277	1.603550	0.000789	9.984369	0.001774	4.438422
158.646863	1.720277	1.599997	0.000792	9.962243	0.001781	4.428586
158.666865	1.720277	1.600560	0.000791	9.965750	0.001780	4.430145
158.686867	1.720277	1.598344	0.000793	9.951950	0.001784	4.424010
158.706869	1.720277	1.607444	0.000786	10.008613	0.001767	4.449199
158.726871	1.720277	1.603629	0.000789	9.984859	0.001774	4.438639
158.746873	1.720277	1.596722	0.000794	9.941850	0.001787	4.419521
158.766875	1.720277	1.608575	0.000785	10.015655	0.001765	4.452329
158.786877	1.720277	1.596660	0.000795	9.941467	0.001787	4.419350
158.806879	1.720277	1.603282	0.000789	9.982696	0.001775	4.437678
158.826881	1.720277	1.599898	0.000792	9.961627	0.001781	4.428312
158.846883	1.720277	1.605603	0.000787	9.997151	0.001770	4.444104
158.866885	1.720277	1.601238	0.000791	9.969974	0.001778	4.432023
158.886887	1.720277	1.597766	0.000794	9.948355	0.001785	4.422412
158.906889	1.720277	1.601190	0.000791	9.969670	0.001778	4.431888
158.926891	1.720277	1.605387	0.000787	9.995807	0.001771	4.443506
158.946893	1.720277	1.603776	0.000789	9.985773	0.001774	4.439046
158.966895	1.720277	1.600464	0.000791	9.965151	0.001780	4.429878
158.986897	1.720277	1.598492	0.000793	9.952872	0.001783	4.424420
159.006899	1.720277	1.590272	0.000800	9.901692	0.001799	4.401669
159.026901	1.720277	1.599783	0.000792	9.960915	0.001781	4.427996
159.046903	1.720277	1.596971	0.000794	9.943403	0.001786	4.420211
159.066905	1.720277	1.592015	0.000798	9.912544	0.001795	4.406493
159.086907	1.720277	1.589341	0.000801	9.895894	0.001800	4.399091
159.106909	1.720277	1.592652	0.000798	9.916511	0.001794	4.408256
159.126911	1.720277	1.600166	0.000792	9.963297	0.001780	4.429055
159.146913	1.720277	1.596730	0.000794	9.941905	0.001787	4.419545
159.166915	1.720197	1.599150	0.000792	9.956970	0.001782	4.426242
159.186917	1.720277	1.595031	0.000796	9.931324	0.001790	4.414841
159.206919	1.720277	1.599579	0.000792	9.959645	0.001781	4.427431
159.226921	1.720277	1.596108	0.000795	9.938031	0.001788	4.417823
159.246923	1.720277	1.594224	0.000797	9.926298	0.001791	4.412607
159.266925	1.720277	1.593797	0.000797	9.923640	0.001792	4.411425
159.286927	1.720277	1.602094	0.000790	9.975305	0.001777	4.434392
159.306929	1.720277	1.595002	0.000796	9.931144	0.001790	4.414761
159.326931	1.720277	1.606221	0.000787	10.001000	0.001769	4.445815
159.346933	1.720277	1.596042	0.000795	9.937621	0.001788	4.417640
159.366935	1.720277	1.599061	0.000793	9.956417	0.001782	4.425996
159.386937	1.720277	1.594103	0.000797	9.925545	0.001791	4.412272
159.406939	1.720277	1.594515	0.000796	9.928110	0.001791	4.413413
159.426941	1.720277	1.595788	0.000795	9.936038	0.001788	4.416937
159.446943	1.720277	1.601954	0.000790	9.974431	0.001777	4.434004
159.466945	1.720277	1.592879	0.000798	9.917926	0.001794	4.408885
159.486947	1.720277	1.597267	0.000794	9.945248	0.001786	4.421031
159.506949	1.720277	1.591963	0.000798	9.912224	0.001795	4.406350
159.526951	1.720277	1.596121	0.000795	9.938114	0.001788	4.417859
159.546953	1.720277	1.596823	0.000794	9.942483	0.001786	4.419802
159.566955	1.720277	1.603280	0.000789	9.982688	0.001775	4.437674
159.586957	1.720277	1.596982	0.000794	9.943474	0.001786	4.420242
159.606959	1.720277	1.598126	0.000793	9.950597	0.001784	4.423409
159.626961	1.720277	1.603484	0.000789	9.983958	0.001774	4.438239
159.646963	1.720277	1.603694	0.000789	9.985261	0.001774	4.438818
159.666965	1.720277	1.600735	0.000791	9.966837	0.001779	4.430628
159.686967	1.720277	1.603658	0.000789	9.985040	0.001774	4.438720
159.706969	1.720277	1.598299	0.000793	9.951670	0.001784	4.423886
159.726971	1.720277	1.599732	0.000792	9.960595	0.001781	4.427853
159.746973	1.720277	1.602787	0.000790	9.979614	0.001775	4.436308
159.766975	1.720277	1.597246	0.000794	9.945114	0.001786	4.420971
159.786977	1.720277	1.601081	0.000791	9.968992	0.001779	4.431586
159.806979	1.720277	1.606539	0.000786	10.002977	0.001769	4.446694
159.826981	1.720277	1.605768	0.000787	9.998180	0.001770	4.444561
159.846983	1.720277	1.603876	0.000789	9.986400	0.001773	4.439325
159.866985	1.720277	1.602014	0.000790	9.974806	0.001777	4.434171
159.886987	1.720277	1.598277	0.000793	9.951536	0.001784	4.423826
159.906989	1.720277	1.596284	0.000795	9.939124	0.001787	4.418309
159.926991	1.720277	1.596449	0.000795	9.940156	0.001787	4.418767
159.946993	1.720277	1.603185	0.000789	9.982094	0.001775	4.437410
159.966995	1.720277	1.596313	0.000795	9.939304	0.001787	4.418389
159.986997	1.720277	1.593139	0.000797	9.919547	0.001793	4.409606
160.006999	1.720277	1.594248	0.000797	9.926451	0.001791	4.412675
160.027001	1.720277	1.595773	0.000795	9.935943	0.001788	4.416894
160.047003	1.720277	1.600830	0.000791	9.967431	0.001779	4.430892
160.067005	1.720277	1.597998	0.000793	9.949798	0.001784	4.423054
160.087007	1.720277	1.596494	0.000795	9.940432	0.001787	4.418890
160.107009	1.720277	1.603142	0.000789	9.981828	0.001775	4.437292
160.127011	1.720277	1.598838	0.000793	9.955030	0.001783	4.425379
160.147013	1.720277	1.602237	0.000790	9.976192	0.001776	4.434787
160.167015	1.720277	1.602748	0.000790	9.979375	0.001776	4.436202
160.187017	1.720277	1.597415	0.000794	9.946168	0.001785	4.421440
160.207019	1.720277	1.601852	0.000790	9.973796	0.001777	4.433722
160.227021	1.720277	1.600920	0.000791	9.967990	0.001779	4.431140
160.247023	1.720277	1.606479	0.000786	10.002602	0.001769	4.446527
160.267025	1.720277	1.605871	0.000787	9.998818	0.001770	4.444845
160.287027	1.720277	1.604476	0.000788	9.990134	0.001772	4.440985
160.307029	1.720277	1.599860	0.000792	9.961392	0.001781	4.428207
160.327031	1.720277	1.601857	0.000790	9.973829	0.001777	4.433736
160.347033	1.720277	1.605749	0.000787	9.998057	0.001770	4.444507
160.367035	1.720277	1.602938	0.000789	9.980555	0.001775	4.436726
160.387037	1.720277	1.602517	0.000790	9.977935	0.001776	4.435562
160.407039	1.720277	1.599065	0.000793	9.956439	0.001782	4.426006
160.427041	1.720277	1.602238	0.000790	9.976197	0.001776	4.434789
160.447043	1.720277	1.595117	0.000796	9.931861	0.001790	4.415080
160.467045	1.720277	1.601274	0.000791	9.970193	0.001778	4.432120
160.487047	1.720277	1.598657	0.000793	9.953899	0.001783	4.424877
160.507049	1.720277	1.599303	0.000792	9.957923	0.001782	4.426666
160.527051	1.720277	1.599598	0.000792	9.959763	0.001781	4.427483
160.547053	1.720277	1.598252	0.000793	9.951377	0.001784	4.423756
160.567055	1.720277	1.597877	0.000794	9.949048	0.001785	4.422720
160.587057	1.720277	1.601818	0.000790	9.973585	0.001777	4.433628
160.607059	1.720277	1.605219	0.000788	9.994758	0.001771	4.443040
160.627061	1.720277	1.603603	0.000789	9.984697	0.001774	4.438568
160.647063	1.720277	1.605315	0.000787	9.995355	0.001771	4.443305
160.667065	1.720277	1.597786	0.000794	9.948478	0.001785	4.422467
160.687067	1.720277	1.603997	0.000789	9.987153	0.001773	4.439659
160.707069	1.720277	1.600277	0.000792	9.963990	0.001780	4.429362
160.727071	1.720277	1.601528	0.000791	9.971778	0.001778	4.432825
160.747073	1.720277	1.597400	0.000794	9.946075	0.001785	4.421398
160.767075	1.720277	1.601588	0.000791	9.972148	0.001778	4.432989
160.787077	1.720277	1.599708	0.000792	9.960445	0.001781	4.427786
160.807079	1.720277	1.601825	0.000790	9.973629	0.001777	4.433647
160.827081	1.720277	1.600418	0.000791	9.964869	0.001780	4.429753
160.847083	1.720277	1.600217	0.000792	9.963615	0.001780	4.429196
160.867085	1.720277	1.602543	0.000790	9.978100	0.001776	4.435635
160.887087	1.720277	1.596231	0.000795	9.938795	0.001788	4.418162
160.907089	1.720277	1.601668	0.000790	9.972646	0.001778	4.433211
160.927091	1.720277	1.601715	0.000790	9.972945	0.001777	4.433343
160.947093	1.720277	1.601649	0.000790	9.972531	0.001778	4.433159
160.967095	1.720277	1.602133	0.000790	9.975545	0.001777	4.434499
160.987097	1.720277	1.597295	0.000794	9.945420	0.001786	4.421108
161.007099	1.720277	1.601351	0.000791	9.970678	0.001778	4.432336
161.027101	1.720277	1.600748	0.000791	9.966922	0.001779	4.430666
161.047103	1.720277	1.600794	0.000791	9.967207	0.001779	4.430792
161.067105	1.720277	1.601912	0.000790	9.974171	0.001777	4.433888
161.087107	1.720277	1.601609	0.000790	9.972279	0.001778	4.433047
161.107109	1.720277	1.603179	0.000789	9.982058	0.001775	4.437395
161.127111	1.720277	1.611861	0.000782	10.036113	0.001759	4.461424
161.147113	1.720277	1.595933	0.000795	9.936942	0.001788	4.417339
161.167115	1.720277	1.599157	0.000792	9.957017	0.001782	4.426263
161.187117	1.720277	1.606383	0.000787	10.002005	0.001769	4.446261
161.207119	1.720277	1.602447	0.000790	9.977497	0.001776	4.435367
161.227121	1.720197	1.610560	0.000783	10.028012	0.001761	4.457823
161.247123	1.720277	1.601197	0.000791	9.969717	0.001778	4.431908
161.267125	1.720277	1.602847	0.000789	9.979991	0.001775	4.436476
161.287127	1.720277	1.605060	0.000788	9.993770	0.001771	4.442601
161.307129	1.720277	1.605892	0.000787	9.998952	0.001770	4.444905
161.327131	1.720277	1.604430	0.000788	9.989847	0.001772	4.440857
161.347133	1.720277	1.598237	0.000793	9.951284	0.001784	4.423714
161.367135	1.720277	1.604142	0.000788	9.988051	0.001773	4.440059
161.387137	1.720277	1.600501	0.000791	9.965386	0.001780	4.429983
161.407139	1.720277	1.604470	0.000788	9.990093	0.001772	4.440966
161.427141	1.720277	1.603653	0.000789	9.985007	0.001774	4.438705
161.447143	1.720277	1.607042	0.000786	10.006109	0.001768	4.448086
161.467145	1.720277	1.599405	0.000792	9.958561	0.001782	4.426949
161.487147	1.720277	1.601412	0.000791	9.971056	0.001778	4.432503
161.507149	1.720277	1.593022	0.000798	9.918816	0.001793	4.409281
161.527151	1.720277	1.597337	0.000794	9.945683	0.001786	4.421224
161.547153	1.720277	1.599012	0.000793	9.956114	0.001782	4.425861
161.567155	1.720277	1.597753	0.000794	9.948273	0.001785	4.422376
161.587157	1.720277	1.595012	0.000796	9.931206	0.001790	4.414789
161.607159	1.720277	1.602083	0.000790	9.975236	0.001777	4.434362
161.627161	1.720277	1.599737	0.000792	9.960628	0.001781	4.427868
161.647163	1.720277	1.595546	0.000795	9.934530	0.001789	4.416266
161.667165	1.720277	1.595017	0.000796	9.931239	0.001790	4.414804
161.687167	1.720277	1.601036	0.000791	9.968712	0.001779	4.431462
161.707169	1.720277	1.599211	0.000792	9.957351	0.001782	4.426411
161.727171	1.720277	1.598650	0.000793	9.953855	0.001783	4.424857
161.747173	1.720277	1.590661	0.000799	9.904117	0.001798	4.402747
161.767175	1.720277	1.602115	0.000790	9.975433	0.001777	4.434449
161.787177	1.720277	1.600059	0.000792	9.962632	0.001780	4.428759
161.807179	1.720277	1.601562	0.000791	9.971992	0.001778	4.432920
161.827181	1.720277	1.594975	0.000796	9.930977	0.001790	4.414687
161.847183	1.720277	1.603308	0.000789	9.982863	0.001775	4.437752
161.867185	1.720277	1.594799	0.000796	9.929881	0.001790	4.414200
161.887187	1.720277	1.600132	0.000792	9.963086	0.001780	4.428961
161.907189	1.720277	1.592198	0.000798	9.913686	0.001795	4.407000
161.927191	1.720277	1.592894	0.000798	9.918017	0.001794	4.408926
161.947193	1.720277	1.600240	0.000792	9.963757	0.001780	4.429259
161.967195	1.720277	1.599358	0.000792	9.958268	0.001782	4.426819
161.987197	1.720277	1.602269	0.000790	9.976391	0.001776	4.434875
162.007199	1.720277	1.603909	0.000789	9.986606	0.001773	4.439416
162.027201	1.720277	1.596134	0.000795	9.938193	0.001788	4.417895
162.047203	1.720277	1.598800	0.000793	9.954791	0.001783	4.425273
162.067205	1.720277	1.597285	0.000794	9.945360	0.001786	4.421081
162.087207	1.720277	1.598883	0.000793	9.955309	0.001783	4.425503
162.107209	1.720277	1.595573	0.000795	9.934697	0.001789	4.416341
162.127211	1.720277	1.598454	0.000793	9.952640	0.001783	4.424317
162.147213	1.720277	1.594349	0.000796	9.927075	0.001791	4.412953
162.167215	1.720277	1.596066	0.000795	9.937766	0.001788	4.417705
162.187217	1.720277	1.598811	0.000793	9.954863	0.001783	4.425305
162.207219	1.720277	1.594058	0.000797	9.925269	0.001792	4.412149
162.227221	1.720277	1.599093	0.000793	9.956615	0.001782	4.426084
162.247223	1.720277	1.592682	0.000798	9.916697	0.001794	4.408339
162.267225	1.720277	1.597243	0.000794	9.945100	0.001786	4.420965
162.287227	1.720277	1.599664	0.000792	9.960171	0.001781	4.427665
162.307229	1.720277	1.595547	0.000795	9.934538	0.001789	4.416270
162.327231	1.720277	1.595256	0.000796	9.932723	0.001789	4.415463
162.347233	1.720277	1.595612	0.000795	9.934941	0.001789	4.416449
162.367235	1.720277	1.593611	0.000797	9.922484	0.001792	4.410912
162.387237	1.720277	1.596227	0.000795	9.938773	0.001788	4.418153
162.407239	1.720277	1.592935	0.000798	9.918271	0.001794	4.409039
162.427241	1.720277	1.596834	0.000794	9.942549	0.001786	4.419831
162.447243	1.720277	1.600785	0.000791	9.967152	0.001779	4.430768
162.467245	1.720277	1.597512	0.000794	9.946773	0.001785	4.421709
162.487247	1.720277	1.596463	0.000795	9.940238	0.001787	4.418804
162.507249	1.720277	1.603665	0.000789	9.985081	0.001774	4.438738
162.527251	1.720277	1.592875	0.000798	9.917902	0.001794	4.408874
162.547253	1.720277	1.593332	0.000797	9.920743	0.001793	4.410138
162.567255	1.720277	1.600845	0.000791	9.967524	0.001779	4.430934
162.587257	1.720277	1.595339	0.000796	9.933241	0.001789	4.415693
162.607259	1.720277	1.595939	0.000795	9.936977	0.001788	4.417354
162.627261	1.720277	1.600017	0.000792	9.962372	0.001781	4.428643
162.647263	1.720277	1.596431	0.000795	9.940041	0.001787	4.418716
162.667265	1.720197	1.600481	0.000791	9.965260	0.001779	4.429927
162.687267	1.720277	1.595882	0.000795	9.936624	0.001788	4.417197
162.707269	1.720277	1.594759	0.000796	9.929632	0.001790	4.414089
162.727271	1.720277	1.602506	0.000790	9.977867	0.001776	4.435531
162.747273	1.720277	1.594447	0.000796	9.927689	0.001791	4.413225
162.767275	1.720277	1.594258	0.000797	9.926509	0.001791	4.412701
162.787277	1.720277	1.596398	0.000795	9.939836	0.001787	4.418625
162.807279	1.720277	1.594648	0.000796	9.928942	0.001790	4.413783
162.827281	1.720277	1.600620	0.000791	9.966122	0.001779	4.430310
162.847283	1.720277	1.595027	0.000796	9.931300	0.001790	4.414830
162.867285	1.720277	1.592288	0.000798	9.914244	0.001795	4.407249
162.887287	1.720277	1.598006	0.000793	9.949847	0.001784	4.423075
162.907289	1.720277	1.597101	0.000794	9.944210	0.001786	4.420570
162.927291	1.720277	1.601304	0.000791	9.970385	0.001778	4.432205
162.947293	1.720277	1.601438	0.000791	9.971220	0.001778	4.432576
162.967295	1.720277	1.602215	0.000790	9.976055	0.001777	4.434726
162.987297	1.720277	1.596775	0.000794	9.942182	0.001787	4.419668
163.007299	1.720277	1.596688	0.000795	9.941642	0.001787	4.419428
163.027301	1.720277	1.597398	0.000794	9.946061	0.001785	4.421392
163.047303	1.720277	1.598663	0.000793	9.953937	0.001783	4.424894
163.067305	1.720277	1.600869	0.000791	9.967672	0.001779	4.430999
163.087307	1.720277	1.598530	0.000793	9.953108	0.001783	4.424525
163.107309	1.720277	1.595955	0.000795	9.937076	0.001788	4.417398
163.127311	1.720277	1.593406	0.000797	9.921209	0.001793	4.410345
163.147313	1.720277	1.602359	0.000790	9.976953	0.001776	4.435125
163.167315	1.720277	1.598497	0.000793	9.952905	0.001783	4.424435
163.187317	1.720277	1.599910	0.000792	9.961701	0.001781	4.428345
163.207319	1.720277	1.594103	0.000797	9.925545	0.001791	4.412272
163.227321	1.720277	1.595938	0.000795	9.936972	0.001788	4.417352
163.247323	1.720277	1.598008	0.000793	9.949861	0.001784	4.423082
163.267325	1.720277	1.592919	0.000798	9.918173	0.001794	4.408995
163.287327	1.720277	1.601194	0.000791	9.969698	0.001778	4.431900
163.307329	1.720277	1.606717	0.000786	10.004085	0.001768	4.447186
163.327331	1.720277	1.598763	0.000793	9.954564	0.001783	4.425172
163.347333	1.720277	1.603263	0.000789	9.982581	0.001775	4.437627
163.367335	1.720277	1.597431	0.000794	9.946266	0.001785	4.421484
163.387337	1.720277	1.608097	0.000785	10.012682	0.001766	4.451008
163.407339	1.720277	1.614000	0.000780	10.049432	0.001755	4.467345
163.427341	1.720277	1.605201	0.000788	9.994649	0.001771	4.442991
163.447343	1.720277	1.604920	0.000788	9.992897	0.001772	4.442213
163.467345	1.720277	1.606820	0.000786	10.004729	0.001768	4.447472
163.487347	1.720277	1.599584	0.000792	9.959673	0.001781	4.427443
163.507349	1.720197	1.599894	0.000792	9.961605	0.001781	4.428302
163.527351	1.720277	1.605504	0.000787	9.996535	0.001770	4.443830
163.547353	1.720277	1.601759	0.000790	9.973216	0.001777	4.433464
163.567355	1.720277	1.600230	0.000792	9.963694	0.001780	4.429231
163.587357	1.720277	1.598724	0.000793	9.954320	0.001783	4.425064
163.607359	1.720277	1.608105	0.000785	10.012731	0.001766	4.451030
163.627361	1.720277	1.604948	0.000788	9.993072	0.001771	4.442290
163.647363	1.720277	1.607546	0.000786	10.009246	0.001767	4.449480
163.667365	1.720277	1.601139	0.000791	9.969353	0.001778	4.431746
163.687367	1.720277	1.598361	0.000793	9.952059	0.001784	4.424059
163.707369	1.720277	1.603900	0.000789	9.986545	0.001773	4.439389
163.727371	1.720277	1.600421	0.000791	9.964885	0.001780	4.429760
163.747373	1.720277	1.602924	0.000789	9.980468	0.001775	4.436687
163.767375	1.720277	1.599262	0.000792	9.957669	0.001782	4.426552
163.787377	1.720277	1.607171	0.000786	10.006916	0.001767	4.448445
163.807379	1.720277	1.600267	0.000792	9.963924	0.001780	4.429333
163.827381	1.720277	1.609266	0.000784	10.019958	0.001764	4.454242
163.847383	1.720277	1.608589	0.000785	10.015740	0.001765	4.452367
163.867385	1.720277	1.604758	0.000788	9.991892	0.001772	4.441766
163.887387	1.720277	1.598498	0.000793	9.952911	0.001783	4.424437
163.907389	1.720277	1.606297	0.000787	10.001474	0.001769	4.446025
163.927391	1.720277	1.603268	0.000789	9.982611	0.001775	4.437640
163.947393	1.720277	1.604057	0.000788	9.987525	0.001773	4.439825
163.967395	1.720277	1.604655	0.000788	9.991246	0.001772	4.441479
163.987397	1.720277	1.601914	0.000790	9.974182	0.001777	4.433893
164.007399	1.720277	1.597952	0.000793	9.949510	0.001784	4.422926
164.027401	1.720277	1.591279	0.000799	9.907961	0.001797	4.404456
164.047403	1.720277	1.601336	0.000791	9.970585	0.001778	4.432294
164.067405	1.720277	1.601689	0.000790	9.972780	0.001777	4.433270
164.087407	1.720277	1.600618	0.000791	9.966114	0.001779	4.430307
164.107409	1.720277	1.595876	0.000795	9.936589	0.001788	4.417182
164.127411	1.720277	1.601584	0.000791	9.972129	0.001778	4.432981
164.147413	1.720277	1.600657	0.000791	9.966352	0.001779	4.430413
164.167415	1.720277	1.598198	0.000793	9.951046	0.001784	4.423609
164.187417	1.720277	1.603866	0.000789	9.986334	0.001773	4.439295
164.207419	1.720277	1.600835	0.000791	9.967461	0.001779	4.430906
164.227421	1.720277	1.604311	0.000788	9.989105	0.001773	4.440527
164.247423	1.720277	1.605349	0.000787	9.995571	0.001771	4.443402
164.267425	1.720277	1.606555	0.000786	10.003081	0.001769	4.446740
164.287427	1.720277	1.602554	0.000790	9.978168	0.001776	4.435665
164.307429	1.720277	1.603146	0.000789	9.981850	0.001775	4.437302
164.327431	1.720277	1.605210	0.000788	9.994701	0.001771	4.443015
164.347433	1.720277	1.602876	0.000789	9.980169	0.001775	4.436555
164.367435	1.720277	1.605215	0.000788	9.994736	0.001771	4.443030
164.387437	1.720277	1.604671	0.000788	9.991347	0.001772	4.441524
164.407439	1.720277	1.603107	0.000789	9.981612	0.001775	4.437196
164.427441	1.720277	1.605143	0.000788	9.994285	0.001771	4.442830
164.447443	1.720277	1.608069	0.000785	10.012504	0.001766	4.450929
164.467445	1.720277	1.604441	0.000788	9.989915	0.001772	4.440887
164.487447	1.720277	1.602599	0.000790	9.978447	0.001776	4.435789
164.507449	1.720277	1.609706	0.000784	10.022699	0.001763	4.455461
164.527451	1.720277	1.606897	0.000786	10.005208	0.001768	4.447685
164.547453	1.720277	1.606009	0.000787	9.999678	0.001770	4.445227
164.567455	1.720277	1.608560	0.000785	10.015562	0.001765	4.452288
164.587457	1.720277	1.600084	0.000792	9.962788	0.001780	4.428828
164.607459	1.720277	1.602591	0.000790	9.978398	0.001776	4.435767
164.627461	1.720277	1.607526	0.000786	10.009123	0.001767	4.449426
164.647463	1.720277	1.609132	0.000784	10.019121	0.001764	4.453870
164.667465	1.720277	1.609771	0.000784	10.023104	0.001763	4.455641
164.687467	1.720277	1.603288	0.000789	9.982737	0.001775	4.437696
164.707469	1.720277	1.606354	0.000787	10.001827	0.001769	4.446182
164.727471	1.720277	1.604769	0.000788	9.991955	0.001772	4.441794
164.747473	1.720277	1.607518	0.000786	10.009073	0.001767	4.449404
164.767475	1.720277	1.608024	0.000785	10.012222	0.001766	4.450803
164.787477	1.720277	1.609890	0.000784	10.023843	0.001762	4.455969
164.807479	1.720277	1.613736	0.000781	10.047792	0.001755	4.466616
164.827481	1.720277	1.604498	0.000788	9.990268	0.001772	4.441044
164.847483	1.720277	1.608604	0.000785	10.015835	0.001765	4.452410
164.867485	1.720277	1.603947	0.000789	9.986841	0.001773	4.439521
164.887487	1.720277	1.606452	0.000787	10.002437	0.001769	4.446454
164.907489	1.720277	1.610100	0.000784	10.025152	0.001762	4.456551
164.927491	1.720277	1.604491	0.000788	9.990227	0.001772	4.441026
164.947493	1.720277	1.600587	0.000791	9.965920	0.001780	4.430220
164.967495	1.720277	1.604095	0.000788	9.987764	0.001773	4.439931
164.987497	1.720277	1.599806	0.000792	9.961058	0.001781	4.428059
165.007499	1.720277	1.604413	0.000788	9.989740	0.001772	4.440809
165.027501	1.720277	1.602243	0.000790	9.976230	0.001776	4.434804
165.047503	1.720277	1.604518	0.000788	9.990392	0.001772	4.441099
165.067505	1.720277	1.601588	0.000791	9.972153	0.001778	4.432991
165.087507	1.720197	1.608935	0.000784	10.017894	0.001764	4.453325
165.107509	1.720277	1.603213	0.000789	9.982269	0.001775	4.437488
165.127511	1.720277	1.606259	0.000787	10.001236	0.001769	4.445920
165.147513	1.720277	1.607193	0.000786	10.007048	0.001767	4.448503
165.167515	1.720277	1.602124	0.000790	9.975491	0.001777	4.434475
165.187517	1.720277	1.605233	0.000788	9.994846	0.001771	4.443079
165.207519	1.720277	1.604614	0.000788	9.990991	0.001772	4.441366
165.227521	1.720277	1.605032	0.000788	9.993597	0.001771	4.442524
165.247523	1.720277	1.607015	0.000786	10.005942	0.001768	4.448012
165.267525	1.720277	1.602437	0.000790	9.977434	0.001776	4.435339
165.287527	1.720277	1.601599	0.000790	9.972219	0.001778	4.433021
165.307529	1.720277	1.600237	0.000792	9.963741	0.001780	4.429252
165.327531	1.720277	1.602949	0.000789	9.980627	0.001775	4.436758
165.347533	1.720277	1.603280	0.000789	9.982688	0.001775	4.437674
165.367535	1.720277	1.601905	0.000790	9.974127	0.001777	4.433869
165.387537	1.720277	1.598830	0.000793	9.954980	0.001783	4.425357
165.407539	1.720277	1.603150	0.000789	9.981878	0.001775	4.437314
165.427541	1.720277	1.604334	0.000788	9.989247	0.001773	4.440590
165.447543	1.720277	1.604014	0.000789	9.987254	0.001773	4.439704
165.467545	1.720277	1.603263	0.000789	9.982578	0.001775	4.437626
165.487547	1.720277	1.606391	0.000787	10.002057	0.001769	4.446285
165.507549	1.720277	1.603069	0.000789	9.981374	0.001775	4.437090
165.527551	1.720277	1.601925	0.000790	9.974248	0.001777	4.433922
165.547553	1.720277	1.609577	0.000784	10.021894	0.001763	4.455103
165.567555	1.720277	1.605511	0.000787	9.996579	0.001770	4.443849
165.587557	1.720277	1.608425	0.000785	10.014724	0.001765	4.451916
165.607559	1.720277	1.599853	0.000792	9.961351	0.001781	4.428189
165.627561	1.720277	1.601912	0.000790	9.974168	0.001777	4.433887
165.647563	1.720277	1.601576	0.000791	9.972074	0.001778	4.432956
165.667565	1.720277	1.597175	0.000794	9.944676	0.001786	4.420777
165.687567	1.720277	1.598296	0.000793	9.951651	0.001784	4.423877
165.707569	1.720277	1.593657	0.000797	9.922766	0.001792	4.411037
165.727571	1.720277	1.600228	0.000792	9.963680	0.001780	4.429225
[truncated: 1,002 more rows]
