# Supplementary material for: Stress relaxation in the presence of sudden strain bursts: Methodology and stress relaxation data of microcast aluminium microwires
Source: Data Brief. 2018 Nov 14;21:2134–41. doi: 10.1016/j.dib.2018.11.047 (PMC6265499; doi:10.1016/j.dib.2018.11.047)
Supplement: Supplementary file 2 — Supplementary material [file mmc2.zip › Data in brief/As-cast/Al4N/Al_20_r_14/Stress relaxation txt files/Al_20_r_14_Relaxcycle0004.txt]

Time[s]	Motordispl[�m]	Force[mN]	EngStrain	EngStress[MPa]	Shearstrain	Shearstress [MPa]
186.828681	2.025085	1.808668	0.000993	11.261514	0.002234	5.006160
186.828681	2.025085	1.807722	0.000994	11.255625	0.002236	5.003542
186.868685	2.031376	1.800978	0.001007	11.213635	0.002265	4.984876
186.868685	2.031376	1.799916	0.001008	11.207024	0.002267	4.981937
186.908689	2.031457	1.794891	0.001012	11.175733	0.002277	4.968027
186.928691	2.031457	1.798610	0.001009	11.198893	0.002270	4.978323
186.948693	2.031376	1.797532	0.001010	11.192180	0.002272	4.975339
186.968695	2.031457	1.799522	0.001009	11.204571	0.002268	4.980847
186.988697	2.031457	1.790340	0.001016	11.147401	0.002285	4.955432
187.008699	2.031376	1.793544	0.001013	11.167350	0.002279	4.964301
187.028701	2.031457	1.797365	0.001010	11.191137	0.002272	4.974875
187.048703	2.031457	1.793609	0.001014	11.167752	0.002279	4.964479
187.068705	2.031376	1.796244	0.001011	11.184159	0.002274	4.971773
187.088707	2.031376	1.793477	0.001014	11.166931	0.002279	4.964114
187.108709	2.031457	1.802849	0.001006	11.225287	0.002262	4.990056
187.128711	2.031457	1.793357	0.001014	11.166187	0.002279	4.963783
187.148713	2.031457	1.799564	0.001009	11.204831	0.002268	4.980962
187.168715	2.031457	1.801303	0.001007	11.215661	0.002265	4.985777
187.188717	2.031457	1.806195	0.001003	11.246120	0.002256	4.999317
187.208719	2.031376	1.805580	0.001004	11.242288	0.002257	4.997613
187.228721	2.031457	1.804626	0.001005	11.236352	0.002259	4.994975
187.248723	2.031457	1.798437	0.001010	11.197815	0.002270	4.977843
187.268725	2.031457	1.805313	0.001004	11.240629	0.002257	4.996876
187.288727	2.031457	1.803592	0.001005	11.229911	0.002261	4.992111
187.308729	2.031457	1.795249	0.001012	11.177967	0.002276	4.969020
187.328731	2.031457	1.795641	0.001012	11.180406	0.002275	4.970104
187.348733	2.031376	1.792174	0.001015	11.158817	0.002281	4.960507
187.368735	2.031457	1.799799	0.001008	11.206293	0.002268	4.981612
187.388737	2.031457	1.794132	0.001013	11.171013	0.002278	4.965929
187.408739	2.031376	1.790156	0.001016	11.146256	0.002285	4.954924
187.428741	2.031457	1.792664	0.001014	11.161872	0.002281	4.961865
187.448743	2.031457	1.795135	0.001012	11.177258	0.002276	4.968705
187.468745	2.031457	1.802577	0.001006	11.223589	0.002263	4.989301
187.488747	2.031457	1.794304	0.001013	11.172078	0.002278	4.966402
187.508749	2.031457	1.798586	0.001009	11.198740	0.002270	4.978255
187.528751	2.031376	1.793214	0.001014	11.165291	0.002280	4.963385
187.548753	2.031457	1.786730	0.001019	11.124922	0.002292	4.945440
187.568755	2.031457	1.772171	0.001031	11.034270	0.002319	4.905142
187.588757	2.031457	1.777661	0.001027	11.068455	0.002308	4.920338
187.608759	2.031457	1.778843	0.001026	11.075811	0.002306	4.923608
187.628761	2.031457	1.784918	0.001021	11.113637	0.002295	4.940423
187.648763	2.031376	1.788650	0.001018	11.136875	0.002288	4.950753
187.668765	2.031376	1.788764	0.001017	11.137584	0.002288	4.951068
187.688767	2.031457	1.789948	0.001017	11.144962	0.002286	4.954348
187.708769	2.031376	1.784722	0.001021	11.112419	0.002295	4.939882
187.728771	2.031457	1.788466	0.001018	11.135730	0.002289	4.950244
187.748773	2.031457	1.782536	0.001023	11.098810	0.002299	4.933832
187.768775	2.031376	1.777948	0.001026	11.070243	0.002308	4.921133
187.788777	2.031457	1.780850	0.001024	11.088311	0.002303	4.929165
187.808779	2.031457	1.777254	0.001027	11.065917	0.002309	4.919210
187.828781	2.031376	1.776829	0.001027	11.063273	0.002310	4.918034
187.848783	2.031376	1.781303	0.001024	11.091128	0.002301	4.930417
187.868785	2.031457	1.781001	0.001024	11.089253	0.002302	4.929584
187.888787	2.031457	1.779627	0.001025	11.080698	0.002305	4.925781
187.908789	2.031376	1.777690	0.001026	11.068636	0.002308	4.920419
187.928791	2.031457	1.780500	0.001024	11.086129	0.002303	4.928195
187.948793	2.031457	1.775500	0.001028	11.054997	0.002312	4.914355
187.968795	2.031457	1.779180	0.001025	11.077914	0.002306	4.924543
187.988797	2.031376	1.781404	0.001023	11.091761	0.002301	4.930698
188.008799	2.031457	1.778297	0.001026	11.072414	0.002307	4.922098
188.028801	2.031376	1.776024	0.001028	11.058260	0.002311	4.915806
188.048803	2.031457	1.777569	0.001027	11.067883	0.002309	4.920084
188.068805	2.031457	1.782731	0.001022	11.100023	0.002299	4.934371
188.088807	2.031457	1.785155	0.001020	11.115116	0.002295	4.941080
188.108809	2.031376	1.782938	0.001022	11.101310	0.002298	4.934943
188.128811	2.031457	1.782089	0.001023	11.096023	0.002300	4.932593
188.148813	2.031457	1.785225	0.001020	11.115551	0.002294	4.941274
188.168815	2.031376	1.783191	0.001022	11.102889	0.002298	4.935645
188.188817	2.031457	1.785444	0.001020	11.116917	0.002294	4.941881
188.208819	2.031457	1.791110	0.001016	11.152194	0.002284	4.957563
188.228821	2.031376	1.784100	0.001021	11.108545	0.002296	4.938160
188.248823	2.031457	1.790570	0.001016	11.148830	0.002285	4.956068
188.268825	2.031457	1.781739	0.001023	11.093844	0.002301	4.931625
188.288827	2.031457	1.785373	0.001020	11.116471	0.002294	4.941683
188.308829	2.031376	1.783092	0.001022	11.102271	0.002298	4.935370
188.327831	2.031457	1.782720	0.001022	11.099955	0.002299	4.934341
188.347833	2.031457	1.785057	0.001021	11.114502	0.002295	4.940808
188.367835	2.031376	1.786943	0.001019	11.126247	0.002291	4.946029
188.387837	2.031457	1.791304	0.001015	11.153399	0.002283	4.958099
188.407839	2.031376	1.788070	0.001018	11.133264	0.002289	4.949148
188.427841	2.031457	1.787518	0.001019	11.129828	0.002290	4.947621
188.447843	2.031457	1.785738	0.001020	11.118743	0.002294	4.942693
188.467845	2.031457	1.787044	0.001019	11.126879	0.002291	4.946310
188.487847	2.031457	1.781345	0.001024	11.091394	0.002302	4.930535
188.507849	2.031457	1.789819	0.001017	11.144157	0.002286	4.953990
188.527851	2.031457	1.785851	0.001020	11.119449	0.002293	4.943007
188.547853	2.031457	1.791866	0.001015	11.156903	0.002282	4.959657
188.567855	2.031457	1.782560	0.001023	11.098961	0.002299	4.933899
188.587857	2.031457	1.779766	0.001025	11.081560	0.002305	4.926164
188.607859	2.031376	1.782071	0.001023	11.095914	0.002300	4.932545
188.627861	2.031457	1.775339	0.001029	11.053995	0.002313	4.913910
188.647863	2.031457	1.783084	0.001022	11.102219	0.002298	4.935347
188.667865	2.031457	1.783497	0.001022	11.104789	0.002298	4.936490
188.687867	2.031457	1.781381	0.001024	11.091616	0.002302	4.930634
188.707869	2.031457	1.788271	0.001018	11.134515	0.002289	4.949704
188.727871	2.031376	1.780261	0.001024	11.084640	0.002303	4.927533
188.747873	2.031457	1.776545	0.001028	11.061507	0.002310	4.917249
188.767875	2.031457	1.784818	0.001021	11.113019	0.002295	4.940148
188.787877	2.031376	1.780077	0.001025	11.083496	0.002304	4.927024
188.807879	2.031376	1.778274	0.001026	11.072274	0.002307	4.922036
188.827881	2.031457	1.785038	0.001021	11.114385	0.002295	4.940756
188.847883	2.031457	1.786360	0.001019	11.122620	0.002292	4.944416
188.867885	2.031457	1.786560	0.001019	11.123862	0.002292	4.944969
188.887887	2.031457	1.776844	0.001027	11.063369	0.002310	4.918077
188.907889	2.031457	1.777386	0.001027	11.066744	0.002309	4.919578
188.927891	2.031457	1.774793	0.001029	11.050600	0.002314	4.912401
188.947893	2.031457	1.779364	0.001025	11.079061	0.002305	4.925053
188.967895	2.031457	1.783103	0.001022	11.102336	0.002298	4.935400
188.987897	2.031457	1.780548	0.001024	11.086433	0.002303	4.928330
189.007899	2.031457	1.777804	0.001026	11.069348	0.002308	4.920735
189.027901	2.031457	1.784806	0.001021	11.112945	0.002295	4.940115
189.047903	2.031457	1.784603	0.001021	11.111680	0.002296	4.939553
189.067905	2.031457	1.780603	0.001024	11.086773	0.002303	4.928481
189.087907	2.031457	1.784163	0.001021	11.108937	0.002296	4.938334
189.107909	2.031457	1.779009	0.001026	11.076846	0.002306	4.924068
189.127911	2.031457	1.780425	0.001024	11.085664	0.002303	4.927988
189.147913	2.031457	1.779468	0.001025	11.079707	0.002305	4.925340
189.167915	2.031376	1.779914	0.001025	11.082483	0.002304	4.926574
189.187917	2.031457	1.780733	0.001024	11.087583	0.002303	4.928841
189.207919	2.031457	1.780994	0.001024	11.089209	0.002302	4.929564
189.227921	2.031457	1.786406	0.001019	11.122904	0.002292	4.944543
189.247923	2.031457	1.780158	0.001025	11.084000	0.002304	4.927248
189.267925	2.031457	1.780785	0.001024	11.087906	0.002303	4.928985
189.287927	2.031376	1.780904	0.001024	11.088648	0.002302	4.929315
189.307929	2.031457	1.787048	0.001019	11.126904	0.002291	4.946321
189.327931	2.031457	1.786697	0.001019	11.124717	0.002292	4.945348
189.347933	2.031457	1.783903	0.001021	11.107322	0.002297	4.937616
189.367935	2.031457	1.786084	0.001020	11.120898	0.002293	4.943651
189.387937	2.031457	1.782101	0.001023	11.096103	0.002300	4.932629
189.407939	2.031457	1.790760	0.001016	11.150015	0.002284	4.956595
189.427941	2.031376	1.786162	0.001020	11.121388	0.002293	4.943869
189.447943	2.031457	1.791673	0.001015	11.155699	0.002283	4.959121
189.467945	2.031457	1.784589	0.001021	11.111590	0.002296	4.939513
189.487947	2.031376	1.787151	0.001019	11.127542	0.002291	4.946604
189.507949	2.031457	1.789432	0.001017	11.141748	0.002287	4.952919
189.527951	2.031457	1.786607	0.001019	11.124155	0.002292	4.945099
189.547953	2.031457	1.789371	0.001017	11.141364	0.002287	4.952749
189.567955	2.031457	1.784485	0.001021	11.110946	0.002296	4.939227
189.587957	2.031457	1.784483	0.001021	11.110930	0.002296	4.939220
189.607959	2.031376	1.794919	0.001012	11.175911	0.002276	4.968106
189.627961	2.031457	1.785868	0.001020	11.119556	0.002293	4.943054
189.647963	2.031457	1.788166	0.001018	11.133866	0.002289	4.949416
189.667965	2.031376	1.783050	0.001022	11.102011	0.002298	4.935255
189.687967	2.031457	1.783608	0.001022	11.105482	0.002297	4.936798
189.707969	2.031457	1.783808	0.001022	11.106728	0.002297	4.937352
189.727971	2.031457	1.786679	0.001019	11.124604	0.002292	4.945299
189.747973	2.031457	1.788527	0.001018	11.136111	0.002288	4.950414
189.767975	2.031457	1.789926	0.001017	11.144825	0.002286	4.954287
189.787977	2.031457	1.785724	0.001020	11.118661	0.002294	4.942656
189.807979	2.031457	1.789079	0.001017	11.139546	0.002287	4.951941
189.827981	2.031457	1.783300	0.001022	11.103566	0.002298	4.935946
189.847983	2.031457	1.787754	0.001018	11.131298	0.002290	4.948274
189.867985	2.031457	1.788344	0.001018	11.134969	0.002289	4.949906
189.887987	2.031457	1.784532	0.001021	11.111236	0.002296	4.939356
189.907989	2.031376	1.789323	0.001017	11.141069	0.002287	4.952618
189.927991	2.031457	1.790556	0.001016	11.148745	0.002285	4.956030
189.947993	2.031457	1.787351	0.001019	11.128788	0.002291	4.947158
189.967995	2.031457	1.788223	0.001018	11.134219	0.002289	4.949573
189.987997	2.031376	1.794342	0.001013	11.172316	0.002277	4.966508
190.007999	2.031457	1.786941	0.001019	11.126236	0.002291	4.946024
190.028001	2.031457	1.781539	0.001023	11.092599	0.002301	4.931071
190.048003	2.031457	1.789182	0.001017	11.140187	0.002287	4.952226
190.068005	2.031457	1.788144	0.001018	11.133723	0.002289	4.949352
190.088007	2.031457	1.780697	0.001024	11.087356	0.002303	4.928740
190.108009	2.031457	1.784849	0.001021	11.113208	0.002295	4.940232
190.128011	2.031376	1.785005	0.001020	11.114182	0.002295	4.940665
190.148013	2.031457	1.783063	0.001022	11.102093	0.002298	4.935291
190.168015	2.031457	1.788819	0.001017	11.137931	0.002288	4.951223
190.188017	2.031457	1.791290	0.001015	11.153314	0.002283	4.958061
190.208019	2.031457	1.789278	0.001017	11.140784	0.002287	4.952491
190.228021	2.031457	1.787188	0.001019	11.127772	0.002291	4.946707
190.248023	2.031376	1.783442	0.001022	11.104450	0.002298	4.936339
190.268025	2.031457	1.792924	0.001014	11.163487	0.002280	4.962583
190.288027	2.031457	1.783825	0.001022	11.106832	0.002297	4.937398
190.308029	2.031376	1.782384	0.001023	11.097863	0.002299	4.933411
190.328031	2.031457	1.779882	0.001025	11.082283	0.002304	4.926485
190.348033	2.031457	1.783335	0.001022	11.103782	0.002298	4.936042
190.368035	2.031457	1.778570	0.001026	11.074114	0.002307	4.922854
190.388037	2.031376	1.780900	0.001024	11.088623	0.002302	4.929304
190.408039	2.031457	1.784982	0.001021	11.114037	0.002295	4.940601
190.428041	2.031457	1.782487	0.001023	11.098504	0.002300	4.933696
190.448043	2.031457	1.778978	0.001026	11.076657	0.002306	4.923984
190.468045	2.031457	1.778436	0.001026	11.073282	0.002307	4.922484
190.488047	2.031457	1.788086	0.001018	11.133365	0.002289	4.949193
190.508049	2.031376	1.780874	0.001024	11.088459	0.002302	4.929231
190.528051	2.031457	1.782532	0.001023	11.098786	0.002299	4.933821
190.548053	2.031457	1.783319	0.001022	11.103686	0.002298	4.936000
190.568055	2.031457	1.780759	0.001024	11.087745	0.002303	4.928913
190.588057	2.031376	1.784798	0.001021	11.112893	0.002295	4.940092
190.608059	2.031457	1.785880	0.001020	11.119627	0.002293	4.943086
190.628061	2.031457	1.786657	0.001019	11.124470	0.002292	4.945239
190.648063	2.031457	1.781409	0.001024	11.091791	0.002301	4.930712
190.668065	2.031457	1.780774	0.001024	11.087841	0.002303	4.928956
190.688067	2.031457	1.784744	0.001021	11.112559	0.002295	4.939944
190.708069	2.031457	1.778181	0.001026	11.071694	0.002307	4.921778
190.728071	2.031457	1.784294	0.001021	11.109755	0.002296	4.938698
190.748073	2.031457	1.784139	0.001021	11.108789	0.002296	4.938268
190.768075	2.031376	1.783514	0.001022	11.104899	0.002297	4.936539
190.788077	2.031457	1.780688	0.001024	11.087301	0.002303	4.928716
190.808079	2.031376	1.782577	0.001022	11.099065	0.002299	4.933945
190.828081	2.031457	1.788437	0.001018	11.135552	0.002289	4.950165
190.848083	2.031457	1.787439	0.001019	11.129338	0.002290	4.947403
190.868085	2.031457	1.794080	0.001013	11.170684	0.002278	4.965783
190.888087	2.031376	1.777590	0.001027	11.068012	0.002308	4.920141
190.908089	2.031457	1.783308	0.001022	11.103615	0.002298	4.935968
190.928091	2.031457	1.784038	0.001021	11.108162	0.002297	4.937989
190.948093	2.031457	1.780173	0.001025	11.084095	0.002304	4.927291
190.968095	2.031457	1.783314	0.001022	11.103650	0.002298	4.935984
190.988097	2.031457	1.788968	0.001017	11.138854	0.002288	4.951633
191.008099	2.031376	1.784367	0.001021	11.110207	0.002296	4.938898
191.028101	2.031457	1.785164	0.001020	11.115173	0.002295	4.941106
191.048103	2.031457	1.787124	0.001019	11.127378	0.002291	4.946531
191.068105	2.031457	1.781024	0.001024	11.089393	0.002302	4.929646
191.088107	2.031376	1.790580	0.001016	11.148896	0.002284	4.956097
191.108109	2.031457	1.785119	0.001020	11.114888	0.002295	4.940979
191.128111	2.031457	1.790380	0.001016	11.147647	0.002285	4.955542
191.148113	2.031457	1.781219	0.001024	11.090608	0.002302	4.930186
191.168115	2.031457	1.789340	0.001017	11.141175	0.002287	4.952665
191.188117	2.031457	1.787267	0.001019	11.128267	0.002291	4.946927
191.208119	2.031376	1.784476	0.001021	11.110886	0.002296	4.939200
191.228121	2.031457	1.791427	0.001015	11.154168	0.002283	4.958441
191.248123	2.031457	1.789219	0.001017	11.140420	0.002287	4.952329
191.268125	2.031376	1.787809	0.001018	11.131640	0.002289	4.948426
191.288127	2.031457	1.788436	0.001018	11.135547	0.002289	4.950163
191.308129	2.031457	1.791124	0.001016	11.152279	0.002284	4.957601
191.328131	2.031457	1.787342	0.001019	11.128735	0.002291	4.947135
191.348133	2.031457	1.788041	0.001018	11.133086	0.002289	4.949069
191.368135	2.031457	1.787957	0.001018	11.132563	0.002289	4.948836
191.388137	2.031457	1.786589	0.001019	11.124043	0.002292	4.945049
191.408139	2.031376	1.787403	0.001019	11.129113	0.002290	4.947303
191.428141	2.031457	1.786818	0.001019	11.125469	0.002292	4.945683
191.448143	2.031457	1.787992	0.001018	11.132779	0.002289	4.948932
191.468145	2.031457	1.785777	0.001020	11.118987	0.002293	4.942801
191.488147	2.031457	1.788950	0.001017	11.138742	0.002288	4.951583
191.508149	2.031457	1.781504	0.001023	11.092382	0.002301	4.930975
191.528151	2.031376	1.788119	0.001018	11.133573	0.002289	4.949285
191.548153	2.031457	1.787412	0.001019	11.129171	0.002290	4.947328
191.568155	2.031457	1.782925	0.001022	11.101230	0.002299	4.934908
191.588157	2.031457	1.782695	0.001022	11.099799	0.002299	4.934271
191.608159	2.031376	1.782747	0.001022	11.100124	0.002299	4.934416
191.628161	2.031457	1.784545	0.001021	11.111319	0.002296	4.939393
191.648163	2.031457	1.789155	0.001017	11.140023	0.002287	4.952153
191.668165	2.031457	1.794925	0.001012	11.175946	0.002277	4.968122
191.688167	2.031457	1.794320	0.001013	11.172179	0.002278	4.966447
191.708169	2.031457	1.785776	0.001020	11.118981	0.002293	4.942799
191.728171	2.031457	1.785990	0.001020	11.120312	0.002293	4.943390
191.748173	2.031457	1.786616	0.001019	11.124213	0.002292	4.945125
191.768175	2.031457	1.790218	0.001016	11.146642	0.002285	4.955095
191.788177	2.031457	1.789118	0.001017	11.139793	0.002287	4.952050
191.808179	2.031457	1.792033	0.001015	11.157943	0.002282	4.960119
191.828181	2.031457	1.792688	0.001014	11.162017	0.002281	4.961930
191.848183	2.031457	1.788874	0.001017	11.138271	0.002288	4.951374
191.868185	2.031457	1.789806	0.001017	11.144072	0.002286	4.953953
191.888187	2.031457	1.789894	0.001017	11.144625	0.002286	4.954198
191.908189	2.031457	1.787776	0.001018	11.131432	0.002290	4.948334
191.928191	2.031376	1.784224	0.001021	11.109317	0.002296	4.938503
191.948193	2.031457	1.792720	0.001014	11.162220	0.002281	4.962020
191.968195	2.031457	1.786085	0.001020	11.120903	0.002293	4.943653
191.988197	2.031457	1.783461	0.001022	11.104568	0.002298	4.936391
192.008199	2.031457	1.778508	0.001026	11.073728	0.002307	4.922682
192.028201	2.031457	1.787456	0.001019	11.129445	0.002290	4.947450
192.048203	2.031457	1.786282	0.001020	11.122132	0.002293	4.944200
192.068205	2.031457	1.788982	0.001017	11.138944	0.002288	4.951673
192.088207	2.031457	1.784365	0.001021	11.110196	0.002296	4.938894
192.108209	2.031457	1.788560	0.001018	11.136316	0.002288	4.950505
192.128211	2.031376	1.784350	0.001021	11.110106	0.002296	4.938853
192.148213	2.031376	1.781026	0.001024	11.089409	0.002302	4.929653
192.168215	2.031457	1.784848	0.001021	11.113202	0.002295	4.940230
192.188217	2.031457	1.781074	0.001024	11.089708	0.002302	4.929786
192.208219	2.031457	1.784420	0.001021	11.110541	0.002296	4.939047
192.228221	2.031457	1.786000	0.001020	11.120377	0.002293	4.943420
192.248223	2.031457	1.787123	0.001019	11.127369	0.002291	4.946528
192.268225	2.031376	1.782807	0.001022	11.100494	0.002299	4.934581
192.288227	2.031457	1.784737	0.001021	11.112512	0.002295	4.939923
192.308229	2.031457	1.786821	0.001019	11.125491	0.002292	4.945693
192.328231	2.031457	1.788796	0.001017	11.137786	0.002288	4.951158
192.348233	2.031457	1.785655	0.001020	11.118226	0.002294	4.942463
192.368235	2.031457	1.784313	0.001021	11.109870	0.002296	4.938749
192.388237	2.031457	1.784314	0.001021	11.109879	0.002296	4.938752
192.408239	2.031457	1.778935	0.001026	11.076386	0.002306	4.923864
192.428241	2.031457	1.781063	0.001024	11.089636	0.002302	4.929754
192.448243	2.031457	1.786845	0.001019	11.125636	0.002291	4.945757
192.468245	2.031457	1.785179	0.001020	11.115266	0.002295	4.941147
192.488247	2.031457	1.788315	0.001018	11.134794	0.002289	4.949828
192.508249	2.031376	1.790599	0.001016	11.149011	0.002284	4.956148
192.528251	2.031457	1.783755	0.001022	11.106399	0.002297	4.937206
192.548253	2.031457	1.786866	0.001019	11.125768	0.002291	4.945816
192.568255	2.031457	1.783271	0.001022	11.103382	0.002298	4.935864
192.588257	2.031457	1.788873	0.001017	11.138265	0.002288	4.951371
192.608259	2.031457	1.781180	0.001024	11.090367	0.002302	4.930079
192.628261	2.031457	1.786027	0.001020	11.120544	0.002293	4.943494
192.648263	2.031376	1.787761	0.001018	11.131342	0.002290	4.948294
192.668265	2.031457	1.787121	0.001019	11.127356	0.002291	4.946522
192.688267	2.031457	1.779835	0.001025	11.081990	0.002304	4.926355
192.708269	2.031376	1.784500	0.001021	11.111037	0.002296	4.939267
192.728271	2.031457	1.782732	0.001022	11.100031	0.002299	4.934375
192.748273	2.031457	1.789314	0.001017	11.141011	0.002287	4.952592
192.768275	2.031376	1.779285	0.001025	11.078565	0.002305	4.924833
192.788277	2.031457	1.787890	0.001018	11.132144	0.002290	4.948650
192.808279	2.031457	1.789598	0.001017	11.142780	0.002286	4.953378
192.828281	2.031376	1.781827	0.001023	11.094392	0.002301	4.931868
192.848283	2.031457	1.782012	0.001023	11.095544	0.002300	4.932380
192.868285	2.031457	1.784976	0.001021	11.114001	0.002295	4.940585
192.888287	2.031457	1.788341	0.001018	11.134950	0.002289	4.949898
192.908289	2.031457	1.781902	0.001023	11.094860	0.002301	4.932076
192.928291	2.031457	1.786774	0.001019	11.125196	0.002292	4.945561
192.948293	2.031457	1.783140	0.001022	11.102566	0.002298	4.935502
192.968295	2.031457	1.777684	0.001027	11.068598	0.002308	4.920401
192.988297	2.031457	1.788278	0.001018	11.134561	0.002289	4.949725
193.008299	2.031457	1.783257	0.001022	11.103297	0.002298	4.935827
193.028301	2.031457	1.781910	0.001023	11.094909	0.002301	4.932098
193.048303	2.031457	1.777078	0.001027	11.064822	0.002309	4.918723
193.068305	2.031457	1.786384	0.001019	11.122767	0.002292	4.944482
193.088307	2.031457	1.784330	0.001021	11.109977	0.002296	4.938796
193.108309	2.031457	1.784416	0.001021	11.110516	0.002296	4.939036
193.128311	2.031457	1.785614	0.001020	11.117974	0.002294	4.942351
193.148313	2.031457	1.786505	0.001019	11.123523	0.002292	4.944818
193.168315	2.031457	1.786745	0.001019	11.125012	0.002292	4.945480
193.188317	2.031376	1.788997	0.001017	11.139037	0.002287	4.951715
193.208319	2.031457	1.786664	0.001019	11.124514	0.002292	4.945258
193.228321	2.031457	1.790098	0.001016	11.145890	0.002285	4.954761
193.248323	2.031457	1.788300	0.001018	11.134695	0.002289	4.949784
193.268325	2.031457	1.790860	0.001016	11.150639	0.002284	4.956872
193.288327	2.031457	1.787826	0.001018	11.131744	0.002290	4.948472
193.308329	2.031457	1.791439	0.001015	11.154245	0.002283	4.958475
193.328331	2.031376	1.786026	0.001020	11.120539	0.002293	4.943491
193.348333	2.031457	1.783388	0.001022	11.104110	0.002298	4.936188
193.368335	2.031457	1.783497	0.001022	11.104789	0.002298	4.936490
193.388337	2.031457	1.782488	0.001023	11.098512	0.002300	4.933699
193.408339	2.031457	1.790604	0.001016	11.149041	0.002285	4.956161
193.428341	2.031457	1.786917	0.001019	11.126088	0.002291	4.945958
193.448343	2.031457	1.786062	0.001020	11.120763	0.002293	4.943591
193.468345	2.031457	1.787962	0.001018	11.132593	0.002289	4.948850
193.488347	2.031457	1.786396	0.001019	11.122844	0.002292	4.944516
193.508349	2.031457	1.785299	0.001020	11.116014	0.002294	4.941480
193.528351	2.031457	1.784797	0.001021	11.112887	0.002295	4.940090
193.548353	2.031457	1.787001	0.001019	11.126608	0.002291	4.946189
193.568355	2.031376	1.784089	0.001021	11.108480	0.002296	4.938131
193.588357	2.031457	1.795108	0.001012	11.177085	0.002276	4.968628
193.608359	2.031457	1.785977	0.001020	11.120235	0.002293	4.943356
193.628361	2.031457	1.785605	0.001020	11.117919	0.002294	4.942327
193.648363	2.031457	1.792442	0.001014	11.160489	0.002281	4.961251
193.668365	2.031457	1.793029	0.001014	11.164144	0.002280	4.962875
193.688367	2.031457	1.790592	0.001016	11.148969	0.002285	4.956130
193.708369	2.031457	1.793397	0.001014	11.166436	0.002279	4.963894
193.728371	2.031376	1.786890	0.001019	11.125921	0.002291	4.945884
193.748373	2.031376	1.785855	0.001020	11.119471	0.002293	4.943017
193.768375	2.031457	1.788094	0.001018	11.133417	0.002289	4.949216
193.788377	2.031457	1.789779	0.001017	11.143908	0.002286	4.953880
193.808379	2.031457	1.788795	0.001017	11.137781	0.002288	4.951156
193.828381	2.031457	1.786024	0.001020	11.120528	0.002293	4.943486
193.848383	2.031457	1.787273	0.001019	11.128300	0.002291	4.946941
193.868385	2.031457	1.790278	0.001016	11.147012	0.002285	4.955260
193.888387	2.031457	1.792010	0.001015	11.157798	0.002282	4.960055
193.908389	2.031376	1.786251	0.001019	11.121941	0.002292	4.944114
193.928391	2.031457	1.786211	0.001020	11.121689	0.002293	4.944002
193.948393	2.031457	1.792551	0.001014	11.161163	0.002281	4.961550
193.968395	2.031376	1.788971	0.001017	11.138878	0.002287	4.951644
193.988397	2.031457	1.787972	0.001018	11.132653	0.002289	4.948876
194.008399	2.031457	1.791205	0.001016	11.152786	0.002283	4.957826
194.028401	2.031376	1.782665	0.001022	11.099612	0.002299	4.934189
194.048403	2.031457	1.792461	0.001014	11.160604	0.002281	4.961302
194.068405	2.031457	1.782559	0.001023	11.098950	0.002299	4.933894
194.088407	2.031376	1.787638	0.001018	11.130572	0.002290	4.947952
194.108409	2.031457	1.787579	0.001018	11.130208	0.002290	4.947790
194.128411	2.031457	1.789507	0.001017	11.142216	0.002287	4.953127
194.148413	2.031457	1.789229	0.001017	11.140480	0.002287	4.952356
194.168415	2.031376	1.788942	0.001017	11.138692	0.002287	4.951561
194.188417	2.031457	1.783964	0.001021	11.107699	0.002297	4.937784
194.208419	2.031457	1.791918	0.001015	11.157223	0.002282	4.959799
194.228421	2.031457	1.785978	0.001020	11.120241	0.002293	4.943359
194.248423	2.031457	1.788369	0.001018	11.135128	0.002289	4.949977
194.268425	2.031457	1.792290	0.001015	11.159542	0.002281	4.960830
194.288427	2.031457	1.788278	0.001018	11.134558	0.002289	4.949724
194.308429	2.031457	1.790596	0.001016	11.148994	0.002285	4.956141
194.328431	2.031457	1.795029	0.001012	11.176592	0.002276	4.968409
194.348433	2.031376	1.796378	0.001011	11.184997	0.002274	4.972145
194.368435	2.031457	1.799858	0.001008	11.206660	0.002268	4.981775
194.388437	2.031457	1.800680	0.001008	11.211779	0.002266	4.984051
194.408439	2.031457	1.793044	0.001014	11.164235	0.002280	4.962916
194.428441	2.031457	1.785870	0.001020	11.119564	0.002293	4.943058
194.448443	2.031457	1.789848	0.001017	11.144337	0.002286	4.954071
194.468445	2.031457	1.790295	0.001016	11.147119	0.002285	4.955307
194.488447	2.031457	1.789389	0.001017	11.141476	0.002287	4.952799
194.508449	2.031457	1.790096	0.001016	11.145879	0.002285	4.954756
194.528451	2.031457	1.791486	0.001015	11.154538	0.002283	4.958605
194.548453	2.031457	1.793432	0.001014	11.166649	0.002279	4.963989
194.568455	2.031457	1.795340	0.001012	11.178531	0.002276	4.969271
194.588457	2.031457	1.790575	0.001016	11.148860	0.002285	4.956081
194.608459	2.031376	1.792857	0.001014	11.163074	0.002280	4.962400
194.628461	2.031457	1.791560	0.001015	11.154995	0.002283	4.958808
194.648463	2.031457	1.787580	0.001018	11.130214	0.002290	4.947792
194.668465	2.031376	1.786787	0.001019	11.125278	0.002291	4.945598
194.688467	2.031457	1.781693	0.001023	11.093559	0.002301	4.931498
194.708469	2.031457	1.786530	0.001019	11.123674	0.002292	4.944885
194.728471	2.031457	1.789217	0.001017	11.140406	0.002287	4.952323
194.748473	2.031457	1.783161	0.001022	11.102698	0.002298	4.935560
194.768475	2.031457	1.787308	0.001019	11.128522	0.002291	4.947040
194.788477	2.031457	1.787383	0.001019	11.128990	0.002290	4.947248
194.808479	2.031457	1.790907	0.001016	11.150927	0.002284	4.957000
194.828481	2.031457	1.781829	0.001023	11.094405	0.002301	4.931874
194.848483	2.031457	1.788401	0.001018	11.135325	0.002289	4.950064
194.868485	2.031457	1.787182	0.001019	11.127739	0.002291	4.946692
194.888487	2.031457	1.787176	0.001019	11.127698	0.002291	4.946674
194.908489	2.031457	1.788826	0.001017	11.137970	0.002288	4.951240
194.928491	2.031457	1.792830	0.001014	11.162901	0.002280	4.962323
194.948493	2.031457	1.792517	0.001014	11.160955	0.002281	4.961458
194.968495	2.031376	1.790120	0.001016	11.146029	0.002285	4.954823
194.988497	2.031457	1.795759	0.001012	11.181140	0.002275	4.970431
195.008499	2.031457	1.791071	0.001016	11.151948	0.002284	4.957454
195.028501	2.031376	1.786514	0.001019	11.123578	0.002292	4.944842
195.048503	2.031376	1.791336	0.001015	11.153599	0.002283	4.958188
195.068505	2.031457	1.786755	0.001019	11.125075	0.002292	4.945508
195.088507	2.031457	1.789597	0.001017	11.142774	0.002286	4.953376
195.108509	2.031457	1.793146	0.001014	11.164870	0.002280	4.963198
195.128511	2.031457	1.787990	0.001018	11.132768	0.002289	4.948928
195.148513	2.031457	1.789593	0.001017	11.142747	0.002286	4.953364
195.168515	2.031457	1.786887	0.001019	11.125899	0.002291	4.945874
195.188517	2.031376	1.782947	0.001022	11.101370	0.002298	4.934970
195.208519	2.031457	1.788064	0.001018	11.133228	0.002289	4.949132
195.228521	2.031457	1.785150	0.001020	11.115083	0.002295	4.941066
195.248523	2.031457	1.785211	0.001020	11.115463	0.002294	4.941235
195.268525	2.031457	1.790109	0.001016	11.145958	0.002285	4.954791
195.288527	2.031457	1.790976	0.001016	11.151357	0.002284	4.957191
195.308529	2.031457	1.785938	0.001020	11.119991	0.002293	4.943248
195.328531	2.031457	1.789560	0.001017	11.142541	0.002286	4.953272
195.348533	2.031457	1.785381	0.001020	11.116526	0.002294	4.941707
195.368535	2.031376	1.782243	0.001023	11.096982	0.002300	4.933019
195.388537	2.031457	1.784162	0.001021	11.108934	0.002296	4.938333
195.408539	2.031457	1.788577	0.001018	11.136423	0.002288	4.950552
195.428541	2.031457	1.789683	0.001017	11.143308	0.002286	4.953613
195.448543	2.031457	1.790208	0.001016	11.146577	0.002285	4.955066
195.468545	2.031376	1.786021	0.001020	11.120509	0.002293	4.943478
195.488547	2.031457	1.786616	0.001019	11.124213	0.002292	4.945125
195.508549	2.031376	1.782245	0.001023	11.096998	0.002300	4.933026
195.528551	2.031457	1.791645	0.001015	11.155523	0.002283	4.959043
195.548553	2.031457	1.783142	0.001022	11.102583	0.002298	4.935509
195.568555	2.031457	1.782314	0.001023	11.097425	0.002300	4.933216
195.588557	2.031457	1.789385	0.001017	11.141455	0.002287	4.952789
195.608559	2.031457	1.788180	0.001018	11.133951	0.002289	4.949453
195.628561	2.031457	1.783729	0.001022	11.106235	0.002297	4.937133
195.648563	2.031457	1.790826	0.001016	11.150426	0.002284	4.956777
195.668565	2.031457	1.779721	0.001025	11.081278	0.002305	4.926039
195.688567	2.031457	1.781101	0.001024	11.089875	0.002302	4.929860
195.708569	2.031457	1.784299	0.001021	11.109788	0.002296	4.938712
195.728571	2.031457	1.785594	0.001020	11.117851	0.002294	4.942296
195.748573	2.031457	1.790596	0.001016	11.148991	0.002285	4.956139
195.768575	2.031457	1.779243	0.001025	11.078305	0.002305	4.924717
195.788577	2.031457	1.789054	0.001017	11.139393	0.002287	4.951873
195.808579	2.031457	1.777692	0.001027	11.068650	0.002308	4.920425
195.828581	2.031457	1.786491	0.001019	11.123435	0.002292	4.944779
195.848583	2.031457	1.785299	0.001020	11.116011	0.002294	4.941478
195.868585	2.031457	1.790834	0.001016	11.150475	0.002284	4.956799
195.888587	2.031457	1.788517	0.001018	11.136050	0.002288	4.950387
195.908589	2.031457	1.784545	0.001021	11.111319	0.002296	4.939393
195.928591	2.031457	1.782440	0.001023	11.098211	0.002300	4.933566
195.948593	2.031457	1.789412	0.001017	11.141622	0.002287	4.952863
195.968595	2.031457	1.784836	0.001021	11.113128	0.002295	4.940197
195.988597	2.031457	1.788445	0.001018	11.135602	0.002289	4.950187
196.008599	2.031376	1.788384	0.001018	11.135221	0.002288	4.950018
196.028601	2.031457	1.782807	0.001022	11.100494	0.002299	4.934581
196.048603	2.031457	1.781297	0.001024	11.091096	0.002302	4.930403
196.068605	2.031457	1.779666	0.001025	11.080942	0.002305	4.925889
196.088607	2.031376	1.784333	0.001021	11.109996	0.002296	4.938805
196.108609	2.031457	1.777574	0.001027	11.067916	0.002309	4.920098
196.128611	2.031457	1.780160	0.001025	11.084016	0.002304	4.927256
196.148613	2.031457	1.785042	0.001021	11.114415	0.002295	4.940769
196.168615	2.031457	1.788684	0.001018	11.137085	0.002288	4.950847
196.188617	2.031457	1.784050	0.001021	11.108236	0.002297	4.938022
196.208619	2.031457	1.787647	0.001018	11.130630	0.002290	4.947977
196.228621	2.031457	1.787921	0.001018	11.132338	0.002290	4.948737
196.248623	2.031457	1.788399	0.001018	11.135314	0.002289	4.950059
196.268625	2.031457	1.786874	0.001019	11.125817	0.002291	4.945838
196.288627	2.031457	1.786638	0.001019	11.124347	0.002292	4.945184
196.308629	2.031457	1.789411	0.001017	11.141613	0.002287	4.952860
196.328631	2.031457	1.784912	0.001021	11.113602	0.002295	4.940407
196.348633	2.031376	1.789720	0.001017	11.143541	0.002286	4.953716
196.368635	2.031457	1.797971	0.001010	11.194913	0.002271	4.976553
196.388637	2.031457	1.790410	0.001016	11.147836	0.002285	4.955626
196.408639	2.031376	1.788678	0.001017	11.137052	0.002288	4.950832
196.428641	2.031457	1.789730	0.001017	11.143601	0.002286	4.953743
196.448643	2.031457	1.791150	0.001016	11.152444	0.002284	4.957674
196.468645	2.031457	1.792871	0.001014	11.163159	0.002280	4.962437
196.488647	2.031457	1.792244	0.001015	11.159252	0.002282	4.960701
196.508649	2.031457	1.794303	0.001013	11.172072	0.002278	4.966400
196.528651	2.031457	1.795345	0.001012	11.178563	0.002276	4.969285
196.548653	2.031457	1.788975	0.001017	11.138898	0.002288	4.951652
196.568655	2.031457	1.788723	0.001018	11.137329	0.002288	4.950955
196.588657	2.031457	1.786236	0.001020	11.121848	0.002293	4.944073
196.608659	2.031376	1.783748	0.001022	11.106352	0.002297	4.937185
196.628661	2.031457	1.791928	0.001015	11.157289	0.002282	4.959828
196.648663	2.031457	1.789094	0.001017	11.139642	0.002287	4.951983
196.668665	2.031376	1.789701	0.001017	11.143423	0.002286	4.953664
196.688667	2.031457	1.792627	0.001014	11.161637	0.002281	4.961761
196.708669	2.031457	1.790387	0.001016	11.147694	0.002285	4.955563
196.728671	2.031457	1.787744	0.001018	11.131235	0.002290	4.948246
196.748673	2.031457	1.795494	0.001012	11.179489	0.002276	4.969697
196.768675	2.031457	1.793179	0.001014	11.165078	0.002280	4.963290
196.788677	2.031457	1.794413	0.001013	11.172757	0.002278	4.966704
196.808679	2.031457	1.795308	0.001012	11.178333	0.002276	4.969183
196.828681	2.031457	1.795386	0.001012	11.178815	0.002276	4.969397
196.848683	2.031376	1.792379	0.001014	11.160098	0.002281	4.961077
196.868685	2.031457	1.790537	0.001016	11.148627	0.002285	4.955978
196.888687	2.031457	1.784744	0.001021	11.112559	0.002295	4.939944
196.908689	2.031457	1.794041	0.001013	11.170446	0.002278	4.965677
196.928691	2.031457	1.789933	0.001017	11.144863	0.002286	4.954304
196.948693	2.031376	1.789230	0.001017	11.140488	0.002287	4.952360
196.968695	2.031376	1.794292	0.001013	11.172004	0.002278	4.966369
196.988697	2.031457	1.783533	0.001022	11.105017	0.002298	4.936591
197.008699	2.031457	1.790596	0.001016	11.148994	0.002285	4.956141
197.028701	2.031376	1.786437	0.001019	11.123099	0.002292	4.944629
197.048703	2.031457	1.784218	0.001021	11.109282	0.002296	4.938487
197.068705	2.031457	1.783271	0.001022	11.103385	0.002298	4.935866
197.088707	2.031376	1.781966	0.001023	11.095260	0.002300	4.932254
197.108709	2.031457	1.783609	0.001022	11.105487	0.002297	4.936800
197.128711	2.031457	1.784842	0.001021	11.113166	0.002295	4.940214
197.148713	2.031457	1.784692	0.001021	11.112230	0.002295	4.939798
197.168715	2.031457	1.785855	0.001020	11.119471	0.002293	4.943017
197.188717	2.031457	1.777577	0.001027	11.067930	0.002309	4.920105
197.208719	2.031376	1.780580	0.001024	11.086630	0.002303	4.928418
197.228721	2.031457	1.780049	0.001025	11.083321	0.002304	4.926946
197.248723	2.031457	1.782347	0.001023	11.097633	0.002300	4.933309
197.268725	2.031457	1.788016	0.001018	11.132930	0.002289	4.948999
197.288727	2.031457	1.784088	0.001021	11.108471	0.002297	4.938127
197.308729	2.031457	1.786685	0.001019	11.124643	0.002292	4.945316
197.328731	2.031457	1.781177	0.001024	11.090345	0.002302	4.930069
197.348733	2.031376	1.786752	0.001019	11.125062	0.002291	4.945502
197.368735	2.031457	1.785541	0.001020	11.117519	0.002294	4.942149
197.388737	2.031457	1.785070	0.001021	11.114585	0.002295	4.940844
197.408739	2.031376	1.781958	0.001023	11.095208	0.002300	4.932231
197.428741	2.031457	1.790024	0.001016	11.145430	0.002286	4.954556
197.448743	2.031457	1.788785	0.001017	11.137718	0.002288	4.951128
197.468745	2.031457	1.785946	0.001020	11.120043	0.002293	4.943271
197.488747	2.031457	1.795611	0.001012	11.180220	0.002275	4.970022
197.508749	2.031457	1.791148	0.001016	11.152433	0.002284	4.957669
197.528751	2.031457	1.792265	0.001015	11.159383	0.002282	4.960759
197.548753	2.031457	1.792372	0.001015	11.160049	0.002281	4.961055
197.568755	2.031457	1.791270	0.001015	11.153191	0.002283	4.958006
197.588757	2.031457	1.783877	0.001022	11.107157	0.002297	4.937543
197.608759	2.031457	1.787325	0.001019	11.128626	0.002291	4.947086
197.628761	2.031457	1.784455	0.001021	11.110757	0.002296	4.939143
197.648763	2.031457	1.789189	0.001017	11.140231	0.002287	4.952245
197.668765	2.031457	1.789280	0.001017	11.140798	0.002287	4.952497
197.688767	2.031457	1.789922	0.001017	11.144795	0.002286	4.954274
197.708769	2.031457	1.787918	0.001018	11.132322	0.002290	4.948729
197.728771	2.031457	1.786606	0.001019	11.124153	0.002292	4.945098
197.748773	2.031457	1.785106	0.001021	11.114812	0.002295	4.940945
197.768775	2.031457	1.784676	0.001021	11.112134	0.002295	4.939755
197.788777	2.031457	1.788533	0.001018	11.136149	0.002288	4.950431
197.808779	2.031457	1.786406	0.001019	11.122907	0.002292	4.944544
197.828781	2.031457	1.799570	0.001009	11.204869	0.002268	4.980979
197.848783	2.031457	1.794938	0.001012	11.176026	0.002277	4.968157
197.868785	2.031457	1.793815	0.001013	11.169036	0.002279	4.965050
197.888787	2.031457	1.795152	0.001012	11.177362	0.002276	4.968751
197.908789	2.031457	1.788596	0.001018	11.136543	0.002288	4.950606
197.928791	2.031457	1.784719	0.001021	11.112403	0.002295	4.939874
197.948793	2.031457	1.792060	0.001015	11.158110	0.002282	4.960193
197.968795	2.031376	1.788685	0.001017	11.137094	0.002288	4.950850
197.988797	2.031457	1.793922	0.001013	11.169704	0.002278	4.965347
198.008799	2.031457	1.783575	0.001022	11.105277	0.002298	4.936707
198.028801	2.031457	1.785531	0.001020	11.117456	0.002294	4.942121
198.048803	2.031457	1.784644	0.001021	11.111935	0.002296	4.939666
198.068805	2.031457	1.791392	0.001015	11.153949	0.002283	4.958343
198.088807	2.031376	1.790736	0.001016	11.149865	0.002284	4.956528
198.108809	2.031457	1.787682	0.001018	11.130852	0.002290	4.948076
198.128811	2.031457	1.794825	0.001013	11.175325	0.002277	4.967846
198.148813	2.031457	1.788956	0.001017	11.138783	0.002288	4.951601
198.168815	2.031457	1.795849	0.001012	11.181701	0.002275	4.970680
198.188817	2.031457	1.788161	0.001018	11.133830	0.002289	4.949400
198.208819	2.031376	1.785228	0.001020	11.115573	0.002294	4.941284
198.228821	2.031457	1.784593	0.001021	11.111617	0.002296	4.939525
198.248823	2.031457	1.784728	0.001021	11.112457	0.002295	4.939899
198.268825	2.031457	1.784929	0.001021	11.113711	0.002295	4.940456
198.288827	2.031457	1.778818	0.001026	11.075661	0.002306	4.923541
198.308829	2.031457	1.788144	0.001018	11.133729	0.002289	4.949355
198.328831	2.031457	1.784445	0.001021	11.110694	0.002296	4.939115
198.348833	2.031457	1.792625	0.001014	11.161626	0.002281	4.961756
198.368835	2.031457	1.789387	0.001017	11.141468	0.002287	4.952795
198.388837	2.031376	1.783848	0.001021	11.106977	0.002297	4.937462
198.408839	2.031457	1.787883	0.001018	11.132103	0.002290	4.948632
198.428841	2.031457	1.788086	0.001018	11.133365	0.002289	4.949193
198.448843	2.031457	1.785792	0.001020	11.119083	0.002293	4.942844
198.468845	2.031457	1.789212	0.001017	11.140373	0.002287	4.952308
198.488847	2.031457	1.792352	0.001015	11.159928	0.002281	4.961001
198.508849	2.031457	1.783126	0.001022	11.102481	0.002298	4.935464
198.528851	2.031376	1.789202	0.001017	11.140313	0.002287	4.952282
198.548853	2.031457	1.789040	0.001017	11.139306	0.002287	4.951834
198.568855	2.031457	1.782717	0.001022	11.099933	0.002299	4.934331
198.588857	2.031457	1.783620	0.001022	11.105556	0.002297	4.936831
198.608859	2.031457	1.787935	0.001018	11.132426	0.002289	4.948775
198.628861	2.031457	1.786969	0.001019	11.126408	0.002291	4.946101
198.648863	2.031457	1.785863	0.001020	11.119523	0.002293	4.943040
198.668865	2.031376	1.785965	0.001020	11.120158	0.002293	4.943322
198.688867	2.031457	1.784136	0.001021	11.108773	0.002296	4.938261
198.708869	2.031457	1.788320	0.001018	11.134824	0.002289	4.949842
198.728871	2.031457	1.784678	0.001021	11.112143	0.002295	4.939759
198.748873	2.031457	1.779908	0.001025	11.082445	0.002304	4.926557
198.768875	2.031457	1.786712	0.001019	11.124812	0.002292	4.945391
198.788877	2.031457	1.789035	0.001017	11.139275	0.002287	4.951820
198.808879	2.031457	1.786136	0.001020	11.121221	0.002293	4.943794
198.828881	2.031457	1.786917	0.001019	11.126088	0.002291	4.945958
198.848883	2.031457	1.788615	0.001018	11.136658	0.002288	4.950657
198.868885	2.031457	1.783148	0.001022	11.102618	0.002298	4.935525
198.888887	2.031457	1.786736	0.001019	11.124958	0.002292	4.945456
198.908889	2.031457	1.784563	0.001021	11.111428	0.002296	4.939441
198.928891	2.031457	1.780415	0.001024	11.085604	0.002303	4.927961
198.948893	2.031457	1.787152	0.001019	11.127547	0.002291	4.946607
198.968895	2.031457	1.790135	0.001016	11.146125	0.002285	4.954865
198.988897	2.031457	1.787763	0.001018	11.131355	0.002290	4.948300
199.008899	2.031457	1.784292	0.001021	11.109739	0.002296	4.938690
199.028901	2.031457	1.784644	0.001021	11.111935	0.002296	4.939666
199.048903	2.031457	1.779630	0.001025	11.080714	0.002305	4.925788
199.068905	2.031457	1.788227	0.001018	11.134241	0.002289	4.949582
199.088907	2.031457	1.789341	0.001017	11.141181	0.002287	4.952667
199.108909	2.031457	1.783527	0.001022	11.104981	0.002298	4.936575
199.128911	2.031457	1.786061	0.001020	11.120758	0.002293	4.943589
199.148913	2.031457	1.784108	0.001021	11.108595	0.002297	4.938182
199.168915	2.031457	1.784985	0.001021	11.114059	0.002295	4.940611
199.188917	2.031376	1.785962	0.001020	11.120139	0.002293	4.943314
199.208919	2.031457	1.785220	0.001020	11.115518	0.002294	4.941259
199.228921	2.031457	1.790399	0.001016	11.147765	0.002285	4.955594
199.248923	2.031457	1.791312	0.001015	11.153454	0.002283	4.958123
199.268925	2.031457	1.787197	0.001019	11.127827	0.002291	4.946731
199.288927	2.031457	1.785905	0.001020	11.119786	0.002293	4.943157
199.308929	2.031376	1.780909	0.001024	11.088675	0.002302	4.929327
199.328931	2.031457	1.788698	0.001018	11.137176	0.002288	4.950887
199.348933	2.031457	1.785751	0.001020	11.118828	0.002293	4.942731
199.368935	2.031457	1.782793	0.001022	11.100406	0.002299	4.934542
199.388937	2.031457	1.776470	0.001028	11.061036	0.002311	4.917040
199.408939	2.031457	1.781164	0.001024	11.090263	0.002302	4.930033
199.428941	2.031376	1.779816	0.001025	11.081875	0.002304	4.926304
199.448943	2.031457	1.778901	0.001026	11.076173	0.002306	4.923769
199.468945	2.031457	1.783941	0.001021	11.107557	0.002297	4.937720
199.488947	2.031457	1.784620	0.001021	11.111784	0.002296	4.939599
199.508949	2.031457	1.785648	0.001020	11.118185	0.002294	4.942445
199.528951	2.031457	1.783703	0.001022	11.106076	0.002297	4.937062
199.548953	2.031376	1.784514	0.001021	11.111127	0.002296	4.939307
199.568955	2.031457	1.782065	0.001023	11.095878	0.002300	4.932529
199.588957	2.031457	1.788335	0.001018	11.134914	0.002289	4.949882
199.608959	2.031457	1.784403	0.001021	11.110432	0.002296	4.938998
199.628961	2.031457	1.789551	0.001017	11.142487	0.002287	4.953248
199.648963	2.031457	1.792651	0.001014	11.161787	0.002281	4.961828
199.668965	2.031457	1.786485	0.001019	11.123397	0.002292	4.944762
199.688967	2.031457	1.792406	0.001015	11.160262	0.002281	4.961150
199.708969	2.031457	1.788260	0.001018	11.134446	0.002289	4.949674
199.728971	2.031457	1.786755	0.001019	11.125081	0.002292	4.945510
199.748973	2.031457	1.787270	0.001019	11.128287	0.002291	4.946935
199.768975	2.031457	1.784933	0.001021	11.113733	0.002295	4.940466
199.788977	2.031457	1.790514	0.001016	11.148485	0.002285	4.955914
199.808979	2.031457	1.784025	0.001021	11.108080	0.002297	4.937953
199.828981	2.031457	1.784652	0.001021	11.111981	0.002296	4.939687
199.848983	2.031457	1.779970	0.001025	11.082831	0.002304	4.926729
199.868985	2.031457	1.777795	0.001026	11.069290	0.002308	4.920709
199.888987	2.031457	1.782752	0.001022	11.100152	0.002299	4.934428
199.908989	2.031457	1.780209	0.001025	11.084320	0.002304	4.927391
199.928991	2.031457	1.781067	0.001024	11.089664	0.002302	4.929766
199.948993	2.031457	1.778362	0.001026	11.072822	0.002307	4.922279
199.968995	2.031457	1.779265	0.001025	11.078442	0.002305	4.924778
199.988997	2.031457	1.784580	0.001021	11.111538	0.002296	4.939490
200.008999	2.031457	1.780441	0.001024	11.085763	0.002303	4.928032
200.029001	2.031457	1.785868	0.001020	11.119556	0.002293	4.943054
200.049003	2.031457	1.786118	0.001020	11.121108	0.002293	4.943744
200.069005	2.031376	1.780678	0.001024	11.087241	0.002303	4.928689
200.089007	2.031457	1.786366	0.001019	11.122655	0.002292	4.944432
200.109009	2.031457	1.784339	0.001021	11.110035	0.002296	4.938822
200.129011	2.031376	1.780775	0.001024	11.087843	0.002302	4.928957
200.149013	2.031457	1.778513	0.001026	11.073758	0.002307	4.922695
200.169015	2.031457	1.782541	0.001023	11.098840	0.002299	4.933846
200.189017	2.031376	1.789019	0.001017	11.139171	0.002287	4.951774
200.209019	2.031457	1.785398	0.001020	11.116627	0.002294	4.941752
200.229021	2.031376	1.785922	0.001020	11.119890	0.002293	4.943203
200.249023	2.031457	1.786077	0.001020	11.120854	0.002293	4.943631
200.269025	2.031457	1.781257	0.001024	11.090846	0.002302	4.930292
200.289027	2.031457	1.788222	0.001018	11.134214	0.002289	4.949570
200.309029	2.031457	1.789496	0.001017	11.142144	0.002287	4.953096
200.329031	2.031457	1.783608	0.001022	11.105485	0.002297	4.936799
200.349033	2.031376	1.793832	0.001013	11.169143	0.002278	4.965098
200.369035	2.031457	1.784713	0.001021	11.112362	0.002295	4.939856
200.389037	2.031457	1.785676	0.001020	11.118360	0.002294	4.942523
200.409039	2.031457	1.788979	0.001017	11.138922	0.002288	4.951663
200.429041	2.031376	1.784761	0.001021	11.112660	0.002295	4.939989
200.449043	2.031457	1.784710	0.001021	11.112342	0.002295	4.939848
200.469045	2.031457	1.785851	0.001020	11.119447	0.002293	4.943006
200.489047	2.031376	1.784289	0.001021	11.109725	0.002296	4.938684
200.509049	2.031457	1.791418	0.001015	11.154111	0.002283	4.958415
200.529051	2.031457	1.783972	0.001021	11.107751	0.002297	4.937807
200.549053	2.031376	1.784186	0.001021	11.109079	0.002296	4.938397
200.569055	2.031457	1.779668	0.001025	11.080953	0.002305	4.925894
200.589057	2.031457	1.789332	0.001017	11.141126	0.002287	4.952643
200.609059	2.031457	1.788875	0.001017	11.138279	0.002288	4.951377
200.629061	2.031457	1.792352	0.001015	11.159928	0.002281	4.961001
200.649063	2.031457	1.788243	0.001018	11.134345	0.002289	4.949629
200.669065	2.031457	1.779369	0.001025	11.079088	0.002305	4.925065
200.689067	2.031457	1.778943	0.001026	11.076435	0.002306	4.923886
200.709069	2.031376	1.782205	0.001023	11.096746	0.002300	4.932915
200.729071	2.031457	1.781234	0.001024	11.090704	0.002302	4.930229
200.749073	2.031457	1.782532	0.001023	11.098786	0.002299	4.933821
200.769075	2.031457	1.787496	0.001019	11.129694	0.002290	4.947561
200.789077	2.031376	1.777550	0.001027	11.067763	0.002308	4.920030
200.809079	2.031457	1.784327	0.001021	11.109958	0.002296	4.938788
200.829081	2.031457	1.780000	0.001025	11.083017	0.002304	4.926811
200.849083	2.031457	1.782934	0.001022	11.101288	0.002299	4.934933
200.869085	2.031457	1.786009	0.001020	11.120432	0.002293	4.943444
200.889087	2.031457	1.790128	0.001016	11.146081	0.002285	4.954846
200.909089	2.031376	1.790921	0.001016	11.151017	0.002284	4.957040
200.929091	2.031457	1.787045	0.001019	11.126885	0.002291	4.946312
200.949093	2.031457	1.786796	0.001019	11.125335	0.002292	4.945623
200.969095	2.031457	1.790250	0.001016	11.146837	0.002285	4.955182
200.989097	2.031457	1.785798	0.001020	11.119118	0.002293	4.942860
201.009099	2.031457	1.789925	0.001017	11.144814	0.002286	4.954282
201.029101	2.031457	1.788938	0.001017	11.138670	0.002288	4.951551
201.049103	2.031376	1.784465	0.001021	11.110820	0.002296	4.939171
201.069105	2.031457	1.785048	0.001021	11.114450	0.002295	4.940785
201.089107	2.031457	1.777009	0.001027	11.064393	0.002310	4.918532
201.109109	2.031457	1.781485	0.001023	11.092262	0.002301	4.930921
201.129111	2.031457	1.779324	0.001025	11.078806	0.002305	4.924940
201.149113	2.031457	1.778225	0.001026	11.071968	0.002307	4.921900
201.169115	2.031457	1.785138	0.001020	11.115009	0.002295	4.941033
201.189117	2.031376	1.778196	0.001026	11.071787	0.002307	4.921819
201.209119	2.031457	1.781518	0.001023	11.092473	0.002301	4.931015
201.229121	2.031457	1.789854	0.001017	11.144370	0.002286	4.954085
201.249123	2.031457	1.783536	0.001022	11.105033	0.002298	4.936598
201.269125	2.031457	1.783927	0.001021	11.107469	0.002297	4.937681
201.289127	2.031457	1.781726	0.001023	11.093762	0.002301	4.931588
201.309129	2.031457	1.782701	0.001022	11.099834	0.002299	4.934287
201.329131	2.031457	1.784331	0.001021	11.109985	0.002296	4.938800
201.349133	2.031457	1.775045	0.001029	11.052169	0.002313	4.913098
201.369135	2.031457	1.780229	0.001025	11.084446	0.002304	4.927447
201.389137	2.031457	1.783350	0.001022	11.103875	0.002298	4.936084
201.409139	2.031457	1.788239	0.001018	11.134320	0.002289	4.949618
201.429141	2.031457	1.782792	0.001022	11.100401	0.002299	4.934539
201.449143	2.031457	1.780484	0.001024	11.086034	0.002303	4.928152
201.469145	2.031457	1.780598	0.001024	11.086740	0.002303	4.928466
201.489147	2.031457	1.775035	0.001029	11.052106	0.002313	4.913070
201.509149	2.031457	1.780473	0.001024	11.085965	0.002303	4.928122
201.529151	2.031457	1.783071	0.001022	11.102142	0.002298	4.935313
201.549153	2.031457	1.782073	0.001023	11.095928	0.002300	4.932551
201.569155	2.031457	1.782822	0.001022	11.100587	0.002299	4.934622
201.589157	2.031457	1.777591	0.001027	11.068017	0.002309	4.920143
201.609159	2.031457	1.780579	0.001024	11.086625	0.002303	4.928415
201.629161	2.031457	1.776109	0.001028	11.058794	0.002311	4.916043
201.649163	2.031376	1.774697	0.001029	11.049998	0.002314	4.912133
201.669165	2.031457	1.786662	0.001019	11.124500	0.002292	4.945252
201.689167	2.031457	1.781557	0.001023	11.092711	0.002301	4.931121
201.709169	2.031457	1.787951	0.001018	11.132522	0.002289	4.948818
201.729171	2.031457	1.791000	0.001016	11.151510	0.002284	4.957259
201.749173	2.031457	1.784945	0.001021	11.113810	0.002295	4.940500
201.769175	2.031457	1.782105	0.001023	11.096127	0.002300	4.932639
201.789177	2.031457	1.780916	0.001024	11.088719	0.002302	4.929346
201.809179	2.031457	1.786217	0.001020	11.121730	0.002293	4.944021
201.829181	2.031457	1.782240	0.001023	11.096968	0.002300	4.933013
201.849183	2.031457	1.782438	0.001023	11.098200	0.002300	4.933561
201.869185	2.031457	1.775102	0.001029	11.052519	0.002313	4.913254
201.889187	2.031457	1.777047	0.001027	11.064633	0.002310	4.918639
201.909189	2.031376	1.780527	0.001024	11.086299	0.002303	4.928270
201.929191	2.031457	1.779853	0.001025	11.082102	0.002304	4.926405
201.949193	2.031457	1.783998	0.001021	11.107910	0.002297	4.937877
201.969195	2.031457	1.781565	0.001023	11.092766	0.002301	4.931145
201.989197	2.031457	1.776972	0.001027	11.064163	0.002310	4.918430
202.009199	2.031457	1.781200	0.001024	11.090488	0.002302	4.930132
202.029201	2.031376	1.782243	0.001023	11.096987	0.002300	4.933022
202.049203	2.031457	1.778352	0.001026	11.072756	0.002307	4.922250
202.069205	2.031457	1.777542	0.001027	11.067716	0.002309	4.920010
202.089207	2.031457	1.784019	0.001021	11.108042	0.002297	4.937936
202.109209	2.031457	1.783249	0.001022	11.103245	0.002298	4.935804
202.129211	2.031457	1.779586	0.001025	11.080438	0.002305	4.925665
202.149213	2.031376	1.778219	0.001026	11.071929	0.002307	4.921883
202.169215	2.031457	1.779748	0.001025	11.081448	0.002305	4.926114
202.189217	2.031457	1.777614	0.001027	11.068162	0.002308	4.920208
202.209219	2.031457	1.783467	0.001022	11.104606	0.002298	4.936408
202.229221	2.031457	1.784694	0.001021	11.112247	0.002295	4.939805
202.249223	2.031457	1.780165	0.001025	11.084046	0.002304	4.927269
202.269225	2.031376	1.778521	0.001026	11.073807	0.002307	4.922717
202.289227	2.031457	1.783392	0.001022	11.104138	0.002298	4.936200
202.309229	2.031457	1.781026	0.001024	11.089404	0.002302	4.929651
202.329231	2.031457	1.784479	0.001021	11.110908	0.002296	4.939210
202.349233	2.031376	1.779747	0.001025	11.081443	0.002304	4.926112
202.369235	2.031457	1.782417	0.001023	11.098068	0.002300	4.933502
202.389237	2.031376	1.780167	0.001024	11.084060	0.002304	4.927275
202.409239	2.031457	1.777914	0.001026	11.070032	0.002308	4.921039
202.429241	2.031457	1.783363	0.001022	11.103957	0.002298	4.936120
202.449243	2.031457	1.776421	0.001028	11.060735	0.002311	4.916906
202.469245	2.031457	1.777257	0.001027	11.065937	0.002309	4.919219
202.489247	2.031457	1.785573	0.001020	11.117719	0.002294	4.942238
202.509249	2.031457	1.777266	0.001027	11.065994	0.002309	4.919244
202.529251	2.031376	1.782728	0.001022	11.100001	0.002299	4.934362
202.549253	2.031457	1.779646	0.001025	11.080816	0.002305	4.925833
202.569255	2.031457	1.776503	0.001028	11.061242	0.002311	4.917131
202.589257	2.031457	1.774413	0.001029	11.048232	0.002314	4.911348
202.609259	2.031457	1.779141	0.001025	11.077670	0.002306	4.924435
202.629261	2.031457	1.778646	0.001026	11.074588	0.002307	4.923064
202.649263	2.031457	1.779127	0.001025	11.077585	0.002306	4.924397
202.669265	2.031457	1.776900	0.001027	11.063716	0.002310	4.918232
202.689267	2.031457	1.781381	0.001024	11.091616	0.002302	4.930634
202.709269	2.031457	1.788375	0.001018	11.135166	0.002289	4.949994
202.729271	2.031457	1.781588	0.001023	11.092905	0.002301	4.931207
202.749273	2.031457	1.778698	0.001026	11.074911	0.002306	4.923208
202.769275	2.031457	1.781751	0.001023	11.093921	0.002301	4.931659
202.789277	2.031457	1.775125	0.001029	11.052664	0.002313	4.913319
202.809279	2.031457	1.784168	0.001021	11.108970	0.002296	4.938348
202.829281	2.031457	1.773633	0.001030	11.043373	0.002316	4.909188
202.849283	2.031457	1.773364	0.001030	11.041697	0.002316	4.908443
202.869285	2.031457	1.777122	0.001027	11.065096	0.002309	4.918845
202.889287	2.031376	1.784135	0.001021	11.108762	0.002296	4.938256
202.909289	2.031457	1.777126	0.001027	11.065121	0.002309	4.918856
202.929291	2.031457	1.781840	0.001023	11.094477	0.002301	4.931906
202.949293	2.031376	1.779832	0.001025	11.081971	0.002304	4.926346
202.969295	2.031457	1.781346	0.001024	11.091399	0.002302	4.930538
202.989297	2.031457	1.781013	0.001024	11.089324	0.002302	4.929615
203.009299	2.031457	1.780596	0.001024	11.086732	0.002303	4.928463
203.029301	2.031457	1.773765	0.001030	11.044197	0.002316	4.909554
203.049303	2.031457	1.771067	0.001032	11.027399	0.002321	4.902087
203.069305	2.031457	1.777412	0.001027	11.066906	0.002309	4.919649
203.089307	2.031457	1.775629	0.001028	11.055802	0.002312	4.914713
203.109309	2.031457	1.778344	0.001026	11.072707	0.002307	4.922228
203.129311	2.031457	1.782336	0.001023	11.097565	0.002300	4.933278
203.149313	2.031457	1.783043	0.001022	11.101964	0.002298	4.935234
203.169315	2.031457	1.784057	0.001021	11.108280	0.002297	4.938042
203.189317	2.031457	1.787508	0.001019	11.129765	0.002290	4.947593
203.209319	2.031457	1.774516	0.001029	11.048873	0.002314	4.911633
203.229321	2.031457	1.784069	0.001021	11.108356	0.002297	4.938076
203.249323	2.031457	1.787931	0.001018	11.132398	0.002289	4.948763
203.269325	2.031457	1.780872	0.001024	11.088446	0.002302	4.929225
203.289327	2.031457	1.786065	0.001020	11.120780	0.002293	4.943598
203.309329	2.031376	1.780640	0.001024	11.087006	0.002303	4.928584
203.329331	2.031457	1.778891	0.001026	11.076112	0.002306	4.923742
203.349333	2.031457	1.777506	0.001027	11.067489	0.002309	4.919909
203.369335	2.031457	1.781952	0.001023	11.095172	0.002300	4.932215
203.389337	2.031457	1.780239	0.001024	11.084506	0.002304	4.927473
203.409339	2.031457	1.772488	0.001031	11.036244	0.002318	4.906019
203.429341	2.031457	1.779148	0.001025	11.077711	0.002306	4.924453
203.449343	2.031457	1.779703	0.001025	11.081169	0.002305	4.925990
203.469345	2.031457	1.780617	0.001024	11.086858	0.002303	4.928519
203.489347	2.031457	1.776935	0.001027	11.063933	0.002310	4.918328
203.509349	2.031376	1.785446	0.001020	11.116928	0.002294	4.941886
203.529351	2.031457	1.784078	0.001021	11.108408	0.002297	4.938099
203.549353	2.031457	1.783122	0.001022	11.102457	0.002298	4.935453
203.569355	2.031457	1.782640	0.001023	11.099454	0.002299	4.934118
203.589357	2.031457	1.783435	0.001022	11.104403	0.002298	4.936318
203.609359	2.031457	1.787248	0.001019	11.128150	0.002291	4.946875
203.629361	2.031376	1.789358	0.001017	11.141285	0.002287	4.952714
203.649363	2.031457	1.779748	0.001025	11.081448	0.002305	4.926114
203.669365	2.031457	1.777216	0.001027	11.065682	0.002309	4.919105
203.689367	2.031457	1.776174	0.001028	11.059197	0.002311	4.916222
203.709369	2.031457	1.781058	0.001024	11.089604	0.002302	4.929739
203.729371	2.031457	1.782270	0.001023	11.097151	0.002300	4.933095
203.749373	2.031376	1.779821	0.001025	11.081905	0.002304	4.926317
203.769375	2.031457	1.774072	0.001030	11.046105	0.002315	4.910403
203.789377	2.031457	1.787119	0.001019	11.127342	0.002291	4.946516
203.809379	2.031376	1.783432	0.001022	11.104390	0.002298	4.936312
203.829381	2.031376	1.781116	0.001024	11.089968	0.002302	4.929901
203.849383	2.031457	1.772348	0.001031	11.035374	0.002318	4.905632
203.869385	2.031457	1.779159	0.001025	11.077780	0.002306	4.924483
203.889387	2.031457	1.781215	0.001024	11.090581	0.002302	4.930174
203.909389	2.031457	1.779771	0.001025	11.081590	0.002305	4.926177
203.929391	2.031457	1.777421	0.001027	11.066960	0.002309	4.919674
203.949393	2.031376	1.772681	0.001031	11.037449	0.002317	4.906555
203.969395	2.031457	1.780650	0.001024	11.087063	0.002303	4.928610
203.989397	2.031376	1.781863	0.001023	11.094619	0.002300	4.931969
204.009399	2.031376	1.780936	0.001024	11.088848	0.002302	4.929404
204.029401	2.031457	1.782579	0.001023	11.099076	0.002299	4.933950
204.049403	2.031457	1.778561	0.001026	11.074059	0.002307	4.922829
204.069405	2.031457	1.780416	0.001024	11.085609	0.002303	4.927964
204.089407	2.031457	1.786161	0.001020	11.121379	0.002293	4.943865
204.109409	2.031457	1.784447	0.001021	11.110705	0.002296	4.939120
204.129411	2.031457	1.778939	0.001026	11.076414	0.002306	4.923876
204.149413	2.031457	1.778284	0.001026	11.072334	0.002307	4.922063
204.169415	2.031457	1.784252	0.001021	11.109495	0.002296	4.938582
204.189417	2.031457	1.781910	0.001023	11.094909	0.002301	4.932098
204.209419	2.031457	1.786263	0.001020	11.122015	0.002293	4.944147
204.229421	2.031457	1.777322	0.001027	11.066345	0.002309	4.919400
204.249423	2.031457	1.788128	0.001018	11.133625	0.002289	4.949309
204.269425	2.031376	1.783052	0.001022	11.102022	0.002298	4.935260
204.289427	2.031457	1.787394	0.001019	11.129056	0.002290	4.947277
204.309429	2.031457	1.789019	0.001017	11.139174	0.002287	4.951775
204.329431	2.031376	1.783891	0.001021	11.107248	0.002297	4.937583
204.349433	2.031457	1.782154	0.001023	11.096429	0.002300	4.932773
204.369435	2.031376	1.782484	0.001023	11.098487	0.002299	4.933689
204.389437	2.031457	1.786143	0.001020	11.121264	0.002293	4.943814
204.409439	2.031457	1.777338	0.001027	11.066446	0.002309	4.919445
204.429441	2.031457	1.791456	0.001015	11.154346	0.002283	4.958520
204.449443	2.031457	1.791322	0.001015	11.153511	0.002283	4.958149
204.469445	2.031457	1.793207	0.001014	11.165253	0.002280	4.963368
204.489447	2.031457	1.790326	0.001016	11.147310	0.002285	4.955392
204.509449	2.031376	1.786342	0.001019	11.122505	0.002292	4.944365
204.529451	2.031457	1.790486	0.001016	11.148310	0.002285	4.955836
204.549453	2.031457	1.782271	0.001023	11.097159	0.002300	4.933098
204.569455	2.031457	1.788487	0.001018	11.135864	0.002288	4.950304
204.589457	2.031457	1.784573	0.001021	11.111494	0.002296	4.939470
204.609459	2.031457	1.785651	0.001020	11.118204	0.002294	4.942453
204.629461	2.031457	1.794549	0.001013	11.173608	0.002277	4.967083
204.649463	2.031457	1.785721	0.001020	11.118642	0.002294	4.942648
204.669465	2.031457	1.786069	0.001020	11.120805	0.002293	4.943609
204.689467	2.031376	1.779673	0.001025	11.080980	0.002304	4.925906
204.709469	2.031457	1.782224	0.001023	11.096864	0.002300	4.932967
204.729471	2.031457	1.778647	0.001026	11.074593	0.002307	4.923067
204.749473	2.031457	1.785262	0.001020	11.115781	0.002294	4.941376
204.769475	2.031457	1.780053	0.001025	11.083348	0.002304	4.926959
204.789477	2.031457	1.775799	0.001028	11.056864	0.002312	4.915185
204.809479	2.031457	1.781478	0.001023	11.092223	0.002301	4.930904
204.829481	2.031457	1.778478	0.001026	11.073545	0.002307	4.922601
204.849483	2.031457	1.776788	0.001027	11.063021	0.002310	4.917922
204.869485	2.031457	1.777289	0.001027	11.066136	0.002309	4.919307
204.889487	2.031457	1.780981	0.001024	11.089124	0.002302	4.929526
204.909489	2.031457	1.781102	0.001024	11.089880	0.002302	4.929862
204.929491	2.031457	1.769246	0.001034	11.016057	0.002324	4.897045
204.949493	2.031376	1.773046	0.001030	11.039721	0.002317	4.907565
204.969495	2.031457	1.777250	0.001027	11.065896	0.002309	4.919200
204.989497	2.031457	1.775925	0.001028	11.057644	0.002312	4.915532
205.009499	2.031376	1.779081	0.001025	11.077298	0.002306	4.924269
205.029501	2.031457	1.776588	0.001027	11.061775	0.002310	4.917369
205.049503	2.031457	1.779298	0.001025	11.078650	0.002305	4.924870
205.069505	2.031457	1.776058	0.001028	11.058474	0.002311	4.915901
205.089507	2.031457	1.777425	0.001027	11.066985	0.002309	4.919685
205.109509	2.031457	1.778055	0.001026	11.070905	0.002308	4.921427
205.129511	2.031376	1.778806	0.001026	11.075587	0.002306	4.923508
205.149513	2.031457	1.776127	0.001028	11.058901	0.002311	4.916091
205.169515	2.031457	1.783330	0.001022	11.103754	0.002298	4.936030
205.189517	2.031457	1.786539	0.001019	11.123731	0.002292	4.944910
205.209519	2.031376	1.779362	0.001025	11.079044	0.002305	4.925045
205.229521	2.031457	1.783856	0.001022	11.107029	0.002297	4.937486
205.249523	2.031457	1.777889	0.001026	11.069873	0.002308	4.920969
205.269525	2.031457	1.783213	0.001022	11.103026	0.002298	4.935706
205.289527	2.031457	1.783144	0.001022	11.102591	0.002298	4.935513
205.309529	2.031376	1.781919	0.001023	11.094964	0.002300	4.932122
205.329531	2.031457	1.780797	0.001024	11.087980	0.002303	4.929018
205.349533	2.031457	1.782496	0.001023	11.098558	0.002299	4.933720
205.369535	2.031457	1.783082	0.001022	11.102205	0.002298	4.935341
205.389537	2.031457	1.782983	0.001022	11.101592	0.002299	4.935069
205.409539	2.031457	1.782225	0.001023	11.096872	0.002300	4.932970
205.429541	2.031457	1.781976	0.001023	11.095323	0.002300	4.932282
205.449543	2.031457	1.780077	0.001025	11.083496	0.002304	4.927024
205.469545	2.031457	1.780238	0.001024	11.084501	0.002304	4.927471
205.489547	2.031376	1.775676	0.001028	11.056097	0.002312	4.914845
205.509549	2.031376	1.778446	0.001026	11.073342	0.002307	4.922511
205.529551	2.031457	1.781176	0.001024	11.090343	0.002302	4.930068
205.549553	2.031457	1.782562	0.001023	11.098972	0.002299	4.933904
205.569555	2.031376	1.778654	0.001026	11.074637	0.002306	4.923086
205.589557	2.031457	1.777249	0.001027	11.065890	0.002309	4.919198
205.609559	2.031376	1.778730	0.001026	11.075110	0.002306	4.923297
205.629561	2.031457	1.784723	0.001021	11.112427	0.002295	4.939885
205.649563	2.031457	1.787769	0.001018	11.131391	0.002290	4.948315
205.669565	2.031457	1.788363	0.001018	11.135092	0.002289	4.949961
205.689567	2.031457	1.784842	0.001021	11.113166	0.002295	4.940214
205.709569	2.031457	1.788584	0.001018	11.136464	0.002288	4.950571
205.729571	2.031457	1.784213	0.001021	11.109252	0.002296	4.938474
205.749573	2.031376	1.779033	0.001025	11.076997	0.002306	4.924135
205.769575	2.031376	1.782302	0.001023	11.097348	0.002300	4.933182
205.789577	2.031457	1.782614	0.001023	11.099295	0.002299	4.934048
205.809579	2.031376	1.785769	0.001020	11.118937	0.002293	4.942779
205.828581	2.031457	1.781677	0.001023	11.093461	0.002301	4.931454
205.848583	2.031457	1.782941	0.001022	11.101332	0.002299	4.934953
205.868585	2.031376	1.781251	0.001024	11.090808	0.002302	4.930275
205.888587	2.031457	1.779727	0.001025	11.081317	0.002305	4.926056
205.908589	2.031457	1.782607	0.001023	11.099248	0.002299	4.934027
205.928591	2.031457	1.788702	0.001018	11.137198	0.002288	4.950897
205.948593	2.031457	1.784783	0.001021	11.112797	0.002295	4.940050
205.968595	2.031457	1.783280	0.001022	11.103440	0.002298	4.935890
205.988597	2.031457	1.791023	0.001016	11.151650	0.002284	4.957321
206.008599	2.031457	1.786358	0.001019	11.122609	0.002292	4.944411
206.028601	2.031457	1.790550	0.001016	11.148707	0.002285	4.956013
206.048603	2.031376	1.781241	0.001024	11.090745	0.002302	4.930247
206.068604	2.031457	1.781505	0.001023	11.092390	0.002301	4.930978
206.088607	2.031457	1.786329	0.001020	11.122422	0.002292	4.944329
206.108609	2.031457	1.783576	0.001022	11.105282	0.002298	4.936709
206.128611	2.031376	1.782209	0.001023	11.096771	0.002300	4.932925
206.148612	2.031457	1.773007	0.001030	11.039475	0.002317	4.907455
206.168615	2.031376	1.778940	0.001025	11.076419	0.002306	4.923878
206.188617	2.031457	1.785094	0.001021	11.114735	0.002295	4.940911
206.208619	2.031457	1.791100	0.001016	11.152134	0.002284	4.957537
206.228621	2.031457	1.786324	0.001020	11.122395	0.002292	4.944316
206.248623	2.031457	1.780101	0.001025	11.083649	0.002304	4.927092
206.268625	2.031457	1.785562	0.001020	11.117648	0.002294	4.942206
206.288627	2.031457	1.786123	0.001020	11.121141	0.002293	4.943759
206.308629	2.031457	1.781845	0.001023	11.094507	0.002301	4.931919
206.328631	2.031457	1.784009	0.001021	11.107981	0.002297	4.937909
206.348633	2.031457	1.787413	0.001019	11.129174	0.002290	4.947330
206.368635	2.031457	1.778976	0.001026	11.076641	0.002306	4.923977
206.388637	2.031457	1.784527	0.001021	11.111206	0.002296	4.939343
206.408638	2.031457	1.788674	0.001018	11.137025	0.002288	4.950820
206.428641	2.031457	1.780315	0.001024	11.084982	0.002304	4.927685
206.448643	2.031457	1.779609	0.001025	11.080586	0.002305	4.925731
206.468645	2.031457	1.782771	0.001022	11.100272	0.002299	4.934482
206.488647	2.031457	1.783584	0.001022	11.105334	0.002297	4.936732
206.508649	2.031457	1.787926	0.001018	11.132371	0.002289	4.948751
206.528651	2.031457	1.784325	0.001021	11.109947	0.002296	4.938783
206.548653	2.031457	1.784855	0.001021	11.113246	0.002295	4.940249
206.568655	2.031457	1.782866	0.001022	11.100864	0.002299	4.934745
206.588657	2.031457	1.787911	0.001018	11.132278	0.002290	4.948710
206.608659	2.031457	1.783728	0.001022	11.106229	0.002297	4.937130
206.628661	2.031457	1.785535	0.001020	11.117481	0.002294	4.942132
206.648663	2.031457	1.791030	0.001016	11.151696	0.002284	4.957342
206.668665	2.031457	1.793531	0.001014	11.167271	0.002279	4.964265
206.688667	2.031457	1.789493	0.001017	11.142123	0.002287	4.953086
206.708669	2.031457	1.785498	0.001020	11.117251	0.002294	4.942030
206.728671	2.031457	1.783550	0.001022	11.105123	0.002298	4.936638
206.748672	2.031376	1.784834	0.001021	11.113114	0.002295	4.940191
206.768675	2.031457	1.789047	0.001017	11.139347	0.002287	4.951852
206.788677	2.031457	1.781900	0.001023	11.094846	0.002301	4.932070
206.808679	2.031457	1.781291	0.001024	11.091057	0.002302	4.930386
206.828681	2.031457	1.779959	0.001025	11.082762	0.002304	4.926698
206.848683	2.031457	1.783938	0.001021	11.107538	0.002297	4.937712
206.868685	2.031457	1.782564	0.001023	11.098985	0.002299	4.933910
206.888687	2.031457	1.780204	0.001025	11.084287	0.002304	4.927376
206.908689	2.031457	1.779865	0.001025	11.082176	0.002304	4.926438
206.928691	2.031457	1.786692	0.001019	11.124684	0.002292	4.945334
206.948693	2.031457	1.789800	0.001017	11.144036	0.002286	4.953937
206.968695	2.031457	1.785919	0.001020	11.119874	0.002293	4.943196
206.988697	2.031457	1.780781	0.001024	11.087879	0.002303	4.928973
207.008698	2.031457	1.784780	0.001021	11.112778	0.002295	4.940041
207.028701	2.031376	1.783606	0.001022	11.105474	0.002297	4.936794
207.048703	2.031457	1.783476	0.001022	11.104663	0.002298	4.936434
207.068705	2.031457	1.781397	0.001024	11.091717	0.002302	4.930679
207.088706	2.031457	1.783198	0.001022	11.102933	0.002298	4.935665
207.108709	2.031457	1.786448	0.001019	11.123167	0.002292	4.944660
207.128711	2.031457	1.786347	0.001019	11.122535	0.002292	4.944379
207.148713	2.031457	1.788805	0.001017	11.137841	0.002288	4.951183
207.168715	2.031457	1.785802	0.001020	11.119143	0.002293	4.942871
207.188717	2.031457	1.785334	0.001020	11.116227	0.002294	4.941575
207.208719	2.031457	1.788470	0.001018	11.135755	0.002288	4.950255
207.228721	2.031376	1.780046	0.001025	11.083301	0.002304	4.926938
207.248723	2.031457	1.781181	0.001024	11.090370	0.002302	4.930080
207.268725	2.031457	1.782853	0.001022	11.100781	0.002299	4.934708
207.288727	2.031457	1.786452	0.001019	11.123192	0.002292	4.944671
207.308729	2.031457	1.782249	0.001023	11.097023	0.002300	4.933037
207.328731	2.031457	1.785989	0.001020	11.120306	0.002293	4.943388
207.348732	2.031457	1.785799	0.001020	11.119124	0.002293	4.942862
207.368735	2.031457	1.787502	0.001019	11.129729	0.002290	4.947577
207.388737	2.031457	1.787927	0.001018	11.132374	0.002289	4.948752
207.408739	2.031457	1.785738	0.001020	11.118746	0.002294	4.942694
207.428741	2.031376	1.785558	0.001020	11.117626	0.002294	4.942196
207.448743	2.031457	1.788877	0.001017	11.138287	0.002288	4.951381
207.468745	2.031457	1.787118	0.001019	11.127339	0.002291	4.946514
207.488747	2.031457	1.792256	0.001015	11.159331	0.002282	4.960736
207.508749	2.031457	1.788901	0.001017	11.138440	0.002288	4.951449
207.528751	2.031457	1.787459	0.001019	11.129461	0.002290	4.947457
207.548753	2.031457	1.789015	0.001017	11.139152	0.002287	4.951766
207.568755	2.031457	1.784940	0.001021	11.113780	0.002295	4.940487
207.588757	2.031457	1.785499	0.001020	11.117257	0.002294	4.942032
207.608759	2.031457	1.785629	0.001020	11.118064	0.002294	4.942391
207.628761	2.031457	1.789683	0.001017	11.143308	0.002286	4.953613
207.648763	2.031457	1.790983	0.001016	11.151403	0.002284	4.957212
207.668765	2.031376	1.792416	0.001014	11.160322	0.002281	4.961177
207.688766	2.031376	1.790694	0.001016	11.149605	0.002284	4.956412
207.708769	2.031457	1.785683	0.001020	11.118404	0.002294	4.942542
207.728771	2.031457	1.785346	0.001020	11.116304	0.002294	4.941609
207.748773	2.031457	1.783071	0.001022	11.102139	0.002298	4.935312
207.768775	2.031457	1.776124	0.001028	11.058882	0.002311	4.916082
207.788777	2.031457	1.778245	0.001026	11.072088	0.002307	4.921953
207.808779	2.031457	1.772358	0.001031	11.035436	0.002318	4.905660
207.828781	2.031457	1.777032	0.001027	11.064538	0.002310	4.918597
207.848783	2.031457	1.779643	0.001025	11.080797	0.002305	4.925824
207.868785	2.031457	1.780823	0.001024	11.088142	0.002303	4.929090
207.888787	2.031457	1.776268	0.001028	11.059782	0.002311	4.916483
207.908789	2.031457	1.780500	0.001024	11.086132	0.002303	4.928196
207.928791	2.031457	1.784974	0.001021	11.113991	0.002295	4.940580
207.948792	2.031457	1.784310	0.001021	11.109854	0.002296	4.938741
207.968795	2.031457	1.777516	0.001027	11.067552	0.002309	4.919937
207.988797	2.031457	1.777853	0.001026	11.069652	0.002308	4.920870
208.008799	2.031457	1.775869	0.001028	11.057297	0.002312	4.915378
208.028800	2.031457	1.773662	0.001030	11.043556	0.002316	4.909270
208.048803	2.031457	1.780581	0.001024	11.086633	0.002303	4.928419
208.068805	2.031457	1.779039	0.001025	11.077035	0.002306	4.924152
208.088807	2.031376	1.777371	0.001027	11.066648	0.002309	4.919535
208.108809	2.031457	1.781092	0.001024	11.089814	0.002302	4.929833
208.128811	2.031457	1.777928	0.001026	11.070117	0.002308	4.921077
208.148813	2.031457	1.783471	0.001022	11.104631	0.002298	4.936419
208.168815	2.031457	1.777596	0.001027	11.068053	0.002309	4.920159
208.188817	2.031457	1.778620	0.001026	11.074423	0.002307	4.922991
208.208819	2.031376	1.779795	0.001025	11.081744	0.002304	4.926245
208.228821	2.031457	1.775631	0.001028	11.055816	0.002312	4.914719
208.248823	2.031457	1.784539	0.001021	11.111278	0.002296	4.939374
208.268825	2.031376	1.777711	0.001026	11.068765	0.002308	4.920476
208.288826	2.031457	1.783547	0.001022	11.105104	0.002298	4.936630
208.308829	2.031457	1.774481	0.001029	11.048654	0.002314	4.911536
208.328831	2.031457	1.779598	0.001025	11.080515	0.002305	4.925699
208.348833	2.031376	1.780059	0.001025	11.083384	0.002304	4.926974
208.368834	2.031457	1.779884	0.001025	11.082294	0.002304	4.926490
208.388837	2.031457	1.787953	0.001018	11.132538	0.002289	4.948825
208.408839	2.031457	1.783978	0.001021	11.107790	0.002297	4.937824
208.428841	2.031457	1.778683	0.001026	11.074818	0.002307	4.923166
208.448843	2.031457	1.790685	0.001016	11.149544	0.002284	4.956385
208.468845	2.031457	1.785806	0.001020	11.119170	0.002293	4.942883
208.488847	2.031376	1.782830	0.001022	11.100639	0.002299	4.934645
208.508849	2.031457	1.783009	0.001022	11.101756	0.002299	4.935142
208.528851	2.031457	1.778527	0.001026	11.073848	0.002307	4.922736
208.548853	2.031376	1.779018	0.001025	11.076904	0.002306	4.924094
208.568855	2.031457	1.777764	0.001027	11.069096	0.002308	4.920623
208.588857	2.031457	1.771874	0.001031	11.032420	0.002319	4.904319
208.608859	2.031457	1.779973	0.001025	11.082850	0.002304	4.926737
208.628860	2.031457	1.780800	0.001024	11.087997	0.002303	4.929025
208.648863	2.031457	1.777926	0.001026	11.070103	0.002308	4.921071
208.668865	2.031457	1.779058	0.001025	11.077150	0.002306	4.924203
208.688867	2.031457	1.776019	0.001028	11.058230	0.002311	4.915793
208.708869	2.031457	1.777327	0.001027	11.066375	0.002309	4.919413
208.728871	2.031457	1.774468	0.001029	11.048574	0.002314	4.911500
208.748873	2.031457	1.774044	0.001030	11.045935	0.002315	4.910327
208.768875	2.031457	1.774226	0.001029	11.047069	0.002315	4.910831
208.788877	2.031457	1.773960	0.001030	11.045412	0.002315	4.910095
208.808879	2.031457	1.771906	0.001031	11.032622	0.002319	4.904409
208.828881	2.031457	1.777807	0.001026	11.069364	0.002308	4.920742
208.848883	2.031376	1.773481	0.001030	11.042428	0.002316	4.908768
208.868885	2.031457	1.780939	0.001024	11.088864	0.002302	4.929411
208.888887	2.031457	1.781256	0.001024	11.090838	0.002302	4.930288
208.908889	2.031457	1.782392	0.001023	11.097910	0.002300	4.933432
208.928891	2.031376	1.775624	0.001028	11.055769	0.002312	4.914699
208.948893	2.031457	1.781823	0.001023	11.094367	0.002301	4.931857
208.968894	2.031457	1.779263	0.001025	11.078431	0.002305	4.924773
208.988897	2.031457	1.786294	0.001020	11.122209	0.002292	4.944234
209.008899	2.031457	1.785801	0.001020	11.119137	0.002293	4.942868
209.028901	2.031457	1.779817	0.001025	11.081878	0.002304	4.926305
209.048903	2.031457	1.780380	0.001024	11.085385	0.002303	4.927864
209.068905	2.031457	1.781078	0.001024	11.089732	0.002302	4.929797
209.088907	2.031457	1.786391	0.001019	11.122811	0.002292	4.944501
209.108909	2.031457	1.783654	0.001022	11.105769	0.002297	4.936926
209.128911	2.031376	1.779445	0.001025	11.079565	0.002305	4.925277
209.148913	2.031457	1.772655	0.001031	11.037284	0.002318	4.906482
209.168915	2.031376	1.777647	0.001027	11.068370	0.002308	4.920300
209.188917	2.031457	1.778197	0.001026	11.071792	0.002307	4.921822
209.208919	2.031457	1.772059	0.001031	11.033572	0.002319	4.904831
209.228920	2.031457	1.772060	0.001031	11.033580	0.002319	4.904835
209.248923	2.031457	1.779372	0.001025	11.079110	0.002305	4.925075
209.268925	2.031457	1.784889	0.001021	11.113462	0.002295	4.940345
209.288927	2.031457	1.775453	0.001028	11.054710	0.002312	4.914228
209.308928	2.031457	1.773611	0.001030	11.043239	0.002316	4.909129
209.328931	2.031457	1.774402	0.001029	11.048164	0.002314	4.911318
209.348933	2.031457	1.775643	0.001028	11.055887	0.002312	4.914751
209.368935	2.031457	1.770958	0.001032	11.026717	0.002321	4.901784
209.388937	2.031457	1.776324	0.001028	11.060130	0.002311	4.916637
209.408939	2.031457	1.778353	0.001026	11.072764	0.002307	4.922254
209.428941	2.031457	1.778172	0.001026	11.071636	0.002307	4.921752
209.448943	2.031376	1.782240	0.001023	11.096968	0.002300	4.933013
209.468945	2.031457	1.777141	0.001027	11.065219	0.002309	4.918900
209.488947	2.031457	1.783706	0.001022	11.106095	0.002297	4.937071
209.508949	2.031457	1.775385	0.001028	11.054285	0.002313	4.914039
209.528951	2.031457	1.776054	0.001028	11.058446	0.002311	4.915889
209.548953	2.031457	1.769895	0.001033	11.020100	0.002323	4.898843
209.568954	2.031457	1.773246	0.001030	11.040967	0.002317	4.908118
209.588957	2.031457	1.777399	0.001027	11.066826	0.002309	4.919614
209.608959	2.031457	1.775077	0.001029	11.052363	0.002313	4.913185
209.628961	2.031457	1.779793	0.001025	11.081727	0.002304	4.926238
209.648962	2.031457	1.772392	0.001031	11.035647	0.002318	4.905754
209.668965	2.031457	1.779663	0.001025	11.080917	0.002305	4.925878
209.688967	2.031376	1.787280	0.001019	11.128347	0.002290	4.946962
209.708969	2.031457	1.783474	0.001022	11.104647	0.002298	4.936427
209.728971	2.031457	1.783450	0.001022	11.104496	0.002298	4.936360
209.748973	2.031376	1.783156	0.001022	11.102670	0.002298	4.935548
209.768975	2.031457	1.780718	0.001024	11.087487	0.002303	4.928799
209.788977	2.031457	1.770922	0.001032	11.026493	0.002321	4.901684
209.808979	2.031376	1.777082	0.001027	11.064847	0.002309	4.918734
209.828981	2.031457	1.769793	0.001033	11.019462	0.002323	4.898559
209.848983	2.031457	1.780121	0.001025	11.083770	0.002304	4.927146
209.868985	2.031457	1.770044	0.001033	11.021031	0.002322	4.899256
209.888987	2.031457	1.774812	0.001029	11.050718	0.002314	4.912453
209.908988	2.031457	1.782063	0.001023	11.095862	0.002300	4.932521
209.928991	2.031457	1.776064	0.001028	11.058509	0.002311	4.915917
209.948993	2.031457	1.777434	0.001027	11.067040	0.002309	4.919709
209.968995	2.031457	1.782152	0.001023	11.096415	0.002300	4.932767
209.988997	2.031457	1.777167	0.001027	11.065378	0.002309	4.918970
210.008999	2.031457	1.787405	0.001019	11.129127	0.002290	4.947309
210.029001	2.031457	1.781396	0.001024	11.091712	0.002302	4.930676
210.049003	2.031376	1.783181	0.001022	11.102826	0.002298	4.935617
210.069005	2.031457	1.786791	0.001019	11.125300	0.002292	4.945608
210.089007	2.031457	1.782907	0.001022	11.101115	0.002299	4.934857
210.109009	2.031376	1.783517	0.001022	11.104915	0.002297	4.936546
210.129011	2.031457	1.789947	0.001017	11.144953	0.002286	4.954344
210.149013	2.031457	1.785137	0.001020	11.115006	0.002295	4.941032
210.169015	2.031457	1.782573	0.001023	11.099040	0.002299	4.933934
210.189017	2.031457	1.783628	0.001022	11.105608	0.002297	4.936854
210.209019	2.031457	1.776918	0.001027	11.063831	0.002310	4.918283
210.229021	2.031457	1.777328	0.001027	11.066383	0.002309	4.919417
210.249022	2.031457	1.781632	0.001023	11.093179	0.002301	4.931329
210.269025	2.031457	1.778676	0.001026	11.074774	0.002307	4.923147
210.289027	2.031457	1.780624	0.001024	11.086902	0.002303	4.928538
210.309029	2.031457	1.779749	0.001025	11.081454	0.002305	4.926116
210.329031	2.031457	1.782128	0.001023	11.096267	0.002300	4.932702
210.349033	2.031376	1.776642	0.001027	11.062109	0.002310	4.917517
210.369035	2.031457	1.779382	0.001025	11.079173	0.002305	4.925103
210.389037	2.031457	1.780412	0.001024	11.085582	0.002303	4.927952
210.409039	2.031457	1.769019	0.001034	11.014644	0.002324	4.896417
210.429041	2.031376	1.778769	0.001026	11.075351	0.002306	4.923404
210.449043	2.031457	1.775389	0.001028	11.054307	0.002313	4.914049
210.469045	2.031457	1.771536	0.001032	11.030320	0.002320	4.903386
210.489047	2.031457	1.773034	0.001030	11.039647	0.002317	4.907532
210.509048	2.031457	1.776697	0.001027	11.062452	0.002310	4.917669
210.529051	2.031457	1.779625	0.001025	11.080684	0.002305	4.925774
210.549053	2.031457	1.779233	0.001025	11.078242	0.002306	4.924689
210.569055	2.031457	1.778461	0.001026	11.073438	0.002307	4.922553
210.589056	2.031457	1.779049	0.001025	11.077095	0.002306	4.924179
210.609059	2.031457	1.779160	0.001025	11.077791	0.002306	4.924488
210.629061	2.031457	1.781023	0.001024	11.089387	0.002302	4.929643
210.649063	2.031457	1.782007	0.001023	11.095517	0.002300	4.932368
210.669065	2.031457	1.775839	0.001028	11.057108	0.002312	4.915294
210.689067	2.031376	1.777736	0.001026	11.068921	0.002308	4.920545
210.709069	2.031457	1.776386	0.001028	11.060519	0.002311	4.916810
210.729071	2.031457	1.775048	0.001029	11.052183	0.002313	4.913104
210.749073	2.031376	1.784181	0.001021	11.109052	0.002296	4.938385
210.769075	2.031457	1.780151	0.001025	11.083956	0.002304	4.927229
210.789077	2.031457	1.788410	0.001018	11.135385	0.002289	4.950091
210.809079	2.031457	1.778902	0.001026	11.076181	0.002306	4.923773
210.829081	2.031376	1.779616	0.001025	11.080627	0.002305	4.925749
210.849082	2.031457	1.771290	0.001032	11.028787	0.002320	4.902704
210.869085	2.031457	1.770191	0.001033	11.021943	0.002322	4.899662
210.889087	2.031457	1.782843	0.001022	11.100721	0.002299	4.934682
210.909089	2.031457	1.771614	0.001032	11.030804	0.002320	4.903601
210.929091	2.031457	1.775584	0.001028	11.055525	0.002312	4.914590
210.949093	2.031376	1.781471	0.001023	11.092174	0.002301	4.930882
210.969095	2.031457	1.778730	0.001026	11.075113	0.002306	4.923298
210.989097	2.031457	1.781238	0.001024	11.090729	0.002302	4.930240
211.009099	2.031457	1.770914	0.001032	11.026443	0.002321	4.901662
211.029101	2.031376	1.776444	0.001028	11.060877	0.002310	4.916970
211.049103	2.031457	1.780070	0.001025	11.083455	0.002304	4.927006
211.069105	2.031457	1.781579	0.001023	11.092848	0.002301	4.931182
211.089107	2.031457	1.780947	0.001024	11.088916	0.002302	4.929434
211.109109	2.031457	1.781937	0.001023	11.095082	0.002301	4.932175
211.129111	2.031457	1.780720	0.001024	11.087501	0.002303	4.928805
211.149113	2.031457	1.777662	0.001027	11.068463	0.002308	4.920342
211.169115	2.031376	1.783421	0.001022	11.104316	0.002298	4.936279
211.189116	2.031457	1.780535	0.001024	11.086348	0.002303	4.928292
211.209119	2.031376	1.777320	0.001027	11.066331	0.002309	4.919394
211.229121	2.031457	1.777538	0.001027	11.067689	0.002309	4.919997
211.249123	2.031457	1.773608	0.001030	11.043220	0.002316	4.909120
211.269125	2.031376	1.775492	0.001028	11.054948	0.002312	4.914334
211.289127	2.031457	1.775271	0.001029	11.053571	0.002313	4.913721
211.309129	2.031457	1.782293	0.001023	11.097296	0.002300	4.933159
211.329131	2.031376	1.780168	0.001024	11.084063	0.002304	4.927276
211.349133	2.031457	1.781528	0.001023	11.092530	0.002301	4.931040
211.369135	2.031457	1.775398	0.001028	11.054367	0.002313	4.914076
211.389137	2.031376	1.774454	0.001029	11.048490	0.002314	4.911463
211.409139	2.031457	1.775913	0.001028	11.057570	0.002312	4.915499
211.429141	2.031457	1.779195	0.001025	11.078004	0.002306	4.924583
211.449143	2.031457	1.774621	0.001029	11.049527	0.002314	4.911924
211.469145	2.031376	1.774057	0.001029	11.046015	0.002315	4.910363
211.489147	2.031457	1.776119	0.001028	11.058854	0.002311	4.916070
211.509149	2.031457	1.783730	0.001022	11.106246	0.002297	4.937137
211.529150	2.031376	1.780415	0.001024	11.085604	0.002303	4.927961
211.549153	2.031457	1.782018	0.001023	11.095585	0.002300	4.932399
211.569155	2.031457	1.784053	0.001021	11.108252	0.002297	4.938030
211.589157	2.031457	1.786811	0.001019	11.125426	0.002292	4.945664
211.609159	2.031457	1.788262	0.001018	11.134463	0.002289	4.949681
211.629161	2.031457	1.782946	0.001022	11.101359	0.002299	4.934965
211.649163	2.031457	1.775963	0.001028	11.057880	0.002312	4.915637
211.669165	2.031457	1.781776	0.001023	11.094074	0.002301	4.931727
211.689167	2.031457	1.776798	0.001027	11.063081	0.002310	4.917949
211.709169	2.031457	1.770668	0.001032	11.024913	0.002321	4.900982
211.729171	2.031457	1.776863	0.001027	11.063484	0.002310	4.918128
211.749173	2.031457	1.782839	0.001022	11.100694	0.002299	4.934669
211.769175	2.031376	1.770532	0.001032	11.024064	0.002321	4.900605
211.789176	2.031457	1.770823	0.001032	11.025877	0.002321	4.901410
211.809179	2.031457	1.780706	0.001024	11.087416	0.002303	4.928767
211.829181	2.031376	1.774707	0.001029	11.050064	0.002314	4.912162
211.849183	2.031457	1.773700	0.001030	11.043789	0.002316	4.909373
211.869184	2.031457	1.777085	0.001027	11.064869	0.002309	4.918744
211.889187	2.031457	1.779698	0.001025	11.081136	0.002305	4.925975
211.909189	2.031376	1.769774	0.001033	11.019345	0.002323	4.898507
211.929191	2.031457	1.782172	0.001023	11.096541	0.002300	4.932823
211.949193	2.031457	1.773771	0.001030	11.044233	0.002316	4.909570
211.969195	2.031457	1.774294	0.001029	11.047488	0.002315	4.911017
211.989197	2.031457	1.769303	0.001033	11.016415	0.002324	4.897205
212.009199	2.031457	1.777859	0.001026	11.069687	0.002308	4.920886
212.029201	2.031457	1.775920	0.001028	11.057617	0.002312	4.915520
212.049203	2.031457	1.774961	0.001029	11.051646	0.002313	4.912866
212.069205	2.031376	1.776796	0.001027	11.063070	0.002310	4.917944
212.089207	2.031457	1.769957	0.001033	11.020486	0.002323	4.899014
212.109209	2.031457	1.781106	0.001024	11.089907	0.002302	4.929874
212.129210	2.031376	1.776837	0.001027	11.063325	0.002310	4.918058
212.149213	2.031457	1.778161	0.001026	11.071565	0.002307	4.921721
212.169215	2.031457	1.774618	0.001029	11.049505	0.002314	4.911914
212.189217	2.031457	1.780457	0.001024	11.085861	0.002303	4.928076
212.209219	2.031457	1.779451	0.001025	11.079597	0.002305	4.925291
212.229221	2.031457	1.780702	0.001024	11.087392	0.002303	4.928756
212.249223	2.031457	1.777852	0.001026	11.069646	0.002308	4.920868
212.269225	2.031376	1.783999	0.001021	11.107918	0.002297	4.937881
212.289227	2.031457	1.779282	0.001025	11.078549	0.002305	4.924825
212.309229	2.031457	1.771875	0.001031	11.032431	0.002319	4.904324
212.329231	2.031457	1.776012	0.001028	11.058186	0.002311	4.915773
212.349233	2.031457	1.780524	0.001024	11.086283	0.002303	4.928263
212.369235	2.031457	1.772844	0.001031	11.038464	0.002317	4.907006
212.389237	2.031457	1.777050	0.001027	11.064650	0.002310	4.918647
212.409239	2.031457	1.774780	0.001029	11.050515	0.002314	4.912363
212.429241	2.031457	1.772318	0.001031	11.035185	0.002318	4.905548
212.449243	2.031376	1.768876	0.001034	11.013754	0.002324	4.896022
212.469244	2.031457	1.775473	0.001028	11.054830	0.002312	4.914281
212.489247	2.031457	1.774090	0.001030	11.046217	0.002315	4.910453
212.509249	2.031457	1.779139	0.001025	11.077659	0.002306	4.924430
212.529251	2.031457	1.775278	0.001029	11.053614	0.002313	4.913741
212.549253	2.031457	1.769147	0.001034	11.015441	0.002324	4.896771
212.569255	2.031376	1.771230	0.001032	11.028412	0.002320	4.902537
212.589257	2.031457	1.765056	0.001037	10.989970	0.002332	4.885448
212.609259	2.031457	1.768079	0.001034	11.008791	0.002326	4.893815
212.629261	2.031457	1.772890	0.001031	11.038746	0.002317	4.907131
212.649263	2.031457	1.775770	0.001028	11.056683	0.002312	4.915105
212.669265	2.031457	1.783789	0.001022	11.106613	0.002297	4.937301
212.689267	2.031376	1.769437	0.001033	11.017250	0.002323	4.897576
212.709269	2.031457	1.770532	0.001032	11.024064	0.002322	4.900605
212.729270	2.031457	1.770771	0.001032	11.025556	0.002321	4.901268
212.749273	2.031457	1.774247	0.001029	11.047197	0.002315	4.910888
212.769275	2.031457	1.770998	0.001032	11.026969	0.002321	4.901896
212.789277	2.031457	1.775313	0.001029	11.053836	0.002313	4.913839
212.809278	2.031376	1.776040	0.001028	11.058362	0.002311	4.915851
212.829281	2.031457	1.777442	0.001027	11.067092	0.002309	4.919732
212.849283	2.031457	1.779093	0.001025	11.077372	0.002306	4.924302
212.869285	2.031376	1.787184	0.001019	11.127747	0.002291	4.946696
212.889287	2.031457	1.777738	0.001027	11.068937	0.002308	4.920552
212.909289	2.031457	1.775650	0.001028	11.055931	0.002312	4.914770
212.929291	2.031376	1.780077	0.001025	11.083496	0.002304	4.927024
212.949293	2.031457	1.774194	0.001029	11.046866	0.002315	4.910741
212.969295	2.031457	1.772951	0.001030	11.039127	0.002317	4.907301
212.989297	2.031457	1.776595	0.001027	11.061816	0.002310	4.917387
213.009299	2.031457	1.775649	0.001028	11.055925	0.002312	4.914768
213.029301	2.031457	1.771120	0.001032	11.027730	0.002320	4.902234
213.049303	2.031376	1.772215	0.001031	11.034544	0.002318	4.905263
213.069304	2.031457	1.771769	0.001031	11.031771	0.002319	4.904031
213.089307	2.031457	1.772523	0.001031	11.036460	0.002318	4.906115
213.109309	2.031457	1.777580	0.001027	11.067949	0.002309	4.920113
213.129311	2.031457	1.775189	0.001029	11.053061	0.002313	4.913495
213.149312	2.031457	1.773038	0.001030	11.039672	0.002317	4.907543
213.169315	2.031457	1.779203	0.001025	11.078056	0.002306	4.924606
213.189317	2.031457	1.775001	0.001029	11.051890	0.002313	4.912974
213.209319	2.031457	1.782472	0.001023	11.098411	0.002300	4.933654
213.229321	2.031457	1.776712	0.001027	11.062547	0.002310	4.917712
213.249323	2.031457	1.779595	0.001025	11.080495	0.002305	4.925690
213.269325	2.031457	1.772132	0.001031	11.034029	0.002319	4.905035
213.289327	2.031457	1.777820	0.001026	11.069446	0.002308	4.920779
213.309329	2.031457	1.779530	0.001025	11.080090	0.002305	4.925510
213.329331	2.031457	1.776392	0.001028	11.060554	0.002311	4.916826
213.349333	2.031457	1.775092	0.001029	11.052462	0.002313	4.913229
213.369335	2.031457	1.779647	0.001025	11.080821	0.002305	4.925835
213.389337	2.031457	1.777814	0.001026	11.069408	0.002308	4.920762
213.409338	2.031457	1.773124	0.001030	11.040203	0.002317	4.907779
213.429341	2.031457	1.771852	0.001031	11.032285	0.002319	4.904259
213.449343	2.031457	1.774137	0.001029	11.046513	0.002315	4.910584
213.469345	2.031457	1.774888	0.001029	11.051186	0.002314	4.912661
213.489347	2.031457	1.770816	0.001032	11.025833	0.002321	4.901391
213.509349	2.031457	1.777087	0.001027	11.064880	0.002309	4.918749
213.529351	2.031457	1.773886	0.001030	11.044950	0.002315	4.909889
213.549353	2.031457	1.781356	0.001024	11.091460	0.002302	4.930565
213.569355	2.031376	1.784823	0.001021	11.113046	0.002295	4.940160
213.589357	2.031457	1.784483	0.001021	11.110930	0.002296	4.939220
213.609359	2.031457	1.778920	0.001026	11.076296	0.002306	4.923824
213.629361	2.031457	1.776103	0.001028	11.058753	0.002311	4.916025
213.649363	2.031457	1.776383	0.001028	11.060494	0.002311	4.916799
213.669365	2.031457	1.775050	0.001029	11.052199	0.002313	4.913112
213.689367	2.031457	1.778728	0.001026	11.075100	0.002306	4.923292
213.709369	2.031376	1.771289	0.001032	11.028781	0.002320	4.902702
213.729371	2.031457	1.771738	0.001031	11.031576	0.002319	4.903944
213.749372	2.031376	1.776602	0.001027	11.061863	0.002310	4.917408
213.769375	2.031457	1.779862	0.001025	11.082160	0.002304	4.926430
213.789377	2.031457	1.776438	0.001028	11.060842	0.002311	4.916954
213.809379	2.031457	1.771304	0.001032	11.028872	0.002320	4.902742
213.829381	2.031457	1.771805	0.001031	11.031990	0.002319	4.904128
213.849383	2.031457	1.779128	0.001025	11.077588	0.002306	4.924398
213.869385	2.031457	1.774960	0.001029	11.051635	0.002313	4.912861
213.889387	2.031376	1.777028	0.001027	11.064510	0.002309	4.918585
213.909389	2.031457	1.771597	0.001032	11.030698	0.002320	4.903554
213.929391	2.031457	1.768933	0.001034	11.014107	0.002324	4.896179
213.949393	2.031457	1.768681	0.001034	11.012544	0.002325	4.895484
213.969395	2.031376	1.766394	0.001036	10.998300	0.002329	4.889152
213.989397	2.031457	1.770531	0.001032	11.024062	0.002322	4.900604
214.009398	2.031457	1.772389	0.001031	11.035631	0.002318	4.905747
214.029401	2.031457	1.766849	0.001035	11.001134	0.002328	4.890411
214.049403	2.031457	1.765947	0.001036	10.995516	0.002330	4.887914
214.069405	2.031457	1.770861	0.001032	11.026112	0.002321	4.901515
214.089406	2.031376	1.772081	0.001031	11.033709	0.002318	4.904892
214.109409	2.031457	1.773313	0.001030	11.041383	0.002316	4.908303
214.129411	2.031457	1.777521	0.001027	11.067585	0.002309	4.919951
214.149413	2.031457	1.775434	0.001028	11.054589	0.002313	4.914174
214.169415	2.031457	1.775963	0.001028	11.057880	0.002312	4.915637
214.189417	2.031457	1.770246	0.001033	11.022288	0.002322	4.899815
214.209419	2.031457	1.779104	0.001025	11.077437	0.002306	4.924331
214.229421	2.031457	1.771496	0.001032	11.030068	0.002320	4.903274
214.249423	2.031457	1.774695	0.001029	11.049984	0.002314	4.912127
214.269425	2.031376	1.771060	0.001032	11.027352	0.002320	4.902066
214.289427	2.031457	1.771038	0.001032	11.027215	0.002321	4.902006
214.309429	2.031457	1.765792	0.001036	10.994555	0.002330	4.887487
214.329431	2.031457	1.766634	0.001036	10.999795	0.002329	4.889816
214.349432	2.031457	1.774775	0.001029	11.050483	0.002314	4.912349
214.369435	2.031457	1.766200	0.001036	10.997093	0.002330	4.888615
214.389437	2.031457	1.766535	0.001036	10.999182	0.002329	4.889544
214.409439	2.031457	1.768683	0.001034	11.012552	0.002325	4.895487
214.429440	2.031457	1.769826	0.001033	11.019670	0.002323	4.898652
214.449443	2.031457	1.778992	0.001026	11.076742	0.002306	4.924022
214.469445	2.031457	1.773129	0.001030	11.040238	0.002317	4.907795
214.489447	2.031457	1.772451	0.001031	11.036014	0.002318	4.905917
214.509449	2.031457	1.776448	0.001028	11.060905	0.002311	4.916982
214.529451	2.031376	1.778988	0.001025	11.076717	0.002306	4.924011
214.549453	2.031457	1.775763	0.001028	11.056640	0.002312	4.915086
214.569455	2.031457	1.769217	0.001034	11.015879	0.002324	4.896966
214.589457	2.031376	1.763981	0.001038	10.983279	0.002333	4.882474
214.609459	2.031457	1.765894	0.001036	10.995188	0.002330	4.887768
214.629461	2.031457	1.773097	0.001030	11.040038	0.002317	4.907706
214.649463	2.031457	1.772843	0.001031	11.038453	0.002317	4.907001
214.669465	2.031457	1.770035	0.001033	11.020973	0.002322	4.899231
214.689466	2.031457	1.771202	0.001032	11.028236	0.002320	4.902459
214.709469	2.031457	1.770660	0.001032	11.024861	0.002321	4.900959
214.729471	2.031457	1.770088	0.001033	11.021305	0.002322	4.899378
214.749473	2.031457	1.771707	0.001031	11.031382	0.002319	4.903858
214.769475	2.031376	1.772537	0.001031	11.036553	0.002318	4.906157
214.789477	2.031457	1.773733	0.001030	11.043997	0.002316	4.909466
214.809479	2.031457	1.770460	0.001033	11.023621	0.002322	4.900408
214.829481	2.031457	1.777924	0.001026	11.070095	0.002308	4.921067
214.849483	2.031457	1.775782	0.001028	11.056757	0.002312	4.915138
214.869485	2.031457	1.778887	0.001026	11.076091	0.002306	4.923732
214.889487	2.031457	1.774373	0.001029	11.047983	0.002314	4.911238
214.909489	2.031376	1.776611	0.001027	11.061918	0.002310	4.917432
214.929491	2.031457	1.774408	0.001029	11.048199	0.002314	4.911334
214.949493	2.031457	1.780416	0.001024	11.085609	0.002303	4.927964
214.969495	2.031376	1.772612	0.001031	11.037019	0.002317	4.906364
214.989497	2.031457	1.774725	0.001029	11.050173	0.002314	4.912211
215.009499	2.031457	1.776779	0.001027	11.062961	0.002310	4.917896
215.029500	2.031457	1.772507	0.001031	11.036362	0.002318	4.906071
215.049503	2.031457	1.772778	0.001031	11.038054	0.002317	4.906824
215.069505	2.031457	1.774263	0.001029	11.047296	0.002315	4.910932
215.089507	2.031457	1.771177	0.001032	11.028080	0.002320	4.902390
215.109509	2.031457	1.776281	0.001028	11.059862	0.002311	4.916518
215.129511	2.031457	1.777188	0.001027	11.065512	0.002309	4.919030
215.149513	2.031376	1.771746	0.001031	11.031623	0.002319	4.903965
215.169515	2.031457	1.773443	0.001030	11.042190	0.002316	4.908662
215.189517	2.031457	1.778431	0.001026	11.073246	0.002307	4.922468
215.209519	2.031457	1.774322	0.001029	11.047666	0.002315	4.911096
215.229521	2.031457	1.776328	0.001028	11.060152	0.002311	4.916647
215.249523	2.031457	1.785036	0.001021	11.114374	0.002295	4.940751
215.269525	2.031457	1.780691	0.001024	11.087318	0.002303	4.928723
215.289526	2.031457	1.775323	0.001029	11.053899	0.002313	4.913867
215.309529	2.031457	1.775435	0.001028	11.054592	0.002312	4.914175
215.329531	2.031457	1.772304	0.001031	11.035102	0.002318	4.905512
215.349533	2.031457	1.775491	0.001028	11.054945	0.002312	4.914332
215.369534	2.031457	1.773002	0.001030	11.039447	0.002317	4.907443
215.389537	2.031457	1.772405	0.001031	11.035729	0.002318	4.905790
215.409539	2.031457	1.776766	0.001027	11.062881	0.002310	4.917860
215.429541	2.031457	1.773727	0.001030	11.043962	0.002316	4.909450
215.449543	2.031457	1.777740	0.001027	11.068945	0.002308	4.920556
215.469545	2.031457	1.769705	0.001033	11.018915	0.002323	4.898316
215.489547	2.031457	1.776342	0.001028	11.060245	0.002311	4.916688
215.509549	2.031457	1.772392	0.001031	11.035650	0.002318	4.905755
215.529551	2.031457	1.771305	0.001032	11.028880	0.002320	4.902745
215.549553	2.031457	1.780922	0.001024	11.088758	0.002302	4.929363
215.569555	2.031457	1.771180	0.001032	11.028102	0.002320	4.902400
215.589557	2.031457	1.767406	0.001035	11.004605	0.002327	4.891954
215.609559	2.031457	1.769383	0.001033	11.016914	0.002324	4.897426
215.629560	2.031457	1.769677	0.001033	11.018742	0.002323	4.898239
215.649563	2.031376	1.776155	0.001028	11.059079	0.002311	4.916170
215.669565	2.031457	1.772607	0.001031	11.036986	0.002318	4.906349
215.689567	2.031457	1.771576	0.001032	11.030569	0.002320	4.903496
215.709569	2.031457	1.770047	0.001033	11.021045	0.002322	4.899262
215.729571	2.031457	1.781509	0.001023	11.092412	0.002301	4.930988
215.749573	2.031457	1.777508	0.001027	11.067500	0.002309	4.919913
215.769575	2.031376	1.778693	0.001026	11.074883	0.002306	4.923196
215.789577	2.031457	1.773495	0.001030	11.042513	0.002316	4.908806
215.809579	2.031457	1.773447	0.001030	11.042218	0.002316	4.908675
215.829581	2.031457	1.771839	0.001031	11.032203	0.002319	4.904223
215.849583	2.031457	1.774511	0.001029	11.048840	0.002314	4.911618
215.869585	2.031457	1.780702	0.001024	11.087392	0.002303	4.928756
215.889587	2.031457	1.773230	0.001030	11.040868	0.002317	4.908075
215.909589	2.031457	1.777526	0.001027	11.067612	0.002309	4.919963
215.929591	2.031457	1.772390	0.001031	11.035636	0.002318	4.905749
215.949593	2.031457	1.779330	0.001025	11.078845	0.002305	4.924957
215.969594	2.031457	1.777203	0.001027	11.065603	0.002309	4.919070
215.989597	2.031457	1.779167	0.001025	11.077832	0.002306	4.924506
216.009599	2.031376	1.781171	0.001024	11.090307	0.002302	4.930052
216.029601	2.031457	1.781850	0.001023	11.094534	0.002301	4.931931
216.049603	2.031457	1.782625	0.001023	11.099363	0.002299	4.934078
216.069605	2.031457	1.781421	0.001024	11.091868	0.002301	4.930746
216.089607	2.031457	1.777489	0.001027	11.067382	0.002309	4.919861
216.109609	2.031457	1.776966	0.001027	11.064130	0.002310	4.918415
216.129611	2.031457	1.777375	0.001027	11.066676	0.002309	4.919547
216.149613	2.031457	1.778771	0.001026	11.075365	0.002306	4.923410
216.169615	2.031457	1.777708	0.001027	11.068745	0.002308	4.920467
216.189617	2.031457	1.772262	0.001031	11.034840	0.002318	4.905395
216.209619	2.031457	1.774005	0.001030	11.045689	0.002315	4.910218
216.229621	2.031457	1.778556	0.001026	11.074026	0.002307	4.922815
216.249623	2.031457	1.775095	0.001029	11.052476	0.002313	4.913235
216.269625	2.031457	1.777490	0.001027	11.067390	0.002309	4.919865
216.289627	2.031457	1.776386	0.001028	11.060513	0.002311	4.916808
216.309628	2.031457	1.770064	0.001033	11.021154	0.002322	4.899311
216.329631	2.031376	1.772367	0.001031	11.035491	0.002318	4.905684
216.349633	2.031457	1.769687	0.001033	11.018805	0.002323	4.898267
216.369635	2.031457	1.769694	0.001033	11.018849	0.002323	4.898286
216.389637	2.031457	1.773219	0.001030	11.040797	0.002317	4.908043
216.409639	2.031376	1.770262	0.001033	11.022386	0.002322	4.899859
216.429641	2.031457	1.770274	0.001033	11.022463	0.002322	4.899893
216.449643	2.031457	1.775673	0.001028	11.056078	0.002312	4.914836
216.469645	2.031457	1.773463	0.001030	11.042313	0.002316	4.908717
216.489647	2.031457	1.773365	0.001030	11.041708	0.002316	4.908448
216.509649	2.031457	1.766589	0.001036	10.999513	0.002329	4.889691
216.529651	2.031457	1.767572	0.001035	11.005637	0.002327	4.892413
216.549653	2.031457	1.771359	0.001032	11.029214	0.002320	4.902894
216.569654	2.031457	1.772968	0.001030	11.039236	0.002317	4.907349
216.589657	2.031457	1.772471	0.001031	11.036140	0.002318	4.905973
216.609659	2.031376	1.772556	0.001031	11.036671	0.002318	4.906209
216.629661	2.031457	1.770249	0.001033	11.022307	0.002322	4.899823
216.649662	2.031457	1.772359	0.001031	11.035445	0.002318	4.905664
216.669665	2.031457	1.778760	0.001026	11.075299	0.002306	4.923381
216.689667	2.031457	1.775464	0.001028	11.054772	0.002312	4.914256
216.709669	2.031457	1.775821	0.001028	11.056998	0.002312	4.915245
216.729671	2.031376	1.772720	0.001031	11.037687	0.002317	4.906660
216.749673	2.031457	1.775468	0.001028	11.054800	0.002312	4.914268
216.769675	2.031457	1.768836	0.001034	11.013508	0.002325	4.895912
216.789677	2.031457	1.771055	0.001032	11.027325	0.002321	4.902054
216.809679	2.031457	1.774590	0.001029	11.049333	0.002314	4.911838
216.829681	2.031457	1.772839	0.001031	11.038429	0.002317	4.906990
216.849683	2.031376	1.775052	0.001029	11.052210	0.002313	4.913117
216.869685	2.031457	1.777920	0.001026	11.070065	0.002308	4.921054
216.889687	2.031457	1.783200	0.001022	11.102941	0.002298	4.935669
216.909688	2.031457	1.782491	0.001023	11.098526	0.002300	4.933706
216.929691	2.031457	1.779772	0.001025	11.081599	0.002305	4.926181
216.949693	2.031457	1.771676	0.001032	11.031190	0.002319	4.903773
216.969695	2.031457	1.774766	0.001029	11.050431	0.002314	4.912326
216.989697	2.031457	1.768774	0.001034	11.013119	0.002325	4.895739
217.009699	2.031457	1.772006	0.001031	11.033246	0.002319	4.904687
217.029701	2.031376	1.776510	0.001027	11.061291	0.002310	4.917153
217.049703	2.031457	1.773602	0.001030	11.043179	0.002316	4.909102
217.069705	2.031457	1.773867	0.001030	11.044832	0.002315	4.909837
217.089707	2.031457	1.769488	0.001033	11.017565	0.002323	4.897716
217.109709	2.031457	1.774746	0.001029	11.050305	0.002314	4.912270
217.129711	2.031457	1.776380	0.001028	11.060480	0.002311	4.916793
217.149713	2.031457	1.773119	0.001030	11.040173	0.002317	4.907766
217.169715	2.031376	1.778021	0.001026	11.070695	0.002308	4.921334
217.189717	2.031376	1.775584	0.001028	11.055523	0.002312	4.914589
217.209719	2.031457	1.771774	0.001031	11.031801	0.002319	4.904044
217.229721	2.031457	1.780632	0.001024	11.086956	0.002303	4.928563
217.249722	2.031376	1.764417	0.001037	10.985992	0.002333	4.883680
217.269725	2.031457	1.766376	0.001036	10.998191	0.002329	4.889103
217.289727	2.031457	1.771405	0.001032	11.029504	0.002320	4.903023
217.309729	2.031457	1.774400	0.001029	11.048150	0.002314	4.911312
217.329731	2.031457	1.773399	0.001030	11.041919	0.002316	4.908542
217.349733	2.031457	1.774837	0.001029	11.050871	0.002314	4.912521
217.369735	2.031457	1.775403	0.001028	11.054395	0.002313	4.914088
217.389737	2.031376	1.768412	0.001034	11.010869	0.002325	4.894739
217.409739	2.031457	1.771178	0.001032	11.028091	0.002320	4.902395
217.429741	2.031457	1.768752	0.001034	11.012985	0.002325	4.895680
217.449743	2.031457	1.769049	0.001034	11.014833	0.002324	4.896501
217.469745	2.031457	1.769361	0.001033	11.016774	0.002324	4.897364
217.489747	2.031457	1.769832	0.001033	11.019706	0.002323	4.898667
217.509748	2.031376	1.771648	0.001031	11.031012	0.002319	4.903693
217.529751	2.031457	1.769240	0.001034	11.016021	0.002324	4.897029
217.549753	2.031457	1.770354	0.001033	11.022961	0.002322	4.900114
217.569755	2.031457	1.774612	0.001029	11.049472	0.002314	4.911900
217.589756	2.031457	1.773678	0.001030	11.043655	0.002316	4.909314
217.609759	2.031457	1.774178	0.001029	11.046770	0.002315	4.910698
217.629761	2.031376	1.772747	0.001031	11.037857	0.002317	4.906736
217.649763	2.031457	1.772192	0.001031	11.034402	0.002318	4.905200
217.669765	2.031457	1.766057	0.001036	10.996201	0.002330	4.888218
217.689767	2.031376	1.774285	0.001029	11.047433	0.002314	4.910993
217.709769	2.031457	1.764924	0.001037	10.989151	0.002332	4.885085
217.729771	2.031457	1.767826	0.001035	11.007220	0.002327	4.893117
217.749773	2.031457	1.765009	0.001037	10.989677	0.002332	4.885318
217.769775	2.031457	1.768275	0.001034	11.010015	0.002326	4.894359
217.789777	2.031457	1.767696	0.001035	11.006406	0.002327	4.892755
217.809779	2.031376	1.768955	0.001034	11.014250	0.002324	4.896242
217.829781	2.031376	1.762665	0.001039	10.975085	0.002336	4.878832
217.849782	2.031457	1.768101	0.001034	11.008928	0.002326	4.893876
217.869785	2.031376	1.769109	0.001034	11.015208	0.002324	4.896668
217.889787	2.031457	1.775532	0.001028	11.055200	0.002312	4.914446
217.909789	2.031457	1.774702	0.001029	11.050031	0.002314	4.912148
217.929790	2.031376	1.771684	0.001031	11.031242	0.002319	4.903796
217.949793	2.031457	1.775402	0.001028	11.054389	0.002313	4.914085
217.969795	2.031457	1.772895	0.001031	11.038782	0.002317	4.907147
217.989797	2.031376	1.772104	0.001031	11.033851	0.002318	4.904955
218.009799	2.031457	1.779925	0.001025	11.082554	0.002304	4.926606
218.029801	2.031457	1.774585	0.001029	11.049303	0.002314	4.911824
218.049803	2.031457	1.777528	0.001027	11.067628	0.002309	4.919971
218.069805	2.031457	1.775784	0.001028	11.056768	0.002312	4.915143
218.089807	2.031457	1.778470	0.001026	11.073493	0.002307	4.922577
218.109809	2.031457	1.777565	0.001027	11.067858	0.002309	4.920073
218.129811	2.031457	1.778850	0.001026	11.075855	0.002306	4.923628
218.149813	2.031457	1.779693	0.001025	11.081106	0.002305	4.925962
218.169815	2.031457	1.781726	0.001023	11.093765	0.002301	4.931589
218.189816	2.031457	1.778325	0.001026	11.072589	0.002307	4.922176
218.209819	2.031457	1.778861	0.001026	11.075924	0.002306	4.923658
218.229821	2.031457	1.776980	0.001027	11.064217	0.002310	4.918454
218.249823	2.031376	1.781638	0.001023	11.093220	0.002301	4.931347
218.269825	2.031457	1.775649	0.001028	11.055928	0.002312	4.914769
218.289827	2.031457	1.773303	0.001030	11.041320	0.002316	4.908275
218.309829	2.031457	1.773421	0.001030	11.042053	0.002316	4.908602
218.329831	2.031376	1.775808	0.001028	11.056916	0.002312	4.915209
218.349833	2.031457	1.768896	0.001034	11.013878	0.002325	4.896076
218.369835	2.031457	1.774246	0.001029	11.047192	0.002315	4.910886
218.389837	2.031457	1.772645	0.001031	11.037224	0.002318	4.906455
218.409839	2.031457	1.769109	0.001034	11.015205	0.002324	4.896667
218.429841	2.031457	1.771473	0.001032	11.029928	0.002320	4.903212
218.449843	2.031457	1.773956	0.001030	11.045385	0.002315	4.910083
218.469845	2.031376	1.772881	0.001030	11.038692	0.002317	4.907107
218.489847	2.031457	1.777848	0.001026	11.069616	0.002308	4.920854
218.509849	2.031457	1.765311	0.001037	10.991560	0.002331	4.886155
218.529850	2.031457	1.767887	0.001035	11.007600	0.002326	4.893286
218.549853	2.031457	1.770236	0.001033	11.022222	0.002322	4.899786
218.569855	2.031457	1.771664	0.001032	11.031114	0.002319	4.903739
218.589857	2.031457	1.767781	0.001035	11.006938	0.002327	4.892991
218.609859	2.031457	1.772929	0.001030	11.038993	0.002317	4.907241
218.629861	2.031457	1.775719	0.001028	11.056360	0.002312	4.914962
218.649863	2.031376	1.776182	0.001028	11.059243	0.002311	4.916243
218.669865	2.031457	1.769291	0.001033	11.016339	0.002324	4.897170
218.689867	2.031457	1.775411	0.001028	11.054444	0.002313	4.914110
218.709869	2.031457	1.776926	0.001027	11.063881	0.002310	4.918305
218.729871	2.031457	1.776895	0.001027	11.063686	0.002310	4.918218
218.749873	2.031457	1.774257	0.001029	11.047260	0.002315	4.910916
218.769875	2.031457	1.780928	0.001024	11.088799	0.002302	4.929382
218.789876	2.031457	1.779656	0.001025	11.080879	0.002305	4.925861
218.809879	2.031457	1.780815	0.001024	11.088095	0.002303	4.929069
218.829881	2.031457	1.779835	0.001025	11.081990	0.002304	4.926355
218.849883	2.031457	1.779080	0.001025	11.077292	0.002306	4.924267
218.869884	2.031457	1.777981	0.001026	11.070446	0.002308	4.921223
218.889887	2.031457	1.770785	0.001032	11.025641	0.002321	4.901306
218.909889	2.031457	1.772828	0.001031	11.038363	0.002317	4.906961
218.929891	2.031457	1.774298	0.001029	11.047518	0.002315	4.911031
218.949893	2.031376	1.770839	0.001032	11.025981	0.002321	4.901457
218.969895	2.031457	1.775722	0.001028	11.056382	0.002312	4.914971
218.989897	2.031457	1.778515	0.001026	11.073772	0.002307	4.922702
219.009899	2.031376	1.776758	0.001027	11.062835	0.002310	4.917840
219.029901	2.031457	1.783000	0.001022	11.101698	0.002299	4.935116
219.049903	2.031457	1.775999	0.001028	11.058104	0.002311	4.915737
219.069905	2.031457	1.773942	0.001030	11.045297	0.002315	4.910044
219.089907	2.031376	1.773972	0.001030	11.045486	0.002315	4.910128
219.109909	2.031457	1.774393	0.001029	11.048106	0.002314	4.911292
219.129910	2.031457	1.781073	0.001024	11.089697	0.002302	4.929781
219.149913	2.031376	1.780364	0.001024	11.085284	0.002303	4.927819
219.169915	2.031457	1.783409	0.001022	11.104244	0.002298	4.936248
219.189917	2.031457	1.780988	0.001024	11.089171	0.002302	4.929547
219.209918	2.031457	1.780209	0.001025	11.084320	0.002304	4.927391
219.229921	2.031457	1.771078	0.001032	11.027464	0.002321	4.902116
219.249923	2.031457	1.775325	0.001029	11.053907	0.002313	4.913871
219.269925	2.031376	1.771893	0.001031	11.032540	0.002319	4.904373
219.289927	2.031457	1.767748	0.001035	11.006732	0.002327	4.892900
219.309929	2.031457	1.773669	0.001030	11.043597	0.002316	4.909288
219.329931	2.031376	1.775991	0.001028	11.058055	0.002311	4.915715
219.349933	2.031457	1.774925	0.001029	11.051422	0.002313	4.912766
219.369935	2.031457	1.768743	0.001034	11.012928	0.002325	4.895654
219.389937	2.031376	1.770810	0.001032	11.025800	0.002321	4.901376
219.409939	2.031457	1.772902	0.001031	11.038826	0.002317	4.907167
219.429941	2.031457	1.774364	0.001029	11.047926	0.002314	4.911212
219.449943	2.031457	1.770392	0.001033	11.023196	0.002322	4.900219
219.469944	2.031376	1.773518	0.001030	11.042656	0.002316	4.908869
219.489947	2.031457	1.771058	0.001032	11.027341	0.002321	4.902062
219.509949	2.031457	1.772508	0.001031	11.036367	0.002318	4.906074
219.529951	2.031457	1.771893	0.001031	11.032543	0.002319	4.904374
219.549953	2.031457	1.780556	0.001024	11.086483	0.002303	4.928352
219.569955	2.031457	1.773882	0.001030	11.044922	0.002315	4.909877
219.589957	2.031376	1.777669	0.001027	11.068505	0.002308	4.920360
219.609959	2.031457	1.776029	0.001028	11.058293	0.002311	4.915821
219.629961	2.031457	1.776557	0.001028	11.061584	0.002310	4.917284
219.649963	2.031376	1.776914	0.001027	11.063804	0.002310	4.918271
219.669965	2.031457	1.767191	0.001035	11.003264	0.002328	4.891358
219.689967	2.031457	1.770764	0.001032	11.025513	0.002321	4.901249
219.709969	2.031457	1.770765	0.001032	11.025515	0.002321	4.901250
219.729971	2.031457	1.769851	0.001033	11.019826	0.002323	4.898721
219.749973	2.031457	1.773634	0.001030	11.043384	0.002316	4.909193
219.769975	2.031457	1.777332	0.001027	11.066405	0.002309	4.919427
219.789977	2.031376	1.774128	0.001029	11.046458	0.002315	4.910560
219.809978	2.031457	1.772782	0.001031	11.038073	0.002317	4.906832
219.829981	2.031457	1.776589	0.001027	11.061778	0.002310	4.917370
219.849983	2.031457	1.774534	0.001029	11.048985	0.002314	4.911683
219.869985	2.031457	1.775187	0.001029	11.053048	0.002313	4.913489
219.889987	2.031457	1.774009	0.001030	11.045716	0.002315	4.910230
219.909989	2.031457	1.773209	0.001030	11.040734	0.002317	4.908015
219.929991	2.031457	1.775673	0.001028	11.056078	0.002312	4.914836
219.949993	2.031457	1.765412	0.001037	10.992190	0.002331	4.886435
219.969995	2.031457	1.770980	0.001032	11.026854	0.002321	4.901845
219.989997	2.031457	1.769234	0.001034	11.015983	0.002324	4.897012
220.009999	2.031457	1.773799	0.001030	11.044410	0.002316	4.909649
220.030001	2.031376	1.773482	0.001030	11.042434	0.002316	4.908771
220.050003	2.031457	1.775164	0.001029	11.052908	0.002313	4.913427
220.070004	2.031457	1.774096	0.001030	11.046258	0.002315	4.910471
220.090007	2.031457	1.777480	0.001027	11.067327	0.002309	4.919837
220.110009	2.031457	1.773985	0.001030	11.045569	0.002315	4.910164
220.130011	2.031457	1.773034	0.001030	11.039644	0.002317	4.907531
220.150012	2.031457	1.776029	0.001028	11.058296	0.002311	4.915822
220.170015	2.031376	1.775946	0.001028	11.057776	0.002311	4.915591
220.190017	2.031457	1.778439	0.001026	11.073301	0.002307	4.922492
220.210019	2.031376	1.772781	0.001031	11.038070	0.002317	4.906831
220.230021	2.031457	1.775006	0.001029	11.051925	0.002313	4.912990
220.250023	2.031457	1.770452	0.001033	11.023569	0.002322	4.900384
220.270025	2.031376	1.776062	0.001028	11.058501	0.002311	4.915913
220.290027	2.031457	1.774699	0.001029	11.050014	0.002314	4.912141
220.310029	2.031457	1.779409	0.001025	11.079340	0.002305	4.925177
220.330031	2.031457	1.774608	0.001029	11.049442	0.002314	4.911886
220.350033	2.031457	1.782524	0.001023	11.098731	0.002299	4.933797
220.370035	2.031457	1.780901	0.001024	11.088626	0.002302	4.929305
220.390037	2.031457	1.777871	0.001026	11.069764	0.002308	4.920920
220.410038	2.031457	1.785392	0.001020	11.116589	0.002294	4.941735
220.430041	2.031457	1.779575	0.001025	11.080372	0.002305	4.925636
220.450043	2.031457	1.776956	0.001027	11.064067	0.002310	4.918387
220.470045	2.031376	1.780765	0.001024	11.087780	0.002302	4.928929
220.490047	2.031457	1.772097	0.001031	11.033813	0.002319	4.904938
220.510049	2.031376	1.766356	0.001036	10.998062	0.002329	4.889046
220.530051	2.031457	1.773977	0.001030	11.045516	0.002315	4.910141
220.550053	2.031457	1.773915	0.001030	11.045128	0.002315	4.909968
220.570055	2.031376	1.770834	0.001032	11.025945	0.002321	4.901441
220.590057	2.031376	1.769328	0.001033	11.016571	0.002324	4.897274
220.610059	2.031457	1.775070	0.001029	11.052322	0.002313	4.913166
220.630061	2.031376	1.766274	0.001036	10.997556	0.002329	4.888821
220.650063	2.031457	1.775018	0.001029	11.051999	0.002313	4.913023
220.670065	2.031457	1.771819	0.001031	11.032080	0.002319	4.904168
220.690067	2.031376	1.776484	0.001027	11.061127	0.002310	4.917080
220.710069	2.031457	1.775044	0.001029	11.052158	0.002313	4.913093
220.730071	2.031457	1.763917	0.001038	10.982879	0.002334	4.882296
220.750072	2.031457	1.772900	0.001031	11.038809	0.002317	4.907159
220.770075	2.031457	1.768803	0.001034	11.013300	0.002325	4.895820
220.790077	2.031457	1.771304	0.001032	11.028872	0.002320	4.902742
220.810079	2.031376	1.767188	0.001035	11.003247	0.002327	4.891351
220.830081	2.031457	1.777379	0.001027	11.066700	0.002309	4.919558
220.850083	2.031457	1.767642	0.001035	11.006070	0.002327	4.892606
220.870085	2.031457	1.777866	0.001026	11.069731	0.002308	4.920905
220.890087	2.031457	1.772738	0.001031	11.037805	0.002317	4.906713
220.910089	2.031457	1.769651	0.001033	11.018581	0.002323	4.898167
220.930091	2.031457	1.774492	0.001029	11.048722	0.002314	4.911566
220.950093	2.031457	1.772142	0.001031	11.034090	0.002319	4.905061
220.970095	2.031457	1.773583	0.001030	11.043066	0.002316	4.909052
220.990097	2.031457	1.772429	0.001031	11.035880	0.002318	4.905857
221.010098	2.031376	1.773989	0.001030	11.045593	0.002315	4.910175
221.030101	2.031457	1.775708	0.001028	11.056292	0.002312	4.914931
221.050103	2.031457	1.771627	0.001032	11.030884	0.002320	4.903636
221.070105	2.031376	1.771548	0.001032	11.030394	0.002319	4.903418
221.090106	2.031457	1.769923	0.001033	11.020273	0.002323	4.898919
221.110109	2.031457	1.776529	0.001028	11.061409	0.002310	4.917206
221.130111	2.031376	1.775529	0.001028	11.055180	0.002312	4.914437
221.150113	2.031457	1.778830	0.001026	11.075732	0.002306	4.923573
221.170115	2.031457	1.771503	0.001032	11.030112	0.002320	4.903293
221.190117	2.031457	1.772011	0.001031	11.033274	0.002319	4.904699
221.210119	2.031457	1.766432	0.001036	10.998536	0.002329	4.889256
221.230121	2.031457	1.771203	0.001032	11.028245	0.002320	4.902463
221.250123	2.031457	1.771558	0.001032	11.030457	0.002320	4.903446
221.270125	2.031457	1.762820	0.001039	10.976046	0.002336	4.879259
221.290127	2.031457	1.768616	0.001034	11.012139	0.002325	4.895304
221.310129	2.031457	1.770617	0.001032	11.024598	0.002321	4.900842
221.330131	2.031457	1.774599	0.001029	11.049390	0.002314	4.911863
221.350132	2.031376	1.767656	0.001035	11.006160	0.002327	4.892646
221.370135	2.031457	1.772354	0.001031	11.035409	0.002318	4.905648
221.390137	2.031457	1.767941	0.001035	11.007931	0.002326	4.893433
221.410139	2.031376	1.767118	0.001035	11.002809	0.002328	4.891156
221.430140	2.031457	1.780262	0.001024	11.084651	0.002304	4.927538
221.450143	2.031457	1.765490	0.001037	10.992672	0.002331	4.886650
221.470145	2.031457	1.777228	0.001027	11.065756	0.002309	4.919138
221.490147	2.031376	1.770129	0.001033	11.021559	0.002322	4.899491
221.510149	2.031457	1.769570	0.001033	11.018080	0.002323	4.897944
221.530151	2.031457	1.775018	0.001029	11.051999	0.002313	4.913023
221.550153	2.031457	1.777877	0.001026	11.069799	0.002308	4.920936
221.570155	2.031457	1.774671	0.001029	11.049836	0.002314	4.912061
221.590157	2.031457	1.769900	0.001033	11.020133	0.002323	4.898857
221.610159	2.031457	1.771551	0.001032	11.030410	0.002320	4.903426
221.630161	2.031457	1.770834	0.001032	11.025948	0.002321	4.901442
221.650163	2.031457	1.782189	0.001023	11.096650	0.002300	4.932872
221.670165	2.031457	1.776898	0.001027	11.063705	0.002310	4.918227
221.690166	2.031376	1.774130	0.001029	11.046469	0.002315	4.910565
221.710169	2.031457	1.778744	0.001026	11.075201	0.002306	4.923337
221.730171	2.031457	1.776178	0.001028	11.059221	0.002311	4.916233
221.750173	2.031376	1.771347	0.001032	11.029143	0.002320	4.902862
221.770175	2.031457	1.774805	0.001029	11.050671	0.002314	4.912433
221.790177	2.031457	1.773099	0.001030	11.040047	0.002317	4.907710
221.810179	2.031457	1.774081	0.001030	11.046163	0.002315	4.910428
221.830181	2.031376	1.778337	0.001026	11.072663	0.002307	4.922209
221.850183	2.031457	1.777105	0.001027	11.064992	0.002309	4.918799
221.870185	2.031457	1.769457	0.001033	11.017371	0.002324	4.897629
221.890187	2.031457	1.770616	0.001032	11.024590	0.002321	4.900838
221.910189	2.031457	1.772455	0.001031	11.036041	0.002318	4.905929
221.930191	2.031457	1.774282	0.001029	11.047416	0.002315	4.910986
221.950193	2.031376	1.769599	0.001033	11.018258	0.002323	4.898024
221.970195	2.031457	1.775746	0.001028	11.056533	0.002312	4.915038
221.990197	2.031457	1.773397	0.001030	11.041908	0.002316	4.908537
222.010199	2.031457	1.775919	0.001028	11.057606	0.002312	4.915515
222.030200	2.031457	1.772180	0.001031	11.034328	0.002318	4.905167
222.050203	2.031457	1.772561	0.001031	11.036701	0.002318	4.906222
222.070205	2.031457	1.780743	0.001024	11.087643	0.002303	4.928868
222.090207	2.031457	1.775812	0.001028	11.056943	0.002312	4.915221
222.110209	2.031457	1.780488	0.001024	11.086058	0.002303	4.928163
222.130211	2.031457	1.768874	0.001034	11.013743	0.002325	4.896017
222.150213	2.031457	1.773607	0.001030	11.043214	0.002316	4.909118
222.170215	2.031457	1.776085	0.001028	11.058644	0.002311	4.915977
222.190217	2.031457	1.769970	0.001033	11.020566	0.002323	4.899049
222.210219	2.031457	1.772207	0.001031	11.034495	0.002318	4.905241
222.230221	2.031457	1.770227	0.001033	11.022164	0.002322	4.899760
222.250223	2.031457	1.769859	0.001033	11.019876	0.002323	4.898743
222.270225	2.031457	1.769797	0.001033	11.019490	0.002323	4.898571
222.290226	2.031457	1.772422	0.001031	11.035836	0.002318	4.905838
222.310229	2.031376	1.774334	0.001029	11.047739	0.002314	4.911129
222.330231	2.031457	1.773455	0.001030	11.042267	0.002316	4.908697
222.350233	2.031457	1.772836	0.001031	11.038415	0.002317	4.906984
222.370234	2.031376	1.776053	0.001028	11.058444	0.002311	4.915888
222.390237	2.031457	1.773337	0.001030	11.041533	0.002316	4.908370
222.410239	2.031457	1.778660	0.001026	11.074672	0.002307	4.923102
222.430241	2.031376	1.775204	0.001029	11.053157	0.002313	4.913538
222.450243	2.031457	1.777239	0.001027	11.065824	0.002309	4.919169
222.470245	2.031457	1.777214	0.001027	11.065668	0.002309	4.919099
222.490247	2.031457	1.776158	0.001028	11.059095	0.002311	4.916177
222.510249	2.031376	1.772191	0.001031	11.034396	0.002318	4.905198
222.530251	2.031457	1.769774	0.001033	11.019347	0.002323	4.898508
222.550253	2.031457	1.776580	0.001027	11.061723	0.002310	4.917346
222.570255	2.031376	1.771542	0.001032	11.030353	0.002319	4.903400
222.590257	2.031457	1.767321	0.001035	11.004074	0.002327	4.891718
222.610259	2.031457	1.769176	0.001034	11.015624	0.002324	4.896853
222.630260	2.031457	1.773165	0.001030	11.040460	0.002317	4.907893
222.650263	2.031457	1.767243	0.001035	11.003587	0.002328	4.891502
222.670265	2.031457	1.771181	0.001032	11.028105	0.002320	4.902401
222.690267	2.031457	1.773021	0.001030	11.039562	0.002317	4.907494
222.710268	2.031457	1.784060	0.001021	11.108299	0.002297	4.938050
222.730271	2.031457	1.768037	0.001034	11.008534	0.002326	4.893701
222.750273	2.031376	1.772082	0.001031	11.033720	0.002318	4.904897
222.770275	2.031457	1.771200	0.001032	11.028226	0.002320	4.902455
222.790277	2.031457	1.768988	0.001034	11.014455	0.002324	4.896333
222.810279	2.031457	1.770640	0.001032	11.024738	0.002321	4.900904
222.830281	2.031457	1.769429	0.001033	11.017198	0.002324	4.897553
222.850283	2.031457	1.768568	0.001034	11.011835	0.002325	4.895168
222.870285	2.031457	1.765370	0.001037	10.991927	0.002331	4.886319
222.890287	2.031457	1.774813	0.001029	11.050723	0.002314	4.912456
222.910289	2.031457	1.767386	0.001035	11.004476	0.002327	4.891897
222.930291	2.031457	1.758731	0.001042	10.950591	0.002343	4.867943
222.950293	2.031457	1.758743	0.001042	10.950662	0.002343	4.867975
222.970294	2.031457	1.764175	0.001038	10.984486	0.002333	4.883011
222.990297	2.031457	1.762980	0.001039	10.977042	0.002335	4.879702
223.010299	2.031376	1.762737	0.001039	10.975529	0.002336	4.879029
223.030301	2.031457	1.768911	0.001034	11.013976	0.002325	4.896120
223.050303	2.031457	1.765432	0.001037	10.992313	0.002331	4.886490
223.070305	2.031376	1.764229	0.001038	10.984823	0.002333	4.883160
223.090307	2.031457	1.760033	0.001041	10.958697	0.002341	4.871547
223.110309	2.031457	1.768945	0.001034	11.014184	0.002324	4.896213
223.130311	2.031457	1.766145	0.001036	10.996754	0.002330	4.888464
223.150313	2.031457	1.766241	0.001036	10.997348	0.002329	4.888728
223.170315	2.031457	1.766668	0.001036	11.000009	0.002329	4.889911
223.190317	2.031376	1.763598	0.001038	10.980894	0.002334	4.881414
223.210319	2.031376	1.763363	0.001038	10.979432	0.002335	4.880764
223.230321	2.031457	1.764437	0.001037	10.986115	0.002333	4.883735
223.250323	2.031457	1.762013	0.001039	10.971025	0.002337	4.877027
223.270325	2.031457	1.763607	0.001038	10.980946	0.002334	4.881437
223.290327	2.031457	1.768036	0.001034	11.008528	0.002326	4.893698
223.309329	2.031457	1.762917	0.001039	10.976654	0.002336	4.879529
223.329330	2.031376	1.763559	0.001038	10.980651	0.002334	4.881306
223.349333	2.031457	1.759881	0.001041	10.957750	0.002341	4.871126
223.369335	2.031457	1.763327	0.001038	10.979205	0.002335	4.880663
223.389337	2.031376	1.770593	0.001032	11.024445	0.002321	4.900774
223.409338	2.031457	1.768376	0.001034	11.010642	0.002325	4.894638
223.429340	2.031457	1.763684	0.001038	10.981431	0.002334	4.881653
223.449343	2.031457	1.769056	0.001034	11.014877	0.002324	4.896521
223.469345	2.031457	1.766076	0.001036	10.996324	0.002330	4.888273
223.489347	2.031457	1.770536	0.001032	11.024089	0.002322	4.900616
223.509348	2.031457	1.768458	0.001034	11.011151	0.002325	4.894864
223.529351	2.031457	1.771573	0.001032	11.030547	0.002320	4.903487
223.549353	2.031457	1.766706	0.001036	11.000241	0.002329	4.890015
223.569355	2.031457	1.769140	0.001034	11.015402	0.002324	4.896754
223.589356	2.031457	1.767234	0.001035	11.003529	0.002328	4.891476
223.609359	2.031457	1.765523	0.001037	10.992877	0.002331	4.886741
223.629361	2.031457	1.769083	0.001034	11.015044	0.002324	4.896595
223.649363	2.031376	1.765712	0.001036	10.994057	0.002330	4.887265
223.669364	2.031457	1.769351	0.001033	11.016714	0.002324	4.897337
223.689367	2.031457	1.768406	0.001034	11.010831	0.002325	4.894722
223.709369	2.031376	1.767023	0.001035	11.002215	0.002328	4.890892
223.729371	2.031457	1.772441	0.001031	11.035954	0.002318	4.905890
223.749372	2.031457	1.760086	0.001041	10.959026	0.002341	4.871693
223.769374	2.031457	1.768941	0.001034	11.014159	0.002324	4.896202
223.789377	2.031376	1.765509	0.001036	10.992792	0.002331	4.886703
223.809379	2.031457	1.764883	0.001037	10.988894	0.002332	4.884970
223.829381	2.031457	1.767520	0.001035	11.005311	0.002327	4.892268
223.849382	2.031457	1.773014	0.001030	11.039518	0.002317	4.907475
223.869385	2.031457	1.763389	0.001038	10.979591	0.002335	4.880835
223.889387	2.031457	1.763682	0.001038	10.981414	0.002334	4.881645
223.909389	2.031457	1.763112	0.001039	10.977866	0.002335	4.880068
223.929390	2.031457	1.767300	0.001035	11.003943	0.002327	4.891660
223.949393	2.031457	1.763064	0.001039	10.977568	0.002335	4.879935
223.969395	2.031457	1.766875	0.001035	11.001298	0.002328	4.890484
223.989397	2.031457	1.763069	0.001039	10.977598	0.002335	4.879949
224.009398	2.031457	1.765749	0.001036	10.994284	0.002330	4.887366
224.029401	2.031457	1.765314	0.001037	10.991577	0.002331	4.886163
224.049403	2.031457	1.763695	0.001038	10.981499	0.002334	4.881683
224.069405	2.031457	1.767077	0.001035	11.002557	0.002328	4.891044
224.089406	2.031376	1.762980	0.001039	10.977045	0.002335	4.879703
224.109408	2.031457	1.763213	0.001038	10.978496	0.002335	4.880348
224.129411	2.031457	1.762862	0.001039	10.976309	0.002336	4.879376
224.149413	2.031457	1.766405	0.001036	10.998369	0.002329	4.889182
224.169415	2.031376	1.769826	0.001033	11.019673	0.002323	4.898653
224.189416	2.031457	1.769639	0.001033	11.018504	0.002323	4.898133
224.209419	2.031457	1.769484	0.001033	11.017543	0.002323	4.897706
224.229421	2.031376	1.767984	0.001034	11.008200	0.002326	4.893552
224.249423	2.031457	1.766538	0.001036	10.999198	0.002329	4.889551
224.269424	2.031457	1.761865	0.001040	10.970103	0.002337	4.876617
224.289427	2.031457	1.760375	0.001041	10.960822	0.002340	4.872491
224.309429	2.031457	1.757580	0.001043	10.943424	0.002345	4.864757
224.329431	2.031457	1.765517	0.001037	10.992841	0.002331	4.886725
224.349432	2.031457	1.759306	0.001042	10.954169	0.002342	4.869534
224.369434	2.031457	1.763542	0.001038	10.980547	0.002334	4.881260
224.389437	2.031457	1.761037	0.001040	10.964948	0.002339	4.874325
224.409439	2.031376	1.759626	0.001041	10.956162	0.002341	4.870420
224.429440	2.031457	1.768507	0.001034	11.011460	0.002325	4.895002
224.449442	2.031457	1.766139	0.001036	10.996712	0.002330	4.888446
224.469445	2.031376	1.766861	0.001035	11.001210	0.002328	4.890445
224.489447	2.031457	1.766912	0.001035	11.001525	0.002328	4.890585
224.509449	2.031457	1.768006	0.001035	11.008339	0.002326	4.893614
224.529450	2.031457	1.764843	0.001037	10.988647	0.002332	4.884861
224.549453	2.031457	1.772913	0.001030	11.038889	0.002317	4.907195
224.569455	2.031457	1.774606	0.001029	11.049434	0.002314	4.911883
224.589457	2.031457	1.773519	0.001030	11.042667	0.002316	4.908874
224.609458	2.031376	1.770655	0.001032	11.024831	0.002321	4.900946
224.629461	2.031457	1.768798	0.001034	11.013272	0.002325	4.895807
224.649463	2.031457	1.765969	0.001036	10.995653	0.002330	4.887975
224.669465	2.031457	1.773351	0.001030	11.041621	0.002316	4.908409
224.689466	2.031457	1.776018	0.001028	11.058225	0.002311	4.915790
224.709468	2.031457	1.769794	0.001033	11.019471	0.002323	4.898563
224.729471	2.031376	1.771610	0.001031	11.030780	0.002319	4.903590
224.749473	2.031457	1.776273	0.001028	11.059812	0.002311	4.916496
224.769475	2.031376	1.774918	0.001029	11.051378	0.002313	4.912747
224.789476	2.031457	1.775173	0.001029	11.052966	0.002313	4.913452
224.809479	2.031457	1.768400	0.001034	11.010789	0.002325	4.894704
224.829481	2.031376	1.773448	0.001030	11.042220	0.002316	4.908676
224.849483	2.031457	1.773685	0.001030	11.043701	0.002316	4.909334
224.869484	2.031457	1.767548	0.001035	11.005484	0.002327	4.892345
224.889487	2.031457	1.768462	0.001034	11.011181	0.002325	4.894878
224.909489	2.031457	1.767835	0.001035	11.007272	0.002326	4.893140
224.929491	2.031457	1.776226	0.001028	11.059522	0.002311	4.916367
224.949492	2.031457	1.767161	0.001035	11.003075	0.002328	4.891274
224.969495	2.031376	1.770485	0.001032	11.023774	0.002321	4.900476
224.989497	2.031457	1.765360	0.001037	10.991864	0.002331	4.886291
225.009499	2.031457	1.772036	0.001031	11.033433	0.002319	4.904769
225.029500	2.031376	1.768634	0.001034	11.012251	0.002325	4.895353
225.049502	2.031457	1.771604	0.001032	11.030741	0.002320	4.903573
225.069505	2.031457	1.767950	0.001035	11.007989	0.002326	4.893459
225.089507	2.031457	1.766163	0.001036	10.996866	0.002330	4.888514
225.109509	2.031457	1.762162	0.001039	10.971953	0.002337	4.877439
225.129510	2.031457	1.770178	0.001033	11.021863	0.002322	4.899626
225.149513	2.031457	1.769516	0.001033	11.017743	0.002323	4.897795
225.169515	2.031457	1.775066	0.001029	11.052298	0.002313	4.913156
225.189517	2.031457	1.772072	0.001031	11.033657	0.002319	4.904869
225.209518	2.031457	1.768122	0.001034	11.009059	0.002326	4.893934
225.229521	2.031457	1.769735	0.001033	11.019104	0.002323	4.898400
225.249523	2.031457	1.768101	0.001034	11.008931	0.002326	4.893877
225.269525	2.031457	1.769407	0.001033	11.017064	0.002324	4.897493
225.289526	2.031376	1.767103	0.001035	11.002716	0.002328	4.891115
225.309529	2.031457	1.765168	0.001037	10.990665	0.002331	4.885758
225.329531	2.031457	1.766206	0.001036	10.997134	0.002329	4.888633
225.349533	2.031376	1.764816	0.001037	10.988478	0.002332	4.884785
225.369534	2.031457	1.760134	0.001041	10.959324	0.002341	4.871825
225.389536	2.031457	1.765512	0.001037	10.992811	0.002331	4.886712
225.409539	2.031457	1.761603	0.001040	10.968468	0.002338	4.875890
225.429541	2.031457	1.768240	0.001034	11.009796	0.002326	4.894262
225.449543	2.031457	1.768647	0.001034	11.012331	0.002325	4.895389
225.469544	2.031376	1.764936	0.001037	10.989222	0.002332	4.885116
225.489547	2.031376	1.768173	0.001034	11.009380	0.002326	4.894077
225.509549	2.031457	1.762517	0.001039	10.974160	0.002336	4.878420
225.529551	2.031457	1.764037	0.001038	10.983627	0.002333	4.882629
225.549552	2.031457	1.766194	0.001036	10.997057	0.002330	4.888599
225.569555	2.031457	1.762196	0.001039	10.972164	0.002337	4.877533
225.589557	2.031376	1.763866	0.001038	10.982564	0.002334	4.882156
225.609559	2.031376	1.764448	0.001037	10.986183	0.002333	4.883765
225.629560	2.031457	1.771202	0.001032	11.028239	0.002320	4.902461
225.649562	2.031457	1.760664	0.001041	10.962623	0.002340	4.873292
225.669565	2.031457	1.766253	0.001036	10.997424	0.002329	4.888762
225.689567	2.031457	1.773703	0.001030	11.043808	0.002316	4.909382
225.709569	2.031457	1.765744	0.001036	10.994257	0.002330	4.887354
225.729570	2.031457	1.765279	0.001037	10.991358	0.002331	4.886065
225.749573	2.031457	1.766279	0.001036	10.997586	0.002329	4.888834
225.769575	2.031457	1.766034	0.001036	10.996061	0.002330	4.888156
225.789577	2.031457	1.761512	0.001040	10.967907	0.002338	4.875641
225.809578	2.031457	1.763514	0.001038	10.980371	0.002334	4.881182
225.829581	2.031457	1.761916	0.001040	10.970420	0.002337	4.876758
225.849583	2.031457	1.765114	0.001037	10.990331	0.002332	4.885609
225.869585	2.031457	1.761217	0.001040	10.966064	0.002339	4.874822
225.889586	2.031457	1.764228	0.001038	10.984815	0.002333	4.883157
225.909589	2.031457	1.767320	0.001035	11.004069	0.002327	4.891716
225.929591	2.031457	1.763790	0.001038	10.982085	0.002334	4.881944
225.949593	2.031457	1.763900	0.001038	10.982775	0.002334	4.882250
225.969594	2.031457	1.767017	0.001035	11.002182	0.002328	4.890877
225.989596	2.031457	1.767305	0.001035	11.003975	0.002327	4.891675
226.009599	2.031457	1.762079	0.001039	10.971436	0.002337	4.877209
226.029601	2.031376	1.765101	0.001037	10.990252	0.002331	4.885574
226.049603	2.031457	1.764936	0.001037	10.989225	0.002332	4.885117
226.069604	2.031457	1.765036	0.001037	10.989849	0.002332	4.885395
226.089607	2.031457	1.769188	0.001034	11.015698	0.002324	4.896886
226.109609	2.031376	1.760265	0.001041	10.960137	0.002340	4.872187
226.129611	2.031457	1.761478	0.001040	10.967691	0.002338	4.875545
226.149612	2.031457	1.762051	0.001039	10.971258	0.002337	4.877130
226.169615	2.031457	1.768923	0.001034	11.014047	0.002324	4.896152
226.189617	2.031457	1.763582	0.001038	10.980793	0.002334	4.881369
226.209619	2.031376	1.765747	0.001036	10.994270	0.002330	4.887360
226.229620	2.031457	1.764420	0.001037	10.986011	0.002333	4.883689
226.249623	2.031457	1.762864	0.001039	10.976320	0.002336	4.879381
226.269625	2.031376	1.767489	0.001035	11.005117	0.002327	4.892182
226.289627	2.031457	1.763385	0.001038	10.979564	0.002335	4.880823
226.309628	2.031457	1.765529	0.001037	10.992915	0.002331	4.886758
226.329630	2.031457	1.771346	0.001032	11.029137	0.002320	4.902860
226.349633	2.031457	1.769297	0.001033	11.016374	0.002324	4.897186
226.369635	2.031457	1.759467	0.001042	10.955169	0.002342	4.869978
226.389637	2.031457	1.763802	0.001038	10.982165	0.002334	4.881979
226.409638	2.031376	1.755834	0.001044	10.932553	0.002348	4.859925
226.429641	2.031457	1.760495	0.001041	10.961575	0.002340	4.872826
226.449643	2.031457	1.759343	0.001042	10.954402	0.002342	4.869637
226.469645	2.031376	1.765989	0.001036	10.995779	0.002330	4.888031
226.489646	2.031457	1.771098	0.001032	11.027590	0.002320	4.902172
226.509649	2.031457	1.765816	0.001036	10.994703	0.002330	4.887553
226.529651	2.031376	1.761969	0.001039	10.970751	0.002337	4.876905
226.549653	2.031376	1.759618	0.001041	10.956110	0.002341	4.870397
226.569654	2.031457	1.764464	0.001037	10.986282	0.002333	4.883809
226.589657	2.031376	1.760796	0.001040	10.963445	0.002339	4.873657
226.609659	2.031376	1.765350	0.001037	10.991801	0.002331	4.886263
226.629661	2.031457	1.763413	0.001038	10.979742	0.002335	4.880902
226.649662	2.031457	1.766043	0.001036	10.996118	0.002330	4.888182
226.669664	2.031376	1.760077	0.001041	10.958969	0.002341	4.871667
226.689667	2.031457	1.766031	0.001036	10.996042	0.002330	4.888148
226.709669	2.031457	1.766305	0.001036	10.997750	0.002329	4.888907
226.729671	2.031376	1.775267	0.001028	11.053546	0.002313	4.913710
226.749672	2.031457	1.765409	0.001037	10.992168	0.002331	4.886426
226.769675	2.031457	1.768742	0.001034	11.012922	0.002325	4.895652
226.789677	2.031457	1.764448	0.001037	10.986186	0.002333	4.883767
[truncated: 1,002 more rows]
