# Supplementary material for: Stress relaxation in the presence of sudden strain bursts: Methodology and stress relaxation data of microcast aluminium microwires
Source: Data Brief. 2018 Nov 14;21:2134–41. doi: 10.1016/j.dib.2018.11.047 (PMC6265499; doi:10.1016/j.dib.2018.11.047)
Supplement: Supplementary file 2 — Supplementary material [file mmc2.zip › Data in brief/As-cast/Al4N/Al_20_r_14/Stress relaxation txt files/Al_20_r_14_Relaxcycle0005.txt]

Time[s]	Motordispl[�m]	Force[mN]	EngStrain	EngStress[MPa]	Shearstrain	Shearstress [MPa]
248.830881	2.617519	2.004236	0.001557	12.479206	0.003501	5.547469
248.830881	2.617519	2.007206	0.001555	12.497699	0.003496	5.555690
248.870884	2.623891	2.010259	0.001560	12.516706	0.003507	5.564139
248.890886	2.623891	2.002493	0.001567	12.468354	0.003522	5.542645
248.910889	2.624052	1.999270	0.001569	12.448284	0.003528	5.533723
248.930891	2.623972	2.009325	0.001561	12.510889	0.003509	5.561553
248.950892	2.623972	2.002481	0.001567	12.468274	0.003522	5.542610
248.970894	2.624052	2.010601	0.001560	12.518836	0.003507	5.565086
248.990897	2.624052	2.009264	0.001561	12.510508	0.003510	5.561384
249.010899	2.624052	2.006687	0.001563	12.494468	0.003514	5.554254
249.030900	2.624052	2.010827	0.001560	12.520240	0.003507	5.565710
249.050902	2.624052	2.013192	0.001558	12.534969	0.003502	5.572258
249.070905	2.624052	2.007800	0.001562	12.501397	0.003512	5.557334
249.090907	2.624052	2.016229	0.001556	12.553875	0.003497	5.580662
249.110909	2.624133	2.019529	0.001553	12.574424	0.003491	5.589797
249.130910	2.624052	2.016482	0.001555	12.555452	0.003496	5.581363
249.150912	2.624052	2.018053	0.001554	12.565234	0.003494	5.585712
249.170915	2.624133	2.015362	0.001556	12.548477	0.003499	5.578262
249.190917	2.624133	2.018587	0.001554	12.568560	0.003493	5.587190
249.210918	2.624214	2.017120	0.001555	12.559427	0.003496	5.583130
249.230920	2.624214	2.024561	0.001549	12.605754	0.003482	5.603724
249.250923	2.624214	2.024904	0.001549	12.607892	0.003481	5.604675
249.270925	2.624214	2.019315	0.001553	12.573093	0.003492	5.589206
249.290926	2.624214	2.015896	0.001556	12.551806	0.003498	5.579742
249.310928	2.624214	2.018983	0.001553	12.571027	0.003492	5.588287
249.330931	2.624214	1.993066	0.001575	12.409656	0.003540	5.516552
249.350933	2.624294	1.980304	0.001585	12.330196	0.003564	5.481229
249.370934	2.624294	1.980959	0.001585	12.334275	0.003562	5.483042
249.390936	2.624294	1.980925	0.001585	12.334061	0.003563	5.482947
249.410938	2.624294	1.979140	0.001586	12.322949	0.003566	5.478007
249.430941	2.624294	1.984796	0.001582	12.358161	0.003555	5.493660
249.450943	2.624294	1.988376	0.001579	12.380451	0.003549	5.503569
249.470944	2.624294	1.984449	0.001582	12.356001	0.003556	5.492700
249.490946	2.624294	1.985951	0.001581	12.365355	0.003553	5.496858
249.510949	2.624294	1.979001	0.001586	12.322081	0.003566	5.477621
249.530951	2.624294	1.990045	0.001577	12.390848	0.003546	5.508191
249.550952	2.624294	1.986549	0.001580	12.369076	0.003552	5.498512
249.570954	2.624294	1.974457	0.001590	12.293788	0.003574	5.465044
249.590957	2.624294	1.978824	0.001586	12.320978	0.003566	5.477131
249.610959	2.624294	1.978805	0.001586	12.320858	0.003566	5.477077
249.630960	2.624375	1.983471	0.001583	12.349912	0.003558	5.489993
249.650962	2.624375	1.975818	0.001589	12.302261	0.003572	5.468810
249.670965	2.624375	1.972257	0.001592	12.280089	0.003579	5.458954
249.690967	2.624375	1.975311	0.001589	12.299104	0.003573	5.467407
249.710968	2.624456	1.979114	0.001586	12.322782	0.003566	5.477933
249.730970	2.624375	1.982935	0.001583	12.346578	0.003559	5.488511
249.750972	2.624375	1.976774	0.001588	12.308215	0.003570	5.471457
249.770975	2.624456	1.980758	0.001585	12.333021	0.003563	5.482484
249.790977	2.624375	1.976599	0.001588	12.307126	0.003571	5.470973
249.810978	2.624375	1.981878	0.001584	12.339997	0.003561	5.485585
249.830980	2.624375	1.984451	0.001582	12.356014	0.003556	5.492706
249.850983	2.624375	1.973491	0.001591	12.287770	0.003576	5.462369
249.870985	2.624375	1.979053	0.001586	12.322407	0.003566	5.477766
249.890986	2.624456	1.982253	0.001584	12.342332	0.003561	5.486623
249.910988	2.624375	1.979238	0.001586	12.323557	0.003566	5.478277
249.930991	2.624375	1.979116	0.001586	12.322799	0.003566	5.477940
249.950993	2.624375	1.977410	0.001588	12.312177	0.003569	5.473218
249.970994	2.624375	1.985175	0.001581	12.360521	0.003555	5.494709
249.990996	2.624375	1.986767	0.001580	12.370436	0.003552	5.499117
250.010999	2.624375	1.985309	0.001581	12.361356	0.003555	5.495080
250.031001	2.624375	1.982671	0.001583	12.344932	0.003560	5.487780
250.051003	2.624375	1.981778	0.001584	12.339370	0.003561	5.485307
250.071004	2.624375	1.982791	0.001583	12.345680	0.003559	5.488112
250.091006	2.624375	1.980022	0.001586	12.328438	0.003564	5.480447
250.111009	2.624375	1.982322	0.001584	12.342759	0.003560	5.486813
250.131011	2.624456	1.982876	0.001583	12.346208	0.003559	5.488347
250.151012	2.624456	1.983321	0.001583	12.348979	0.003559	5.489578
250.171014	2.624456	1.980997	0.001585	12.334508	0.003563	5.483145
250.191017	2.624456	1.976303	0.001589	12.305283	0.003572	5.470154
250.211019	2.624456	1.977146	0.001588	12.310534	0.003570	5.472488
250.231020	2.624456	1.979981	0.001586	12.328184	0.003565	5.480334
250.251022	2.624456	1.977420	0.001588	12.312237	0.003569	5.473245
250.271025	2.624456	1.982434	0.001584	12.343457	0.003560	5.487124
250.291027	2.624456	1.975369	0.001589	12.299466	0.003573	5.467568
250.311028	2.624456	1.974577	0.001590	12.294538	0.003575	5.465377
250.331030	2.624456	1.980740	0.001585	12.332906	0.003563	5.482433
250.351032	2.624456	1.979345	0.001586	12.324222	0.003566	5.478573
250.371035	2.624456	1.977183	0.001588	12.310761	0.003570	5.472589
250.391037	2.624456	1.977565	0.001588	12.313140	0.003569	5.473647
250.411038	2.624456	1.976512	0.001589	12.306581	0.003571	5.470731
250.431040	2.624456	1.979709	0.001586	12.326492	0.003565	5.479582
250.451043	2.624456	1.978326	0.001587	12.317879	0.003568	5.475753
250.471045	2.624375	1.969674	0.001594	12.264005	0.003583	5.451804
250.491046	2.624456	1.978238	0.001587	12.317332	0.003568	5.475510
250.511048	2.624375	1.975539	0.001589	12.300525	0.003573	5.468039
250.531051	2.624375	1.977051	0.001588	12.309937	0.003570	5.472223
250.551053	2.624375	1.975178	0.001590	12.298278	0.003573	5.467040
250.571054	2.624456	1.983256	0.001583	12.348576	0.003559	5.489399
250.591056	2.624375	1.976659	0.001588	12.307498	0.003571	5.471139
250.611059	2.624456	1.977309	0.001588	12.311547	0.003570	5.472938
250.631061	2.624375	1.980051	0.001586	12.328619	0.003564	5.480528
250.651062	2.624375	1.991805	0.001576	12.401804	0.003543	5.513061
250.671064	2.624375	1.979892	0.001586	12.327628	0.003565	5.480087
250.691066	2.624456	1.988454	0.001579	12.380941	0.003549	5.503787
250.711069	2.624456	1.982759	0.001583	12.345477	0.003560	5.488022
250.731071	2.624456	1.991776	0.001576	12.401621	0.003543	5.512980
250.751072	2.624456	1.984564	0.001582	12.356721	0.003556	5.493020
250.771074	2.624456	1.989491	0.001578	12.387396	0.003547	5.506656
250.791077	2.624456	1.991047	0.001577	12.397082	0.003544	5.510962
250.811079	2.624456	1.989710	0.001578	12.388757	0.003547	5.507261
250.831080	2.624456	1.989555	0.001578	12.387793	0.003547	5.506833
250.851082	2.624456	1.984646	0.001582	12.357227	0.003556	5.493245
250.871085	2.624456	1.986198	0.001581	12.366891	0.003553	5.497541
250.891087	2.624456	1.985685	0.001581	12.363696	0.003554	5.496121
250.911088	2.624456	1.988937	0.001578	12.383949	0.003548	5.505124
250.931090	2.624456	1.992300	0.001576	12.404887	0.003542	5.514432
250.951093	2.624456	1.988719	0.001579	12.382589	0.003549	5.504519
250.971095	2.624456	1.982510	0.001584	12.343931	0.003560	5.487334
250.991096	2.624456	1.991378	0.001576	12.399146	0.003544	5.511880
251.011098	2.624456	1.990433	0.001577	12.393260	0.003545	5.509263
251.031100	2.624456	1.991640	0.001576	12.400778	0.003543	5.512605
251.051103	2.624456	1.989402	0.001578	12.386840	0.003547	5.506409
251.071105	2.624375	1.987784	0.001579	12.376769	0.003550	5.501932
251.091106	2.624456	1.985037	0.001582	12.359661	0.003555	5.494327
251.111108	2.624375	1.988616	0.001579	12.381951	0.003549	5.504236
251.131111	2.624375	1.988173	0.001579	12.379189	0.003549	5.503008
251.151113	2.624456	1.981836	0.001584	12.339734	0.003561	5.485469
251.171114	2.624375	1.983946	0.001582	12.352869	0.003557	5.491308
251.191116	2.624375	1.984776	0.001582	12.358040	0.003556	5.493607
251.211119	2.624456	1.976808	0.001588	12.308426	0.003571	5.471551
251.231121	2.624456	1.976128	0.001589	12.304191	0.003572	5.469668
251.251122	2.624456	1.981416	0.001585	12.337117	0.003562	5.484305
251.271124	2.624375	1.983997	0.001582	12.353186	0.003557	5.491449
251.291127	2.624375	1.987104	0.001580	12.372531	0.003551	5.500048
251.311129	2.624456	1.983335	0.001583	12.349069	0.003559	5.489618
251.331131	2.624375	1.987122	0.001580	12.372648	0.003551	5.500100
251.351132	2.624375	1.983302	0.001583	12.348864	0.003558	5.489527
251.371134	2.624375	1.982833	0.001583	12.345940	0.003559	5.488227
251.391137	2.624375	1.983292	0.001583	12.348798	0.003558	5.489498
251.411139	2.624375	1.984924	0.001582	12.358960	0.003555	5.494015
251.431140	2.624375	1.983455	0.001583	12.349816	0.003558	5.489951
251.451142	2.624375	1.981656	0.001584	12.338614	0.003561	5.484971
251.471145	2.624375	1.981748	0.001584	12.339186	0.003561	5.485225
251.491147	2.624375	1.982136	0.001584	12.341598	0.003561	5.486297
251.511148	2.624375	1.983058	0.001583	12.347344	0.003559	5.488852
251.531150	2.624375	1.983425	0.001583	12.349625	0.003558	5.489866
251.551153	2.624456	1.980903	0.001585	12.333922	0.003563	5.482885
251.571155	2.624456	1.981042	0.001585	12.334790	0.003563	5.483271
251.591156	2.624456	1.982016	0.001584	12.340853	0.003561	5.485966
251.611158	2.624375	1.980049	0.001586	12.328608	0.003564	5.480523
251.631160	2.624456	1.980816	0.001585	12.333382	0.003563	5.482645
251.651163	2.624456	1.979806	0.001586	12.327094	0.003565	5.479850
251.671165	2.624456	1.984215	0.001582	12.354547	0.003557	5.492054
251.691166	2.624456	1.977374	0.001588	12.311952	0.003570	5.473119
251.711168	2.624456	1.983917	0.001582	12.352688	0.003557	5.491227
251.731171	2.624456	1.980486	0.001585	12.331326	0.003564	5.481731
251.751173	2.624456	1.978465	0.001587	12.318744	0.003568	5.476138
251.771174	2.624456	1.984548	0.001582	12.356617	0.003556	5.492974
251.791176	2.624456	1.977782	0.001588	12.314493	0.003569	5.474248
251.811179	2.624456	1.986271	0.001581	12.367346	0.003553	5.497743
251.831181	2.624456	1.985458	0.001581	12.362286	0.003555	5.495494
251.851182	2.624456	1.988223	0.001579	12.379498	0.003550	5.503145
251.871184	2.624456	1.978777	0.001587	12.320688	0.003567	5.477002
251.891187	2.624456	1.976814	0.001588	12.308462	0.003571	5.471567
251.911189	2.624456	1.980347	0.001585	12.330461	0.003564	5.481347
251.931190	2.624456	1.982880	0.001583	12.346233	0.003559	5.488358
251.951192	2.624456	1.984516	0.001582	12.356420	0.003556	5.492886
251.971194	2.624456	1.980738	0.001585	12.332895	0.003563	5.482429
251.991197	2.624456	1.980122	0.001586	12.329060	0.003564	5.480724
252.011199	2.624456	1.978605	0.001587	12.319615	0.003567	5.476525
252.031200	2.624456	1.987208	0.001580	12.373182	0.003551	5.500338
252.051202	2.624456	1.981235	0.001585	12.335991	0.003562	5.483805
252.071205	2.624456	1.973268	0.001591	12.286388	0.003577	5.461754
252.091207	2.624456	1.975543	0.001589	12.300550	0.003573	5.468050
252.111208	2.624456	1.979123	0.001586	12.322840	0.003566	5.477959
252.131210	2.624456	1.975008	0.001590	12.297221	0.003574	5.466570
252.151213	2.624456	1.976666	0.001588	12.307542	0.003571	5.471158
252.171215	2.624456	1.975636	0.001589	12.301130	0.003573	5.468308
252.191216	2.624456	1.971176	0.001593	12.273357	0.003581	5.455962
252.211218	2.624456	1.972502	0.001592	12.281613	0.003579	5.459632
252.231221	2.624456	1.976087	0.001589	12.303936	0.003572	5.469555
252.251223	2.624456	1.974616	0.001590	12.294776	0.003575	5.465483
252.271224	2.624375	1.977996	0.001587	12.315826	0.003568	5.474841
252.291226	2.624375	1.973841	0.001591	12.289955	0.003576	5.463340
252.311228	2.624375	1.977826	0.001587	12.314764	0.003568	5.474368
252.331231	2.624456	1.973112	0.001591	12.285413	0.003577	5.461321
252.351233	2.624375	1.978130	0.001587	12.316655	0.003568	5.475209
252.371234	2.624375	1.977064	0.001588	12.310019	0.003570	5.472259
252.391236	2.624375	1.977201	0.001588	12.310876	0.003570	5.472640
252.411239	2.624375	1.976455	0.001588	12.306228	0.003571	5.470574
252.431241	2.624456	1.975692	0.001589	12.301481	0.003573	5.468464
252.451242	2.624456	1.974388	0.001590	12.293358	0.003575	5.464853
252.471244	2.624456	1.982227	0.001584	12.342165	0.003561	5.486549
252.491247	2.624456	1.975575	0.001589	12.300752	0.003573	5.468140
252.511249	2.624456	1.975584	0.001589	12.300807	0.003573	5.468164
252.531250	2.624456	1.975174	0.001590	12.298253	0.003574	5.467029
252.551252	2.624456	1.979840	0.001586	12.327308	0.003565	5.479945
252.571255	2.624456	1.981126	0.001585	12.335312	0.003563	5.483503
252.591257	2.624456	1.977822	0.001587	12.314742	0.003569	5.474359
252.611259	2.624456	1.979773	0.001586	12.326889	0.003565	5.479758
252.631260	2.624456	1.976576	0.001588	12.306980	0.003571	5.470909
252.651262	2.624456	1.978806	0.001587	12.320869	0.003567	5.477082
252.671265	2.624456	1.979546	0.001586	12.325473	0.003566	5.479129
252.691267	2.624456	1.969985	0.001594	12.265946	0.003583	5.452667
252.711268	2.624456	1.978026	0.001587	12.316012	0.003568	5.474923
252.731270	2.624456	1.973884	0.001591	12.290223	0.003576	5.463459
252.751273	2.624456	1.973800	0.001591	12.289695	0.003576	5.463224
252.771275	2.624456	1.977214	0.001588	12.310953	0.003570	5.472674
252.791276	2.624456	1.979622	0.001586	12.325950	0.003565	5.479341
252.811278	2.624456	1.978366	0.001587	12.318128	0.003568	5.475864
252.831281	2.624375	1.981378	0.001584	12.336878	0.003562	5.484199
252.851283	2.624456	1.975451	0.001589	12.299978	0.003573	5.467795
252.871284	2.624375	1.976489	0.001588	12.306441	0.003571	5.470669
252.891286	2.624375	1.978138	0.001587	12.316705	0.003568	5.475231
252.911288	2.624375	1.983652	0.001583	12.351040	0.003558	5.490495
252.931291	2.624375	1.972455	0.001592	12.281323	0.003578	5.459503
252.951293	2.624375	1.980027	0.001586	12.328471	0.003564	5.480462
252.971294	2.624375	1.974913	0.001590	12.296627	0.003574	5.466306
252.991296	2.624375	1.971272	0.001593	12.273959	0.003581	5.456229
253.011299	2.624456	1.970071	0.001594	12.266480	0.003583	5.452904
253.031301	2.624456	1.969081	0.001595	12.260317	0.003585	5.450165
253.051302	2.624456	1.972702	0.001592	12.282859	0.003578	5.460186
253.071304	2.624456	1.975153	0.001590	12.298121	0.003574	5.466970
253.091307	2.624456	1.976795	0.001588	12.308347	0.003571	5.471516
253.111309	2.624456	1.971502	0.001593	12.275388	0.003580	5.456865
253.131310	2.624456	1.977717	0.001588	12.314085	0.003569	5.474067
253.151312	2.624456	1.967801	0.001596	12.252345	0.003587	5.446621
253.171315	2.624456	1.971211	0.001593	12.273576	0.003581	5.456059
253.191317	2.624456	1.965646	0.001597	12.238925	0.003591	5.440655
253.211318	2.624456	1.974020	0.001591	12.291069	0.003576	5.463835
253.231320	2.624456	1.980857	0.001585	12.333637	0.003563	5.482758
253.251322	2.624456	1.978416	0.001587	12.318440	0.003568	5.476003
253.271325	2.624456	1.971591	0.001593	12.275941	0.003580	5.457110
253.291327	2.624456	1.971740	0.001592	12.276869	0.003580	5.457523
253.311328	2.624456	1.973103	0.001591	12.285356	0.003577	5.461296
253.331330	2.624456	1.968327	0.001595	12.255619	0.003586	5.448077
253.351333	2.624456	1.969912	0.001594	12.265489	0.003583	5.452464
253.371335	2.624456	1.974237	0.001590	12.292416	0.003575	5.464434
253.391336	2.624456	1.972080	0.001592	12.278985	0.003579	5.458464
253.411338	2.624456	1.971121	0.001593	12.273017	0.003581	5.455811
253.431341	2.624456	1.972076	0.001592	12.278961	0.003579	5.458453
253.451343	2.624456	1.974937	0.001590	12.296775	0.003574	5.466372
253.471344	2.624456	1.971724	0.001592	12.276771	0.003580	5.457479
253.491346	2.624456	1.977692	0.001588	12.313929	0.003569	5.473997
253.511349	2.624456	1.967738	0.001596	12.251951	0.003587	5.446446
253.531351	2.624456	1.972143	0.001592	12.279382	0.003579	5.458640
253.551353	2.624456	1.973010	0.001591	12.284778	0.003578	5.461039
253.571354	2.624456	1.975364	0.001589	12.299438	0.003573	5.467556
253.591356	2.624456	1.978816	0.001587	12.320929	0.003567	5.477109
253.611359	2.624375	1.982314	0.001584	12.342707	0.003560	5.486790
253.631361	2.624375	1.972144	0.001592	12.279385	0.003579	5.458641
253.651362	2.624456	1.969311	0.001594	12.261746	0.003584	5.450800
253.671364	2.624456	1.965042	0.001598	12.235169	0.003592	5.438986
253.691367	2.624456	1.961688	0.001601	12.214281	0.003598	5.429700
253.711369	2.624375	1.964920	0.001598	12.234405	0.003592	5.438646
253.731370	2.624456	1.954893	0.001606	12.171973	0.003611	5.410893
253.751372	2.624375	1.963952	0.001599	12.228383	0.003594	5.435969
253.771375	2.624456	1.970196	0.001594	12.267257	0.003583	5.453250
253.791377	2.624375	1.963758	0.001599	12.227173	0.003594	5.435431
253.811378	2.624456	1.957060	0.001604	12.185465	0.003607	5.416890
253.831380	2.624456	1.963618	0.001599	12.226302	0.003595	5.435044
253.851383	2.624456	1.956882	0.001605	12.184361	0.003607	5.416400
253.871385	2.624456	1.966894	0.001596	12.246700	0.003589	5.444112
253.891387	2.624456	1.960975	0.001601	12.209843	0.003600	5.427727
253.911388	2.624456	1.959363	0.001603	12.199807	0.003603	5.423266
253.931390	2.624456	1.947139	0.001613	12.123695	0.003625	5.389431
253.951393	2.624456	1.949688	0.001611	12.139568	0.003620	5.396487
253.971395	2.624456	1.946311	0.001613	12.118540	0.003627	5.387140
253.991396	2.624456	1.957107	0.001604	12.185760	0.003607	5.417022
254.011398	2.624456	1.949989	0.001610	12.141443	0.003620	5.397321
254.031401	2.624456	1.952427	0.001608	12.156618	0.003615	5.404067
254.051403	2.624456	1.956506	0.001605	12.182018	0.003608	5.415358
254.071404	2.624456	1.951771	0.001609	12.152533	0.003617	5.402251
254.091406	2.624456	1.950823	0.001610	12.146631	0.003618	5.399627
254.111409	2.624456	1.956443	0.001605	12.181624	0.003608	5.415183
254.131411	2.624456	1.961735	0.001601	12.214574	0.003598	5.429830
254.151412	2.624375	1.958681	0.001603	12.195561	0.003604	5.421378
254.171414	2.624456	1.964870	0.001598	12.234093	0.003593	5.438508
254.191416	2.624375	1.960033	0.001602	12.203979	0.003601	5.425121
254.211419	2.624456	1.960409	0.001602	12.206317	0.003601	5.426160
254.231421	2.624456	1.959884	0.001602	12.203048	0.003602	5.424707
254.251422	2.624375	1.956586	0.001605	12.182519	0.003608	5.415581
254.271424	2.624375	1.952992	0.001608	12.160136	0.003614	5.405631
254.291427	2.624375	1.952214	0.001608	12.155296	0.003616	5.403479
254.311429	2.624456	1.961808	0.001601	12.215028	0.003598	5.430032
254.331430	2.624456	1.954826	0.001606	12.171560	0.003611	5.410709
254.351432	2.624456	1.946013	0.001614	12.116681	0.003627	5.386313
254.371435	2.624456	1.950858	0.001610	12.146850	0.003618	5.399725
254.391437	2.624456	1.955096	0.001606	12.173238	0.003611	5.411455
254.411438	2.624456	1.953683	0.001607	12.164439	0.003613	5.407544
254.431440	2.624456	1.953993	0.001607	12.166369	0.003613	5.408402
254.451443	2.624456	1.954083	0.001607	12.166931	0.003612	5.408651
254.471445	2.624456	1.958033	0.001604	12.191526	0.003605	5.419585
254.491446	2.624456	1.954811	0.001606	12.171464	0.003611	5.410667
254.511448	2.624456	1.953184	0.001608	12.161332	0.003614	5.406162
254.531450	2.624456	1.955457	0.001606	12.175486	0.003610	5.412454
254.551453	2.624456	1.956305	0.001605	12.180764	0.003608	5.414801
254.571455	2.624456	1.955575	0.001606	12.176222	0.003610	5.412782
254.591456	2.624456	1.954787	0.001606	12.171314	0.003611	5.410600
254.611458	2.624456	1.953580	0.001607	12.163802	0.003613	5.407260
254.631461	2.624456	1.955238	0.001606	12.174120	0.003610	5.411847
254.651463	2.624456	1.956444	0.001605	12.181635	0.003608	5.415188
254.671464	2.624375	1.955415	0.001606	12.175223	0.003610	5.412337
254.691466	2.624375	1.960555	0.001602	12.207232	0.003600	5.426566
254.711469	2.624375	1.957949	0.001604	12.191003	0.003605	5.419352
254.731471	2.624456	1.963938	0.001599	12.228290	0.003594	5.435927
254.751472	2.624456	1.959678	0.001602	12.201767	0.003602	5.424137
254.771474	2.624375	1.961227	0.001601	12.211415	0.003599	5.428426
254.791477	2.624456	1.966083	0.001597	12.241647	0.003590	5.441865
254.811479	2.624456	1.965071	0.001598	12.235344	0.003592	5.439064
254.831481	2.624456	1.960863	0.001601	12.209145	0.003600	5.427417
254.851482	2.624456	1.962895	0.001600	12.221801	0.003596	5.433043
254.871484	2.624456	1.963429	0.001599	12.225122	0.003595	5.434519
254.891487	2.624456	1.959418	0.001603	12.200147	0.003603	5.423417
254.911489	2.624456	1.959143	0.001603	12.198436	0.003603	5.422656
254.931490	2.624456	1.954354	0.001607	12.168617	0.003612	5.409401
254.951492	2.624456	1.959148	0.001603	12.198466	0.003603	5.422670
254.971495	2.624456	1.967821	0.001596	12.252468	0.003587	5.446676
254.991497	2.624456	1.967918	0.001596	12.253073	0.003587	5.446945
255.011498	2.624456	1.961224	0.001601	12.211396	0.003599	5.428417
255.031500	2.624456	1.962311	0.001600	12.218160	0.003597	5.431425
255.051503	2.624456	1.956054	0.001605	12.179201	0.003609	5.414106
255.071505	2.624456	1.958113	0.001604	12.192021	0.003605	5.419805
255.091506	2.624456	1.961641	0.001601	12.213991	0.003598	5.429571
255.111508	2.624456	1.961195	0.001601	12.211212	0.003599	5.428336
255.131510	2.624456	1.961853	0.001601	12.215313	0.003598	5.430159
255.151513	2.624456	1.961342	0.001601	12.212126	0.003599	5.428742
255.171515	2.624456	1.956894	0.001605	12.184435	0.003607	5.416433
255.191516	2.624456	1.961288	0.001601	12.211790	0.003599	5.428593
255.211518	2.624456	1.957567	0.001604	12.188627	0.003606	5.418296
255.231521	2.624456	1.956259	0.001605	12.180479	0.003608	5.414674
255.251523	2.624456	1.959923	0.001602	12.203295	0.003602	5.424816
255.271524	2.624456	1.957680	0.001604	12.189330	0.003606	5.418609
255.291526	2.624456	1.957302	0.001604	12.186973	0.003606	5.417561
255.311529	2.624375	1.964207	0.001599	12.229968	0.003594	5.436674
255.331531	2.624375	1.964001	0.001599	12.228687	0.003594	5.436104
255.351532	2.624456	1.960168	0.001602	12.204820	0.003601	5.425494
255.371534	2.624375	1.965618	0.001597	12.238750	0.003591	5.440578
255.391537	2.624456	1.969129	0.001595	12.260613	0.003585	5.450296
255.411539	2.624456	1.967591	0.001596	12.251037	0.003588	5.446039
255.431540	2.624456	1.968222	0.001595	12.254968	0.003586	5.447787
255.451542	2.624456	1.956957	0.001605	12.184824	0.003607	5.416605
255.471544	2.624456	1.952725	0.001608	12.158474	0.003615	5.404892
255.491547	2.624456	1.954348	0.001607	12.168581	0.003612	5.409385
255.511549	2.624456	1.962453	0.001600	12.219045	0.003597	5.431818
255.531550	2.624456	1.956444	0.001605	12.181635	0.003608	5.415188
255.551552	2.624456	1.957188	0.001604	12.186264	0.003607	5.417246
255.571555	2.624456	1.951176	0.001609	12.148829	0.003618	5.400604
255.591557	2.624456	1.960610	0.001602	12.207571	0.003600	5.426717
255.611558	2.624456	1.955996	0.001605	12.178845	0.003609	5.413948
255.631560	2.624456	1.957684	0.001604	12.189352	0.003606	5.418618
255.651563	2.624456	1.954844	0.001606	12.171670	0.003611	5.410758
255.671565	2.624456	1.952962	0.001608	12.159950	0.003614	5.405548
255.691566	2.624456	1.954310	0.001607	12.168343	0.003612	5.409279
255.711568	2.624456	1.963038	0.001600	12.222688	0.003596	5.433438
255.731571	2.624456	1.958868	0.001603	12.196724	0.003604	5.421896
255.751573	2.624456	1.960413	0.001602	12.206347	0.003601	5.426173
255.771574	2.624456	1.958278	0.001603	12.193051	0.003605	5.420262
255.791576	2.624456	1.953286	0.001608	12.161967	0.003614	5.406445
255.811578	2.624456	1.955724	0.001606	12.177148	0.003609	5.413193
255.831581	2.624456	1.951708	0.001609	12.152142	0.003617	5.402077
255.851583	2.624456	1.952086	0.001609	12.154499	0.003616	5.403125
255.871584	2.624456	1.947758	0.001612	12.127547	0.003624	5.391144
255.891586	2.624456	1.952337	0.001608	12.156057	0.003616	5.403817
255.911589	2.624375	1.955286	0.001606	12.174421	0.003610	5.411981
255.931591	2.624456	1.950045	0.001610	12.141791	0.003620	5.397476
255.951592	2.624456	1.952903	0.001608	12.159583	0.003615	5.405385
255.971594	2.624456	1.952069	0.001609	12.154392	0.003616	5.403077
255.991597	2.624456	1.948749	0.001611	12.133718	0.003622	5.393887
256.011599	2.624456	1.953975	0.001607	12.166260	0.003613	5.408353
256.031600	2.624456	1.949859	0.001610	12.140630	0.003620	5.396960
256.051602	2.624375	1.947956	0.001612	12.128782	0.003623	5.391693
256.071605	2.624456	1.952772	0.001608	12.158770	0.003615	5.405023
256.091607	2.624456	1.947067	0.001613	12.123246	0.003625	5.389232
256.111609	2.624456	1.949411	0.001611	12.137843	0.003621	5.395721
256.131610	2.624456	1.951942	0.001609	12.153598	0.003616	5.402724
256.151612	2.624375	1.946242	0.001613	12.118107	0.003627	5.386947
256.171615	2.624375	1.953051	0.001608	12.160505	0.003614	5.405795
256.191617	2.624375	1.957215	0.001604	12.186434	0.003606	5.417321
256.211618	2.624456	1.957790	0.001604	12.190015	0.003606	5.418913
256.231620	2.624375	1.954869	0.001606	12.171826	0.003611	5.410827
256.251623	2.624375	1.956605	0.001605	12.182637	0.003608	5.415633
256.271625	2.624375	1.952846	0.001608	12.159227	0.003614	5.405227
256.291626	2.624375	1.953274	0.001607	12.161896	0.003614	5.406413
256.311628	2.624456	1.961493	0.001601	12.213071	0.003599	5.429162
256.331631	2.624456	1.950510	0.001610	12.144682	0.003619	5.398761
256.351633	2.624375	1.951998	0.001609	12.153951	0.003616	5.402881
256.371634	2.624456	1.952883	0.001608	12.159460	0.003615	5.405330
256.391636	2.624456	1.961131	0.001601	12.210818	0.003599	5.428161
256.411638	2.624456	1.956575	0.001605	12.182445	0.003608	5.415548
256.431641	2.624456	1.945204	0.001614	12.111649	0.003629	5.384077
256.451643	2.624456	1.950372	0.001610	12.143825	0.003619	5.398380
256.471644	2.624456	1.943630	0.001615	12.101849	0.003632	5.379720
256.491646	2.624456	1.945693	0.001614	12.114694	0.003628	5.385430
256.511649	2.624456	1.949950	0.001610	12.141200	0.003620	5.397213
256.531651	2.624456	1.948749	0.001611	12.133720	0.003622	5.393888
256.551652	2.624456	1.954539	0.001607	12.169772	0.003612	5.409914
256.571654	2.624456	1.953591	0.001607	12.163870	0.003613	5.407291
256.591657	2.624375	1.947809	0.001612	12.127867	0.003624	5.391286
256.611659	2.624456	1.959324	0.001603	12.199561	0.003603	5.423156
256.631660	2.624375	1.953522	0.001607	12.163437	0.003613	5.407098
256.651662	2.624375	1.960915	0.001601	12.209471	0.003600	5.427562
256.671665	2.624375	1.949733	0.001610	12.139847	0.003620	5.396612
256.691667	2.624375	1.952983	0.001608	12.160084	0.003614	5.405608
256.711668	2.624375	1.955341	0.001606	12.174763	0.003610	5.412133
256.731670	2.624456	1.956138	0.001605	12.179726	0.003609	5.414339
256.751672	2.624456	1.957593	0.001604	12.188788	0.003606	5.418368
256.771675	2.624456	1.959316	0.001603	12.199511	0.003603	5.423135
256.791677	2.624456	1.963288	0.001599	12.224246	0.003595	5.434130
256.811678	2.624456	1.962881	0.001600	12.221714	0.003596	5.433004
256.831680	2.624456	1.957425	0.001604	12.187740	0.003606	5.417902
256.851683	2.624456	1.957357	0.001604	12.187315	0.003606	5.417713
256.871685	2.624456	1.951606	0.001609	12.151507	0.003617	5.401795
256.891686	2.624456	1.949341	0.001611	12.137408	0.003621	5.395527
256.911688	2.624456	1.958540	0.001603	12.194682	0.003604	5.420988
256.931691	2.624456	1.949205	0.001611	12.136556	0.003621	5.395149
256.951693	2.624456	1.949825	0.001610	12.140422	0.003620	5.396867
256.971694	2.624456	1.949826	0.001610	12.140428	0.003620	5.396870
256.991696	2.624456	1.949042	0.001611	12.135546	0.003622	5.394700
257.011699	2.624456	1.950208	0.001610	12.142807	0.003620	5.397927
257.031701	2.624456	1.944132	0.001615	12.104970	0.003631	5.381107
257.051702	2.624456	1.948632	0.001611	12.132989	0.003622	5.393563
257.071704	2.624456	1.953302	0.001608	12.162069	0.003614	5.406490
257.091706	2.624456	1.952624	0.001608	12.157847	0.003615	5.404613
257.111709	2.624456	1.950883	0.001610	12.147006	0.003618	5.399794
257.131711	2.624456	1.949472	0.001611	12.138218	0.003621	5.395887
257.151712	2.624456	1.950871	0.001610	12.146932	0.003618	5.399761
257.171714	2.624375	1.940440	0.001618	12.081981	0.003637	5.370888
257.191717	2.624375	1.948911	0.001611	12.134728	0.003622	5.394336
257.211719	2.624375	1.949612	0.001610	12.139092	0.003620	5.396276
257.231720	2.624456	1.949198	0.001611	12.136515	0.003621	5.395130
257.251722	2.624456	1.948753	0.001611	12.133745	0.003622	5.393899
257.271725	2.624456	1.944864	0.001614	12.109530	0.003629	5.383135
257.291727	2.624456	1.946574	0.001613	12.120174	0.003626	5.387866
257.311728	2.624456	1.950598	0.001610	12.145232	0.003619	5.399005
257.331730	2.624456	1.950910	0.001610	12.147173	0.003618	5.399868
257.351733	2.624456	1.950160	0.001610	12.142503	0.003620	5.397792
257.371735	2.624456	1.951491	0.001609	12.150792	0.003617	5.401477
257.391737	2.624456	1.949476	0.001611	12.138246	0.003621	5.395900
257.411738	2.624456	1.952095	0.001609	12.154551	0.003616	5.403148
257.431740	2.624456	1.949433	0.001611	12.137980	0.003621	5.395782
257.451743	2.624456	1.948315	0.001612	12.131015	0.003623	5.392686
257.471745	2.624456	1.953773	0.001607	12.165003	0.003613	5.407794
257.491746	2.624456	1.951023	0.001609	12.147877	0.003618	5.400181
257.511748	2.624456	1.961904	0.001601	12.215628	0.003598	5.430299
257.531751	2.624456	1.955473	0.001606	12.175587	0.003610	5.412499
257.551753	2.624456	1.964018	0.001599	12.228791	0.003594	5.436150
257.571754	2.624456	1.958093	0.001604	12.191901	0.003605	5.419751
257.591756	2.624456	1.958342	0.001603	12.193450	0.003605	5.420440
257.611759	2.624456	1.958114	0.001604	12.192029	0.003605	5.419809
257.631761	2.624456	1.952439	0.001608	12.156692	0.003615	5.404100
257.651762	2.624456	1.955473	0.001606	12.175587	0.003610	5.412499
257.671764	2.624375	1.949816	0.001610	12.140362	0.003620	5.396840
257.691766	2.624456	1.945907	0.001614	12.116024	0.003627	5.386021
257.711769	2.624375	1.954299	0.001607	12.168278	0.003612	5.409250
257.731771	2.624375	1.948656	0.001611	12.133140	0.003622	5.393630
257.751772	2.624456	1.953889	0.001607	12.165723	0.003613	5.408115
257.771774	2.624456	1.953752	0.001607	12.164872	0.003613	5.407736
257.791777	2.624456	1.959074	0.001603	12.198006	0.003603	5.422465
257.811779	2.624456	1.956632	0.001605	12.182804	0.003608	5.415707
257.831780	2.624456	1.949100	0.001611	12.135902	0.003622	5.394858
257.851782	2.624456	1.951765	0.001609	12.152501	0.003617	5.402236
257.871785	2.624456	1.953494	0.001607	12.163265	0.003613	5.407022
257.891787	2.624456	1.952398	0.001608	12.156437	0.003616	5.403986
257.911788	2.624456	1.951211	0.001609	12.149048	0.003618	5.400702
257.931790	2.624456	1.954908	0.001606	12.172067	0.003611	5.410934
257.951793	2.624456	1.952469	0.001608	12.156881	0.003615	5.404184
257.971795	2.624456	1.953146	0.001608	12.161094	0.003614	5.406057
257.991796	2.624456	1.953669	0.001607	12.164355	0.003613	5.407506
258.011798	2.624456	1.949159	0.001611	12.136275	0.003621	5.395023
258.031800	2.624456	1.955776	0.001606	12.177471	0.003609	5.413337
258.051803	2.624375	1.950045	0.001610	12.141791	0.003620	5.397476
258.071805	2.624456	1.946731	0.001613	12.121157	0.003626	5.388303
258.091806	2.624456	1.954034	0.001607	12.166627	0.003612	5.408516
258.111808	2.624456	1.949768	0.001610	12.140066	0.003620	5.396709
258.131811	2.624456	1.956104	0.001605	12.179516	0.003609	5.414246
258.151813	2.624375	1.955522	0.001606	12.175888	0.003610	5.412633
258.171814	2.624456	1.947325	0.001612	12.124853	0.003625	5.389946
258.191816	2.624456	1.953593	0.001607	12.163878	0.003613	5.407294
258.211819	2.624456	1.951989	0.001609	12.153891	0.003616	5.402855
258.231821	2.624456	1.952652	0.001608	12.158020	0.003615	5.404690
258.251822	2.624375	1.959408	0.001602	12.200086	0.003602	5.423390
258.270824	2.624456	1.954006	0.001607	12.166454	0.003613	5.408439
258.290826	2.624375	1.945704	0.001614	12.114759	0.003628	5.385459
258.310828	2.624375	1.953442	0.001607	12.162942	0.003613	5.406878
258.330831	2.624375	1.954000	0.001607	12.166416	0.003612	5.408422
258.350832	2.624375	1.954720	0.001606	12.170898	0.003611	5.410415
258.370834	2.624375	1.957350	0.001604	12.187274	0.003606	5.417695
258.390836	2.624375	1.947908	0.001612	12.128486	0.003624	5.391561
258.410839	2.624456	1.949330	0.001611	12.137339	0.003621	5.395497
258.430840	2.624456	1.952997	0.001608	12.160171	0.003614	5.405646
258.450842	2.624456	1.947889	0.001612	12.128363	0.003624	5.391506
258.470844	2.624375	1.944284	0.001615	12.105917	0.003630	5.381528
258.490846	2.624456	1.944579	0.001615	12.107756	0.003630	5.382346
258.510849	2.624456	1.944438	0.001615	12.106878	0.003630	5.381955
258.530850	2.624456	1.944134	0.001615	12.104983	0.003631	5.381113
258.550852	2.624456	1.946087	0.001613	12.117144	0.003627	5.386519
258.570854	2.624456	1.949115	0.001611	12.136001	0.003622	5.394902
258.590857	2.624456	1.951252	0.001609	12.149303	0.003618	5.400815
258.610858	2.624456	1.950551	0.001610	12.144936	0.003619	5.398874
258.630860	2.624456	1.951395	0.001609	12.150195	0.003617	5.401212
258.650862	2.624456	1.953396	0.001607	12.162654	0.003614	5.406750
258.670865	2.624456	1.953709	0.001607	12.164604	0.003613	5.407617
258.690866	2.624456	1.951131	0.001609	12.148550	0.003618	5.400480
258.710868	2.624456	1.953845	0.001607	12.165452	0.003613	5.407994
258.730870	2.624456	1.948668	0.001611	12.133214	0.003622	5.393663
258.750873	2.624456	1.949870	0.001610	12.140699	0.003620	5.396990
258.770874	2.624456	1.946902	0.001613	12.122217	0.003626	5.388774
258.790876	2.624456	1.954660	0.001606	12.170522	0.003611	5.410248
258.810878	2.624456	1.955190	0.001606	12.173827	0.003610	5.411717
258.830880	2.624456	1.953421	0.001607	12.162808	0.003614	5.406818
258.850883	2.624456	1.946397	0.001613	12.119077	0.003627	5.387378
258.870884	2.624456	1.944395	0.001615	12.106609	0.003630	5.381836
258.890886	2.624456	1.946977	0.001613	12.122688	0.003625	5.388983
258.910888	2.624375	1.949884	0.001610	12.140786	0.003620	5.397029
258.930891	2.624456	1.950525	0.001610	12.144778	0.003619	5.398803
258.950892	2.624456	1.958567	0.001603	12.194852	0.003604	5.421063
258.970894	2.624456	1.957812	0.001604	12.190149	0.003606	5.418972
258.990896	2.624456	1.959339	0.001603	12.199659	0.003603	5.423200
259.010899	2.624456	1.953234	0.001608	12.161647	0.003614	5.406302
259.030900	2.624456	1.948742	0.001611	12.133674	0.003622	5.393867
259.050902	2.624456	1.947024	0.001613	12.122978	0.003625	5.389112
259.070904	2.624456	1.946492	0.001613	12.119665	0.003626	5.387640
259.090907	2.624456	1.951622	0.001609	12.151611	0.003617	5.401841
259.110909	2.624456	1.955665	0.001606	12.176783	0.003609	5.413031
259.130910	2.624456	1.947646	0.001612	12.126854	0.003624	5.390836
259.150912	2.624456	1.956605	0.001605	12.182634	0.003608	5.415632
259.170914	2.624456	1.954734	0.001606	12.170982	0.003611	5.410452
259.190917	2.624456	1.954756	0.001606	12.171119	0.003611	5.410513
259.210918	2.624456	1.955661	0.001606	12.176753	0.003610	5.413018
259.230920	2.624456	1.954026	0.001607	12.166575	0.003613	5.408493
259.250922	2.624456	1.951309	0.001609	12.149662	0.003618	5.400974
259.270925	2.624456	1.951315	0.001609	12.149697	0.003618	5.400990
259.290926	2.624456	1.950507	0.001610	12.144663	0.003619	5.398752
259.310928	2.624456	1.952810	0.001608	12.159005	0.003615	5.405128
259.330930	2.624456	1.951598	0.001609	12.151457	0.003617	5.401773
259.350933	2.624456	1.945634	0.001614	12.114324	0.003628	5.385266
259.370934	2.624456	1.941462	0.001617	12.088349	0.003636	5.373719
259.390936	2.624456	1.949034	0.001611	12.135492	0.003622	5.394675
259.410938	2.624456	1.948808	0.001611	12.134087	0.003622	5.394051
259.430941	2.624456	1.944003	0.001615	12.104167	0.003631	5.380751
259.450943	2.624375	1.946746	0.001613	12.121248	0.003626	5.388343
259.470944	2.624375	1.944936	0.001614	12.109979	0.003629	5.383334
259.490946	2.624456	1.948969	0.001611	12.135092	0.003622	5.394498
259.510948	2.624456	1.946145	0.001613	12.117508	0.003627	5.386681
259.530951	2.624456	1.951483	0.001609	12.150743	0.003617	5.401455
259.550952	2.624375	1.951370	0.001609	12.150039	0.003617	5.401142
259.570954	2.624375	1.947026	0.001613	12.122991	0.003625	5.389119
259.590956	2.624456	1.945693	0.001614	12.114694	0.003628	5.385430
259.610959	2.624456	1.945488	0.001614	12.113418	0.003628	5.384863
259.630960	2.624375	1.941789	0.001617	12.090383	0.003635	5.374623
259.650962	2.624456	1.944038	0.001615	12.104386	0.003631	5.380848
259.670964	2.624456	1.941843	0.001617	12.090717	0.003635	5.374772
259.690967	2.624456	1.945258	0.001614	12.111981	0.003629	5.384224
259.710968	2.624456	1.939005	0.001619	12.073051	0.003640	5.366918
259.730970	2.624456	1.942887	0.001616	12.097222	0.003633	5.377663
259.750972	2.624456	1.946421	0.001613	12.119224	0.003627	5.387444
259.770974	2.624456	1.942932	0.001616	12.097498	0.003633	5.377786
259.790977	2.624456	1.945793	0.001614	12.115312	0.003628	5.385705
259.810978	2.624456	1.947305	0.001612	12.124727	0.003625	5.389890
259.830980	2.624456	1.943951	0.001615	12.103847	0.003631	5.380608
259.850982	2.624456	1.942933	0.001616	12.097504	0.003633	5.377788
259.870985	2.624456	1.943549	0.001616	12.101339	0.003632	5.379493
259.890986	2.624375	1.936729	0.001621	12.058876	0.003644	5.360617
259.910988	2.624456	1.942410	0.001616	12.094249	0.003634	5.376341
259.930990	2.624456	1.950077	0.001610	12.141985	0.003620	5.397562
259.950993	2.624456	1.947172	0.001613	12.123900	0.003625	5.389523
259.970994	2.624456	1.944632	0.001615	12.108088	0.003630	5.382493
259.990996	2.624456	1.949606	0.001611	12.139056	0.003621	5.396260
260.010998	2.624456	1.948122	0.001612	12.129816	0.003623	5.392153
260.031001	2.624456	1.950291	0.001610	12.143318	0.003619	5.398155
260.051003	2.624456	1.947569	0.001612	12.126375	0.003624	5.390623
260.071004	2.624456	1.942266	0.001617	12.093351	0.003634	5.375942
260.091006	2.624456	1.940260	0.001618	12.080862	0.003638	5.370390
260.111008	2.624456	1.948955	0.001611	12.135004	0.003622	5.394459
260.131011	2.624456	1.945067	0.001614	12.110792	0.003629	5.383696
260.151012	2.624456	1.950567	0.001610	12.145040	0.003619	5.398920
260.171014	2.624456	1.947871	0.001612	12.128253	0.003624	5.391458
260.191016	2.624456	1.944111	0.001615	12.104844	0.003631	5.381051
260.211019	2.624456	1.946902	0.001613	12.122219	0.003626	5.388775
260.231020	2.624456	1.945299	0.001614	12.112235	0.003629	5.384337
260.251022	2.624456	1.944697	0.001615	12.108487	0.003630	5.382671
260.271024	2.624456	1.942219	0.001617	12.093061	0.003634	5.375813
260.291027	2.624456	1.947480	0.001612	12.125817	0.003625	5.390375
260.311028	2.624456	1.943477	0.001616	12.100896	0.003632	5.379296
260.331030	2.624456	1.940099	0.001618	12.079863	0.003638	5.369946
260.351032	2.624375	1.943237	0.001616	12.099401	0.003632	5.378632
260.371035	2.624456	1.938945	0.001619	12.072673	0.003640	5.366750
260.391037	2.624456	1.945937	0.001614	12.116213	0.003627	5.386105
260.411038	2.624375	1.946720	0.001613	12.121086	0.003626	5.388272
260.431040	2.624375	1.947596	0.001612	12.126542	0.003624	5.390697
260.451042	2.624375	1.947214	0.001612	12.124160	0.003625	5.389638
260.471045	2.624456	1.948728	0.001611	12.133592	0.003622	5.393831
260.491046	2.624456	1.946694	0.001613	12.120922	0.003626	5.388199
260.511048	2.624456	1.949213	0.001611	12.136611	0.003621	5.395173
260.531050	2.624375	1.956145	0.001605	12.179770	0.003608	5.414359
260.551053	2.624375	1.946962	0.001613	12.122594	0.003625	5.388942
260.571054	2.624375	1.950149	0.001610	12.142437	0.003619	5.397763
260.591056	2.624456	1.948267	0.001612	12.130720	0.003623	5.392554
260.611058	2.624456	1.952024	0.001609	12.154113	0.003616	5.402953
260.631061	2.624456	1.941757	0.001617	12.090183	0.003635	5.374534
260.651062	2.624456	1.942872	0.001616	12.097126	0.003633	5.377620
260.671064	2.624456	1.946355	0.001613	12.118811	0.003627	5.387260
260.691066	2.624456	1.942183	0.001617	12.092839	0.003634	5.375715
260.711069	2.624456	1.946756	0.001613	12.121313	0.003626	5.388373
260.731071	2.624456	1.943650	0.001615	12.101969	0.003632	5.379773
260.751072	2.624456	1.946971	0.001613	12.122646	0.003625	5.388965
260.771074	2.624456	1.940900	0.001618	12.084848	0.003637	5.372162
260.791076	2.624456	1.943986	0.001615	12.104061	0.003631	5.380703
260.811079	2.624456	1.944794	0.001615	12.109095	0.003630	5.382941
260.831080	2.624456	1.943928	0.001615	12.103699	0.003631	5.380542
260.851082	2.624375	1.942772	0.001616	12.096502	0.003633	5.377343
260.871084	2.624375	1.944606	0.001615	12.107923	0.003630	5.382420
260.891087	2.624375	1.944951	0.001614	12.110070	0.003629	5.383374
260.911088	2.624456	1.940120	0.001618	12.079991	0.003638	5.370003
260.931090	2.624375	1.944616	0.001615	12.107986	0.003630	5.382448
260.951092	2.624375	1.945611	0.001614	12.114179	0.003628	5.385201
260.971095	2.624375	1.942324	0.001616	12.093715	0.003634	5.376104
260.991096	2.624456	1.948310	0.001612	12.130988	0.003623	5.392673
261.011098	2.624456	1.948866	0.001611	12.134446	0.003622	5.394210
261.031100	2.624375	1.948932	0.001611	12.134862	0.003622	5.394395
261.051102	2.624456	1.951935	0.001609	12.153557	0.003616	5.402706
261.071105	2.624456	1.957343	0.001604	12.187230	0.003606	5.417675
261.091106	2.624456	1.950988	0.001609	12.147663	0.003618	5.400086
261.111108	2.624456	1.943217	0.001616	12.099275	0.003632	5.378576
261.131110	2.624456	1.950236	0.001610	12.142976	0.003619	5.398003
261.151113	2.624456	1.950962	0.001609	12.147496	0.003618	5.400012
261.171114	2.624456	1.951091	0.001609	12.148304	0.003618	5.400371
261.191116	2.624456	1.946726	0.001613	12.121122	0.003626	5.388287
261.211118	2.624456	1.952812	0.001608	12.159019	0.003615	5.405134
261.231121	2.624456	1.951863	0.001609	12.153111	0.003616	5.402508
261.251122	2.624456	1.950112	0.001610	12.142204	0.003620	5.397659
261.271124	2.624456	1.945826	0.001614	12.115518	0.003628	5.385796
261.291126	2.624456	1.950200	0.001610	12.142755	0.003620	5.397904
261.311129	2.624456	1.948700	0.001611	12.133416	0.003622	5.393753
261.331131	2.624456	1.947587	0.001612	12.126485	0.003624	5.390671
261.351132	2.624456	1.949240	0.001611	12.136778	0.003621	5.395247
261.371134	2.624456	1.951053	0.001609	12.148063	0.003618	5.400264
261.391136	2.624375	1.940111	0.001618	12.079934	0.003638	5.369978
261.411139	2.624375	1.950984	0.001609	12.147638	0.003618	5.400075
261.431140	2.624375	1.952710	0.001608	12.158381	0.003615	5.404851
261.451142	2.624456	1.953835	0.001607	12.165387	0.003613	5.407965
261.471144	2.624375	1.949867	0.001610	12.140682	0.003620	5.396983
261.491147	2.624456	1.947686	0.001612	12.127101	0.003624	5.390945
261.511148	2.624456	1.952410	0.001608	12.156517	0.003615	5.404022
261.531150	2.624456	1.950646	0.001610	12.145530	0.003619	5.399138
261.551152	2.624456	1.947569	0.001612	12.126370	0.003624	5.390620
261.571155	2.624456	1.950896	0.001610	12.147088	0.003618	5.399830
261.591156	2.624456	1.946664	0.001613	12.120736	0.003626	5.388116
261.611158	2.624456	1.947616	0.001612	12.126663	0.003624	5.390751
261.631160	2.624456	1.940939	0.001618	12.085089	0.003637	5.372269
261.651163	2.624456	1.949041	0.001611	12.135535	0.003622	5.394695
261.671165	2.624456	1.945737	0.001614	12.114965	0.003628	5.385550
261.691166	2.624456	1.944650	0.001615	12.108194	0.003630	5.382541
261.711168	2.624456	1.952178	0.001608	12.155071	0.003616	5.403379
261.731170	2.624456	1.946554	0.001613	12.120051	0.003626	5.387812
261.751173	2.624456	1.950508	0.001610	12.144674	0.003619	5.398757
261.771174	2.624456	1.949255	0.001611	12.136871	0.003621	5.395289
261.791176	2.624456	1.949198	0.001611	12.136513	0.003621	5.395129
261.811178	2.624456	1.948771	0.001611	12.133857	0.003622	5.393949
261.831181	2.624456	1.953338	0.001608	12.162293	0.003614	5.406590
261.851182	2.624456	1.948732	0.001611	12.133611	0.003622	5.393839
261.871184	2.624456	1.945091	0.001614	12.110940	0.003629	5.383761
261.891186	2.624456	1.949574	0.001611	12.138853	0.003621	5.396170
261.911189	2.624456	1.951581	0.001609	12.151353	0.003617	5.401727
261.931190	2.624375	1.947287	0.001612	12.124618	0.003625	5.389841
261.951192	2.624375	1.941774	0.001617	12.090293	0.003635	5.374583
261.971194	2.624456	1.941151	0.001618	12.086414	0.003636	5.372858
261.991197	2.624456	1.945080	0.001614	12.110872	0.003629	5.383731
262.011199	2.624456	1.944288	0.001615	12.105941	0.003630	5.381539
262.031200	2.624375	1.945467	0.001614	12.113284	0.003628	5.384803
262.051202	2.624456	1.943869	0.001615	12.103335	0.003631	5.380381
262.071204	2.624375	1.945360	0.001614	12.112616	0.003628	5.384506
262.091207	2.624456	1.941883	0.001617	12.090969	0.003635	5.374883
262.111208	2.624456	1.945451	0.001614	12.113182	0.003628	5.384758
262.131210	2.624456	1.944793	0.001615	12.109087	0.003630	5.382938
262.151212	2.624456	1.943241	0.001616	12.099426	0.003632	5.378643
262.171215	2.624375	1.946234	0.001613	12.118058	0.003627	5.386926
262.191216	2.624456	1.943163	0.001616	12.098938	0.003633	5.378426
262.211218	2.624456	1.945730	0.001614	12.114924	0.003628	5.385532
262.231220	2.624456	1.947217	0.001613	12.124180	0.003625	5.389647
262.251223	2.624456	1.945379	0.001614	12.112736	0.003628	5.384560
262.271224	2.624456	1.942936	0.001616	12.097523	0.003633	5.377797
262.291226	2.624456	1.944327	0.001615	12.106185	0.003630	5.381648
262.311228	2.624456	1.946815	0.001613	12.121680	0.003626	5.388536
262.331230	2.624456	1.952300	0.001608	12.155832	0.003616	5.403718
262.351233	2.624456	1.945856	0.001614	12.115709	0.003628	5.385881
262.371234	2.624456	1.947963	0.001612	12.128825	0.003624	5.391712
262.391236	2.624456	1.947741	0.001612	12.127443	0.003624	5.391097
262.411238	2.624456	1.952815	0.001608	12.159035	0.003615	5.405141
262.431241	2.624456	1.946838	0.001613	12.121820	0.003626	5.388598
262.451242	2.624456	1.950397	0.001610	12.143981	0.003619	5.398449
262.471244	2.624456	1.950357	0.001610	12.143735	0.003619	5.398340
262.491246	2.624456	1.949684	0.001611	12.139543	0.003621	5.396476
262.511249	2.624456	1.943055	0.001616	12.098265	0.003633	5.378127
262.531250	2.624456	1.943312	0.001616	12.099864	0.003632	5.378837
262.551252	2.624456	1.951393	0.001609	12.150179	0.003617	5.401204
262.571254	2.624456	1.942765	0.001616	12.096461	0.003633	5.377325
262.591257	2.624375	1.938678	0.001619	12.071012	0.003641	5.366012
262.611259	2.624375	1.943477	0.001616	12.100893	0.003632	5.379295
262.631260	2.624375	1.940294	0.001618	12.081078	0.003638	5.370487
262.651262	2.624456	1.941035	0.001618	12.085688	0.003636	5.372536
262.671264	2.624456	1.935716	0.001622	12.052571	0.003646	5.357814
262.691267	2.624456	1.942403	0.001616	12.094205	0.003634	5.376322
262.711268	2.624456	1.943934	0.001615	12.103738	0.003631	5.380560
262.731270	2.624456	1.947579	0.001612	12.126435	0.003624	5.390650
262.751272	2.624456	1.947503	0.001612	12.125959	0.003625	5.390438
262.771275	2.624456	1.946659	0.001613	12.120708	0.003626	5.388104
262.791276	2.624456	1.947282	0.001612	12.124587	0.003625	5.389828
262.811278	2.624456	1.945004	0.001614	12.110404	0.003629	5.383523
262.831280	2.624456	1.948810	0.001611	12.134098	0.003622	5.394056
262.851283	2.624456	1.940354	0.001618	12.081448	0.003638	5.370651
262.871284	2.624456	1.942638	0.001616	12.095672	0.003633	5.376974
262.891286	2.624456	1.942930	0.001616	12.097488	0.003633	5.377781
262.911288	2.624456	1.942477	0.001616	12.094670	0.003634	5.376529
262.931291	2.624456	1.942930	0.001616	12.097490	0.003633	5.377782
262.951293	2.624375	1.950762	0.001610	12.146250	0.003618	5.399458
262.971294	2.624375	1.953909	0.001607	12.165847	0.003613	5.408169
262.991296	2.624375	1.947035	0.001613	12.123049	0.003625	5.389144
263.011298	2.624375	1.954374	0.001607	12.168740	0.003612	5.409456
263.031301	2.624456	1.952151	0.001609	12.154899	0.003616	5.403303
263.051302	2.624456	1.950362	0.001610	12.143762	0.003619	5.398352
263.071304	2.624456	1.941606	0.001617	12.089242	0.003635	5.374116
263.091306	2.624456	1.944488	0.001615	12.107190	0.003630	5.382094
263.111309	2.624456	1.946413	0.001613	12.119172	0.003627	5.387421
263.131310	2.624456	1.947139	0.001613	12.123692	0.003625	5.389430
263.151312	2.624456	1.942517	0.001616	12.094914	0.003634	5.376637
263.171314	2.624456	1.941928	0.001617	12.091248	0.003635	5.375008
263.191317	2.624456	1.944329	0.001615	12.106201	0.003630	5.381655
263.211318	2.624456	1.950254	0.001610	12.143091	0.003619	5.398054
263.231320	2.624456	1.948678	0.001611	12.133280	0.003622	5.393692
263.251322	2.624456	1.953014	0.001608	12.160278	0.003614	5.405694
263.271324	2.624456	1.945851	0.001614	12.115674	0.003628	5.385866
263.291327	2.624456	1.945344	0.001614	12.112520	0.003628	5.384464
263.311328	2.624456	1.951878	0.001609	12.153204	0.003616	5.402549
263.331330	2.624456	1.942949	0.001616	12.097608	0.003633	5.377835
263.351332	2.624456	1.948182	0.001612	12.130189	0.003623	5.392318
263.371335	2.624456	1.945100	0.001614	12.110998	0.003629	5.383787
263.391336	2.624375	1.948771	0.001611	12.133854	0.003622	5.393948
263.411338	2.624456	1.947793	0.001612	12.127766	0.003624	5.391241
263.431340	2.624456	1.947393	0.001612	12.125275	0.003625	5.390134
263.451343	2.624456	1.944674	0.001615	12.108348	0.003630	5.382609
263.471344	2.624375	1.947317	0.001612	12.124801	0.003625	5.389923
263.491346	2.624456	1.950755	0.001610	12.146209	0.003619	5.399440
263.511348	2.624456	1.942169	0.001617	12.092751	0.003634	5.375676
263.531351	2.624375	1.946986	0.001613	12.122740	0.003625	5.389007
263.551353	2.624375	1.950044	0.001610	12.141780	0.003620	5.397471
263.571354	2.624456	1.946056	0.001614	12.116952	0.003627	5.386434
263.591356	2.624456	1.955402	0.001606	12.175144	0.003610	5.412302
263.611358	2.624375	1.949080	0.001611	12.135782	0.003621	5.394804
263.631361	2.624456	1.949961	0.001610	12.141265	0.003620	5.397242
263.651362	2.624456	1.951583	0.001609	12.151364	0.003617	5.401731
263.671364	2.624456	1.952104	0.001609	12.154611	0.003616	5.403175
263.691366	2.624456	1.950352	0.001610	12.143702	0.003619	5.398325
263.711369	2.624456	1.950160	0.001610	12.142505	0.003620	5.397793
263.731370	2.624456	1.948149	0.001612	12.129983	0.003623	5.392227
263.751372	2.624456	1.954211	0.001607	12.167730	0.003612	5.409007
263.771374	2.624456	1.953225	0.001608	12.161590	0.003614	5.406277
263.791377	2.624456	1.949106	0.001611	12.135941	0.003622	5.394875
263.811378	2.624456	1.947332	0.001612	12.124894	0.003625	5.389964
263.831380	2.624456	1.944596	0.001615	12.107863	0.003630	5.382394
263.851382	2.624456	1.950979	0.001609	12.147603	0.003618	5.400059
263.871385	2.624456	1.947617	0.001612	12.126668	0.003624	5.390753
263.891387	2.624456	1.953773	0.001607	12.164998	0.003613	5.407792
263.911388	2.624456	1.949964	0.001610	12.141287	0.003620	5.397252
263.931390	2.624456	1.950077	0.001610	12.141985	0.003620	5.397562
263.951392	2.624456	1.954874	0.001606	12.171856	0.003611	5.410841
263.971395	2.624456	1.956453	0.001605	12.181687	0.003608	5.415211
263.991396	2.624456	1.948013	0.001612	12.129135	0.003624	5.391849
264.011398	2.624456	1.952678	0.001608	12.158184	0.003615	5.404763
264.031400	2.624456	1.948698	0.001611	12.133403	0.003622	5.393747
264.051403	2.624456	1.947840	0.001612	12.128062	0.003624	5.391372
264.071404	2.624456	1.947988	0.001612	12.128979	0.003624	5.391780
264.091406	2.624456	1.943742	0.001615	12.102541	0.003631	5.380028
264.111408	2.624375	1.949969	0.001610	12.141317	0.003620	5.397265
264.131411	2.624375	1.940904	0.001618	12.084875	0.003636	5.372174
264.151412	2.624456	1.947748	0.001612	12.127489	0.003624	5.391118
264.171414	2.624375	1.946971	0.001613	12.122652	0.003625	5.388968
264.191416	2.624375	1.947112	0.001613	12.123525	0.003625	5.389356
264.211419	2.624375	1.946039	0.001613	12.116848	0.003627	5.386388
264.231421	2.624375	1.948882	0.001611	12.134547	0.003622	5.394255
264.251422	2.624375	1.948770	0.001611	12.133849	0.003622	5.393945
264.271424	2.624375	1.947749	0.001612	12.127492	0.003624	5.391119
264.291426	2.624375	1.949208	0.001611	12.136578	0.003621	5.395158
264.311429	2.624375	1.951928	0.001609	12.153511	0.003616	5.402686
264.331430	2.624375	1.951297	0.001609	12.149582	0.003617	5.400939
264.351432	2.624375	1.952251	0.001608	12.155523	0.003616	5.403580
264.371434	2.624375	1.939427	0.001619	12.075674	0.003639	5.368084
264.391437	2.624375	1.944062	0.001615	12.104534	0.003631	5.380914
264.411438	2.624375	1.946264	0.001613	12.118250	0.003627	5.387011
264.431440	2.624375	1.943493	0.001616	12.100992	0.003632	5.379339
264.451442	2.624375	1.950839	0.001609	12.146730	0.003618	5.399671
264.471445	2.624456	1.944032	0.001615	12.104348	0.003631	5.380831
264.491446	2.624375	1.942295	0.001616	12.093532	0.003634	5.376023
264.511448	2.624456	1.943018	0.001616	12.098035	0.003633	5.378025
264.531450	2.624375	1.944560	0.001615	12.107639	0.003630	5.382294
264.551452	2.624375	1.941906	0.001617	12.091114	0.003635	5.374948
264.571455	2.624375	1.941206	0.001617	12.086753	0.003636	5.373009
264.591456	2.624456	1.949297	0.001611	12.137131	0.003621	5.395404
264.611458	2.624456	1.940654	0.001618	12.083317	0.003637	5.371482
264.631460	2.624456	1.942040	0.001617	12.091949	0.003635	5.375319
264.651463	2.624456	1.944880	0.001614	12.109632	0.003629	5.383180
264.671464	2.624456	1.953771	0.001607	12.164990	0.003613	5.407788
264.691466	2.624456	1.942446	0.001616	12.094476	0.003634	5.376442
264.711468	2.624456	1.946495	0.001613	12.119684	0.003626	5.387648
264.731471	2.624456	1.949464	0.001611	12.138172	0.003621	5.395867
264.751472	2.624456	1.944728	0.001615	12.108682	0.003630	5.382757
264.771474	2.624456	1.947970	0.001612	12.128869	0.003624	5.391731
264.791476	2.624456	1.943218	0.001616	12.099283	0.003632	5.378579
264.811479	2.624456	1.947231	0.001613	12.124267	0.003625	5.389686
264.831481	2.624456	1.944016	0.001615	12.104247	0.003631	5.380786
264.851482	2.624456	1.953325	0.001608	12.162211	0.003614	5.406553
264.871484	2.624456	1.956305	0.001605	12.180767	0.003608	5.414802
264.891486	2.624456	1.956328	0.001605	12.180909	0.003608	5.414865
264.911489	2.624456	1.954786	0.001606	12.171311	0.003611	5.410598
264.931490	2.624456	1.953883	0.001607	12.165688	0.003613	5.408099
264.951492	2.624456	1.953041	0.001608	12.160442	0.003614	5.405767
264.971494	2.624375	1.948127	0.001612	12.129844	0.003623	5.392165
264.991497	2.624375	1.954051	0.001607	12.166731	0.003612	5.408562
265.011498	2.624375	1.949337	0.001611	12.137381	0.003621	5.395515
265.031500	2.624375	1.955703	0.001605	12.177019	0.003609	5.413136
265.051502	2.624375	1.951708	0.001609	12.152145	0.003617	5.402078
265.071505	2.624456	1.943083	0.001616	12.098443	0.003633	5.378206
265.091506	2.624375	1.944412	0.001615	12.106713	0.003630	5.381882
265.111508	2.624375	1.945406	0.001614	12.112906	0.003628	5.384635
265.131510	2.624375	1.946259	0.001613	12.118217	0.003627	5.386996
265.151513	2.624375	1.949036	0.001611	12.135505	0.003621	5.394681
265.171515	2.624456	1.948236	0.001612	12.130523	0.003623	5.392467
265.191516	2.624375	1.941842	0.001617	12.090712	0.003635	5.374769
265.211518	2.624375	1.939029	0.001619	12.073196	0.003640	5.366983
265.231520	2.624375	1.942372	0.001616	12.094013	0.003634	5.376237
265.251523	2.624375	1.944415	0.001615	12.106733	0.003630	5.381891
265.271524	2.624375	1.944227	0.001615	12.105566	0.003630	5.381372
265.291526	2.624375	1.940516	0.001618	12.082455	0.003637	5.371099
265.311528	2.624375	1.942157	0.001617	12.092677	0.003634	5.375643
265.331531	2.624456	1.942840	0.001616	12.096926	0.003633	5.377532
265.351532	2.624456	1.937710	0.001620	12.064986	0.003643	5.363333
265.371534	2.624456	1.941209	0.001617	12.086770	0.003636	5.373017
265.391536	2.624456	1.945641	0.001614	12.114371	0.003628	5.385286
265.411539	2.624456	1.942495	0.001616	12.094777	0.003634	5.376576
265.431540	2.624456	1.938696	0.001620	12.071127	0.003641	5.366063
265.451542	2.624456	1.942030	0.001617	12.091884	0.003635	5.375290
265.471544	2.624456	1.941755	0.001617	12.090170	0.003635	5.374528
265.491547	2.624456	1.938578	0.001620	12.070388	0.003641	5.365734
265.511549	2.624456	1.943597	0.001616	12.101641	0.003632	5.379627
265.531550	2.624456	1.943141	0.001616	12.098804	0.003633	5.378367
265.551552	2.624456	1.942108	0.001617	12.092371	0.003634	5.375507
265.571554	2.624456	1.945653	0.001614	12.114442	0.003628	5.385318
265.591557	2.624456	1.947325	0.001612	12.124856	0.003625	5.389947
265.611558	2.624456	1.939977	0.001618	12.079101	0.003638	5.369608
265.631560	2.624456	1.940530	0.001618	12.082543	0.003637	5.371138
265.651562	2.624456	1.942693	0.001616	12.096009	0.003633	5.377124
265.671565	2.624456	1.944561	0.001615	12.107641	0.003630	5.382295
265.691566	2.624456	1.945750	0.001614	12.115047	0.003628	5.385587
265.711568	2.624456	1.939792	0.001619	12.077949	0.003639	5.369096
265.731570	2.624456	1.946158	0.001613	12.117585	0.003627	5.386715
265.751573	2.624456	1.943769	0.001615	12.102711	0.003631	5.380103
265.771574	2.624456	1.943250	0.001616	12.099481	0.003632	5.378667
265.791576	2.624456	1.946707	0.001613	12.121004	0.003626	5.388235
265.811578	2.624375	1.942084	0.001617	12.092220	0.003634	5.375440
265.831580	2.624375	1.941072	0.001617	12.085918	0.003636	5.372638
265.851583	2.624456	1.945427	0.001614	12.113037	0.003628	5.384694
265.871584	2.624375	1.939493	0.001619	12.076087	0.003639	5.368268
265.891586	2.624375	1.946018	0.001613	12.116717	0.003627	5.386329
265.911588	2.624375	1.945342	0.001614	12.112509	0.003628	5.384459
265.931591	2.624375	1.945714	0.001614	12.114822	0.003628	5.385487
265.951592	2.624375	1.945709	0.001614	12.114792	0.003628	5.385474
265.971594	2.624375	1.945506	0.001614	12.113530	0.003628	5.384913
265.991596	2.624375	1.940852	0.001618	12.084547	0.003637	5.372028
266.011599	2.624456	1.948633	0.001611	12.132995	0.003622	5.393565
266.031600	2.624456	1.948182	0.001612	12.130186	0.003623	5.392317
266.051602	2.624456	1.949965	0.001610	12.141293	0.003620	5.397254
266.071604	2.624456	1.941524	0.001617	12.088735	0.003636	5.373890
266.091607	2.624456	1.942259	0.001617	12.093307	0.003634	5.375923
266.111609	2.624456	1.942815	0.001616	12.096773	0.003633	5.377464
266.131610	2.624456	1.948693	0.001611	12.133370	0.003622	5.393732
266.151612	2.624456	1.945853	0.001614	12.115690	0.003628	5.385873
266.171614	2.624456	1.946249	0.001613	12.118151	0.003627	5.386967
266.191617	2.624456	1.951566	0.001609	12.151258	0.003617	5.401684
266.211618	2.624456	1.942188	0.001617	12.092869	0.003634	5.375728
266.231620	2.624456	1.941160	0.001618	12.086466	0.003636	5.372882
266.251622	2.624456	1.952706	0.001608	12.158356	0.003615	5.404840
266.271625	2.624456	1.945174	0.001614	12.111458	0.003629	5.383991
266.291626	2.624456	1.940549	0.001618	12.082660	0.003637	5.371190
266.311628	2.624456	1.940994	0.001618	12.085434	0.003637	5.372423
266.331630	2.624456	1.949374	0.001611	12.137613	0.003621	5.395618
266.351633	2.624456	1.941047	0.001618	12.085762	0.003636	5.372569
266.371634	2.624456	1.940693	0.001618	12.083558	0.003637	5.371589
266.391636	2.624456	1.944023	0.001615	12.104291	0.003631	5.380805
266.411638	2.624456	1.943283	0.001616	12.099689	0.003632	5.378760
266.431641	2.624375	1.942762	0.001616	12.096444	0.003633	5.377317
266.451643	2.624375	1.947070	0.001613	12.123262	0.003625	5.389239
266.471644	2.624375	1.949071	0.001611	12.135721	0.003621	5.394778
266.491646	2.624375	1.947784	0.001612	12.127714	0.003624	5.391218
266.511648	2.624375	1.944599	0.001615	12.107877	0.003630	5.382400
266.531651	2.624375	1.945626	0.001614	12.114275	0.003628	5.385244
266.551652	2.624375	1.940683	0.001618	12.083498	0.003637	5.371562
266.571654	2.624375	1.948643	0.001611	12.133061	0.003622	5.393595
266.591656	2.624375	1.950115	0.001610	12.142223	0.003619	5.397668
266.611659	2.624375	1.944042	0.001615	12.104414	0.003631	5.380860
266.631660	2.624375	1.945918	0.001614	12.116090	0.003627	5.386051
266.651662	2.624375	1.948365	0.001612	12.131330	0.003623	5.392826
266.671664	2.624375	1.949581	0.001611	12.138900	0.003620	5.396190
266.691667	2.624375	1.945816	0.001614	12.115460	0.003627	5.385771
266.711668	2.624375	1.947671	0.001612	12.127008	0.003624	5.390904
266.731670	2.624456	1.949163	0.001611	12.136299	0.003621	5.395034
266.751672	2.624456	1.941462	0.001617	12.088347	0.003636	5.373718
266.771675	2.624456	1.946278	0.001613	12.118332	0.003627	5.387047
266.791677	2.624456	1.952787	0.001608	12.158860	0.003615	5.405064
266.811678	2.624456	1.951674	0.001609	12.151931	0.003617	5.401983
266.831680	2.624456	1.945201	0.001614	12.111630	0.003629	5.384068
266.851682	2.624456	1.949519	0.001611	12.138511	0.003621	5.396018
266.871685	2.624456	1.942730	0.001616	12.096242	0.003633	5.377227
266.891686	2.624456	1.952977	0.001608	12.160045	0.003614	5.405590
266.911688	2.624456	1.940053	0.001618	12.079572	0.003638	5.369817
266.931690	2.624456	1.944009	0.001615	12.104208	0.003631	5.380769
266.951693	2.624456	1.944762	0.001615	12.108895	0.003630	5.382852
266.971694	2.624456	1.944859	0.001614	12.109498	0.003629	5.383120
266.991696	2.624456	1.943057	0.001616	12.098279	0.003633	5.378133
267.011698	2.624456	1.943084	0.001616	12.098448	0.003633	5.378208
267.031701	2.624456	1.940639	0.001618	12.083224	0.003637	5.371441
267.051702	2.624375	1.934014	0.001623	12.041976	0.003649	5.353104
267.071704	2.624456	1.942344	0.001617	12.093838	0.003634	5.376159
267.091706	2.624456	1.938355	0.001620	12.069000	0.003641	5.365117
267.111708	2.624375	1.939080	0.001619	12.073514	0.003640	5.367124
267.131711	2.624375	1.941603	0.001617	12.089223	0.003635	5.374107
267.151712	2.624375	1.944152	0.001615	12.105098	0.003630	5.381164
267.171714	2.624456	1.936842	0.001621	12.059579	0.003644	5.360930
267.191716	2.624456	1.941175	0.001618	12.086562	0.003636	5.372924
267.211719	2.624456	1.938524	0.001620	12.070056	0.003641	5.365587
267.231720	2.624456	1.944433	0.001615	12.106848	0.003630	5.381942
267.251722	2.624456	1.937878	0.001620	12.066035	0.003642	5.363799
267.271724	2.624456	1.940629	0.001618	12.083161	0.003637	5.371413
267.291727	2.624456	1.941274	0.001617	12.087175	0.003636	5.373197
267.311728	2.624456	1.933130	0.001624	12.036468	0.003651	5.350656
267.331730	2.624456	1.938818	0.001619	12.071885	0.003641	5.366400
267.351732	2.624456	1.940396	0.001618	12.081710	0.003638	5.370768
267.371735	2.624456	1.942427	0.001616	12.094356	0.003634	5.376389
267.391737	2.624456	1.942210	0.001617	12.093006	0.003634	5.375789
267.411738	2.624456	1.940004	0.001618	12.079268	0.003638	5.369682
267.431740	2.624456	1.942442	0.001616	12.094449	0.003634	5.376430
267.451742	2.624456	1.947586	0.001612	12.126479	0.003624	5.390669
267.471745	2.624456	1.943350	0.001616	12.100102	0.003632	5.378943
267.491746	2.624456	1.949031	0.001611	12.135472	0.003622	5.394667
267.511748	2.624456	1.940478	0.001618	12.082222	0.003637	5.370995
267.531750	2.624456	1.947818	0.001612	12.127922	0.003624	5.391310
267.551753	2.624456	1.943669	0.001615	12.102087	0.003632	5.379826
267.571754	2.624456	1.941123	0.001618	12.086236	0.003636	5.372779
267.591756	2.624456	1.945058	0.001614	12.110735	0.003629	5.383670
267.611758	2.624456	1.944805	0.001615	12.109161	0.003629	5.382970
267.631761	2.624456	1.942475	0.001616	12.094657	0.003634	5.376523
267.651762	2.624456	1.944197	0.001615	12.105375	0.003631	5.381287
267.671764	2.624456	1.946702	0.001613	12.120977	0.003626	5.388223
267.691766	2.624456	1.943189	0.001616	12.099103	0.003632	5.378499
267.711769	2.624456	1.948051	0.001612	12.129376	0.003624	5.391957
267.731771	2.624456	1.946898	0.001613	12.122195	0.003626	5.388764
267.751772	2.624456	1.951407	0.001609	12.150267	0.003617	5.401243
267.771774	2.624456	1.949286	0.001611	12.137063	0.003621	5.395374
267.791776	2.624456	1.945552	0.001614	12.113812	0.003628	5.385038
267.811779	2.624456	1.946180	0.001613	12.117721	0.003627	5.386776
267.831780	2.624456	1.944901	0.001614	12.109763	0.003629	5.383238
267.851782	2.624456	1.948108	0.001612	12.129729	0.003623	5.392114
267.871784	2.624456	1.949850	0.001610	12.140575	0.003620	5.396935
267.891787	2.624456	1.950456	0.001610	12.144348	0.003619	5.398612
267.911788	2.624456	1.948434	0.001612	12.131760	0.003623	5.393017
267.931790	2.624456	1.947278	0.001613	12.124557	0.003625	5.389815
267.951792	2.624456	1.948446	0.001612	12.131834	0.003623	5.393049
267.971795	2.624456	1.944010	0.001615	12.104214	0.003631	5.380771
267.991796	2.624456	1.950481	0.001610	12.144507	0.003619	5.398683
268.011798	2.624456	1.954724	0.001606	12.170919	0.003611	5.410424
268.031800	2.624456	1.952127	0.001609	12.154751	0.003616	5.403237
268.051802	2.624456	1.936956	0.001621	12.060294	0.003644	5.361247
268.071805	2.624456	1.941786	0.001617	12.090367	0.003635	5.374616
268.091806	2.624456	1.943852	0.001615	12.103226	0.003631	5.380332
268.111808	2.624456	1.945405	0.001614	12.112898	0.003628	5.384632
268.131810	2.624456	1.943856	0.001615	12.103253	0.003631	5.380344
268.151813	2.624456	1.943432	0.001616	12.100611	0.003632	5.379170
268.171814	2.624456	1.932937	0.001624	12.035266	0.003651	5.350121
268.191816	2.624456	1.938592	0.001620	12.070475	0.003641	5.365773
268.211818	2.624375	1.938231	0.001620	12.068233	0.003641	5.364776
268.231821	2.624456	1.938407	0.001620	12.069325	0.003641	5.365262
268.251822	2.624456	1.947025	0.001613	12.122986	0.003625	5.389116
268.271824	2.624456	1.938881	0.001619	12.072277	0.003640	5.366574
268.291826	2.624456	1.941864	0.001617	12.090851	0.003635	5.374831
268.311829	2.624456	1.938122	0.001620	12.067554	0.003642	5.364475
268.331831	2.624456	1.947966	0.001612	12.128845	0.003624	5.391720
268.351832	2.624456	1.940107	0.001618	12.079909	0.003638	5.369967
268.371834	2.624456	1.939150	0.001619	12.073955	0.003640	5.367320
268.391836	2.624456	1.938641	0.001620	12.070782	0.003641	5.365909
268.411839	2.624456	1.936986	0.001621	12.060480	0.003644	5.361330
268.431840	2.624456	1.939482	0.001619	12.076016	0.003639	5.368236
268.451842	2.624456	1.940166	0.001618	12.080279	0.003638	5.370131
268.471844	2.624456	1.945055	0.001614	12.110719	0.003629	5.383663
268.491847	2.624456	1.935878	0.001622	12.053578	0.003646	5.358262
268.511848	2.624456	1.942273	0.001617	12.093400	0.003634	5.375964
268.531850	2.624456	1.939057	0.001619	12.073372	0.003640	5.367061
268.551852	2.624456	1.945796	0.001614	12.115334	0.003628	5.385715
268.571855	2.624456	1.948416	0.001612	12.131645	0.003623	5.392965
268.591856	2.624456	1.946592	0.001613	12.120287	0.003626	5.387916
268.611858	2.624375	1.952420	0.001608	12.156577	0.003615	5.404049
268.631860	2.624456	1.950814	0.001610	12.146579	0.003618	5.399604
268.651863	2.624456	1.946566	0.001613	12.120125	0.003626	5.387844
268.671865	2.624456	1.953620	0.001607	12.164051	0.003613	5.407371
268.691866	2.624375	1.950489	0.001610	12.144556	0.003619	5.398705
268.711868	2.624375	1.950746	0.001610	12.146152	0.003618	5.399414
268.731870	2.624375	1.947684	0.001612	12.127090	0.003624	5.390940
268.751873	2.624456	1.951663	0.001609	12.151863	0.003617	5.401953
268.771874	2.624375	1.953700	0.001607	12.164549	0.003613	5.407592
268.791876	2.624456	1.955435	0.001606	12.175346	0.003610	5.412392
268.811878	2.624456	1.952844	0.001608	12.159219	0.003615	5.405223
268.831881	2.624456	1.957143	0.001604	12.185982	0.003607	5.417120
268.851882	2.624456	1.950180	0.001610	12.142629	0.003620	5.397848
268.871884	2.624456	1.952752	0.001608	12.158647	0.003615	5.404969
268.891886	2.624456	1.951664	0.001609	12.151871	0.003617	5.401957
268.911889	2.624456	1.953831	0.001607	12.165359	0.003613	5.407953
268.931890	2.624456	1.950578	0.001610	12.145106	0.003619	5.398949
268.951892	2.624456	1.951013	0.001609	12.147819	0.003618	5.400155
268.971894	2.624456	1.950656	0.001610	12.145596	0.003619	5.399167
268.991897	2.624456	1.951872	0.001609	12.153166	0.003616	5.402532
269.011899	2.624456	1.952017	0.001609	12.154069	0.003616	5.402934
269.031900	2.624456	1.952209	0.001608	12.155266	0.003616	5.403466
269.051902	2.624456	1.940651	0.001618	12.083298	0.003637	5.371474
269.071904	2.624456	1.941636	0.001617	12.089433	0.003635	5.374201
269.091907	2.624456	1.949079	0.001611	12.135774	0.003622	5.394801
269.111908	2.624456	1.942623	0.001616	12.095579	0.003634	5.376933
269.131910	2.624456	1.939422	0.001619	12.075647	0.003639	5.368072
269.151912	2.624456	1.943443	0.001616	12.100682	0.003632	5.379201
269.171915	2.624456	1.938312	0.001620	12.068737	0.003641	5.365000
269.191916	2.624456	1.942202	0.001617	12.092957	0.003634	5.375767
269.211918	2.624456	1.936270	0.001622	12.056020	0.003645	5.359347
269.231920	2.624375	1.935723	0.001622	12.052615	0.003646	5.357834
269.251923	2.624456	1.940919	0.001618	12.084966	0.003637	5.372215
269.271924	2.624456	1.942521	0.001616	12.094944	0.003634	5.376651
269.291926	2.624375	1.943482	0.001616	12.100926	0.003632	5.379310
269.311928	2.624375	1.947174	0.001612	12.123914	0.003625	5.389529
269.331930	2.624456	1.939829	0.001619	12.078182	0.003639	5.369199
269.351933	2.624456	1.942317	0.001617	12.093669	0.003634	5.376083
269.371934	2.624456	1.949558	0.001611	12.138755	0.003621	5.396126
269.391936	2.624456	1.939485	0.001619	12.076038	0.003639	5.368246
269.411938	2.624456	1.940692	0.001618	12.083550	0.003637	5.371585
269.431941	2.624456	1.946474	0.001613	12.119553	0.003626	5.387590
269.451942	2.624456	1.943996	0.001615	12.104126	0.003631	5.380732
269.471944	2.624456	1.938597	0.001620	12.070511	0.003641	5.365789
269.491946	2.624456	1.937785	0.001620	12.065452	0.003642	5.363540
269.511949	2.624456	1.941304	0.001617	12.087361	0.003636	5.373280
269.531950	2.624456	1.951239	0.001609	12.149226	0.003618	5.400781
269.551952	2.624375	1.950603	0.001610	12.145262	0.003619	5.399019
269.571954	2.624456	1.945263	0.001614	12.112013	0.003629	5.384238
269.591957	2.624456	1.940767	0.001618	12.084021	0.003637	5.371795
269.611959	2.624456	1.945947	0.001614	12.116271	0.003627	5.386131
269.631960	2.624375	1.943958	0.001615	12.103891	0.003631	5.380628
269.651962	2.624456	1.944311	0.001615	12.106089	0.003630	5.381605
269.671964	2.624375	1.946943	0.001613	12.122474	0.003625	5.388889
269.691967	2.624375	1.944416	0.001615	12.106738	0.003630	5.381893
269.711968	2.624456	1.948856	0.001611	12.134383	0.003622	5.394182
269.731970	2.624375	1.945319	0.001614	12.112364	0.003628	5.384394
269.751972	2.624456	1.942702	0.001616	12.096067	0.003633	5.377150
269.771975	2.624375	1.943866	0.001615	12.103316	0.003631	5.380372
269.791976	2.624375	1.946824	0.001613	12.121735	0.003626	5.388560
269.811978	2.624456	1.951185	0.001609	12.148887	0.003618	5.400630
269.831980	2.624456	1.945290	0.001614	12.112183	0.003629	5.384314
269.851983	2.624456	1.949227	0.001611	12.136693	0.003621	5.395210
269.871984	2.624456	1.949217	0.001611	12.136633	0.003621	5.395183
269.891986	2.624456	1.948479	0.001612	12.132039	0.003623	5.393141
269.911988	2.624456	1.952168	0.001608	12.155008	0.003616	5.403351
269.931991	2.624456	1.947031	0.001613	12.123022	0.003625	5.389132
269.951993	2.624456	1.952338	0.001608	12.156068	0.003616	5.403822
269.971994	2.624456	1.942557	0.001616	12.095166	0.003634	5.376749
269.991996	2.624456	1.952162	0.001608	12.154967	0.003616	5.403333
270.011998	2.624456	1.946096	0.001613	12.117199	0.003627	5.386543
270.032001	2.624456	1.937453	0.001621	12.063385	0.003643	5.362621
270.052002	2.624456	1.941151	0.001618	12.086414	0.003636	5.372858
270.072004	2.624456	1.951635	0.001609	12.151690	0.003617	5.401876
270.092006	2.624456	1.947330	0.001612	12.124886	0.003625	5.389961
270.112009	2.624456	1.948746	0.001611	12.133704	0.003622	5.393881
270.132010	2.624456	1.953556	0.001607	12.163651	0.003613	5.407193
270.152012	2.624456	1.943658	0.001615	12.102021	0.003632	5.379796
270.172014	2.624375	1.950437	0.001610	12.144230	0.003619	5.398560
270.192017	2.624375	1.945999	0.001613	12.116596	0.003627	5.386276
270.212018	2.624375	1.947377	0.001612	12.125176	0.003625	5.390090
270.232020	2.624456	1.950139	0.001610	12.142371	0.003620	5.397734
270.252022	2.624375	1.944108	0.001615	12.104824	0.003631	5.381043
270.272025	2.624375	1.936682	0.001621	12.058583	0.003644	5.360487
270.292027	2.624456	1.941333	0.001617	12.087542	0.003636	5.373360
270.312028	2.624456	1.945896	0.001614	12.115956	0.003627	5.385991
270.332030	2.624456	1.944140	0.001615	12.105022	0.003631	5.381130
270.352032	2.624456	1.941930	0.001617	12.091259	0.003635	5.375012
270.372035	2.624456	1.945463	0.001614	12.113262	0.003628	5.384793
270.392036	2.624456	1.947991	0.001612	12.128998	0.003624	5.391789
270.412038	2.624456	1.951889	0.001609	12.153273	0.003616	5.402580
270.432040	2.624456	1.955369	0.001606	12.174936	0.003610	5.412210
270.452043	2.624456	1.949430	0.001611	12.137958	0.003621	5.395772
270.472044	2.624456	1.954317	0.001607	12.168387	0.003612	5.409299
270.492046	2.624456	1.947333	0.001612	12.124902	0.003625	5.389968
270.512048	2.624456	1.948209	0.001612	12.130356	0.003623	5.392392
270.532051	2.624456	1.949960	0.001610	12.141257	0.003620	5.397238
270.552052	2.624375	1.949665	0.001610	12.139423	0.003620	5.396423
270.572054	2.624456	1.949499	0.001611	12.138391	0.003621	5.395964
270.592056	2.624456	1.950062	0.001610	12.141898	0.003620	5.397523
270.612058	2.624375	1.947136	0.001613	12.123679	0.003625	5.389424
270.632061	2.624375	1.954487	0.001606	12.169449	0.003611	5.409771
270.652062	2.624456	1.951141	0.001609	12.148610	0.003618	5.400507
270.672064	2.624456	1.946812	0.001613	12.121661	0.003626	5.388527
270.692066	2.624456	1.947625	0.001612	12.126723	0.003624	5.390777
270.712069	2.624456	1.947062	0.001613	12.123216	0.003625	5.389218
270.732070	2.624456	1.945514	0.001614	12.113579	0.003628	5.384935
270.752072	2.624456	1.947562	0.001612	12.126331	0.003624	5.390603
270.772074	2.624456	1.955344	0.001606	12.174785	0.003610	5.412143
270.792077	2.624456	1.949103	0.001611	12.135924	0.003622	5.394868
270.812078	2.624456	1.953314	0.001608	12.162145	0.003614	5.406524
270.832080	2.624456	1.952000	0.001609	12.153962	0.003616	5.402886
270.852082	2.624456	1.950343	0.001610	12.143647	0.003619	5.398301
270.872085	2.624456	1.949129	0.001611	12.136083	0.003622	5.394938
270.892087	2.624456	1.955331	0.001606	12.174700	0.003610	5.412105
270.912088	2.624456	1.952169	0.001608	12.155014	0.003616	5.403354
270.932090	2.624375	1.949658	0.001610	12.139382	0.003620	5.396405
270.952092	2.624456	1.955507	0.001606	12.175801	0.003610	5.412594
270.972095	2.624375	1.945663	0.001614	12.114507	0.003628	5.385347
270.992096	2.624456	1.946139	0.001613	12.117470	0.003627	5.386664
271.012098	2.624456	1.947298	0.001612	12.124683	0.003625	5.389871
271.032100	2.624456	1.950601	0.001610	12.145249	0.003619	5.399013
271.052103	2.624456	1.949852	0.001610	12.140589	0.003620	5.396941
271.072104	2.624456	1.953869	0.001607	12.165597	0.003613	5.408059
271.092106	2.624456	1.948195	0.001612	12.130268	0.003623	5.392353
271.112108	2.624456	1.950712	0.001610	12.145944	0.003619	5.399322
271.132111	2.624456	1.947000	0.001613	12.122830	0.003625	5.389047
271.152112	2.624456	1.948319	0.001612	12.131040	0.003623	5.392697
271.172114	2.624456	1.950505	0.001610	12.144652	0.003619	5.398747
271.192116	2.624456	1.952757	0.001608	12.158677	0.003615	5.404982
271.212119	2.624456	1.951698	0.001609	12.152079	0.003617	5.402049
271.232121	2.624456	1.949663	0.001611	12.139412	0.003621	5.396418
271.252122	2.624456	1.945973	0.001614	12.116432	0.003627	5.386203
271.272124	2.624456	1.946645	0.001613	12.120618	0.003626	5.388063
271.292126	2.624375	1.946369	0.001613	12.118901	0.003626	5.387300
271.312129	2.624456	1.944627	0.001615	12.108055	0.003630	5.382479
271.332130	2.624375	1.943682	0.001615	12.102172	0.003631	5.379863
271.352132	2.624375	1.955280	0.001606	12.174385	0.003610	5.411965
271.372134	2.624456	1.951949	0.001609	12.153642	0.003616	5.402744
271.392137	2.624456	1.945863	0.001614	12.115753	0.003628	5.385901
271.412138	2.624456	1.948268	0.001612	12.130725	0.003623	5.392557
271.432140	2.624456	1.948270	0.001612	12.130736	0.003623	5.392561
271.452142	2.624456	1.949245	0.001611	12.136808	0.003621	5.395261
271.472145	2.624456	1.948203	0.001612	12.130323	0.003623	5.392378
271.492146	2.624456	1.950820	0.001610	12.146615	0.003618	5.399620
271.512148	2.624456	1.944047	0.001615	12.104444	0.003631	5.380874
271.532150	2.624456	1.941431	0.001617	12.088152	0.003636	5.373631
271.552153	2.624456	1.950750	0.001610	12.146179	0.003619	5.399426
271.572155	2.624456	1.946657	0.001613	12.120695	0.003626	5.388098
271.592156	2.624456	1.946906	0.001613	12.122244	0.003626	5.388786
271.612158	2.624456	1.948056	0.001612	12.129406	0.003624	5.391970
271.632160	2.624456	1.948076	0.001612	12.129529	0.003623	5.392025
271.652163	2.624456	1.947029	0.001613	12.123008	0.003625	5.389126
271.672164	2.624375	1.949927	0.001610	12.141057	0.003620	5.397149
271.692166	2.624456	1.946321	0.001613	12.118600	0.003627	5.387167
271.712168	2.624456	1.938312	0.001620	12.068737	0.003641	5.365000
271.732171	2.624375	1.946510	0.001613	12.119777	0.003626	5.387690
271.752172	2.624456	1.945614	0.001614	12.114201	0.003628	5.385211
271.772174	2.624456	1.945346	0.001614	12.112528	0.003628	5.384467
271.792176	2.624456	1.944087	0.001615	12.104690	0.003631	5.380983
271.812179	2.624456	1.945864	0.001614	12.115759	0.003628	5.385903
271.832180	2.624456	1.946027	0.001614	12.116774	0.003627	5.386355
271.852182	2.624456	1.948498	0.001612	12.132154	0.003623	5.393192
271.872184	2.624456	1.945710	0.001614	12.114798	0.003628	5.385476
271.892186	2.624456	1.946859	0.001613	12.121954	0.003626	5.388657
271.912189	2.624456	1.952410	0.001608	12.156514	0.003615	5.404021
271.932190	2.624456	1.956923	0.001605	12.184613	0.003607	5.416512
271.952192	2.624456	1.949534	0.001611	12.138610	0.003621	5.396061
271.972194	2.624456	1.947101	0.001613	12.123460	0.003625	5.389327
271.992197	2.624456	1.947051	0.001613	12.123147	0.003625	5.389188
272.012198	2.624456	1.945903	0.001614	12.115997	0.003627	5.386009
272.032200	2.624456	1.943416	0.001616	12.100515	0.003632	5.379127
272.052202	2.624456	1.948201	0.001612	12.130309	0.003623	5.392372
272.072205	2.624456	1.941984	0.001617	12.091596	0.003635	5.375162
272.092206	2.624456	1.939121	0.001619	12.073769	0.003640	5.367237
272.112208	2.624456	1.946947	0.001613	12.122501	0.003626	5.388901
272.132210	2.624456	1.945154	0.001614	12.111337	0.003629	5.383938
272.152213	2.624456	1.946171	0.001613	12.117669	0.003627	5.386753
272.172215	2.624456	1.943277	0.001616	12.099648	0.003632	5.378741
272.192216	2.624456	1.939400	0.001619	12.075510	0.003639	5.368011
272.212218	2.624456	1.948263	0.001612	12.130692	0.003623	5.392542
272.232220	2.624456	1.942175	0.001617	12.092787	0.003634	5.375692
272.252223	2.624456	1.943788	0.001615	12.102831	0.003631	5.380157
272.272224	2.624456	1.943258	0.001616	12.099530	0.003632	5.378689
272.292226	2.624456	1.948414	0.001612	12.131634	0.003623	5.392961
272.312228	2.624456	1.943703	0.001615	12.102303	0.003632	5.379922
272.332231	2.624456	1.945482	0.001614	12.113380	0.003628	5.384846
272.352232	2.624375	1.948353	0.001612	12.131251	0.003623	5.392790
272.372234	2.624375	1.940018	0.001618	12.079356	0.003638	5.369721
272.392236	2.624456	1.947495	0.001612	12.125913	0.003625	5.390417
272.412239	2.624456	1.948235	0.001612	12.130517	0.003623	5.392464
272.432240	2.624456	1.947027	0.001613	12.122997	0.003625	5.389121
272.452242	2.624456	1.952426	0.001608	12.156615	0.003615	5.404066
272.472244	2.624456	1.946100	0.001613	12.117229	0.003627	5.386557
272.492247	2.624456	1.947994	0.001612	12.129020	0.003624	5.391798
272.512249	2.624456	1.945548	0.001614	12.113787	0.003628	5.385027
272.532250	2.624456	1.952063	0.001609	12.154351	0.003616	5.403059
272.552252	2.624456	1.945088	0.001614	12.110924	0.003629	5.383754
272.572254	2.624456	1.947123	0.001613	12.123596	0.003625	5.389388
272.592257	2.624456	1.951403	0.001609	12.150247	0.003617	5.401235
272.612258	2.624456	1.946461	0.001613	12.119474	0.003626	5.387555
272.632260	2.624456	1.943604	0.001616	12.101684	0.003632	5.379647
272.652262	2.624456	1.949865	0.001610	12.140666	0.003620	5.396975
272.672265	2.624375	1.947207	0.001612	12.124117	0.003625	5.389619
272.692266	2.624375	1.951721	0.001609	12.152224	0.003617	5.402114
272.712268	2.624456	1.952109	0.001609	12.154639	0.003616	5.403187
272.732270	2.624375	1.954852	0.001606	12.171722	0.003611	5.410781
272.752273	2.624375	1.951567	0.001609	12.151263	0.003617	5.401686
272.772274	2.624456	1.954988	0.001606	12.172565	0.003611	5.411156
272.792276	2.624456	1.943835	0.001615	12.103124	0.003631	5.380287
272.812278	2.624456	1.942022	0.001617	12.091837	0.003635	5.375269
272.832280	2.624456	1.945532	0.001614	12.113692	0.003628	5.384984
272.852283	2.624456	1.942104	0.001617	12.092343	0.003634	5.375494
272.872284	2.624456	1.950730	0.001610	12.146053	0.003619	5.399370
272.892286	2.624456	1.946879	0.001613	12.122077	0.003626	5.388712
272.912288	2.624456	1.946692	0.001613	12.120911	0.003626	5.388194
272.932291	2.624456	1.943486	0.001616	12.100951	0.003632	5.379321
272.952292	2.624456	1.949751	0.001610	12.139957	0.003620	5.396660
272.972294	2.624456	1.947358	0.001612	12.125058	0.003625	5.390037
272.992296	2.624456	1.946277	0.001613	12.118329	0.003627	5.387046
273.012299	2.624456	1.944122	0.001615	12.104912	0.003631	5.381082
273.032300	2.624375	1.949497	0.001611	12.138377	0.003621	5.395958
273.052302	2.624456	1.945327	0.001614	12.112413	0.003629	5.384416
273.072304	2.624375	1.943166	0.001616	12.098955	0.003632	5.378433
273.092307	2.624375	1.946152	0.001613	12.117549	0.003627	5.386699
273.112309	2.624375	1.946070	0.001613	12.117040	0.003627	5.386473
273.132310	2.624375	1.943165	0.001616	12.098952	0.003632	5.378432
273.152312	2.624375	1.945419	0.001614	12.112988	0.003628	5.384672
273.172314	2.624375	1.945240	0.001614	12.111868	0.003628	5.384174
273.192317	2.624456	1.943023	0.001616	12.098068	0.003633	5.378039
273.212318	2.624456	1.944065	0.001615	12.104553	0.003631	5.380922
273.232320	2.624375	1.948260	0.001612	12.130676	0.003623	5.392535
273.252322	2.624456	1.945755	0.001614	12.115080	0.003628	5.385601
273.272325	2.624375	1.945262	0.001614	12.112008	0.003628	5.384236
273.292326	2.624375	1.942633	0.001616	12.095640	0.003633	5.376960
273.312328	2.624456	1.947643	0.001612	12.126832	0.003624	5.390826
273.332330	2.624456	1.948899	0.001611	12.134651	0.003622	5.394302
273.352333	2.624456	1.948011	0.001612	12.129124	0.003624	5.391845
273.372334	2.624456	1.937691	0.001620	12.064866	0.003643	5.363280
273.392336	2.624456	1.943550	0.001616	12.101350	0.003632	5.379498
273.412338	2.624456	1.945673	0.001614	12.114565	0.003628	5.385373
273.432341	2.624456	1.951637	0.001609	12.151698	0.003617	5.401880
273.452343	2.624456	1.949086	0.001611	12.135820	0.003622	5.394821
273.472344	2.624456	1.943415	0.001616	12.100507	0.003632	5.379123
273.492346	2.624456	1.952125	0.001609	12.154740	0.003616	5.403232
273.512348	2.624456	1.955548	0.001606	12.176050	0.003610	5.412705
273.532351	2.624456	1.951526	0.001609	12.151011	0.003617	5.401574
273.552352	2.624456	1.949617	0.001611	12.139122	0.003621	5.396289
273.572354	2.624375	1.947609	0.001612	12.126619	0.003624	5.390731
273.592356	2.624456	1.952894	0.001608	12.159531	0.003615	5.405362
273.612359	2.624375	1.948662	0.001611	12.133175	0.003622	5.393646
273.632360	2.624375	1.952487	0.001608	12.156996	0.003615	5.404235
273.652362	2.624375	1.949311	0.001611	12.137216	0.003621	5.395442
273.672364	2.624375	1.943939	0.001615	12.103768	0.003631	5.380573
273.692367	2.624375	1.949151	0.001611	12.136225	0.003621	5.395001
273.712368	2.624456	1.944797	0.001615	12.109112	0.003630	5.382948
273.732370	2.624456	1.949140	0.001611	12.136157	0.003622	5.394971
273.752372	2.624456	1.951049	0.001609	12.148038	0.003618	5.400253
273.772375	2.624456	1.949041	0.001611	12.135538	0.003622	5.394696
273.792377	2.624456	1.947779	0.001612	12.127681	0.003624	5.391203
273.812378	2.624456	1.945546	0.001614	12.113779	0.003628	5.385023
273.832380	2.624456	1.950882	0.001610	12.147003	0.003618	5.399793
273.852382	2.624456	1.938527	0.001620	12.070075	0.003641	5.365595
273.872385	2.624456	1.942196	0.001617	12.092918	0.003634	5.375750
273.892386	2.624456	1.938355	0.001620	12.069002	0.003641	5.365118
273.912388	2.624456	1.938091	0.001620	12.067357	0.003642	5.364387
273.932390	2.624456	1.936324	0.001621	12.056357	0.003645	5.359497
273.952393	2.624456	1.939895	0.001619	12.078592	0.003639	5.369382
273.972394	2.624456	1.946499	0.001613	12.119712	0.003626	5.387661
273.992396	2.624456	1.937312	0.001621	12.062509	0.003643	5.362232
274.012398	2.624456	1.937209	0.001621	12.061865	0.003643	5.361946
274.032401	2.624456	1.943264	0.001616	12.099565	0.003632	5.378705
274.052402	2.624456	1.941692	0.001617	12.089778	0.003635	5.374354
274.072404	2.624456	1.946004	0.001614	12.116626	0.003627	5.386289
274.092406	2.624456	1.940458	0.001618	12.082096	0.003637	5.370939
274.112408	2.624456	1.944808	0.001615	12.109183	0.003629	5.382980
274.132411	2.624456	1.939859	0.001619	12.078365	0.003639	5.369280
274.152412	2.624456	1.942537	0.001616	12.095043	0.003634	5.376694
274.172414	2.624456	1.938615	0.001620	12.070623	0.003641	5.365839
274.192416	2.624456	1.937215	0.001621	12.061906	0.003643	5.361964
274.212419	2.624456	1.941013	0.001618	12.085554	0.003636	5.372476
274.232420	2.624456	1.946694	0.001613	12.120927	0.003626	5.388201
274.252422	2.624456	1.937874	0.001620	12.066005	0.003642	5.363786
274.272424	2.624456	1.938194	0.001620	12.067998	0.003642	5.364672
274.292427	2.624456	1.944571	0.001615	12.107707	0.003630	5.382324
274.312428	2.624375	1.945138	0.001614	12.111239	0.003629	5.383894
274.332430	2.624456	1.941047	0.001618	12.085762	0.003636	5.372569
274.352432	2.624375	1.936093	0.001622	12.054920	0.003645	5.358858
274.372435	2.624375	1.938097	0.001620	12.067393	0.003642	5.364403
274.392437	2.624375	1.941369	0.001617	12.087772	0.003636	5.373462
274.412438	2.624375	1.934970	0.001622	12.047928	0.003647	5.355750
274.432440	2.624456	1.933566	0.001624	12.039187	0.003650	5.351864
274.452442	2.624456	1.941923	0.001617	12.091218	0.003635	5.374994
274.472445	2.624456	1.936593	0.001621	12.058033	0.003645	5.360242
274.492446	2.624456	1.941350	0.001617	12.087651	0.003636	5.373409
274.512448	2.624456	1.938673	0.001620	12.070984	0.003641	5.366000
274.532450	2.624456	1.939132	0.001619	12.073840	0.003640	5.367269
274.552453	2.624456	1.940060	0.001618	12.079619	0.003638	5.369838
274.572454	2.624456	1.938953	0.001619	12.072728	0.003640	5.366775
274.592456	2.624456	1.940494	0.001618	12.082318	0.003637	5.371038
274.612458	2.624456	1.943057	0.001616	12.098281	0.003633	5.378134
274.632461	2.624456	1.936117	0.001622	12.055070	0.003645	5.358925
274.652462	2.624456	1.942163	0.001617	12.092713	0.003634	5.375659
274.672464	2.624456	1.941662	0.001617	12.089592	0.003635	5.374271
274.692466	2.624456	1.937668	0.001620	12.064723	0.003643	5.363216
274.712469	2.624456	1.944937	0.001614	12.109985	0.003629	5.383337
274.732471	2.624456	1.941276	0.001617	12.087188	0.003636	5.373203
274.752472	2.624456	1.941721	0.001617	12.089962	0.003635	5.374436
274.772474	2.624375	1.945184	0.001614	12.111521	0.003629	5.384019
274.792476	2.624456	1.942890	0.001616	12.097241	0.003633	5.377672
274.812479	2.624456	1.941380	0.001617	12.087840	0.003636	5.373492
274.832480	2.624456	1.949085	0.001611	12.135812	0.003622	5.394818
274.852482	2.624456	1.952703	0.001608	12.158337	0.003615	5.404831
274.872484	2.624456	1.946627	0.001613	12.120506	0.003626	5.388014
274.892487	2.624456	1.948149	0.001612	12.129981	0.003623	5.392226
274.912488	2.624456	1.949720	0.001611	12.139765	0.003620	5.396575
274.932490	2.624456	1.946813	0.001613	12.121666	0.003626	5.388530
274.952492	2.624456	1.951578	0.001609	12.151332	0.003617	5.401717
274.972495	2.624456	1.941756	0.001617	12.090181	0.003635	5.374533
274.992496	2.624456	1.938854	0.001619	12.072110	0.003640	5.366500
275.012498	2.624456	1.944049	0.001615	12.104458	0.003631	5.380880
275.032500	2.624456	1.947311	0.001612	12.124765	0.003625	5.389907
275.052503	2.624456	1.945470	0.001614	12.113303	0.003628	5.384812
275.072505	2.624456	1.942833	0.001616	12.096885	0.003633	5.377513
275.092506	2.624456	1.949815	0.001610	12.140356	0.003620	5.396838
275.112508	2.624456	1.945688	0.001614	12.114661	0.003628	5.385415
275.132510	2.624456	1.942504	0.001616	12.094837	0.003634	5.376603
275.152513	2.624375	1.949333	0.001611	12.137359	0.003621	5.395505
275.172514	2.624375	1.940302	0.001618	12.081125	0.003638	5.370507
275.192516	2.624456	1.943163	0.001616	12.098938	0.003633	5.378426
275.212518	2.624375	1.943099	0.001616	12.098539	0.003632	5.378248
275.232521	2.624375	1.944118	0.001615	12.104882	0.003631	5.381068
275.252522	2.624456	1.947029	0.001613	12.123008	0.003625	5.389126
275.272524	2.624375	1.943363	0.001616	12.100181	0.003632	5.378979
275.292526	2.624375	1.945573	0.001614	12.113944	0.003628	5.385096
275.312529	2.624456	1.946263	0.001613	12.118239	0.003627	5.387006
275.332530	2.624456	1.950002	0.001610	12.141520	0.003620	5.397355
275.352532	2.624456	1.957042	0.001605	12.185355	0.003607	5.416842
275.372534	2.624456	1.947019	0.001613	12.122950	0.003625	5.389100
275.392536	2.624456	1.950592	0.001610	12.145196	0.003619	5.398990
275.412539	2.624456	1.943306	0.001616	12.099831	0.003632	5.378823
275.432540	2.624456	1.947317	0.001612	12.124801	0.003625	5.389923
275.452542	2.624456	1.949122	0.001611	12.136045	0.003622	5.394921
275.472544	2.624456	1.945525	0.001614	12.113648	0.003628	5.384965
275.492547	2.624456	1.945686	0.001614	12.114650	0.003628	5.385410
275.512548	2.624456	1.950066	0.001610	12.141917	0.003620	5.397532
275.532550	2.624456	1.949960	0.001610	12.141262	0.003620	5.397241
275.552552	2.624456	1.947391	0.001612	12.125266	0.003625	5.390130
275.572555	2.624456	1.946679	0.001613	12.120831	0.003626	5.388158
275.592556	2.624456	1.948957	0.001611	12.135015	0.003622	5.394464
275.612558	2.624456	1.946301	0.001613	12.118474	0.003627	5.387111
275.632560	2.624456	1.944899	0.001614	12.109749	0.003629	5.383232
275.652563	2.624456	1.943741	0.001615	12.102536	0.003631	5.380025
275.672565	2.624456	1.942126	0.001617	12.092483	0.003634	5.375556
275.692566	2.624456	1.946722	0.001613	12.121100	0.003626	5.388278
275.712568	2.624456	1.948213	0.001612	12.130383	0.003623	5.392404
275.732570	2.624456	1.945251	0.001614	12.111937	0.003629	5.384204
275.751572	2.624456	1.938016	0.001620	12.066892	0.003642	5.364180
275.771574	2.624456	1.948740	0.001611	12.133663	0.003622	5.393862
275.791576	2.624456	1.953086	0.001608	12.160722	0.003614	5.405891
275.811578	2.624375	1.945106	0.001614	12.111039	0.003629	5.383805
275.831580	2.624375	1.945719	0.001614	12.114855	0.003628	5.385502
275.851583	2.624456	1.943929	0.001615	12.103710	0.003631	5.380547
275.871584	2.624375	1.940572	0.001618	12.082808	0.003637	5.371256
275.891586	2.624456	1.946262	0.001613	12.118233	0.003627	5.387003
275.911588	2.624456	1.940871	0.001618	12.084667	0.003637	5.372082
275.931590	2.624456	1.938165	0.001620	12.067817	0.003642	5.364591
275.951592	2.624456	1.946188	0.001613	12.117776	0.003627	5.386800
275.971594	2.624456	1.936741	0.001621	12.058950	0.003644	5.360650
275.991596	2.624456	1.938409	0.001620	12.069339	0.003641	5.365268
276.011598	2.624456	1.947805	0.001612	12.127840	0.003624	5.391274
276.031600	2.624456	1.937938	0.001620	12.066404	0.003642	5.363963
276.051602	2.624456	1.943232	0.001616	12.099368	0.003632	5.378617
276.071604	2.624456	1.947085	0.001613	12.123358	0.003625	5.389282
276.091606	2.624456	1.937423	0.001621	12.063201	0.003643	5.362540
276.111609	2.624456	1.947669	0.001612	12.126997	0.003624	5.390899
276.131610	2.624456	1.946226	0.001613	12.118012	0.003627	5.386905
276.151612	2.624375	1.945555	0.001614	12.113831	0.003628	5.385047
276.171614	2.624375	1.941518	0.001617	12.088697	0.003635	5.373873
276.191616	2.624456	1.940467	0.001618	12.082151	0.003637	5.370964
276.211618	2.624375	1.940953	0.001618	12.085179	0.003636	5.372310
276.231620	2.624456	1.943713	0.001615	12.102361	0.003631	5.379947
276.251622	2.624456	1.938953	0.001619	12.072723	0.003640	5.366772
276.271624	2.624375	1.939706	0.001619	12.077412	0.003639	5.368857
276.291626	2.624375	1.949915	0.001610	12.140978	0.003620	5.397114
276.311628	2.624375	1.941286	0.001617	12.087249	0.003636	5.373230
276.331630	2.624375	1.941548	0.001617	12.088886	0.003635	5.373957
276.351632	2.624375	1.943481	0.001616	12.100921	0.003632	5.379307
276.371634	2.624456	1.946381	0.001613	12.118973	0.003627	5.387332
276.391636	2.624456	1.945387	0.001614	12.112788	0.003628	5.384583
276.411638	2.624456	1.941153	0.001618	12.086425	0.003636	5.372863
276.431640	2.624456	1.944390	0.001615	12.106577	0.003630	5.381822
276.451643	2.624456	1.933989	0.001623	12.041817	0.003649	5.353034
276.471644	2.624456	1.943008	0.001616	12.097975	0.003633	5.377998
276.491646	2.624456	1.940779	0.001618	12.084098	0.003637	5.371829
276.511648	2.624456	1.940217	0.001618	12.080593	0.003638	5.370271
276.531650	2.624456	1.946982	0.001613	12.122720	0.003625	5.388998
276.551652	2.624456	1.943554	0.001616	12.101372	0.003632	5.379508
276.571654	2.624456	1.948431	0.001612	12.131738	0.003623	5.393007
276.591656	2.624456	1.950263	0.001610	12.143143	0.003619	5.398077
276.611658	2.624456	1.948068	0.001612	12.129477	0.003623	5.392002
276.631660	2.624456	1.946383	0.001613	12.118989	0.003627	5.387339
276.651662	2.624456	1.945036	0.001614	12.110601	0.003629	5.383611
276.671664	2.624456	1.946468	0.001613	12.119517	0.003626	5.387574
276.691666	2.624456	1.947666	0.001612	12.126975	0.003624	5.390889
276.711668	2.624456	1.941991	0.001617	12.091643	0.003635	5.375183
276.731670	2.624456	1.942484	0.001616	12.094712	0.003634	5.376547
276.751672	2.624456	1.942520	0.001616	12.094933	0.003634	5.376646
276.771674	2.624375	1.943155	0.001616	12.098889	0.003632	5.378404
276.791677	2.624456	1.947661	0.001612	12.126947	0.003624	5.390877
276.811678	2.624456	1.947937	0.001612	12.128667	0.003624	5.391641
276.831680	2.624456	1.943513	0.001616	12.101115	0.003632	5.379394
276.851682	2.624456	1.939563	0.001619	12.076523	0.003639	5.368461
276.871684	2.624375	1.949916	0.001610	12.140989	0.003620	5.397119
276.891686	2.624456	1.947315	0.001612	12.124793	0.003625	5.389919
276.911688	2.624375	1.941031	0.001618	12.085666	0.003636	5.372526
276.931690	2.624456	1.946762	0.001613	12.121346	0.003626	5.388387
276.951692	2.624375	1.953397	0.001607	12.162663	0.003613	5.406754
276.971694	2.624375	1.952080	0.001608	12.154458	0.003616	5.403107
276.991696	2.624375	1.947781	0.001612	12.127689	0.003624	5.391207
277.011698	2.624456	1.951540	0.001609	12.151096	0.003617	5.401612
277.031700	2.624375	1.954695	0.001606	12.170744	0.003611	5.410346
277.051702	2.624456	1.947664	0.001612	12.126967	0.003624	5.390886
277.071704	2.624456	1.952058	0.001609	12.154324	0.003616	5.403047
277.091706	2.624456	1.952755	0.001608	12.158663	0.003615	5.404976
277.111708	2.624456	1.944832	0.001615	12.109331	0.003629	5.383046
277.131711	2.624456	1.952312	0.001608	12.155906	0.003616	5.403750
277.151712	2.624456	1.953518	0.001607	12.163416	0.003613	5.407089
277.171714	2.624456	1.951731	0.001609	12.152284	0.003617	5.402140
277.191716	2.624456	1.951695	0.001609	12.152060	0.003617	5.402041
277.211718	2.624456	1.948198	0.001612	12.130290	0.003623	5.392363
277.231720	2.624375	1.959226	0.001603	12.198953	0.003603	5.422886
277.251722	2.624456	1.944995	0.001614	12.110344	0.003629	5.383496
277.271724	2.624375	1.944720	0.001614	12.108635	0.003629	5.382737
277.291726	2.624456	1.943295	0.001616	12.099763	0.003632	5.378792
277.311728	2.624375	1.943176	0.001616	12.099018	0.003632	5.378461
277.331730	2.624456	1.942620	0.001616	12.095557	0.003634	5.376923
277.351732	2.624375	1.940361	0.001618	12.081494	0.003637	5.370672
277.371734	2.624456	1.937905	0.001620	12.066202	0.003642	5.363873
277.391737	2.624375	1.941231	0.001617	12.086909	0.003636	5.373079
277.411738	2.624456	1.942216	0.001617	12.093042	0.003634	5.375805
277.431740	2.624375	1.944624	0.001615	12.108033	0.003630	5.382469
277.451742	2.624456	1.940637	0.001618	12.083208	0.003637	5.371433
277.471744	2.624375	1.950881	0.001609	12.146995	0.003618	5.399789
277.491746	2.624456	1.943084	0.001616	12.098448	0.003633	5.378208
277.511748	2.624456	1.945850	0.001614	12.115671	0.003628	5.385864
277.531750	2.624456	1.943394	0.001616	12.100378	0.003632	5.379066
277.551752	2.624456	1.948471	0.001612	12.131990	0.003623	5.393119
277.571754	2.624456	1.945537	0.001614	12.113719	0.003628	5.384997
277.591756	2.624456	1.942268	0.001617	12.093365	0.003634	5.375948
277.611758	2.624456	1.949585	0.001611	12.138925	0.003621	5.396201
277.631760	2.624456	1.937165	0.001621	12.061591	0.003644	5.361824
277.651762	2.624456	1.943194	0.001616	12.099133	0.003632	5.378513
277.671764	2.624456	1.946253	0.001613	12.118176	0.003627	5.386978
277.691766	2.624456	1.941369	0.001617	12.087766	0.003636	5.373460
277.711768	2.624456	1.941742	0.001617	12.090093	0.003635	5.374494
277.731771	2.624456	1.942887	0.001616	12.097219	0.003633	5.377662
277.751772	2.624456	1.941930	0.001617	12.091262	0.003635	5.375014
277.771774	2.624456	1.944980	0.001614	12.110250	0.003629	5.383455
277.791776	2.624456	1.944424	0.001615	12.106790	0.003630	5.381916
277.811778	2.624456	1.944522	0.001615	12.107403	0.003630	5.382189
277.831780	2.624375	1.938963	0.001619	12.072786	0.003640	5.366800
277.851782	2.624375	1.939084	0.001619	12.073544	0.003640	5.367137
277.871784	2.624456	1.936352	0.001621	12.056530	0.003645	5.359574
277.891786	2.624375	1.940295	0.001618	12.081081	0.003638	5.370488
277.911788	2.624456	1.938211	0.001620	12.068107	0.003642	5.364720
277.931790	2.624456	1.938183	0.001620	12.067929	0.003642	5.364641
277.951792	2.624456	1.939696	0.001619	12.077349	0.003639	5.368829
277.971794	2.624456	1.936841	0.001621	12.059574	0.003644	5.360927
277.991796	2.624456	1.938005	0.001620	12.066820	0.003642	5.364148
278.011798	2.624456	1.946192	0.001613	12.117798	0.003627	5.386810
278.031800	2.624456	1.942035	0.001617	12.091916	0.003635	5.375305
278.051802	2.624456	1.940096	0.001618	12.079841	0.003638	5.369936
278.071805	2.624456	1.942512	0.001616	12.094884	0.003634	5.376624
278.091806	2.624456	1.950234	0.001610	12.142968	0.003619	5.397999
278.111808	2.624456	1.941843	0.001617	12.090717	0.003635	5.374772
278.131810	2.624456	1.948729	0.001611	12.133597	0.003622	5.393833
278.151812	2.624456	1.945789	0.001614	12.115288	0.003628	5.385694
278.171814	2.624456	1.940117	0.001618	12.079975	0.003638	5.369996
278.191816	2.624456	1.945560	0.001614	12.113864	0.003628	5.385061
278.211818	2.624456	1.939193	0.001619	12.074218	0.003640	5.367437
278.231820	2.624456	1.947891	0.001612	12.128376	0.003624	5.391512
278.251822	2.624456	1.939757	0.001619	12.077733	0.003639	5.368999
278.271824	2.624456	1.933468	0.001624	12.038576	0.003650	5.351593
278.291826	2.624456	1.936962	0.001621	12.060327	0.003644	5.361262
278.311828	2.624456	1.936726	0.001621	12.058859	0.003644	5.360609
278.331831	2.624456	1.934765	0.001623	12.046652	0.003648	5.355183
278.351832	2.624456	1.943484	0.001616	12.100937	0.003632	5.379315
278.371834	2.624375	1.934113	0.001623	12.042589	0.003649	5.353377
278.391836	2.624375	1.939004	0.001619	12.073040	0.003640	5.366913
278.411839	2.624456	1.942060	0.001617	12.092072	0.003635	5.375374
278.431840	2.624375	1.936302	0.001621	12.056217	0.003645	5.359435
278.451842	2.624375	1.937108	0.001621	12.061236	0.003643	5.361666
278.471844	2.624375	1.953129	0.001608	12.160993	0.003614	5.406012
278.491846	2.624375	1.945229	0.001614	12.111800	0.003628	5.384144
278.511848	2.624456	1.945492	0.001614	12.113440	0.003628	5.384873
278.531850	2.624456	1.945161	0.001614	12.111378	0.003629	5.383956
278.551852	2.624456	1.947376	0.001612	12.125173	0.003625	5.390089
278.571854	2.624456	1.947662	0.001612	12.126950	0.003624	5.390878
278.591856	2.624456	1.947702	0.001612	12.127199	0.003624	5.390989
278.611858	2.624456	1.947249	0.001613	12.124382	0.003625	5.389737
278.631860	2.624456	1.949448	0.001611	12.138070	0.003621	5.395822
278.651862	2.624456	1.943520	0.001616	12.101161	0.003632	5.379414
278.671865	2.624456	1.947775	0.001612	12.127654	0.003624	5.391191
278.691866	2.624456	1.945687	0.001614	12.114653	0.003628	5.385412
278.711868	2.624456	1.948591	0.001611	12.132737	0.003623	5.393451
278.731870	2.624456	1.950203	0.001610	12.142771	0.003620	5.397911
278.751872	2.624456	1.951406	0.001609	12.150264	0.003617	5.401242
278.771874	2.624456	1.948137	0.001612	12.129907	0.003623	5.392193
278.791876	2.624375	1.948401	0.001611	12.131552	0.003623	5.392924
278.811878	2.624375	1.955991	0.001605	12.178809	0.003609	5.413932
278.831880	2.624375	1.948911	0.001611	12.134730	0.003622	5.394337
278.851882	2.624456	1.945859	0.001614	12.115723	0.003628	5.385887
278.871884	2.624375	1.947108	0.001613	12.123503	0.003625	5.389346
278.891886	2.624456	1.949165	0.001611	12.136310	0.003621	5.395039
278.911888	2.624456	1.949156	0.001611	12.136255	0.003621	5.395015
278.931890	2.624456	1.942680	0.001616	12.095933	0.003633	5.377090
278.951892	2.624456	1.945352	0.001614	12.112566	0.003628	5.384484
278.971894	2.624456	1.948587	0.001611	12.132710	0.003623	5.393439
278.991896	2.624456	1.949623	0.001611	12.139163	0.003621	5.396307
279.011899	2.624456	1.941976	0.001617	12.091547	0.003635	5.375140
279.031900	2.624456	1.936727	0.001621	12.058868	0.003644	5.360613
279.051902	2.624456	1.940921	0.001618	12.084982	0.003637	5.372222
279.071904	2.624456	1.939467	0.001619	12.075926	0.003639	5.368196
279.091906	2.624456	1.952376	0.001608	12.156303	0.003616	5.403927
279.111908	2.624456	1.951406	0.001609	12.150261	0.003617	5.401241
279.131910	2.624456	1.950346	0.001610	12.143663	0.003619	5.398308
279.151912	2.624456	1.949470	0.001611	12.138210	0.003621	5.395884
279.171914	2.624456	1.949518	0.001611	12.138506	0.003621	5.396015
279.191916	2.624456	1.944390	0.001615	12.106577	0.003630	5.381822
279.211918	2.624375	1.951315	0.001609	12.149697	0.003617	5.400990
279.231920	2.624375	1.936501	0.001621	12.057460	0.003645	5.359988
279.251922	2.624375	1.946501	0.001613	12.119720	0.003626	5.387664
279.271924	2.624375	1.937291	0.001621	12.062377	0.003643	5.362173
279.291926	2.624375	1.943868	0.001615	12.103327	0.003631	5.380377
279.311928	2.624375	1.939256	0.001619	12.074614	0.003639	5.367613
279.331930	2.624375	1.945763	0.001614	12.115129	0.003628	5.385623
279.351933	2.624456	1.944177	0.001615	12.105251	0.003631	5.381233
279.371934	2.624456	1.948912	0.001611	12.134733	0.003622	5.394338
279.391936	2.624456	1.950728	0.001610	12.146040	0.003619	5.399364
279.411938	2.624456	1.950552	0.001610	12.144947	0.003619	5.398879
279.431940	2.624456	1.940984	0.001618	12.085373	0.003637	5.372396
279.451942	2.624456	1.938682	0.001620	12.071036	0.003641	5.366023
279.471944	2.624456	1.941465	0.001617	12.088366	0.003636	5.373726
279.491946	2.624456	1.939073	0.001619	12.073473	0.003640	5.367106
279.511948	2.624456	1.945504	0.001614	12.113514	0.003628	5.384905
279.531950	2.624456	1.936405	0.001621	12.056864	0.003645	5.359722
279.551952	2.624456	1.941366	0.001617	12.087747	0.003636	5.373451
279.571954	2.624456	1.940962	0.001618	12.085237	0.003637	5.372335
279.591956	2.624456	1.941275	0.001617	12.087180	0.003636	5.373199
279.611959	2.624456	1.940522	0.001618	12.082496	0.003637	5.371117
279.631960	2.624456	1.940772	0.001618	12.084048	0.003637	5.371807
279.651962	2.624456	1.945127	0.001614	12.111165	0.003629	5.383861
279.671964	2.624456	1.941022	0.001618	12.085606	0.003636	5.372499
279.691966	2.624375	1.941319	0.001617	12.087460	0.003636	5.373323
279.711968	2.624375	1.936056	0.001622	12.054690	0.003645	5.358756
279.731970	2.624456	1.940079	0.001618	12.079739	0.003638	5.369891
279.751972	2.624375	1.934368	0.001623	12.044177	0.003648	5.354083
279.771974	2.624375	1.933902	0.001623	12.041278	0.003649	5.352794
279.791976	2.624375	1.937010	0.001621	12.060625	0.003644	5.361394
279.811978	2.624456	1.933033	0.001624	12.035866	0.003651	5.350388
279.831980	2.624375	1.933716	0.001624	12.040115	0.003650	5.352277
279.851982	2.624375	1.935251	0.001622	12.049675	0.003647	5.356526
279.871984	2.624375	1.939624	0.001619	12.076900	0.003639	5.368629
279.891986	2.624456	1.933619	0.001624	12.039515	0.003650	5.352010
279.911988	2.624456	1.934915	0.001623	12.047586	0.003648	5.355598
279.931990	2.624456	1.934315	0.001623	12.043849	0.003649	5.353937
279.951993	2.624456	1.939858	0.001619	12.078362	0.003639	5.369279
279.971994	2.624456	1.936537	0.001621	12.057682	0.003645	5.360086
279.991996	2.624456	1.938089	0.001620	12.067343	0.003642	5.364381
280.011998	2.624456	1.932687	0.001624	12.033711	0.003652	5.349430
280.032000	2.624456	1.935877	0.001622	12.053576	0.003646	5.358261
280.052002	2.624456	1.934514	0.001623	12.045083	0.003648	5.354486
280.072004	2.624456	1.935568	0.001622	12.051648	0.003646	5.357404
280.092006	2.624456	1.924059	0.001632	11.979988	0.003668	5.325548
280.112008	2.624456	1.934396	0.001623	12.044350	0.003649	5.354159
280.132010	2.624456	1.935198	0.001622	12.049346	0.003647	5.356380
280.152012	2.624456	1.930106	0.001627	12.017639	0.003657	5.342285
280.172014	2.624456	1.934045	0.001623	12.042165	0.003649	5.353188
280.192016	2.624456	1.934541	0.001623	12.045256	0.003648	5.354562
280.212018	2.624456	1.940355	0.001618	12.081456	0.003638	5.370654
280.232020	2.624456	1.937580	0.001620	12.064176	0.003643	5.362973
280.252022	2.624456	1.939303	0.001619	12.074905	0.003640	5.367742
280.272024	2.624456	1.936641	0.001621	12.058328	0.003645	5.360373
280.292027	2.624456	1.929654	0.001627	12.014824	0.003657	5.341034
280.312028	2.624456	1.940824	0.001618	12.084374	0.003637	5.371952
280.332030	2.624375	1.935258	0.001622	12.049718	0.003647	5.356546
280.352032	2.624375	1.936389	0.001621	12.056762	0.003645	5.359677
280.372034	2.624375	1.930222	0.001626	12.018364	0.003656	5.342608
280.392036	2.624375	1.934254	0.001623	12.043466	0.003649	5.353766
280.412038	2.624375	1.931034	0.001626	12.023420	0.003655	5.344856
280.432040	2.624375	1.932686	0.001624	12.033706	0.003652	5.349428
280.452042	2.624375	1.934776	0.001623	12.046715	0.003648	5.355211
280.472044	2.624375	1.935385	0.001622	12.050509	0.003647	5.356898
280.492046	2.624375	1.930461	0.001626	12.019848	0.003656	5.343267
280.512048	2.624456	1.932891	0.001624	12.034982	0.003651	5.349995
280.532050	2.624456	1.936092	0.001622	12.054909	0.003646	5.358853
280.552052	2.624456	1.929797	0.001627	12.015719	0.003657	5.341432
280.572054	2.624456	1.929118	0.001627	12.011490	0.003658	5.339552
280.592056	2.624456	1.926580	0.001629	11.995685	0.003663	5.332526
280.612058	2.624456	1.929901	0.001627	12.016363	0.003657	5.341718
280.632061	2.624456	1.932248	0.001625	12.030979	0.003653	5.348216
280.652062	2.624456	1.930223	0.001626	12.018370	0.003656	5.342610
280.672064	2.624456	1.936723	0.001621	12.058843	0.003644	5.360602
280.692066	2.624456	1.935200	0.001622	12.049360	0.003647	5.356387
280.712068	2.624456	1.934351	0.001623	12.044071	0.003649	5.354035
280.732070	2.624456	1.939561	0.001619	12.076509	0.003639	5.368455
280.752072	2.624456	1.933771	0.001624	12.040460	0.003650	5.352430
280.772074	2.624456	1.939563	0.001619	12.076523	0.003639	5.368461
280.792076	2.624456	1.930729	0.001626	12.021518	0.003655	5.344010
280.812078	2.624456	1.933356	0.001624	12.037875	0.003651	5.351281
280.832080	2.624375	1.935868	0.001622	12.053515	0.003646	5.358234
280.852082	2.624456	1.936106	0.001622	12.055002	0.003645	5.358895
280.872084	2.624375	1.929047	0.001627	12.011049	0.003658	5.339356
280.892087	2.624456	1.932333	0.001625	12.031507	0.003652	5.348451
280.912088	2.624375	1.936643	0.001621	12.058345	0.003644	5.360381
280.932090	2.624375	1.931689	0.001625	12.027500	0.003653	5.346669
280.952092	2.624375	1.926883	0.001629	11.997574	0.003662	5.333366
280.972094	2.624375	1.932991	0.001624	12.035606	0.003651	5.350272
280.992096	2.624456	1.932242	0.001625	12.030938	0.003653	5.348197
281.012098	2.624456	1.932289	0.001625	12.031231	0.003653	5.348328
281.032100	2.624375	1.933378	0.001624	12.038012	0.003650	5.351342
281.052102	2.624456	1.933020	0.001624	12.035784	0.003651	5.350352
281.072104	2.624456	1.928733	0.001628	12.009092	0.003659	5.338486
281.092106	2.624456	1.930868	0.001626	12.022383	0.003655	5.344394
281.112108	2.624456	1.935284	0.001622	12.049880	0.003647	5.356618
281.132110	2.624456	1.930330	0.001626	12.019035	0.003656	5.342906
281.152112	2.624456	1.929009	0.001627	12.010808	0.003659	5.339249
281.172114	2.624456	1.935645	0.001622	12.052130	0.003646	5.357618
281.192116	2.624456	1.937175	0.001621	12.061654	0.003644	5.361852
281.212118	2.624456	1.936631	0.001621	12.058265	0.003645	5.360345
281.232121	2.624456	1.935744	0.001622	12.052743	0.003646	5.357891
281.252122	2.624456	1.935060	0.001623	12.048486	0.003647	5.355998
281.272124	2.624456	1.933784	0.001624	12.040539	0.003650	5.352465
281.292126	2.624456	1.933359	0.001624	12.037894	0.003651	5.351290
281.312128	2.624456	1.930659	0.001626	12.021085	0.003656	5.343818
281.332130	2.624375	1.933361	0.001624	12.037908	0.003650	5.351296
281.352132	2.624375	1.927097	0.001629	11.998905	0.003662	5.333957
281.372134	2.624456	1.932211	0.001625	12.030746	0.003653	5.348112
281.392136	2.624456	1.927171	0.001629	11.999368	0.003662	5.334163
281.412138	2.624375	1.930728	0.001626	12.021515	0.003655	5.344009
281.432140	2.624456	1.932265	0.001625	12.031083	0.003653	5.348262
281.452142	2.624456	1.935549	0.001622	12.051531	0.003647	5.357352
281.472144	2.624375	1.929064	0.001627	12.011153	0.003658	5.339402
281.492146	2.624456	1.923036	0.001632	11.973623	0.003670	5.322719
281.512148	2.624456	1.928005	0.001628	12.004561	0.003660	5.336472
281.532150	2.624456	1.930832	0.001626	12.022158	0.003655	5.344295
281.552152	2.624375	1.933788	0.001623	12.040569	0.003650	5.352479
281.572155	2.624456	1.930790	0.001626	12.021901	0.003655	5.344180
281.592156	2.624456	1.928274	0.001628	12.006234	0.003660	5.337215
281.612158	2.624456	1.931846	0.001625	12.028471	0.003653	5.347101
281.632160	2.624456	1.927693	0.001629	12.002614	0.003661	5.335607
281.652162	2.624456	1.929958	0.001627	12.016716	0.003657	5.341875
281.672164	2.624456	1.927094	0.001629	11.998888	0.003662	5.333950
281.692166	2.624456	1.932963	0.001624	12.035428	0.003651	5.350193
281.712168	2.624456	1.931401	0.001626	12.025701	0.003654	5.345869
281.732170	2.624456	1.933747	0.001624	12.040309	0.003650	5.352363
281.752172	2.624456	1.935259	0.001622	12.049724	0.003647	5.356548
281.772174	2.624456	1.934111	0.001623	12.042576	0.003649	5.353371
281.792176	2.624456	1.936877	0.001621	12.059801	0.003644	5.361028
281.812178	2.624456	1.935012	0.001623	12.048188	0.003648	5.355866
281.832180	2.624456	1.934625	0.001623	12.045779	0.003648	5.354795
281.852182	2.624456	1.926685	0.001629	11.996342	0.003663	5.332818
281.872184	2.624456	1.930060	0.001627	12.017354	0.003657	5.342159
281.892186	2.624375	1.932314	0.001625	12.031387	0.003652	5.348397
281.912189	2.624375	1.929116	0.001627	12.011473	0.003658	5.339545
281.932190	2.624456	1.928937	0.001628	12.010362	0.003659	5.339051
281.952192	2.624456	1.925566	0.001630	11.989372	0.003665	5.329720
281.972194	2.624456	1.930581	0.001626	12.020595	0.003656	5.343600
281.992196	2.624456	1.932995	0.001624	12.035628	0.003651	5.350282
282.012198	2.624456	1.931333	0.001626	12.025279	0.003654	5.345682
282.032200	2.624456	1.931665	0.001625	12.027346	0.003654	5.346601
282.052202	2.624456	1.929479	0.001627	12.013735	0.003658	5.340550
282.072204	2.624456	1.925317	0.001630	11.987823	0.003665	5.329031
282.092206	2.624456	1.928592	0.001628	12.008216	0.003659	5.338096
282.112208	2.624456	1.930772	0.001626	12.021786	0.003655	5.344129
282.132210	2.624456	1.926639	0.001629	11.996052	0.003663	5.332689
282.152212	2.624456	1.928477	0.001628	12.007496	0.003660	5.337776
282.172215	2.624456	1.934084	0.001623	12.042412	0.003649	5.353298
282.192216	2.624375	1.928023	0.001628	12.004670	0.003660	5.336520
282.212218	2.624456	1.924965	0.001631	11.985633	0.003666	5.328058
282.232220	2.624456	1.923411	0.001632	11.975955	0.003669	5.323756
282.252222	2.624375	1.921815	0.001633	11.966017	0.003672	5.319338
282.272224	2.624375	1.925484	0.001630	11.988860	0.003665	5.329492
282.292226	2.624375	1.928361	0.001628	12.006776	0.003660	5.337456
282.312228	2.624375	1.932364	0.001625	12.031699	0.003652	5.348536
282.332230	2.624456	1.923385	0.001632	11.975791	0.003669	5.323682
282.352232	2.624456	1.926107	0.001630	11.992742	0.003664	5.331218
282.372234	2.624456	1.929473	0.001627	12.013699	0.003658	5.340534
282.392236	2.624375	1.931312	0.001625	12.025148	0.003654	5.345624
282.412238	2.624456	1.929885	0.001627	12.016267	0.003657	5.341676
282.432240	2.624456	1.937513	0.001621	12.063760	0.003643	5.362788
282.452242	2.624456	1.935094	0.001622	12.048697	0.003647	5.356092
282.472244	2.624456	1.936233	0.001622	12.055788	0.003645	5.359244
282.492246	2.624456	1.937440	0.001621	12.063303	0.003643	5.362585
282.512249	2.624456	1.933308	0.001624	12.037577	0.003651	5.351149
282.532250	2.624456	1.928813	0.001628	12.009587	0.003659	5.338706
282.552252	2.624456	1.936284	0.001622	12.056105	0.003645	5.359385
282.572254	2.624456	1.932645	0.001624	12.033448	0.003652	5.349313
282.592256	2.624456	1.931266	0.001626	12.024866	0.003654	5.345498
282.612258	2.624456	1.935984	0.001622	12.054238	0.003646	5.358555
282.632260	2.624375	1.933443	0.001624	12.038420	0.003650	5.351523
282.652262	2.624375	1.936656	0.001621	12.058424	0.003644	5.360416
282.672264	2.624456	1.935025	0.001623	12.048267	0.003647	5.355901
282.692266	2.624456	1.935981	0.001622	12.054222	0.003646	5.358548
282.712268	2.624375	1.941486	0.001617	12.088500	0.003635	5.373786
282.732270	2.624375	1.933851	0.001623	12.040958	0.003649	5.352652
282.752272	2.624375	1.938193	0.001620	12.067995	0.003641	5.364671
282.772274	2.624456	1.925492	0.001630	11.988912	0.003665	5.329515
282.792276	2.624375	1.927175	0.001629	11.999392	0.003662	5.334174
282.812278	2.624456	1.932804	0.001624	12.034437	0.003652	5.349753
282.832280	2.624456	1.933049	0.001624	12.035962	0.003651	5.350431
282.852283	2.624456	1.931336	0.001626	12.025299	0.003654	5.345690
282.872284	2.624456	1.934706	0.001623	12.046280	0.003648	5.355017
282.892286	2.624456	1.935077	0.001622	12.048590	0.003647	5.356045
282.912288	2.624456	1.931180	0.001626	12.024329	0.003655	5.345260
282.932290	2.624456	1.931563	0.001625	12.026711	0.003654	5.346318
282.952292	2.624456	1.926694	0.001629	11.996397	0.003663	5.332843
282.972294	2.624456	1.931242	0.001626	12.024713	0.003654	5.345430
282.992296	2.624456	1.933304	0.001624	12.037555	0.003651	5.351139
283.012298	2.624456	1.932341	0.001625	12.031560	0.003652	5.348474
283.032300	2.624456	1.927844	0.001628	12.003559	0.003661	5.336026
283.052302	2.624456	1.924869	0.001631	11.985030	0.003666	5.327790
283.072304	2.624456	1.928947	0.001628	12.010422	0.003659	5.339077
283.092306	2.624456	1.931162	0.001626	12.024217	0.003655	5.345210
283.112309	2.624456	1.935554	0.001622	12.051561	0.003647	5.357365
283.132310	2.624456	1.931933	0.001625	12.029016	0.003653	5.347343
283.152312	2.624456	1.928919	0.001628	12.010250	0.003659	5.339001
283.172314	2.624456	1.929185	0.001627	12.011903	0.003658	5.339736
283.192317	2.624456	1.929765	0.001627	12.015517	0.003657	5.341342
283.212318	2.624456	1.928892	0.001628	12.010080	0.003659	5.338925
283.232320	2.624456	1.923488	0.001632	11.976432	0.003669	5.323967
283.252322	2.624456	1.926596	0.001629	11.995787	0.003663	5.332571
283.272324	2.624456	1.925929	0.001630	11.991634	0.003664	5.330725
283.292326	2.624456	1.925281	0.001631	11.987596	0.003665	5.328930
283.312328	2.624456	1.921910	0.001633	11.966609	0.003672	5.319601
283.332330	2.624456	1.924312	0.001631	11.981565	0.003667	5.326249
283.352332	2.624456	1.927224	0.001629	11.999699	0.003662	5.334310
283.372334	2.624456	1.927167	0.001629	11.999340	0.003662	5.334151
283.392336	2.624456	1.929139	0.001627	12.011618	0.003658	5.339609
283.412338	2.624456	1.927293	0.001629	12.000123	0.003662	5.334499
283.432340	2.624375	1.927301	0.001629	12.000172	0.003661	5.334521
283.452343	2.624456	1.927541	0.001629	12.001670	0.003661	5.335187
283.472344	2.624375	1.924571	0.001631	11.983180	0.003667	5.326967
283.492346	2.624375	1.929724	0.001627	12.015262	0.003657	5.341229
283.512348	2.624456	1.933582	0.001624	12.039285	0.003650	5.351908
283.532350	2.624456	1.924460	0.001631	11.982484	0.003667	5.326658
283.552352	2.624456	1.926550	0.001629	11.995496	0.003663	5.332442
283.572354	2.624456	1.931568	0.001625	12.026744	0.003654	5.346333
283.592356	2.624456	1.933316	0.001624	12.037626	0.003651	5.351171
283.612358	2.624456	1.929670	0.001627	12.014923	0.003657	5.341078
283.632360	2.624456	1.932143	0.001625	12.030322	0.003653	5.347924
283.652362	2.624456	1.925072	0.001631	11.986298	0.003666	5.328353
283.672364	2.624456	1.922745	0.001633	11.971805	0.003670	5.321911
283.692366	2.624456	1.924404	0.001631	11.982139	0.003667	5.326505
283.712368	2.624456	1.925064	0.001631	11.986249	0.003666	5.328331
283.732370	2.624456	1.923729	0.001632	11.977932	0.003668	5.324634
283.752372	2.624456	1.926638	0.001629	11.996049	0.003663	5.332688
283.772374	2.624456	1.930881	0.001626	12.022465	0.003655	5.344431
283.792377	2.624456	1.927957	0.001628	12.004257	0.003661	5.336337
283.812378	2.624456	1.935264	0.001622	12.049757	0.003647	5.356563
283.832380	2.624456	1.934619	0.001623	12.045738	0.003648	5.354776
283.852382	2.624456	1.929573	0.001627	12.014323	0.003658	5.340812
283.872384	2.624375	1.928449	0.001628	12.007326	0.003659	5.337701
283.892386	2.624456	1.935481	0.001622	12.051109	0.003647	5.357164
283.912388	2.624456	1.934844	0.001623	12.047142	0.003648	5.355401
283.932390	2.624456	1.941976	0.001617	12.091547	0.003635	5.375140
283.952392	2.624375	1.938997	0.001619	12.073002	0.003640	5.366896
283.972394	2.624456	1.936555	0.001621	12.057794	0.003645	5.360136
283.992396	2.624456	1.935821	0.001622	12.053223	0.003646	5.358104
284.012398	2.624375	1.936536	0.001621	12.057674	0.003644	5.360083
284.032400	2.624456	1.932766	0.001624	12.034201	0.003652	5.349648
284.052402	2.624456	1.937596	0.001620	12.064277	0.003643	5.363018
284.072404	2.624456	1.928906	0.001628	12.010170	0.003659	5.338965
284.092406	2.624456	1.935250	0.001622	12.049666	0.003647	5.356523
284.112408	2.624456	1.929628	0.001627	12.014665	0.003657	5.340964
284.132411	2.624456	1.932606	0.001625	12.033208	0.003652	5.349206
284.152412	2.624456	1.925989	0.001630	11.992009	0.003664	5.330892
284.172414	2.624456	1.928121	0.001628	12.005284	0.003660	5.336793
284.192416	2.624456	1.932679	0.001624	12.033659	0.003652	5.349407
284.212418	2.624456	1.931058	0.001626	12.023568	0.003655	5.344921
284.232420	2.624456	1.927103	0.001629	11.998943	0.003662	5.333975
284.252422	2.624456	1.935356	0.001622	12.050326	0.003647	5.356816
284.272424	2.624456	1.933918	0.001623	12.041374	0.003650	5.352837
284.292426	2.624456	1.934597	0.001623	12.045604	0.003648	5.354717
284.312428	2.624456	1.936623	0.001621	12.058216	0.003645	5.360323
284.332430	2.624456	1.933221	0.001624	12.037035	0.003651	5.350908
284.352432	2.624456	1.928919	0.001628	12.010247	0.003659	5.338999
284.372434	2.624456	1.933512	0.001624	12.038850	0.003650	5.351715
284.392437	2.624456	1.931638	0.001625	12.027179	0.003654	5.346527
284.412438	2.624456	1.929397	0.001627	12.013228	0.003658	5.340325
284.432440	2.624456	1.935090	0.001622	12.048670	0.003647	5.356080
284.452442	2.624375	1.929207	0.001627	12.012043	0.003658	5.339798
284.472444	2.624456	1.936172	0.001622	12.055407	0.003645	5.359075
284.492446	2.624375	1.930541	0.001626	12.020346	0.003656	5.343489
284.512448	2.624375	1.933491	0.001624	12.038718	0.003650	5.351656
284.532450	2.624375	1.937708	0.001620	12.064975	0.003642	5.363328
284.552452	2.624375	1.936581	0.001621	12.057956	0.003644	5.360208
284.572454	2.624375	1.929364	0.001627	12.013023	0.003658	5.340233
284.592456	2.624456	1.930079	0.001627	12.017472	0.003657	5.342211
284.612458	2.624456	1.937621	0.001620	12.064433	0.003643	5.363087
284.632460	2.624456	1.936953	0.001621	12.060272	0.003644	5.361237
284.652462	2.624456	1.929438	0.001627	12.013483	0.003658	5.340438
284.672464	2.624456	1.938785	0.001619	12.071677	0.003641	5.366307
284.692466	2.624456	1.927745	0.001629	12.002943	0.003661	5.335753
284.712468	2.624456	1.935059	0.001623	12.048481	0.003647	5.355996
284.732471	2.624456	1.932488	0.001625	12.032474	0.003652	5.348880
284.752472	2.624456	1.929650	0.001627	12.014800	0.003657	5.341023
284.772474	2.624456	1.929889	0.001627	12.016286	0.003657	5.341684
284.792476	2.624456	1.928704	0.001628	12.008914	0.003659	5.338407
284.812478	2.624456	1.923688	0.001632	11.977680	0.003668	5.324522
284.832480	2.624456	1.929867	0.001627	12.016152	0.003657	5.341625
284.852482	2.624456	1.929381	0.001627	12.013127	0.003658	5.340280
284.872484	2.624456	1.931035	0.001626	12.023426	0.003655	5.344858
284.892486	2.624456	1.926508	0.001630	11.995236	0.003663	5.332327
284.912488	2.624456	1.927949	0.001628	12.004208	0.003661	5.336315
284.932490	2.624456	1.927465	0.001629	12.001196	0.003661	5.334976
284.952492	2.624456	1.929552	0.001627	12.014192	0.003658	5.340753
284.972494	2.624375	1.930515	0.001626	12.020185	0.003656	5.343417
284.992496	2.624456	1.929791	0.001627	12.015681	0.003657	5.341415
285.012498	2.624375	1.934310	0.001623	12.043819	0.003649	5.353923
285.032500	2.624375	1.931303	0.001625	12.025096	0.003654	5.345600
285.052502	2.624375	1.929870	0.001627	12.016174	0.003657	5.341634
285.072505	2.624375	1.927507	0.001629	12.001459	0.003661	5.335093
285.092506	2.624456	1.924594	0.001631	11.983322	0.003667	5.327030
285.112508	2.624456	1.924837	0.001631	11.984836	0.003666	5.327703
285.132510	2.624456	1.938507	0.001620	12.069950	0.003641	5.365539
285.152512	2.624456	1.940798	0.001618	12.084215	0.003637	5.371881
285.172514	2.624456	1.939008	0.001619	12.073070	0.003640	5.366927
285.192516	2.624456	1.935271	0.001622	12.049798	0.003647	5.356581
285.212518	2.624456	1.934526	0.001623	12.045160	0.003648	5.354520
285.232520	2.624456	1.937519	0.001620	12.063798	0.003643	5.362805
285.252522	2.624456	1.936041	0.001622	12.054597	0.003646	5.358715
285.272524	2.624456	1.937430	0.001621	12.063242	0.003643	5.362558
285.292526	2.624456	1.932047	0.001625	12.029728	0.003653	5.347660
285.312528	2.624456	1.927162	0.001629	11.999310	0.003662	5.334138
285.332530	2.624456	1.926751	0.001629	11.996750	0.003663	5.333000
285.352532	2.624456	1.932544	0.001625	12.032822	0.003652	5.349035
285.372534	2.624456	1.929608	0.001627	12.014540	0.003657	5.340908
285.392536	2.624456	1.925946	0.001630	11.991740	0.003664	5.330773
285.412539	2.624375	1.924517	0.001631	11.982843	0.003667	5.326817
285.432540	2.624375	1.928210	0.001628	12.005834	0.003660	5.337038
285.452542	2.624375	1.936456	0.001621	12.057181	0.003645	5.359863
285.472544	2.624375	1.935260	0.001622	12.049729	0.003647	5.356551
285.492546	2.624456	1.935835	0.001622	12.053310	0.003646	5.358143
285.512548	2.624375	1.934611	0.001623	12.045691	0.003648	5.354756
285.532550	2.624375	1.933718	0.001624	12.040128	0.003650	5.352283
285.552552	2.624456	1.928365	0.001628	12.006803	0.003660	5.337468
285.572554	2.624375	1.932580	0.001624	12.033043	0.003652	5.349133
285.592556	2.624456	1.924711	0.001631	11.984050	0.003666	5.327354
285.612558	2.624456	1.936049	0.001622	12.054643	0.003646	5.358735
285.632560	2.624456	1.928968	0.001628	12.010556	0.003659	5.339137
285.652562	2.624456	1.932159	0.001625	12.030421	0.003653	5.347967
285.672565	2.624456	1.928466	0.001628	12.007430	0.003660	5.337747
285.692566	2.624456	1.934534	0.001623	12.045209	0.003648	5.354542
285.712568	2.624456	1.934346	0.001623	12.044038	0.003649	5.354021
285.732570	2.624375	1.936695	0.001621	12.058665	0.003644	5.360523
285.752572	2.624456	1.928996	0.001627	12.010726	0.003659	5.339212
285.772574	2.624456	1.934060	0.001623	12.042258	0.003649	5.353230
285.792576	2.624375	1.933366	0.001624	12.037941	0.003650	5.351310
285.812578	2.624456	1.929681	0.001627	12.014997	0.003657	5.341111
285.832580	2.624375	1.934923	0.001623	12.047632	0.003647	5.355619
285.852582	2.624375	1.935395	0.001622	12.050572	0.003647	5.356926
285.872584	2.624375	1.936444	0.001621	12.057104	0.003645	5.359829
285.892586	2.624456	1.934565	0.001623	12.045404	0.003648	5.354628
285.912588	2.624456	1.929372	0.001627	12.013069	0.003658	5.340254
285.932590	2.624456	1.936245	0.001622	12.055867	0.003645	5.359279
285.952592	2.624456	1.934474	0.001623	12.044840	0.003649	5.354377
285.972594	2.624456	1.932327	0.001625	12.031466	0.003652	5.348432
285.992596	2.624456	1.936562	0.001621	12.057838	0.003645	5.360156
286.012599	2.624456	1.940323	0.001618	12.081259	0.003638	5.370567
286.032600	2.624456	1.933670	0.001624	12.039830	0.003650	5.352150
286.052602	2.624456	1.936626	0.001621	12.058235	0.003645	5.360332
286.072604	2.624456	1.931614	0.001625	12.027031	0.003654	5.346461
286.092606	2.624456	1.927999	0.001628	12.004522	0.003660	5.336455
286.112608	2.624456	1.929656	0.001627	12.014841	0.003657	5.341042
286.132610	2.624456	1.939704	0.001619	12.077404	0.003639	5.368853
286.152612	2.624456	1.938759	0.001619	12.071518	0.003641	5.366237
286.172614	2.624456	1.937546	0.001620	12.063962	0.003643	5.362878
286.192616	2.624456	1.933843	0.001624	12.040909	0.003650	5.352630
286.212618	2.624456	1.934543	0.001623	12.045267	0.003648	5.354567
286.232620	2.624456	1.929703	0.001627	12.015128	0.003657	5.341169
286.252622	2.624375	1.934852	0.001623	12.047189	0.003648	5.355421
286.272624	2.624456	1.937812	0.001620	12.065624	0.003642	5.363617
286.292626	2.624456	1.933334	0.001624	12.037738	0.003651	5.351220
286.312628	2.624375	1.939203	0.001619	12.074283	0.003640	5.367466
286.332630	2.624375	1.930196	0.001626	12.018203	0.003656	5.342536
286.352633	2.624375	1.940468	0.001618	12.082159	0.003637	5.370967
286.372634	2.624375	1.931195	0.001626	12.024420	0.003654	5.345300
286.392636	2.624375	1.928103	0.001628	12.005171	0.003660	5.336743
286.412638	2.624456	1.925674	0.001630	11.990046	0.003665	5.330019
286.432640	2.624375	1.922730	0.001633	11.971715	0.003670	5.321870
286.452642	2.624375	1.928731	0.001628	12.009081	0.003659	5.338481
286.472644	2.624375	1.925323	0.001630	11.987858	0.003665	5.329047
286.492646	2.624375	1.928408	0.001628	12.007066	0.003659	5.337585
286.512648	2.624456	1.928893	0.001628	12.010088	0.003659	5.338929
286.532650	2.624456	1.926681	0.001629	11.996318	0.003663	5.332807
286.552652	2.624456	1.926340	0.001630	11.994191	0.003663	5.331862
286.572654	2.624456	1.930399	0.001626	12.019465	0.003656	5.343097
286.592656	2.624456	1.930535	0.001626	12.020313	0.003656	5.343474
286.612659	2.624456	1.930917	0.001626	12.022690	0.003655	5.344531
286.632660	2.624456	1.933340	0.001624	12.037779	0.003651	5.351239
286.652662	2.624456	1.930882	0.001626	12.022471	0.003655	5.344433
286.672664	2.624456	1.925968	0.001630	11.991877	0.003664	5.330833
286.692667	2.624456	1.931649	0.001625	12.027250	0.003654	5.346558
286.712668	2.624456	1.929903	0.001627	12.016374	0.003657	5.341723
286.732670	2.624456	1.927161	0.001629	11.999305	0.003662	5.334135
286.752672	2.624456	1.923422	0.001632	11.976021	0.003669	5.323785
286.772674	2.624456	1.933673	0.001624	12.039849	0.003650	5.352159
286.792676	2.624456	1.927990	0.001628	12.004468	0.003660	5.336430
286.812678	2.624456	1.925587	0.001630	11.989501	0.003665	5.329777
286.832680	2.624456	1.927610	0.001629	12.002100	0.003661	5.335378
286.852682	2.624456	1.926177	0.001630	11.993175	0.003664	5.331410
286.872684	2.624456	1.929659	0.001627	12.014854	0.003657	5.341048
286.892686	2.624456	1.933911	0.001623	12.041333	0.003650	5.352818
286.912688	2.624456	1.926750	0.001629	11.996748	0.003663	5.332999
286.932690	2.624456	1.931513	0.001625	12.026399	0.003654	5.346180
286.952693	2.624456	1.928223	0.001628	12.005919	0.003660	5.337075
286.972694	2.624456	1.926288	0.001630	11.993865	0.003664	5.331717
286.992696	2.624456	1.933090	0.001624	12.036222	0.003651	5.350546
287.012698	2.624456	1.928919	0.001628	12.010247	0.003659	5.338999
287.032700	2.624375	1.932592	0.001624	12.033120	0.003652	5.349167
287.052702	2.624456	1.927189	0.001629	11.999477	0.003662	5.334212
287.072704	2.624456	1.933011	0.001624	12.035729	0.003651	5.350327
287.092706	2.624456	1.933149	0.001624	12.036586	0.003651	5.350708
287.112708	2.624456	1.936241	0.001622	12.055840	0.003645	5.359267
287.132710	2.624456	1.936607	0.001621	12.058117	0.003645	5.360280
287.152712	2.624456	1.937812	0.001620	12.065621	0.003642	5.363615
287.172714	2.624375	1.931514	0.001625	12.026405	0.003654	5.346182
287.192716	2.624375	1.938353	0.001620	12.068991	0.003641	5.365114
287.212718	2.624456	1.937748	0.001620	12.065222	0.003642	5.363438
287.232720	2.624375	1.937663	0.001620	12.064691	0.003642	5.363202
287.252722	2.624456	1.936529	0.001621	12.057630	0.003645	5.360063
287.272724	2.624456	1.940775	0.001618	12.084070	0.003637	5.371817
287.292727	2.624456	1.933631	0.001624	12.039586	0.003650	5.352042
287.312728	2.624456	1.940030	0.001618	12.079430	0.003638	5.369754
287.332730	2.624456	1.922666	0.001633	11.971315	0.003670	5.321693
287.352732	2.624456	1.931227	0.001626	12.024622	0.003654	5.345390
287.372734	2.624456	1.932831	0.001624	12.034607	0.003652	5.349828
287.392736	2.624456	1.936433	0.001621	12.057033	0.003645	5.359798
287.412738	2.624456	1.933323	0.001624	12.037673	0.003651	5.351191
287.432740	2.624456	1.930644	0.001626	12.020992	0.003656	5.343776
287.452742	2.624375	1.940411	0.001618	12.081806	0.003637	5.370810
287.472744	2.624375	1.933722	0.001624	12.040153	0.003650	5.352294
287.492746	2.624456	1.932056	0.001625	12.029780	0.003653	5.347683
287.512748	2.624456	1.929271	0.001627	12.012440	0.003658	5.339974
287.532750	2.624456	1.929581	0.001627	12.014370	0.003658	5.340832
287.552752	2.624456	1.930514	0.001626	12.020182	0.003656	5.343416
287.572754	2.624456	1.934621	0.001623	12.045754	0.003648	5.354784
287.592756	2.624456	1.925672	0.001630	11.990035	0.003665	5.330014
287.612758	2.624375	1.935163	0.001622	12.049127	0.003647	5.356283
287.632761	2.624375	1.929679	0.001627	12.014983	0.003657	5.341105
287.652762	2.624456	1.927349	0.001629	12.000474	0.003662	5.334655
287.672764	2.624375	1.933863	0.001623	12.041034	0.003649	5.352686
287.692766	2.624375	1.934395	0.001623	12.044347	0.003648	5.354158
287.712768	2.624375	1.936459	0.001621	12.057195	0.003645	5.359870
287.732770	2.624375	1.928365	0.001628	12.006797	0.003660	5.337466
287.752772	2.624375	1.929474	0.001627	12.013705	0.003657	5.340537
287.772774	2.624456	1.936362	0.001621	12.056590	0.003645	5.359601
287.792776	2.624456	1.936710	0.001621	12.058761	0.003644	5.360566
287.812778	2.624456	1.931882	0.001625	12.028701	0.003653	5.347203
287.832780	2.624456	1.939310	0.001619	12.074946	0.003640	5.367760
287.852782	2.624456	1.939225	0.001619	12.074420	0.003640	5.367527
287.872784	2.624456	1.935819	0.001622	12.053212	0.003646	5.358099
287.892787	2.624456	1.938270	0.001620	12.068471	0.003642	5.364882
287.912788	2.624456	1.936842	0.001621	12.059582	0.003644	5.360931
287.932790	2.624456	1.937391	0.001621	12.062999	0.003643	5.362450
287.952792	2.624456	1.925928	0.001630	11.991625	0.003664	5.330722
287.972795	2.624456	1.931901	0.001625	12.028819	0.003653	5.347255
287.992796	2.624456	1.928460	0.001628	12.007392	0.003660	5.337730
288.012798	2.624456	1.927742	0.001629	12.002918	0.003661	5.335742
288.032800	2.624375	1.932256	0.001625	12.031026	0.003652	5.348236
288.052802	2.624456	1.926651	0.001629	11.996129	0.003663	5.332723
288.072804	2.624456	1.931880	0.001625	12.028688	0.003653	5.347197
288.092806	2.624456	1.931008	0.001626	12.023259	0.003655	5.344784
288.112808	2.624375	1.933758	0.001623	12.040380	0.003650	5.352395
288.132810	2.624375	1.924077	0.001631	11.980100	0.003667	5.325598
288.152812	2.624456	1.932556	0.001625	12.032893	0.003652	5.349066
288.172814	2.624456	1.930460	0.001626	12.019845	0.003656	5.343266
288.192816	2.624456	1.933585	0.001624	12.039302	0.003650	5.351915
288.212818	2.624456	1.932202	0.001625	12.030692	0.003653	5.348088
288.232821	2.624456	1.933957	0.001623	12.041618	0.003649	5.352945
288.252822	2.624456	1.930247	0.001626	12.018520	0.003656	5.342677
288.272824	2.624456	1.933253	0.001624	12.037232	0.003651	5.350995
288.292826	2.624456	1.931645	0.001625	12.027226	0.003654	5.346547
288.312828	2.624456	1.930526	0.001626	12.020253	0.003656	5.343448
288.332830	2.624456	1.931928	0.001625	12.028983	0.003653	5.347329
288.352832	2.624456	1.929575	0.001627	12.014334	0.003658	5.340816
288.372834	2.624456	1.929885	0.001627	12.016262	0.003657	5.341673
288.392836	2.624456	1.926852	0.001629	11.997380	0.003663	5.333280
288.412838	2.624456	1.929048	0.001627	12.011052	0.003658	5.339357
288.432840	2.624456	1.927781	0.001628	12.003162	0.003661	5.335850
288.452842	2.624456	1.927439	0.001629	12.001035	0.003661	5.334904
288.472844	2.624456	1.929631	0.001627	12.014682	0.003657	5.340971
288.492846	2.624456	1.936256	0.001622	12.055933	0.003645	5.359309
288.512848	2.624375	1.926512	0.001629	11.995261	0.003663	5.332338
288.532850	2.624456	1.932916	0.001624	12.035138	0.003651	5.350064
288.552852	2.624375	1.926127	0.001630	11.992863	0.003664	5.331272
288.572855	2.624456	1.923266	0.001632	11.975054	0.003669	5.323355
288.592856	2.624375	1.925421	0.001630	11.988469	0.003665	5.329318
288.612858	2.624456	1.928493	0.001628	12.007594	0.003660	5.337820
288.632860	2.624456	1.926105	0.001630	11.992726	0.003664	5.331211
288.652862	2.624456	1.924372	0.001631	11.981940	0.003667	5.326416
288.672864	2.624456	1.918571	0.001636	11.945816	0.003678	5.310358
288.692866	2.624456	1.919451	0.001635	11.951300	0.003676	5.312795
288.712868	2.624456	1.929331	0.001627	12.012812	0.003658	5.340140
288.732870	2.624456	1.925140	0.001631	11.986722	0.003666	5.328542
288.752872	2.624456	1.921706	0.001633	11.965341	0.003672	5.319037
288.772874	2.624456	1.930621	0.001626	12.020850	0.003656	5.343713
288.792876	2.624456	1.927469	0.001629	12.001224	0.003661	5.334988
[truncated: 1,002 more rows]
