# Supplementary material for: Stress relaxation in the presence of sudden strain bursts: Methodology and stress relaxation data of microcast aluminium microwires
Source: Data Brief. 2018 Nov 14;21:2134–41. doi: 10.1016/j.dib.2018.11.047 (PMC6265499; doi:10.1016/j.dib.2018.11.047)
Supplement: Supplementary file 2 — Supplementary material [file mmc2.zip › Data in brief/As-cast/Al4N/Al_20_r_14/Stress relaxation txt files/Al_20_r_14_Relaxcycle0006.txt]

Time[s]	Motordispl[�m]	Force[mN]	EngStrain	EngStress[MPa]	Shearstrain	Shearstress [MPa]
313.153312	3.906598	2.200359	0.002972	13.700347	0.006678	6.090312
313.173314	3.912809	2.209149	0.002973	13.755075	0.006679	6.114640
313.193316	3.916922	2.208748	0.002978	13.752581	0.006691	6.113532
313.213318	3.916922	2.201244	0.002984	13.705861	0.006705	6.092763
313.233320	3.917003	2.187613	0.002996	13.620985	0.006730	6.055032
313.253322	3.917003	2.187783	0.002995	13.622045	0.006730	6.055503
313.273324	3.917003	2.194222	0.002990	13.662138	0.006718	6.073326
313.293326	3.917003	2.199917	0.002985	13.697598	0.006708	6.089090
313.313328	3.917003	2.194805	0.002990	13.665768	0.006717	6.074940
313.333330	3.917083	2.195364	0.002989	13.669247	0.006716	6.076487
313.353332	3.917003	2.195954	0.002989	13.672921	0.006715	6.078120
313.373334	3.917083	2.185030	0.002998	13.604904	0.006735	6.047884
313.393336	3.917083	2.191232	0.002993	13.643516	0.006724	6.065048
313.413338	3.917083	2.192831	0.002991	13.653476	0.006721	6.069476
313.433340	3.917083	2.198391	0.002987	13.688093	0.006711	6.084864
313.453342	3.917083	2.196555	0.002988	13.676664	0.006714	6.079783
313.473344	3.917083	2.195534	0.002989	13.670304	0.006716	6.076956
313.493346	3.917083	2.195398	0.002989	13.669455	0.006716	6.076579
313.513348	3.917003	2.192242	0.002992	13.649810	0.006722	6.067846
313.533350	3.917083	2.196080	0.002989	13.673707	0.006715	6.078469
313.553352	3.917083	2.199184	0.002986	13.693032	0.006709	6.087060
313.573354	3.917083	2.195004	0.002990	13.667008	0.006717	6.075491
313.593356	3.917164	2.195028	0.002990	13.667156	0.006717	6.075557
313.613358	3.917164	2.198299	0.002987	13.687521	0.006711	6.084610
313.633360	3.917164	2.189560	0.002994	13.633108	0.006727	6.060421
313.653362	3.917164	2.194695	0.002990	13.665081	0.006718	6.074634
313.673364	3.917164	2.202437	0.002984	13.713285	0.006703	6.096063
313.693366	3.917164	2.193990	0.002991	13.660690	0.006719	6.072682
313.713368	3.917164	2.202675	0.002983	13.714769	0.006703	6.096723
313.733370	3.917164	2.202149	0.002984	13.711492	0.006704	6.095266
313.753372	3.917164	2.193481	0.002991	13.657519	0.006720	6.071273
313.773374	3.917083	2.195776	0.002989	13.671813	0.006715	6.077627
313.793376	3.917083	2.204429	0.002982	13.725687	0.006700	6.101576
313.813378	3.917164	2.195031	0.002990	13.667172	0.006717	6.075564
313.833380	3.917164	2.204320	0.002982	13.725008	0.006700	6.101274
313.853382	3.917083	2.197568	0.002988	13.682971	0.006712	6.082587
313.873384	3.917164	2.198626	0.002987	13.689555	0.006710	6.085514
313.893386	3.917164	2.203091	0.002983	13.717356	0.006702	6.097873
313.913388	3.917164	2.206457	0.002980	13.738315	0.006696	6.107190
313.933390	3.917164	2.199726	0.002986	13.696405	0.006708	6.088559
313.953392	3.917164	2.199307	0.002986	13.693796	0.006709	6.087399
313.973394	3.917245	2.202059	0.002984	13.710931	0.006704	6.095016
313.993396	3.917164	2.208851	0.002978	13.753225	0.006692	6.113818
314.013398	3.917164	2.197421	0.002988	13.682057	0.006713	6.082181
314.033400	3.917164	2.200697	0.002985	13.702452	0.006707	6.091247
314.053402	3.917164	2.192585	0.002992	13.651945	0.006722	6.068795
314.073404	3.917164	2.193694	0.002991	13.658850	0.006719	6.071864
314.093406	3.917164	2.192356	0.002992	13.650519	0.006722	6.068161
314.113408	3.917164	2.179470	0.003002	13.570287	0.006746	6.032495
314.133410	3.917164	2.183878	0.002999	13.597729	0.006738	6.044694
314.153412	3.917164	2.176057	0.003005	13.549035	0.006752	6.023048
314.173414	3.917164	2.176565	0.003005	13.552197	0.006751	6.024453
314.193416	3.917164	2.178560	0.003003	13.564617	0.006747	6.029975
314.213418	3.917164	2.175443	0.003006	13.545213	0.006753	6.021349
314.233420	3.917164	2.178584	0.003003	13.564765	0.006747	6.030040
314.253422	3.917164	2.178976	0.003003	13.567210	0.006747	6.031127
314.273424	3.917164	2.174953	0.003006	13.542160	0.006754	6.019992
314.293426	3.917164	2.175907	0.003005	13.548098	0.006752	6.022631
314.313428	3.917164	2.178857	0.003003	13.566465	0.006747	6.030796
314.333430	3.917164	2.179066	0.003003	13.567766	0.006746	6.031374
314.353432	3.917245	2.178069	0.003004	13.561559	0.006748	6.028615
314.373434	3.917164	2.181746	0.003001	13.584454	0.006741	6.038793
314.393436	3.917164	2.176186	0.003005	13.549837	0.006752	6.023404
314.413438	3.917164	2.171968	0.003009	13.523572	0.006759	6.011728
314.433440	3.917164	2.175471	0.003006	13.545385	0.006753	6.021425
314.453442	3.917245	2.177809	0.003004	13.559944	0.006749	6.027897
314.473444	3.917164	2.177585	0.003004	13.558545	0.006749	6.027275
314.493446	3.917164	2.176249	0.003005	13.550228	0.006752	6.023578
314.513448	3.917164	2.161552	0.003017	13.458717	0.006779	5.982898
314.533450	3.917164	2.155846	0.003022	13.423193	0.006789	5.967106
314.553452	3.917245	2.152885	0.003024	13.404758	0.006795	5.958911
314.573454	3.917245	2.154034	0.003023	13.411909	0.006793	5.962090
314.593456	3.917164	2.155685	0.003022	13.422188	0.006789	5.966660
314.613458	3.917164	2.151938	0.003025	13.398861	0.006796	5.956290
314.633460	3.917164	2.157696	0.003020	13.434708	0.006786	5.972225
314.653462	3.917245	2.154139	0.003023	13.412563	0.006792	5.962381
314.673464	3.917164	2.154554	0.003023	13.415147	0.006791	5.963530
314.693466	3.917164	2.151177	0.003026	13.394122	0.006798	5.954183
314.713468	3.917164	2.157599	0.003020	13.434105	0.006786	5.971957
314.733470	3.917164	2.152949	0.003024	13.405155	0.006794	5.959088
314.753472	3.917164	2.155615	0.003022	13.421753	0.006790	5.966466
314.773474	3.917245	2.148286	0.003028	13.376119	0.006803	5.946180
314.793476	3.917164	2.151963	0.003025	13.399014	0.006796	5.956358
314.813478	3.917164	2.151944	0.003025	13.398894	0.006796	5.956304
314.833480	3.917164	2.156573	0.003021	13.427718	0.006788	5.969118
314.853482	3.917164	2.157370	0.003021	13.432682	0.006786	5.971324
314.873484	3.917245	2.155116	0.003022	13.418646	0.006791	5.965085
314.893486	3.917164	2.155790	0.003022	13.422843	0.006789	5.966951
314.913488	3.917164	2.151125	0.003026	13.393794	0.006798	5.954037
314.933490	3.917164	2.155596	0.003022	13.421633	0.006790	5.966413
314.953492	3.917164	2.156236	0.003021	13.425621	0.006788	5.968186
314.973494	3.917164	2.156399	0.003021	13.426632	0.006788	5.968635
314.993496	3.917164	2.152762	0.003024	13.403991	0.006795	5.958570
315.013498	3.917164	2.156213	0.003021	13.425474	0.006788	5.968120
315.033500	3.917164	2.152936	0.003024	13.405073	0.006794	5.959051
315.053502	3.917164	2.156016	0.003022	13.424250	0.006789	5.967576
315.073504	3.917164	2.157757	0.003020	13.435091	0.006786	5.972395
315.093506	3.917245	2.162719	0.003016	13.465988	0.006777	5.986130
315.113508	3.917164	2.161643	0.003017	13.459284	0.006778	5.983150
315.133510	3.917164	2.165505	0.003014	13.483334	0.006771	5.993841
315.153512	3.917164	2.166258	0.003013	13.488018	0.006770	5.995923
315.173514	3.917245	2.164220	0.003015	13.475329	0.006774	5.990283
315.193516	3.917245	2.158477	0.003020	13.439575	0.006784	5.974389
315.213518	3.917245	2.156485	0.003021	13.427171	0.006788	5.968875
315.233520	3.917164	2.155385	0.003022	13.420319	0.006790	5.965829
315.253522	3.917164	2.166599	0.003013	13.490142	0.006769	5.996868
315.273524	3.917164	2.156621	0.003021	13.428017	0.006788	5.969251
315.293526	3.917164	2.156363	0.003021	13.426413	0.006788	5.968538
315.313528	3.917245	2.158785	0.003019	13.441489	0.006784	5.975239
315.333530	3.917164	2.158673	0.003019	13.440796	0.006784	5.974932
315.353532	3.917164	2.153359	0.003024	13.407709	0.006794	5.960223
315.373534	3.917164	2.153209	0.003024	13.406773	0.006794	5.959807
315.393536	3.917164	2.150619	0.003026	13.390645	0.006799	5.952638
315.413538	3.917245	2.162085	0.003017	13.462038	0.006778	5.984374
315.433540	3.917164	2.155274	0.003022	13.419629	0.006790	5.965522
315.453542	3.917164	2.155992	0.003022	13.424102	0.006789	5.967510
315.473544	3.917164	2.153108	0.003024	13.406146	0.006794	5.959528
315.493546	3.917164	2.150637	0.003026	13.390755	0.006799	5.952686
315.513548	3.917164	2.159004	0.003019	13.442855	0.006783	5.975847
315.533550	3.917164	2.158679	0.003019	13.440832	0.006784	5.974947
315.553552	3.917164	2.160390	0.003018	13.451487	0.006781	5.979684
315.573554	3.917164	2.161334	0.003017	13.457362	0.006779	5.982296
315.593556	3.917245	2.150331	0.003026	13.388855	0.006799	5.951842
315.613558	3.917164	2.159627	0.003019	13.446731	0.006782	5.977570
315.633560	3.917164	2.155577	0.003022	13.421518	0.006790	5.966362
315.653562	3.917164	2.153998	0.003023	13.411684	0.006792	5.961990
315.673564	3.917164	2.158752	0.003019	13.441284	0.006784	5.975148
315.693566	3.917245	2.159673	0.003019	13.447019	0.006782	5.977698
315.713568	3.917164	2.161640	0.003017	13.459264	0.006778	5.983141
315.733570	3.917164	2.153456	0.003024	13.408309	0.006793	5.960490
315.753572	3.917164	2.150793	0.003026	13.391732	0.006798	5.953121
315.773574	3.917164	2.157252	0.003021	13.431943	0.006786	5.970996
315.793576	3.917164	2.157682	0.003020	13.434626	0.006786	5.972189
315.813578	3.917164	2.156888	0.003021	13.429679	0.006787	5.969989
315.833580	3.917164	2.155553	0.003022	13.421364	0.006790	5.966293
315.853582	3.917164	2.157602	0.003020	13.434122	0.006786	5.971965
315.873584	3.917164	2.156122	0.003022	13.424910	0.006789	5.967869
315.893586	3.917164	2.161565	0.003017	13.458799	0.006779	5.982934
315.913588	3.917164	2.155997	0.003022	13.424132	0.006789	5.967524
315.933590	3.917164	2.154989	0.003023	13.417855	0.006791	5.964733
315.953592	3.917164	2.146940	0.003029	13.367739	0.006805	5.942455
315.973594	3.917164	2.151740	0.003025	13.397626	0.006797	5.955741
315.993596	3.917164	2.154754	0.003023	13.416393	0.006791	5.964083
316.013598	3.917164	2.150924	0.003026	13.392542	0.006798	5.953481
316.033600	3.917164	2.149741	0.003027	13.385181	0.006800	5.950209
316.053602	3.917164	2.156158	0.003022	13.425134	0.006789	5.967969
316.073604	3.917164	2.150051	0.003027	13.387111	0.006800	5.951067
316.093606	3.917245	2.152385	0.003025	13.401642	0.006796	5.957526
316.113608	3.917164	2.151338	0.003025	13.395124	0.006797	5.954629
316.133610	3.917164	2.154300	0.003023	13.413562	0.006792	5.962825
316.153612	3.917164	2.153124	0.003024	13.406242	0.006794	5.959571
316.173614	3.917164	2.154615	0.003023	13.415525	0.006791	5.963698
316.193616	3.917245	2.149597	0.003027	13.384283	0.006801	5.949809
316.213618	3.917164	2.154491	0.003023	13.414753	0.006792	5.963354
316.233620	3.917164	2.149972	0.003027	13.386615	0.006800	5.950846
316.253622	3.917164	2.162809	0.003016	13.466547	0.006776	5.986379
316.273624	3.917164	2.159152	0.003019	13.443775	0.006783	5.976256
316.293626	3.917164	2.154427	0.003023	13.414356	0.006792	5.963178
316.313628	3.917164	2.151331	0.003025	13.395080	0.006797	5.954609
316.333630	3.917164	2.155240	0.003022	13.419415	0.006790	5.965427
316.353632	3.917164	2.150144	0.003026	13.387689	0.006800	5.951323
316.373634	3.917245	2.150048	0.003027	13.387092	0.006800	5.951058
316.393636	3.917164	2.152728	0.003024	13.403778	0.006795	5.958476
316.413638	3.917164	2.151051	0.003026	13.393336	0.006798	5.953834
316.433640	3.917164	2.151558	0.003025	13.396490	0.006797	5.955236
316.453642	3.917164	2.156545	0.003021	13.427546	0.006788	5.969041
316.473644	3.917164	2.157574	0.003020	13.433952	0.006786	5.971889
316.493646	3.917164	2.158363	0.003020	13.438863	0.006784	5.974072
316.513648	3.917164	2.157011	0.003021	13.430442	0.006787	5.970329
316.533650	3.917164	2.160708	0.003018	13.453463	0.006780	5.980563
316.553652	3.917245	2.157688	0.003020	13.434658	0.006786	5.972203
316.573654	3.917245	2.155638	0.003022	13.421896	0.006790	5.966530
316.593656	3.917164	2.155663	0.003022	13.422054	0.006789	5.966600
316.613658	3.917164	2.156663	0.003021	13.428280	0.006788	5.969368
316.633660	3.917164	2.158709	0.003019	13.441015	0.006784	5.975029
316.653662	3.917245	2.159528	0.003019	13.446115	0.006783	5.977296
316.673664	3.917164	2.153026	0.003024	13.405634	0.006794	5.959301
316.693666	3.917164	2.153392	0.003024	13.407909	0.006794	5.960312
316.713668	3.917164	2.155857	0.003022	13.423262	0.006789	5.967137
316.733670	3.917164	2.157359	0.003021	13.432613	0.006786	5.971294
316.753672	3.917245	2.154854	0.003023	13.417014	0.006791	5.964360
316.773674	3.917164	2.159300	0.003019	13.444695	0.006783	5.976665
316.793676	3.917164	2.155355	0.003022	13.420132	0.006790	5.965746
316.813678	3.917164	2.155388	0.003022	13.420341	0.006790	5.965838
316.833680	3.917164	2.152458	0.003025	13.402094	0.006795	5.957727
316.853682	3.917164	2.154171	0.003023	13.412760	0.006792	5.962468
316.873684	3.917164	2.153412	0.003024	13.408035	0.006794	5.960368
316.893686	3.917164	2.150780	0.003026	13.391650	0.006798	5.953084
316.913688	3.917164	2.154601	0.003023	13.415437	0.006791	5.963659
316.933690	3.917245	2.152405	0.003025	13.401766	0.006796	5.957581
316.953692	3.917245	2.152729	0.003024	13.403783	0.006795	5.958478
316.973694	3.917164	2.154892	0.003023	13.417250	0.006791	5.964464
316.993696	3.917164	2.150655	0.003026	13.390870	0.006799	5.952737
317.013698	3.917164	2.153917	0.003023	13.411183	0.006793	5.961767
317.033700	3.917164	2.157801	0.003020	13.435362	0.006785	5.972516
317.053702	3.917245	2.155013	0.003023	13.418003	0.006791	5.964799
317.073704	3.917164	2.144950	0.003031	13.355346	0.006809	5.936946
317.093706	3.917164	2.154898	0.003023	13.417288	0.006791	5.964481
317.113708	3.917164	2.154192	0.003023	13.412891	0.006792	5.962527
317.133710	3.917245	2.151263	0.003026	13.394656	0.006798	5.954421
317.153712	3.917164	2.152398	0.003025	13.401722	0.006795	5.957562
317.173714	3.917164	2.154537	0.003023	13.415040	0.006791	5.963482
317.193716	3.917164	2.152806	0.003024	13.404265	0.006795	5.958692
317.213718	3.917164	2.160376	0.003018	13.451396	0.006781	5.979644
317.233720	3.917245	2.159760	0.003019	13.447561	0.006782	5.977939
317.253722	3.917164	2.160617	0.003018	13.452897	0.006780	5.980311
317.273724	3.917164	2.160283	0.003018	13.450816	0.006781	5.979386
317.293726	3.917245	2.154515	0.003023	13.414901	0.006792	5.963420
317.313728	3.917245	2.154477	0.003023	13.414665	0.006792	5.963315
317.333730	3.917245	2.154283	0.003023	13.413461	0.006792	5.962780
317.353732	3.917164	2.157552	0.003020	13.433815	0.006786	5.971828
317.373734	3.917164	2.160235	0.003018	13.450520	0.006781	5.979254
317.393736	3.917164	2.161929	0.003017	13.461068	0.006778	5.983943
317.413738	3.917164	2.158596	0.003020	13.440312	0.006784	5.974716
317.433740	3.917245	2.152045	0.003025	13.399523	0.006796	5.956584
317.453742	3.917164	2.156691	0.003021	13.428452	0.006788	5.969444
317.473744	3.917164	2.151267	0.003026	13.394678	0.006798	5.954430
317.493746	3.917164	2.146536	0.003029	13.365221	0.006806	5.941335
317.513748	3.917164	2.150130	0.003026	13.387601	0.006800	5.951284
317.533750	3.917245	2.144244	0.003031	13.350952	0.006811	5.934993
317.553752	3.917245	2.151183	0.003026	13.394155	0.006798	5.954198
317.573754	3.917164	2.145848	0.003030	13.360939	0.006807	5.939432
317.593756	3.917164	2.147579	0.003029	13.371720	0.006804	5.944225
317.613758	3.917164	2.153090	0.003024	13.406031	0.006794	5.959477
317.633760	3.917245	2.148188	0.003028	13.375512	0.006803	5.945910
317.653762	3.917245	2.150354	0.003026	13.388994	0.006799	5.951904
317.673764	3.917164	2.145281	0.003030	13.357410	0.006809	5.937863
317.693766	3.917164	2.148739	0.003028	13.378942	0.006802	5.947435
317.713768	3.917164	2.146931	0.003029	13.367685	0.006805	5.942431
317.733770	3.917164	2.154580	0.003023	13.415311	0.006791	5.963603
317.753772	3.917164	2.148232	0.003028	13.375785	0.006803	5.946032
317.773774	3.917164	2.150189	0.003026	13.387968	0.006799	5.951447
317.793776	3.917245	2.154563	0.003023	13.415202	0.006792	5.963554
317.813778	3.917245	2.148940	0.003028	13.380193	0.006802	5.947991
317.833780	3.917245	2.152929	0.003024	13.405029	0.006795	5.959032
317.853782	3.917164	2.151871	0.003025	13.398442	0.006796	5.956104
317.873784	3.917164	2.164076	0.003015	13.474434	0.006774	5.989885
317.893786	3.917164	2.149904	0.003027	13.386191	0.006800	5.950658
317.913788	3.917245	2.153325	0.003024	13.407495	0.006794	5.960128
317.933790	3.917245	2.153307	0.003024	13.407383	0.006794	5.960078
317.953792	3.917164	2.155416	0.003022	13.420513	0.006790	5.965915
317.973794	3.917164	2.154470	0.003023	13.414624	0.006792	5.963297
317.993796	3.917164	2.153600	0.003024	13.409209	0.006793	5.960890
318.013798	3.917164	2.152526	0.003025	13.402521	0.006795	5.957917
318.033800	3.917164	2.156046	0.003022	13.424436	0.006789	5.967659
318.053802	3.917164	2.153288	0.003024	13.407266	0.006794	5.960026
318.073804	3.917164	2.147138	0.003029	13.368971	0.006805	5.943003
318.093806	3.917245	2.150377	0.003026	13.389140	0.006799	5.951968
318.113808	3.917245	2.153224	0.003024	13.406869	0.006794	5.959849
318.133810	3.917164	2.151879	0.003025	13.398494	0.006796	5.956127
318.153812	3.917164	2.154225	0.003023	13.413097	0.006792	5.962618
318.173814	3.917164	2.151618	0.003025	13.396865	0.006797	5.955403
318.193816	3.917164	2.151679	0.003025	13.397246	0.006797	5.955572
318.213818	3.917245	2.148742	0.003028	13.378961	0.006802	5.947444
318.233820	3.917245	2.148003	0.003028	13.374356	0.006804	5.945397
318.253822	3.917164	2.152267	0.003025	13.400906	0.006796	5.957199
318.273824	3.917164	2.143208	0.003032	13.344499	0.006812	5.932124
318.293826	3.917164	2.148287	0.003028	13.376125	0.006803	5.946183
318.313828	3.917245	2.152982	0.003024	13.405357	0.006795	5.959178
318.333830	3.917245	2.144133	0.003031	13.350262	0.006811	5.934686
318.353832	3.917164	2.145100	0.003031	13.356280	0.006809	5.937361
318.373834	3.917164	2.147210	0.003029	13.369423	0.006805	5.943204
318.393836	3.917164	2.144664	0.003031	13.353569	0.006810	5.936156
318.413838	3.917245	2.149999	0.003027	13.386782	0.006800	5.950920
318.433840	3.917164	2.148830	0.003028	13.379509	0.006802	5.947687
318.453842	3.917164	2.141514	0.003034	13.333951	0.006815	5.927435
318.473844	3.917164	2.141065	0.003034	13.331156	0.006816	5.926193
318.493846	3.917164	2.146812	0.003029	13.366940	0.006806	5.942100
318.513848	3.917245	2.147385	0.003029	13.370507	0.006805	5.943685
318.533850	3.917164	2.142298	0.003033	13.338838	0.006814	5.929607
318.553852	3.917245	2.141147	0.003034	13.331668	0.006816	5.926420
318.573854	3.917164	2.143182	0.003032	13.344338	0.006812	5.932052
318.593856	3.917164	2.145986	0.003030	13.361796	0.006807	5.939813
318.613858	3.917164	2.146530	0.003029	13.365185	0.006806	5.941320
318.633860	3.917245	2.145227	0.003031	13.357071	0.006809	5.937713
318.653862	3.917245	2.154063	0.003023	13.412092	0.006793	5.962172
318.673864	3.917245	2.142352	0.003033	13.339175	0.006814	5.929757
318.693866	3.917164	2.145581	0.003030	13.359275	0.006808	5.938692
318.713868	3.917164	2.150309	0.003026	13.388718	0.006799	5.951781
318.733870	3.917245	2.144918	0.003031	13.355152	0.006809	5.936859
318.753872	3.917245	2.142002	0.003033	13.336993	0.006815	5.928787
318.773874	3.917164	2.141378	0.003034	13.333105	0.006816	5.927059
318.793876	3.917164	2.147626	0.003029	13.372010	0.006804	5.944354
318.813878	3.917164	2.148038	0.003028	13.374575	0.006803	5.945494
318.833880	3.917164	2.146192	0.003030	13.363080	0.006807	5.940384
318.853882	3.917164	2.145650	0.003030	13.359707	0.006808	5.938884
318.873884	3.917164	2.149351	0.003027	13.382750	0.006801	5.949128
318.893886	3.917164	2.146076	0.003030	13.362360	0.006807	5.940064
318.913888	3.917245	2.156318	0.003022	13.426128	0.006788	5.968411
318.933890	3.917245	2.150143	0.003027	13.387680	0.006800	5.951320
318.953892	3.917245	2.146871	0.003029	13.367310	0.006806	5.942264
318.973894	3.917164	2.160049	0.003018	13.449360	0.006781	5.978738
318.993896	3.917164	2.147400	0.003029	13.370606	0.006805	5.943729
319.013898	3.917164	2.147759	0.003028	13.372837	0.006804	5.944721
319.033900	3.917164	2.151139	0.003026	13.393881	0.006798	5.954076
319.053902	3.917164	2.151944	0.003025	13.398897	0.006796	5.956306
319.073904	3.917245	2.147385	0.003029	13.370513	0.006805	5.943688
319.093906	3.917164	2.148312	0.003028	13.376284	0.006803	5.946253
319.113908	3.917164	2.147827	0.003028	13.373264	0.006804	5.944911
319.133910	3.917164	2.145995	0.003030	13.361853	0.006807	5.939839
319.153912	3.917245	2.151748	0.003025	13.397678	0.006797	5.955764
319.173914	3.917245	2.148112	0.003028	13.375035	0.006804	5.945698
319.193916	3.917164	2.150152	0.003026	13.387735	0.006800	5.951344
319.213918	3.917164	2.153190	0.003024	13.406655	0.006794	5.959755
319.233920	3.917164	2.150279	0.003026	13.388532	0.006799	5.951698
319.253922	3.917245	2.147398	0.003029	13.370589	0.006805	5.943722
319.273924	3.917245	2.147986	0.003028	13.374249	0.006804	5.945349
319.293926	3.917164	2.149909	0.003027	13.386227	0.006800	5.950673
319.313928	3.917164	2.151838	0.003025	13.398234	0.006796	5.956011
319.333930	3.917164	2.146755	0.003029	13.366587	0.006806	5.941943
319.353932	3.917245	2.145393	0.003030	13.358108	0.006809	5.938174
319.373934	3.917245	2.138958	0.003036	13.318040	0.006820	5.920362
319.393936	3.917164	2.140025	0.003035	13.324684	0.006818	5.923316
319.413938	3.917164	2.145042	0.003031	13.355924	0.006809	5.937203
319.433940	3.917164	2.146915	0.003029	13.367583	0.006806	5.942386
319.453942	3.917164	2.145604	0.003030	13.359422	0.006808	5.938758
319.473944	3.917245	2.146106	0.003030	13.362549	0.006807	5.940148
319.493946	3.917164	2.146565	0.003029	13.365407	0.006806	5.941418
319.513948	3.917164	2.149452	0.003027	13.383382	0.006801	5.949409
319.533950	3.917164	2.153288	0.003024	13.407263	0.006794	5.960025
319.553952	3.917245	2.147088	0.003029	13.368662	0.006805	5.942865
319.573954	3.917245	2.148481	0.003028	13.377332	0.006803	5.946719
319.593956	3.917245	2.145710	0.003030	13.360082	0.006808	5.939051
319.613958	3.917164	2.143604	0.003032	13.346966	0.006812	5.933221
319.633960	3.917164	2.143187	0.003032	13.344368	0.006812	5.932066
319.653962	3.917164	2.146824	0.003029	13.367017	0.006806	5.942134
319.673964	3.917164	2.147891	0.003028	13.373661	0.006804	5.945087
319.693966	3.917164	2.141630	0.003033	13.334674	0.006815	5.927756
319.713968	3.917164	2.142434	0.003033	13.339684	0.006814	5.929983
319.733970	3.917164	2.150130	0.003026	13.387601	0.006800	5.951284
319.753972	3.917164	2.149606	0.003027	13.384338	0.006801	5.949834
319.773974	3.917245	2.150671	0.003026	13.390971	0.006799	5.952782
319.793976	3.917164	2.152645	0.003024	13.403258	0.006795	5.958244
319.813978	3.917164	2.144710	0.003031	13.353857	0.006810	5.936284
319.833980	3.917164	2.148431	0.003028	13.377020	0.006803	5.946581
319.853982	3.917164	2.144495	0.003031	13.352518	0.006810	5.935689
319.873984	3.917245	2.149758	0.003027	13.385282	0.006800	5.950254
319.893986	3.917245	2.145494	0.003030	13.358733	0.006808	5.938451
319.913988	3.917164	2.151452	0.003025	13.395833	0.006797	5.954944
319.933990	3.917164	2.147951	0.003028	13.374036	0.006804	5.945254
319.953992	3.917164	2.146730	0.003029	13.366434	0.006806	5.941875
319.973994	3.917245	2.140435	0.003035	13.327239	0.006818	5.924451
319.993996	3.917164	2.140330	0.003035	13.326582	0.006818	5.924159
320.013998	3.917164	2.152506	0.003025	13.402393	0.006795	5.957860
320.034000	3.917164	2.145148	0.003031	13.356578	0.006809	5.937493
320.054002	3.917164	2.146831	0.003029	13.367060	0.006806	5.942153
320.074004	3.917164	2.150808	0.003026	13.391822	0.006798	5.953161
320.094006	3.917245	2.143807	0.003032	13.348234	0.006811	5.933784
320.114008	3.917164	2.148392	0.003028	13.376779	0.006803	5.946474
320.134010	3.917164	2.142172	0.003033	13.338050	0.006814	5.929257
320.154012	3.917164	2.147111	0.003029	13.368802	0.006805	5.942927
320.174014	3.917245	2.143311	0.003032	13.345143	0.006812	5.932410
320.194016	3.917164	2.145433	0.003030	13.358355	0.006808	5.938283
320.214018	3.917164	2.143515	0.003032	13.346410	0.006812	5.932974
320.234020	3.917164	2.142685	0.003033	13.341244	0.006813	5.930677
320.254022	3.917245	2.141073	0.003034	13.331208	0.006816	5.926216
320.274024	3.917164	2.142361	0.003033	13.339230	0.006814	5.929781
320.294026	3.917164	2.141549	0.003034	13.334173	0.006815	5.927534
320.314028	3.917164	2.140480	0.003034	13.327515	0.006817	5.924574
320.334030	3.917164	2.137770	0.003037	13.310640	0.006822	5.917072
320.354032	3.917245	2.139800	0.003035	13.323283	0.006819	5.922692
320.374034	3.917245	2.140807	0.003034	13.329552	0.006817	5.925479
320.394036	3.917245	2.147024	0.003029	13.368260	0.006806	5.942686
320.414038	3.917164	2.142270	0.003033	13.338660	0.006814	5.929528
320.434040	3.917245	2.141674	0.003034	13.334951	0.006815	5.927879
320.454042	3.917164	2.140918	0.003034	13.330242	0.006817	5.925786
320.474044	3.917245	2.140849	0.003034	13.329812	0.006817	5.925595
320.494046	3.917164	2.139794	0.003035	13.323244	0.006819	5.922675
320.514048	3.917164	2.145649	0.003030	13.359702	0.006808	5.938882
320.534050	3.917164	2.140949	0.003034	13.330439	0.006816	5.925874
320.554052	3.917245	2.141747	0.003033	13.335408	0.006815	5.928083
320.574054	3.917245	2.139096	0.003036	13.318900	0.006820	5.920744
320.594056	3.917245	2.143124	0.003032	13.343977	0.006813	5.931892
320.614058	3.917164	2.144247	0.003031	13.350969	0.006810	5.935000
320.634060	3.917164	2.140197	0.003035	13.325752	0.006818	5.923790
320.654062	3.917245	2.147605	0.003029	13.371881	0.006804	5.944296
320.674064	3.917245	2.139252	0.003035	13.319869	0.006820	5.921175
320.694066	3.917245	2.144921	0.003031	13.355165	0.006809	5.936866
320.714068	3.917164	2.141772	0.003033	13.335564	0.006815	5.928152
320.734070	3.917164	2.141498	0.003034	13.333853	0.006815	5.927391
320.754072	3.917164	2.149448	0.003027	13.383358	0.006801	5.949398
320.774074	3.917245	2.142110	0.003033	13.337664	0.006815	5.929085
320.794076	3.917245	2.141995	0.003033	13.336952	0.006815	5.928769
320.814078	3.917245	2.145627	0.003030	13.359562	0.006808	5.938820
320.834080	3.917164	2.142581	0.003033	13.340596	0.006813	5.930389
320.854082	3.917164	2.142628	0.003033	13.340891	0.006813	5.930520
320.874084	3.917245	2.144024	0.003032	13.349583	0.006811	5.934384
320.894086	3.917245	2.148364	0.003028	13.376607	0.006803	5.946397
320.914088	3.917164	2.151440	0.003025	13.395759	0.006797	5.954911
320.934090	3.917164	2.155203	0.003022	13.419191	0.006790	5.965327
320.954092	3.917164	2.155405	0.003022	13.420445	0.006790	5.965885
320.974094	3.917164	2.155006	0.003022	13.417962	0.006791	5.964781
320.994096	3.917245	2.152215	0.003025	13.400580	0.006796	5.957054
321.014098	3.917245	2.159592	0.003019	13.446512	0.006782	5.977473
321.034100	3.917245	2.149497	0.003027	13.383659	0.006801	5.949532
321.054102	3.917245	2.142981	0.003032	13.343087	0.006813	5.931496
321.074104	3.917164	2.143284	0.003032	13.344976	0.006812	5.932336
321.094106	3.917164	2.140650	0.003034	13.328575	0.006817	5.925045
321.114108	3.917245	2.147949	0.003028	13.374020	0.006804	5.945247
321.134110	3.917164	2.147831	0.003028	13.373289	0.006804	5.944922
321.154112	3.917164	2.142915	0.003032	13.342679	0.006813	5.931315
321.174114	3.917164	2.134485	0.003039	13.290187	0.006828	5.907980
321.194116	3.917164	2.142027	0.003033	13.337146	0.006814	5.928855
321.214118	3.917245	2.141746	0.003033	13.335400	0.006815	5.928079
321.234120	3.917245	2.148409	0.003028	13.376886	0.006803	5.946521
321.254122	3.917164	2.148126	0.003028	13.375123	0.006803	5.945737
321.274124	3.917164	2.145305	0.003030	13.357558	0.006808	5.937929
321.294126	3.917164	2.149446	0.003027	13.383341	0.006801	5.949391
321.314128	3.917164	2.147474	0.003029	13.371063	0.006804	5.943933
321.334130	3.917164	2.136954	0.003037	13.305562	0.006824	5.914815
321.354132	3.917245	2.139184	0.003036	13.319445	0.006820	5.920986
321.374134	3.917164	2.142631	0.003033	13.340908	0.006813	5.930527
321.394136	3.917164	2.149598	0.003027	13.384291	0.006801	5.949813
321.414138	3.917245	2.149357	0.003027	13.382791	0.006801	5.949146
321.434140	3.917245	2.146545	0.003030	13.365278	0.006806	5.941361
321.454142	3.917245	2.147479	0.003029	13.371096	0.006805	5.943947
321.474144	3.917245	2.142262	0.003033	13.338614	0.006814	5.929508
321.494146	3.917164	2.142679	0.003033	13.341206	0.006813	5.930660
321.514148	3.917164	2.143999	0.003032	13.349427	0.006811	5.934315
321.534150	3.917164	2.145916	0.003030	13.361363	0.006807	5.939621
321.554152	3.917245	2.146790	0.003029	13.366806	0.006806	5.942040
321.574154	3.917245	2.146398	0.003030	13.364361	0.006807	5.940953
321.594156	3.917164	2.143921	0.003032	13.348943	0.006811	5.934099
321.614158	3.917164	2.147295	0.003029	13.369951	0.006805	5.943438
321.634160	3.917164	2.143063	0.003032	13.343602	0.006813	5.931725
321.654162	3.917164	2.139679	0.003035	13.322527	0.006819	5.922357
321.674164	3.917245	2.141149	0.003034	13.331679	0.006816	5.926425
321.694166	3.917245	2.138257	0.003036	13.313674	0.006822	5.918421
321.714168	3.917164	2.146252	0.003030	13.363452	0.006807	5.940549
321.734170	3.917164	2.139840	0.003035	13.323529	0.006819	5.922802
321.754172	3.917164	2.142296	0.003033	13.338822	0.006814	5.929600
321.774174	3.917245	2.140140	0.003035	13.325396	0.006818	5.923632
321.794176	3.917245	2.134889	0.003039	13.292703	0.006828	5.909099
321.814178	3.917245	2.148839	0.003028	13.379561	0.006802	5.947710
321.834180	3.917164	2.142368	0.003033	13.339273	0.006814	5.929801
321.854182	3.917245	2.138606	0.003036	13.315847	0.006821	5.919387
321.874184	3.917164	2.140333	0.003035	13.326601	0.006818	5.924167
321.894186	3.917245	2.145802	0.003030	13.360652	0.006808	5.939304
321.914188	3.917164	2.144492	0.003031	13.352496	0.006810	5.935679
321.934190	3.917164	2.142662	0.003033	13.341099	0.006813	5.930613
321.954192	3.917164	2.145264	0.003030	13.357306	0.006809	5.937817
321.974194	3.917245	2.144449	0.003031	13.352231	0.006810	5.935561
321.994196	3.917245	2.135635	0.003038	13.297352	0.006826	5.911165
322.014198	3.917245	2.140982	0.003034	13.330639	0.006817	5.925963
322.034200	3.917164	2.145906	0.003030	13.361300	0.006807	5.939593
322.054202	3.917164	2.139007	0.003036	13.318347	0.006820	5.920498
322.074204	3.917245	2.139050	0.003036	13.318615	0.006820	5.920618
322.094206	3.917245	2.143608	0.003032	13.346993	0.006812	5.933233
322.114208	3.917245	2.140384	0.003035	13.326916	0.006818	5.924307
322.134210	3.917164	2.143443	0.003032	13.345967	0.006812	5.932776
322.154212	3.917164	2.142789	0.003032	13.341893	0.006813	5.930966
322.174214	3.917164	2.145181	0.003031	13.356786	0.006809	5.937586
322.194216	3.917245	2.139371	0.003035	13.320614	0.006820	5.921506
322.214218	3.917245	2.144838	0.003031	13.354648	0.006810	5.936635
322.234220	3.917245	2.141729	0.003033	13.335296	0.006815	5.928033
322.254222	3.917164	2.135580	0.003038	13.297010	0.006826	5.911013
322.274224	3.917164	2.132732	0.003041	13.279272	0.006832	5.903128
322.294226	3.917164	2.138879	0.003036	13.317547	0.006820	5.920143
322.314228	3.917245	2.136020	0.003038	13.299747	0.006826	5.912230
322.334230	3.917245	2.137873	0.003037	13.311284	0.006822	5.917358
322.354232	3.917164	2.144547	0.003031	13.352841	0.006810	5.935832
322.374234	3.917164	2.137565	0.003037	13.309365	0.006823	5.916505
322.394236	3.917164	2.135657	0.003038	13.297486	0.006826	5.911225
322.414238	3.917245	2.136412	0.003038	13.302186	0.006825	5.913314
322.434240	3.917245	2.143182	0.003032	13.344338	0.006813	5.932052
322.454242	3.917164	2.141005	0.003034	13.330784	0.006816	5.926027
322.474244	3.917164	2.145635	0.003030	13.359611	0.006808	5.938842
322.494246	3.917164	2.139405	0.003035	13.320824	0.006819	5.921600
322.514248	3.917164	2.134823	0.003039	13.292295	0.006828	5.908917
322.534250	3.917245	2.141239	0.003034	13.332243	0.006816	5.926676
322.554252	3.917245	2.142111	0.003033	13.337669	0.006815	5.929088
322.574254	3.917164	2.140650	0.003034	13.328575	0.006817	5.925045
322.594256	3.917164	2.140409	0.003034	13.327077	0.006817	5.924379
322.614258	3.917164	2.140968	0.003034	13.330554	0.006816	5.925925
322.634260	3.917245	2.142713	0.003033	13.341422	0.006813	5.930756
322.654262	3.917245	2.136734	0.003038	13.304193	0.006824	5.914206
322.674264	3.917164	2.139052	0.003036	13.318623	0.006820	5.920621
322.694266	3.917164	2.136660	0.003038	13.303733	0.006824	5.914002
322.714268	3.917164	2.139385	0.003035	13.320696	0.006819	5.921542
322.734270	3.917245	2.146279	0.003030	13.363622	0.006807	5.940625
322.754272	3.917245	2.141762	0.003033	13.335498	0.006815	5.928123
322.774274	3.917164	2.131298	0.003042	13.270345	0.006834	5.899160
322.794276	3.917164	2.139691	0.003035	13.322601	0.006819	5.922389
322.814278	3.917164	2.139363	0.003035	13.320561	0.006819	5.921483
322.834280	3.917245	2.140351	0.003035	13.326710	0.006818	5.924216
322.854282	3.917164	2.137633	0.003037	13.309789	0.006823	5.916694
322.874284	3.917164	2.141849	0.003033	13.336043	0.006815	5.928365
322.894286	3.917164	2.132180	0.003041	13.275839	0.006833	5.901602
322.914288	3.917164	2.142919	0.003032	13.342701	0.006813	5.931325
322.934290	3.917245	2.140303	0.003035	13.326412	0.006818	5.924084
322.954292	3.917245	2.141322	0.003034	13.332760	0.006816	5.926906
322.974294	3.917164	2.137163	0.003037	13.306865	0.006823	5.915394
322.994296	3.917164	2.144430	0.003031	13.352113	0.006810	5.935509
323.014298	3.917245	2.144685	0.003031	13.353695	0.006810	5.936212
323.034300	3.917245	2.145202	0.003031	13.356915	0.006809	5.937643
323.054302	3.917164	2.138036	0.003036	13.312297	0.006822	5.917809
323.074304	3.917164	2.137785	0.003037	13.310739	0.006822	5.917116
323.094306	3.917164	2.143503	0.003032	13.346336	0.006812	5.932941
323.114308	3.917164	2.140685	0.003034	13.328791	0.006817	5.925141
323.134310	3.917245	2.136269	0.003038	13.301294	0.006825	5.912918
323.154312	3.917245	2.142750	0.003033	13.341650	0.006813	5.930857
323.174314	3.917164	2.149431	0.003027	13.383251	0.006801	5.949351
323.194316	3.917245	2.137827	0.003037	13.310999	0.006822	5.917232
323.214318	3.917164	2.141570	0.003033	13.334302	0.006815	5.927591
323.234320	3.917245	2.142758	0.003033	13.341702	0.006813	5.930880
323.254322	3.917245	2.140603	0.003034	13.328282	0.006817	5.924915
323.274324	3.917164	2.143633	0.003032	13.347150	0.006812	5.933302
323.294326	3.917164	2.142227	0.003033	13.338395	0.006814	5.929410
323.314328	3.917245	2.141885	0.003033	13.336262	0.006815	5.928462
323.334330	3.917245	2.143837	0.003032	13.348420	0.006811	5.933867
323.354332	3.917245	2.136337	0.003038	13.301718	0.006825	5.913106
323.374334	3.917245	2.142376	0.003033	13.339320	0.006814	5.929822
323.394336	3.917164	2.141163	0.003034	13.331769	0.006816	5.926465
323.414338	3.917245	2.138691	0.003036	13.316378	0.006821	5.919623
323.434340	3.917245	2.141641	0.003034	13.334745	0.006815	5.927788
323.454342	3.917164	2.143954	0.003032	13.349145	0.006811	5.934189
323.474344	3.917164	2.139242	0.003035	13.319806	0.006820	5.921147
323.494346	3.917164	2.138822	0.003036	13.317191	0.006820	5.919985
323.514348	3.917245	2.137936	0.003037	13.311678	0.006822	5.917534
323.534350	3.917245	2.136036	0.003038	13.299848	0.006826	5.912275
323.554352	3.917164	2.143101	0.003032	13.343837	0.006813	5.931830
323.574354	3.917164	2.136081	0.003038	13.300128	0.006825	5.912399
323.594356	3.917164	2.133852	0.003040	13.286248	0.006830	5.906229
323.614358	3.917164	2.138291	0.003036	13.313884	0.006821	5.918515
323.634360	3.917245	2.142222	0.003033	13.338364	0.006814	5.929397
323.654362	3.917245	2.135733	0.003038	13.297957	0.006826	5.911434
323.674364	3.917164	2.139981	0.003035	13.324411	0.006818	5.923194
323.694366	3.917164	2.147468	0.003029	13.371027	0.006804	5.943917
323.714368	3.917164	2.139937	0.003035	13.324134	0.006818	5.923071
323.734370	3.917245	2.139710	0.003035	13.322724	0.006819	5.922444
323.754372	3.917245	2.133777	0.003040	13.285782	0.006830	5.906022
323.774374	3.917164	2.138943	0.003036	13.317944	0.006820	5.920319
323.794376	3.917245	2.138054	0.003036	13.312412	0.006822	5.917860
323.814378	3.917164	2.135784	0.003038	13.298280	0.006826	5.911578
323.834380	3.917164	2.141672	0.003033	13.334940	0.006815	5.927874
323.854382	3.917245	2.139542	0.003035	13.321673	0.006819	5.921977
323.874384	3.917245	2.136674	0.003038	13.303821	0.006825	5.914041
323.894386	3.917164	2.135897	0.003038	13.298978	0.006826	5.911888
323.914388	3.917164	2.139685	0.003035	13.322568	0.006819	5.922375
323.934390	3.917164	2.139685	0.003035	13.322565	0.006819	5.922374
323.954392	3.917245	2.135551	0.003039	13.296829	0.006827	5.910933
323.974394	3.917245	2.144408	0.003031	13.351976	0.006810	5.935448
323.994396	3.917245	2.145135	0.003031	13.356499	0.006809	5.937458
324.014398	3.917164	2.140074	0.003035	13.324988	0.006818	5.923451
324.034400	3.917164	2.146756	0.003029	13.366595	0.006806	5.941946
324.054402	3.917164	2.142378	0.003033	13.339331	0.006814	5.929826
324.074404	3.917245	2.140381	0.003035	13.326902	0.006818	5.924301
324.094406	3.917245	2.137486	0.003037	13.308874	0.006823	5.916287
324.114408	3.917245	2.139039	0.003036	13.318547	0.006820	5.920587
324.134410	3.917164	2.138010	0.003036	13.312138	0.006822	5.917738
324.154412	3.917245	2.141013	0.003034	13.330833	0.006817	5.926049
324.174414	3.917245	2.131849	0.003042	13.273775	0.006833	5.900685
324.194416	3.917245	2.137917	0.003037	13.311560	0.006822	5.917481
324.214418	3.917164	2.137360	0.003037	13.308092	0.006823	5.915939
324.234420	3.917164	2.138982	0.003036	13.318191	0.006820	5.920429
324.254422	3.917164	2.135944	0.003038	13.299274	0.006826	5.912020
324.274424	3.917245	2.139194	0.003036	13.319510	0.006820	5.921015
324.294426	3.917245	2.136059	0.003038	13.299991	0.006826	5.912338
324.314428	3.917245	2.134216	0.003040	13.288515	0.006829	5.907237
324.334430	3.917245	2.130496	0.003043	13.265351	0.006836	5.896940
324.354432	3.917164	2.133554	0.003040	13.284389	0.006830	5.905403
324.374434	3.917164	2.130601	0.003042	13.266006	0.006836	5.897231
324.394436	3.917245	2.134064	0.003040	13.287570	0.006829	5.906817
324.414438	3.917164	2.134035	0.003040	13.287384	0.006829	5.906734
324.434440	3.917245	2.138515	0.003036	13.315283	0.006821	5.919136
324.454442	3.917164	2.134276	0.003039	13.288890	0.006829	5.907404
324.474444	3.917245	2.126619	0.003046	13.241211	0.006843	5.886208
324.494446	3.917164	2.137113	0.003037	13.306553	0.006824	5.915255
324.514448	3.917245	2.133471	0.003040	13.283877	0.006830	5.905175
324.534450	3.917245	2.133900	0.003040	13.286549	0.006830	5.906363
324.554452	3.917245	2.139156	0.003036	13.319272	0.006820	5.920910
324.574454	3.917164	2.137780	0.003037	13.310703	0.006822	5.917100
324.594456	3.917164	2.133432	0.003040	13.283631	0.006830	5.905066
324.614458	3.917245	2.129151	0.003044	13.256977	0.006838	5.893217
324.634460	3.917245	2.129575	0.003043	13.259616	0.006838	5.894390
324.654462	3.917164	2.137507	0.003037	13.309003	0.006823	5.916345
324.674464	3.917164	2.136076	0.003038	13.300095	0.006825	5.912385
324.694466	3.917164	2.143897	0.003032	13.348792	0.006811	5.934032
324.714468	3.917245	2.140358	0.003035	13.326760	0.006818	5.924238
324.734470	3.917245	2.134891	0.003039	13.292714	0.006828	5.909104
324.754472	3.917164	2.140316	0.003035	13.326497	0.006818	5.924121
324.774474	3.917164	2.140817	0.003034	13.329615	0.006817	5.925507
324.794476	3.917164	2.136138	0.003038	13.300484	0.006825	5.912557
324.814478	3.917164	2.141797	0.003033	13.335717	0.006815	5.928220
324.834480	3.917245	2.138769	0.003036	13.316866	0.006821	5.919840
324.854482	3.917245	2.140232	0.003035	13.325971	0.006818	5.923888
324.874484	3.917245	2.143571	0.003032	13.346764	0.006812	5.933131
324.894486	3.917245	2.139446	0.003035	13.321076	0.006819	5.921712
324.914488	3.917164	2.144390	0.003031	13.351864	0.006810	5.935398
324.934490	3.917245	2.138223	0.003036	13.313460	0.006822	5.918326
324.954492	3.917245	2.141668	0.003034	13.334912	0.006815	5.927862
324.974494	3.917245	2.144890	0.003031	13.354976	0.006809	5.936782
324.994496	3.917245	2.140302	0.003035	13.326406	0.006818	5.924081
325.014498	3.917164	2.140963	0.003034	13.330527	0.006816	5.925913
325.034500	3.917164	2.142079	0.003033	13.337469	0.006814	5.928999
325.054502	3.917164	2.137828	0.003037	13.311004	0.006822	5.917234
325.074504	3.917245	2.140825	0.003034	13.329667	0.006817	5.925531
325.094506	3.917245	2.139351	0.003035	13.320488	0.006820	5.921450
325.114508	3.917245	2.137416	0.003037	13.308439	0.006823	5.916094
325.134510	3.917164	2.138716	0.003036	13.316534	0.006821	5.919693
325.154512	3.917245	2.136686	0.003038	13.303892	0.006825	5.914073
325.174514	3.917245	2.136284	0.003038	13.301392	0.006825	5.912961
325.194516	3.917245	2.134205	0.003040	13.288446	0.006829	5.907206
325.214518	3.917245	2.134741	0.003039	13.291783	0.006828	5.908690
325.234520	3.917164	2.139784	0.003035	13.323184	0.006819	5.922649
325.254522	3.917164	2.133834	0.003040	13.286133	0.006830	5.906178
325.274524	3.917245	2.131994	0.003041	13.274681	0.006833	5.901087
325.294526	3.917245	2.133704	0.003040	13.285328	0.006830	5.905820
325.314528	3.917245	2.139056	0.003036	13.318651	0.006820	5.920633
325.334530	3.917245	2.134292	0.003040	13.288985	0.006829	5.907446
325.354532	3.917164	2.141908	0.003033	13.336407	0.006815	5.928527
325.374534	3.917245	2.135566	0.003039	13.296919	0.006827	5.910973
325.394536	3.917245	2.139208	0.003036	13.319595	0.006820	5.921053
325.414538	3.917245	2.142502	0.003033	13.340106	0.006814	5.930171
325.434540	3.917245	2.140047	0.003035	13.324819	0.006818	5.923375
325.454542	3.917164	2.140145	0.003035	13.325429	0.006818	5.923647
325.474544	3.917245	2.137778	0.003037	13.310690	0.006823	5.917094
325.494546	3.917164	2.136785	0.003037	13.304508	0.006824	5.914346
325.514548	3.917245	2.141158	0.003034	13.331739	0.006816	5.926452
325.534550	3.917245	2.138124	0.003036	13.312847	0.006822	5.918053
325.554552	3.917245	2.136060	0.003038	13.299994	0.006826	5.912340
325.574554	3.917164	2.132790	0.003041	13.279636	0.006831	5.903290
325.594556	3.917245	2.135336	0.003039	13.295490	0.006827	5.910338
325.614558	3.917164	2.136617	0.003038	13.303462	0.006824	5.913882
325.634560	3.917245	2.142147	0.003033	13.337894	0.006814	5.929188
325.654562	3.917245	2.135215	0.003039	13.294732	0.006827	5.910001
325.674564	3.917164	2.137949	0.003036	13.311754	0.006822	5.917568
325.694566	3.917164	2.134895	0.003039	13.292744	0.006828	5.909117
325.714568	3.917245	2.135291	0.003039	13.295205	0.006827	5.910211
325.734570	3.917245	2.139462	0.003035	13.321180	0.006819	5.921758
325.754572	3.917245	2.141697	0.003033	13.335096	0.006815	5.927944
325.774574	3.917245	2.125696	0.003047	13.235464	0.006845	5.883654
325.794576	3.917164	2.138951	0.003036	13.317999	0.006820	5.920344
325.814578	3.917164	2.137767	0.003037	13.310621	0.006822	5.917064
325.834580	3.917245	2.135096	0.003039	13.293993	0.006827	5.909672
325.854582	3.917245	2.135135	0.003039	13.294236	0.006827	5.909780
325.874584	3.917245	2.137847	0.003037	13.311125	0.006822	5.917288
325.894586	3.917164	2.134629	0.003039	13.291088	0.006828	5.908381
325.914588	3.917164	2.138473	0.003036	13.315018	0.006821	5.919018
325.934590	3.917164	2.139117	0.003036	13.319028	0.006820	5.920801
325.954592	3.917245	2.136496	0.003038	13.302709	0.006825	5.913547
325.974594	3.917245	2.139175	0.003036	13.319393	0.006820	5.920963
325.994596	3.917164	2.138433	0.003036	13.314769	0.006821	5.918908
326.014598	3.917164	2.142556	0.003033	13.340445	0.006814	5.930322
326.034600	3.917164	2.139367	0.003035	13.320589	0.006819	5.921495
326.054602	3.917245	2.135278	0.003039	13.295126	0.006827	5.910176
326.074604	3.917245	2.143296	0.003032	13.345052	0.006812	5.932370
326.094606	3.917164	2.138508	0.003036	13.315240	0.006821	5.919117
326.114608	3.917164	2.133688	0.003040	13.285229	0.006830	5.905776
326.134610	3.917164	2.129674	0.003043	13.260232	0.006837	5.894664
326.154612	3.917245	2.136914	0.003037	13.305316	0.006824	5.914705
326.174614	3.917245	2.136980	0.003037	13.305726	0.006824	5.914888
326.194616	3.917245	2.135897	0.003038	13.298981	0.006826	5.911889
326.214618	3.917164	2.136210	0.003038	13.300927	0.006825	5.912755
326.234620	3.917245	2.132795	0.003041	13.279667	0.006832	5.903303
326.254622	3.917164	2.142224	0.003033	13.338375	0.006814	5.929402
326.274624	3.917245	2.140901	0.003034	13.330141	0.006817	5.925741
326.294626	3.917245	2.136255	0.003038	13.301209	0.006825	5.912880
326.314628	3.917164	2.137922	0.003036	13.311587	0.006822	5.917494
326.334630	3.917164	2.145758	0.003030	13.360381	0.006808	5.939184
326.354632	3.917164	2.136739	0.003037	13.304220	0.006824	5.914219
326.374634	3.917245	2.139582	0.003035	13.321922	0.006819	5.922088
326.394636	3.917164	2.136406	0.003038	13.302148	0.006825	5.913297
326.414638	3.917245	2.134414	0.003039	13.289747	0.006829	5.907784
326.434640	3.917164	2.134102	0.003040	13.287806	0.006829	5.906922
326.454642	3.917164	2.139088	0.003036	13.318850	0.006820	5.920722
326.474644	3.917245	2.130675	0.003043	13.266466	0.006836	5.897435
326.494646	3.917245	2.136228	0.003038	13.301042	0.006825	5.912806
326.514648	3.917245	2.133032	0.003041	13.281139	0.006831	5.903958
326.534650	3.917245	2.136557	0.003038	13.303087	0.006825	5.913715
326.554652	3.917245	2.129683	0.003043	13.260289	0.006837	5.894690
326.574654	3.917245	2.135124	0.003039	13.294165	0.006827	5.909749
326.594656	3.917245	2.133837	0.003040	13.286152	0.006830	5.906187
326.614658	3.917245	2.133813	0.003040	13.286007	0.006830	5.906122
326.634660	3.917164	2.145323	0.003030	13.357670	0.006808	5.937979
326.654662	3.917164	2.144951	0.003031	13.355354	0.006809	5.936949
326.674664	3.917164	2.143757	0.003032	13.347919	0.006811	5.933644
326.694666	3.917164	2.142156	0.003033	13.337951	0.006814	5.929213
326.714668	3.917245	2.140915	0.003034	13.330225	0.006817	5.925779
326.734670	3.917245	2.142879	0.003033	13.342452	0.006813	5.931214
326.754672	3.917164	2.147473	0.003029	13.371055	0.006804	5.943929
326.774674	3.917164	2.141499	0.003034	13.333864	0.006815	5.927396
326.794676	3.917245	2.142076	0.003033	13.337456	0.006815	5.928993
326.814678	3.917245	2.131368	0.003042	13.270783	0.006834	5.899354
326.834680	3.917245	2.137233	0.003037	13.307300	0.006824	5.915588
326.854682	3.917245	2.137141	0.003037	13.306728	0.006824	5.915333
326.874684	3.917164	2.137562	0.003037	13.309348	0.006823	5.916498
326.894686	3.917164	2.135559	0.003038	13.296878	0.006826	5.910955
326.914688	3.917245	2.135235	0.003039	13.294858	0.006827	5.910057
326.934690	3.917245	2.139648	0.003035	13.322338	0.006819	5.922273
326.954692	3.917245	2.140650	0.003034	13.328572	0.006817	5.925044
326.974694	3.917245	2.146252	0.003030	13.363455	0.006807	5.940551
326.994696	3.917164	2.139221	0.003035	13.319677	0.006820	5.921090
327.014698	3.917164	2.135345	0.003039	13.295542	0.006827	5.910361
327.034700	3.917245	2.137428	0.003037	13.308510	0.006823	5.916126
327.054702	3.917245	2.139509	0.003035	13.321468	0.006819	5.921886
327.074704	3.917245	2.142733	0.003033	13.341546	0.006813	5.930811
327.094706	3.917164	2.139925	0.003035	13.324057	0.006818	5.923037
327.114708	3.917164	2.133334	0.003040	13.283023	0.006830	5.904796
327.134710	3.917245	2.138824	0.003036	13.317205	0.006821	5.919991
327.154712	3.917245	2.143083	0.003032	13.343722	0.006813	5.931779
327.174714	3.917164	2.144859	0.003031	13.354782	0.006809	5.936695
327.194716	3.917164	2.137977	0.003036	13.311932	0.006822	5.917647
327.214718	3.917164	2.140010	0.003035	13.324591	0.006818	5.923274
327.234720	3.917164	2.136980	0.003037	13.305721	0.006824	5.914886
327.254722	3.917245	2.132876	0.003041	13.280173	0.006832	5.903529
327.274724	3.917245	2.128441	0.003044	13.252558	0.006840	5.891253
327.294726	3.917245	2.135587	0.003038	13.297053	0.006827	5.911033
327.314728	3.917245	2.137062	0.003037	13.306235	0.006824	5.915114
327.334730	3.917245	2.139696	0.003035	13.322634	0.006819	5.922404
327.354732	3.917245	2.144913	0.003031	13.355119	0.006809	5.936845
327.374734	3.917245	2.138867	0.003036	13.317471	0.006821	5.920109
327.394736	3.917245	2.135016	0.003039	13.293494	0.006828	5.909450
327.414738	3.917164	2.136348	0.003038	13.301787	0.006825	5.913137
327.434740	3.917164	2.135205	0.003039	13.294669	0.006827	5.909973
327.454742	3.917245	2.136874	0.003037	13.305061	0.006824	5.914592
327.474744	3.917245	2.139595	0.003035	13.322007	0.006819	5.922125
327.494746	3.917245	2.140934	0.003034	13.330343	0.006817	5.925831
327.514748	3.917245	2.142395	0.003033	13.339440	0.006814	5.929875
327.534750	3.917164	2.136238	0.003038	13.301105	0.006825	5.912834
327.554752	3.917164	2.141837	0.003033	13.335963	0.006815	5.928330
327.574754	3.917164	2.134656	0.003039	13.291252	0.006828	5.908454
327.594756	3.917164	2.136828	0.003037	13.304779	0.006824	5.914467
327.614758	3.917245	2.137383	0.003037	13.308231	0.006823	5.916002
327.634760	3.917245	2.138263	0.003036	13.313715	0.006822	5.918439
327.654762	3.917245	2.138423	0.003036	13.314706	0.006821	5.918880
327.674764	3.917245	2.138493	0.003036	13.315144	0.006821	5.919074
327.694766	3.917245	2.137807	0.003037	13.310870	0.006822	5.917175
327.714768	3.917245	2.135904	0.003038	13.299024	0.006826	5.911909
327.734770	3.917164	2.135393	0.003039	13.295841	0.006827	5.910493
327.754772	3.917164	2.130338	0.003043	13.264369	0.006836	5.896503
327.774774	3.917245	2.137346	0.003037	13.308004	0.006823	5.915900
327.794776	3.917245	2.135611	0.003038	13.297201	0.006827	5.911098
327.814778	3.917164	2.139488	0.003035	13.321339	0.006819	5.921828
327.834780	3.917164	2.140654	0.003034	13.328602	0.006817	5.925057
327.854782	3.917164	2.134455	0.003039	13.290004	0.006828	5.907899
327.874784	3.917245	2.134581	0.003039	13.290790	0.006828	5.908248
327.894786	3.917245	2.136923	0.003037	13.305368	0.006824	5.914729
327.914788	3.917164	2.140204	0.003035	13.325796	0.006818	5.923810
327.934790	3.917164	2.135594	0.003038	13.297092	0.006826	5.911050
327.954792	3.917245	2.143004	0.003032	13.343235	0.006813	5.931562
327.974794	3.917245	2.135411	0.003039	13.295956	0.006827	5.910545
327.994796	3.917245	2.137301	0.003037	13.307722	0.006823	5.915775
328.014798	3.917164	2.135777	0.003038	13.298231	0.006826	5.911556
328.034800	3.917245	2.133773	0.003040	13.285758	0.006830	5.906011
328.054802	3.917245	2.132806	0.003041	13.279738	0.006832	5.903335
328.074804	3.917245	2.135236	0.003039	13.294863	0.006827	5.910059
328.094806	3.917245	2.134735	0.003039	13.291748	0.006828	5.908674
328.114808	3.917164	2.134884	0.003039	13.292673	0.006828	5.909085
328.134810	3.917164	2.132888	0.003041	13.280247	0.006831	5.903561
328.154812	3.917164	2.137941	0.003036	13.311705	0.006822	5.917546
328.174814	3.917164	2.132015	0.003041	13.274813	0.006833	5.901146
328.194816	3.917245	2.132485	0.003041	13.277736	0.006832	5.902446
328.213818	3.917245	2.131651	0.003042	13.272546	0.006834	5.900138
328.233820	3.917245	2.132217	0.003041	13.276067	0.006833	5.901703
328.253822	3.917164	2.138391	0.003036	13.314511	0.006821	5.918793
328.273824	3.917245	2.131807	0.003042	13.273515	0.006834	5.900569
328.293826	3.917245	2.129673	0.003043	13.260226	0.006837	5.894662
328.313828	3.917245	2.129352	0.003044	13.258231	0.006838	5.893774
328.333830	3.917245	2.130648	0.003043	13.266296	0.006836	5.897360
328.353832	3.917245	2.135355	0.003039	13.295605	0.006827	5.910389
328.373834	3.917164	2.133641	0.003040	13.284936	0.006830	5.905646
328.393836	3.917245	2.136534	0.003038	13.302947	0.006825	5.913653
328.413838	3.917245	2.140406	0.003035	13.327055	0.006818	5.924370
328.433840	3.917164	2.138248	0.003036	13.313619	0.006821	5.918397
328.453842	3.917164	2.133443	0.003040	13.283702	0.006830	5.905097
328.473844	3.917164	2.136331	0.003038	13.301680	0.006825	5.913089
328.493846	3.917245	2.135479	0.003039	13.296377	0.006827	5.910732
328.513848	3.917245	2.139417	0.003035	13.320898	0.006820	5.921632
328.533850	3.917245	2.143724	0.003032	13.347716	0.006812	5.933554
328.553852	3.917245	2.143839	0.003032	13.348433	0.006811	5.933873
328.573854	3.917164	2.138011	0.003036	13.312146	0.006822	5.917742
328.593856	3.917245	2.130659	0.003043	13.266367	0.006836	5.897391
328.613858	3.917245	2.129980	0.003043	13.262137	0.006837	5.895511
328.633860	3.917245	2.134338	0.003040	13.289276	0.006829	5.907575
328.653862	3.917245	2.138169	0.003036	13.313129	0.006822	5.918179
328.673864	3.917245	2.130986	0.003042	13.268404	0.006835	5.898297
328.693866	3.917245	2.137649	0.003037	13.309887	0.006823	5.916738
328.713868	3.917164	2.127692	0.003045	13.247891	0.006841	5.889178
328.733870	3.917164	2.135462	0.003039	13.296270	0.006827	5.910684
328.753872	3.917245	2.133156	0.003040	13.281917	0.006831	5.904304
328.773874	3.917245	2.129073	0.003044	13.256490	0.006839	5.893000
328.793876	3.917164	2.136576	0.003038	13.303208	0.006825	5.913768
328.813878	3.917245	2.137852	0.003037	13.311155	0.006822	5.917301
328.833880	3.917245	2.129847	0.003043	13.261308	0.006837	5.895142
328.853882	3.917245	2.136594	0.003038	13.303323	0.006825	5.913819
328.873884	3.917245	2.139419	0.003035	13.320909	0.006820	5.921637
328.893886	3.917245	2.133108	0.003041	13.281616	0.006831	5.904170
328.913888	3.917164	2.130267	0.003043	13.263925	0.006836	5.896306
328.933890	3.917164	2.137116	0.003037	13.306569	0.006824	5.915263
328.953892	3.917245	2.139380	0.003035	13.320668	0.006820	5.921530
328.973894	3.917245	2.138369	0.003036	13.314372	0.006821	5.918731
328.993896	3.917245	2.140331	0.003035	13.326587	0.006818	5.924161
329.013898	3.917245	2.139012	0.003036	13.318377	0.006820	5.920512
329.033900	3.917164	2.133339	0.003040	13.283053	0.006830	5.904809
329.053902	3.917164	2.134762	0.003039	13.291915	0.006828	5.908748
329.073904	3.917164	2.132010	0.003041	13.274780	0.006833	5.901131
329.093906	3.917245	2.133620	0.003040	13.284802	0.006830	5.905587
329.113908	3.917245	2.133050	0.003041	13.281252	0.006831	5.904008
329.133910	3.917245	2.131687	0.003042	13.272770	0.006834	5.900238
329.153912	3.917164	2.138576	0.003036	13.315658	0.006821	5.919303
329.173914	3.917164	2.135656	0.003038	13.297480	0.006826	5.911222
329.193916	3.917164	2.132781	0.003041	13.279576	0.006831	5.903263
329.213918	3.917164	2.127445	0.003045	13.246358	0.006841	5.888496
329.233920	3.917245	2.139356	0.003035	13.320518	0.006820	5.921463
329.253922	3.917245	2.134648	0.003039	13.291206	0.006828	5.908433
329.273924	3.917164	2.131902	0.003041	13.274106	0.006833	5.900832
329.293926	3.917164	2.129733	0.003043	13.260599	0.006837	5.894827
329.313928	3.917164	2.129365	0.003043	13.258307	0.006838	5.893809
329.333930	3.917245	2.131578	0.003042	13.272091	0.006834	5.899936
329.353932	3.917164	2.129175	0.003044	13.257127	0.006838	5.893284
329.373934	3.917164	2.126569	0.003046	13.240901	0.006843	5.886071
329.393936	3.917164	2.126558	0.003046	13.240833	0.006843	5.886041
329.413938	3.917164	2.135293	0.003039	13.295222	0.006827	5.910218
329.433940	3.917245	2.139288	0.003035	13.320096	0.006820	5.921276
329.453942	3.917245	2.138908	0.003036	13.317725	0.006820	5.920222
329.473944	3.917245	2.137697	0.003037	13.310186	0.006823	5.916870
329.493946	3.917245	2.131150	0.003042	13.269422	0.006835	5.898750
329.513948	3.917245	2.130357	0.003043	13.264486	0.006836	5.896555
329.533950	3.917245	2.133199	0.003040	13.282180	0.006831	5.904421
329.553952	3.917245	2.136408	0.003038	13.302165	0.006825	5.913305
329.573954	3.917245	2.139022	0.003036	13.318440	0.006820	5.920540
329.593956	3.917164	2.131806	0.003041	13.273510	0.006833	5.900566
329.613958	3.917164	2.131879	0.003041	13.273961	0.006833	5.900767
329.633960	3.917164	2.130708	0.003042	13.266671	0.006835	5.897526
329.653962	3.917245	2.134141	0.003040	13.288046	0.006829	5.907029
329.673964	3.917245	2.126213	0.003046	13.238687	0.006844	5.885086
329.693966	3.917245	2.131363	0.003042	13.270753	0.006834	5.899341
329.713968	3.917164	2.131572	0.003042	13.272050	0.006834	5.899918
329.733970	3.917164	2.132045	0.003041	13.274993	0.006833	5.901226
329.753972	3.917245	2.126617	0.003046	13.241197	0.006843	5.886202
329.773974	3.917245	2.127288	0.003045	13.245377	0.006842	5.888061
329.793976	3.917164	2.138522	0.003036	13.315327	0.006821	5.919156
329.813978	3.917164	2.134406	0.003039	13.289700	0.006829	5.907764
329.833980	3.917164	2.133945	0.003040	13.286825	0.006829	5.906486
329.853982	3.917245	2.138016	0.003037	13.312173	0.006822	5.917754
329.873984	3.917245	2.139723	0.003035	13.322801	0.006819	5.922478
329.893986	3.917164	2.135186	0.003039	13.294554	0.006827	5.909921
329.913988	3.917164	2.139057	0.003036	13.318656	0.006820	5.920636
329.933990	3.917164	2.131336	0.003042	13.270583	0.006834	5.899266
329.953992	3.917164	2.140606	0.003034	13.328301	0.006817	5.924923
329.973994	3.917245	2.133478	0.003040	13.283921	0.006830	5.905195
329.993996	3.917245	2.136275	0.003038	13.301332	0.006825	5.912935
330.013998	3.917164	2.135895	0.003038	13.298970	0.006826	5.911884
330.034000	3.917164	2.140269	0.003035	13.326201	0.006818	5.923990
330.054002	3.917164	2.145651	0.003030	13.359713	0.006808	5.938887
330.074004	3.917245	2.144432	0.003031	13.352124	0.006810	5.935513
330.094006	3.917245	2.143788	0.003032	13.348113	0.006811	5.933731
330.114008	3.917164	2.145732	0.003030	13.360219	0.006808	5.939112
330.134010	3.917164	2.135515	0.003038	13.296602	0.006826	5.910832
330.154012	3.917164	2.136608	0.003038	13.303405	0.006824	5.913856
330.174014	3.917245	2.141491	0.003034	13.333809	0.006816	5.927372
330.194016	3.917164	2.142751	0.003033	13.341655	0.006813	5.930860
330.214018	3.917164	2.135380	0.003039	13.295761	0.006827	5.910458
330.234020	3.917164	2.140145	0.003035	13.325429	0.006818	5.923647
330.254022	3.917245	2.139261	0.003035	13.319929	0.006820	5.921202
330.274024	3.917245	2.138659	0.003036	13.316176	0.006821	5.919533
330.294026	3.917245	2.141899	0.003033	13.336352	0.006815	5.928502
330.314028	3.917164	2.143350	0.003032	13.345386	0.006812	5.932518
330.334030	3.917164	2.142559	0.003033	13.340459	0.006814	5.930328
330.354032	3.917245	2.134579	0.003039	13.290776	0.006828	5.908242
330.374034	3.917164	2.136842	0.003037	13.304864	0.006824	5.914505
330.394036	3.917164	2.136058	0.003038	13.299985	0.006825	5.912336
330.414038	3.917245	2.142384	0.003033	13.339369	0.006814	5.929844
330.434040	3.917245	2.130601	0.003043	13.266008	0.006836	5.897232
330.454042	3.917164	2.129380	0.003043	13.258403	0.006838	5.893851
330.474044	3.917245	2.125553	0.003047	13.234572	0.006845	5.883257
330.494046	3.917245	2.132251	0.003041	13.276280	0.006833	5.901798
330.514048	3.917245	2.133627	0.003040	13.284846	0.006830	5.905606
330.534050	3.917164	2.128119	0.003045	13.250552	0.006840	5.890361
330.554052	3.917245	2.134486	0.003039	13.290193	0.006829	5.907983
330.574054	3.917245	2.130189	0.003043	13.263443	0.006836	5.896092
330.594056	3.917245	2.131426	0.003042	13.271141	0.006834	5.899514
330.614058	3.917164	2.131247	0.003042	13.270027	0.006834	5.899018
330.634060	3.917164	2.133428	0.003040	13.283606	0.006830	5.905055
330.654062	3.917164	2.131960	0.003041	13.274465	0.006833	5.900991
330.674064	3.917164	2.128556	0.003044	13.253273	0.006839	5.891571
330.694066	3.917245	2.134271	0.003040	13.288857	0.006829	5.907389
330.714068	3.917245	2.131461	0.003042	13.271358	0.006834	5.899610
330.734070	3.917164	2.132909	0.003041	13.280378	0.006831	5.903620
330.754072	3.917245	2.128419	0.003044	13.252421	0.006840	5.891192
330.774074	3.917164	2.132581	0.003041	13.278336	0.006832	5.902712
330.794076	3.917245	2.136654	0.003038	13.303695	0.006825	5.913985
330.814078	3.917245	2.131355	0.003042	13.270701	0.006834	5.899318
330.834080	3.917245	2.139009	0.003036	13.318358	0.006820	5.920503
330.854082	3.917164	2.133239	0.003040	13.282432	0.006831	5.904533
330.874084	3.917164	2.131272	0.003042	13.270186	0.006834	5.899089
330.894086	3.917245	2.131421	0.003042	13.271114	0.006834	5.899502
330.914088	3.917245	2.124246	0.003048	13.226438	0.006847	5.879642
330.934090	3.917245	2.132887	0.003041	13.280236	0.006832	5.903557
330.954092	3.917245	2.126489	0.003046	13.240400	0.006843	5.885848
330.974094	3.917164	2.124692	0.003047	13.229212	0.006846	5.880874
330.994096	3.917164	2.126403	0.003046	13.239864	0.006843	5.885610
331.014098	3.917164	2.133109	0.003040	13.281624	0.006831	5.904174
331.034100	3.917245	2.128965	0.003044	13.255822	0.006839	5.892704
331.054102	3.917245	2.136720	0.003038	13.304103	0.006824	5.914166
331.074104	3.917245	2.134178	0.003040	13.288276	0.006829	5.907131
331.094106	3.917164	2.132164	0.003041	13.275738	0.006833	5.901557
331.114108	3.917164	2.132809	0.003041	13.279751	0.006831	5.903341
331.134110	3.917164	2.130499	0.003043	13.265368	0.006836	5.896947
331.154112	3.917245	2.133334	0.003040	13.283020	0.006831	5.904794
331.174114	3.917245	2.138045	0.003036	13.312354	0.006822	5.917834
331.194116	3.917164	2.141041	0.003034	13.331008	0.006816	5.926127
331.214118	3.917164	2.136394	0.003038	13.302077	0.006825	5.913266
331.234120	3.917164	2.131517	0.003042	13.271708	0.006834	5.899766
331.254122	3.917164	2.133095	0.003040	13.281534	0.006831	5.904133
331.274124	3.917245	2.129565	0.003043	13.259556	0.006838	5.894364
331.294126	3.917245	2.128634	0.003044	13.253760	0.006839	5.891787
331.314128	3.917164	2.132217	0.003041	13.276069	0.006833	5.901704
331.334130	3.917245	2.130447	0.003043	13.265047	0.006836	5.896805
331.354132	3.917245	2.127390	0.003045	13.246010	0.006842	5.888342
331.374134	3.917245	2.134574	0.003039	13.290746	0.006828	5.908229
331.394136	3.917164	2.132330	0.003041	13.276773	0.006832	5.902017
331.414138	3.917164	2.134888	0.003039	13.292700	0.006828	5.909098
331.434140	3.917164	2.136166	0.003038	13.300656	0.006825	5.912634
331.454142	3.917245	2.135131	0.003039	13.294209	0.006827	5.909768
331.474144	3.917245	2.138648	0.003036	13.316110	0.006821	5.919504
331.494146	3.917245	2.131374	0.003042	13.270818	0.006834	5.899370
331.514148	3.917164	2.133019	0.003041	13.281060	0.006831	5.903923
331.534150	3.917164	2.129027	0.003044	13.256205	0.006838	5.892874
331.554152	3.917164	2.134811	0.003039	13.292219	0.006828	5.908883
331.574154	3.917164	2.137197	0.003037	13.307073	0.006823	5.915487
331.594156	3.917245	2.137208	0.003037	13.307144	0.006824	5.915518
331.614158	3.917245	2.135796	0.003038	13.298354	0.006826	5.911611
331.634160	3.917164	2.135532	0.003038	13.296708	0.006826	5.910879
331.654162	3.917245	2.136445	0.003038	13.302394	0.006825	5.913407
331.674164	3.917245	2.135500	0.003039	13.296511	0.006827	5.910792
331.694166	3.917245	2.139316	0.003035	13.320271	0.006820	5.921354
331.714168	3.917245	2.135084	0.003039	13.293919	0.006827	5.909639
331.734170	3.917245	2.134924	0.003039	13.292922	0.006828	5.909196
331.754172	3.917164	2.132351	0.003041	13.276904	0.006832	5.902076
331.774174	3.917164	2.135256	0.003039	13.294989	0.006827	5.910115
331.794176	3.917245	2.137518	0.003037	13.309072	0.006823	5.916375
331.814178	3.917245	2.130671	0.003043	13.266438	0.006836	5.897423
331.834180	3.917245	2.135565	0.003039	13.296916	0.006827	5.910972
331.854182	3.917164	2.132328	0.003041	13.276759	0.006832	5.902011
331.874184	3.917164	2.132776	0.003041	13.279549	0.006832	5.903251
331.894186	3.917164	2.132911	0.003041	13.280387	0.006831	5.903624
331.914188	3.917245	2.130234	0.003043	13.263720	0.006836	5.896215
331.934190	3.917245	2.131569	0.003042	13.272031	0.006834	5.899909
331.954192	3.917164	2.124647	0.003047	13.228932	0.006846	5.880750
331.974194	3.917164	2.138252	0.003036	13.313643	0.006821	5.918407
331.994196	3.917164	2.131807	0.003041	13.273515	0.006833	5.900569
332.014198	3.917245	2.133531	0.003040	13.284249	0.006830	5.905341
332.034200	3.917245	2.129859	0.003043	13.261387	0.006837	5.895178
332.054202	3.917164	2.125750	0.003046	13.235804	0.006844	5.883805
332.074204	3.917245	2.125892	0.003046	13.236685	0.006844	5.884197
332.094206	3.917164	2.138496	0.003036	13.315163	0.006821	5.919083
332.114208	3.917245	2.135561	0.003039	13.296889	0.006827	5.910960
332.134210	3.917245	2.135688	0.003038	13.297678	0.006826	5.911310
332.154212	3.917245	2.135576	0.003039	13.296979	0.006827	5.911000
332.174214	3.917164	2.131664	0.003042	13.272623	0.006834	5.900172
332.194216	3.917164	2.132118	0.003041	13.275453	0.006833	5.901431
332.214218	3.917245	2.130440	0.003043	13.265004	0.006836	5.896785
332.234220	3.917245	2.129033	0.003044	13.256243	0.006839	5.892891
332.254222	3.917164	2.129450	0.003043	13.258841	0.006838	5.894046
332.274224	3.917245	2.132275	0.003041	13.276428	0.006833	5.901864
332.294226	3.917164	2.126406	0.003046	13.239889	0.006843	5.885621
332.314228	3.917245	2.134107	0.003040	13.287833	0.006829	5.906934
332.334230	3.917245	2.128278	0.003044	13.251540	0.006840	5.890800
332.354232	3.917245	2.128782	0.003044	13.254677	0.006839	5.892195
332.374234	3.917164	2.134707	0.003039	13.291573	0.006828	5.908596
332.394236	3.917245	2.125082	0.003047	13.231640	0.006846	5.881954
332.414238	3.917164	2.130576	0.003043	13.265850	0.006836	5.897161
332.434240	3.917164	2.133111	0.003040	13.281635	0.006831	5.904178
332.454242	3.917164	2.131140	0.003042	13.269359	0.006835	5.898722
332.474244	3.917164	2.129704	0.003043	13.260418	0.006837	5.894747
332.494246	3.917164	2.128793	0.003044	13.254746	0.006839	5.892225
332.514248	3.917245	2.134758	0.003039	13.291890	0.006828	5.908737
332.534250	3.917245	2.128699	0.003044	13.254163	0.006839	5.891966
332.554252	3.917164	2.123235	0.003049	13.220145	0.006849	5.876844
332.574254	3.917164	2.133880	0.003040	13.286420	0.006829	5.906306
332.594256	3.917164	2.132470	0.003041	13.277641	0.006832	5.902403
332.614258	3.917245	2.127303	0.003045	13.245473	0.006842	5.888103
332.634260	3.917245	2.136046	0.003038	13.299909	0.006826	5.912302
332.654262	3.917164	2.127949	0.003045	13.249492	0.006840	5.889890
332.674264	3.917164	2.128670	0.003044	13.253979	0.006839	5.891885
332.694266	3.917245	2.130781	0.003042	13.267125	0.006835	5.897728
332.714268	3.917164	2.127224	0.003045	13.244978	0.006842	5.887883
332.734270	3.917245	2.127184	0.003045	13.244729	0.006842	5.887772
332.754272	3.917164	2.136994	0.003037	13.305811	0.006824	5.914926
332.774274	3.917164	2.124988	0.003047	13.231060	0.006846	5.881696
332.794276	3.917245	2.129834	0.003043	13.261228	0.006837	5.895107
332.814278	3.917245	2.138426	0.003036	13.314728	0.006821	5.918889
332.834280	3.917164	2.141687	0.003033	13.335033	0.006815	5.927916
332.854282	3.917164	2.139443	0.003035	13.321060	0.006819	5.921704
332.874284	3.917164	2.142948	0.003032	13.342882	0.006813	5.931405
332.894286	3.917245	2.136239	0.003038	13.301108	0.006825	5.912835
332.914288	3.917245	2.137302	0.003037	13.307727	0.006823	5.915778
332.934290	3.917245	2.138454	0.003036	13.314900	0.006821	5.918966
332.954292	3.917164	2.134399	0.003039	13.289651	0.006829	5.907742
332.974294	3.917164	2.140719	0.003034	13.329002	0.006817	5.925235
332.994296	3.917164	2.136699	0.003037	13.303971	0.006824	5.914108
333.014298	3.917245	2.131566	0.003042	13.272015	0.006834	5.899902
333.034300	3.917245	2.130187	0.003043	13.263427	0.006836	5.896084
333.054302	3.917164	2.130304	0.003043	13.264158	0.006836	5.896409
333.074304	3.917245	2.135960	0.003038	13.299375	0.006826	5.912065
333.094306	3.917245	2.136016	0.003038	13.299720	0.006826	5.912218
333.114308	3.917245	2.139593	0.003035	13.321996	0.006819	5.922121
333.134310	3.917245	2.133933	0.003040	13.286754	0.006830	5.906454
333.154312	3.917164	2.136267	0.003038	13.301283	0.006825	5.912913
333.174314	3.917245	2.137980	0.003037	13.311949	0.006822	5.917654
333.194316	3.917164	2.131377	0.003042	13.270835	0.006834	5.899377
333.214318	3.917245	2.126230	0.003046	13.238788	0.006844	5.885131
333.234320	3.917245	2.119747	0.003051	13.198421	0.006856	5.867187
333.254322	3.917164	2.124586	0.003047	13.228555	0.006847	5.880582
333.274324	3.917164	2.125571	0.003047	13.234684	0.006845	5.883307
333.294326	3.917164	2.123066	0.003049	13.219088	0.006849	5.876374
333.314328	3.917245	2.128471	0.003044	13.252742	0.006840	5.891334
333.334330	3.917164	2.124552	0.003047	13.228344	0.006847	5.880489
333.354332	3.917164	2.131466	0.003042	13.271391	0.006834	5.899625
333.374334	3.917164	2.131918	0.003041	13.274208	0.006833	5.900877
333.394336	3.917245	2.130446	0.003043	13.265042	0.006836	5.896802
333.414338	3.917245	2.131777	0.003042	13.273329	0.006834	5.900486
333.434340	3.917164	2.139440	0.003035	13.321041	0.006819	5.921696
333.454342	3.917164	2.139801	0.003035	13.323288	0.006819	5.922695
333.474344	3.917164	2.133413	0.003040	13.283516	0.006830	5.905015
333.494346	3.917245	2.130277	0.003043	13.263991	0.006836	5.896335
333.514348	3.917245	2.132734	0.003041	13.279286	0.006832	5.903134
333.534350	3.917164	2.130785	0.003042	13.267153	0.006835	5.897741
333.554352	3.917164	2.132538	0.003041	13.278065	0.006832	5.902592
333.574354	3.917164	2.126557	0.003046	13.240828	0.006843	5.886038
333.594356	3.917245	2.129738	0.003043	13.260632	0.006837	5.894842
333.614358	3.917245	2.130139	0.003043	13.263128	0.006837	5.895952
333.634360	3.917245	2.129002	0.003044	13.256049	0.006839	5.892805
333.654362	3.917164	2.134686	0.003039	13.291441	0.006828	5.908538
333.674364	3.917164	2.133266	0.003040	13.282599	0.006831	5.904607
333.694366	3.917245	2.131010	0.003042	13.268554	0.006835	5.898364
333.714368	3.917245	2.131503	0.003042	13.271623	0.006834	5.899728
333.734370	3.917245	2.131769	0.003042	13.273277	0.006834	5.900463
333.754372	3.917164	2.125801	0.003046	13.236116	0.006844	5.883944
333.774374	3.917164	2.132057	0.003041	13.275070	0.006833	5.901260
333.794376	3.917245	2.127865	0.003045	13.248972	0.006841	5.889659
333.814378	3.917245	2.124491	0.003048	13.227961	0.006847	5.880318
333.834380	3.917245	2.136067	0.003038	13.300037	0.006826	5.912359
333.854382	3.917164	2.128170	0.003044	13.250869	0.006840	5.890502
333.874384	3.917164	2.135459	0.003039	13.296251	0.006827	5.910676
333.894386	3.917245	2.138273	0.003036	13.313772	0.006822	5.918465
333.914388	3.917245	2.137290	0.003037	13.307653	0.006823	5.915745
333.934390	3.917245	2.140769	0.003034	13.329314	0.006817	5.925374
333.954392	3.917164	2.136748	0.003037	13.304278	0.006824	5.914244
333.974394	3.917245	2.136477	0.003038	13.302592	0.006825	5.913495
333.994396	3.917164	2.131437	0.003042	13.271213	0.006834	5.899545
334.014398	3.917245	2.129595	0.003043	13.259745	0.006838	5.894447
334.034400	3.917245	2.130710	0.003042	13.266682	0.006836	5.897531
334.054402	3.917245	2.128218	0.003045	13.251170	0.006840	5.890636
334.074404	3.917245	2.134493	0.003039	13.290239	0.006829	5.908003
334.094406	3.917245	2.130371	0.003043	13.264571	0.006836	5.896593
334.114408	3.917164	2.124926	0.003047	13.230674	0.006846	5.881524
334.134410	3.917164	2.126107	0.003046	13.238024	0.006844	5.884792
334.154412	3.917245	2.128659	0.003044	13.253911	0.006839	5.891854
334.174414	3.917245	2.128995	0.003044	13.256005	0.006839	5.892785
334.194416	3.917164	2.126211	0.003046	13.238673	0.006844	5.885080
334.214418	3.917164	2.126818	0.003046	13.242451	0.006842	5.886760
334.234420	3.917245	2.126630	0.003046	13.241282	0.006843	5.886240
334.254422	3.917245	2.131781	0.003042	13.273351	0.006834	5.900496
334.274424	3.917164	2.125189	0.003047	13.232308	0.006845	5.882251
334.294426	3.917164	2.123253	0.003049	13.220254	0.006849	5.876892
334.314428	3.917164	2.122185	0.003049	13.213602	0.006851	5.873935
334.334430	3.917245	2.122189	0.003049	13.213626	0.006851	5.873946
334.354432	3.917164	2.125838	0.003046	13.236346	0.006844	5.884046
334.374434	3.917245	2.125627	0.003047	13.235037	0.006845	5.883464
334.394436	3.917164	2.124636	0.003047	13.228867	0.006846	5.880721
334.414438	3.917164	2.124684	0.003047	13.229165	0.006846	5.880854
334.434440	3.917245	2.127535	0.003045	13.246916	0.006841	5.888745
334.454442	3.917245	2.128123	0.003045	13.250574	0.006840	5.890371
334.474444	3.917245	2.128066	0.003045	13.250220	0.006840	5.890214
334.494446	3.917164	2.130929	0.003042	13.268045	0.006835	5.898137
334.514448	3.917164	2.127701	0.003045	13.247951	0.006841	5.889205
334.534450	3.917164	2.128876	0.003044	13.255266	0.006839	5.892456
334.554452	3.917245	2.129226	0.003044	13.257442	0.006838	5.893424
334.574454	3.917245	2.130428	0.003043	13.264927	0.006836	5.896751
334.594456	3.917164	2.123524	0.003048	13.221940	0.006849	5.877642
334.614458	3.917245	2.129873	0.003043	13.261472	0.006837	5.895215
334.634460	3.917164	2.135130	0.003039	13.294203	0.006827	5.909766
334.654462	3.917245	2.126196	0.003046	13.238577	0.006844	5.885038
334.674464	3.917245	2.124160	0.003048	13.225899	0.006848	5.879402
334.694466	3.917245	2.121890	0.003050	13.211767	0.006852	5.873120
334.714468	3.917164	2.126008	0.003046	13.237408	0.006844	5.884518
334.734470	3.917164	2.127256	0.003045	13.245180	0.006842	5.887973
334.754472	3.917245	2.126093	0.003046	13.237939	0.006844	5.884754
334.774474	3.917245	2.132420	0.003041	13.277329	0.006832	5.902264
334.794476	3.917164	2.125930	0.003046	13.236921	0.006844	5.884301
334.814478	3.917245	2.127506	0.003045	13.246733	0.006841	5.888663
334.834480	3.917164	2.129575	0.003043	13.259619	0.006837	5.894391
334.854482	3.917245	2.129044	0.003044	13.256309	0.006839	5.892920
334.874484	3.917164	2.126655	0.003046	13.241438	0.006843	5.886309
334.894486	3.917245	2.126632	0.003046	13.241293	0.006843	5.886245
334.914488	3.917245	2.133794	0.003040	13.285886	0.006830	5.906068
334.934490	3.917245	2.126693	0.003046	13.241671	0.006843	5.886413
334.954492	3.917164	2.127966	0.003045	13.249599	0.006840	5.889937
334.974494	3.917164	2.124456	0.003048	13.227744	0.006847	5.880222
334.994496	3.917245	2.129863	0.003043	13.261409	0.006837	5.895187
335.014498	3.917245	2.123002	0.003049	13.218691	0.006850	5.876198
335.034500	3.917164	2.128050	0.003045	13.250125	0.006840	5.890171
335.054502	3.917164	2.127502	0.003045	13.246708	0.006841	5.888652
335.074504	3.917164	2.123711	0.003048	13.223104	0.006848	5.878159
335.094506	3.917245	2.122857	0.003049	13.217787	0.006850	5.875796
335.114508	3.917245	2.121724	0.003050	13.210735	0.006852	5.872661
335.134510	3.917164	2.120454	0.003051	13.202829	0.006854	5.869146
335.154512	3.917164	2.125788	0.003046	13.236039	0.006844	5.883910
335.174514	3.917164	2.129376	0.003043	13.258376	0.006838	5.893839
335.194516	3.917245	2.121613	0.003050	13.210040	0.006852	5.872352
335.214518	3.917245	2.128755	0.003044	13.254513	0.006839	5.892122
335.234520	3.917245	2.124635	0.003047	13.228859	0.006847	5.880717
335.254522	3.917164	2.128637	0.003044	13.253774	0.006839	5.891793
335.274524	3.917164	2.123655	0.003048	13.222756	0.006848	5.878005
335.294526	3.917245	2.127028	0.003046	13.243760	0.006842	5.887341
335.314528	3.917245	2.126423	0.003046	13.239993	0.006843	5.885667
335.334530	3.917245	2.118741	0.003052	13.192158	0.006858	5.864403
335.354532	3.917164	2.124414	0.003048	13.227481	0.006847	5.880105
335.374534	3.917245	2.124926	0.003047	13.230668	0.006846	5.881522
335.394536	3.917245	2.129128	0.003044	13.256835	0.006838	5.893154
335.414538	3.917245	2.126594	0.003046	13.241055	0.006843	5.886139
335.434540	3.917245	2.124474	0.003048	13.227854	0.006847	5.880271
335.454542	3.917164	2.119862	0.003051	13.199139	0.006855	5.867506
335.474544	3.917164	2.126557	0.003046	13.240828	0.006843	5.886038
335.494546	3.917245	2.127697	0.003045	13.247924	0.006841	5.889193
335.514548	3.917245	2.118866	0.003052	13.192938	0.006857	5.864749
335.534550	3.917245	2.114982	0.003055	13.168753	0.006864	5.853999
335.554552	3.917164	2.118977	0.003052	13.193630	0.006857	5.865057
335.574554	3.917164	2.118673	0.003052	13.191739	0.006857	5.864216
335.594556	3.917164	2.127138	0.003045	13.244441	0.006842	5.887645
335.614558	3.917164	2.122547	0.003049	13.215860	0.006850	5.874939
335.634560	3.917245	2.127511	0.003045	13.246763	0.006841	5.888677
335.654562	3.917245	2.121079	0.003050	13.206716	0.006853	5.870874
335.674564	3.917164	2.124287	0.003048	13.226690	0.006847	5.879754
335.694566	3.917164	2.123897	0.003048	13.224265	0.006848	5.878675
335.714568	3.917245	2.127191	0.003045	13.244772	0.006842	5.887792
335.734570	3.917164	2.128834	0.003044	13.255006	0.006839	5.892341
335.754572	3.917245	2.125102	0.003047	13.231766	0.006846	5.882010
335.774574	3.917245	2.123909	0.003048	13.224336	0.006848	5.878707
335.794576	3.917245	2.123358	0.003049	13.220908	0.006849	5.877183
335.814578	3.917164	2.125546	0.003047	13.234528	0.006845	5.883238
335.834580	3.917164	2.123680	0.003048	13.222915	0.006848	5.878075
335.854582	3.917245	2.130410	0.003043	13.264818	0.006836	5.896703
335.874584	3.917245	2.126013	0.003046	13.237436	0.006844	5.884530
335.894586	3.917245	2.130878	0.003042	13.267730	0.006835	5.897997
335.914588	3.917245	2.133087	0.003041	13.281484	0.006831	5.904112
335.934590	3.917164	2.133811	0.003040	13.285990	0.006830	5.906115
335.954592	3.917164	2.132175	0.003041	13.275806	0.006833	5.901588
335.974594	3.917164	2.125590	0.003047	13.234805	0.006845	5.883361
335.994596	3.917164	2.128440	0.003044	13.252553	0.006839	5.891250
336.014598	3.917164	2.123198	0.003049	13.219912	0.006849	5.876740
336.034600	3.917164	2.124708	0.003047	13.229313	0.006846	5.880919
336.054602	3.917245	2.126580	0.003046	13.240967	0.006843	5.886100
336.074604	3.917164	2.128221	0.003044	13.251187	0.006840	5.890643
336.094606	3.917245	2.126562	0.003046	13.240855	0.006843	5.886050
336.114608	3.917245	2.126482	0.003046	13.240357	0.006843	5.885829
336.134610	3.917164	2.119989	0.003051	13.199933	0.006855	5.867859
336.154612	3.917164	2.132584	0.003041	13.278350	0.006832	5.902718
336.174614	3.917245	2.121653	0.003050	13.210292	0.006852	5.872464
336.194616	3.917245	2.128768	0.003044	13.254595	0.006839	5.892158
336.214618	3.917245	2.122474	0.003049	13.215400	0.006851	5.874735
336.234620	3.917245	2.126818	0.003046	13.242451	0.006843	5.886760
336.254622	3.917164	2.125233	0.003047	13.232582	0.006845	5.882373
336.274624	3.917164	2.128356	0.003044	13.252027	0.006840	5.891017
336.294626	3.917245	2.125408	0.003047	13.233671	0.006845	5.882857
336.314628	3.917245	2.126909	0.003046	13.243015	0.006843	5.887010
336.334630	3.917245	2.124358	0.003048	13.227134	0.006847	5.879951
336.354632	3.917164	2.127525	0.003045	13.246853	0.006841	5.888717
336.374634	3.917164	2.128854	0.003044	13.255129	0.006839	5.892396
336.394636	3.917245	2.124810	0.003047	13.229948	0.006846	5.881202
336.414638	3.917164	2.122980	0.003049	13.218557	0.006850	5.876138
336.434640	3.917245	2.122687	0.003049	13.216728	0.006850	5.875325
336.454642	3.917245	2.124981	0.003047	13.231013	0.006846	5.881675
336.474644	3.917164	2.127410	0.003045	13.246136	0.006841	5.888398
336.494646	3.917164	2.131428	0.003042	13.271155	0.006834	5.899520
336.514648	3.917164	2.125385	0.003047	13.233526	0.006845	5.882792
336.534650	3.917245	2.128345	0.003044	13.251962	0.006840	5.890988
336.554652	3.917245	2.127135	0.003045	13.244422	0.006842	5.887636
336.574654	3.917164	2.130499	0.003043	13.265371	0.006836	5.896948
336.594656	3.917245	2.128483	0.003044	13.252816	0.006840	5.891367
336.614658	3.917164	2.131640	0.003042	13.272475	0.006834	5.900106
336.634660	3.917245	2.121453	0.003050	13.209049	0.006853	5.871911
336.654662	3.917245	2.125609	0.003047	13.234922	0.006845	5.883413
336.674664	3.917164	2.128501	0.003044	13.252928	0.006839	5.891417
336.694666	3.917164	2.121269	0.003050	13.207902	0.006853	5.871401
336.714668	3.917164	2.130889	0.003042	13.267802	0.006835	5.898029
336.734670	3.917245	2.125432	0.003047	13.233819	0.006845	5.882923
336.754672	3.917245	2.134734	0.003039	13.291740	0.006828	5.908670
336.774674	3.917164	2.122857	0.003049	13.217787	0.006850	5.875796
336.794676	3.917245	2.128907	0.003044	13.255460	0.006839	5.892543
336.814678	3.917245	2.123405	0.003048	13.221199	0.006849	5.877312
336.834680	3.917164	2.132933	0.003041	13.280526	0.006831	5.903686
336.854682	3.917245	2.124569	0.003048	13.228448	0.006847	5.880535
336.874684	3.917164	2.133675	0.003040	13.285145	0.006830	5.905739
336.894686	3.917245	2.124282	0.003048	13.226660	0.006847	5.879740
336.914688	3.917245	2.128200	0.003045	13.251058	0.006840	5.890586
336.934690	3.917245	2.128459	0.003044	13.252668	0.006840	5.891302
336.954692	3.917245	2.125007	0.003047	13.231177	0.006846	5.881748
336.974694	3.917164	2.130227	0.003043	13.263679	0.006836	5.896196
336.994696	3.917164	2.126975	0.003045	13.243431	0.006842	5.887195
337.014698	3.917245	2.123696	0.003048	13.223014	0.006848	5.878119
337.034700	3.917164	2.125959	0.003046	13.237104	0.006844	5.884383
337.054702	3.917245	2.120538	0.003051	13.203346	0.006854	5.869376
337.074704	3.917245	2.126183	0.003046	13.238498	0.006844	5.885002
337.094706	3.917164	2.122803	0.003049	13.217451	0.006850	5.875646
337.114708	3.917164	2.122062	0.003049	13.212841	0.006851	5.873597
337.134710	3.917245	2.125234	0.003047	13.232590	0.006846	5.882376
337.154712	3.917164	2.120079	0.003051	13.200491	0.006855	5.868107
337.174714	3.917245	2.126879	0.003046	13.242831	0.006843	5.886929
337.194716	3.917164	2.120951	0.003050	13.205923	0.006853	5.870522
337.214718	3.917164	2.129460	0.003043	13.258901	0.006838	5.894073
337.234720	3.917164	2.127490	0.003045	13.246634	0.006841	5.888619
337.254722	3.917245	2.128339	0.003044	13.251920	0.006840	5.890969
337.274724	3.917245	2.125563	0.003047	13.234635	0.006845	5.883285
337.294726	3.917245	2.126038	0.003046	13.237592	0.006844	5.884600
337.314728	3.917164	2.134725	0.003039	13.291682	0.006828	5.908645
337.334730	3.917164	2.132338	0.003041	13.276822	0.006832	5.902039
337.354732	3.917164	2.131291	0.003042	13.270304	0.006834	5.899141
337.374734	3.917164	2.132622	0.003041	13.278591	0.006832	5.902825
337.394736	3.917245	2.136216	0.003038	13.300968	0.006825	5.912773
337.414738	3.917245	2.137848	0.003037	13.311130	0.006822	5.917290
337.434740	3.917245	2.132535	0.003041	13.278049	0.006832	5.902584
337.454742	3.917164	2.130650	0.003042	13.266312	0.006835	5.897367
337.474744	3.917245	2.130229	0.003043	13.263687	0.006836	5.896200
337.494746	3.917245	2.131024	0.003042	13.268642	0.006835	5.898403
337.514748	3.917245	2.132663	0.003041	13.278845	0.006832	5.902938
337.534750	3.917245	2.124742	0.003047	13.229527	0.006846	5.881014
337.554752	3.917245	2.124689	0.003047	13.229193	0.006847	5.880866
337.574754	3.917164	2.124079	0.003048	13.225398	0.006847	5.879179
337.594756	3.917245	2.125265	0.003047	13.232779	0.006846	5.882460
337.614758	3.917245	2.125916	0.003046	13.236833	0.006844	5.884263
337.634760	3.917164	2.125735	0.003046	13.235708	0.006844	5.883762
337.654762	3.917164	2.123142	0.003049	13.219564	0.006849	5.876586
337.674764	3.917164	2.124254	0.003048	13.226485	0.006847	5.879662
337.694766	3.917245	2.120817	0.003051	13.205088	0.006854	5.870150
337.714768	3.917245	2.127724	0.003045	13.248093	0.006841	5.889268
337.734770	3.917164	2.130846	0.003042	13.267533	0.006835	5.897910
337.754772	3.917245	2.135520	0.003039	13.296632	0.006827	5.910845
337.774774	3.917245	2.132832	0.003041	13.279899	0.006832	5.903407
337.794776	3.917164	2.133349	0.003040	13.283113	0.006830	5.904836
337.814778	3.917245	2.125118	0.003047	13.231867	0.006846	5.882055
337.834780	3.917245	2.130955	0.003042	13.268212	0.006835	5.898212
337.854782	3.917245	2.123778	0.003048	13.223523	0.006848	5.878346
337.874784	3.917245	2.134499	0.003039	13.290278	0.006829	5.908021
337.894786	3.917245	2.131698	0.003042	13.272833	0.006834	5.900266
337.914788	3.917245	2.135818	0.003038	13.298488	0.006826	5.911670
337.934790	3.917245	2.131384	0.003042	13.270879	0.006834	5.899397
337.954792	3.917245	2.134518	0.003039	13.290393	0.006829	5.908072
337.974794	3.917164	2.125329	0.003047	13.233181	0.006845	5.882639
337.994796	3.917245	2.121096	0.003050	13.206823	0.006853	5.870922
338.014798	3.917164	2.123024	0.003049	13.218825	0.006849	5.876257
338.034800	3.917245	2.119072	0.003052	13.194219	0.006857	5.865319
338.054802	3.917245	2.124978	0.003047	13.230997	0.006846	5.881668
338.074804	3.917164	2.129637	0.003043	13.260002	0.006837	5.894562
338.094806	3.917164	2.128393	0.003044	13.252254	0.006840	5.891118
338.114808	3.917245	2.129316	0.003044	13.258006	0.006838	5.893675
338.134810	3.917164	2.126766	0.003046	13.242125	0.006843	5.886615
338.154812	3.917245	2.125198	0.003047	13.232365	0.006846	5.882276
338.174814	3.917164	2.126587	0.003046	13.241014	0.006843	5.886121
338.194816	3.917164	2.125074	0.003047	13.231593	0.006846	5.881933
338.214818	3.917245	2.130693	0.003043	13.266581	0.006836	5.897486
338.234820	3.917245	2.128442	0.003044	13.252564	0.006840	5.891255
338.254822	3.917245	2.124386	0.003048	13.227306	0.006847	5.880027
338.274824	3.917164	2.129380	0.003043	13.258400	0.006838	5.893850
338.294826	3.917164	2.131110	0.003042	13.269176	0.006835	5.898640
338.314828	3.917164	2.127880	0.003045	13.249062	0.006841	5.889699
338.334830	3.917245	2.126868	0.003046	13.242763	0.006843	5.886899
338.354832	3.917245	2.126801	0.003046	13.242347	0.006843	5.886714
338.374834	3.917164	2.127085	0.003045	13.244115	0.006842	5.887500
338.394836	3.917164	2.121234	0.003050	13.207686	0.006853	5.871305
338.414838	3.917245	2.124757	0.003047	13.229617	0.006846	5.881055
338.434840	3.917245	2.119431	0.003052	13.196458	0.006856	5.866314
338.454842	3.917245	2.132497	0.003041	13.277810	0.006832	5.902478
338.474844	3.917245	2.126241	0.003046	13.238856	0.006844	5.885162
338.494846	3.917164	2.130246	0.003043	13.263794	0.006836	5.896247
338.514848	3.917164	2.126636	0.003046	13.241318	0.006843	5.886256
338.534850	3.917245	2.123946	0.003048	13.224566	0.006848	5.878809
338.554852	3.917245	2.124428	0.003048	13.227569	0.006847	5.880144
338.574854	3.917245	2.123264	0.003049	13.220323	0.006849	5.876923
338.594856	3.917245	2.128189	0.003045	13.250990	0.006840	5.890556
338.614858	3.917164	2.123490	0.003048	13.221730	0.006849	5.877548
338.634860	3.917164	2.120882	0.003050	13.205493	0.006853	5.870330
338.654862	3.917164	2.124004	0.003048	13.224927	0.006848	5.878970
338.674864	3.917245	2.121900	0.003050	13.211828	0.006852	5.873147
338.694866	3.917245	2.123892	0.003048	13.224232	0.006848	5.878661
338.714868	3.917164	2.120306	0.003051	13.201904	0.006854	5.868735
338.734870	3.917245	2.119927	0.003051	13.199544	0.006855	5.867686
338.754872	3.917245	2.118501	0.003052	13.190668	0.006858	5.863740
338.774874	3.917245	2.119489	0.003052	13.196817	0.006856	5.866474
338.794876	3.917245	2.116071	0.003054	13.175537	0.006862	5.857014
338.814878	3.917164	2.122973	0.003049	13.218507	0.006850	5.876116
338.834880	3.917164	2.124886	0.003047	13.230419	0.006846	5.881411
338.854882	3.917245	2.120305	0.003051	13.201901	0.006855	5.868734
338.874884	3.917164	2.122998	0.003049	13.218669	0.006849	5.876188
338.894886	3.917164	2.121701	0.003050	13.210587	0.006852	5.872595
338.914888	3.917245	2.115705	0.003055	13.173260	0.006863	5.856002
338.934890	3.917164	2.125301	0.003047	13.233003	0.006845	5.882560
338.954892	3.917245	2.123413	0.003048	13.221248	0.006849	5.877334
338.974894	3.917245	2.122076	0.003050	13.212923	0.006851	5.873633
338.994896	3.917245	2.120305	0.003051	13.201898	0.006855	5.868733
339.014898	3.917164	2.126985	0.003045	13.243489	0.006842	5.887221
339.034900	3.917164	2.122429	0.003049	13.215124	0.006851	5.874612
339.054902	3.917245	2.126467	0.003046	13.240266	0.006843	5.885789
339.074904	3.917245	2.128572	0.003044	13.253374	0.006839	5.891616
339.094906	3.917164	2.126773	0.003046	13.242172	0.006843	5.886636
339.114908	3.917164	2.127270	0.003045	13.245263	0.006842	5.888010
339.134910	3.917164	2.125018	0.003047	13.231240	0.006846	5.881776
339.154912	3.917245	2.124762	0.003047	13.229647	0.006846	5.881068
339.174914	3.917245	2.125823	0.003046	13.236253	0.006845	5.884005
339.194916	3.917245	2.122678	0.003049	13.216671	0.006850	5.875299
339.214918	3.917164	2.124235	0.003048	13.226367	0.006847	5.879610
339.234920	3.917164	2.120023	0.003051	13.200143	0.006855	5.867952
339.254922	3.917164	2.118174	0.003053	13.188632	0.006858	5.862835
339.274924	3.917245	2.121501	0.003050	13.209345	0.006852	5.872043
339.294926	3.917245	2.120807	0.003051	13.205022	0.006854	5.870121
339.314928	3.917245	2.122264	0.003049	13.214097	0.006851	5.874155
339.334930	3.917164	2.118005	0.003053	13.187575	0.006859	5.862365
339.354932	3.917164	2.118301	0.003053	13.189420	0.006858	5.863186
339.374934	3.917245	2.118348	0.003053	13.189710	0.006858	5.863315
339.394936	3.917245	2.129372	0.003044	13.258354	0.006838	5.893829
339.414938	3.917245	2.130545	0.003043	13.265655	0.006836	5.897075
339.434940	3.917164	2.132093	0.003041	13.275294	0.006833	5.901360
339.454942	3.917245	2.125834	0.003046	13.236327	0.006844	5.884037
339.474944	3.917245	2.137578	0.003037	13.309449	0.006823	5.916543
339.494946	3.917245	2.122787	0.003049	13.217355	0.006850	5.875604
339.514948	3.917245	2.124370	0.003048	13.227210	0.006847	5.879985
339.534950	3.917164	2.122023	0.003050	13.212597	0.006851	5.873489
339.554952	3.917164	2.121365	0.003050	13.208496	0.006852	5.871666
339.574954	3.917245	2.124905	0.003047	13.230542	0.006846	5.881466
339.594956	3.917245	2.123048	0.003049	13.218978	0.006850	5.876325
339.614958	3.917164	2.120905	0.003050	13.205632	0.006853	5.870393
339.634960	3.917164	2.118562	0.003052	13.191046	0.006858	5.863908
339.654962	3.917245	2.121331	0.003050	13.208285	0.006853	5.871572
339.674964	3.917164	2.126537	0.003046	13.240699	0.006843	5.885981
339.694966	3.917245	2.124668	0.003047	13.229067	0.006847	5.880810
339.714968	3.917164	2.120477	0.003051	13.202969	0.006854	5.869208
339.734970	3.917164	2.129814	0.003043	13.261105	0.006837	5.895052
339.754972	3.917164	2.127492	0.003045	13.246648	0.006841	5.888625
339.774974	3.917245	2.125570	0.003047	13.234682	0.006845	5.883306
339.794976	3.917245	2.116419	0.003054	13.177703	0.006862	5.857977
339.814978	3.917245	2.121478	0.003050	13.209199	0.006852	5.871978
339.834980	3.917245	2.124511	0.003048	13.228089	0.006847	5.880375
339.854982	3.917245	2.122339	0.003049	13.214563	0.006851	5.874362
339.874984	3.917245	2.125432	0.003047	13.233822	0.006845	5.882924
339.894986	3.917245	2.125057	0.003047	13.231487	0.006846	5.881886
339.914988	3.917245	2.123885	0.003048	13.224188	0.006848	5.878641
339.934990	3.917164	2.123240	0.003049	13.220172	0.006849	5.876856
339.954992	3.917164	2.125216	0.003047	13.232478	0.006845	5.882326
339.974994	3.917245	2.117422	0.003053	13.183945	0.006860	5.860752
339.994996	3.917245	2.115319	0.003055	13.170853	0.006864	5.854932
340.014998	3.917164	2.114562	0.003056	13.166142	0.006865	5.852838
340.035000	3.917245	2.116943	0.003054	13.180966	0.006861	5.859428
340.055002	3.917164	2.119956	0.003051	13.199727	0.006855	5.867768
340.075004	3.917164	2.119018	0.003052	13.193888	0.006857	5.865172
340.095006	3.917245	2.116559	0.003054	13.178573	0.006862	5.858364
340.115008	3.917245	2.119662	0.003052	13.197896	0.006856	5.866953
340.135010	3.917245	2.120277	0.003051	13.201726	0.006855	5.868656
340.155012	3.917164	2.120672	0.003051	13.204184	0.006854	5.869749
340.175014	3.917245	2.119180	0.003052	13.194893	0.006857	5.865618
340.195016	3.917164	2.125917	0.003046	13.236839	0.006844	5.884265
340.215018	3.917245	2.114503	0.003056	13.165775	0.006865	5.852674
340.235020	3.917245	2.118766	0.003052	13.192316	0.006857	5.864473
340.255022	3.917164	2.122797	0.003049	13.217412	0.006850	5.875629
340.275024	3.917245	2.121959	0.003050	13.212194	0.006852	5.873310
340.295026	3.917164	2.120659	0.003051	13.204105	0.006854	5.869713
340.315028	3.917245	2.121709	0.003050	13.210642	0.006852	5.872620
340.335030	3.917245	2.120304	0.003051	13.201890	0.006855	5.868729
340.355032	3.917245	2.116514	0.003054	13.178294	0.006862	5.858240
340.375034	3.917164	2.127710	0.003045	13.248003	0.006841	5.889228
340.395036	3.917164	2.122175	0.003049	13.213541	0.006851	5.873908
340.415038	3.917164	2.117600	0.003053	13.185053	0.006859	5.861244
340.435040	3.917164	2.117596	0.003053	13.185032	0.006859	5.861235
340.455042	3.917245	2.123353	0.003049	13.220876	0.006849	5.877169
340.475044	3.917245	2.123561	0.003048	13.222173	0.006849	5.877746
340.495046	3.917164	2.121912	0.003050	13.211904	0.006851	5.873181
340.515048	3.917164	2.126258	0.003046	13.238963	0.006843	5.885209
340.535050	3.917164	2.128609	0.003044	13.253601	0.006839	5.891717
340.555052	3.917245	2.122944	0.003049	13.218332	0.006850	5.876038
340.575054	3.917245	2.124839	0.003047	13.230126	0.006846	5.881281
340.595056	3.917245	2.124502	0.003048	13.228032	0.006847	5.880350
340.615058	3.917164	2.124927	0.003047	13.230676	0.006846	5.881526
340.635060	3.917164	2.122743	0.003049	13.217076	0.006850	5.875480
340.655062	3.917245	2.123565	0.003048	13.222198	0.006849	5.877757
340.675064	3.917245	2.122638	0.003049	13.216427	0.006850	5.875191
340.695066	3.917245	2.122089	0.003050	13.213005	0.006851	5.873670
340.715068	3.917164	2.122492	0.003049	13.215515	0.006850	5.874786
340.735070	3.917164	2.119575	0.003052	13.197351	0.006856	5.866711
340.755072	3.917245	2.118712	0.003052	13.191980	0.006858	5.864323
340.775074	3.917245	2.128097	0.003045	13.250412	0.006840	5.890299
340.795076	3.917245	2.124873	0.003047	13.230340	0.006846	5.881376
340.815078	3.917245	2.124923	0.003047	13.230654	0.006846	5.881516
340.835080	3.917245	2.126595	0.003046	13.241060	0.006843	5.886142
340.855082	3.917245	2.125309	0.003047	13.233055	0.006845	5.882583
340.875084	3.917245	2.120643	0.003051	13.204003	0.006854	5.869668
340.895086	3.917164	2.118153	0.003053	13.188500	0.006858	5.862777
340.915088	3.917164	2.118858	0.003052	13.192889	0.006857	5.864727
340.935090	3.917164	2.127488	0.003045	13.246623	0.006841	5.888614
340.955092	3.917164	2.122362	0.003049	13.214705	0.006851	5.874426
340.975094	3.917164	2.126752	0.003046	13.242040	0.006843	5.886577
340.995096	3.917245	2.117017	0.003054	13.181429	0.006861	5.859633
341.015098	3.917245	2.118386	0.003053	13.189948	0.006858	5.863420
341.035100	3.917164	2.116864	0.003054	13.180476	0.006861	5.859210
341.055102	3.917164	2.124652	0.003047	13.228965	0.006846	5.880765
341.075104	3.917164	2.119660	0.003051	13.197885	0.006856	5.866948
341.095106	3.917245	2.119548	0.003052	13.197187	0.006856	5.866638
341.115108	3.917245	2.117485	0.003053	13.184339	0.006860	5.860927
341.135110	3.917245	2.119163	0.003052	13.194789	0.006857	5.865572
341.155112	3.917164	2.126424	0.003046	13.239998	0.006843	5.885669
341.175114	3.917164	2.125321	0.003047	13.233129	0.006845	5.882616
341.195116	3.917245	2.122785	0.003049	13.217339	0.006850	5.875596
341.215118	3.917245	2.123684	0.003048	13.222934	0.006848	5.878084
341.235120	3.917245	2.128370	0.003044	13.252115	0.006840	5.891056
341.255122	3.917164	2.126532	0.003046	13.240671	0.006843	5.885969
341.275124	3.917245	2.120806	0.003051	13.205016	0.006854	5.870119
341.295126	3.917164	2.120869	0.003050	13.205408	0.006853	5.870293
341.315128	3.917245	2.123347	0.003049	13.220840	0.006849	5.877153
341.335130	3.917245	2.122371	0.003049	13.214765	0.006851	5.874452
341.355132	3.917245	2.115828	0.003055	13.174023	0.006863	5.856341
341.375134	3.917164	2.124935	0.003047	13.230726	0.006846	5.881547
341.395136	3.917164	2.124678	0.003047	13.229127	0.006846	5.880837
341.415138	3.917245	2.118575	0.003052	13.191126	0.006858	5.863944
341.435140	3.917245	2.123398	0.003048	13.221158	0.006849	5.877294
341.455142	3.917245	2.125047	0.003047	13.231421	0.006846	5.881857
341.475144	3.917245	2.116022	0.003055	13.175233	0.006863	5.856879
341.495146	3.917164	2.121430	0.003050	13.208904	0.006852	5.871847
341.515148	3.917164	2.115572	0.003055	13.172430	0.006863	5.855633
341.535150	3.917164	2.112165	0.003058	13.151216	0.006869	5.846203
341.555152	3.917245	2.116359	0.003054	13.177328	0.006862	5.857810
341.575154	3.917245	2.113672	0.003056	13.160601	0.006867	5.850374
341.595156	3.917164	2.115935	0.003055	13.174686	0.006862	5.856636
341.615158	3.917164	2.117216	0.003053	13.182666	0.006860	5.860183
341.635160	3.917245	2.115422	0.003055	13.171494	0.006864	5.855217
341.655162	3.917164	2.115970	0.003054	13.174908	0.006862	5.856734
341.675164	3.917245	2.118286	0.003053	13.189327	0.006858	5.863144
341.695166	3.917164	2.110910	0.003059	13.143403	0.006872	5.842729
341.715168	3.917164	2.112404	0.003057	13.152703	0.006869	5.846863
341.735170	3.917245	2.116810	0.003054	13.180137	0.006861	5.859059
341.755172	3.917245	2.110248	0.003059	13.139277	0.006873	5.840895
341.775174	3.917164	2.109524	0.003060	13.134771	0.006874	5.838892
341.795176	3.917164	2.110896	0.003059	13.143315	0.006872	5.842690
341.815178	3.917245	2.114064	0.003056	13.163040	0.006866	5.851459
341.835180	3.917245	2.117840	0.003053	13.186548	0.006859	5.861909
341.855182	3.917164	2.117615	0.003053	13.185152	0.006859	5.861288
341.875184	3.917164	2.118146	0.003053	13.188456	0.006858	5.862757
341.895186	3.917164	2.115327	0.003055	13.170903	0.006864	5.854954
341.915188	3.917245	2.114646	0.003056	13.166662	0.006865	5.853069
341.935190	3.917245	2.113480	0.003057	13.159402	0.006867	5.849841
341.955192	3.917245	2.116286	0.003054	13.176876	0.006862	5.857609
341.975194	3.917164	2.111888	0.003058	13.149491	0.006870	5.845436
341.995196	3.917164	2.119773	0.003051	13.198583	0.006855	5.867259
342.015198	3.917164	2.113569	0.003056	13.159955	0.006867	5.850087
342.035200	3.917245	2.116704	0.003054	13.179477	0.006861	5.858765
342.055202	3.917164	2.114066	0.003056	13.163051	0.006866	5.851464
342.075204	3.917164	2.119809	0.003051	13.198807	0.006855	5.867359
342.095206	3.917164	2.121311	0.003050	13.208165	0.006853	5.871518
342.115208	3.917245	2.120899	0.003051	13.205594	0.006854	5.870376
342.135210	3.917245	2.118259	0.003053	13.189160	0.006858	5.863070
342.155212	3.917245	2.115208	0.003055	13.170161	0.006864	5.854624
342.175214	3.917245	2.111988	0.003058	13.150113	0.006870	5.845712
342.195216	3.917164	2.120732	0.003051	13.204556	0.006854	5.869914
342.215218	3.917245	2.115989	0.003055	13.175025	0.006863	5.856787
342.235220	3.917164	2.117808	0.003053	13.186354	0.006859	5.861823
342.255222	3.917245	2.110362	0.003059	13.139992	0.006873	5.841213
342.275224	3.917245	2.118483	0.003053	13.190556	0.006858	5.863691
342.295226	3.917245	2.121231	0.003050	13.207666	0.006853	5.871297
342.315228	3.917245	2.115289	0.003055	13.170667	0.006864	5.854849
342.335230	3.917164	2.124200	0.003048	13.226151	0.006847	5.879514
342.355232	3.917245	2.122601	0.003049	13.216194	0.006850	5.875088
342.375234	3.917245	2.124693	0.003047	13.229217	0.006847	5.880877
342.395236	3.917245	2.121361	0.003050	13.208471	0.006853	5.871655
342.415238	3.917164	2.118536	0.003052	13.190882	0.006858	5.863835
342.435240	3.917245	2.120027	0.003051	13.200165	0.006855	5.867962
342.455242	3.917164	2.121488	0.003050	13.209265	0.006852	5.872007
342.475244	3.917245	2.117495	0.003053	13.184399	0.006860	5.860954
342.495246	3.917245	2.126309	0.003046	13.239281	0.006844	5.885351
342.515248	3.917164	2.121244	0.003050	13.207746	0.006853	5.871332
342.535250	3.917245	2.117973	0.003053	13.187378	0.006859	5.862278
342.555252	3.917164	2.126810	0.003046	13.242399	0.006842	5.886737
342.575254	3.917245	2.124245	0.003048	13.226433	0.006847	5.879639
342.595256	3.917245	2.125313	0.003047	13.233080	0.006845	5.882594
342.615258	3.917164	2.126523	0.003046	13.240614	0.006843	5.885943
342.635260	3.917164	2.120736	0.003051	13.204581	0.006854	5.869925
342.655262	3.917164	2.119269	0.003052	13.195446	0.006856	5.865864
342.675264	3.917245	2.116584	0.003054	13.178729	0.006861	5.858433
342.695266	3.917245	2.119841	0.003051	13.199007	0.006856	5.867447
342.715268	3.917245	2.122364	0.003049	13.214721	0.006851	5.874433
342.735270	3.917164	2.115779	0.003055	13.173717	0.006863	5.856205
342.755272	3.917245	2.109790	0.003060	13.136430	0.006874	5.839630
342.775274	3.917245	2.117576	0.003053	13.184908	0.006860	5.861180
342.795276	3.917245	2.115908	0.003055	13.174519	0.006863	5.856561
342.815278	3.917245	2.123604	0.003048	13.222441	0.006849	5.877865
342.835280	3.917164	2.122879	0.003049	13.217927	0.006850	5.875858
342.855282	3.917164	2.117728	0.003053	13.185856	0.006859	5.861601
342.875284	3.917245	2.119519	0.003052	13.197003	0.006856	5.866557
342.895286	3.917245	2.118743	0.003052	13.192174	0.006858	5.864410
342.915288	3.917245	2.116241	0.003054	13.176591	0.006862	5.857483
342.935290	3.917245	2.116158	0.003054	13.176077	0.006862	5.857254
342.955292	3.917164	2.119440	0.003052	13.196510	0.006856	5.866338
342.975294	3.917245	2.116855	0.003054	13.180416	0.006861	5.859183
342.995296	3.917245	2.114188	0.003056	13.163809	0.006866	5.851801
343.015298	3.917245	2.120360	0.003051	13.202238	0.006855	5.868883
343.035300	3.917164	2.126722	0.003046	13.241854	0.006843	5.886494
343.055302	3.917245	2.125491	0.003047	13.234186	0.006845	5.883086
343.075304	3.917245	2.116395	0.003054	13.177552	0.006862	5.857910
343.095306	3.917164	2.119904	0.003051	13.199404	0.006855	5.867624
343.115308	3.917245	2.116213	0.003054	13.176422	0.006862	5.857407
343.135310	3.917164	2.120466	0.003051	13.202900	0.006854	5.869178
343.155312	3.917164	2.122791	0.003049	13.217380	0.006850	5.875615
343.175314	3.917245	2.126016	0.003046	13.237460	0.006844	5.884541
343.195316	3.917245	2.122084	0.003050	13.212975	0.006851	5.873656
343.215318	3.917164	2.122454	0.003049	13.215277	0.006850	5.874680
343.235320	3.917164	2.123249	0.003049	13.220227	0.006849	5.876880
343.255322	3.917245	2.118861	0.003052	13.192908	0.006857	5.864736
343.275324	3.917164	2.121188	0.003050	13.207395	0.006853	5.871176
343.295326	3.917245	2.119947	0.003051	13.199667	0.006855	5.867741
343.315328	3.917245	2.118808	0.003052	13.192579	0.006857	5.864590
343.335330	3.917164	2.125224	0.003047	13.232527	0.006845	5.882348
343.355332	3.917164	2.128885	0.003044	13.255318	0.006839	5.892480
343.375334	3.917164	2.130514	0.003043	13.265464	0.006836	5.896990
343.395336	3.917245	2.131554	0.003042	13.271941	0.006834	5.899869
343.415338	3.917245	2.129131	0.003044	13.256854	0.006838	5.893162
343.435340	3.917245	2.122988	0.003049	13.218603	0.006850	5.876159
343.455342	3.917164	2.115582	0.003055	13.172490	0.006863	5.855660
343.475344	3.917164	2.116208	0.003054	13.176392	0.006862	5.857394
343.495346	3.917164	2.117217	0.003053	13.182672	0.006860	5.860186
343.515348	3.917245	2.118865	0.003052	13.192932	0.006857	5.864747
343.535350	3.917245	2.116082	0.003054	13.175603	0.006862	5.857043
343.555352	3.917164	2.116469	0.003054	13.178015	0.006861	5.858116
343.575354	3.917245	2.119823	0.003051	13.198895	0.006856	5.867398
343.595356	3.917164	2.114121	0.003056	13.163396	0.006866	5.851617
343.615358	3.917245	2.118851	0.003052	13.192848	0.006857	5.864709
343.635360	3.917245	2.118302	0.003053	13.189425	0.006858	5.863188
343.655362	3.917245	2.118163	0.003053	13.188563	0.006859	5.862805
343.675364	3.917164	2.124126	0.003048	13.225688	0.006847	5.879308
343.695366	3.917245	2.117585	0.003053	13.184963	0.006860	5.861204
343.715368	3.917245	2.124520	0.003048	13.228144	0.006847	5.880400
343.735370	3.917245	2.120355	0.003051	13.202210	0.006855	5.868871
343.755372	3.917245	2.112851	0.003057	13.155490	0.006868	5.848102
343.775374	3.917164	2.116299	0.003054	13.176955	0.006862	5.857645
343.795376	3.917164	2.118359	0.003053	13.189781	0.006858	5.863346
343.815378	3.917164	2.124068	0.003048	13.225327	0.006848	5.879148
343.835380	3.917164	2.122838	0.003049	13.217673	0.006850	5.875745
343.855382	3.917245	2.125130	0.003047	13.231938	0.006846	5.882087
343.875384	3.917164	2.122211	0.003049	13.213766	0.006851	5.874008
343.895386	3.917164	2.121003	0.003050	13.206243	0.006853	5.870664
343.915388	3.917164	2.120799	0.003051	13.204975	0.006854	5.870100
343.935390	3.917245	2.117306	0.003053	13.183227	0.006860	5.860433
343.955392	3.917164	2.120484	0.003051	13.203012	0.006854	5.869228
343.975394	3.917245	2.121482	0.003050	13.209230	0.006852	5.871992
343.995396	3.917245	2.121624	0.003050	13.210111	0.006852	5.872384
344.015398	3.917164	2.122831	0.003049	13.217626	0.006850	5.875724
344.035400	3.917164	2.115303	0.003055	13.170752	0.006864	5.854887
344.055402	3.917245	2.115340	0.003055	13.170985	0.006864	5.854990
344.075404	3.917245	2.118520	0.003052	13.190783	0.006858	5.863792
344.095406	3.917164	2.116635	0.003054	13.179044	0.006861	5.858573
344.115408	3.917164	2.121048	0.003050	13.206522	0.006853	5.870788
344.135410	3.917164	2.122902	0.003049	13.218069	0.006850	5.875921
344.155412	3.917164	2.121710	0.003050	13.210648	0.006852	5.872622
344.175414	3.917245	2.125911	0.003046	13.236800	0.006844	5.884248
344.195416	3.917164	2.121771	0.003050	13.211025	0.006852	5.872790
344.215418	3.917164	2.124623	0.003047	13.228785	0.006846	5.880685
344.235420	3.917164	2.117202	0.003053	13.182579	0.006860	5.860144
344.255422	3.917164	2.122889	0.003049	13.217985	0.006850	5.875884
344.275424	3.917245	2.121252	0.003050	13.207792	0.006853	5.871353
344.295426	3.917245	2.123267	0.003049	13.220339	0.006849	5.876930
344.315428	3.917245	2.127125	0.003045	13.244365	0.006842	5.887610
344.335430	3.917164	2.127848	0.003045	13.248863	0.006841	5.889610
344.355432	3.917164	2.124700	0.003047	13.229266	0.006846	5.880899
344.375434	3.917164	2.119161	0.003052	13.194775	0.006857	5.865566
344.395436	3.917245	2.123038	0.003049	13.218918	0.006850	5.876299
344.415438	3.917245	2.121534	0.003050	13.209550	0.006852	5.872134
344.435440	3.917245	2.120454	0.003051	13.202829	0.006854	5.869146
344.455442	3.917164	2.123085	0.003049	13.219206	0.006849	5.876426
344.475444	3.917164	2.126765	0.003046	13.242120	0.006843	5.886613
344.495446	3.917164	2.114754	0.003055	13.167338	0.006865	5.853369
344.515448	3.917245	2.125416	0.003047	13.233723	0.006845	5.882880
344.535450	3.917164	2.123089	0.003049	13.219236	0.006849	5.876440
344.555452	3.917164	2.122737	0.003049	13.217040	0.006850	5.875464
344.575454	3.917245	2.119094	0.003052	13.194359	0.006857	5.865381
344.595456	3.917164	2.117243	0.003053	13.182830	0.006860	5.860256
344.615458	3.917245	2.120531	0.003051	13.203305	0.006854	5.869358
344.635460	3.917245	2.116325	0.003054	13.177120	0.006862	5.857718
344.655462	3.917245	2.121957	0.003050	13.212186	0.006852	5.873306
344.675464	3.917164	2.126754	0.003046	13.242054	0.006843	5.886583
344.695466	3.917164	2.117245	0.003053	13.182847	0.006860	5.860264
344.715468	3.917245	2.112797	0.003057	13.155153	0.006868	5.847953
344.735470	3.917245	2.108731	0.003061	13.129832	0.006876	5.836697
344.755472	3.917245	2.112013	0.003058	13.150269	0.006870	5.845781
344.775474	3.917245	2.112804	0.003057	13.155194	0.006868	5.847971
344.795476	3.917164	2.112155	0.003058	13.151153	0.006869	5.846175
344.815478	3.917164	2.108279	0.003061	13.127018	0.006877	5.835446
344.835480	3.917164	2.120347	0.003051	13.202158	0.006854	5.868848
344.855482	3.917245	2.117068	0.003054	13.181746	0.006861	5.859774
344.875484	3.917245	2.115469	0.003055	13.171790	0.006864	5.855348
344.895486	3.917164	2.120508	0.003051	13.203163	0.006854	5.869295
344.915488	3.917164	2.112607	0.003057	13.153967	0.006869	5.847426
344.935490	3.917164	2.126970	0.003045	13.243395	0.006842	5.887180
344.955492	3.917164	2.123109	0.003049	13.219356	0.006849	5.876493
344.975494	3.917245	2.117574	0.003053	13.184895	0.006860	5.861174
344.995496	3.917164	2.123162	0.003049	13.219687	0.006849	5.876641
345.015498	3.917164	2.115191	0.003055	13.170057	0.006864	5.854578
345.035500	3.917164	2.117474	0.003053	13.184273	0.006860	5.860898
345.055502	3.917164	2.120950	0.003050	13.205912	0.006853	5.870517
345.075504	3.917245	2.118679	0.003052	13.191772	0.006858	5.864231
345.095506	3.917245	2.118913	0.003052	13.193228	0.006857	5.864878
345.115508	3.917245	2.118810	0.003052	13.192587	0.006857	5.864594
345.135510	3.917164	2.119373	0.003052	13.196097	0.006856	5.866154
345.155512	3.917164	2.114057	0.003056	13.162993	0.006866	5.851438
345.175514	3.917245	2.118208	0.003053	13.188840	0.006859	5.862928
345.195516	3.917245	2.119375	0.003052	13.196111	0.006856	5.866160
345.215518	3.917245	2.113608	0.003057	13.160201	0.006867	5.850197
345.235520	3.917164	2.111488	0.003058	13.147000	0.006871	5.844328
345.255522	3.917245	2.117403	0.003053	13.183830	0.006860	5.860700
345.275524	3.917164	2.117601	0.003053	13.185062	0.006859	5.861248
345.295526	3.917245	2.111577	0.003058	13.147556	0.006871	5.844575
345.315528	3.917245	2.114881	0.003055	13.168124	0.006865	5.853719
345.335530	3.917164	2.115529	0.003055	13.172162	0.006863	5.855514
345.355532	3.917164	2.112531	0.003057	13.153491	0.006869	5.847214
345.375534	3.917164	2.117482	0.003053	13.184322	0.006860	5.860920
345.395536	3.917164	2.120866	0.003050	13.205391	0.006853	5.870285
345.415538	3.917245	2.117543	0.003053	13.184700	0.006860	5.861087
345.435540	3.917245	2.116816	0.003054	13.180172	0.006861	5.859075
345.455542	3.917164	2.113832	0.003056	13.161592	0.006866	5.850815
345.475544	3.917164	2.113061	0.003057	13.156795	0.006868	5.848683
345.495546	3.917245	2.117028	0.003054	13.181492	0.006861	5.859661
345.515548	3.917164	2.121187	0.003050	13.207390	0.006853	5.871174
345.535550	3.917245	2.116005	0.003055	13.175127	0.006863	5.856832
345.555552	3.917164	2.114299	0.003056	13.164502	0.006865	5.852109
345.575554	3.917164	2.116025	0.003054	13.175250	0.006862	5.856886
345.595556	3.917164	2.112915	0.003057	13.155887	0.006868	5.848279
345.615558	3.917245	2.113252	0.003057	13.157981	0.006868	5.849210
345.635560	3.917245	2.120000	0.003051	13.200001	0.006855	5.867889
345.655562	3.917164	2.117534	0.003053	13.184643	0.006860	5.861062
345.675564	3.917245	2.118432	0.003053	13.190239	0.006858	5.863549
345.694566	3.917245	2.120027	0.003051	13.200168	0.006855	5.867963
345.714568	3.917245	2.113763	0.003056	13.161167	0.006867	5.850626
345.734570	3.917245	2.119391	0.003052	13.196207	0.006856	5.866202
345.754572	3.917245	2.121060	0.003050	13.206601	0.006853	5.870823
345.774574	3.917245	2.118816	0.003052	13.192626	0.006857	5.864611
345.794576	3.917164	2.114938	0.003055	13.168480	0.006864	5.853877
345.814578	3.917164	2.116330	0.003054	13.177150	0.006862	5.857731
345.834580	3.917245	2.119176	0.003052	13.194871	0.006857	5.865609
345.854582	3.917245	2.120788	0.003051	13.204904	0.006854	5.870069
345.874584	3.917245	2.119868	0.003051	13.199174	0.006855	5.867522
345.894586	3.917164	2.118060	0.003053	13.187920	0.006859	5.862519
345.914588	3.917245	2.118334	0.003053	13.189628	0.006858	5.863278
345.934590	3.917164	2.120602	0.003051	13.203749	0.006854	5.869555
345.954592	3.917245	2.122561	0.003049	13.215948	0.006851	5.874978
345.974594	3.917245	2.120779	0.003051	13.204847	0.006854	5.870043
345.994596	3.917245	2.118079	0.003053	13.188037	0.006859	5.862571
346.014598	3.917164	2.117023	0.003054	13.181462	0.006860	5.859648
346.034600	3.917164	2.108877	0.003060	13.130741	0.006875	5.837101
346.054602	3.917245	2.115139	0.003055	13.169731	0.006864	5.854433
346.074604	3.917245	2.118286	0.003053	13.189330	0.006858	5.863145
346.094606	3.917245	2.114589	0.003056	13.166306	0.006865	5.852911
346.114608	3.917164	2.117495	0.003053	13.184399	0.006860	5.860954
346.134610	3.917164	2.113758	0.003056	13.161132	0.006866	5.850610
346.154612	3.917245	2.109125	0.003060	13.132285	0.006875	5.837787
346.174614	3.917245	2.113014	0.003057	13.156503	0.006868	5.848553
346.194616	3.917245	2.112749	0.003057	13.154854	0.006869	5.847820
346.214618	3.917245	2.110011	0.003059	13.137802	0.006874	5.840239
346.234620	3.917164	2.113602	0.003056	13.160163	0.006867	5.850180
346.254622	3.917245	2.112418	0.003057	13.152788	0.006869	5.846901
346.274624	3.917245	2.118176	0.003053	13.188640	0.006859	5.862839
346.294626	3.917164	2.114236	0.003056	13.164113	0.006866	5.851936
346.314628	3.917164	2.113409	0.003057	13.158961	0.006867	5.849645
346.334630	3.917164	2.113376	0.003057	13.158758	0.006867	5.849555
346.354632	3.917245	2.115987	0.003055	13.175012	0.006863	5.856781
346.374634	3.917245	2.112062	0.003058	13.150573	0.006870	5.845917
346.394636	3.917164	2.112194	0.003058	13.151397	0.006869	5.846283
346.414638	3.917164	2.115272	0.003055	13.170563	0.006864	5.854803
346.434640	3.917164	2.115576	0.003055	13.172452	0.006863	5.855643
346.454642	3.917164	2.113327	0.003057	13.158449	0.006867	5.849418
346.474644	3.917164	2.112126	0.003058	13.150975	0.006869	5.846095
346.494646	3.917245	2.110917	0.003059	13.143447	0.006872	5.842749
346.514648	3.917164	2.115510	0.003055	13.172041	0.006863	5.855460
346.534650	3.917164	2.115995	0.003054	13.175061	0.006862	5.856802
346.554652	3.917164	2.109457	0.003060	13.134352	0.006874	5.838706
346.574654	3.917245	2.108026	0.003061	13.125447	0.006877	5.834747
346.594656	3.917245	2.110852	0.003059	13.143042	0.006872	5.842569
346.614658	3.917164	2.111947	0.003058	13.149861	0.006870	5.845600
346.634660	3.917245	2.109976	0.003059	13.137585	0.006874	5.840143
346.654662	3.917164	2.113713	0.003056	13.160855	0.006867	5.850488
346.674664	3.917245	2.114154	0.003056	13.163598	0.006866	5.851707
346.694666	3.917245	2.115547	0.003055	13.172274	0.006863	5.855564
346.714668	3.917245	2.111396	0.003058	13.146425	0.006871	5.844073
346.734670	3.917245	2.109654	0.003060	13.135581	0.006874	5.839252
346.754672	3.917164	2.120045	0.003051	13.200280	0.006855	5.868013
346.774674	3.917245	2.127556	0.003045	13.247045	0.006841	5.888802
346.794676	3.917245	2.122915	0.003049	13.218152	0.006850	5.875958
346.814678	3.917245	2.123273	0.003049	13.220377	0.006849	5.876947
346.834680	3.917245	2.117643	0.003053	13.185324	0.006860	5.861365
346.854682	3.917164	2.115851	0.003055	13.174163	0.006863	5.856403
346.874684	3.917245	2.120514	0.003051	13.203201	0.006854	5.869312
346.894686	3.917245	2.111007	0.003059	13.144002	0.006872	5.842996
346.914688	3.917164	2.115749	0.003055	13.173528	0.006863	5.856121
346.934690	3.917245	2.111455	0.003058	13.146792	0.006871	5.844236
346.954692	3.917164	2.110863	0.003059	13.143110	0.006872	5.842599
346.974694	3.917245	2.115942	0.003055	13.174735	0.006863	5.856658
346.994696	3.917164	2.112970	0.003057	13.156229	0.006868	5.848431
347.014698	3.917245	2.115534	0.003055	13.172195	0.006863	5.855528
347.034700	3.917164	2.115521	0.003055	13.172113	0.006863	5.855492
347.054702	3.917164	2.114496	0.003056	13.165731	0.006865	5.852655
347.074704	3.917164	2.105973	0.003063	13.112659	0.006881	5.829062
347.094706	3.917245	2.109614	0.003060	13.135332	0.006874	5.839142
347.114708	3.917245	2.108890	0.003060	13.130823	0.006876	5.837137
347.134710	3.917164	2.112354	0.003057	13.152393	0.006869	5.846726
347.154712	3.917164	2.111328	0.003058	13.146004	0.006871	5.843885
347.174714	3.917245	2.112945	0.003057	13.156073	0.006868	5.848361
347.194716	3.917245	2.114960	0.003055	13.168617	0.006864	5.853938
347.214718	3.917164	2.109863	0.003059	13.136882	0.006874	5.839830
347.234720	3.917245	2.112716	0.003057	13.154644	0.006869	5.847726
347.254722	3.917164	2.116114	0.003054	13.175803	0.006862	5.857132
347.274724	3.917164	2.118892	0.003052	13.193102	0.006857	5.864822
347.294726	3.917164	2.117151	0.003054	13.182261	0.006860	5.860003
347.314728	3.917245	2.115893	0.003055	13.174429	0.006863	5.856521
347.334730	3.917245	2.120436	0.003051	13.202714	0.006854	5.869095
347.354732	3.917164	2.124322	0.003048	13.226909	0.006847	5.879851
347.374734	3.917164	2.125737	0.003046	13.235719	0.006844	5.883767
347.394736	3.917245	2.120989	0.003050	13.206155	0.006853	5.870625
347.414738	3.917245	2.114284	0.003056	13.164409	0.006866	5.852067
347.434740	3.917245	2.113984	0.003056	13.162539	0.006866	5.851236
347.454742	3.917245	2.115551	0.003055	13.172299	0.006863	5.855575
347.474744	3.917164	2.117017	0.003054	13.181423	0.006860	5.859631
347.494746	3.917164	2.107445	0.003061	13.121827	0.006878	5.833138
347.514748	3.917245	2.109061	0.003060	13.131891	0.006875	5.837612
347.534750	3.917245	2.106818	0.003062	13.117924	0.006879	5.831403
347.554752	3.917245	2.112559	0.003057	13.153669	0.006869	5.847293
347.574754	3.917164	2.109226	0.003060	13.132915	0.006875	5.838067
347.594756	3.917164	2.109840	0.003059	13.136739	0.006874	5.839767
347.614758	3.917245	2.105866	0.003063	13.111994	0.006881	5.828767
347.634760	3.917164	2.112242	0.003058	13.151692	0.006869	5.846414
347.654762	3.917245	2.110497	0.003059	13.140832	0.006873	5.841586
347.674764	3.917245	2.111330	0.003058	13.146017	0.006871	5.843891
347.694766	3.917164	2.112835	0.003057	13.155386	0.006868	5.848056
347.714768	3.917164	2.119743	0.003051	13.198399	0.006855	5.867177
347.734770	3.917164	2.118428	0.003052	13.190211	0.006858	5.863537
347.754772	3.917245	2.111627	0.003058	13.147865	0.006871	5.844713
347.774774	3.917245	2.110253	0.003059	13.139313	0.006873	5.840911
347.794776	3.917164	2.109895	0.003059	13.137082	0.006874	5.839919
347.814778	3.917164	2.122145	0.003049	13.213352	0.006851	5.873824
347.834780	3.917164	2.104575	0.003064	13.103956	0.006883	5.825194
347.854782	3.917245	2.109950	0.003060	13.137421	0.006874	5.840070
347.874784	3.917164	2.116240	0.003054	13.176586	0.006862	5.857480
347.894786	3.917245	2.101939	0.003066	13.087541	0.006888	5.817897
347.914788	3.917245	2.105277	0.003063	13.108328	0.006882	5.827137
347.934790	3.917164	2.106124	0.003063	13.113604	0.006881	5.829482
347.954792	3.917164	2.104859	0.003064	13.105725	0.006883	5.825980
347.974794	3.917245	2.109414	0.003060	13.134089	0.006875	5.838589
347.994796	3.917245	2.114427	0.003056	13.165299	0.006865	5.852463
348.014798	3.917245	2.112141	0.003058	13.151063	0.006870	5.846134
348.034800	3.917164	2.113180	0.003057	13.157537	0.006868	5.849013
348.054802	3.917164	2.108997	0.003060	13.131489	0.006875	5.837433
348.074804	3.917164	2.101455	0.003066	13.084530	0.006889	5.816558
348.094806	3.917245	2.110537	0.003059	13.141079	0.006873	5.841696
348.114808	3.917245	2.113120	0.003057	13.157162	0.006868	5.848846
348.134810	3.917245	2.114783	0.003056	13.167519	0.006865	5.853450
348.154812	3.917164	2.112345	0.003057	13.152339	0.006869	5.846701
348.174814	3.917164	2.106527	0.003062	13.116111	0.006880	5.830597
348.194816	3.917245	2.106433	0.003062	13.115523	0.006880	5.830335
348.214818	3.917245	2.114273	0.003056	13.164340	0.006866	5.852037
348.234820	3.917245	2.113435	0.003057	13.159122	0.006867	5.849717
348.254822	3.917245	2.111792	0.003058	13.148895	0.006870	5.845171
348.274824	3.917245	2.116778	0.003054	13.179940	0.006861	5.858971
348.294826	3.917164	2.111182	0.003058	13.145097	0.006871	5.843483
348.314828	3.917164	2.106491	0.003062	13.115884	0.006880	5.830496
348.334830	3.917245	2.105875	0.003063	13.112054	0.006881	5.828794
348.354832	3.917245	2.113276	0.003057	13.158131	0.006868	5.849277
348.374834	3.917164	2.103426	0.003065	13.096800	0.006885	5.822012
348.394836	3.917245	2.104448	0.003064	13.103168	0.006884	5.824843
348.414838	3.917164	2.108041	0.003061	13.125537	0.006877	5.834787
348.434840	3.917245	2.109761	0.003060	13.136244	0.006874	5.839547
348.454842	3.917245	2.112678	0.003057	13.154411	0.006869	5.847623
348.474844	3.917245	2.112695	0.003057	13.154512	0.006869	5.847668
348.494846	3.917245	2.106095	0.003063	13.113420	0.006881	5.829401
348.514848	3.917164	2.110253	0.003059	13.139313	0.006873	5.840911
348.534850	3.917164	2.114640	0.003056	13.166624	0.006865	5.853052
348.554852	3.917164	2.114232	0.003056	13.164083	0.006866	5.851922
348.574854	3.917164	2.109158	0.003060	13.132491	0.006875	5.837878
348.594856	3.917245	2.110585	0.003059	13.141377	0.006873	5.841829
348.614858	3.917164	2.107223	0.003062	13.120442	0.006878	5.832522
348.634860	3.917245	2.108019	0.003061	13.125403	0.006877	5.834728
348.654862	3.917245	2.116449	0.003054	13.177889	0.006862	5.858060
348.674864	3.917245	2.110390	0.003059	13.140161	0.006873	5.841288
348.694866	3.917164	2.114030	0.003056	13.162826	0.006866	5.851364
348.714868	3.917164	2.112274	0.003058	13.151892	0.006869	5.846503
348.734870	3.917164	2.116183	0.003054	13.176235	0.006862	5.857325
348.754872	3.917245	2.114488	0.003056	13.165676	0.006865	5.852631
348.774874	3.917245	2.115552	0.003055	13.172307	0.006863	5.855578
348.794876	3.917245	2.106713	0.003062	13.117267	0.006880	5.831111
348.814878	3.917164	2.105297	0.003063	13.108454	0.006882	5.827193
348.834880	3.917245	2.107881	0.003061	13.124543	0.006877	5.834345
348.854882	3.917164	2.114281	0.003056	13.164392	0.006866	5.852060
348.874884	3.917245	2.109733	0.003060	13.136074	0.006874	5.839471
348.894886	3.917245	2.116216	0.003054	13.176441	0.006862	5.857416
348.914888	3.917245	2.112875	0.003057	13.155637	0.006868	5.848168
348.934890	3.917164	2.110234	0.003059	13.139190	0.006873	5.840856
348.954892	3.917164	2.109026	0.003060	13.131672	0.006875	5.837514
348.974894	3.917164	2.109399	0.003060	13.133991	0.006874	5.838545
348.994896	3.917164	2.106885	0.003062	13.118342	0.006879	5.831589
349.014898	3.917245	2.106784	0.003062	13.117713	0.006880	5.831309
349.034900	3.917245	2.113640	0.003056	13.160401	0.006867	5.850286
349.054902	3.917164	2.107149	0.003062	13.119982	0.006879	5.832318
349.074904	3.917164	2.105589	0.003063	13.110272	0.006881	5.828001
349.094906	3.917164	2.109292	0.003060	13.133328	0.006875	5.838251
349.114908	3.917245	2.113274	0.003057	13.158118	0.006868	5.849271
349.134910	3.917245	2.110931	0.003059	13.143534	0.006872	5.842788
349.154912	3.917164	2.117782	0.003053	13.186190	0.006859	5.861750
349.174914	3.917245	2.119876	0.003051	13.199226	0.006855	5.867545
349.194916	3.917164	2.114451	0.003056	13.165446	0.006865	5.852528
349.214918	3.917164	2.128090	0.003045	13.250368	0.006840	5.890279
349.234920	3.917245	2.114601	0.003056	13.166380	0.006865	5.852943
349.254922	3.917245	2.119736	0.003051	13.198358	0.006856	5.867159
349.274924	3.917164	2.115598	0.003055	13.172589	0.006863	5.855704
349.294926	3.917245	2.113868	0.003056	13.161822	0.006866	5.850917
349.314928	3.917164	2.111582	0.003058	13.147583	0.006870	5.844588
349.334930	3.917245	2.112099	0.003058	13.150805	0.006870	5.846020
349.354932	3.917245	2.109735	0.003060	13.136082	0.006874	5.839475
349.374934	3.917245	2.112415	0.003057	13.152774	0.006869	5.846895
349.394936	3.917164	2.116143	0.003054	13.175984	0.006862	5.857213
349.414938	3.917164	2.112855	0.003057	13.155511	0.006868	5.848112
349.434940	3.917164	2.110333	0.003059	13.139808	0.006873	5.841131
349.454942	3.917164	2.108261	0.003061	13.126906	0.006877	5.835396
349.474944	3.917245	2.112894	0.003057	13.155752	0.006868	5.848219
349.494946	3.917245	2.105978	0.003063	13.112692	0.006881	5.829077
349.514948	3.917245	2.107867	0.003061	13.124453	0.006878	5.834305
349.534950	3.917164	2.112476	0.003057	13.153152	0.006869	5.847063
349.554952	3.917245	2.111584	0.003058	13.147597	0.006871	5.844594
349.574954	3.917245	2.115903	0.003055	13.174492	0.006863	5.856549
349.594956	3.917245	2.110193	0.003059	13.138935	0.006873	5.840743
349.614958	3.917164	2.113545	0.003056	13.159810	0.006867	5.850023
349.634960	3.917164	2.116265	0.003054	13.176742	0.006862	5.857550
349.654962	3.917164	2.118532	0.003052	13.190857	0.006858	5.863824
349.674964	3.917245	2.116286	0.003054	13.176873	0.006862	5.857608
349.694966	3.917245	2.114768	0.003056	13.167423	0.006865	5.853407
349.714968	3.917245	2.106364	0.003062	13.115098	0.006880	5.830147
349.734970	3.917164	2.105229	0.003063	13.108027	0.006882	5.827003
349.754972	3.917245	2.114195	0.003056	13.163856	0.006866	5.851821
349.774974	3.917245	2.110026	0.003059	13.137895	0.006874	5.840281
349.794976	3.917245	2.106340	0.003062	13.114948	0.006880	5.830080
349.814978	3.917164	2.112027	0.003058	13.150354	0.006870	5.845819
349.834980	3.917164	2.102631	0.003065	13.091850	0.006887	5.819812
349.854982	3.917245	2.110094	0.003059	13.138322	0.006873	5.840471
349.874984	3.917245	2.113325	0.003057	13.158441	0.006867	5.849414
349.894986	3.917245	2.112281	0.003058	13.151936	0.006869	5.846523
349.914988	3.917245	2.104199	0.003064	13.101613	0.006884	5.824152
349.934990	3.917164	2.114230	0.003056	13.164072	0.006866	5.851917
349.954992	3.917245	2.110069	0.003059	13.138166	0.006873	5.840401
349.974994	3.917164	2.108405	0.003061	13.127804	0.006876	5.835795
349.994996	3.917245	2.116376	0.003054	13.177432	0.006862	5.857856
350.014998	3.917245	2.109570	0.003060	13.135059	0.006874	5.839020
350.035000	3.917245	2.109953	0.003060	13.137440	0.006874	5.840079
350.055002	3.917245	2.109263	0.003060	13.133148	0.006875	5.838170
350.075004	3.917164	2.108739	0.003060	13.129884	0.006876	5.836720
350.095006	3.917164	2.108320	0.003061	13.127275	0.006876	5.835560
350.115008	3.917164	2.112852	0.003057	13.155492	0.006868	5.848103
350.135010	3.917245	2.113107	0.003057	13.157080	0.006868	5.848809
350.155012	3.917245	2.110280	0.003059	13.139480	0.006873	5.840985
350.175014	3.917245	2.112237	0.003058	13.151662	0.006869	5.846401
350.195016	3.917164	2.110515	0.003059	13.140944	0.006872	5.841636
350.215018	3.917164	2.113898	0.003056	13.162005	0.006866	5.850999
350.235020	3.917164	2.113244	0.003057	13.157934	0.006867	5.849189
350.255022	3.917245	2.106306	0.003062	13.114734	0.006880	5.829985
350.275024	3.917245	2.113931	0.003056	13.162213	0.006866	5.851091
350.295026	3.917245	2.112708	0.003057	13.154594	0.006869	5.847704
350.315028	3.917164	2.109360	0.003060	13.133750	0.006875	5.838438
350.335030	3.917164	2.114517	0.003056	13.165860	0.006865	5.852712
350.355032	3.917164	2.108636	0.003060	13.129241	0.006876	5.836434
350.375034	3.917164	2.117215	0.003053	13.182661	0.006860	5.860181
350.395036	3.917245	2.112262	0.003058	13.151821	0.006869	5.846471
350.415038	3.917245	2.117914	0.003053	13.187011	0.006859	5.862115
350.435040	3.917245	2.114176	0.003056	13.163738	0.006866	5.851769
350.455042	3.917245	2.113015	0.003057	13.156511	0.006868	5.848556
350.475044	3.917164	2.111622	0.003058	13.147832	0.006870	5.844698
350.495046	3.917245	2.115269	0.003055	13.170544	0.006864	5.854794
350.515048	3.917245	2.110904	0.003059	13.143362	0.006872	5.842711
350.535050	3.917245	2.106214	0.003063	13.114165	0.006881	5.829732
350.555052	3.917245	2.110601	0.003059	13.141478	0.006872	5.841874
350.575054	3.917164	2.104936	0.003064	13.106204	0.006883	5.826193
350.595056	3.917245	2.104900	0.003064	13.105979	0.006883	5.826093
350.615058	3.917245	2.104527	0.003064	13.103655	0.006884	5.825060
350.635060	3.917245	2.110049	0.003059	13.138040	0.006874	5.840345
350.655062	3.917245	2.110647	0.003059	13.141763	0.006872	5.842000
350.675064	3.917245	2.114332	0.003056	13.164710	0.006866	5.852201
350.695066	3.917245	2.106037	0.003063	13.113062	0.006881	5.829241
350.715068	3.917164	2.108842	0.003060	13.130525	0.006876	5.837005
350.735070	3.917245	2.109641	0.003060	13.135499	0.006874	5.839216
350.755072	3.917245	2.109254	0.003060	13.133093	0.006875	5.838146
350.775074	3.917164	2.108817	0.003060	13.130372	0.006876	5.836936
350.795076	3.917164	2.107916	0.003061	13.124759	0.006877	5.834442
350.815078	3.917164	2.106098	0.003063	13.113442	0.006881	5.829411
350.835080	3.917164	2.111637	0.003058	13.147928	0.006870	5.844741
350.855082	3.917245	2.108333	0.003061	13.127358	0.006877	5.835596
350.875084	3.917164	2.113507	0.003056	13.159569	0.006867	5.849916
350.895086	3.917164	2.110129	0.003059	13.138535	0.006873	5.840565
350.915088	3.917245	2.109569	0.003060	13.135050	0.006874	5.839016
350.935090	3.917245	2.108373	0.003061	13.127607	0.006877	5.835707
350.955092	3.917245	2.105959	0.003063	13.112571	0.006881	5.829024
350.975094	3.917164	2.102431	0.003066	13.090610	0.006887	5.819261
350.995096	3.917164	2.108835	0.003060	13.130481	0.006876	5.836985
351.015098	3.917164	2.099185	0.003068	13.070398	0.006893	5.810276
351.035100	3.917164	2.105780	0.003063	13.111457	0.006881	5.828528
351.055102	3.917245	2.113019	0.003057	13.156535	0.006868	5.848567
351.075104	3.917245	2.106200	0.003063	13.114074	0.006881	5.829692
351.095106	3.917164	2.113744	0.003056	13.161047	0.006866	5.850573
351.115108	3.917164	2.111217	0.003058	13.145314	0.006871	5.843579
351.135110	3.917164	2.111596	0.003058	13.147674	0.006870	5.844628
351.155112	3.917245	2.109528	0.003060	13.134796	0.006874	5.838903
351.175114	3.917245	2.115902	0.003055	13.174486	0.006863	5.856547
351.195116	3.917245	2.113270	0.003057	13.158093	0.006868	5.849260
351.215118	3.917164	2.115074	0.003055	13.169328	0.006864	5.854254
351.235120	3.917164	2.113937	0.003056	13.162246	0.006866	5.851106
351.255122	3.917164	2.110062	0.003059	13.138122	0.006873	5.840382
351.275124	3.917164	2.110465	0.003059	13.140632	0.006873	5.841498
351.295126	3.917245	2.111810	0.003058	13.149004	0.006870	5.845219
351.315128	3.917245	2.107834	0.003061	13.124250	0.006878	5.834215
351.335130	3.917245	2.106079	0.003063	13.113322	0.006881	5.829357
351.355132	3.917245	2.110467	0.003059	13.140641	0.006873	5.841501
351.375134	3.917164	2.114821	0.003055	13.167752	0.006865	5.853553
351.395136	3.917245	2.109793	0.003060	13.136449	0.006874	5.839638
351.415138	3.917245	2.112282	0.003058	13.151944	0.006869	5.846526
351.435140	3.917245	2.109080	0.003060	13.132006	0.006875	5.837663
351.455142	3.917245	2.107775	0.003061	13.123883	0.006878	5.834052
351.475144	3.917164	2.102967	0.003065	13.093945	0.006886	5.820743
351.495146	3.917164	2.111347	0.003058	13.146121	0.006871	5.843938
351.515148	3.917164	2.098406	0.003069	13.065547	0.006895	5.808119
351.535150	3.917245	2.109714	0.003060	13.135956	0.006874	5.839419
351.555152	3.917245	2.105671	0.003063	13.110784	0.006882	5.828229
351.575154	3.917164	2.110450	0.003059	13.140537	0.006873	5.841455
351.595156	3.917245	2.102639	0.003065	13.091905	0.006887	5.819837
351.615158	3.917245	2.105457	0.003063	13.109451	0.006882	5.827636
351.635160	3.917245	2.107119	0.003062	13.119799	0.006879	5.832236
351.655162	3.917164	2.108399	0.003061	13.127768	0.006876	5.835779
351.675164	3.917245	2.110195	0.003059	13.138949	0.006873	5.840749
351.695166	3.917245	2.100618	0.003067	13.079317	0.006891	5.814241
351.715168	3.917164	2.108007	0.003061	13.125326	0.006877	5.834693
351.735170	3.917164	2.108094	0.003061	13.125868	0.006877	5.834934
351.755172	3.917245	2.109313	0.003060	13.133460	0.006875	5.838309
351.775174	3.917245	2.110534	0.003059	13.141062	0.006873	5.841689
351.795176	3.917245	2.105765	0.003063	13.111367	0.006881	5.828488
351.815178	3.917164	2.106285	0.003062	13.114606	0.006880	5.829928
351.835180	3.917164	2.110561	0.003059	13.141229	0.006872	5.841763
351.855182	3.917164	2.109737	0.003060	13.136099	0.006874	5.839482
351.875184	3.917245	2.109065	0.003060	13.131913	0.006875	5.837622
351.895186	3.917245	2.107783	0.003061	13.123933	0.006878	5.834074
351.915188	3.917245	2.106730	0.003062	13.117376	0.006880	5.831159
351.935190	3.917164	2.107334	0.003062	13.121135	0.006878	5.832830
351.955192	3.917164	2.106594	0.003062	13.116527	0.006880	5.830782
351.975194	3.917245	2.108089	0.003061	13.125835	0.006877	5.834920
351.995196	3.917245	2.105550	0.003063	13.110025	0.006882	5.827892
352.015198	3.917164	2.109205	0.003060	13.132786	0.006875	5.838010
352.035200	3.917164	2.103548	0.003065	13.097561	0.006885	5.822351
352.055202	3.917164	2.104195	0.003064	13.101591	0.006884	5.824142
352.075204	3.917245	2.103695	0.003065	13.098475	0.006885	5.822757
352.095206	3.917245	2.107303	0.003062	13.120940	0.006879	5.832744
352.115208	3.917245	2.109313	0.003060	13.133457	0.006875	5.838308
352.135210	3.917164	2.111431	0.003058	13.146647	0.006871	5.844171
352.155212	3.917164	2.103882	0.003064	13.099639	0.006885	5.823275
352.175214	3.917164	2.101854	0.003066	13.087013	0.006888	5.817662
352.195216	3.917245	2.102579	0.003066	13.091530	0.006887	5.819670
352.215218	3.917245	2.106652	0.003062	13.116889	0.006880	5.830943
352.235220	3.917245	2.109649	0.003060	13.135549	0.006874	5.839238
352.255222	3.917164	2.107583	0.003061	13.122687	0.006878	5.833520
352.275224	3.917245	2.107883	0.003061	13.124551	0.006877	5.834349
352.295226	3.917164	2.106292	0.003062	13.114647	0.006880	5.829946
352.315228	3.917164	2.110420	0.003059	13.140353	0.006873	5.841374
352.335230	3.917245	2.107603	0.003061	13.122813	0.006878	5.833576
352.355232	3.917245	2.113238	0.003057	13.157899	0.006868	5.849173
352.375234	3.917164	2.108456	0.003061	13.128121	0.006876	5.835936
352.395236	3.917164	2.111691	0.003058	13.148262	0.006870	5.844889
352.415238	3.917245	2.109113	0.003060	13.132211	0.006875	5.837754
352.435240	3.917245	2.110015	0.003059	13.137826	0.006874	5.840250
352.455242	3.917245	2.110245	0.003059	13.139258	0.006873	5.840887
352.475244	3.917164	2.108510	0.003061	13.128461	0.006876	5.836087
352.495246	3.917164	2.113068	0.003057	13.156837	0.006868	5.848701
352.515248	3.917245	2.108815	0.003060	13.130355	0.006876	5.836929
352.535250	3.917245	2.113296	0.003057	13.158257	0.006868	5.849333
352.555252	3.917245	2.112158	0.003058	13.151172	0.006870	5.846183
352.575254	3.917164	2.111983	0.003058	13.150083	0.006870	5.845699
352.595256	3.917245	2.111796	0.003058	13.148919	0.006870	5.845181
352.615258	3.917164	2.112343	0.003057	13.152325	0.006869	5.846695
352.635260	3.917164	2.111364	0.003058	13.146225	0.006871	5.843984
352.655262	3.917245	2.116854	0.003054	13.180410	0.006861	5.859180
352.675264	3.917245	2.111350	0.003058	13.146138	0.006871	5.843945
352.695266	3.917164	2.110891	0.003059	13.143285	0.006872	5.842677
352.715268	3.917164	2.110172	0.003059	13.138806	0.006873	5.840686
352.735270	3.917164	2.105833	0.003063	13.111791	0.006881	5.828677
352.755272	3.917245	2.109040	0.003060	13.131760	0.006875	5.837553
352.775274	3.917245	2.108234	0.003061	13.126739	0.006877	5.835321
352.795276	3.917245	2.106098	0.003063	13.113437	0.006881	5.829408
352.815278	3.917164	2.111298	0.003058	13.145817	0.006871	5.843803
352.835280	3.917245	2.109985	0.003059	13.137643	0.006874	5.840169
352.855282	3.917245	2.103522	0.003065	13.097402	0.006886	5.822280
352.875284	3.917245	2.106302	0.003062	13.114712	0.006880	5.829975
352.895286	3.917245	2.111002	0.003059	13.143972	0.006872	5.842982
352.915288	3.917164	2.109024	0.003060	13.131661	0.006875	5.837510
352.935290	3.917164	2.109220	0.003060	13.132877	0.006875	5.838050
352.955292	3.917164	2.111630	0.003058	13.147887	0.006870	5.844723
352.975294	3.917245	2.115555	0.003055	13.172321	0.006863	5.855584
352.995296	3.917245	2.110923	0.003059	13.143482	0.006872	5.842765
353.015298	3.917245	2.106506	0.003062	13.115980	0.006880	5.830539
353.035300	3.917245	2.106771	0.003062	13.117631	0.006880	5.831273
353.055302	3.917164	2.108639	0.003060	13.129263	0.006876	5.836444
353.075304	3.917245	2.111481	0.003058	13.146956	0.006871	5.844309
353.095306	3.917164	2.114335	0.003056	13.164724	0.006865	5.852207
353.115308	3.917245	2.112727	0.003057	13.154718	0.006869	5.847759
[truncated: 1,002 more rows]
