# Supplementary material for: Stress relaxation in the presence of sudden strain bursts: Methodology and stress relaxation data of microcast aluminium microwires
Source: Data Brief. 2018 Nov 14;21:2134–41. doi: 10.1016/j.dib.2018.11.047 (PMC6265499; doi:10.1016/j.dib.2018.11.047)
Supplement: Supplementary file 2 — Supplementary material [file mmc2.zip › Data in brief/As-cast/Al4N/Al_20_r_14/Stress relaxation txt files/Al_20_r_14_Relaxcycle0007.txt]

Time[s]	Motordispl[�m]	Force[mN]	EngStrain	EngStress[MPa]	Shearstrain	Shearstress [MPa]
379.636960	5.844572	2.400785	0.005177	14.948284	0.011621	6.645066
379.636960	5.844572	2.393090	0.005183	14.900373	0.011635	6.623767
379.676964	5.851105	2.389093	0.005195	14.875485	0.011661	6.612704
379.696966	5.851105	2.384163	0.005199	14.844785	0.011670	6.599057
379.716968	5.851105	2.386081	0.005197	14.856732	0.011666	6.604367
379.736970	5.851186	2.395767	0.005189	14.917040	0.011648	6.631176
379.756972	5.851186	2.359419	0.005219	14.690724	0.011715	6.530571
379.776974	5.851266	2.359314	0.005219	14.690069	0.011716	6.530280
379.796976	5.851266	2.360854	0.005218	14.699654	0.011713	6.534540
379.816978	5.851266	2.358419	0.005220	14.684493	0.011717	6.527801
379.836980	5.851266	2.353543	0.005224	14.654135	0.011726	6.514306
379.856982	5.851347	2.358227	0.005220	14.683302	0.011718	6.527271
379.876984	5.851347	2.360543	0.005218	14.697721	0.011714	6.533681
379.896986	5.851347	2.362877	0.005216	14.712253	0.011709	6.540141
379.916988	5.851428	2.356276	0.005222	14.671150	0.011722	6.521869
379.936990	5.851508	2.363028	0.005217	14.713192	0.011709	6.540558
379.956992	5.851508	2.359748	0.005219	14.692772	0.011715	6.531481
379.976994	5.851508	2.358562	0.005220	14.685383	0.011718	6.528196
379.996996	5.851508	2.355248	0.005223	14.664749	0.011724	6.519024
380.016998	5.851508	2.357816	0.005221	14.680740	0.011719	6.526132
380.037000	5.851508	2.361040	0.005218	14.700815	0.011713	6.535056
380.057002	5.851508	2.351987	0.005226	14.644447	0.011730	6.509999
380.077004	5.851589	2.356329	0.005222	14.671484	0.011722	6.522018
380.097006	5.851589	2.358519	0.005220	14.685120	0.011718	6.528080
380.117008	5.851589	2.358134	0.005221	14.682719	0.011719	6.527012
380.137010	5.851589	2.358382	0.005220	14.684266	0.011718	6.527700
380.157012	5.851589	2.360446	0.005219	14.697113	0.011714	6.533411
380.177014	5.851589	2.353939	0.005224	14.656599	0.011726	6.515401
380.197016	5.851589	2.353480	0.005224	14.653744	0.011727	6.514132
380.217018	5.851589	2.359647	0.005219	14.692139	0.011716	6.531200
380.237020	5.851589	2.355953	0.005222	14.669137	0.011723	6.520975
380.257022	5.851589	2.362203	0.005217	14.708056	0.011711	6.538275
380.277024	5.851589	2.359260	0.005220	14.689730	0.011717	6.530129
380.297026	5.851589	2.356339	0.005222	14.671547	0.011722	6.522046
380.317028	5.851589	2.363476	0.005216	14.715984	0.011709	6.541800
380.337030	5.851589	2.358354	0.005220	14.684088	0.011718	6.527621
380.357032	5.851589	2.364039	0.005216	14.719485	0.011708	6.543356
380.377034	5.851589	2.365421	0.005215	14.728093	0.011705	6.547183
380.397036	5.851589	2.362237	0.005217	14.708267	0.011711	6.538369
380.417038	5.851589	2.363299	0.005216	14.714881	0.011709	6.541309
380.437040	5.851589	2.358970	0.005220	14.687923	0.011717	6.529326
380.457042	5.851589	2.357347	0.005221	14.677821	0.011720	6.524835
380.477044	5.851589	2.345555	0.005231	14.604398	0.011742	6.492195
380.497046	5.851589	2.353213	0.005225	14.652082	0.011728	6.513393
380.517048	5.851589	2.360755	0.005219	14.699038	0.011714	6.534267
380.537050	5.851589	2.357750	0.005221	14.680326	0.011719	6.525949
380.557052	5.851589	2.362309	0.005217	14.708713	0.011711	6.538567
380.577054	5.851589	2.359420	0.005220	14.690727	0.011716	6.530572
380.597056	5.851589	2.358230	0.005221	14.683316	0.011718	6.527278
380.617058	5.851589	2.354600	0.005224	14.660716	0.011725	6.517231
380.637060	5.851589	2.365327	0.005215	14.727504	0.011705	6.546921
380.656062	5.851589	2.362903	0.005217	14.712411	0.011710	6.540212
380.676064	5.851589	2.357183	0.005221	14.676800	0.011720	6.524381
380.696066	5.851589	2.357460	0.005221	14.678522	0.011720	6.525147
380.716068	5.851589	2.359370	0.005220	14.690414	0.011716	6.530433
380.736070	5.851589	2.361671	0.005218	14.704746	0.011712	6.536804
380.756072	5.851589	2.361604	0.005218	14.704327	0.011712	6.536618
380.776074	5.851589	2.353882	0.005224	14.656243	0.011726	6.515243
380.796076	5.851589	2.354083	0.005224	14.657494	0.011726	6.515799
380.816078	5.851589	2.355090	0.005223	14.663769	0.011724	6.518588
380.836080	5.851589	2.358002	0.005221	14.681898	0.011719	6.526647
380.856081	5.851589	2.351628	0.005226	14.642213	0.011731	6.509006
380.876084	5.851589	2.357744	0.005221	14.680293	0.011719	6.525934
380.896086	5.851589	2.360453	0.005219	14.697157	0.011714	6.533431
380.916088	5.851589	2.358609	0.005220	14.685676	0.011718	6.528327
380.936090	5.851589	2.354930	0.005223	14.662770	0.011725	6.518144
380.956092	5.851589	2.358069	0.005221	14.682316	0.011719	6.526833
380.976094	5.851589	2.359087	0.005220	14.688654	0.011717	6.529651
380.996096	5.851589	2.362735	0.005217	14.711368	0.011710	6.539748
381.016098	5.851589	2.360353	0.005219	14.696536	0.011715	6.533154
381.036100	5.851589	2.362906	0.005217	14.712433	0.011710	6.540221
381.056102	5.851589	2.359173	0.005220	14.689188	0.011717	6.529888
381.076104	5.851589	2.355182	0.005223	14.664338	0.011724	6.518841
381.096106	5.851589	2.358466	0.005220	14.684786	0.011718	6.527931
381.116107	5.851589	2.358699	0.005220	14.686237	0.011718	6.528576
381.136110	5.851589	2.355973	0.005222	14.669263	0.011723	6.521031
381.156112	5.851589	2.359682	0.005219	14.692358	0.011716	6.531297
381.176114	5.851589	2.352330	0.005225	14.646579	0.011729	6.510947
381.196115	5.851589	2.351602	0.005226	14.642048	0.011731	6.508933
381.216118	5.851589	2.362058	0.005217	14.707152	0.011711	6.537874
381.236120	5.851589	2.355007	0.005223	14.663249	0.011724	6.518357
381.256122	5.851589	2.354158	0.005224	14.657965	0.011726	6.516008
381.276124	5.851589	2.349214	0.005228	14.627178	0.011735	6.502322
381.296126	5.851589	2.351183	0.005226	14.639442	0.011731	6.507774
381.316128	5.851589	2.345386	0.005231	14.603346	0.011742	6.491728
381.336130	5.851508	2.354130	0.005224	14.657793	0.011726	6.515932
381.356132	5.851589	2.351457	0.005226	14.641145	0.011731	6.508531
381.376134	5.851589	2.332430	0.005242	14.522676	0.011766	6.455867
381.396136	5.851589	2.335180	0.005239	14.539800	0.011761	6.463479
381.416138	5.851589	2.331622	0.005242	14.517647	0.011767	6.453632
381.436140	5.851589	2.327584	0.005246	14.492502	0.011775	6.442454
381.456141	5.851589	2.333542	0.005241	14.529600	0.011764	6.458945
381.476144	5.851589	2.334501	0.005240	14.535570	0.011762	6.461599
381.496146	5.851589	2.332433	0.005242	14.522698	0.011766	6.455877
381.516148	5.851589	2.331226	0.005243	14.515180	0.011768	6.452535
381.536150	5.851589	2.327649	0.005246	14.492907	0.011775	6.442634
381.556152	5.851589	2.329870	0.005244	14.506737	0.011771	6.448782
381.576154	5.851589	2.330224	0.005244	14.508944	0.011770	6.449763
381.596156	5.851589	2.334033	0.005240	14.532660	0.011763	6.460306
381.616158	5.851589	2.333409	0.005241	14.528773	0.011764	6.458577
381.636160	5.851589	2.331170	0.005243	14.514833	0.011768	6.452381
381.656162	5.851589	2.335267	0.005239	14.540339	0.011761	6.463719
381.676164	5.851589	2.333405	0.005241	14.528745	0.011764	6.458565
381.696166	5.851589	2.337858	0.005237	14.556472	0.011756	6.470891
381.716168	5.851589	2.334829	0.005240	14.537615	0.011761	6.462508
381.736170	5.851589	2.333951	0.005240	14.532146	0.011763	6.460077
381.756172	5.851589	2.335125	0.005240	14.539458	0.011761	6.463327
381.776174	5.851589	2.335519	0.005239	14.541911	0.011760	6.464418
381.796175	5.851589	2.334522	0.005240	14.535705	0.011762	6.461659
381.816178	5.851589	2.340154	0.005235	14.570768	0.011752	6.477246
381.836180	5.851589	2.337820	0.005237	14.556234	0.011756	6.470785
381.856182	5.851589	2.343150	0.005233	14.589423	0.011746	6.485539
381.876184	5.851589	2.340788	0.005235	14.574719	0.011750	6.479002
381.896186	5.851589	2.334675	0.005240	14.536652	0.011762	6.462080
381.916188	5.851589	2.339805	0.005236	14.568595	0.011752	6.476280
381.936190	5.851589	2.332929	0.005241	14.525781	0.011765	6.457247
381.956192	5.851589	2.333028	0.005241	14.526399	0.011765	6.457522
381.976194	5.851589	2.334958	0.005240	14.538415	0.011761	6.462864
381.996196	5.851589	2.338050	0.005237	14.557666	0.011756	6.471422
382.016198	5.851589	2.337946	0.005237	14.557023	0.011756	6.471136
382.036200	5.851589	2.332621	0.005242	14.523864	0.011765	6.456395
382.056201	5.851589	2.334075	0.005240	14.532918	0.011763	6.460420
382.076204	5.851589	2.340204	0.005235	14.571083	0.011752	6.477386
382.096206	5.851589	2.337368	0.005238	14.553420	0.011757	6.469534
382.116208	5.851589	2.339559	0.005236	14.567067	0.011753	6.475601
382.136209	5.851589	2.337832	0.005237	14.556311	0.011756	6.470819
382.156212	5.851589	2.340033	0.005236	14.570018	0.011752	6.476913
382.176214	5.851589	2.335078	0.005240	14.539165	0.011761	6.463197
382.196216	5.851589	2.335098	0.005240	14.539288	0.011761	6.463252
382.216218	5.851589	2.336304	0.005239	14.546797	0.011759	6.466590
382.236220	5.851589	2.341734	0.005234	14.580607	0.011749	6.481620
382.256222	5.851589	2.337101	0.005238	14.551758	0.011757	6.468795
382.276224	5.851589	2.340133	0.005235	14.570640	0.011752	6.477189
382.296226	5.851589	2.334862	0.005240	14.537821	0.011761	6.462600
382.316228	5.851589	2.342340	0.005234	14.584377	0.011748	6.483296
382.336230	5.851589	2.335458	0.005239	14.541533	0.011760	6.464250
382.356232	5.851589	2.335429	0.005239	14.541352	0.011760	6.464170
382.376234	5.851589	2.331399	0.005243	14.516256	0.011768	6.453013
382.396235	5.851589	2.334516	0.005240	14.535666	0.011762	6.461642
382.416238	5.851589	2.336546	0.005238	14.548306	0.011758	6.467261
382.436240	5.851589	2.334151	0.005240	14.533394	0.011763	6.460632
382.456242	5.851589	2.328862	0.005245	14.500460	0.011772	6.445991
382.476243	5.851589	2.326364	0.005247	14.484907	0.011777	6.439078
382.496246	5.851589	2.338299	0.005237	14.559221	0.011755	6.472113
382.516248	5.851589	2.336551	0.005238	14.548333	0.011758	6.467273
382.536250	5.851589	2.335894	0.005239	14.544246	0.011759	6.465456
382.556252	5.851589	2.336078	0.005239	14.545393	0.011759	6.465966
382.576254	5.851589	2.336741	0.005238	14.549519	0.011758	6.467800
382.596256	5.851589	2.327181	0.005246	14.489994	0.011775	6.441339
382.616258	5.851589	2.333217	0.005241	14.527574	0.011764	6.458044
382.636260	5.851589	2.337603	0.005237	14.554887	0.011756	6.470186
382.656262	5.851589	2.335932	0.005239	14.544481	0.011759	6.465561
382.676264	5.851589	2.334603	0.005240	14.536205	0.011762	6.461882
382.696266	5.851589	2.333062	0.005241	14.526613	0.011765	6.457617
382.716268	5.851589	2.338314	0.005237	14.559314	0.011755	6.472154
382.736269	5.851589	2.336070	0.005239	14.545341	0.011759	6.465943
382.756272	5.851589	2.338081	0.005237	14.557863	0.011755	6.471509
382.776274	5.851589	2.338477	0.005237	14.560330	0.011755	6.472606
382.796276	5.851589	2.337130	0.005238	14.551939	0.011757	6.468876
382.816278	5.851589	2.338122	0.005237	14.558118	0.011755	6.471622
382.836280	5.851589	2.339296	0.005236	14.565424	0.011753	6.474870
382.856282	5.851589	2.340325	0.005235	14.571833	0.011751	6.477719
382.876284	5.851589	2.336963	0.005238	14.550904	0.011758	6.468416
382.896286	5.851589	2.346247	0.005230	14.608707	0.011740	6.494111
382.916288	5.851589	2.335139	0.005240	14.539543	0.011761	6.463365
382.936290	5.851589	2.339294	0.005236	14.565413	0.011753	6.474866
382.956292	5.851589	2.337133	0.005238	14.551958	0.011757	6.468884
382.976294	5.851589	2.342189	0.005234	14.583438	0.011748	6.482878
382.996296	5.851589	2.336311	0.005239	14.546844	0.011759	6.466611
383.016298	5.851589	2.336065	0.005239	14.545311	0.011759	6.465929
383.036300	5.851589	2.335343	0.005239	14.540816	0.011760	6.463931
383.056302	5.851589	2.336010	0.005239	14.544969	0.011759	6.465777
383.076303	5.851589	2.343205	0.005233	14.589765	0.011746	6.485691
383.096306	5.851589	2.338357	0.005237	14.559580	0.011755	6.472272
383.116308	5.851589	2.340056	0.005235	14.570158	0.011752	6.476975
383.136310	5.851589	2.337250	0.005238	14.552689	0.011757	6.469209
383.156312	5.851589	2.334130	0.005240	14.533260	0.011763	6.460572
383.176314	5.851589	2.333231	0.005241	14.527661	0.011764	6.458083
383.196316	5.851589	2.338561	0.005237	14.560853	0.011755	6.472838
383.216318	5.851589	2.334508	0.005240	14.535617	0.011762	6.461620
383.236320	5.851589	2.341730	0.005234	14.580580	0.011749	6.481608
383.256322	5.851589	2.339195	0.005236	14.564797	0.011753	6.474592
383.276324	5.851589	2.332004	0.005242	14.520026	0.011767	6.454689
383.296326	5.851589	2.338824	0.005236	14.562490	0.011754	6.473566
383.316328	5.851589	2.332616	0.005242	14.523834	0.011765	6.456382
383.336329	5.851589	2.337905	0.005237	14.556765	0.011756	6.471021
383.356332	5.851589	2.333362	0.005241	14.528480	0.011764	6.458447
383.376334	5.851589	2.334304	0.005240	14.534344	0.011762	6.461054
383.396336	5.851589	2.334621	0.005240	14.536318	0.011762	6.461931
383.416337	5.851589	2.334093	0.005240	14.533030	0.011763	6.460470
383.436340	5.851589	2.339461	0.005236	14.566456	0.011753	6.475329
383.456342	5.851589	2.333326	0.005241	14.528253	0.011764	6.458346
383.476344	5.851589	2.323626	0.005249	14.467857	0.011782	6.431498
383.496346	5.851589	2.332326	0.005242	14.522030	0.011766	6.455580
383.516348	5.851589	2.332594	0.005242	14.523700	0.011766	6.456322
383.536350	5.851589	2.329513	0.005244	14.504512	0.011771	6.447793
383.556352	5.851589	2.331228	0.005243	14.515194	0.011768	6.452541
383.576354	5.851589	2.326529	0.005247	14.485937	0.011777	6.439535
383.596356	5.851589	2.328724	0.005245	14.499600	0.011773	6.445609
383.616358	5.851589	2.329875	0.005244	14.506770	0.011771	6.448797
383.636360	5.851589	2.328226	0.005245	14.496501	0.011774	6.444232
383.656362	5.851589	2.332208	0.005242	14.521296	0.011766	6.455254
383.676363	5.851589	2.327973	0.005245	14.494925	0.011774	6.443531
383.696366	5.851589	2.322305	0.005250	14.459636	0.011784	6.427844
383.716368	5.851589	2.333136	0.005241	14.527073	0.011765	6.457822
383.736370	5.851589	2.336192	0.005239	14.546099	0.011759	6.466280
383.756371	5.851589	2.329945	0.005244	14.507203	0.011770	6.448989
383.776374	5.851589	2.331518	0.005242	14.517001	0.011768	6.453344
383.796376	5.851589	2.327191	0.005246	14.490057	0.011775	6.441367
383.816378	5.851589	2.328367	0.005245	14.497377	0.011773	6.444621
383.836380	5.851508	2.333822	0.005240	14.531346	0.011763	6.459721
383.856382	5.851589	2.324371	0.005248	14.472498	0.011781	6.433561
383.876384	5.851589	2.326216	0.005247	14.483988	0.011777	6.438669
383.896386	5.851589	2.327498	0.005246	14.491968	0.011775	6.442216
383.916388	5.851589	2.323788	0.005249	14.468865	0.011782	6.431946
383.936390	5.851589	2.323879	0.005249	14.469432	0.011782	6.432198
383.956392	5.851589	2.326260	0.005247	14.484259	0.011777	6.438789
383.976394	5.851589	2.317273	0.005254	14.428301	0.011794	6.413914
383.996396	5.851589	2.326649	0.005246	14.486684	0.011776	6.439868
384.016397	5.851589	2.323668	0.005249	14.468120	0.011782	6.431615
384.036400	5.851589	2.326725	0.005246	14.487155	0.011776	6.440077
384.056402	5.851589	2.326358	0.005247	14.484869	0.011777	6.439061
384.076404	5.851589	2.324996	0.005248	14.476391	0.011779	6.435292
384.096406	5.851589	2.315532	0.005256	14.417463	0.011797	6.409096
384.116408	5.851589	2.322102	0.005250	14.458371	0.011785	6.427281
384.136410	5.851589	2.326354	0.005247	14.484842	0.011777	6.439048
384.156412	5.851589	2.320158	0.005252	14.446266	0.011788	6.421900
384.176414	5.851589	2.323428	0.005249	14.466625	0.011782	6.430951
384.196416	5.851589	2.328656	0.005245	14.499179	0.011773	6.445422
384.216418	5.851589	2.332140	0.005242	14.520869	0.011766	6.455064
384.236420	5.851589	2.333515	0.005241	14.529433	0.011764	6.458871
384.256422	5.851589	2.328682	0.005245	14.499338	0.011773	6.445492
384.276424	5.851589	2.331669	0.005242	14.517937	0.011767	6.453761
384.296426	5.851589	2.327411	0.005246	14.491426	0.011775	6.441975
384.316428	5.851589	2.330460	0.005243	14.510409	0.011769	6.450414
384.336430	5.851589	2.327494	0.005246	14.491940	0.011775	6.442204
384.356431	5.851589	2.331115	0.005243	14.514490	0.011768	6.452228
384.376434	5.851589	2.323783	0.005249	14.468837	0.011782	6.431934
384.396436	5.851589	2.324706	0.005248	14.474581	0.011780	6.434487
384.416438	5.851589	2.324318	0.005248	14.472169	0.011781	6.433415
384.436440	5.851589	2.321404	0.005251	14.454027	0.011786	6.425350
384.456442	5.851589	2.320336	0.005252	14.447374	0.011788	6.422393
384.476444	5.851589	2.324258	0.005248	14.471791	0.011781	6.433247
384.496446	5.851589	2.327078	0.005246	14.489353	0.011776	6.441054
384.516448	5.851589	2.317972	0.005254	14.432657	0.011792	6.415850
384.536450	5.851589	2.319345	0.005252	14.441206	0.011790	6.419651
384.556452	5.851589	2.318478	0.005253	14.435808	0.011791	6.417251
384.576454	5.851589	2.325432	0.005247	14.479104	0.011779	6.436498
384.596456	5.851589	2.326446	0.005247	14.485419	0.011777	6.439305
384.616457	5.851589	2.318232	0.005253	14.434275	0.011792	6.416570
384.636460	5.851589	2.327956	0.005245	14.494818	0.011774	6.443483
384.656462	5.851589	2.326365	0.005247	14.484910	0.011777	6.439079
384.676464	5.851589	2.325684	0.005247	14.480675	0.011778	6.437196
384.696465	5.851589	2.321131	0.005251	14.452324	0.011787	6.424593
384.716468	5.851589	2.324812	0.005248	14.475241	0.011780	6.434781
384.736470	5.851589	2.320462	0.005252	14.448160	0.011788	6.422742
384.756472	5.851589	2.322007	0.005250	14.457777	0.011785	6.427017
384.776474	5.851589	2.321381	0.005251	14.453882	0.011786	6.425286
384.796476	5.851589	2.320805	0.005251	14.450293	0.011787	6.423690
384.816478	5.851589	2.322727	0.005250	14.462259	0.011784	6.429010
384.836480	5.851589	2.326725	0.005246	14.487158	0.011776	6.440078
384.856482	5.851589	2.326303	0.005247	14.484524	0.011777	6.438907
384.876484	5.851589	2.325538	0.005247	14.479763	0.011778	6.436791
384.896486	5.851589	2.324021	0.005249	14.470321	0.011781	6.432594
384.916488	5.851508	2.324918	0.005248	14.475903	0.011779	6.435075
384.936490	5.851589	2.324282	0.005248	14.471942	0.011781	6.433314
384.956491	5.851589	2.330274	0.005243	14.509251	0.011770	6.449899
384.976494	5.851589	2.334584	0.005240	14.536088	0.011762	6.461829
384.996496	5.851589	2.327335	0.005246	14.490952	0.011775	6.441765
385.016498	5.851589	2.329484	0.005244	14.504337	0.011771	6.447715
385.036499	5.851589	2.334321	0.005240	14.534453	0.011762	6.461103
385.056502	5.851589	2.335245	0.005239	14.540205	0.011761	6.463660
385.076504	5.851589	2.335921	0.005239	14.544413	0.011759	6.465530
385.096506	5.851589	2.330023	0.005244	14.507687	0.011770	6.449204
385.116508	5.851589	2.328032	0.005245	14.495291	0.011774	6.443694
385.136510	5.851589	2.335880	0.005239	14.544158	0.011759	6.465417
385.156512	5.851589	2.324468	0.005248	14.473100	0.011780	6.433829
385.176514	5.851589	2.327878	0.005245	14.494333	0.011774	6.443268
385.196516	5.851589	2.333622	0.005241	14.530101	0.011764	6.459168
385.216518	5.851589	2.324911	0.005248	14.475860	0.011780	6.435056
385.236520	5.851589	2.323538	0.005249	14.467313	0.011782	6.431256
385.256522	5.851589	2.326599	0.005247	14.486372	0.011777	6.439729
385.276524	5.851589	2.323413	0.005249	14.466535	0.011782	6.430911
385.296525	5.851589	2.327859	0.005245	14.494218	0.011774	6.443217
385.316528	5.851589	2.325558	0.005247	14.479889	0.011778	6.436847
385.336530	5.851589	2.324514	0.005248	14.473387	0.011780	6.433957
385.356532	5.851589	2.329212	0.005244	14.502642	0.011772	6.446961
385.376534	5.851589	2.322777	0.005250	14.462571	0.011784	6.429148
385.396536	5.851589	2.324230	0.005248	14.471622	0.011781	6.433172
385.416538	5.851589	2.325465	0.005247	14.479312	0.011779	6.436590
385.436540	5.851589	2.325432	0.005247	14.479106	0.011779	6.436499
385.456542	5.851589	2.322763	0.005250	14.462483	0.011784	6.429109
385.476544	5.851589	2.321343	0.005251	14.453644	0.011786	6.425180
385.496546	5.851589	2.330140	0.005244	14.508418	0.011770	6.449529
385.516548	5.851589	2.330505	0.005243	14.510691	0.011769	6.450539
385.536550	5.851589	2.325436	0.005247	14.479128	0.011779	6.436509
385.556552	5.851589	2.321917	0.005250	14.457219	0.011785	6.426769
385.576554	5.851589	2.330268	0.005244	14.509212	0.011770	6.449882
385.596556	5.851589	2.328497	0.005245	14.498188	0.011773	6.444981
385.616558	5.851589	2.333872	0.005241	14.531653	0.011763	6.459858
385.636559	5.851589	2.328505	0.005245	14.498240	0.011773	6.445004
385.656562	5.851589	2.327666	0.005246	14.493011	0.011775	6.442680
385.676564	5.851589	2.332251	0.005242	14.521565	0.011766	6.455373
385.696566	5.851589	2.327458	0.005246	14.491719	0.011775	6.442106
385.716568	5.851589	2.326725	0.005246	14.487158	0.011776	6.440078
385.736570	5.851589	2.334119	0.005240	14.533191	0.011763	6.460542
385.756572	5.851589	2.334806	0.005240	14.537468	0.011761	6.462443
385.776574	5.851589	2.325765	0.005247	14.481179	0.011778	6.437420
385.796576	5.851589	2.328007	0.005245	14.495138	0.011774	6.443626
385.816578	5.851589	2.328124	0.005245	14.495866	0.011774	6.443949
385.836580	5.851589	2.324544	0.005248	14.473576	0.011780	6.434041
385.856582	5.851589	2.333523	0.005241	14.529485	0.011764	6.458894
385.876584	5.851589	2.327283	0.005246	14.490629	0.011775	6.441621
385.896585	5.851589	2.327454	0.005246	14.491697	0.011775	6.442096
385.916588	5.851589	2.327402	0.005246	14.491368	0.011775	6.441950
385.936590	5.851589	2.319338	0.005252	14.441163	0.011790	6.419631
385.956592	5.851589	2.319129	0.005253	14.439857	0.011790	6.419051
385.976593	5.851589	2.312369	0.005258	14.397771	0.011803	6.400342
385.996596	5.851589	2.315419	0.005256	14.416759	0.011797	6.408783
386.016598	5.851589	2.315037	0.005256	14.414383	0.011798	6.407727
386.036600	5.851589	2.313972	0.005257	14.407747	0.011800	6.404777
386.056602	5.851589	2.311597	0.005259	14.392964	0.011804	6.398205
386.076604	5.851589	2.308882	0.005261	14.376056	0.011809	6.390689
386.096606	5.851589	2.307219	0.005262	14.365705	0.011812	6.386088
386.116608	5.851589	2.304117	0.005265	14.346385	0.011818	6.377499
386.136610	5.851589	2.298295	0.005270	14.310139	0.011828	6.361387
386.156612	5.851589	2.295253	0.005272	14.291197	0.011834	6.352966
386.176614	5.851589	2.298519	0.005270	14.311530	0.011828	6.362005
386.196616	5.851589	2.304761	0.005264	14.350399	0.011817	6.379284
386.216618	5.851589	2.300417	0.005268	14.323348	0.011825	6.367259
386.236619	5.851589	2.298952	0.005269	14.314229	0.011827	6.363205
386.256622	5.851589	2.303603	0.005265	14.343185	0.011819	6.376077
386.276624	5.851589	2.299146	0.005269	14.315439	0.011827	6.363743
386.296626	5.851589	2.297630	0.005270	14.305999	0.011830	6.359546
386.316628	5.851589	2.296416	0.005271	14.298435	0.011832	6.356184
386.336630	5.851589	2.302197	0.005267	14.334435	0.011821	6.372187
386.356632	5.851589	2.298664	0.005269	14.312433	0.011828	6.362406
386.376634	5.851589	2.305413	0.005264	14.354456	0.011815	6.381087
386.396636	5.851589	2.298928	0.005269	14.314078	0.011827	6.363138
386.416638	5.851589	2.300476	0.005268	14.323720	0.011824	6.367424
386.436640	5.851589	2.299489	0.005269	14.317572	0.011826	6.364691
386.456642	5.851508	2.297181	0.005271	14.303202	0.011830	6.358303
386.476644	5.851589	2.299128	0.005269	14.315324	0.011827	6.363692
386.496646	5.851589	2.302919	0.005266	14.338931	0.011820	6.374186
386.516648	5.851589	2.305884	0.005263	14.357388	0.011815	6.382391
386.536650	5.851589	2.306369	0.005263	14.360410	0.011814	6.383734
386.556652	5.851589	2.309066	0.005261	14.377203	0.011809	6.391199
386.576653	5.851589	2.298914	0.005269	14.313993	0.011827	6.363100
386.596656	5.851589	2.301202	0.005267	14.328240	0.011823	6.369433
386.616658	5.851589	2.303727	0.005265	14.343957	0.011819	6.376420
386.636660	5.851589	2.304269	0.005265	14.347335	0.011818	6.377922
386.656662	5.851589	2.304569	0.005265	14.349205	0.011817	6.378753
386.676664	5.851589	2.300020	0.005268	14.320881	0.011825	6.366162
386.696666	5.851589	2.305240	0.005264	14.353377	0.011816	6.380608
386.716668	5.851589	2.295351	0.005272	14.291808	0.011834	6.353238
386.736670	5.851589	2.296464	0.005271	14.298739	0.011832	6.356319
386.756672	5.851589	2.304204	0.005265	14.346933	0.011818	6.377743
386.776674	5.851589	2.301059	0.005267	14.327350	0.011823	6.369038
386.796676	5.851589	2.302706	0.005266	14.337600	0.011820	6.373594
386.816678	5.851589	2.299779	0.005268	14.319378	0.011826	6.365494
386.836679	5.851589	2.304818	0.005264	14.350755	0.011817	6.379442
386.856682	5.851589	2.298828	0.005269	14.313454	0.011827	6.362860
386.876684	5.851589	2.300200	0.005268	14.321998	0.011825	6.366659
386.896686	5.851589	2.298729	0.005269	14.312838	0.011828	6.362587
386.916687	5.851589	2.297788	0.005270	14.306980	0.011829	6.359982
386.936690	5.851589	2.301773	0.005267	14.331796	0.011822	6.371014
386.956692	5.851589	2.300377	0.005268	14.323102	0.011825	6.367149
386.976694	5.851589	2.307147	0.005262	14.365253	0.011812	6.385887
386.996696	5.851589	2.304114	0.005265	14.346372	0.011818	6.377493
387.016698	5.851589	2.304757	0.005264	14.350371	0.011817	6.379271
387.036700	5.851589	2.299244	0.005269	14.316049	0.011827	6.364014
387.056702	5.851589	2.297014	0.005271	14.302164	0.011831	6.357841
387.076704	5.851589	2.301441	0.005267	14.329724	0.011823	6.370093
387.096706	5.851589	2.302536	0.005266	14.336546	0.011821	6.373126
387.116708	5.851589	2.301955	0.005267	14.332927	0.011822	6.371517
387.136710	5.851589	2.298322	0.005270	14.310309	0.011828	6.361462
387.156712	5.851589	2.301905	0.005267	14.332612	0.011822	6.371377
387.176713	5.851589	2.302477	0.005266	14.336174	0.011821	6.372960
387.196716	5.851589	2.299865	0.005268	14.319915	0.011826	6.365732
387.216718	5.851589	2.299746	0.005269	14.319173	0.011826	6.365403
387.236720	5.851589	2.302093	0.005267	14.333787	0.011822	6.371899
387.256721	5.851589	2.305719	0.005264	14.356364	0.011815	6.381935
387.276724	5.851589	2.306366	0.005263	14.360391	0.011814	6.383726
387.296726	5.851589	2.301154	0.005267	14.327942	0.011823	6.369301
387.316728	5.851589	2.306708	0.005263	14.362524	0.011813	6.384674
387.336730	5.851589	2.315823	0.005255	14.419275	0.011796	6.409902
387.356732	5.851589	2.305653	0.005264	14.355953	0.011815	6.381753
387.376734	5.851589	2.304438	0.005265	14.348389	0.011817	6.378390
387.396736	5.851589	2.311776	0.005259	14.394075	0.011804	6.398699
387.416738	5.851589	2.309989	0.005260	14.382947	0.011807	6.393752
387.436740	5.851589	2.306373	0.005263	14.360435	0.011814	6.383745
387.456742	5.851589	2.305684	0.005264	14.356148	0.011815	6.381839
387.476744	5.851589	2.309322	0.005261	14.378799	0.011808	6.391909
387.496746	5.851589	2.303398	0.005266	14.341909	0.011819	6.375510
387.516747	5.851589	2.293457	0.005274	14.280014	0.011837	6.347995
387.536750	5.851589	2.297960	0.005270	14.308053	0.011829	6.360459
387.556752	5.851589	2.298701	0.005269	14.312663	0.011828	6.362509
387.576754	5.851589	2.299290	0.005269	14.316331	0.011827	6.364139
387.596756	5.851589	2.299892	0.005268	14.320079	0.011826	6.365805
387.616758	5.851589	2.300239	0.005268	14.322239	0.011825	6.366766
387.636760	5.851508	2.301354	0.005267	14.329185	0.011823	6.369853
387.656762	5.851589	2.295438	0.005272	14.292350	0.011834	6.353479
387.676764	5.851589	2.299246	0.005269	14.316060	0.011827	6.364019
387.696766	5.851589	2.303125	0.005266	14.340212	0.011820	6.374755
387.716768	5.851589	2.306399	0.005263	14.360594	0.011814	6.383816
387.736770	5.851589	2.305198	0.005264	14.353120	0.011816	6.380493
387.756772	5.851589	2.307372	0.005262	14.366655	0.011812	6.386510
387.776774	5.851589	2.297426	0.005270	14.304729	0.011830	6.358982
387.796776	5.851589	2.301410	0.005267	14.329532	0.011823	6.370008
387.816778	5.851589	2.308430	0.005261	14.373242	0.011810	6.389438
387.836780	5.851589	2.310511	0.005260	14.386199	0.011806	6.395198
387.856781	5.851589	2.299833	0.005268	14.319715	0.011826	6.365644
387.876784	5.851589	2.302967	0.005266	14.339226	0.011820	6.374317
387.896786	5.851589	2.303678	0.005265	14.343653	0.011819	6.376285
387.916788	5.851589	2.304922	0.005264	14.351398	0.011816	6.379728
387.936790	5.851589	2.296885	0.005271	14.301356	0.011831	6.357482
387.956792	5.851589	2.298116	0.005270	14.309025	0.011829	6.360891
387.976794	5.851589	2.302608	0.005266	14.336992	0.011821	6.373324
387.996796	5.851589	2.300149	0.005268	14.321683	0.011825	6.366519
388.016798	5.851589	2.301787	0.005267	14.331881	0.011822	6.371052
388.036800	5.851589	2.294263	0.005273	14.285035	0.011836	6.350227
388.056802	5.851589	2.300590	0.005268	14.324429	0.011824	6.367739
388.076804	5.851589	2.298403	0.005270	14.310812	0.011828	6.361686
388.096806	5.851589	2.301091	0.005267	14.327545	0.011823	6.369124
388.116807	5.851589	2.296156	0.005271	14.296817	0.011832	6.355465
388.136810	5.851589	2.298693	0.005269	14.312616	0.011828	6.362488
388.156812	5.851589	2.301614	0.005267	14.330803	0.011822	6.370572
388.176814	5.851589	2.301314	0.005267	14.328933	0.011823	6.369741
388.196815	5.851589	2.299517	0.005269	14.317744	0.011826	6.364767
388.216818	5.851589	2.301968	0.005267	14.333006	0.011822	6.371552
388.236820	5.851589	2.307876	0.005262	14.369792	0.011811	6.387905
388.256822	5.851589	2.300771	0.005268	14.325552	0.011824	6.368238
388.276824	5.851589	2.309188	0.005261	14.377964	0.011808	6.391537
388.296826	5.851589	2.316629	0.005255	14.424290	0.011795	6.412131
388.316828	5.851589	2.304014	0.005265	14.345747	0.011818	6.377216
388.336830	5.851589	2.309015	0.005261	14.376883	0.011809	6.391057
388.356832	5.851589	2.299546	0.005269	14.317930	0.011826	6.364850
388.376834	5.851589	2.303159	0.005266	14.340423	0.011820	6.374849
388.396836	5.851589	2.309828	0.005260	14.381950	0.011807	6.393309
388.416838	5.851589	2.306723	0.005263	14.362617	0.011813	6.384715
388.436840	5.851589	2.304174	0.005265	14.346744	0.011818	6.377659
388.456841	5.851589	2.304268	0.005265	14.347330	0.011818	6.377919
388.476844	5.851589	2.303439	0.005265	14.342167	0.011819	6.375624
388.496846	5.851589	2.308039	0.005262	14.370805	0.011811	6.388355
388.516848	5.851589	2.305763	0.005264	14.356638	0.011815	6.382057
388.536849	5.851589	2.302612	0.005266	14.337017	0.011821	6.373335
388.556852	5.851589	2.304872	0.005264	14.351089	0.011816	6.379590
388.576854	5.851589	2.311995	0.005258	14.395441	0.011803	6.399307
388.596856	5.851589	2.308084	0.005262	14.371090	0.011811	6.388482
388.616858	5.851589	2.298226	0.005270	14.309706	0.011829	6.361194
388.636860	5.851508	2.298177	0.005270	14.309402	0.011828	6.361059
388.656862	5.851589	2.297799	0.005270	14.307051	0.011829	6.360014
388.676864	5.851589	2.297131	0.005271	14.302890	0.011831	6.358164
388.696866	5.851589	2.303241	0.005266	14.340935	0.011819	6.375076
388.716868	5.851589	2.300949	0.005268	14.326661	0.011824	6.368731
388.736870	5.851589	2.303769	0.005265	14.344223	0.011818	6.376538
388.756872	5.851589	2.305455	0.005264	14.354719	0.011815	6.381204
388.776874	5.851508	2.303020	0.005266	14.339558	0.011820	6.374464
388.796875	5.851589	2.297017	0.005271	14.302183	0.011831	6.357850
388.816878	5.851589	2.302261	0.005266	14.334830	0.011821	6.372363
388.836880	5.851589	2.302421	0.005266	14.335829	0.011821	6.372807
388.856882	5.851589	2.299142	0.005269	14.315412	0.011827	6.363730
388.876884	5.851589	2.299283	0.005269	14.316290	0.011827	6.364121
388.896886	5.851508	2.297631	0.005270	14.306005	0.011829	6.359549
388.916888	5.851589	2.298725	0.005269	14.312816	0.011828	6.362577
388.936890	5.851589	2.296477	0.005271	14.298816	0.011832	6.356353
388.956892	5.851589	2.298014	0.005270	14.308387	0.011829	6.360608
388.976894	5.851589	2.302495	0.005266	14.336286	0.011821	6.373010
388.996896	5.851589	2.298482	0.005270	14.311300	0.011828	6.361903
389.016898	5.851589	2.301411	0.005267	14.329541	0.011823	6.370011
389.036900	5.851589	2.302700	0.005266	14.337565	0.011820	6.373578
389.056902	5.851589	2.306231	0.005263	14.359553	0.011814	6.383353
389.076904	5.851589	2.304692	0.005264	14.349966	0.011817	6.379091
389.096906	5.851589	2.297651	0.005270	14.306125	0.011830	6.359602
389.116908	5.851589	2.298111	0.005270	14.308992	0.011829	6.360877
389.136909	5.851589	2.308084	0.005262	14.371087	0.011811	6.388480
389.156912	5.851508	2.301188	0.005267	14.328153	0.011823	6.369394
389.176914	5.851589	2.303309	0.005266	14.341359	0.011819	6.375265
389.196916	5.851589	2.303529	0.005265	14.342725	0.011819	6.375872
389.216918	5.851589	2.303103	0.005266	14.340075	0.011820	6.374694
389.236920	5.851589	2.298282	0.005270	14.310054	0.011829	6.361349
389.256922	5.851589	2.302604	0.005266	14.336968	0.011821	6.373313
389.276924	5.851589	2.301730	0.005267	14.331523	0.011822	6.370892
389.296926	5.851508	2.298347	0.005270	14.310459	0.011828	6.361529
389.316928	5.851589	2.304677	0.005264	14.349876	0.011817	6.379051
389.336930	5.851589	2.303073	0.005266	14.339886	0.011820	6.374610
389.356932	5.851589	2.300259	0.005268	14.322368	0.011825	6.366823
389.376934	5.851589	2.305562	0.005264	14.355384	0.011815	6.381500
389.396935	5.851589	2.300091	0.005268	14.321319	0.011825	6.366357
389.416938	5.851589	2.297681	0.005270	14.306314	0.011830	6.359686
389.436940	5.851589	2.303516	0.005265	14.342646	0.011819	6.375837
389.456942	5.851589	2.303660	0.005265	14.343541	0.011819	6.376235
389.476943	5.851589	2.296059	0.005272	14.296218	0.011833	6.355198
389.496946	5.851589	2.293179	0.005274	14.278284	0.011838	6.347226
389.516948	5.851589	2.299750	0.005269	14.319195	0.011826	6.365412
389.536950	5.851589	2.296264	0.005271	14.297491	0.011832	6.355764
389.556952	5.851589	2.299140	0.005269	14.315398	0.011827	6.363724
389.576954	5.851589	2.297883	0.005270	14.307571	0.011829	6.360245
389.596956	5.851589	2.300613	0.005268	14.324569	0.011824	6.367801
389.616958	5.851589	2.297231	0.005271	14.303514	0.011830	6.358441
389.636960	5.851589	2.299180	0.005269	14.315647	0.011827	6.363835
389.656962	5.851589	2.304237	0.005265	14.347138	0.011818	6.377834
389.676964	5.851589	2.289672	0.005277	14.256448	0.011844	6.337519
389.696966	5.851589	2.295784	0.005272	14.294501	0.011833	6.354435
389.716968	5.851589	2.295639	0.005272	14.293598	0.011833	6.354034
389.736969	5.851508	2.288590	0.005278	14.249711	0.011846	6.334524
389.756972	5.851589	2.299095	0.005269	14.315116	0.011827	6.363599
389.776974	5.851589	2.296463	0.005271	14.298728	0.011832	6.356314
389.796976	5.851589	2.295066	0.005272	14.290031	0.011834	6.352448
389.816978	5.851589	2.292979	0.005274	14.277035	0.011838	6.346671
389.836980	5.851589	2.298746	0.005269	14.312945	0.011828	6.362634
389.856982	5.851589	2.295411	0.005272	14.292183	0.011834	6.353404
389.876984	5.851589	2.294617	0.005273	14.287238	0.011835	6.351206
389.896986	5.851589	2.297366	0.005270	14.304354	0.011830	6.358815
389.916988	5.851589	2.293657	0.005274	14.281262	0.011837	6.348550
389.936990	5.851589	2.300963	0.005268	14.326748	0.011824	6.368770
389.956992	5.851589	2.290173	0.005276	14.259566	0.011843	6.338905
389.976994	5.851589	2.298830	0.005269	14.313468	0.011827	6.362866
389.996996	5.851589	2.293536	0.005274	14.280509	0.011837	6.348215
390.016998	5.851589	2.297620	0.005270	14.305937	0.011830	6.359518
390.037000	5.851589	2.290788	0.005276	14.263393	0.011842	6.340607
390.057002	5.851589	2.293169	0.005274	14.278221	0.011838	6.347198
390.077003	5.851589	2.292860	0.005274	14.276296	0.011838	6.346342
390.097006	5.851508	2.293411	0.005274	14.279726	0.011837	6.347867
390.117008	5.851589	2.295742	0.005272	14.294244	0.011833	6.354321
390.137010	5.851589	2.301470	0.005267	14.329907	0.011823	6.370174
390.157012	5.851589	2.295108	0.005272	14.290294	0.011834	6.352565
390.177014	5.851589	2.296669	0.005271	14.300015	0.011831	6.356886
390.197016	5.851589	2.290888	0.005276	14.264018	0.011842	6.340884
390.217018	5.851589	2.295761	0.005272	14.294362	0.011833	6.354373
390.237020	5.851589	2.298650	0.005269	14.312348	0.011828	6.362369
390.257022	5.851589	2.297845	0.005270	14.307338	0.011829	6.360142
390.277024	5.851589	2.299173	0.005269	14.315603	0.011827	6.363816
390.297026	5.851589	2.298927	0.005269	14.314073	0.011827	6.363135
390.317028	5.851589	2.294547	0.005273	14.286800	0.011835	6.351012
390.337029	5.851589	2.296849	0.005271	14.301135	0.011831	6.357384
390.357032	5.851589	2.295617	0.005272	14.293464	0.011833	6.353974
390.377034	5.851589	2.295902	0.005272	14.295235	0.011833	6.354761
390.397036	5.851589	2.297135	0.005271	14.302914	0.011831	6.358175
390.417037	5.851589	2.295667	0.005272	14.293773	0.011833	6.354111
390.437040	5.851589	2.293742	0.005273	14.281790	0.011837	6.348785
390.457042	5.851589	2.295330	0.005272	14.291679	0.011834	6.353180
390.477044	5.851589	2.294690	0.005273	14.287690	0.011835	6.351407
390.497046	5.851508	2.294575	0.005273	14.286978	0.011835	6.351091
390.517048	5.851589	2.298049	0.005270	14.308608	0.011829	6.360706
390.537050	5.851589	2.294537	0.005273	14.286740	0.011835	6.350985
390.557052	5.851589	2.297889	0.005270	14.307609	0.011829	6.360262
390.577054	5.851589	2.296086	0.005272	14.296382	0.011833	6.355271
390.597056	5.851589	2.301094	0.005267	14.327567	0.011823	6.369134
390.617058	5.851589	2.300495	0.005268	14.323838	0.011824	6.367476
390.637060	5.851508	2.294159	0.005273	14.284386	0.011836	6.349938
390.657062	5.851589	2.297059	0.005271	14.302441	0.011831	6.357964
390.677063	5.851589	2.298355	0.005270	14.310508	0.011828	6.361551
390.697066	5.851589	2.294002	0.005273	14.283406	0.011836	6.349503
390.717068	5.851589	2.294014	0.005273	14.283485	0.011836	6.349538
390.737070	5.851589	2.287183	0.005279	14.240953	0.011849	6.330631
390.757071	5.851589	2.289550	0.005277	14.255687	0.011845	6.337181
390.777074	5.851589	2.289862	0.005277	14.257633	0.011844	6.338046
390.797076	5.851589	2.295349	0.005272	14.291797	0.011834	6.353233
390.817078	5.851508	2.292947	0.005274	14.276838	0.011838	6.346583
390.837080	5.851589	2.300109	0.005268	14.321432	0.011825	6.366407
390.857082	5.851589	2.298571	0.005269	14.311858	0.011828	6.362151
390.877084	5.851589	2.299388	0.005269	14.316945	0.011826	6.364412
390.897086	5.851589	2.298269	0.005270	14.309977	0.011829	6.361315
390.917088	5.851589	2.302259	0.005266	14.334821	0.011821	6.372359
390.937090	5.851589	2.297648	0.005270	14.306112	0.011830	6.359596
390.957092	5.851508	2.293597	0.005273	14.280884	0.011837	6.348382
390.977094	5.851589	2.298255	0.005270	14.309887	0.011829	6.361275
390.997096	5.851589	2.291900	0.005275	14.270317	0.011840	6.343684
391.017097	5.851589	2.298787	0.005269	14.313202	0.011828	6.362748
391.037100	5.851589	2.300181	0.005268	14.321883	0.011825	6.366607
391.057102	5.851589	2.300520	0.005268	14.323991	0.011824	6.367545
391.077104	5.851508	2.298587	0.005269	14.311954	0.011828	6.362193
391.097106	5.851589	2.292062	0.005275	14.271330	0.011840	6.344135
391.117108	5.851589	2.294894	0.005272	14.288960	0.011835	6.351972
391.137110	5.851589	2.293559	0.005274	14.280652	0.011837	6.348278
391.157112	5.851589	2.292382	0.005275	14.273320	0.011839	6.345019
391.177114	5.851589	2.287996	0.005278	14.246009	0.011847	6.332879
391.197116	5.851589	2.292974	0.005274	14.277008	0.011838	6.346659
391.217118	5.851589	2.286904	0.005279	14.239215	0.011849	6.329858
391.237120	5.851589	2.287103	0.005279	14.240455	0.011849	6.330409
391.257122	5.851589	2.291497	0.005275	14.267812	0.011841	6.342571
391.277124	5.851589	2.293345	0.005274	14.279318	0.011838	6.347686
391.297126	5.851589	2.293477	0.005274	14.280140	0.011837	6.348051
391.317128	5.851589	2.292609	0.005274	14.274733	0.011839	6.345647
391.337130	5.851589	2.292601	0.005274	14.274686	0.011839	6.345627
391.357131	5.851589	2.296483	0.005271	14.298857	0.011832	6.356371
391.377134	5.851589	2.293655	0.005274	14.281246	0.011837	6.348543
391.397136	5.851589	2.297115	0.005271	14.302794	0.011831	6.358121
391.417138	5.851589	2.295348	0.005272	14.291788	0.011834	6.353229
391.437140	5.851589	2.293552	0.005274	14.280605	0.011837	6.348258
391.457142	5.851589	2.291964	0.005275	14.270717	0.011840	6.343862
391.477144	5.851589	2.295468	0.005272	14.292538	0.011834	6.353563
391.497146	5.851589	2.292728	0.005274	14.275475	0.011839	6.345977
391.517148	5.851589	2.296300	0.005271	14.297715	0.011832	6.355864
391.537150	5.851589	2.297232	0.005271	14.303519	0.011830	6.358444
391.557152	5.851589	2.292709	0.005274	14.275360	0.011839	6.345926
391.577154	5.851589	2.300642	0.005268	14.324752	0.011824	6.367883
391.597156	5.851589	2.291513	0.005275	14.267911	0.011841	6.342615
391.617157	5.851589	2.297340	0.005270	14.304190	0.011830	6.358742
391.637160	5.851589	2.291127	0.005276	14.265507	0.011842	6.341546
391.657162	5.851589	2.291113	0.005276	14.265419	0.011842	6.341507
391.677164	5.851508	2.287368	0.005279	14.242103	0.011848	6.331142
391.697165	5.851589	2.297504	0.005270	14.305211	0.011830	6.359196
391.717168	5.851589	2.298244	0.005270	14.309821	0.011829	6.361245
391.737170	5.851589	2.300378	0.005268	14.323107	0.011825	6.367151
391.757172	5.851589	2.297946	0.005270	14.307962	0.011829	6.360419
391.777174	5.851589	2.294455	0.005273	14.286225	0.011836	6.350756
391.797176	5.851589	2.292621	0.005274	14.274812	0.011839	6.345683
391.817178	5.851589	2.295927	0.005272	14.295394	0.011833	6.354832
391.837180	5.851508	2.294877	0.005272	14.288854	0.011835	6.351925
391.857182	5.851589	2.292282	0.005275	14.272701	0.011840	6.344744
391.877184	5.851589	2.286070	0.005280	14.234019	0.011851	6.327548
391.897186	5.851589	2.295218	0.005272	14.290978	0.011834	6.352869
391.917188	5.851589	2.295141	0.005272	14.290499	0.011834	6.352656
391.937190	5.851589	2.294180	0.005273	14.284517	0.011836	6.349997
391.957191	5.851589	2.294241	0.005273	14.284898	0.011836	6.350166
391.977194	5.851589	2.296325	0.005271	14.297874	0.011832	6.355934
391.997196	5.851589	2.290954	0.005276	14.264431	0.011842	6.341068
392.017198	5.851589	2.303202	0.005266	14.340691	0.011819	6.374968
392.037199	5.851589	2.297717	0.005270	14.306536	0.011830	6.359785
392.057202	5.851589	2.297039	0.005271	14.302317	0.011831	6.357910
392.077204	5.851589	2.295445	0.005272	14.292391	0.011834	6.353497
392.097206	5.851589	2.294457	0.005273	14.286239	0.011836	6.350762
392.117208	5.851589	2.298274	0.005270	14.310007	0.011829	6.361328
392.137210	5.851589	2.300143	0.005268	14.321645	0.011825	6.366502
392.157212	5.851589	2.297082	0.005271	14.302586	0.011831	6.358029
392.177214	5.851589	2.293114	0.005274	14.277878	0.011838	6.347046
392.197216	5.851589	2.298159	0.005270	14.309293	0.011829	6.361011
392.217218	5.851589	2.299382	0.005269	14.316909	0.011826	6.364396
392.237220	5.851589	2.298140	0.005270	14.309172	0.011829	6.360957
392.257222	5.851589	2.304711	0.005264	14.350089	0.011817	6.379146
392.277224	5.851589	2.295337	0.005272	14.291723	0.011834	6.353200
392.297225	5.851589	2.298156	0.005270	14.309271	0.011829	6.361001
392.317228	5.851589	2.295544	0.005272	14.293009	0.011834	6.353772
392.337230	5.851589	2.294739	0.005273	14.287994	0.011835	6.351542
392.357232	5.851589	2.290418	0.005276	14.261091	0.011843	6.339583
392.377234	5.851589	2.293518	0.005274	14.280392	0.011837	6.348163
392.397236	5.851589	2.298209	0.005270	14.309605	0.011829	6.361149
392.417238	5.851589	2.297256	0.005271	14.303670	0.011830	6.358511
392.437240	5.851589	2.299077	0.005269	14.315009	0.011827	6.363552
392.457242	5.851589	2.293012	0.005274	14.277246	0.011838	6.346764
392.477244	5.851589	2.301934	0.005267	14.332798	0.011822	6.371460
392.497246	5.851508	2.295364	0.005272	14.291887	0.011834	6.353273
392.517248	5.851589	2.296675	0.005271	14.300051	0.011831	6.356902
392.537250	5.851589	2.297551	0.005270	14.305507	0.011830	6.359327
392.557252	5.851589	2.292711	0.005274	14.275368	0.011839	6.345930
392.577254	5.851589	2.294991	0.005272	14.289565	0.011835	6.352241
392.597256	5.851589	2.301396	0.005267	14.329447	0.011823	6.369970
392.617258	5.851589	2.293954	0.005273	14.283110	0.011836	6.349371
392.637259	5.851589	2.294332	0.005273	14.285462	0.011836	6.350417
392.657262	5.851589	2.293752	0.005273	14.281853	0.011837	6.348813
392.677264	5.851589	2.298981	0.005269	14.314407	0.011827	6.363284
392.697266	5.851589	2.292339	0.005275	14.273055	0.011839	6.344901
392.717268	5.851589	2.295021	0.005272	14.289754	0.011834	6.352325
392.737270	5.851589	2.302097	0.005267	14.333809	0.011822	6.371909
392.757272	5.851589	2.298437	0.005270	14.311020	0.011828	6.361778
392.777274	5.851589	2.298639	0.005269	14.312280	0.011828	6.362338
392.797276	5.851589	2.296762	0.005271	14.300593	0.011831	6.357143
392.817278	5.851589	2.291744	0.005275	14.269348	0.011841	6.343253
392.837280	5.851589	2.296960	0.005271	14.301827	0.011831	6.357692
392.857282	5.851589	2.293915	0.005273	14.282866	0.011837	6.349263
392.877284	5.851589	2.297311	0.005271	14.304012	0.011830	6.358663
392.897285	5.851589	2.298467	0.005270	14.311206	0.011828	6.361861
392.917288	5.851589	2.295074	0.005272	14.290086	0.011834	6.352472
392.937290	5.851589	2.299421	0.005269	14.317147	0.011826	6.364502
392.957292	5.851508	2.304579	0.005264	14.349263	0.011817	6.378779
392.977293	5.851589	2.303478	0.005265	14.342407	0.011819	6.375731
392.997296	5.851589	2.301752	0.005267	14.331659	0.011822	6.370953
393.017298	5.851589	2.293698	0.005273	14.281517	0.011837	6.348663
393.037300	5.851589	2.304088	0.005265	14.346205	0.011818	6.377419
393.057302	5.851589	2.300096	0.005268	14.321352	0.011825	6.366371
393.077304	5.851589	2.290270	0.005276	14.260169	0.011843	6.339173
393.097306	5.851589	2.292089	0.005275	14.271500	0.011840	6.344210
393.117308	5.851589	2.289020	0.005277	14.252388	0.011846	6.335714
393.137310	5.851589	2.299824	0.005268	14.319658	0.011826	6.365618
393.157312	5.851589	2.294136	0.005273	14.284241	0.011836	6.349874
393.177314	5.851589	2.294561	0.005273	14.286888	0.011835	6.351051
393.197316	5.851589	2.287819	0.005278	14.244912	0.011848	6.332391
393.217318	5.851508	2.291775	0.005275	14.269540	0.011840	6.343339
393.237319	5.851589	2.295978	0.005272	14.295714	0.011833	6.354974
393.257322	5.851589	2.297092	0.005271	14.302649	0.011831	6.358057
393.277324	5.851589	2.294966	0.005272	14.289412	0.011835	6.352173
393.297326	5.851589	2.298023	0.005270	14.308444	0.011829	6.360633
393.317327	5.851589	2.298418	0.005270	14.310903	0.011828	6.361726
393.337330	5.851589	2.296102	0.005272	14.296483	0.011833	6.355316
393.357332	5.851589	2.300165	0.005268	14.321779	0.011825	6.366561
393.377334	5.851589	2.301037	0.005267	14.327214	0.011823	6.368977
393.397336	5.851589	2.298807	0.005269	14.313323	0.011828	6.362802
393.417338	5.851589	2.300813	0.005268	14.325817	0.011824	6.368356
393.437340	5.851589	2.303449	0.005265	14.342227	0.011819	6.375651
393.457342	5.851589	2.294972	0.005272	14.289450	0.011835	6.352190
393.477344	5.851589	2.300287	0.005268	14.322540	0.011825	6.366900
393.497346	5.851589	2.300676	0.005268	14.324960	0.011824	6.367975
393.517348	5.851589	2.302386	0.005266	14.335613	0.011821	6.372711
393.537350	5.851589	2.300246	0.005268	14.322286	0.011825	6.366786
393.557352	5.851589	2.297857	0.005270	14.307412	0.011829	6.360174
393.577353	5.851589	2.300383	0.005268	14.323140	0.011825	6.367166
393.597356	5.851589	2.300961	0.005268	14.326734	0.011824	6.368764
393.617358	5.851589	2.293847	0.005273	14.282442	0.011837	6.349074
393.637360	5.851589	2.292940	0.005274	14.276794	0.011838	6.346564
393.657362	5.851589	2.297931	0.005270	14.307869	0.011829	6.360378
393.677364	5.851589	2.297497	0.005270	14.305170	0.011830	6.359178
393.697366	5.851589	2.306804	0.005263	14.363120	0.011813	6.384939
393.717368	5.851508	2.294109	0.005273	14.284071	0.011836	6.349798
393.737370	5.851589	2.295719	0.005272	14.294096	0.011833	6.354255
393.757372	5.851589	2.291009	0.005276	14.264773	0.011842	6.341220
393.777374	5.851589	2.292952	0.005274	14.276868	0.011838	6.346597
393.797376	5.851589	2.298183	0.005270	14.309441	0.011829	6.361076
393.817378	5.851589	2.298460	0.005270	14.311168	0.011828	6.361844
393.837380	5.851589	2.298906	0.005269	14.313941	0.011827	6.363077
393.857382	5.851589	2.302973	0.005266	14.339267	0.011820	6.374335
393.877384	5.851589	2.297933	0.005270	14.307883	0.011829	6.360384
393.897386	5.851589	2.297709	0.005270	14.306487	0.011830	6.359763
393.917387	5.851589	2.295530	0.005272	14.292924	0.011834	6.353734
393.937390	5.851589	2.300818	0.005268	14.325845	0.011824	6.368368
393.957392	5.851589	2.293378	0.005274	14.279521	0.011838	6.347776
393.977394	5.851589	2.302528	0.005266	14.336494	0.011821	6.373102
393.997396	5.851508	2.295639	0.005272	14.293601	0.011833	6.354035
394.017398	5.851589	2.298463	0.005270	14.311185	0.011828	6.361851
394.037400	5.851589	2.300065	0.005268	14.321161	0.011825	6.366286
394.057402	5.851589	2.295475	0.005272	14.292577	0.011834	6.353580
394.077404	5.851589	2.301594	0.005267	14.330679	0.011822	6.370518
394.097406	5.851589	2.291170	0.005276	14.265775	0.011842	6.341665
394.117408	5.851589	2.294101	0.005273	14.284024	0.011836	6.349778
394.137410	5.851589	2.304177	0.005265	14.346760	0.011818	6.377666
394.157412	5.851589	2.293264	0.005274	14.278812	0.011838	6.347461
394.177413	5.851589	2.297977	0.005270	14.308159	0.011829	6.360507
394.197416	5.851589	2.300720	0.005268	14.325237	0.011824	6.368098
394.217418	5.851589	2.295326	0.005272	14.291649	0.011834	6.353167
394.237420	5.851589	2.296926	0.005271	14.301617	0.011831	6.357598
394.257421	5.851589	2.295395	0.005272	14.292084	0.011834	6.353361
394.277424	5.851589	2.297594	0.005270	14.305772	0.011830	6.359445
394.297426	5.851589	2.295361	0.005272	14.291870	0.011834	6.353266
394.317428	5.851589	2.296495	0.005271	14.298931	0.011832	6.356404
394.337430	5.851589	2.289306	0.005277	14.254170	0.011845	6.336507
394.357432	5.851589	2.289534	0.005277	14.255591	0.011845	6.337138
394.377434	5.851589	2.305025	0.005264	14.352038	0.011816	6.380013
394.397436	5.851589	2.299654	0.005269	14.318601	0.011826	6.365148
394.417438	5.851589	2.299109	0.005269	14.315206	0.011827	6.363639
394.437440	5.851508	2.293757	0.005273	14.281881	0.011837	6.348825
394.457442	5.851589	2.305788	0.005264	14.356791	0.011815	6.382125
394.477444	5.851589	2.292042	0.005275	14.271201	0.011840	6.344077
394.497446	5.851589	2.299208	0.005269	14.315825	0.011827	6.363914
394.517447	5.851589	2.299060	0.005269	14.314902	0.011827	6.363504
394.537450	5.851589	2.299518	0.005269	14.317752	0.011826	6.364771
394.557452	5.851589	2.294188	0.005273	14.284566	0.011836	6.350019
394.577454	5.851589	2.298431	0.005270	14.310982	0.011828	6.361761
394.597456	5.851589	2.292244	0.005275	14.272463	0.011840	6.344638
394.617458	5.851589	2.291366	0.005275	14.266993	0.011841	6.342207
394.637460	5.851589	2.292994	0.005274	14.277131	0.011838	6.346713
394.657462	5.851589	2.291807	0.005275	14.269739	0.011840	6.343428
394.677464	5.851589	2.291437	0.005275	14.267437	0.011841	6.342404
394.697466	5.851589	2.296868	0.005271	14.301252	0.011831	6.357436
394.717468	5.851589	2.295925	0.005272	14.295380	0.011833	6.354826
394.737470	5.851589	2.293585	0.005274	14.280813	0.011837	6.348350
394.757472	5.851589	2.295241	0.005272	14.291120	0.011834	6.352932
394.777474	5.851589	2.296204	0.005271	14.297119	0.011832	6.355599
394.797476	5.851589	2.298891	0.005269	14.313851	0.011827	6.363037
394.817478	5.851589	2.295136	0.005272	14.290466	0.011834	6.352641
394.837480	5.851589	2.294766	0.005273	14.288166	0.011835	6.351619
394.857481	5.851589	2.288472	0.005278	14.248977	0.011847	6.334198
394.877484	5.851589	2.297169	0.005271	14.303128	0.011831	6.358270
394.897486	5.851589	2.294908	0.005272	14.289051	0.011835	6.352012
394.917488	5.851589	2.296585	0.005271	14.299489	0.011832	6.356652
394.937490	5.851589	2.291020	0.005276	14.264839	0.011842	6.341249
394.957492	5.851589	2.292052	0.005275	14.271264	0.011840	6.344105
394.977494	5.851589	2.291931	0.005275	14.270511	0.011840	6.343771
394.997496	5.851589	2.294866	0.005273	14.288785	0.011835	6.351894
395.017498	5.851589	2.295591	0.005272	14.293300	0.011833	6.353901
395.037500	5.851589	2.294341	0.005273	14.285516	0.011836	6.350441
395.057502	5.851589	2.295308	0.005272	14.291536	0.011834	6.353117
395.077504	5.851589	2.298521	0.005270	14.311543	0.011828	6.362011
395.097506	5.851589	2.291466	0.005275	14.267615	0.011841	6.342483
395.117507	5.851508	2.294402	0.005273	14.285900	0.011835	6.350611
395.137510	5.851508	2.294076	0.005273	14.283871	0.011836	6.349710
395.157512	5.851589	2.293259	0.005274	14.278785	0.011838	6.347448
395.177514	5.851589	2.293223	0.005274	14.278557	0.011838	6.347347
395.197515	5.851589	2.292222	0.005275	14.272324	0.011840	6.344576
395.217518	5.851589	2.296776	0.005271	14.300680	0.011831	6.357182
395.237520	5.851589	2.290917	0.005276	14.264201	0.011842	6.340966
395.257522	5.851589	2.294967	0.005272	14.289415	0.011835	6.352174
395.277524	5.851508	2.298553	0.005269	14.311743	0.011828	6.362100
395.297526	5.851589	2.296480	0.005271	14.298838	0.011832	6.356363
395.317528	5.851589	2.298188	0.005270	14.309474	0.011829	6.361091
395.337530	5.851589	2.291166	0.005276	14.265748	0.011842	6.341653
395.357532	5.851589	2.297009	0.005271	14.302128	0.011831	6.357826
395.377534	5.851589	2.296700	0.005271	14.300209	0.011831	6.356973
395.397536	5.851589	2.300064	0.005268	14.321152	0.011825	6.366282
395.417538	5.851589	2.286974	0.005279	14.239650	0.011849	6.330052
395.437540	5.851589	2.301874	0.005267	14.332423	0.011822	6.371293
395.457541	5.851589	2.292336	0.005275	14.273035	0.011839	6.344893
395.477544	5.851589	2.294956	0.005272	14.289346	0.011835	6.352144
395.497546	5.851589	2.293216	0.005274	14.278511	0.011838	6.347327
395.517548	5.851589	2.294671	0.005273	14.287575	0.011835	6.351356
395.537549	5.851589	2.295949	0.005272	14.295533	0.011833	6.354894
395.557552	5.851589	2.298051	0.005270	14.308619	0.011829	6.360711
395.577554	5.851589	2.291736	0.005275	14.269299	0.011841	6.343232
395.597556	5.851589	2.293628	0.005274	14.281079	0.011837	6.348468
395.617558	5.851589	2.293831	0.005273	14.282343	0.011837	6.349031
395.637560	5.851589	2.289921	0.005277	14.257998	0.011844	6.338208
395.657562	5.851589	2.293369	0.005274	14.279469	0.011838	6.347753
395.677564	5.851589	2.300405	0.005268	14.323274	0.011825	6.367226
395.697566	5.851589	2.291670	0.005275	14.268888	0.011841	6.343049
395.717568	5.851589	2.291475	0.005275	14.267672	0.011841	6.342509
395.737570	5.851589	2.285882	0.005280	14.232847	0.011851	6.327027
395.757572	5.851589	2.290306	0.005276	14.260396	0.011843	6.339274
395.777574	5.851589	2.294351	0.005273	14.285582	0.011836	6.350470
395.797575	5.851589	2.300805	0.005268	14.325765	0.011824	6.368333
395.817578	5.851589	2.292978	0.005274	14.277032	0.011838	6.346670
395.837580	5.851589	2.292230	0.005275	14.272376	0.011840	6.344599
395.857582	5.851589	2.290270	0.005276	14.260169	0.011843	6.339173
395.877584	5.851589	2.289985	0.005277	14.258397	0.011844	6.338386
395.897586	5.851589	2.286941	0.005279	14.239445	0.011849	6.329960
395.917588	5.851589	2.291026	0.005276	14.264877	0.011842	6.341266
395.937590	5.851589	2.296692	0.005271	14.300155	0.011831	6.356948
395.957592	5.851589	2.293834	0.005273	14.282363	0.011837	6.349039
395.977594	5.851589	2.294999	0.005272	14.289615	0.011835	6.352263
395.997596	5.851589	2.300902	0.005268	14.326368	0.011824	6.368601
396.017598	5.851589	2.295645	0.005272	14.293636	0.011833	6.354051
396.037600	5.851508	2.298250	0.005270	14.309860	0.011828	6.361262
396.057602	5.851589	2.304686	0.005264	14.349933	0.011817	6.379077
396.077604	5.851589	2.304375	0.005265	14.347995	0.011817	6.378215
396.097606	5.851589	2.298832	0.005269	14.313479	0.011827	6.362871
396.117608	5.851589	2.297949	0.005270	14.307984	0.011829	6.360429
396.137609	5.851589	2.293783	0.005273	14.282042	0.011837	6.348897
396.157612	5.851589	2.297868	0.005270	14.307478	0.011829	6.360204
396.177614	5.851589	2.294664	0.005273	14.287529	0.011835	6.351335
396.197616	5.851589	2.293985	0.005273	14.283302	0.011836	6.349456
396.217618	5.851589	2.296201	0.005271	14.297099	0.011832	6.355590
396.237620	5.851589	2.295173	0.005272	14.290702	0.011834	6.352746
396.257622	5.851589	2.285521	0.005280	14.230599	0.011852	6.326028
396.277624	5.851589	2.299222	0.005269	14.315913	0.011827	6.363953
396.297626	5.851589	2.290091	0.005276	14.259054	0.011844	6.338678
396.317628	5.851589	2.287736	0.005278	14.244394	0.011848	6.332161
396.337630	5.851589	2.290101	0.005276	14.259120	0.011844	6.338707
396.357632	5.851589	2.291690	0.005275	14.269011	0.011841	6.343104
396.377634	5.851589	2.295477	0.005272	14.292593	0.011834	6.353587
396.397635	5.851589	2.291016	0.005276	14.264817	0.011842	6.341239
396.417638	5.851589	2.284898	0.005281	14.226725	0.011853	6.324306
396.437640	5.851589	2.289697	0.005277	14.256604	0.011844	6.337588
396.457642	5.851589	2.288005	0.005278	14.246070	0.011847	6.332905
396.477643	5.851589	2.290482	0.005276	14.261491	0.011843	6.339761
396.497646	5.851589	2.288958	0.005277	14.252005	0.011846	6.335544
396.517648	5.851589	2.293888	0.005273	14.282699	0.011837	6.349189
396.537650	5.851589	2.288818	0.005277	14.251129	0.011846	6.335154
396.557652	5.851589	2.287813	0.005278	14.244873	0.011848	6.332374
396.577654	5.851589	2.293728	0.005273	14.281703	0.011837	6.348746
396.597656	5.851589	2.287571	0.005278	14.243365	0.011848	6.331703
396.617658	5.851589	2.285736	0.005280	14.231938	0.011852	6.326623
396.637660	5.851589	2.290873	0.005276	14.263927	0.011842	6.340844
396.657662	5.851589	2.286352	0.005279	14.235779	0.011850	6.328331
396.677664	5.851589	2.291963	0.005275	14.270714	0.011840	6.343861
396.697666	5.851589	2.295546	0.005272	14.293020	0.011834	6.353777
396.717668	5.851589	2.298273	0.005270	14.309999	0.011829	6.361325
396.737669	5.851589	2.296472	0.005271	14.298786	0.011832	6.356340
396.757672	5.851589	2.293731	0.005273	14.281722	0.011837	6.348754
396.777674	5.851589	2.288729	0.005278	14.250573	0.011846	6.334907
396.797676	5.851508	2.295353	0.005272	14.291821	0.011834	6.353244
396.817677	5.851589	2.293459	0.005274	14.280027	0.011837	6.348001
396.837680	5.851589	2.295257	0.005272	14.291224	0.011834	6.352978
396.857682	5.851589	2.291523	0.005275	14.267974	0.011841	6.342643
396.877684	5.851589	2.294458	0.005273	14.286247	0.011836	6.350766
396.897686	5.851589	2.296024	0.005272	14.295996	0.011833	6.355100
396.917688	5.851589	2.297271	0.005271	14.303763	0.011830	6.358552
396.937690	5.851589	2.291765	0.005275	14.269479	0.011840	6.343312
396.957692	5.851589	2.295893	0.005272	14.295180	0.011833	6.354737
396.977694	5.851589	2.290927	0.005276	14.264261	0.011842	6.340992
396.997696	5.851589	2.293611	0.005274	14.280975	0.011837	6.348422
397.017698	5.851589	2.294122	0.005273	14.284156	0.011836	6.349836
397.037700	5.851589	2.292577	0.005274	14.274533	0.011839	6.345558
397.057702	5.851589	2.295065	0.005272	14.290028	0.011834	6.352447
397.077703	5.851589	2.288124	0.005278	14.246812	0.011847	6.333235
397.097706	5.851508	2.295614	0.005272	14.293447	0.011833	6.353967
397.117708	5.851589	2.296171	0.005271	14.296913	0.011832	6.355507
397.137710	5.851589	2.295532	0.005272	14.292935	0.011834	6.353739
397.157712	5.851589	2.296122	0.005271	14.296609	0.011832	6.355372
397.177714	5.851589	2.294850	0.005273	14.288689	0.011835	6.351851
397.197716	5.851589	2.295009	0.005272	14.289675	0.011835	6.352290
397.217718	5.851589	2.296440	0.005271	14.298586	0.011832	6.356251
397.237720	5.851589	2.292567	0.005274	14.274475	0.011839	6.345533
397.257722	5.851589	2.285347	0.005280	14.229518	0.011852	6.325548
397.277724	5.851589	2.286739	0.005279	14.238182	0.011850	6.329399
397.297726	5.851589	2.291513	0.005275	14.267911	0.011841	6.342615
397.317728	5.851589	2.281633	0.005283	14.206390	0.011859	6.315266
397.337730	5.851589	2.286188	0.005280	14.234752	0.011851	6.327874
397.357732	5.851589	2.285820	0.005280	14.232464	0.011851	6.326857
397.377734	5.851508	2.286499	0.005279	14.236693	0.011850	6.328737
397.397736	5.851589	2.285856	0.005280	14.232685	0.011851	6.326956
397.417737	5.851589	2.287902	0.005278	14.245429	0.011848	6.332621
397.437740	5.851589	2.285381	0.005280	14.229729	0.011852	6.325641
397.457742	5.851589	2.290653	0.005276	14.262553	0.011843	6.340233
397.477744	5.851589	2.290150	0.005276	14.259424	0.011843	6.338842
397.497746	5.851589	2.295750	0.005272	14.294293	0.011833	6.354343
397.517748	5.851589	2.289000	0.005277	14.252265	0.011846	6.335659
397.537750	5.851589	2.285432	0.005280	14.230049	0.011852	6.325784
397.557752	5.851589	2.286228	0.005280	14.235001	0.011851	6.327985
397.577754	5.851589	2.293208	0.005274	14.278464	0.011838	6.347306
397.597756	5.851589	2.289021	0.005277	14.252396	0.011845	6.335718
397.617758	5.851589	2.292078	0.005275	14.271428	0.011840	6.344178
397.637760	5.851589	2.294082	0.005273	14.283904	0.011836	6.349724
397.657762	5.851589	2.290072	0.005276	14.258939	0.011844	6.338627
397.677763	5.851589	2.288156	0.005278	14.247009	0.011847	6.333323
397.697766	5.851589	2.291313	0.005275	14.266665	0.011841	6.342061
397.717768	5.851589	2.287536	0.005279	14.243146	0.011848	6.331606
397.737770	5.851589	2.284288	0.005281	14.222923	0.011854	6.322616
397.757771	5.851589	2.284716	0.005281	14.225587	0.011853	6.323800
397.777774	5.851589	2.281933	0.005283	14.208263	0.011859	6.316099
397.797776	5.851589	2.282151	0.005283	14.209621	0.011858	6.316703
397.817778	5.851589	2.287575	0.005278	14.243389	0.011848	6.331714
397.837780	5.851589	2.288346	0.005278	14.248191	0.011847	6.333849
397.857782	5.851589	2.292085	0.005275	14.271472	0.011840	6.344198
397.877784	5.851589	2.295395	0.005272	14.292084	0.011834	6.353361
397.897786	5.851589	2.287777	0.005278	14.244649	0.011848	6.332274
397.917788	5.851589	2.288246	0.005278	14.247570	0.011847	6.333572
397.937790	5.851589	2.292891	0.005274	14.276493	0.011838	6.346430
397.957792	5.851589	2.295590	0.005272	14.293297	0.011833	6.353900
397.977794	5.851589	2.285196	0.005280	14.228579	0.011853	6.325130
397.997796	5.851589	2.289544	0.005277	14.255651	0.011845	6.337165
398.017797	5.851589	2.292103	0.005275	14.271582	0.011840	6.344247
398.037800	5.851589	2.290382	0.005276	14.260869	0.011843	6.339484
398.057802	5.851589	2.282947	0.005282	14.214576	0.011857	6.318905
398.077804	5.851589	2.288654	0.005278	14.250108	0.011846	6.334701
398.097805	5.851589	2.287990	0.005278	14.245977	0.011847	6.332864
398.117808	5.851589	2.280248	0.005284	14.197769	0.011862	6.311434
398.136810	5.851589	2.290437	0.005276	14.261212	0.011843	6.339637
398.156812	5.851589	2.284543	0.005281	14.224513	0.011854	6.323323
398.176814	5.851589	2.288067	0.005278	14.246456	0.011847	6.333077
398.196815	5.851589	2.290158	0.005276	14.259470	0.011843	6.338863
398.216817	5.851589	2.288498	0.005278	14.249136	0.011846	6.334268
398.236820	5.851589	2.294521	0.005273	14.286642	0.011835	6.350941
398.256822	5.851589	2.286980	0.005279	14.239685	0.011849	6.330067
398.276824	5.851589	2.291871	0.005275	14.270139	0.011840	6.343605
398.296825	5.851589	2.294703	0.005273	14.287769	0.011835	6.351443
398.316828	5.851589	2.290717	0.005276	14.262955	0.011842	6.340412
398.336830	5.851589	2.289148	0.005277	14.253185	0.011845	6.336068
398.356832	5.851589	2.287767	0.005278	14.244586	0.011848	6.332246
398.376833	5.851589	2.288981	0.005277	14.252144	0.011846	6.335606
398.396836	5.851670	2.286269	0.005280	14.235256	0.011851	6.328098
398.416838	5.851589	2.287060	0.005279	14.240186	0.011849	6.330290
398.436840	5.851589	2.286323	0.005280	14.235593	0.011850	6.328248
398.456841	5.851589	2.288377	0.005278	14.248383	0.011847	6.333934
398.476843	5.851589	2.287842	0.005278	14.245054	0.011848	6.332454
398.496846	5.851589	2.295469	0.005272	14.292541	0.011834	6.353564
398.516848	5.851589	2.290434	0.005276	14.261190	0.011843	6.339627
398.536849	5.851589	2.287294	0.005279	14.241640	0.011849	6.330936
398.556851	5.851589	2.284346	0.005281	14.223287	0.011854	6.322778
398.576854	5.851508	2.283202	0.005282	14.216161	0.011856	6.319610
398.596856	5.851589	2.288986	0.005277	14.252175	0.011846	6.335619
398.616858	5.851589	2.292603	0.005274	14.274694	0.011839	6.345630
398.636859	5.851589	2.294219	0.005273	14.284761	0.011836	6.350105
398.656862	5.851589	2.285260	0.005280	14.228976	0.011852	6.325307
398.676864	5.851589	2.292038	0.005275	14.271182	0.011840	6.344069
398.696866	5.851589	2.290365	0.005276	14.260760	0.011843	6.339436
398.716867	5.851589	2.285710	0.005280	14.231779	0.011852	6.326553
398.736870	5.851589	2.288519	0.005278	14.249270	0.011846	6.334328
398.756872	5.851589	2.286456	0.005279	14.236422	0.011850	6.328617
398.776874	5.851589	2.286771	0.005279	14.238382	0.011850	6.329488
398.796875	5.851589	2.285161	0.005280	14.228360	0.011853	6.325033
398.816877	5.851589	2.286710	0.005279	14.238002	0.011850	6.329319
398.836880	5.851589	2.292050	0.005275	14.271256	0.011840	6.344102
398.856882	5.851589	2.293137	0.005274	14.278021	0.011838	6.347109
398.876884	5.851589	2.292639	0.005274	14.274919	0.011839	6.345730
398.896885	5.851589	2.292434	0.005275	14.273646	0.011839	6.345164
398.916888	5.851589	2.289049	0.005277	14.252566	0.011845	6.335793
398.936890	5.851589	2.288787	0.005277	14.250934	0.011846	6.335068
398.956892	5.851589	2.288081	0.005278	14.246541	0.011847	6.333115
398.976893	5.851589	2.291927	0.005275	14.270489	0.011840	6.343761
398.996896	5.851589	2.287225	0.005279	14.241213	0.011849	6.330747
399.016898	5.851589	2.291413	0.005275	14.267286	0.011841	6.342337
399.036900	5.851589	2.291440	0.005275	14.267453	0.011841	6.342411
399.056901	5.851589	2.291212	0.005276	14.266038	0.011841	6.341782
399.076904	5.851589	2.282392	0.005283	14.211121	0.011858	6.317369
399.096906	5.851589	2.284121	0.005281	14.221883	0.011854	6.322153
399.116908	5.851589	2.286242	0.005280	14.235089	0.011851	6.328024
399.136909	5.851589	2.286816	0.005279	14.238664	0.011850	6.329614
399.156911	5.851589	2.278990	0.005286	14.189940	0.011864	6.307954
399.176914	5.851589	2.284144	0.005281	14.222030	0.011854	6.322219
399.196916	5.851589	2.285457	0.005280	14.230202	0.011852	6.325852
399.216918	5.851589	2.281511	0.005283	14.205635	0.011859	6.314931
399.236919	5.851589	2.283776	0.005282	14.219736	0.011855	6.321199
399.256922	5.851589	2.284351	0.005281	14.223317	0.011854	6.322791
399.276924	5.851589	2.278644	0.005286	14.187785	0.011865	6.306996
399.296926	5.851589	2.287965	0.005278	14.245818	0.011847	6.332793
399.316927	5.851589	2.286990	0.005279	14.239751	0.011849	6.330097
399.336930	5.851589	2.293916	0.005273	14.282872	0.011837	6.349265
399.356932	5.851589	2.289056	0.005277	14.252613	0.011845	6.335814
399.376934	5.851589	2.291007	0.005276	14.264762	0.011842	6.341215
399.396935	5.851589	2.293602	0.005274	14.280914	0.011837	6.348395
399.416938	5.851589	2.286670	0.005279	14.237758	0.011850	6.329211
399.436940	5.851589	2.289520	0.005277	14.255501	0.011845	6.337098
399.456942	5.851589	2.286152	0.005280	14.234533	0.011851	6.327777
399.476943	5.851589	2.291594	0.005275	14.268417	0.011841	6.342840
399.496945	5.851589	2.291553	0.005275	14.268160	0.011841	6.342725
399.516948	5.851589	2.287942	0.005278	14.245675	0.011847	6.332730
399.536950	5.851589	2.295951	0.005272	14.295544	0.011833	6.354899
399.556952	5.851589	2.289589	0.005277	14.255931	0.011844	6.337289
399.576953	5.851589	2.284612	0.005281	14.224943	0.011854	6.323514
399.596956	5.851589	2.291189	0.005276	14.265893	0.011842	6.341718
399.616958	5.851589	2.283935	0.005281	14.220727	0.011855	6.321640
399.636960	5.851589	2.285809	0.005280	14.232392	0.011851	6.326825
399.656961	5.851589	2.284684	0.005281	14.225389	0.011853	6.323712
399.676964	5.851589	2.288567	0.005278	14.249566	0.011846	6.334460
399.696966	5.851589	2.283498	0.005282	14.218006	0.011856	6.320430
399.716968	5.851589	2.286125	0.005280	14.234361	0.011851	6.327700
399.736969	5.851589	2.286327	0.005280	14.235623	0.011850	6.328261
399.756971	5.851589	2.290635	0.005276	14.262446	0.011843	6.340185
399.776974	5.851589	2.285306	0.005280	14.229260	0.011852	6.325433
399.796976	5.851589	2.286560	0.005279	14.237071	0.011850	6.328905
399.816978	5.851589	2.283063	0.005282	14.215296	0.011856	6.319225
399.836979	5.851589	2.288144	0.005278	14.246935	0.011847	6.333290
399.856982	5.851589	2.286268	0.005280	14.235250	0.011851	6.328096
399.876984	5.851589	2.285147	0.005280	14.228275	0.011853	6.324995
399.896986	5.851589	2.279595	0.005285	14.193701	0.011863	6.309626
399.916987	5.851589	2.278070	0.005286	14.184210	0.011866	6.305406
399.936990	5.851589	2.284712	0.005281	14.225567	0.011853	6.323791
399.956992	5.851589	2.281393	0.005284	14.204898	0.011859	6.314603
399.976994	5.851589	2.280858	0.005284	14.201566	0.011860	6.313122
399.996995	5.851589	2.278802	0.005286	14.188768	0.011864	6.307433
400.016998	5.851589	2.286359	0.005279	14.235817	0.011850	6.328348
400.037000	5.851589	2.290106	0.005276	14.259147	0.011844	6.338719
400.057002	5.851589	2.284097	0.005281	14.221735	0.011855	6.322088
400.077003	5.851589	2.287975	0.005278	14.245881	0.011847	6.332821
400.097005	5.851589	2.286511	0.005279	14.236767	0.011850	6.328770
400.117008	5.851589	2.287576	0.005278	14.243398	0.011848	6.331718
400.137010	5.851589	2.286026	0.005280	14.233748	0.011851	6.327428
400.157012	5.851589	2.285741	0.005280	14.231974	0.011852	6.326639
400.177013	5.851589	2.281092	0.005284	14.203023	0.011860	6.313770
400.197016	5.851589	2.282070	0.005283	14.209111	0.011858	6.316476
400.217018	5.851589	2.286375	0.005279	14.235918	0.011850	6.328393
400.237020	5.851589	2.278630	0.005286	14.187695	0.011865	6.306956
400.257021	5.851589	2.280945	0.005284	14.202111	0.011860	6.313364
400.277024	5.851589	2.278843	0.005286	14.189020	0.011864	6.307545
400.297026	5.851589	2.283595	0.005282	14.218611	0.011855	6.320699
400.317028	5.851589	2.284682	0.005281	14.225376	0.011853	6.323706
400.337029	5.851589	2.281723	0.005283	14.206951	0.011859	6.315516
400.357032	5.851589	2.286711	0.005279	14.238013	0.011850	6.329324
400.377034	5.851589	2.282857	0.005282	14.214015	0.011857	6.318656
400.397036	5.851589	2.286857	0.005279	14.238919	0.011849	6.329727
400.417037	5.851589	2.285077	0.005281	14.227834	0.011853	6.324799
400.437039	5.851589	2.284193	0.005281	14.222334	0.011854	6.322354
400.457042	5.851589	2.283526	0.005282	14.218179	0.011856	6.320507
400.477044	5.851589	2.281763	0.005283	14.207203	0.011859	6.315628
400.497046	5.851589	2.282886	0.005282	14.214195	0.011857	6.318736
400.517047	5.851589	2.285144	0.005280	14.228256	0.011853	6.324987
400.537050	5.851589	2.284826	0.005281	14.226276	0.011853	6.324107
400.557052	5.851670	2.282536	0.005283	14.212019	0.011858	6.317769
400.577054	5.851589	2.282950	0.005282	14.214595	0.011857	6.318914
400.597055	5.851589	2.282427	0.005283	14.211334	0.011858	6.317464
400.617058	5.851589	2.283072	0.005282	14.215356	0.011856	6.319252
400.637060	5.851589	2.277924	0.005286	14.183301	0.011866	6.305002
400.657062	5.851589	2.282691	0.005282	14.212980	0.011857	6.318196
400.677063	5.851589	2.283827	0.005282	14.220057	0.011855	6.321342
400.697066	5.851589	2.283134	0.005282	14.215739	0.011856	6.319422
400.717068	5.851589	2.281053	0.005284	14.202779	0.011860	6.313661
400.737070	5.851589	2.274103	0.005290	14.159511	0.011873	6.294427
400.757071	5.851589	2.278920	0.005286	14.189502	0.011864	6.307759
400.777073	5.851589	2.283464	0.005282	14.217792	0.011856	6.320335
400.797076	5.851589	2.279738	0.005285	14.194594	0.011863	6.310022
400.817078	5.851589	2.283050	0.005282	14.215219	0.011856	6.319191
400.837080	5.851589	2.279952	0.005285	14.195927	0.011862	6.310615
400.857081	5.851589	2.280701	0.005284	14.200592	0.011861	6.312689
400.877084	5.851589	2.283860	0.005282	14.220259	0.011855	6.321432
400.897086	5.851589	2.279192	0.005285	14.191194	0.011864	6.308511
400.917088	5.851589	2.284623	0.005281	14.225009	0.011854	6.323543
400.937089	5.851589	2.283797	0.005282	14.219868	0.011855	6.321258
400.957092	5.851589	2.280219	0.005285	14.197591	0.011862	6.311355
400.977094	5.851589	2.286444	0.005279	14.236351	0.011850	6.328585
400.997096	5.851508	2.279939	0.005285	14.195848	0.011862	6.310580
401.017097	5.851589	2.276448	0.005288	14.174108	0.011869	6.300916
401.037099	5.851589	2.285438	0.005280	14.230082	0.011852	6.325798
401.057102	5.851589	2.282949	0.005282	14.214589	0.011857	6.318911
401.077104	5.851589	2.276605	0.005287	14.175088	0.011868	6.301351
401.097106	5.851589	2.277824	0.005286	14.182677	0.011866	6.304725
401.117107	5.851589	2.280008	0.005285	14.196277	0.011862	6.310771
401.137110	5.851589	2.284018	0.005281	14.221242	0.011855	6.321869
401.157112	5.851508	2.284425	0.005281	14.223780	0.011854	6.322997
401.177114	5.851589	2.277137	0.005287	14.178398	0.011867	6.302823
401.197115	5.851589	2.281723	0.005283	14.206954	0.011859	6.315517
401.217118	5.851589	2.280572	0.005284	14.199787	0.011861	6.312331
401.237120	5.851589	2.281815	0.005283	14.207524	0.011859	6.315770
401.257122	5.851589	2.276144	0.005288	14.172219	0.011869	6.300076
401.277123	5.851589	2.278207	0.005286	14.185064	0.011865	6.305786
401.297126	5.851589	2.278474	0.005286	14.186723	0.011865	6.306524
401.317128	5.851589	2.284832	0.005281	14.226309	0.011853	6.324121
401.337130	5.851589	2.279860	0.005285	14.195352	0.011862	6.310360
401.357131	5.851589	2.283175	0.005282	14.215997	0.011856	6.319537
401.377133	5.851589	2.277473	0.005287	14.180489	0.011867	6.303753
401.397136	5.851508	2.273976	0.005290	14.158720	0.011873	6.294075
401.417138	5.851589	2.275594	0.005288	14.168791	0.011870	6.298552
401.437140	5.851589	2.278602	0.005286	14.187522	0.011865	6.306879
401.457141	5.851589	2.274805	0.005289	14.163880	0.011872	6.296369
401.477144	5.851589	2.277100	0.005287	14.178171	0.011867	6.302722
401.497146	5.851589	2.277854	0.005286	14.182866	0.011866	6.304809
401.517148	5.851589	2.280944	0.005284	14.202100	0.011860	6.313359
401.537149	5.851589	2.280471	0.005284	14.199160	0.011861	6.312052
401.557152	5.851589	2.282405	0.005283	14.211198	0.011858	6.317403
401.577154	5.851589	2.285806	0.005280	14.232373	0.011851	6.326817
401.597156	5.851589	2.282728	0.005282	14.213210	0.011857	6.318298
401.617157	5.851589	2.284493	0.005281	14.224199	0.011854	6.323183
401.637160	5.851589	2.285821	0.005280	14.232469	0.011851	6.326859
401.657162	5.851589	2.288576	0.005278	14.249623	0.011846	6.334485
401.677164	5.851589	2.283715	0.005282	14.219356	0.011855	6.321030
401.697165	5.851589	2.282285	0.005283	14.210456	0.011858	6.317074
401.717167	5.851589	2.289914	0.005277	14.257957	0.011844	6.338190
401.737170	5.851589	2.283465	0.005282	14.217798	0.011856	6.320338
401.757172	5.851589	2.282348	0.005283	14.210847	0.011858	6.317248
401.777174	5.851589	2.279398	0.005285	14.192477	0.011863	6.309082
401.797175	5.851589	2.286390	0.005279	14.236014	0.011850	6.328435
401.817178	5.851589	2.280951	0.005284	14.202147	0.011860	6.313380
401.837180	5.851589	2.287549	0.005279	14.243228	0.011848	6.331642
401.857182	5.851589	2.282446	0.005283	14.211455	0.011858	6.317518
401.877183	5.851589	2.280739	0.005284	14.200827	0.011861	6.312794
401.897186	5.851589	2.277638	0.005287	14.181519	0.011866	6.304210
401.917188	5.851589	2.276552	0.005288	14.174757	0.011868	6.301204
401.937190	5.851589	2.286010	0.005280	14.233649	0.011851	6.327384
401.957191	5.851589	2.283914	0.005281	14.220596	0.011855	6.321581
401.977194	5.851589	2.280831	0.005284	14.201399	0.011861	6.313048
401.997196	5.851589	2.280397	0.005284	14.198695	0.011861	6.311846
402.017198	5.851589	2.280426	0.005284	14.198875	0.011861	6.311926
402.037199	5.851589	2.279014	0.005286	14.190085	0.011864	6.308018
402.057201	5.851589	2.279302	0.005285	14.191881	0.011863	6.308816
402.077204	5.851589	2.283415	0.005282	14.217486	0.011856	6.320199
402.097206	5.851589	2.283974	0.005281	14.220971	0.011855	6.321748
402.117208	5.851589	2.281278	0.005284	14.204181	0.011860	6.314284
402.137209	5.851589	2.284818	0.005281	14.226222	0.011853	6.324082
402.157212	5.851589	2.282489	0.005283	14.211720	0.011857	6.317636
402.177214	5.851508	2.290220	0.005276	14.259856	0.011843	6.339034
402.197216	5.851589	2.292558	0.005274	14.274418	0.011839	6.345507
402.217217	5.851589	2.284236	0.005281	14.222600	0.011854	6.322472
402.237220	5.851589	2.281551	0.005283	14.205881	0.011859	6.315040
402.257222	5.851589	2.286913	0.005279	14.239269	0.011849	6.329882
402.277224	5.851589	2.285829	0.005280	14.232521	0.011851	6.326883
402.297225	5.851589	2.292601	0.005274	14.274686	0.011839	6.345627
402.317227	5.851589	2.285445	0.005280	14.230128	0.011852	6.325819
402.337230	5.851589	2.283329	0.005282	14.216952	0.011856	6.319962
402.357232	5.851589	2.283858	0.005282	14.220245	0.011855	6.321426
402.377234	5.851589	2.284853	0.005281	14.226443	0.011853	6.324181
402.397235	5.851589	2.286068	0.005280	14.234008	0.011851	6.327543
402.417238	5.851589	2.288723	0.005278	14.250537	0.011846	6.334892
402.437240	5.851589	2.283432	0.005282	14.217593	0.011856	6.320246
402.457242	5.851589	2.285104	0.005281	14.228004	0.011853	6.324875
402.477243	5.851589	2.288695	0.005278	14.250362	0.011846	6.334814
402.497246	5.851589	2.277476	0.005287	14.180511	0.011867	6.303762
402.517248	5.851589	2.276728	0.005287	14.175852	0.011868	6.301691
402.537250	5.851589	2.287609	0.005278	14.243600	0.011848	6.331808
402.557251	5.851589	2.288149	0.005278	14.246962	0.011847	6.333302
402.577254	5.851589	2.286038	0.005280	14.233819	0.011851	6.327459
402.597256	5.851508	2.275396	0.005288	14.167559	0.011870	6.298005
402.617258	5.851589	2.283629	0.005282	14.218822	0.011855	6.320793
402.637259	5.851589	2.280812	0.005284	14.201282	0.011861	6.312996
402.657261	5.851589	2.287025	0.005279	14.239965	0.011849	6.330192
402.677264	5.851589	2.282738	0.005282	14.213275	0.011857	6.318327
402.697266	5.851589	2.287119	0.005279	14.240553	0.011849	6.330453
402.717268	5.851589	2.288525	0.005278	14.249308	0.011846	6.334345
402.737269	5.851589	2.286135	0.005280	14.234424	0.011851	6.327728
402.757272	5.851589	2.286227	0.005280	14.234996	0.011851	6.327983
402.777274	5.851589	2.289001	0.005277	14.252270	0.011846	6.335662
402.797276	5.851589	2.287874	0.005278	14.245251	0.011848	6.332542
402.817277	5.851589	2.279586	0.005285	14.193646	0.011863	6.309601
402.837280	5.851589	2.285532	0.005280	14.230668	0.011852	6.326059
402.857282	5.851589	2.283638	0.005282	14.218879	0.011855	6.320818
402.877284	5.851589	2.289784	0.005277	14.257143	0.011844	6.337828
402.897285	5.851589	2.290930	0.005276	14.264283	0.011842	6.341002
402.917288	5.851589	2.281908	0.005283	14.208104	0.011859	6.316028
402.937290	5.851589	2.290295	0.005276	14.260325	0.011843	6.339242
402.957292	5.851589	2.285932	0.005280	14.233159	0.011851	6.327166
402.977293	5.851589	2.286529	0.005279	14.236877	0.011850	6.328819
402.997295	5.851589	2.288548	0.005278	14.249448	0.011846	6.334407
403.017298	5.851589	2.287145	0.005279	14.240712	0.011849	6.330524
403.037300	5.851589	2.285912	0.005280	14.233036	0.011851	6.327111
403.057302	5.851589	2.285912	0.005280	14.233038	0.011851	6.327113
403.077303	5.851589	2.283970	0.005281	14.220946	0.011855	6.321737
403.097306	5.851589	2.286500	0.005279	14.236696	0.011850	6.328738
403.117308	5.851589	2.283801	0.005282	14.219890	0.011855	6.321267
403.137310	5.851589	2.284737	0.005281	14.225721	0.011853	6.323860
403.157311	5.851589	2.284314	0.005281	14.223087	0.011854	6.322689
403.177314	5.851589	2.287269	0.005279	14.241484	0.011849	6.330867
403.197316	5.851589	2.285933	0.005280	14.233170	0.011851	6.327171
403.217318	5.851589	2.283913	0.005281	14.220590	0.011855	6.321579
403.237319	5.851589	2.283903	0.005281	14.220527	0.011855	6.321551
403.257321	5.851589	2.287491	0.005279	14.242867	0.011848	6.331482
403.277324	5.851589	2.285560	0.005280	14.230843	0.011852	6.326137
403.297326	5.851589	2.287221	0.005279	14.241186	0.011849	6.330734
403.317327	5.851589	2.284960	0.005281	14.227106	0.011853	6.324475
403.337329	5.851589	2.281496	0.005283	14.205539	0.011859	6.314888
403.357332	5.851589	2.280763	0.005284	14.200975	0.011861	6.312859
403.377334	5.851589	2.282861	0.005282	14.214042	0.011857	6.318668
403.397336	5.851589	2.277660	0.005287	14.181658	0.011866	6.304272
403.417337	5.851589	2.280376	0.005284	14.198569	0.011861	6.311790
403.437340	5.851589	2.277628	0.005287	14.181456	0.011866	6.304182
403.457342	5.851589	2.276034	0.005288	14.171534	0.011869	6.299772
403.477344	5.851589	2.275561	0.005288	14.168586	0.011870	6.298461
403.497345	5.851589	2.279843	0.005285	14.195248	0.011862	6.310313
403.517348	5.851508	2.276163	0.005288	14.172337	0.011869	6.300128
403.537350	5.851589	2.280484	0.005284	14.199242	0.011861	6.312089
403.557352	5.851589	2.280071	0.005285	14.196666	0.011862	6.310944
403.577353	5.851589	2.280149	0.005285	14.197153	0.011862	6.311160
403.597355	5.851589	2.278989	0.005286	14.189929	0.011864	6.307949
403.617358	5.851589	2.279258	0.005285	14.191604	0.011863	6.308694
403.637360	5.851589	2.282688	0.005282	14.212961	0.011857	6.318187
403.657362	5.851589	2.281665	0.005283	14.206590	0.011859	6.315355
403.677363	5.851589	2.277318	0.005287	14.179528	0.011867	6.303325
403.697366	5.851589	2.277693	0.005287	14.181861	0.011866	6.304362
403.717368	5.851589	2.277354	0.005287	14.179753	0.011867	6.303425
403.737370	5.851589	2.277919	0.005286	14.183265	0.011866	6.304987
403.757371	5.851589	2.272074	0.005291	14.146874	0.011877	6.288809
403.777374	5.851589	2.282478	0.005283	14.211655	0.011858	6.317607
403.797376	5.851670	2.276078	0.005288	14.171805	0.011869	6.299892
403.817378	5.851589	2.276600	0.005287	14.175058	0.011868	6.301338
403.837379	5.851589	2.279729	0.005285	14.194539	0.011863	6.309998
403.857382	5.851589	2.281816	0.005283	14.207535	0.011859	6.315775
403.877384	5.851589	2.277569	0.005287	14.181086	0.011867	6.304018
403.897386	5.851508	2.280930	0.005284	14.202015	0.011860	6.313322
403.917387	5.851589	2.285445	0.005280	14.230131	0.011852	6.325820
403.937389	5.851589	2.283264	0.005282	14.216550	0.011856	6.319783
403.957392	5.851589	2.280546	0.005284	14.199628	0.011861	6.312261
403.977394	5.851589	2.278509	0.005286	14.186939	0.011865	6.306620
403.997396	5.851589	2.279703	0.005285	14.194377	0.011863	6.309926
404.017397	5.851589	2.280060	0.005285	14.196598	0.011862	6.310913
404.037400	5.851589	2.273002	0.005290	14.152653	0.011875	6.291378
404.057402	5.851589	2.273876	0.005290	14.158095	0.011873	6.293798
404.077404	5.851589	2.269811	0.005293	14.132783	0.011881	6.282545
404.097405	5.851589	2.271558	0.005292	14.143665	0.011878	6.287383
404.117408	5.851589	2.272510	0.005291	14.149589	0.011876	6.290016
404.137410	5.851589	2.270958	0.005292	14.139928	0.011879	6.285722
404.157412	5.851589	2.275009	0.005289	14.165148	0.011871	6.296933
404.177413	5.851589	2.274362	0.005289	14.161120	0.011872	6.295142
404.197416	5.851589	2.276928	0.005287	14.177097	0.011868	6.302245
404.217418	5.851589	2.275378	0.005288	14.167447	0.011871	6.297955
404.237420	5.851589	2.275111	0.005289	14.165783	0.011871	6.297215
404.257421	5.851589	2.265709	0.005296	14.107246	0.011888	6.271193
404.277423	5.851589	2.272357	0.005291	14.148637	0.011876	6.289593
404.297426	5.851508	2.281252	0.005284	14.204022	0.011860	6.314214
404.317428	5.851589	2.279924	0.005285	14.195754	0.011862	6.310538
404.337430	5.851589	2.270749	0.005292	14.138622	0.011879	6.285141
404.357431	5.851589	2.273360	0.005290	14.154881	0.011874	6.292369
404.377434	5.851589	2.275831	0.005288	14.170270	0.011870	6.299210
404.397436	5.851589	2.275918	0.005288	14.170806	0.011870	6.299448
404.417438	5.851589	2.275685	0.005288	14.169361	0.011870	6.298806
404.437439	5.851589	2.277038	0.005287	14.177785	0.011867	6.302550
404.457442	5.851589	2.275594	0.005288	14.168794	0.011870	6.298554
404.477444	5.851589	2.274079	0.005290	14.159357	0.011873	6.294359
404.497446	5.851589	2.274634	0.005289	14.162815	0.011872	6.295896
404.517447	5.851589	2.269304	0.005293	14.129629	0.011882	6.281143
404.537449	5.851589	2.280300	0.005284	14.198092	0.011862	6.311578
404.557452	5.851589	2.280973	0.005284	14.202281	0.011860	6.313440
404.577454	5.851589	2.278382	0.005286	14.186154	0.011865	6.306271
404.597456	5.851589	2.277499	0.005287	14.180656	0.011867	6.303827
404.617457	5.851589	2.276158	0.005288	14.172304	0.011869	6.300114
404.637460	5.851589	2.279314	0.005285	14.191952	0.011863	6.308848
404.657462	5.851589	2.272867	0.005291	14.151812	0.011875	6.291005
404.677464	5.851589	2.274541	0.005289	14.162237	0.011872	6.295639
404.697465	5.851589	2.271318	0.005292	14.142165	0.011878	6.286716
404.717468	5.851589	2.279235	0.005285	14.191465	0.011863	6.308631
404.737470	5.851589	2.274099	0.005290	14.159483	0.011873	6.294415
404.757472	5.851589	2.277017	0.005287	14.177653	0.011868	6.302492
404.777473	5.851589	2.274981	0.005289	14.164978	0.011871	6.296857
404.797476	5.851589	2.283212	0.005282	14.216227	0.011856	6.319639
404.817478	5.851589	2.282979	0.005282	14.214773	0.011857	6.318993
404.837480	5.851589	2.278856	0.005286	14.189102	0.011864	6.307581
404.857481	5.851589	2.275159	0.005289	14.166081	0.011871	6.297348
404.877483	5.851589	2.278073	0.005286	14.184226	0.011866	6.305414
404.897486	5.851589	2.271229	0.005292	14.141615	0.011878	6.286471
404.917488	5.851589	2.276140	0.005288	14.172192	0.011869	6.300064
404.937490	5.851589	2.276145	0.005288	14.172222	0.011869	6.300077
404.957491	5.851589	2.274072	0.005290	14.159314	0.011873	6.294339
404.977494	5.851589	2.271539	0.005292	14.143542	0.011878	6.287328
404.997496	5.851589	2.271667	0.005292	14.144341	0.011877	6.287683
405.017498	5.851589	2.278500	0.005286	14.186887	0.011865	6.306597
405.037499	5.851589	2.280140	0.005285	14.197099	0.011862	6.311136
405.057502	5.851589	2.270433	0.005293	14.136657	0.011880	6.284267
405.077504	5.851589	2.273067	0.005290	14.153061	0.011875	6.291560
405.097506	5.851589	2.277894	0.005286	14.183112	0.011866	6.304918
405.117507	5.851589	2.269536	0.005293	14.131069	0.011881	6.281784
405.137510	5.851589	2.273689	0.005290	14.156929	0.011874	6.293279
405.157512	5.851589	2.271116	0.005292	14.140911	0.011878	6.286159
405.177514	5.851589	2.271894	0.005291	14.145757	0.011877	6.288313
405.197515	5.851589	2.273074	0.005290	14.153102	0.011875	6.291578
405.217517	5.851589	2.276420	0.005288	14.173933	0.011869	6.300838
405.237520	5.851589	2.274135	0.005289	14.159708	0.011873	6.294514
405.257522	5.851589	2.279560	0.005285	14.193485	0.011863	6.309530
405.277524	5.851589	2.280889	0.005284	14.201758	0.011860	6.313207
405.297525	5.851589	2.275569	0.005288	14.168635	0.011870	6.298483
405.317528	5.851589	2.274542	0.005289	14.162243	0.011872	6.295641
405.337530	5.851589	2.282919	0.005282	14.214398	0.011857	6.318826
405.357532	5.851589	2.284778	0.005281	14.225978	0.011853	6.323974
405.377533	5.851589	2.273750	0.005290	14.157312	0.011874	6.293450
405.397536	5.851589	2.277585	0.005287	14.181190	0.011866	6.304064
405.417538	5.851589	2.274841	0.005289	14.164104	0.011872	6.296469
405.437540	5.851589	2.277417	0.005287	14.180144	0.011867	6.303599
405.457541	5.851589	2.274820	0.005289	14.163976	0.011872	6.296412
405.477544	5.851589	2.270031	0.005293	14.134157	0.011880	6.283156
405.497546	5.851589	2.273553	0.005290	14.156083	0.011874	6.292903
405.517548	5.851589	2.275323	0.005289	14.167102	0.011871	6.297802
405.537549	5.851589	2.280251	0.005284	14.197789	0.011862	6.311443
405.557551	5.851589	2.278493	0.005286	14.186841	0.011865	6.306576
405.577554	5.851589	2.276081	0.005288	14.171822	0.011869	6.299900
405.597556	5.851589	2.274455	0.005289	14.161701	0.011872	6.295400
405.617558	5.851589	2.274007	0.005290	14.158908	0.011873	6.294159
405.637559	5.851589	2.274168	0.005289	14.159916	0.011873	6.294607
405.657562	5.851589	2.275354	0.005289	14.167297	0.011871	6.297888
405.677564	5.851589	2.275513	0.005288	14.168290	0.011870	6.298330
405.697566	5.851589	2.277971	0.005286	14.183591	0.011866	6.305131
405.717567	5.851589	2.276493	0.005288	14.174390	0.011868	6.301041
405.737570	5.851589	2.274807	0.005289	14.163894	0.011872	6.296375
405.757572	5.851589	2.274689	0.005289	14.163157	0.011872	6.296048
405.777574	5.851589	2.273848	0.005290	14.157920	0.011873	6.293720
405.797575	5.851508	2.270353	0.005293	14.136161	0.011880	6.284047
405.817577	5.851589	2.274580	0.005289	14.162476	0.011872	6.295745
405.837580	5.851589	2.271288	0.005292	14.141982	0.011878	6.286634
405.857582	5.851589	2.275156	0.005289	14.166067	0.011871	6.297341
405.877584	5.851589	2.275814	0.005288	14.170163	0.011870	6.299162
405.897585	5.851589	2.277938	0.005286	14.183388	0.011866	6.305041
405.917588	5.851589	2.272787	0.005291	14.151311	0.011875	6.290782
405.937590	5.851589	2.272995	0.005290	14.152609	0.011875	6.291359
405.957592	5.851589	2.277259	0.005287	14.179159	0.011867	6.303161
405.977593	5.851589	2.278031	0.005286	14.183966	0.011866	6.305298
405.997596	5.851589	2.279622	0.005285	14.193874	0.011863	6.309702
406.017598	5.851589	2.280567	0.005284	14.199754	0.011861	6.312316
406.037600	5.851589	2.277363	0.005287	14.179808	0.011867	6.303450
406.057601	5.851589	2.281530	0.005283	14.205752	0.011859	6.314983
406.077604	5.851589	2.282917	0.005282	14.214390	0.011857	6.318822
406.097606	5.851589	2.277738	0.005287	14.182140	0.011866	6.304486
406.117608	5.851589	2.277953	0.005286	14.183482	0.011866	6.305083
406.137609	5.851589	2.280331	0.005284	14.198289	0.011861	6.311665
406.157611	5.851508	2.282188	0.005283	14.209851	0.011858	6.316805
406.177614	5.851589	2.283969	0.005281	14.220938	0.011855	6.321734
406.197616	5.851589	2.285757	0.005280	14.232069	0.011851	6.326682
406.217618	5.851589	2.280844	0.005284	14.201482	0.011861	6.313084
406.237619	5.851589	2.276950	0.005287	14.177234	0.011868	6.302306
406.257622	5.851589	2.279171	0.005285	14.191062	0.011864	6.308453
406.277624	5.851589	2.278585	0.005286	14.187413	0.011865	6.306830
406.297626	5.851589	2.282645	0.005283	14.212692	0.011857	6.318068
406.317627	5.851589	2.280171	0.005285	14.197293	0.011862	6.311222
406.337630	5.851589	2.278496	0.005286	14.186860	0.011865	6.306584
406.357632	5.851589	2.281237	0.005284	14.203926	0.011860	6.314171
406.377634	5.851589	2.281436	0.005284	14.205166	0.011859	6.314722
406.397635	5.851589	2.279373	0.005285	14.192324	0.011863	6.309014
406.417638	5.851589	2.276806	0.005287	14.176336	0.011868	6.301906
406.437640	5.851589	2.278937	0.005286	14.189606	0.011864	6.307805
406.457642	5.851589	2.272202	0.005291	14.147673	0.011876	6.289165
406.477643	5.851589	2.278721	0.005286	14.188264	0.011864	6.307209
406.497645	5.851589	2.277820	0.005286	14.182655	0.011866	6.304715
406.517648	5.851589	2.276990	0.005287	14.177486	0.011868	6.302418
406.537650	5.851589	2.282281	0.005283	14.210425	0.011858	6.317060
406.557652	5.851589	2.281530	0.005283	14.205752	0.011859	6.314983
406.577653	5.851589	2.281868	0.005283	14.207858	0.011859	6.315919
406.597656	5.851589	2.280146	0.005285	14.197137	0.011862	6.311153
406.617658	5.851589	2.280565	0.005284	14.199740	0.011861	6.312310
406.637660	5.851589	2.283273	0.005282	14.216604	0.011856	6.319807
406.657661	5.851589	2.282790	0.005282	14.213598	0.011857	6.318471
406.677664	5.851589	2.282602	0.005283	14.212427	0.011857	6.317950
406.697666	5.851589	2.276399	0.005288	14.173804	0.011869	6.300781
406.717668	5.851589	2.280438	0.005284	14.198952	0.011861	6.311960
406.737669	5.851589	2.285758	0.005280	14.232078	0.011851	6.326685
406.757672	5.851589	2.276971	0.005287	14.177368	0.011868	6.302365
406.777674	5.851589	2.276554	0.005288	14.174768	0.011868	6.301209
406.797676	5.851589	2.284815	0.005281	14.226208	0.011853	6.324076
406.817677	5.851589	2.283974	0.005281	14.220968	0.011855	6.321747
406.837679	5.851589	2.282026	0.005283	14.208838	0.011858	6.316354
406.857682	5.851589	2.279420	0.005285	14.192614	0.011863	6.309143
406.877684	5.851589	2.275436	0.005288	14.167806	0.011870	6.298114
406.897686	5.851589	2.281928	0.005283	14.208233	0.011859	6.316085
406.917687	5.851589	2.286062	0.005280	14.233972	0.011851	6.327528
406.937690	5.851589	2.284680	0.005281	14.225368	0.011853	6.323703
406.957692	5.851589	2.287923	0.005278	14.245555	0.011848	6.332677
406.977694	5.851589	2.283454	0.005282	14.217730	0.011856	6.320307
406.997695	5.851589	2.278634	0.005286	14.187719	0.011865	6.306967
407.017698	5.851589	2.283793	0.005282	14.219840	0.011855	6.321246
407.037700	5.851589	2.277297	0.005287	14.179397	0.011867	6.303267
407.057702	5.851589	2.273732	0.005290	14.157200	0.011874	6.293400
407.077703	5.851589	2.273687	0.005290	14.156921	0.011874	6.293276
407.097705	5.851589	2.279225	0.005285	14.191399	0.011863	6.308602
407.117708	5.851589	2.273939	0.005290	14.158490	0.011873	6.293973
407.137710	5.851589	2.273762	0.005290	14.157384	0.011874	6.293481
407.157712	5.851589	2.270884	0.005292	14.139463	0.011879	6.285515
407.177713	5.851589	2.277919	0.005286	14.183265	0.011866	6.304987
407.197716	5.851589	2.275220	0.005289	14.166464	0.011871	6.297518
407.217718	5.851589	2.278172	0.005286	14.184845	0.011865	6.305689
407.237720	5.851589	2.280653	0.005284	14.200293	0.011861	6.312556
407.257721	5.851589	2.275270	0.005289	14.166776	0.011871	6.297657
407.277724	5.851589	2.273421	0.005290	14.155259	0.011874	6.292537
407.297726	5.851589	2.276664	0.005287	14.175452	0.011868	6.301513
407.317728	5.851589	2.279901	0.005285	14.195607	0.011862	6.310473
407.337729	5.851589	2.275167	0.005289	14.166133	0.011871	6.297371
407.357732	5.851589	2.278872	0.005286	14.189203	0.011864	6.307626
407.377734	5.851589	2.275498	0.005288	14.168192	0.011870	6.298286
407.397736	5.851589	2.283986	0.005281	14.221045	0.011855	6.321781
407.417737	5.851589	2.286414	0.005279	14.236165	0.011850	6.328502
407.437739	5.851589	2.270459	0.005293	14.136818	0.011880	6.284339
407.457742	5.851589	2.276060	0.005288	14.171691	0.011869	6.299841
407.477744	5.851589	2.275981	0.005288	14.171200	0.011869	6.299623
407.497746	5.851589	2.280391	0.005284	14.198662	0.011861	6.311831
407.517747	5.851589	2.286078	0.005280	14.234068	0.011851	6.327570
407.537750	5.851589	2.280625	0.005284	14.200118	0.011861	6.312478
407.557752	5.851589	2.283104	0.005282	14.215550	0.011856	6.319338
407.577754	5.851589	2.280585	0.005284	14.199866	0.011861	6.312366
407.597755	5.851589	2.287900	0.005278	14.245415	0.011848	6.332615
407.617758	5.851589	2.277459	0.005287	14.180402	0.011867	6.303714
407.637760	5.851589	2.285003	0.005281	14.227377	0.011853	6.324596
407.657762	5.851589	2.285752	0.005280	14.232039	0.011851	6.326668
407.677763	5.851589	2.280562	0.005284	14.199724	0.011861	6.312303
407.697766	5.851589	2.281662	0.005283	14.206571	0.011859	6.315347
407.717768	5.851589	2.278251	0.005286	14.185335	0.011865	6.305907
407.737770	5.851589	2.280908	0.005284	14.201879	0.011860	6.313261
407.757771	5.851589	2.281508	0.005283	14.205613	0.011859	6.314921
407.777773	5.851589	2.275638	0.005288	14.169065	0.011870	6.298674
407.797776	5.851589	2.277533	0.005287	14.180864	0.011867	6.303919
407.817778	5.851589	2.274460	0.005289	14.161728	0.011872	6.295413
407.837780	5.851589	2.272165	0.005291	14.147443	0.011876	6.289062
407.857781	5.851589	2.282577	0.005283	14.212268	0.011857	6.317879
407.877784	5.851589	2.279140	0.005285	14.190870	0.011864	6.308367
407.897786	5.851589	2.279484	0.005285	14.193014	0.011863	6.309320
407.917788	5.851589	2.283740	0.005282	14.219512	0.011855	6.321099
407.937789	5.851589	2.278250	0.005286	14.185327	0.011865	6.305903
407.957792	5.851589	2.283757	0.005282	14.219619	0.011855	6.321147
407.977794	5.851589	2.279302	0.005285	14.191881	0.011863	6.308816
407.997796	5.851589	2.283890	0.005282	14.220448	0.011855	6.321516
408.017797	5.851589	2.284829	0.005281	14.226293	0.011853	6.324114
408.037799	5.851589	2.282614	0.005283	14.212503	0.011857	6.317984
408.057802	5.851589	2.278609	0.005286	14.187566	0.011865	6.306898
408.077804	5.851589	2.274314	0.005289	14.160825	0.011872	6.295011
408.097805	5.851589	2.285583	0.005280	14.230985	0.011852	6.326200
408.117807	5.851589	2.283415	0.005282	14.217489	0.011856	6.320200
408.137810	5.851589	2.276898	0.005287	14.176914	0.011868	6.302163
408.157812	5.851589	2.281619	0.005283	14.206305	0.011859	6.315229
408.177814	5.851589	2.278575	0.005286	14.187353	0.011865	6.306804
408.197815	5.851508	2.284219	0.005281	14.222493	0.011854	6.322425
408.217818	5.851589	2.276953	0.005287	14.177253	0.011868	6.302314
408.237820	5.851589	2.282715	0.005282	14.213133	0.011857	6.318264
408.257822	5.851589	2.280702	0.005284	14.200595	0.011861	6.312690
408.277823	5.851589	2.282052	0.005283	14.209005	0.011858	6.316429
408.297826	5.851589	2.279157	0.005285	14.190977	0.011864	6.308415
408.317828	5.851589	2.280011	0.005285	14.196294	0.011862	6.310778
408.337830	5.851589	2.279982	0.005285	14.196113	0.011862	6.310698
408.357831	5.851589	2.271065	0.005292	14.140594	0.011878	6.286017
408.377833	5.851589	2.279748	0.005285	14.194659	0.011863	6.310052
408.397836	5.851589	2.276343	0.005288	14.173454	0.011869	6.300625
408.417838	5.851589	2.276515	0.005288	14.174527	0.011868	6.301102
408.437840	5.851589	2.281567	0.005283	14.205985	0.011859	6.315086
408.457841	5.851589	2.276354	0.005288	14.173522	0.011869	6.300655
408.477844	5.851589	2.275033	0.005289	14.165298	0.011871	6.297000
408.497846	5.851589	2.274856	0.005289	14.164195	0.011871	6.296509
408.517848	5.851589	2.266414	0.005296	14.111632	0.011887	6.273143
408.537849	5.851589	2.269704	0.005293	14.132118	0.011881	6.282250
408.557852	5.851589	2.268604	0.005294	14.125271	0.011883	6.279206
408.577854	5.851589	2.272311	0.005291	14.148352	0.011876	6.289466
408.597856	5.851589	2.277145	0.005287	14.178450	0.011867	6.302846
408.617857	5.851589	2.262972	0.005299	14.090204	0.011893	6.263618
408.637860	5.851589	2.273376	0.005290	14.154983	0.011874	6.292414
408.657862	5.851589	2.272494	0.005291	14.149488	0.011876	6.289971
408.677864	5.851589	2.274841	0.005289	14.164102	0.011872	6.296468
408.697865	5.851589	2.278188	0.005286	14.184941	0.011865	6.305731
408.717867	5.851589	2.268069	0.005294	14.121937	0.011884	6.277724
408.737870	5.851589	2.272812	0.005291	14.151468	0.011875	6.290851
408.757872	5.851589	2.270441	0.005293	14.136709	0.011880	6.284291
408.777874	5.851589	2.270221	0.005293	14.135337	0.011880	6.283681
408.797875	5.851589	2.274595	0.005289	14.162569	0.011872	6.295786
408.817878	5.851589	2.270997	0.005292	14.140169	0.011879	6.285829
408.837880	5.851589	2.269075	0.005294	14.128203	0.011882	6.280509
408.857882	5.851589	2.273911	0.005290	14.158314	0.011873	6.293895
408.877883	5.851589	2.277729	0.005287	14.182085	0.011866	6.304462
408.897886	5.851589	2.272590	0.005291	14.150085	0.011876	6.290237
408.917888	5.851589	2.270455	0.005293	14.136794	0.011880	6.284328
408.937890	5.851589	2.266857	0.005295	14.114394	0.011886	6.274371
408.957891	5.851589	2.273797	0.005290	14.157605	0.011873	6.293580
408.977894	5.851589	2.270509	0.005292	14.137133	0.011879	6.284479
408.997896	5.851589	2.270613	0.005292	14.137779	0.011879	6.284766
409.017898	5.851589	2.273471	0.005290	14.155574	0.011874	6.292677
409.037899	5.851589	2.271846	0.005291	14.145453	0.011877	6.288178
409.057901	5.851589	2.267239	0.005295	14.116771	0.011885	6.275427
409.077904	5.851589	2.274318	0.005289	14.160847	0.011872	6.295021
409.097906	5.851589	2.277691	0.005287	14.181850	0.011866	6.304357
409.117908	5.851589	2.272123	0.005291	14.147183	0.011877	6.288947
409.137909	5.851589	2.273916	0.005290	14.158344	0.011873	6.293908
409.157912	5.851508	2.274095	0.005289	14.159459	0.011873	6.294404
409.177914	5.851589	2.272819	0.005291	14.151511	0.011875	6.290871
409.197916	5.851589	2.268154	0.005294	14.122468	0.011884	6.277960
409.217917	5.851589	2.272575	0.005291	14.149995	0.011876	6.290197
409.237920	5.851589	2.279756	0.005285	14.194706	0.011863	6.310072
409.257922	5.851589	2.276635	0.005287	14.175274	0.011868	6.301434
409.277924	5.851508	2.273583	0.005290	14.156269	0.011874	6.292986
409.297925	5.851589	2.271655	0.005292	14.144265	0.011877	6.287649
409.317927	5.851589	2.267542	0.005295	14.118654	0.011885	6.276265
409.337930	5.851589	2.274865	0.005289	14.164252	0.011871	6.296535
409.357932	5.851589	2.276009	0.005288	14.171376	0.011869	6.299701
409.377934	5.851589	2.271843	0.005291	14.145434	0.011877	6.288169
409.397935	5.851508	2.272270	0.005291	14.148097	0.011876	6.289353
409.417938	5.851589	2.273552	0.005290	14.156080	0.011874	6.292902
409.437940	5.851589	2.274326	0.005289	14.160899	0.011872	6.295044
409.457942	5.851589	2.277978	0.005286	14.183638	0.011866	6.305152
409.477943	5.851589	2.273123	0.005290	14.153409	0.011875	6.291714
409.497946	5.851508	2.267489	0.005295	14.118328	0.011885	6.276120
409.517948	5.851589	2.273796	0.005290	14.157594	0.011873	6.293575
409.537950	5.851589	2.271716	0.005291	14.144648	0.011877	6.287820
409.557951	5.851589	2.275269	0.005289	14.166765	0.011871	6.297652
409.577954	5.851589	2.269508	0.005293	14.130900	0.011881	6.281708
409.597956	5.851589	2.273864	0.005290	14.158019	0.011873	6.293764
409.617958	5.851589	2.272379	0.005291	14.148776	0.011876	6.289655
409.637959	5.851589	2.269488	0.005293	14.130771	0.011881	6.281651
409.657961	5.851589	2.264061	0.005298	14.096983	0.011891	6.266631
409.677964	5.851589	2.266727	0.005296	14.113581	0.011886	6.274009
409.697966	5.851589	2.267725	0.005295	14.119796	0.011885	6.276772
409.717968	5.851589	2.275592	0.005288	14.168780	0.011870	6.298548
409.737969	5.851589	2.274279	0.005289	14.160606	0.011873	6.294914
409.757972	5.851589	2.271468	0.005292	14.143104	0.011878	6.287133
409.777974	5.851508	2.264631	0.005297	14.100534	0.011890	6.268209
409.797976	5.851589	2.278365	0.005286	14.186044	0.011865	6.306222
409.817977	5.851589	2.277344	0.005287	14.179687	0.011867	6.303396
409.837980	5.851589	2.267025	0.005295	14.115440	0.011886	6.274836
409.857982	5.851589	2.269937	0.005293	14.133569	0.011881	6.282895
409.877984	5.851589	2.272738	0.005291	14.151008	0.011875	6.290647
409.897985	5.851589	2.270378	0.005293	14.136317	0.011880	6.284117
409.917988	5.851589	2.266510	0.005296	14.112232	0.011887	6.273409
409.937990	5.851508	2.272622	0.005291	14.150285	0.011875	6.290326
409.957992	5.851589	2.267186	0.005295	14.116439	0.011886	6.275280
409.977993	5.851589	2.265678	0.005296	14.107052	0.011888	6.271107
409.997995	5.851589	2.268884	0.005294	14.127012	0.011882	6.279980
410.017998	5.851589	2.271484	0.005292	14.143203	0.011878	6.287177
410.038000	5.851589	2.271367	0.005292	14.142472	0.011878	6.286852
410.058002	5.851589	2.274479	0.005289	14.161849	0.011872	6.295466
410.078003	5.851589	2.276137	0.005288	14.172175	0.011869	6.300057
410.098006	5.851589	2.272066	0.005291	14.146824	0.011877	6.288787
410.118008	5.851589	2.268511	0.005294	14.124691	0.011883	6.278948
410.138010	5.851589	2.275324	0.005289	14.167113	0.011871	6.297806
410.158011	5.851589	2.266596	0.005296	14.112765	0.011887	6.273647
410.178014	5.851589	2.270954	0.005292	14.139904	0.011879	6.285711
410.198016	5.851589	2.273236	0.005290	14.154112	0.011874	6.292027
410.218018	5.851589	2.269041	0.005294	14.127989	0.011882	6.280414
410.238019	5.851589	2.274670	0.005289	14.163037	0.011872	6.295994
410.258022	5.851589	2.277435	0.005287	14.180254	0.011867	6.303648
410.278024	5.851589	2.269621	0.005293	14.131603	0.011881	6.282021
410.298026	5.851589	2.270009	0.005293	14.134020	0.011880	6.283095
410.318027	5.851589	2.271737	0.005291	14.144774	0.011877	6.287876
410.338029	5.851589	2.270328	0.005293	14.136005	0.011880	6.283978
410.358032	5.851589	2.273162	0.005290	14.153647	0.011875	6.291820
410.378034	5.851589	2.277509	0.005287	14.180714	0.011867	6.303852
410.398036	5.851589	2.267165	0.005295	14.116311	0.011886	6.275223
410.418037	5.851589	2.271744	0.005291	14.144821	0.011877	6.287896
410.438040	5.851589	2.274524	0.005289	14.162128	0.011872	6.295590
410.458042	5.851589	2.279504	0.005285	14.193135	0.011863	6.309374
410.478044	5.851589	2.269138	0.005294	14.128594	0.011882	6.280683
410.498045	5.851589	2.272413	0.005291	14.148987	0.011876	6.289749
410.518048	5.851589	2.268949	0.005294	14.127420	0.011882	6.280161
410.538050	5.851589	2.274153	0.005289	14.159820	0.011873	6.294564
410.558052	5.851589	2.272479	0.005291	14.149398	0.011876	6.289931
410.578053	5.851589	2.273232	0.005290	14.154087	0.011874	6.292016
410.598055	5.851589	2.274486	0.005289	14.161892	0.011872	6.295486
410.618058	5.851589	2.276133	0.005288	14.172148	0.011869	6.300044
410.638060	5.851589	2.271897	0.005291	14.145773	0.011877	6.288320
410.658062	5.851589	2.271579	0.005292	14.143791	0.011878	6.287439
410.678063	5.851589	2.277966	0.005286	14.183561	0.011866	6.305118
410.698066	5.851589	2.272681	0.005291	14.150652	0.011875	6.290489
410.718068	5.851589	2.275355	0.005288	14.167305	0.011871	6.297892
410.738070	5.851589	2.269411	0.005293	14.130295	0.011881	6.281439
410.758071	5.851589	2.272547	0.005291	14.149822	0.011876	6.290120
410.778074	5.851589	2.268588	0.005294	14.125172	0.011883	6.279162
410.798076	5.851589	2.270970	0.005292	14.140002	0.011879	6.285755
410.818078	5.851589	2.278351	0.005286	14.185959	0.011865	6.306184
410.838079	5.851589	2.273046	0.005290	14.152927	0.011875	6.291500
410.858082	5.851589	2.268592	0.005294	14.125194	0.011883	6.279172
410.878084	5.851589	2.269255	0.005293	14.129323	0.011882	6.281007
410.898086	5.851589	2.270954	0.005292	14.139901	0.011879	6.285710
410.918087	5.851589	2.273508	0.005290	14.155807	0.011874	6.292780
410.938089	5.851589	2.277727	0.005287	14.182074	0.011866	6.304457
410.958092	5.851589	2.273644	0.005290	14.156653	0.011874	6.293156
410.978094	5.851589	2.276134	0.005288	14.172153	0.011869	6.300047
410.998096	5.851589	2.282839	0.005282	14.213900	0.011857	6.318605
411.018097	5.851589	2.275757	0.005288	14.169804	0.011870	6.299003
411.038100	5.851589	2.275848	0.005288	14.170371	0.011870	6.299255
411.058102	5.851589	2.276088	0.005288	14.171866	0.011869	6.299919
411.078104	5.851589	2.279187	0.005285	14.191163	0.011864	6.308498
411.098105	5.851589	2.275475	0.005288	14.168052	0.011870	6.298224
411.118108	5.851589	2.268686	0.005294	14.125783	0.011883	6.279434
411.138110	5.851589	2.268668	0.005294	14.125668	0.011883	6.279382
411.158112	5.851589	2.277612	0.005287	14.181354	0.011866	6.304137
411.178113	5.851589	2.275934	0.005288	14.170908	0.011870	6.299493
411.198116	5.851589	2.272670	0.005291	14.150589	0.011876	6.290461
411.218118	5.851589	2.271566	0.005292	14.143709	0.011878	6.287402
411.238120	5.851589	2.278318	0.005286	14.185751	0.011865	6.306092
411.258121	5.851589	2.277619	0.005287	14.181401	0.011866	6.304158
411.278123	5.851589	2.276537	0.005288	14.174661	0.011868	6.301162
411.298126	5.851589	2.270279	0.005293	14.135701	0.011880	6.283843
411.318128	5.851589	2.273636	0.005290	14.156601	0.011874	6.293133
411.338130	5.851508	2.273021	0.005290	14.152773	0.011875	6.291432
411.358131	5.851589	2.274223	0.005289	14.160253	0.011873	6.294757
411.378134	5.851589	2.276431	0.005288	14.174007	0.011869	6.300871
411.398136	5.851589	2.274614	0.005289	14.162692	0.011872	6.295841
411.418138	5.851589	2.272596	0.005291	14.150123	0.011876	6.290254
411.438139	5.851589	2.274277	0.005289	14.160589	0.011873	6.294906
411.458142	5.851589	2.272735	0.005291	14.150988	0.011875	6.290638
411.478144	5.851589	2.274835	0.005289	14.164069	0.011872	6.296453
411.498146	5.851589	2.273459	0.005290	14.155500	0.011874	6.292644
411.518147	5.851589	2.273897	0.005290	14.158227	0.011873	6.293856
411.538150	5.851589	2.267402	0.005295	14.117786	0.011885	6.275879
411.558152	5.851589	2.273138	0.005290	14.153499	0.011875	6.291754
411.578154	5.851589	2.275685	0.005288	14.169358	0.011870	6.298804
411.598155	5.851589	2.273211	0.005290	14.153956	0.011875	6.291958
411.618157	5.851589	2.268574	0.005294	14.125085	0.011883	6.279123
411.638160	5.851589	2.268000	0.005295	14.121509	0.011884	6.277534
411.658162	5.851589	2.261599	0.005300	14.081652	0.011896	6.259816
411.678164	5.851589	2.271627	0.005292	14.144090	0.011877	6.287572
411.698165	5.851589	2.267390	0.005295	14.117710	0.011885	6.275845
411.718168	5.851589	2.269290	0.005293	14.129542	0.011882	6.281104
411.738170	5.851589	2.273900	0.005290	14.158246	0.011873	6.293865
411.758172	5.851589	2.276270	0.005288	14.173002	0.011869	6.300424
411.778173	5.851508	2.269385	0.005293	14.130130	0.011881	6.281366
411.798176	5.851589	2.273574	0.005290	14.156215	0.011874	6.292962
411.818178	5.851589	2.271407	0.005292	14.142721	0.011878	6.286963
411.838180	5.851589	2.269467	0.005293	14.130645	0.011881	6.281595
411.858181	5.851589	2.274488	0.005289	14.161903	0.011872	6.295490
411.878183	5.851589	2.279607	0.005285	14.193781	0.011863	6.309661
411.898186	5.851589	2.277247	0.005287	14.179082	0.011867	6.303127
411.918188	5.851589	2.276356	0.005288	14.173538	0.011869	6.300663
411.938190	5.851589	2.273403	0.005290	14.155147	0.011874	6.292487
411.958191	5.851589	2.275415	0.005288	14.167677	0.011870	6.298057
411.978194	5.851589	2.272244	0.005291	14.147930	0.011876	6.289279
411.998196	5.851589	2.268833	0.005294	14.126695	0.011883	6.279839
412.018198	5.851589	2.269728	0.005293	14.132266	0.011881	6.282315
412.038199	5.851508	2.268405	0.005294	14.124028	0.011883	6.278653
412.058202	5.851589	2.275401	0.005288	14.167590	0.011870	6.298018
412.078204	5.851589	2.274810	0.005289	14.163910	0.011872	6.296383
412.098206	5.851589	2.269716	0.005293	14.132194	0.011881	6.282284
412.118207	5.851589	2.273362	0.005290	14.154892	0.011874	6.292374
412.138210	5.851589	2.276289	0.005288	14.173120	0.011869	6.300476
412.158212	5.851589	2.275313	0.005289	14.167045	0.011871	6.297776
412.178214	5.851589	2.274307	0.005289	14.160776	0.011873	6.294989
412.198215	5.851589	2.269866	0.005293	14.133128	0.011881	6.282699
412.218217	5.851508	2.272222	0.005291	14.147796	0.011876	6.289219
412.238220	5.851589	2.266061	0.005296	14.109434	0.011888	6.272166
412.258222	5.851589	2.270357	0.005293	14.136183	0.011880	6.284057
412.278224	5.851589	2.263305	0.005298	14.092274	0.011893	6.264538
412.298225	5.851589	2.274520	0.005289	14.162106	0.011872	6.295581
412.318228	5.851589	2.270903	0.005292	14.139586	0.011879	6.285570
412.338230	5.851589	2.269608	0.005293	14.131521	0.011881	6.281984
412.358232	5.851589	2.272063	0.005291	14.146805	0.011877	6.288779
412.378233	5.851589	2.269277	0.005293	14.129460	0.011882	6.281068
412.398236	5.851589	2.267815	0.005295	14.120354	0.011884	6.277020
412.418238	5.851589	2.269604	0.005293	14.131496	0.011881	6.281973
412.438240	5.851589	2.264996	0.005297	14.102806	0.011890	6.269219
412.458241	5.851589	2.268983	0.005294	14.127628	0.011882	6.280254
412.478244	5.851589	2.271876	0.005291	14.145645	0.011877	6.288263
412.498246	5.851589	2.274002	0.005290	14.158881	0.011873	6.294147
412.518248	5.851589	2.272606	0.005291	14.150189	0.011876	6.290283
412.538249	5.851589	2.271754	0.005291	14.144883	0.011877	6.287924
412.558251	5.851589	2.268203	0.005294	14.122774	0.011884	6.278096
412.578254	5.851589	2.260894	0.005300	14.077264	0.011897	6.257865
412.598256	5.851589	2.264717	0.005297	14.101070	0.011890	6.268448
412.618258	5.851589	2.265376	0.005297	14.105168	0.011889	6.270270
412.638259	5.851589	2.272594	0.005291	14.150115	0.011876	6.290250
412.658262	5.851589	2.264220	0.005298	14.097974	0.011891	6.267071
412.678264	5.851589	2.263382	0.005298	14.092753	0.011893	6.264751
412.698266	5.851589	2.267207	0.005295	14.116571	0.011886	6.275338
412.718267	5.851589	2.271760	0.005291	14.144922	0.011877	6.287941
412.738270	5.851589	2.272313	0.005291	14.148360	0.011876	6.289470
412.758272	5.851589	2.272967	0.005290	14.152434	0.011875	6.291281
412.778274	5.851589	2.265730	0.005296	14.107372	0.011888	6.271249
412.798275	5.851589	2.271142	0.005292	14.141070	0.011878	6.286229
412.818277	5.851589	2.271543	0.005292	14.143567	0.011878	6.287339
412.838280	5.851589	2.269321	0.005293	14.129731	0.011882	6.281188
412.858282	5.851589	2.264708	0.005297	14.101010	0.011890	6.268421
412.878284	5.851589	2.265559	0.005297	14.106310	0.011889	6.270777
412.898285	5.851589	2.270125	0.005293	14.134738	0.011880	6.283414
412.918288	5.851589	2.265331	0.005297	14.104889	0.011889	6.270146
412.938290	5.851589	2.267490	0.005295	14.118334	0.011885	6.276122
412.958292	5.851589	2.269486	0.005293	14.130760	0.011881	6.281646
412.978293	5.851589	2.269850	0.005293	14.133027	0.011881	6.282654
412.998296	5.851589	2.266228	0.005296	14.110474	0.011887	6.272628
413.018298	5.851589	2.270055	0.005293	14.134302	0.011880	6.283221
413.038300	5.851589	2.270863	0.005292	14.139334	0.011879	6.285458
413.058301	5.851589	2.266228	0.005296	14.110477	0.011887	6.272629
413.078304	5.851508	2.273271	0.005290	14.154331	0.011874	6.292124
413.098306	5.851589	2.272288	0.005291	14.148207	0.011876	6.289402
413.118308	5.851589	2.267962	0.005295	14.121271	0.011884	6.277428
413.138309	5.851589	2.271012	0.005292	14.140260	0.011879	6.285869
413.158311	5.851589	2.268468	0.005294	14.124425	0.011883	6.278830
413.178314	5.851589	2.273992	0.005290	14.158818	0.011873	6.294119
413.198316	5.851589	2.270136	0.005293	14.134809	0.011880	6.283446
413.218318	5.851589	2.269953	0.005293	14.133667	0.011880	6.282938
413.238319	5.851589	2.267425	0.005295	14.117931	0.011885	6.275943
413.258322	5.851589	2.270062	0.005293	14.134349	0.011880	6.283241
413.278324	5.851589	2.270298	0.005293	14.135819	0.011880	6.283895
413.298326	5.851589	2.273652	0.005290	14.156702	0.011874	6.293178
413.318327	5.851589	2.273354	0.005290	14.154846	0.011874	6.292353
413.338330	5.851589	2.274652	0.005289	14.162925	0.011872	6.295944
413.358332	5.851589	2.272185	0.005291	14.147569	0.011876	6.289118
413.378334	5.851589	2.276724	0.005287	14.175830	0.011868	6.301681
413.398335	5.851589	2.266963	0.005295	14.115054	0.011886	6.274664
413.418338	5.851589	2.267239	0.005295	14.116768	0.011885	6.275426
413.438340	5.851589	2.272594	0.005291	14.150110	0.011876	6.290248
413.458342	5.851589	2.271544	0.005292	14.143575	0.011878	6.287343
413.478343	5.851589	2.272634	0.005291	14.150359	0.011876	6.290358
413.498345	5.851589	2.274005	0.005290	14.158897	0.011873	6.294154
413.518348	5.851589	2.279034	0.005285	14.190208	0.011864	6.308073
413.538350	5.851589	2.267334	0.005295	14.117362	0.011885	6.275690
413.558352	5.851589	2.268250	0.005294	14.123064	0.011884	6.278225
413.578353	5.851589	2.276461	0.005288	14.174190	0.011869	6.300952
413.598356	5.851589	2.277816	0.005286	14.182630	0.011866	6.304704
413.618358	5.851589	2.277275	0.005287	14.179257	0.011867	6.303205
413.638360	5.851670	2.273339	0.005290	14.154750	0.011874	6.292310
413.658361	5.851589	2.270126	0.005293	14.134746	0.011880	6.283418
413.678364	5.851589	2.267425	0.005295	14.117929	0.011885	6.275942
413.698366	5.851589	2.271122	0.005292	14.140949	0.011878	6.286176
413.718368	5.851589	2.269757	0.005293	14.132449	0.011881	6.282397
413.738369	5.851589	2.272634	0.005291	14.150362	0.011876	6.290360
413.758372	5.851589	2.271877	0.005291	14.145647	0.011877	6.288264
413.778374	5.851589	2.271574	0.005292	14.143764	0.011878	6.287427
413.798376	5.851589	2.273938	0.005290	14.158479	0.011873	6.293968
413.818377	5.851589	2.275272	0.005289	14.166787	0.011871	6.297662
413.838379	5.851589	2.276720	0.005287	14.175805	0.011868	6.301670
413.858382	5.851589	2.277646	0.005287	14.181571	0.011866	6.304233
413.878384	5.851589	2.270549	0.005292	14.137377	0.011879	6.284587
413.898386	5.851589	2.275529	0.005288	14.168389	0.011870	6.298373
413.918387	5.851589	2.269529	0.005293	14.131031	0.011881	6.281767
413.938390	5.851589	2.270764	0.005292	14.138721	0.011879	6.285185
413.958392	5.851589	2.274940	0.005289	14.164720	0.011871	6.296743
413.978394	5.851589	2.268355	0.005294	14.123721	0.011883	6.278517
413.998395	5.851589	2.266011	0.005296	14.109127	0.011888	6.272029
414.018398	5.851589	2.274920	0.005289	14.164597	0.011871	6.296688
414.038400	5.851589	2.268209	0.005294	14.122813	0.011884	6.278113
414.058402	5.851589	2.272349	0.005291	14.148588	0.011876	6.289571
414.078403	5.851589	2.271303	0.005292	14.142077	0.011878	6.286677
414.098405	5.851589	2.270857	0.005292	14.139296	0.011879	6.285441
414.118408	5.851589	2.273284	0.005290	14.154410	0.011874	6.292160
414.138410	5.851589	2.273311	0.005290	14.154577	0.011874	6.292234
414.158412	5.851589	2.270862	0.005292	14.139326	0.011879	6.285454
414.178413	5.851589	2.267196	0.005295	14.116505	0.011886	6.275309
414.198416	5.851589	2.268947	0.005294	14.127404	0.011882	6.280154
414.218418	5.851589	2.266988	0.005295	14.115207	0.011886	6.274732
414.238420	5.851589	2.264787	0.005297	14.101503	0.011890	6.268640
414.258421	5.851508	2.268064	0.005294	14.121906	0.011884	6.277710
414.278424	5.851589	2.262017	0.005299	14.084258	0.011895	6.260974
414.298426	5.851589	2.261514	0.005300	14.081124	0.011896	6.259581
414.318428	5.851589	2.269394	0.005293	14.130191	0.011882	6.281393
414.338429	5.851589	2.271312	0.005292	14.142129	0.011878	6.286700
414.358432	5.851589	2.278351	0.005286	14.185959	0.011865	6.306184
414.378434	5.851508	2.277147	0.005287	14.178463	0.011867	6.302852
414.398436	5.851589	2.275796	0.005288	14.170051	0.011870	6.299112
414.418437	5.851589	2.275227	0.005289	14.166508	0.011871	6.297537
414.438439	5.851589	2.270469	0.005293	14.136884	0.011880	6.284368
414.458442	5.851589	2.270660	0.005292	14.138072	0.011879	6.284897
414.478444	5.851589	2.268842	0.005294	14.126752	0.011883	6.279864
414.498446	5.851589	2.269195	0.005294	14.128950	0.011882	6.280842
414.518447	5.851589	2.265559	0.005297	14.106307	0.011889	6.270776
414.538450	5.851589	2.265747	0.005296	14.107482	0.011888	6.271298
414.558452	5.851589	2.267282	0.005295	14.117039	0.011885	6.275546
414.578454	5.851589	2.261932	0.005299	14.083724	0.011895	6.260737
414.598455	5.851589	2.262652	0.005299	14.088211	0.011894	6.262732
414.618458	5.851589	2.260866	0.005300	14.077088	0.011897	6.257787
414.638460	5.851589	2.267113	0.005295	14.115988	0.011886	6.275079
414.658462	5.851589	2.261000	0.005300	14.077926	0.011897	6.258159
414.678463	5.851589	2.270306	0.005293	14.135866	0.011880	6.283916
414.698466	5.851589	2.263772	0.005298	14.095184	0.011892	6.265831
414.718468	5.851589	2.266062	0.005296	14.109442	0.011888	6.272169
414.738470	5.851589	2.269232	0.005294	14.129180	0.011882	6.280944
414.758471	5.851589	2.267910	0.005295	14.120945	0.011884	6.277283
414.778473	5.851589	2.261528	0.005300	14.081214	0.011896	6.259621
414.798476	5.851589	2.269948	0.005293	14.133640	0.011881	6.282926
414.818478	5.851589	2.271319	0.005292	14.142176	0.011878	6.286721
414.838480	5.851589	2.264504	0.005297	14.099740	0.011890	6.267856
414.858481	5.851589	2.257682	0.005303	14.057262	0.011903	6.248974
414.878484	5.851589	2.265651	0.005296	14.106885	0.011888	6.271033
414.898486	5.851589	2.263419	0.005298	14.092983	0.011892	6.264853
414.918488	5.851589	2.260745	0.005300	14.076338	0.011897	6.257454
414.938489	5.851589	2.266919	0.005295	14.114780	0.011886	6.274542
414.958492	5.851589	2.268192	0.005294	14.122703	0.011884	6.278064
414.978494	5.851589	2.262230	0.005299	14.085581	0.011895	6.261562
414.998496	5.851589	2.270478	0.005292	14.136939	0.011880	6.284393
415.018497	5.851589	2.259993	0.005301	14.071651	0.011899	6.255370
415.038500	5.851589	2.267688	0.005295	14.119566	0.011885	6.276670
415.058502	5.851589	2.263281	0.005298	14.092126	0.011893	6.264472
415.078504	5.851589	2.267413	0.005295	14.117855	0.011885	6.275909
415.098505	5.851589	2.270127	0.005293	14.134754	0.011880	6.283422
415.118507	5.851508	2.271241	0.005292	14.141691	0.011878	6.286505
415.138510	5.851589	2.268564	0.005294	14.125022	0.011883	6.279095
415.158512	5.851589	2.273376	0.005290	14.154983	0.011874	6.292414
415.178514	5.851589	2.266318	0.005296	14.111035	0.011887	6.272878
415.198515	5.851589	2.266033	0.005296	14.109264	0.011888	6.272090
415.218518	5.851589	2.265810	0.005296	14.107870	0.011888	6.271471
415.238520	5.851589	2.271224	0.005292	14.141582	0.011878	6.286457
415.258522	5.851589	2.268743	0.005294	14.126133	0.011883	6.279589
415.278523	5.851589	2.268833	0.005294	14.126695	0.011883	6.279839
415.298526	5.851589	2.262783	0.005299	14.089025	0.011894	6.263093
415.318528	5.851589	2.265294	0.005297	14.104659	0.011889	6.270043
415.338530	5.851589	2.267170	0.005295	14.116341	0.011886	6.275236
415.358531	5.851589	2.263642	0.005298	14.094377	0.011892	6.265472
415.378533	5.851589	2.268233	0.005294	14.122960	0.011884	6.278179
415.398536	5.851589	2.267923	0.005295	14.121028	0.011884	6.277320
415.418538	5.851589	2.264666	0.005297	14.100753	0.011890	6.268307
415.438540	5.851589	2.260826	0.005300	14.076842	0.011897	6.257677
415.458541	5.851589	2.264261	0.005298	14.098228	0.011891	6.267185
415.478544	5.851589	2.266653	0.005296	14.113124	0.011887	6.273806
415.498546	5.851589	2.263966	0.005298	14.096392	0.011891	6.266368
415.518548	5.851589	2.258586	0.005302	14.062891	0.011901	6.251476
415.538549	5.851589	2.269207	0.005294	14.129022	0.011882	6.280873
415.558552	5.851589	2.268103	0.005294	14.122153	0.011884	6.277820
415.578554	5.851589	2.269716	0.005293	14.132192	0.011881	6.282283
415.598556	5.851589	2.263178	0.005298	14.091483	0.011893	6.264186
415.618557	5.851589	2.260100	0.005301	14.072322	0.011899	6.255668
415.637559	5.851589	2.267485	0.005295	14.118304	0.011885	6.276109
415.657561	5.851589	2.271648	0.005292	14.144224	0.011877	6.287631
415.677564	5.851589	2.275575	0.005288	14.168674	0.011870	6.298500
415.697566	5.851589	2.264758	0.005297	14.101325	0.011890	6.268561
415.717567	5.851508	2.269518	0.005293	14.130963	0.011881	6.281736
415.737569	5.851589	2.263937	0.005298	14.096211	0.011892	6.266288
415.757572	5.851589	2.266197	0.005296	14.110280	0.011887	6.272542
415.777574	5.851589	2.264819	0.005297	14.101700	0.011890	6.268728
415.797575	5.851589	2.270925	0.005292	14.139720	0.011879	6.285629
415.817577	5.851589	2.269811	0.005293	14.132786	0.011881	6.282547
415.837580	5.851589	2.268603	0.005294	14.125260	0.011883	6.279201
415.857582	5.851589	2.265676	0.005296	14.107041	0.011888	6.271102
415.877584	5.851589	2.267226	0.005295	14.116688	0.011885	6.275391
415.897585	5.851589	2.268379	0.005294	14.123869	0.011883	6.278583
415.917587	5.851589	2.265442	0.005297	14.105582	0.011889	6.270453
415.937590	5.851589	2.265704	0.005296	14.107211	0.011888	6.271178
415.957592	5.851589	2.268233	0.005294	14.122960	0.011884	6.278179
415.977593	5.851589	2.263328	0.005298	14.092416	0.011893	6.264601
415.997595	5.851589	2.260899	0.005300	14.077296	0.011897	6.257880
416.017598	5.851589	2.261241	0.005300	14.079426	0.011896	6.258826
416.037600	5.851589	2.262924	0.005299	14.089901	0.011893	6.263483
416.057601	5.851589	2.269835	0.005293	14.132934	0.011881	6.282612
416.077603	5.851589	2.265262	0.005297	14.104459	0.011889	6.269954
416.097606	5.851589	2.258962	0.005302	14.065237	0.011901	6.252519
416.117608	5.851589	2.262660	0.005299	14.088261	0.011894	6.262754
416.137609	5.851589	2.264776	0.005297	14.101437	0.011890	6.268611
416.157611	5.851589	2.266654	0.005296	14.113130	0.011887	6.273809
416.177613	5.851589	2.262456	0.005299	14.086990	0.011894	6.262189
416.197616	5.851589	2.263552	0.005298	14.093813	0.011892	6.265222
416.217618	5.851589	2.264013	0.005298	14.096684	0.011891	6.266498
416.237619	5.851589	2.261117	0.005300	14.078652	0.011897	6.258482
416.257621	5.851589	2.267059	0.005295	14.115648	0.011886	6.274928
416.277624	5.851589	2.260883	0.005300	14.077192	0.011897	6.257833
416.297626	5.851589	2.259360	0.005302	14.067715	0.011900	6.253620
416.317627	5.851589	2.265101	0.005297	14.103460	0.011889	6.269510
416.337629	5.851589	2.265676	0.005296	14.107038	0.011888	6.271101
416.357632	5.851508	2.262494	0.005299	14.087229	0.011894	6.262295
416.377634	5.851589	2.266696	0.005296	14.113392	0.011886	6.273925
416.397635	5.851589	2.261698	0.005300	14.082268	0.011896	6.260090
416.417637	5.851589	2.260751	0.005300	14.076371	0.011897	6.257468
416.437640	5.851589	2.265446	0.005297	14.105604	0.011889	6.270463
416.457642	5.851589	2.266897	0.005295	14.114638	0.011886	6.274479
416.477643	5.851589	2.271673	0.005292	14.144377	0.011877	6.287699
416.497645	5.851589	2.262388	0.005299	14.086566	0.011894	6.262000
416.517647	5.851589	2.264473	0.005297	14.099545	0.011891	6.267770
416.537650	5.851508	2.268723	0.005294	14.126007	0.011883	6.279533
416.557652	5.851589	2.269072	0.005294	14.128184	0.011882	6.280501
416.577653	5.851589	2.258548	0.005302	14.062658	0.011901	6.251372
416.597655	5.851589	2.268802	0.005294	14.126500	0.011883	6.279752
416.617658	5.851589	2.266477	0.005296	14.112026	0.011887	6.273318
416.637660	5.851589	2.270724	0.005292	14.138469	0.011879	6.285073
416.657661	5.851589	2.268512	0.005294	14.124699	0.011883	6.278952
416.677663	5.851589	2.265382	0.005297	14.105209	0.011889	6.270288
416.697666	5.851589	2.270929	0.005292	14.139745	0.011879	6.285640
416.717668	5.851589	2.266920	0.005295	14.114786	0.011886	6.274545
416.737669	5.851589	2.261853	0.005300	14.083234	0.011895	6.260519
416.757671	5.851589	2.262516	0.005299	14.087360	0.011894	6.262353
416.777674	5.851589	2.259322	0.005302	14.067477	0.011900	6.253514
416.797676	5.851589	2.264882	0.005297	14.102094	0.011890	6.268903
416.817677	5.851589	2.269324	0.005293	14.129750	0.011882	6.281197
416.837679	5.851589	2.268752	0.005294	14.126188	0.011883	6.279614
416.857681	5.851589	2.272596	0.005291	14.150126	0.011876	6.290255
416.877684	5.851589	2.263884	0.005298	14.095880	0.011892	6.266140
416.897686	5.851589	2.266388	0.005296	14.111470	0.011887	6.273071
416.917687	5.851589	2.263024	0.005299	14.090525	0.011893	6.263760
416.937689	5.851589	2.265545	0.005297	14.106220	0.011889	6.270737
416.957692	5.851589	2.263001	0.005299	14.090385	0.011893	6.263698
416.977694	5.851589	2.268126	0.005294	14.122295	0.011884	6.277883
416.997695	5.851508	2.267160	0.005295	14.116278	0.011885	6.275208
417.017697	5.851589	2.261636	0.005300	14.081885	0.011896	6.259919
417.037700	5.851589	2.262517	0.005299	14.087368	0.011894	6.262357
417.057702	5.851589	2.267562	0.005295	14.118783	0.011885	6.276322
417.077703	5.851589	2.265330	0.005297	14.104886	0.011889	6.270144
417.097705	5.851589	2.265689	0.005296	14.107118	0.011888	6.271136
417.117708	5.851589	2.264830	0.005297	14.101771	0.011890	6.268759
417.137710	5.851589	2.263202	0.005298	14.091634	0.011893	6.264253
417.157712	5.851589	2.266974	0.005295	14.115123	0.011886	6.274695
417.177713	5.851589	2.267196	0.005295	14.116505	0.011886	6.275309
417.197715	5.851589	2.266848	0.005295	14.114337	0.011886	6.274345
417.217718	5.851589	2.267283	0.005295	14.117047	0.011885	6.275550
417.237720	5.851589	2.275712	0.005288	14.169528	0.011870	6.298880
417.257721	5.851589	2.267753	0.005295	14.119971	0.011885	6.276850
417.277723	5.851589	2.270885	0.005292	14.139471	0.011879	6.285518
417.297726	5.851589	2.267917	0.005295	14.120989	0.011884	6.277303
417.317728	5.851589	2.262053	0.005299	14.084483	0.011895	6.261074
417.337729	5.851589	2.264951	0.005297	14.102527	0.011890	6.269095
417.357731	5.851589	2.267585	0.005295	14.118925	0.011885	6.276385
417.377734	5.851589	2.270686	0.005292	14.138231	0.011879	6.284967
417.397736	5.851589	2.263724	0.005298	14.094886	0.011892	6.265699
417.417737	5.851589	2.268593	0.005294	14.125203	0.011883	6.279176
417.437739	5.851589	2.263336	0.005298	14.092471	0.011893	6.264625
417.457741	5.851589	2.262866	0.005299	14.089545	0.011893	6.263324
417.477744	5.851589	2.263214	0.005298	14.091707	0.011893	6.264286
417.497746	5.851589	2.270063	0.005293	14.134352	0.011880	6.283243
417.517747	5.851589	2.266421	0.005296	14.111679	0.011887	6.273164
417.537749	5.851589	2.259135	0.005302	14.066310	0.011900	6.252996
417.557752	5.851589	2.262107	0.005299	14.084817	0.011895	6.261223
417.577754	5.851589	2.270564	0.005292	14.137473	0.011879	6.284630
417.597755	5.851589	2.271639	0.005292	14.144169	0.011877	6.287607
417.617757	5.851589	2.267239	0.005295	14.116768	0.011885	6.275426
417.637760	5.851589	2.267531	0.005295	14.118586	0.011885	6.276234
417.657762	5.851589	2.264628	0.005297	14.100514	0.011890	6.268201
417.677763	5.851589	2.271339	0.005292	14.142299	0.011878	6.286776
417.697765	5.851589	2.266299	0.005296	14.110917	0.011887	6.272825
417.717768	5.851589	2.271520	0.005292	14.143424	0.011878	6.287276
417.737770	5.851589	2.269120	0.005294	14.128479	0.011882	6.280632
417.757771	5.851589	2.268831	0.005294	14.126684	0.011883	6.279834
417.777773	5.851589	2.268922	0.005294	14.127248	0.011882	6.280085
417.797775	5.851589	2.265151	0.005297	14.103772	0.011889	6.269649
417.817778	5.851589	2.266773	0.005296	14.113871	0.011886	6.274138
417.837780	5.851589	2.264946	0.005297	14.102494	0.011890	6.269081
417.857781	5.851589	2.271628	0.005292	14.144098	0.011877	6.287575
417.877783	5.851589	2.268903	0.005294	14.127133	0.011882	6.280034
417.897786	5.851589	2.265768	0.005296	14.107613	0.011888	6.271356
417.917788	5.851508	2.270761	0.005292	14.138702	0.011879	6.285177
417.937789	5.851589	2.265566	0.005297	14.106351	0.011889	6.270795
417.957791	5.851589	2.265944	0.005296	14.108708	0.011888	6.271843
417.977794	5.851589	2.265078	0.005297	14.103315	0.011889	6.269446
417.997796	5.851589	2.264821	0.005297	14.101716	0.011890	6.268735
418.017797	5.851589	2.265659	0.005296	14.106934	0.011888	6.271055
418.037799	5.851508	2.261965	0.005299	14.083935	0.011895	6.260831
418.057802	5.851589	2.259687	0.005301	14.069751	0.011899	6.254526
418.077804	5.851589	2.265332	0.005297	14.104897	0.011889	6.270149
418.097805	5.851589	2.267097	0.005295	14.115889	0.011886	6.275035
418.117807	5.851589	2.271479	0.005292	14.143172	0.011878	6.287164
418.137809	5.851589	2.266405	0.005296	14.111575	0.011887	6.273117
418.157812	5.851589	2.265105	0.005297	14.103482	0.011889	6.269520
418.177814	5.851589	2.268616	0.005294	14.125342	0.011883	6.279238
418.197815	5.851589	2.261775	0.005300	14.082750	0.011896	6.260304
418.217817	5.851589	2.262578	0.005299	14.087752	0.011894	6.262527
418.237820	5.851589	2.260110	0.005301	14.072382	0.011899	6.255695
418.257822	5.851589	2.267243	0.005295	14.116795	0.011885	6.275438
418.277823	5.851589	2.264477	0.005297	14.099570	0.011891	6.267781
418.297825	5.851589	2.263261	0.005298	14.092000	0.011893	6.264416
418.317828	5.851589	2.262743	0.005299	14.088775	0.011894	6.262982
418.337830	5.851589	2.267638	0.005295	14.119254	0.011885	6.276531
418.357831	5.851589	2.263754	0.005298	14.095072	0.011892	6.265781
418.377833	5.851589	2.267440	0.005295	14.118019	0.011885	6.275982
418.397836	5.851589	2.263015	0.005299	14.090470	0.011893	6.263736
418.417838	5.851589	2.264082	0.005298	14.097114	0.011891	6.266689
418.437840	5.851589	2.262511	0.005299	14.087330	0.011894	6.262340
418.457841	5.851589	2.263256	0.005298	14.091967	0.011893	6.264401
418.477843	5.851589	2.263181	0.005298	14.091502	0.011893	6.264194
418.497846	5.851589	2.269264	0.005293	14.129380	0.011882	6.281033
418.517848	5.851589	2.262617	0.005299	14.087990	0.011894	6.262633
418.537849	5.851589	2.265776	0.005296	14.107660	0.011888	6.271377
418.557851	5.851589	2.266413	0.005296	14.111627	0.011887	6.273141
418.577854	5.851589	2.265786	0.005296	14.107725	0.011888	6.271406
418.597856	5.851589	2.262836	0.005299	14.089353	0.011894	6.263239
418.617857	5.851589	2.264821	0.005297	14.101714	0.011890	6.268734
418.637859	5.851589	2.265422	0.005297	14.105456	0.011889	6.270397
418.657862	5.851589	2.267844	0.005295	14.120538	0.011884	6.277102
418.677864	5.851589	2.267103	0.005295	14.115925	0.011886	6.275051
418.697865	5.851589	2.266292	0.005296	14.110871	0.011887	6.272805
418.717867	5.851589	2.272798	0.005291	14.151385	0.011875	6.290815
418.737869	5.851589	2.264092	0.005298	14.097177	0.011891	6.266717
418.757872	5.851589	2.264561	0.005297	14.100093	0.011890	6.268013
418.777874	5.851589	2.264510	0.005297	14.099778	0.011890	6.267873
418.797875	5.851589	2.267404	0.005295	14.117797	0.011885	6.275884
418.817877	5.851589	2.267249	0.005295	14.116831	0.011885	6.275454
418.837880	5.851589	2.269579	0.005293	14.131343	0.011881	6.281905
418.857882	5.851589	2.265284	0.005297	14.104599	0.011889	6.270017
418.877883	5.851589	2.260647	0.005301	14.075728	0.011898	6.257182
418.897885	5.851589	2.262225	0.005299	14.085550	0.011895	6.261549
418.917888	5.851589	2.266048	0.005296	14.109354	0.011888	6.272130
418.937890	5.851589	2.264248	0.005298	14.098149	0.011891	6.267149
418.957891	5.851589	2.269326	0.005293	14.129763	0.011882	6.281203
418.977893	5.851589	2.268271	0.005294	14.123193	0.011884	6.278282
418.997896	5.851589	2.266459	0.005296	14.111911	0.011887	6.273267
419.017898	5.851589	2.262167	0.005299	14.085192	0.011895	6.261389
419.037899	5.851589	2.266115	0.005296	14.109770	0.011888	6.272315
419.057901	5.851589	2.260791	0.005300	14.076623	0.011897	6.257580
419.077903	5.851589	2.264349	0.005298	14.098773	0.011891	6.267427
419.097906	5.851589	2.267170	0.005295	14.116338	0.011886	6.275235
419.117908	5.851589	2.265524	0.005297	14.106094	0.011889	6.270681
419.137909	5.851589	2.263295	0.005298	14.092211	0.011893	6.264510
419.157911	5.851589	2.261823	0.005300	14.083051	0.011895	6.260438
419.177914	5.851589	2.264706	0.005297	14.100999	0.011890	6.268416
419.197916	5.851589	2.266410	0.005296	14.111607	0.011887	6.273132
419.217917	5.851508	2.268753	0.005294	14.126196	0.011882	6.279617
419.237919	5.851589	2.267128	0.005295	14.116078	0.011886	6.275119
419.257922	5.851589	2.270602	0.005292	14.137711	0.011879	6.284736
419.277924	5.851589	2.268167	0.005294	14.122550	0.011884	6.277996
419.297925	5.851589	2.265576	0.005297	14.106417	0.011889	6.270825
419.317927	5.851589	2.268388	0.005294	14.123927	0.011883	6.278608
419.337930	5.851589	2.262941	0.005299	14.090010	0.011893	6.263531
419.357932	5.851589	2.266996	0.005295	14.115257	0.011886	6.274754
419.377934	5.851589	2.267401	0.005295	14.117778	0.011885	6.275875
419.397935	5.851589	2.262959	0.005299	14.090120	0.011893	6.263580
419.417937	5.851589	2.265783	0.005296	14.107706	0.011888	6.271398
419.437940	5.851589	2.264586	0.005297	14.100254	0.011890	6.268085
419.457942	5.851589	2.271309	0.005292	14.142113	0.011878	6.286693
419.477943	5.851589	2.265935	0.005296	14.108653	0.011888	6.271819
419.497945	5.851589	2.270633	0.005292	14.137902	0.011879	6.284821
419.517948	5.851589	2.260602	0.005301	14.075443	0.011898	6.257056
419.537950	5.851589	2.264460	0.005297	14.099469	0.011891	6.267736
419.557951	5.851589	2.264495	0.005297	14.099682	0.011891	6.267831
419.577953	5.851589	2.257267	0.005303	14.054683	0.011904	6.247827
419.597956	5.851589	2.259513	0.005301	14.068667	0.011900	6.254044
[truncated: 1,002 more rows]
