# Supplementary material for: Stress relaxation in the presence of sudden strain bursts: Methodology and stress relaxation data of microcast aluminium microwires
Source: Data Brief. 2018 Nov 14;21:2134–41. doi: 10.1016/j.dib.2018.11.047 (PMC6265499; doi:10.1016/j.dib.2018.11.047)
Supplement: Supplementary file 2 — Supplementary material [file mmc2.zip › Data in brief/As-cast/Al4N/Al_20_r_14/Stress relaxation txt files/Al_20_r_14_Relaxcycle0008.txt]

Time[s]	Motordispl[�m]	Force[mN]	EngStrain	EngStress[MPa]	Shearstrain	Shearstress [MPa]
452.979293	9.840377	2.602602	0.009896	16.204878	0.022171	7.203668
452.999295	9.846588	2.582238	0.009921	16.078084	0.022226	7.147304
453.019297	9.846669	2.569968	0.009931	16.001684	0.022248	7.113341
453.039299	9.846669	2.565593	0.009934	15.974448	0.022256	7.101233
453.059301	9.846669	2.568819	0.009932	15.994531	0.022250	7.110161
453.079303	9.846749	2.569492	0.009931	15.998725	0.022249	7.112026
453.099305	9.846669	2.568304	0.009932	15.991328	0.022251	7.108737
453.119308	9.846749	2.577756	0.009924	16.050179	0.022234	7.134899
453.139309	9.846749	2.490084	0.009996	15.504298	0.022394	6.892234
453.159311	9.846669	2.422999	0.010051	15.086599	0.022517	6.706552
453.179313	9.846749	2.434772	0.010042	15.159902	0.022496	6.739138
453.199315	9.846669	2.427590	0.010047	15.115182	0.022508	6.719258
453.219317	9.846749	2.426128	0.010049	15.106080	0.022511	6.715212
453.239319	9.846749	2.431318	0.010044	15.138392	0.022502	6.729576
453.259321	9.846749	2.430059	0.010045	15.130557	0.022504	6.726093
453.279323	9.846749	2.427476	0.010048	15.114470	0.022509	6.718942
453.299325	9.846749	2.431792	0.010044	15.141346	0.022501	6.730889
453.319327	9.846749	2.428842	0.010046	15.122976	0.022506	6.722723
453.339329	9.846749	2.432734	0.010043	15.147210	0.022499	6.733496
453.359331	9.846749	2.424487	0.010050	15.095863	0.022514	6.710670
453.379333	9.846749	2.428163	0.010047	15.118752	0.022508	6.720845
453.399335	9.846749	2.425259	0.010049	15.100670	0.022513	6.712807
453.419337	9.846749	2.430765	0.010045	15.134951	0.022503	6.728046
453.439339	9.846749	2.427058	0.010048	15.111870	0.022510	6.717786
453.459342	9.846749	2.431436	0.010044	15.139131	0.022502	6.729904
453.479343	9.846749	2.421381	0.010053	15.076524	0.022520	6.702073
453.499345	9.846749	2.420288	0.010053	15.069718	0.022522	6.699048
453.519347	9.846749	2.423352	0.010051	15.088797	0.022516	6.707529
453.539349	9.846749	2.428997	0.010046	15.123940	0.022506	6.723151
453.559351	9.846669	2.426669	0.010048	15.109450	0.022510	6.716710
453.579353	9.846749	2.425010	0.010050	15.099118	0.022513	6.712117
453.599355	9.846749	2.422439	0.010052	15.083108	0.022518	6.705000
453.619357	9.846749	2.427731	0.010047	15.116061	0.022508	6.719649
453.639359	9.846749	2.427966	0.010047	15.117526	0.022508	6.720300
453.659361	9.846749	2.429275	0.010046	15.125673	0.022506	6.723922
453.679363	9.846749	2.426368	0.010048	15.107574	0.022511	6.715876
453.699365	9.846749	2.422612	0.010051	15.084189	0.022518	6.705481
453.719368	9.846749	2.425972	0.010049	15.105105	0.022512	6.714778
453.739369	9.846749	2.426977	0.010048	15.111363	0.022510	6.717561
453.759371	9.846749	2.424937	0.010050	15.098666	0.022514	6.711916
453.779373	9.846749	2.427961	0.010047	15.117490	0.022508	6.720284
453.799375	9.846749	2.419390	0.010054	15.064128	0.022524	6.696563
453.819377	9.846749	2.433062	0.010043	15.149252	0.022499	6.734404
453.839379	9.846749	2.431685	0.010044	15.140678	0.022501	6.730592
453.859381	9.846749	2.429657	0.010046	15.128049	0.022505	6.724978
453.879383	9.846749	2.427335	0.010048	15.113594	0.022509	6.718552
453.899385	9.846669	2.434857	0.010041	15.160427	0.022495	6.739371
453.919387	9.846749	2.428611	0.010047	15.121539	0.022507	6.722084
453.939389	9.846749	2.429634	0.010046	15.127910	0.022505	6.724916
453.959391	9.846749	2.422957	0.010051	15.086336	0.022517	6.706435
453.979393	9.846749	2.435361	0.010041	15.163567	0.022494	6.740767
453.999395	9.846669	2.434129	0.010042	15.155894	0.022497	6.737356
454.019397	9.846749	2.430120	0.010045	15.130937	0.022504	6.726262
454.039399	9.846669	2.427542	0.010047	15.114884	0.022509	6.719126
454.059402	9.846749	2.430940	0.010045	15.136040	0.022503	6.728530
454.079403	9.846749	2.422785	0.010051	15.085265	0.022517	6.705959
454.099405	9.846669	2.427094	0.010048	15.112091	0.022509	6.717884
454.119407	9.846749	2.418568	0.010055	15.059008	0.022525	6.694287
454.139409	9.846669	2.423943	0.010050	15.092476	0.022515	6.709165
454.159411	9.846749	2.431339	0.010044	15.138526	0.022502	6.729635
454.179413	9.846749	2.425434	0.010049	15.101760	0.022513	6.713291
454.199415	9.846749	2.428695	0.010047	15.122059	0.022507	6.722315
454.219417	9.846749	2.428292	0.010047	15.119552	0.022507	6.721201
454.239419	9.846749	2.432442	0.010043	15.145395	0.022500	6.732689
454.259421	9.846749	2.426449	0.010048	15.108081	0.022511	6.716101
454.279423	9.846749	2.427012	0.010048	15.111582	0.022510	6.717658
454.299425	9.846749	2.423144	0.010051	15.087499	0.022517	6.706952
454.319427	9.846669	2.432232	0.010044	15.144084	0.022500	6.732106
454.339429	9.846749	2.437497	0.010039	15.176867	0.022491	6.746679
454.359431	9.846669	2.428297	0.010047	15.119584	0.022507	6.721215
454.379433	9.846749	2.429304	0.010046	15.125856	0.022506	6.724003
454.399436	9.846749	2.428622	0.010047	15.121605	0.022507	6.722113
454.419437	9.846749	2.430963	0.010045	15.136186	0.022503	6.728595
454.439439	9.846749	2.439899	0.010037	15.191820	0.022486	6.753326
454.459441	9.846749	2.433943	0.010042	15.154736	0.022497	6.736841
454.479443	9.846749	2.433640	0.010042	15.152850	0.022498	6.736003
454.499445	9.846669	2.429645	0.010046	15.127975	0.022505	6.724945
454.519447	9.846749	2.427216	0.010048	15.112855	0.022509	6.718224
454.539449	9.846749	2.436168	0.010040	15.168591	0.022493	6.743000
454.559451	9.846669	2.441038	0.010036	15.198913	0.022484	6.756480
454.579453	9.846749	2.430108	0.010045	15.130861	0.022504	6.726228
454.599455	9.846749	2.425701	0.010049	15.103419	0.022512	6.714029
454.619457	9.846669	2.431966	0.010044	15.142427	0.022500	6.731370
454.639459	9.846749	2.431873	0.010044	15.141847	0.022501	6.731112
454.659461	9.846749	2.432735	0.010043	15.147218	0.022499	6.733499
454.679463	9.846749	2.429793	0.010046	15.128901	0.022505	6.725357
454.699465	9.846749	2.429197	0.010046	15.125186	0.022506	6.723705
454.719467	9.846749	2.435465	0.010041	15.164216	0.022494	6.741056
454.739470	9.846749	2.437017	0.010040	15.173880	0.022491	6.745352
454.759471	9.846749	2.430452	0.010045	15.133004	0.022503	6.727181
454.779473	9.846749	2.432107	0.010044	15.143309	0.022500	6.731762
454.799475	9.846749	2.423430	0.010051	15.089279	0.022516	6.707743
454.819477	9.846749	2.429941	0.010045	15.129818	0.022504	6.725764
454.839479	9.846669	2.431521	0.010044	15.139660	0.022501	6.730139
454.859481	9.846749	2.430408	0.010045	15.132728	0.022504	6.727058
454.879483	9.846749	2.424771	0.010050	15.097631	0.022514	6.711456
454.899485	9.846749	2.425753	0.010049	15.103742	0.022512	6.714172
454.919487	9.846669	2.432019	0.010044	15.142759	0.022500	6.731517
454.939489	9.846669	2.435890	0.010041	15.166864	0.022493	6.742232
454.959491	9.846749	2.428598	0.010047	15.121457	0.022507	6.722048
454.979493	9.846669	2.435193	0.010041	15.162522	0.022495	6.740302
454.999496	9.846749	2.429604	0.010046	15.127721	0.022505	6.724832
455.019497	9.846749	2.430318	0.010045	15.132167	0.022504	6.726808
455.039499	9.846669	2.431124	0.010044	15.137185	0.022502	6.729039
455.059501	9.846749	2.427530	0.010047	15.114807	0.022509	6.719091
455.079503	9.846669	2.436072	0.010040	15.167997	0.022493	6.742736
455.099505	9.846749	2.433430	0.010043	15.151546	0.022498	6.735423
455.119507	9.846669	2.426971	0.010048	15.111325	0.022510	6.717543
455.139509	9.846669	2.427515	0.010047	15.114714	0.022509	6.719050
455.159511	9.846749	2.427864	0.010047	15.116885	0.022508	6.720015
455.179513	9.846669	2.427650	0.010047	15.115555	0.022508	6.719424
455.199515	9.846749	2.429963	0.010045	15.129955	0.022504	6.725825
455.219517	9.846749	2.423452	0.010051	15.089418	0.022516	6.707805
455.239519	9.846669	2.427050	0.010048	15.111820	0.022509	6.717764
455.259521	9.846749	2.427614	0.010047	15.115330	0.022509	6.719324
455.279523	9.846749	2.424906	0.010050	15.098472	0.022514	6.711830
455.299525	9.846749	2.427978	0.010047	15.117600	0.022508	6.720333
455.319527	9.846749	2.428237	0.010047	15.119209	0.022508	6.721048
455.339530	9.846749	2.425181	0.010049	15.100180	0.022513	6.712589
455.359531	9.846669	2.422343	0.010052	15.082514	0.022518	6.704736
455.379533	9.846749	2.424193	0.010050	15.094034	0.022515	6.709857
455.399535	9.846749	2.424064	0.010050	15.093226	0.022515	6.709498
455.419537	9.846749	2.430306	0.010045	15.132090	0.022504	6.726774
455.439539	9.846749	2.426148	0.010049	15.106203	0.022511	6.715266
455.459541	9.846749	2.427207	0.010048	15.112798	0.022509	6.718198
455.479543	9.846749	2.431164	0.010044	15.137437	0.022502	6.729151
455.499545	9.846669	2.433511	0.010042	15.152050	0.022498	6.735647
455.519547	9.846749	2.423942	0.010050	15.092471	0.022515	6.709162
455.539549	9.846749	2.426692	0.010048	15.109592	0.022510	6.716773
455.559551	9.846749	2.418223	0.010055	15.056859	0.022526	6.693332
455.579553	9.846749	2.423932	0.010050	15.092405	0.022515	6.709133
455.599555	9.846749	2.424760	0.010050	15.097563	0.022514	6.711426
455.619557	9.846749	2.430496	0.010045	15.133275	0.022503	6.727301
455.639559	9.846669	2.437368	0.010039	15.176065	0.022491	6.746323
455.659561	9.846749	2.432960	0.010043	15.148617	0.022499	6.734121
455.679564	9.846669	2.437271	0.010039	15.175460	0.022491	6.746054
455.699565	9.846749	2.435676	0.010041	15.165530	0.022494	6.741640
455.719567	9.846749	2.434879	0.010041	15.160564	0.022495	6.739432
455.739569	9.846749	2.431917	0.010044	15.142126	0.022501	6.731236
455.759571	9.846749	2.428543	0.010047	15.121117	0.022507	6.721897
455.779573	9.846669	2.432645	0.010043	15.146654	0.022499	6.733249
455.799575	9.846749	2.435828	0.010041	15.166478	0.022494	6.742061
455.819577	9.846749	2.431028	0.010045	15.136588	0.022502	6.728774
455.839579	9.846749	2.432708	0.010043	15.147051	0.022499	6.733425
455.859581	9.846749	2.432335	0.010044	15.144724	0.022500	6.732391
455.879583	9.846669	2.431831	0.010044	15.141590	0.022501	6.730997
455.899585	9.846749	2.433257	0.010043	15.150465	0.022498	6.734943
455.919587	9.846749	2.433739	0.010042	15.153471	0.022497	6.736279
455.939590	9.846669	2.435362	0.010041	15.163576	0.022494	6.740771
455.959591	9.846749	2.436884	0.010040	15.173051	0.022492	6.744983
455.979593	9.846669	2.430131	0.010045	15.131003	0.022504	6.726291
455.999595	9.846749	2.428253	0.010047	15.119308	0.022507	6.721092
456.019598	9.846749	2.431846	0.010044	15.141680	0.022501	6.731037
456.039599	9.846669	2.432368	0.010043	15.144930	0.022500	6.732482
456.059601	9.846749	2.429413	0.010046	15.126533	0.022505	6.724304
456.079603	9.846669	2.429286	0.010046	15.125744	0.022505	6.723953
456.099605	9.846669	2.428207	0.010047	15.119023	0.022507	6.720966
456.119607	9.846749	2.427460	0.010048	15.114372	0.022509	6.718898
456.139609	9.846669	2.429180	0.010046	15.125084	0.022506	6.723660
456.159611	9.846749	2.432744	0.010043	15.147276	0.022499	6.733525
456.179613	9.846669	2.427872	0.010047	15.116937	0.022508	6.720038
456.199615	9.846749	2.428305	0.010047	15.119636	0.022507	6.721238
456.219617	9.846749	2.429869	0.010046	15.129372	0.022505	6.725566
456.239619	9.846669	2.432816	0.010043	15.147719	0.022499	6.733722
456.259621	9.846749	2.428212	0.010047	15.119053	0.022508	6.720979
456.279624	9.846669	2.432788	0.010043	15.147544	0.022499	6.733644
456.299625	9.846749	2.436969	0.010040	15.173579	0.022492	6.745218
456.319627	9.846749	2.428373	0.010047	15.120055	0.022507	6.721424
456.339629	9.846669	2.431246	0.010044	15.137943	0.022502	6.729376
456.359631	9.846749	2.428518	0.010047	15.120959	0.022507	6.721826
456.379633	9.846669	2.430375	0.010045	15.132520	0.022503	6.726965
456.399635	9.846749	2.435633	0.010041	15.165262	0.022494	6.741521
456.419637	9.846749	2.432697	0.010043	15.146977	0.022499	6.733392
456.439639	9.846749	2.439701	0.010037	15.190588	0.022487	6.752779
456.459641	9.846749	2.433978	0.010042	15.154955	0.022497	6.736939
456.479643	9.846749	2.438552	0.010038	15.183437	0.022489	6.749600
456.499645	9.846749	2.437333	0.010039	15.175846	0.022491	6.746225
456.519647	9.846669	2.440484	0.010037	15.195467	0.022485	6.754948
456.539649	9.846749	2.437580	0.010039	15.177384	0.022490	6.746909
456.559651	9.846669	2.439722	0.010037	15.190722	0.022486	6.752838
456.579653	9.846669	2.431201	0.010044	15.137664	0.022502	6.729252
456.599655	9.846749	2.432437	0.010043	15.145362	0.022500	6.732674
456.619658	9.846749	2.428760	0.010046	15.122467	0.022507	6.722497
456.639659	9.846669	2.434077	0.010042	15.155571	0.022497	6.737212
456.659661	9.846749	2.437851	0.010039	15.179071	0.022490	6.747659
456.679663	9.846749	2.428867	0.010046	15.123132	0.022506	6.722792
456.699665	9.846749	2.427513	0.010047	15.114703	0.022509	6.719045
456.719667	9.846669	2.428982	0.010046	15.123847	0.022506	6.723110
456.739669	9.846669	2.430794	0.010045	15.135132	0.022503	6.728126
456.759671	9.846749	2.428954	0.010046	15.123677	0.022506	6.723035
456.779673	9.846669	2.430914	0.010045	15.135876	0.022502	6.728457
456.799675	9.846749	2.433444	0.010043	15.151634	0.022498	6.735462
456.819677	9.846749	2.428333	0.010047	15.119806	0.022507	6.721314
456.839679	9.846749	2.432300	0.010044	15.144511	0.022500	6.732296
456.859681	9.846749	2.429266	0.010046	15.125615	0.022506	6.723896
456.879683	9.846669	2.435514	0.010041	15.164517	0.022494	6.741189
456.899685	9.846749	2.428791	0.010046	15.122662	0.022506	6.722583
456.919687	9.846749	2.427957	0.010047	15.117468	0.022508	6.720274
456.939689	9.846669	2.439956	0.010037	15.192179	0.022486	6.753486
456.959692	9.846749	2.430914	0.010045	15.135879	0.022503	6.728459
456.979693	9.846749	2.428812	0.010046	15.122790	0.022506	6.722640
456.999695	9.846749	2.430011	0.010045	15.130256	0.022504	6.725959
457.019697	9.846749	2.427885	0.010047	15.117019	0.022508	6.720075
457.039699	9.846749	2.426382	0.010048	15.107662	0.022511	6.715915
457.059701	9.846749	2.433012	0.010043	15.148940	0.022499	6.734265
457.079703	9.846749	2.432044	0.010044	15.142915	0.022501	6.731586
457.099705	9.846749	2.427817	0.010047	15.116598	0.022508	6.719887
457.119707	9.846749	2.428888	0.010046	15.123267	0.022506	6.722852
457.139709	9.846669	2.428619	0.010046	15.121591	0.022507	6.722107
457.159711	9.846749	2.426559	0.010048	15.108760	0.022511	6.716403
457.179713	9.846669	2.423011	0.010051	15.086670	0.022517	6.706583
457.199715	9.846749	2.424301	0.010050	15.094702	0.022515	6.710154
457.219718	9.846749	2.424352	0.010050	15.095020	0.022515	6.710295
457.239719	9.846669	2.432605	0.010043	15.146405	0.022499	6.733138
457.259721	9.846669	2.427557	0.010047	15.114974	0.022509	6.719166
457.279723	9.846749	2.431989	0.010044	15.142575	0.022501	6.731435
457.299726	9.846749	2.428545	0.010047	15.121126	0.022507	6.721900
457.319727	9.846749	2.422946	0.010051	15.086267	0.022517	6.706404
457.339729	9.846749	2.426822	0.010048	15.110402	0.022510	6.717133
457.359731	9.846749	2.421601	0.010052	15.077890	0.022520	6.702680
457.379733	9.846749	2.438426	0.010039	15.182654	0.022489	6.749252
457.399735	9.846669	2.433471	0.010042	15.151798	0.022498	6.735535
457.419737	9.846749	2.429011	0.010046	15.124030	0.022506	6.723191
457.439739	9.846749	2.437272	0.010039	15.175465	0.022491	6.746056
457.459741	9.846749	2.430916	0.010045	15.135890	0.022503	6.728463
457.479743	9.846669	2.426140	0.010049	15.106154	0.022511	6.715245
457.499745	9.846669	2.433928	0.010042	15.154648	0.022497	6.736802
457.519747	9.846749	2.437436	0.010039	15.176486	0.022491	6.746510
457.539749	9.846749	2.429934	0.010045	15.129777	0.022504	6.725746
457.559752	9.846749	2.434987	0.010041	15.161238	0.022495	6.739732
457.579753	9.846749	2.436733	0.010040	15.172112	0.022492	6.744565
457.599755	9.846749	2.436445	0.010040	15.170316	0.022493	6.743767
457.619757	9.846749	2.427029	0.010048	15.111689	0.022510	6.717705
457.639759	9.846669	2.431227	0.010044	15.137825	0.022502	6.729324
457.659761	9.846749	2.431568	0.010044	15.139953	0.022501	6.730269
457.679763	9.846749	2.435517	0.010041	15.164537	0.022494	6.741198
457.699765	9.846669	2.436902	0.010040	15.173163	0.022491	6.745033
457.719767	9.846749	2.436238	0.010040	15.169029	0.022493	6.743195
457.739769	9.846749	2.429722	0.010046	15.128454	0.022505	6.725158
457.759771	9.846749	2.424912	0.010050	15.098510	0.022514	6.711847
457.779773	9.846749	2.428254	0.010047	15.119319	0.022507	6.721097
457.799775	9.846749	2.421474	0.010052	15.077102	0.022520	6.702330
457.819777	9.846749	2.427624	0.010047	15.115396	0.022509	6.719353
457.839779	9.846749	2.430071	0.010045	15.130628	0.022504	6.726124
457.859781	9.846749	2.437623	0.010039	15.177653	0.022490	6.747029
457.879783	9.846749	2.428813	0.010046	15.122796	0.022506	6.722643
457.899786	9.846749	2.431766	0.010044	15.141182	0.022501	6.730816
457.919787	9.846669	2.427868	0.010047	15.116915	0.022508	6.720029
457.939789	9.846749	2.423485	0.010051	15.089621	0.022516	6.707895
457.959791	9.846749	2.426010	0.010049	15.105343	0.022512	6.714884
457.979793	9.846669	2.431275	0.010044	15.138124	0.022502	6.729457
457.999795	9.846669	2.429074	0.010046	15.124425	0.022506	6.723367
458.019797	9.846669	2.427013	0.010048	15.111590	0.022510	6.717662
458.039799	9.846669	2.420895	0.010053	15.073499	0.022521	6.700728
458.059801	9.846749	2.428111	0.010047	15.118429	0.022508	6.720702
458.079803	9.846749	2.428731	0.010046	15.122289	0.022507	6.722417
458.099805	9.846669	2.426590	0.010048	15.108954	0.022510	6.716490
458.119807	9.846749	2.427606	0.010047	15.115281	0.022509	6.719302
458.139809	9.846749	2.429957	0.010045	15.129922	0.022504	6.725810
458.159811	9.846749	2.425957	0.010049	15.105017	0.022512	6.714740
458.179813	9.846669	2.427972	0.010047	15.117559	0.022508	6.720315
458.199815	9.846749	2.408228	0.010063	14.994627	0.022544	6.665667
458.219817	9.846669	2.404276	0.010066	14.970019	0.022551	6.654728
458.239820	9.846749	2.410052	0.010062	15.005983	0.022541	6.670715
458.259821	9.846749	2.402673	0.010068	14.960037	0.022554	6.650290
458.279823	9.846749	2.398345	0.010071	14.933088	0.022562	6.638310
458.299825	9.846749	2.402771	0.010068	14.960648	0.022554	6.650562
458.319827	9.846749	2.402969	0.010068	14.961880	0.022554	6.651109
458.339829	9.846749	2.401407	0.010069	14.952158	0.022557	6.646788
458.359831	9.846749	2.401625	0.010069	14.953516	0.022556	6.647392
458.379833	9.846749	2.404363	0.010066	14.970563	0.022551	6.654970
458.399835	9.846749	2.403571	0.010067	14.965630	0.022553	6.652777
458.419837	9.846749	2.404170	0.010067	14.969362	0.022552	6.654435
458.439839	9.846749	2.404757	0.010066	14.973014	0.022550	6.656059
458.459841	9.846749	2.407070	0.010064	14.987419	0.022546	6.662463
458.479843	9.846749	2.407307	0.010064	14.988889	0.022546	6.663116
458.499846	9.846749	2.404748	0.010066	14.972959	0.022550	6.656035
458.519847	9.846749	2.409796	0.010062	15.004390	0.022541	6.670007
458.539849	9.846749	2.399544	0.010070	14.940553	0.022560	6.641629
458.559851	9.846669	2.405214	0.010066	14.975858	0.022549	6.657323
458.579853	9.846749	2.394054	0.010075	14.906371	0.022570	6.626434
458.599855	9.846749	2.402359	0.010068	14.958082	0.022555	6.649421
458.619857	9.846749	2.406082	0.010065	14.981262	0.022548	6.659726
458.639859	9.846749	2.405364	0.010066	14.976794	0.022549	6.657740
458.659861	9.846749	2.406900	0.010064	14.986357	0.022547	6.661991
458.679863	9.846749	2.402520	0.010068	14.959087	0.022555	6.649868
458.699865	9.846749	2.400118	0.010070	14.944129	0.022559	6.643219
458.719867	9.846749	2.399038	0.010071	14.937408	0.022561	6.640231
458.739869	9.846749	2.400642	0.010069	14.947395	0.022558	6.644670
458.759871	9.846749	2.407562	0.010064	14.990480	0.022545	6.663823
458.779873	9.846749	2.401360	0.010069	14.951865	0.022557	6.646658
458.799875	9.846749	2.403542	0.010067	14.965452	0.022553	6.652698
458.819877	9.846749	2.405211	0.010066	14.975844	0.022550	6.657317
458.839880	9.846749	2.408406	0.010063	14.995736	0.022544	6.666160
458.859881	9.846669	2.404113	0.010067	14.969006	0.022551	6.654277
458.879883	9.846749	2.404307	0.010066	14.970213	0.022551	6.654814
458.899885	9.846749	2.406060	0.010065	14.981125	0.022548	6.659665
458.919887	9.846749	2.408567	0.010063	14.996735	0.022543	6.666604
458.939889	9.846749	2.410117	0.010062	15.006385	0.022541	6.670894
458.959891	9.846749	2.402516	0.010068	14.959060	0.022555	6.649856
458.979893	9.846749	2.399009	0.010071	14.937227	0.022561	6.640150
458.999895	9.846749	2.403589	0.010067	14.965740	0.022553	6.652825
459.019897	9.846749	2.402751	0.010068	14.960522	0.022554	6.650506
459.039899	9.846669	2.401951	0.010068	14.955542	0.022555	6.648292
459.059901	9.846669	2.405644	0.010065	14.978538	0.022549	6.658515
459.079903	9.846749	2.403983	0.010067	14.968198	0.022552	6.653918
459.099905	9.846669	2.400776	0.010069	14.948227	0.022557	6.645040
459.119907	9.846749	2.406411	0.010065	14.983313	0.022547	6.660637
459.139909	9.846749	2.416441	0.010057	15.045766	0.022529	6.688400
459.159911	9.846749	2.405863	0.010065	14.979901	0.022548	6.659121
459.179914	9.846749	2.407853	0.010064	14.992292	0.022545	6.664629
459.199915	9.846669	2.406487	0.010065	14.983789	0.022547	6.660849
459.219917	9.846749	2.406281	0.010065	14.982505	0.022548	6.660278
459.239919	9.846749	2.414112	0.010058	15.031265	0.022533	6.681954
459.259921	9.846749	2.404084	0.010067	14.968825	0.022552	6.654197
459.279923	9.846749	2.402872	0.010068	14.961277	0.022554	6.650842
459.299925	9.846749	2.405043	0.010066	14.974793	0.022550	6.656850
459.319927	9.846669	2.403995	0.010067	14.968272	0.022552	6.653951
459.339929	9.846749	2.406508	0.010065	14.983915	0.022547	6.660905
459.359931	9.846749	2.403608	0.010067	14.965857	0.022553	6.652878
459.379933	9.846669	2.409151	0.010062	15.000376	0.022542	6.668223
459.399935	9.846669	2.405444	0.010065	14.977292	0.022549	6.657961
459.419937	9.846749	2.394481	0.010075	14.909035	0.022569	6.627618
459.439939	9.846749	2.403218	0.010067	14.963432	0.022553	6.651799
459.459941	9.846669	2.396867	0.010072	14.923886	0.022565	6.634220
459.479943	9.846749	2.397396	0.010072	14.927183	0.022564	6.635685
459.499945	9.846749	2.401935	0.010068	14.955446	0.022556	6.648250
459.519948	9.846749	2.396269	0.010073	14.920163	0.022566	6.632565
459.539949	9.846749	2.393582	0.010075	14.903436	0.022571	6.625129
459.559951	9.846669	2.407457	0.010064	14.989825	0.022545	6.663532
459.579953	9.846749	2.401620	0.010069	14.953483	0.022556	6.647377
459.599955	9.846669	2.400331	0.010070	14.945459	0.022558	6.643810
459.619957	9.846749	2.404386	0.010066	14.970703	0.022551	6.655032
459.639959	9.846749	2.404600	0.010066	14.972039	0.022551	6.655626
459.659961	9.846749	2.412920	0.010059	15.023841	0.022536	6.678653
459.679963	9.846749	2.397144	0.010072	14.925614	0.022564	6.634988
459.699965	9.846749	2.402194	0.010068	14.957053	0.022555	6.648964
459.719967	9.846749	2.403744	0.010067	14.966709	0.022552	6.653256
459.739969	9.846749	2.395503	0.010074	14.915397	0.022567	6.630446
459.759971	9.846749	2.394323	0.010075	14.908049	0.022570	6.627180
459.779974	9.846749	2.395771	0.010073	14.917061	0.022567	6.631186
459.799975	9.846749	2.393279	0.010076	14.901547	0.022571	6.624290
459.819977	9.846749	2.401313	0.010069	14.951572	0.022557	6.646527
459.839979	9.846749	2.401644	0.010069	14.953631	0.022556	6.647443
459.859981	9.846749	2.405432	0.010066	14.977216	0.022549	6.657927
459.879983	9.846669	2.395741	0.010073	14.916878	0.022567	6.631105
459.899985	9.846669	2.398730	0.010071	14.935486	0.022561	6.639376
459.919987	9.846749	2.398403	0.010071	14.933449	0.022562	6.638471
459.939989	9.846749	2.398116	0.010072	14.931667	0.022563	6.637679
459.959991	9.846749	2.398926	0.010071	14.936710	0.022561	6.639920
459.979993	9.846669	2.403509	0.010067	14.965247	0.022552	6.652606
459.999995	9.846669	2.395727	0.010073	14.916790	0.022567	6.631066
460.019997	9.846749	2.395951	0.010073	14.918184	0.022567	6.631685
460.039999	9.846749	2.397364	0.010072	14.926980	0.022564	6.635595
460.060001	9.846669	2.391061	0.010077	14.887736	0.022575	6.618150
460.080003	9.846749	2.398524	0.010071	14.934207	0.022562	6.638808
460.100005	9.846669	2.401716	0.010069	14.954083	0.022556	6.647643
460.120008	9.846749	2.399781	0.010070	14.942029	0.022560	6.642285
460.140009	9.846669	2.397991	0.010072	14.930884	0.022563	6.637331
460.160011	9.846669	2.395627	0.010074	14.916166	0.022567	6.630788
460.180013	9.846749	2.401489	0.010069	14.952665	0.022556	6.647013
460.200015	9.846749	2.399227	0.010071	14.938579	0.022561	6.640752
460.220017	9.846669	2.398399	0.010071	14.933424	0.022562	6.638460
460.240019	9.846749	2.397587	0.010072	14.928368	0.022564	6.636212
460.260021	9.846669	2.402003	0.010068	14.955865	0.022555	6.648436
460.280023	9.846749	2.400680	0.010069	14.947627	0.022558	6.644774
460.300025	9.846749	2.405252	0.010066	14.976099	0.022550	6.657430
460.320027	9.846749	2.405967	0.010065	14.980550	0.022548	6.659409
460.340029	9.846749	2.397487	0.010072	14.927747	0.022564	6.635936
460.360031	9.846749	2.401568	0.010069	14.953160	0.022556	6.647233
460.380033	9.846749	2.401798	0.010069	14.954592	0.022556	6.647870
460.400035	9.846669	2.398151	0.010071	14.931880	0.022562	6.637774
460.420037	9.846669	2.406609	0.010065	14.984547	0.022547	6.661186
460.440039	9.846749	2.398418	0.010071	14.933542	0.022562	6.638512
460.460042	9.846669	2.398476	0.010071	14.933909	0.022562	6.638676
460.480043	9.846749	2.402984	0.010068	14.961973	0.022554	6.651151
460.500045	9.846749	2.402581	0.010068	14.959465	0.022554	6.650036
460.520047	9.846749	2.402942	0.010068	14.961713	0.022554	6.651035
460.540049	9.846749	2.398934	0.010071	14.936756	0.022561	6.639941
460.560051	9.846749	2.406771	0.010064	14.985552	0.022547	6.661633
460.580053	9.846749	2.403199	0.010067	14.963314	0.022553	6.651747
460.600055	9.846749	2.401440	0.010069	14.952363	0.022556	6.646879
460.620057	9.846669	2.404171	0.010067	14.969367	0.022551	6.654438
460.640059	9.846749	2.398972	0.010071	14.936994	0.022561	6.640047
460.660061	9.846669	2.401419	0.010069	14.952229	0.022556	6.646820
460.680063	9.846749	2.397670	0.010072	14.928888	0.022563	6.636444
460.700065	9.846669	2.405728	0.010065	14.979058	0.022548	6.658746
460.720068	9.846669	2.407852	0.010063	14.992284	0.022545	6.664625
460.740069	9.846749	2.397490	0.010072	14.927768	0.022564	6.635946
460.760071	9.846669	2.402118	0.010068	14.956582	0.022555	6.648755
460.780073	9.846669	2.401944	0.010068	14.955501	0.022555	6.648274
460.800076	9.846749	2.403681	0.010067	14.966315	0.022552	6.653081
460.820077	9.846669	2.399442	0.010070	14.939924	0.022560	6.641349
460.840079	9.846749	2.396187	0.010073	14.919657	0.022566	6.632340
460.860081	9.846749	2.395006	0.010074	14.912303	0.022568	6.629071
460.880083	9.846749	2.390496	0.010078	14.884221	0.022577	6.616587
460.900085	9.846749	2.406786	0.010064	14.985645	0.022547	6.661674
460.920087	9.846749	2.394384	0.010075	14.908427	0.022569	6.627348
460.940089	9.846749	2.397950	0.010072	14.930632	0.022563	6.637219
460.960091	9.846749	2.397048	0.010072	14.925014	0.022565	6.634722
460.980093	9.846749	2.398141	0.010072	14.931817	0.022563	6.637746
461.000095	9.846749	2.397338	0.010072	14.926818	0.022564	6.635524
461.020097	9.846669	2.403423	0.010067	14.964710	0.022553	6.652368
461.040099	9.846749	2.405229	0.010066	14.975951	0.022550	6.657365
461.060102	9.846749	2.396227	0.010073	14.919903	0.022566	6.632449
461.080103	9.846749	2.394268	0.010075	14.907704	0.022570	6.627027
461.100105	9.846749	2.407442	0.010064	14.989735	0.022546	6.663492
461.120107	9.846749	2.405424	0.010066	14.977169	0.022549	6.657906
461.140109	9.846749	2.404042	0.010067	14.968565	0.022552	6.654081
461.160111	9.846669	2.403703	0.010067	14.966454	0.022552	6.653143
461.180113	9.846669	2.399724	0.010070	14.941678	0.022559	6.642129
461.200115	9.846749	2.400595	0.010070	14.947099	0.022558	6.644539
461.220117	9.846749	2.401056	0.010069	14.949973	0.022557	6.645817
461.240119	9.846749	2.402508	0.010068	14.959013	0.022555	6.649835
461.260121	9.846749	2.398740	0.010071	14.935552	0.022561	6.639406
461.280123	9.846749	2.403108	0.010067	14.962747	0.022553	6.651495
461.300125	9.846749	2.399055	0.010071	14.937512	0.022561	6.640277
461.320127	9.846749	2.405547	0.010065	14.977930	0.022549	6.658245
461.340129	9.846749	2.400764	0.010069	14.948150	0.022558	6.645006
461.360131	9.846749	2.401540	0.010069	14.952982	0.022556	6.647154
461.380133	9.846749	2.400725	0.010069	14.947912	0.022558	6.644900
461.400136	9.846749	2.400230	0.010070	14.944827	0.022559	6.643529
461.420137	9.846669	2.396442	0.010073	14.921242	0.022565	6.633045
461.440139	9.846749	2.400836	0.010069	14.948599	0.022558	6.645206
461.460141	9.846669	2.400233	0.010070	14.944846	0.022558	6.643537
461.480143	9.846669	2.393713	0.010075	14.904249	0.022570	6.625491
461.500145	9.846749	2.399292	0.010071	14.938985	0.022560	6.640932
461.520147	9.846669	2.396597	0.010073	14.922208	0.022565	6.633474
461.540149	9.846749	2.393457	0.010075	14.902659	0.022571	6.624784
461.560151	9.846749	2.397442	0.010072	14.927470	0.022564	6.635813
461.580153	9.846749	2.399217	0.010071	14.938519	0.022561	6.640725
461.600155	9.846749	2.393672	0.010075	14.903997	0.022571	6.625379
461.620157	9.846749	2.400453	0.010070	14.946215	0.022558	6.644146
461.640159	9.846749	2.401781	0.010069	14.954485	0.022556	6.647822
461.660161	9.846749	2.404134	0.010067	14.969134	0.022552	6.654334
461.680163	9.846669	2.398107	0.010071	14.931607	0.022562	6.637652
461.700165	9.846749	2.394820	0.010074	14.911143	0.022569	6.628555
461.720167	9.846669	2.401668	0.010069	14.953779	0.022556	6.647508
461.740170	9.846669	2.392388	0.010076	14.895998	0.022573	6.621823
461.760171	9.846669	2.392903	0.010076	14.899209	0.022572	6.623250
461.780173	9.846749	2.396380	0.010073	14.920856	0.022566	6.632873
461.800175	9.846749	2.402612	0.010068	14.959659	0.022554	6.650122
461.820177	9.846669	2.399168	0.010071	14.938215	0.022560	6.640590
461.840179	9.846749	2.393284	0.010076	14.901577	0.022571	6.624303
461.860181	9.846669	2.398229	0.010071	14.932368	0.022562	6.637990
461.880183	9.846669	2.395912	0.010073	14.917943	0.022566	6.631578
461.900185	9.846749	2.400164	0.010070	14.944416	0.022559	6.643346
461.920187	9.846749	2.395751	0.010074	14.916938	0.022567	6.631131
461.940189	9.846749	2.396490	0.010073	14.921540	0.022566	6.633177
461.960191	9.846749	2.398980	0.010071	14.937046	0.022561	6.640070
461.980193	9.846749	2.404659	0.010066	14.972403	0.022551	6.655788
462.000196	9.846749	2.402907	0.010068	14.961494	0.022554	6.650938
462.020197	9.846749	2.404938	0.010066	14.974139	0.022550	6.656559
462.040199	9.846749	2.402150	0.010068	14.956779	0.022555	6.648842
462.060201	9.846749	2.408131	0.010063	14.994025	0.022544	6.665399
462.080204	9.846669	2.401976	0.010068	14.955701	0.022555	6.648363
462.100205	9.846749	2.402542	0.010068	14.959221	0.022554	6.649928
462.120207	9.846669	2.403221	0.010067	14.963454	0.022553	6.651809
462.140209	9.846669	2.395411	0.010074	14.914819	0.022567	6.630189
462.160211	9.846749	2.405580	0.010065	14.978136	0.022549	6.658336
462.180213	9.846749	2.403891	0.010067	14.967620	0.022552	6.653661
462.200215	9.846749	2.403890	0.010067	14.967615	0.022552	6.653659
462.220217	9.846669	2.404517	0.010066	14.971522	0.022551	6.655396
462.240219	9.846749	2.401683	0.010069	14.953872	0.022556	6.647550
462.260221	9.846749	2.400728	0.010069	14.947931	0.022558	6.644909
462.280223	9.846669	2.398371	0.010071	14.933252	0.022562	6.638383
462.300225	9.846749	2.399145	0.010071	14.938073	0.022561	6.640527
462.320227	9.846749	2.401427	0.010069	14.952281	0.022557	6.646843
462.340230	9.846749	2.399925	0.010070	14.942930	0.022559	6.642685
462.360231	9.846749	2.398320	0.010071	14.932937	0.022562	6.638243
462.380233	9.846669	2.405955	0.010065	14.980474	0.022548	6.659375
462.400235	9.846749	2.407277	0.010064	14.988703	0.022546	6.663033
462.420237	9.846669	2.397765	0.010072	14.929482	0.022563	6.636708
462.440239	9.846749	2.400457	0.010070	14.946242	0.022558	6.644158
462.460241	9.846749	2.404072	0.010067	14.968751	0.022552	6.654164
462.480243	9.846669	2.395477	0.010074	14.915233	0.022567	6.630373
462.500245	9.846749	2.398885	0.010071	14.936455	0.022561	6.639807
462.520247	9.846749	2.401813	0.010069	14.954685	0.022556	6.647911
462.540249	9.846669	2.398971	0.010071	14.936989	0.022561	6.640045
462.560251	9.846749	2.402025	0.010068	14.956005	0.022555	6.648498
462.580253	9.846749	2.400212	0.010070	14.944717	0.022559	6.643480
462.600255	9.846669	2.390974	0.010077	14.887196	0.022575	6.617910
462.620257	9.846669	2.400155	0.010070	14.944359	0.022559	6.643321
462.640259	9.846749	2.405523	0.010065	14.977785	0.022549	6.658180
462.660261	9.846749	2.401650	0.010069	14.953669	0.022556	6.647460
462.680264	9.846749	2.404266	0.010067	14.969958	0.022551	6.654701
462.700265	9.846749	2.404959	0.010066	14.974270	0.022550	6.656618
462.720267	9.846749	2.406735	0.010065	14.985333	0.022547	6.661535
462.740269	9.846749	2.404664	0.010066	14.972433	0.022551	6.655801
462.760271	9.846749	2.403528	0.010067	14.965365	0.022553	6.652659
462.780273	9.846749	2.407763	0.010064	14.991731	0.022545	6.664379
462.800275	9.846749	2.404948	0.010066	14.974204	0.022550	6.656588
462.820277	9.846749	2.406339	0.010065	14.982866	0.022548	6.660439
462.840279	9.846749	2.399911	0.010070	14.942842	0.022559	6.642647
462.860281	9.846749	2.398824	0.010071	14.936074	0.022561	6.639638
462.880283	9.846749	2.399132	0.010071	14.937994	0.022561	6.640491
462.900285	9.846749	2.406105	0.010065	14.981407	0.022548	6.659790
462.920287	9.846749	2.404728	0.010066	14.972836	0.022550	6.655980
462.940289	9.846669	2.401569	0.010069	14.953163	0.022556	6.647235
462.960291	9.846749	2.403823	0.010067	14.967199	0.022552	6.653474
462.980293	9.846669	2.404101	0.010067	14.968932	0.022551	6.654244
463.000295	9.846749	2.403688	0.010067	14.966358	0.022552	6.653100
463.020298	9.846669	2.406390	0.010065	14.983184	0.022547	6.660580
463.040299	9.846669	2.396495	0.010073	14.921573	0.022565	6.633192
463.060301	9.846749	2.404491	0.010066	14.971360	0.022551	6.655324
463.080303	9.846669	2.398526	0.010071	14.934218	0.022562	6.638813
463.100305	9.846749	2.400336	0.010070	14.945486	0.022559	6.643822
463.120307	9.846749	2.402518	0.010068	14.959073	0.022555	6.649862
463.140309	9.846749	2.399347	0.010071	14.939327	0.022560	6.641084
463.160311	9.846749	2.402356	0.010068	14.958066	0.022555	6.649414
463.180313	9.846749	2.404063	0.010067	14.968694	0.022552	6.654139
463.200315	9.846749	2.404268	0.010067	14.969972	0.022551	6.654707
463.220317	9.846669	2.403932	0.010067	14.967875	0.022552	6.653775
463.240319	9.846749	2.401070	0.010069	14.950056	0.022557	6.645853
463.260321	9.846749	2.396652	0.010073	14.922550	0.022565	6.633626
463.280324	9.846749	2.399519	0.010070	14.940400	0.022560	6.641561
463.300325	9.846749	2.400814	0.010069	14.948462	0.022558	6.645145
463.320327	9.846749	2.405009	0.010066	14.974585	0.022550	6.656757
463.340329	9.846749	2.397907	0.010072	14.930366	0.022563	6.637101
463.360331	9.846669	2.400007	0.010070	14.943436	0.022559	6.642911
463.380333	9.846749	2.404116	0.010067	14.969022	0.022552	6.654285
463.400335	9.846749	2.400730	0.010069	14.947942	0.022558	6.644914
463.420337	9.846749	2.402605	0.010068	14.959613	0.022554	6.650102
463.440339	9.846669	2.401151	0.010069	14.950559	0.022557	6.646077
463.460341	9.846669	2.404568	0.010066	14.971839	0.022551	6.655537
463.480343	9.846749	2.394140	0.010075	14.906910	0.022570	6.626674
463.500345	9.846669	2.401389	0.010069	14.952046	0.022556	6.646738
463.520347	9.846749	2.398167	0.010072	14.931982	0.022562	6.637819
463.540349	9.846749	2.404238	0.010067	14.969786	0.022551	6.654624
463.560351	9.846749	2.405252	0.010066	14.976096	0.022550	6.657429
463.580353	9.846749	2.405593	0.010065	14.978221	0.022549	6.658374
463.600355	9.846669	2.402733	0.010068	14.960412	0.022554	6.650457
463.620358	9.846749	2.397135	0.010072	14.925556	0.022564	6.634962
463.640359	9.846749	2.399835	0.010070	14.942371	0.022559	6.642437
463.660361	9.846669	2.399479	0.010070	14.940151	0.022560	6.641450
463.680363	9.846749	2.399103	0.010071	14.937810	0.022561	6.640410
463.700365	9.846749	2.400521	0.010070	14.946636	0.022558	6.644333
463.720367	9.846749	2.408587	0.010063	14.996864	0.022543	6.666661
463.740369	9.846669	2.405968	0.010065	14.980556	0.022548	6.659412
463.760371	9.846749	2.394834	0.010074	14.911230	0.022569	6.628594
463.780373	9.846749	2.399613	0.010070	14.940989	0.022560	6.641823
463.800375	9.846749	2.401895	0.010068	14.955197	0.022556	6.648139
463.820377	9.846749	2.395145	0.010074	14.913169	0.022568	6.629456
463.840379	9.846669	2.404119	0.010067	14.969041	0.022551	6.654293
463.860381	9.846749	2.400480	0.010070	14.946384	0.022558	6.644221
463.880383	9.846749	2.395441	0.010074	14.915008	0.022567	6.630273
463.900385	9.846669	2.396615	0.010073	14.922318	0.022565	6.633523
463.920387	9.846749	2.396306	0.010073	14.920396	0.022566	6.632668
463.940389	9.846749	2.396256	0.010073	14.920087	0.022566	6.632531
463.960392	9.846749	2.401168	0.010069	14.950669	0.022557	6.646126
463.980393	9.846669	2.405696	0.010065	14.978864	0.022548	6.658660
464.000395	9.846749	2.400535	0.010070	14.946727	0.022558	6.644373
464.020397	9.846749	2.397389	0.010072	14.927136	0.022564	6.635665
464.040399	9.846749	2.408374	0.010063	14.995533	0.022544	6.666070
464.060401	9.846749	2.403965	0.010067	14.968080	0.022552	6.653866
464.080403	9.846669	2.399473	0.010070	14.940112	0.022560	6.641433
464.100405	9.846669	2.403830	0.010067	14.967243	0.022552	6.653494
464.120407	9.846749	2.404151	0.010067	14.969244	0.022552	6.654383
464.140409	9.846749	2.405447	0.010066	14.977312	0.022549	6.657970
464.160411	9.846749	2.400774	0.010069	14.948213	0.022558	6.645034
464.180413	9.846749	2.406600	0.010065	14.984487	0.022547	6.661159
464.200415	9.846669	2.402295	0.010068	14.957685	0.022555	6.649245
464.220417	9.846749	2.403576	0.010067	14.965663	0.022553	6.652791
464.240419	9.846669	2.406274	0.010065	14.982461	0.022547	6.660259
464.260421	9.846749	2.394796	0.010074	14.910992	0.022569	6.628488
464.280423	9.846669	2.399765	0.010070	14.941933	0.022559	6.642242
464.300426	9.846669	2.399814	0.010070	14.942237	0.022559	6.642378
464.320427	9.846669	2.405181	0.010066	14.975655	0.022549	6.657233
464.340429	9.846669	2.398080	0.010071	14.931440	0.022562	6.637578
464.360431	9.846749	2.401058	0.010069	14.949982	0.022557	6.645820
464.380433	9.846669	2.399216	0.010071	14.938511	0.022560	6.640721
464.400435	9.846749	2.402712	0.010068	14.960281	0.022554	6.650399
464.420437	9.846749	2.395754	0.010074	14.916957	0.022567	6.631140
464.440439	9.846749	2.403207	0.010067	14.963363	0.022553	6.651769
464.460441	9.846749	2.406678	0.010065	14.984977	0.022547	6.661377
464.480443	9.846669	2.397910	0.010072	14.930380	0.022563	6.637107
464.500445	9.846749	2.399051	0.010071	14.937487	0.022561	6.640266
464.520447	9.846749	2.399513	0.010070	14.940364	0.022560	6.641545
464.540449	9.846749	2.396627	0.010073	14.922394	0.022565	6.633557
464.560452	9.846749	2.402934	0.010068	14.961661	0.022554	6.651012
464.580453	9.846749	2.403367	0.010067	14.964360	0.022553	6.652212
464.600455	9.846749	2.408266	0.010063	14.994865	0.022544	6.665773
464.620457	9.846669	2.403628	0.010067	14.965983	0.022552	6.652934
464.640459	9.846749	2.395821	0.010073	14.917374	0.022567	6.631325
464.660461	9.846669	2.401944	0.010068	14.955498	0.022555	6.648273
464.680463	9.846749	2.411137	0.010061	15.012737	0.022539	6.673717
464.700465	9.846669	2.407572	0.010064	14.990543	0.022545	6.663851
464.720467	9.846749	2.405889	0.010065	14.980060	0.022548	6.659191
464.740469	9.846749	2.403777	0.010067	14.966914	0.022552	6.653347
464.760471	9.846749	2.407304	0.010064	14.988875	0.022546	6.663110
464.780473	9.846749	2.409558	0.010062	15.002909	0.022542	6.669348
464.800475	9.846749	2.408237	0.010063	14.994679	0.022544	6.665690
464.820477	9.846669	2.400771	0.010069	14.948197	0.022558	6.645027
464.840479	9.846749	2.404774	0.010066	14.973120	0.022550	6.656106
464.860481	9.846669	2.406881	0.010064	14.986242	0.022546	6.661939
464.880483	9.846669	2.402155	0.010068	14.956812	0.022555	6.648857
464.900486	9.846749	2.402279	0.010068	14.957587	0.022555	6.649201
464.920487	9.846749	2.401271	0.010069	14.951309	0.022557	6.646411
464.940489	9.846749	2.405328	0.010066	14.976572	0.022549	6.657641
464.960491	9.846749	2.406003	0.010065	14.980775	0.022548	6.659509
464.980493	9.846749	2.408341	0.010063	14.995331	0.022544	6.665980
465.000495	9.846749	2.400523	0.010070	14.946650	0.022558	6.644339
465.020497	9.846669	2.396882	0.010072	14.923982	0.022565	6.634263
465.040499	9.846749	2.400273	0.010070	14.945098	0.022559	6.643649
465.060501	9.846749	2.411112	0.010061	15.012586	0.022539	6.673650
465.080503	9.846749	2.409130	0.010063	15.000242	0.022542	6.668163
465.100505	9.846749	2.405040	0.010066	14.974774	0.022550	6.656841
465.120507	9.846669	2.410204	0.010062	15.006927	0.022540	6.671135
465.140509	9.846749	2.411172	0.010061	15.012959	0.022539	6.673816
465.160511	9.846749	2.405957	0.010065	14.980487	0.022548	6.659381
465.180513	9.846749	2.406385	0.010065	14.983148	0.022547	6.660564
465.200515	9.846749	2.404776	0.010066	14.973134	0.022550	6.656112
465.220517	9.846669	2.399576	0.010070	14.940756	0.022560	6.641719
465.240520	9.846749	2.401197	0.010069	14.950847	0.022557	6.646205
465.260521	9.846669	2.401521	0.010069	14.952867	0.022556	6.647103
465.280523	9.846749	2.404263	0.010067	14.969939	0.022551	6.654692
465.300525	9.846749	2.403782	0.010067	14.966941	0.022552	6.653360
465.320527	9.846749	2.397325	0.010072	14.926739	0.022564	6.635488
465.340529	9.846749	2.402619	0.010068	14.959703	0.022554	6.650142
465.360531	9.846669	2.397276	0.010072	14.926435	0.022564	6.635353
465.380533	9.846749	2.396100	0.010073	14.919109	0.022566	6.632096
465.400535	9.846749	2.397191	0.010072	14.925907	0.022564	6.635118
465.420537	9.846749	2.390245	0.010078	14.882655	0.022577	6.615891
465.440539	9.846669	2.389728	0.010078	14.879438	0.022578	6.614461
465.460541	9.846749	2.396370	0.010073	14.920796	0.022566	6.632846
465.480543	9.846749	2.399866	0.010070	14.942563	0.022559	6.642522
465.500546	9.846749	2.394807	0.010074	14.911063	0.022569	6.628520
465.520547	9.846669	2.393639	0.010075	14.903792	0.022571	6.625287
465.540549	9.846749	2.395377	0.010074	14.914611	0.022568	6.630097
465.560551	9.846669	2.397645	0.010072	14.928729	0.022563	6.636373
465.580554	9.846749	2.401090	0.010069	14.950184	0.022557	6.645910
465.600555	9.846669	2.400281	0.010070	14.945144	0.022558	6.643670
465.620557	9.846669	2.396430	0.010073	14.921165	0.022565	6.633010
465.640559	9.846749	2.398692	0.010071	14.935250	0.022562	6.639272
465.660561	9.846669	2.404861	0.010066	14.973660	0.022550	6.656346
465.680563	9.846669	2.396119	0.010073	14.919230	0.022566	6.632150
465.700565	9.846749	2.396468	0.010073	14.921403	0.022566	6.633116
465.720567	9.846669	2.400684	0.010069	14.947652	0.022558	6.644785
465.740569	9.846749	2.397363	0.010072	14.926977	0.022564	6.635594
465.760571	9.846749	2.401419	0.010069	14.952232	0.022557	6.646821
465.780573	9.846749	2.401160	0.010069	14.950620	0.022557	6.646104
465.800575	9.846749	2.398050	0.010072	14.931253	0.022563	6.637495
465.820577	9.846669	2.394980	0.010074	14.912136	0.022568	6.628997
465.840580	9.846749	2.394594	0.010074	14.909736	0.022569	6.627930
465.860581	9.846749	2.395221	0.010074	14.913637	0.022568	6.629664
465.880583	9.846749	2.401094	0.010069	14.950206	0.022557	6.645920
465.900585	9.846749	2.395185	0.010074	14.913415	0.022568	6.629565
465.920587	9.846749	2.399460	0.010070	14.940033	0.022560	6.641398
465.940589	9.846749	2.393676	0.010075	14.904017	0.022571	6.625387
465.960591	9.846749	2.398927	0.010071	14.936715	0.022561	6.639923
465.980593	9.846749	2.398554	0.010071	14.934391	0.022562	6.638890
466.000595	9.846749	2.391247	0.010077	14.888894	0.022575	6.618665
466.020597	9.846749	2.396973	0.010073	14.924546	0.022565	6.634513
466.040599	9.846749	2.404742	0.010066	14.972920	0.022550	6.656018
466.060601	9.846749	2.398408	0.010071	14.933482	0.022562	6.638486
466.080603	9.846669	2.404263	0.010066	14.969936	0.022551	6.654691
466.100605	9.846749	2.399456	0.010070	14.940008	0.022560	6.641387
466.120607	9.846669	2.404407	0.010066	14.970837	0.022551	6.655091
466.140609	9.846749	2.405010	0.010066	14.974590	0.022550	6.656760
466.160611	9.846749	2.401006	0.010069	14.949661	0.022557	6.645678
466.180614	9.846669	2.394070	0.010075	14.906475	0.022570	6.626480
466.200615	9.846749	2.398811	0.010071	14.935995	0.022561	6.639603
466.220617	9.846749	2.399960	0.010070	14.943149	0.022559	6.642783
466.240619	9.846749	2.400660	0.010069	14.947507	0.022558	6.644720
466.260621	9.846749	2.396323	0.010073	14.920503	0.022566	6.632716
466.280623	9.846749	2.398804	0.010071	14.935949	0.022561	6.639582
466.300625	9.846749	2.393821	0.010075	14.904923	0.022570	6.625790
466.320627	9.846669	2.395820	0.010073	14.917371	0.022567	6.631324
466.340629	9.846749	2.399820	0.010070	14.942272	0.022559	6.642393
466.360631	9.846749	2.394845	0.010074	14.911296	0.022569	6.628623
466.380633	9.846749	2.395272	0.010074	14.913957	0.022568	6.629806
466.400635	9.846749	2.392535	0.010076	14.896918	0.022573	6.622232
466.420637	9.846749	2.399975	0.010070	14.943242	0.022559	6.642824
466.440639	9.846749	2.399228	0.010071	14.938590	0.022561	6.640757
466.460641	9.846669	2.394810	0.010074	14.911080	0.022568	6.628527
466.480643	9.846669	2.394196	0.010075	14.907255	0.022570	6.626827
466.500645	9.846749	2.397601	0.010072	14.928456	0.022564	6.636251
466.520648	9.846669	2.401092	0.010069	14.950192	0.022557	6.645914
466.540649	9.846749	2.393539	0.010075	14.903168	0.022571	6.625010
466.560651	9.846749	2.395646	0.010074	14.916284	0.022567	6.630841
466.580653	9.846749	2.392193	0.010076	14.894785	0.022573	6.621284
466.600655	9.846749	2.397998	0.010072	14.930930	0.022563	6.637351
466.620657	9.846749	2.401767	0.010069	14.954400	0.022556	6.647785
466.640659	9.846669	2.398218	0.010071	14.932302	0.022562	6.637961
466.660661	9.846749	2.400487	0.010070	14.946428	0.022558	6.644241
466.680663	9.846749	2.395987	0.010073	14.918411	0.022566	6.631786
466.700665	9.846749	2.395400	0.010074	14.914754	0.022568	6.630160
466.720667	9.846749	2.396380	0.010073	14.920856	0.022566	6.632873
466.740669	9.846749	2.399366	0.010071	14.939450	0.022560	6.641139
466.760671	9.846669	2.393565	0.010075	14.903329	0.022571	6.625082
466.780674	9.846749	2.405398	0.010066	14.977008	0.022549	6.657835
466.800675	9.846749	2.397302	0.010072	14.926594	0.022564	6.635424
466.820677	9.846749	2.394975	0.010074	14.912106	0.022568	6.628983
466.840679	9.846749	2.398938	0.010071	14.936781	0.022561	6.639952
466.860681	9.846669	2.401739	0.010069	14.954225	0.022556	6.647707
466.880683	9.846749	2.408596	0.010063	14.996916	0.022543	6.666684
466.900685	9.846669	2.401211	0.010069	14.950934	0.022557	6.646244
466.920687	9.846749	2.393515	0.010075	14.903015	0.022571	6.624942
466.940689	9.846749	2.401534	0.010069	14.952947	0.022556	6.647138
466.960691	9.846669	2.403500	0.010067	14.965189	0.022553	6.652581
466.980693	9.846749	2.394033	0.010075	14.906242	0.022570	6.626377
467.000695	9.846669	2.401137	0.010069	14.950474	0.022557	6.646039
467.020697	9.846749	2.394342	0.010075	14.908164	0.022569	6.627231
467.040699	9.846749	2.396533	0.010073	14.921811	0.022565	6.633298
467.060701	9.846669	2.397240	0.010072	14.926211	0.022564	6.635253
467.080703	9.846749	2.399682	0.010070	14.941416	0.022560	6.642012
467.100705	9.846669	2.396094	0.010073	14.919076	0.022566	6.632082
467.120708	9.846749	2.400012	0.010070	14.943469	0.022559	6.642925
467.140709	9.846749	2.402195	0.010068	14.957064	0.022555	6.648969
467.160711	9.846749	2.397783	0.010072	14.929592	0.022563	6.636756
467.180713	9.846749	2.402361	0.010068	14.958093	0.022555	6.649426
467.200715	9.846669	2.402932	0.010068	14.961652	0.022554	6.651008
467.220717	9.846749	2.404270	0.010067	14.969980	0.022551	6.654711
467.240719	9.846749	2.401924	0.010068	14.955375	0.022556	6.648218
467.260721	9.846669	2.398315	0.010071	14.932902	0.022562	6.638228
467.280723	9.846749	2.397888	0.010072	14.930243	0.022563	6.637046
467.300725	9.846749	2.399551	0.010070	14.940600	0.022560	6.641650
467.320727	9.846749	2.399943	0.010070	14.943042	0.022559	6.642735
467.340729	9.846669	2.402477	0.010068	14.958816	0.022554	6.649748
467.360731	9.846749	2.399463	0.010070	14.940050	0.022560	6.641405
467.380733	9.846749	2.396727	0.010073	14.923016	0.022565	6.633833
467.400735	9.846669	2.395569	0.010074	14.915805	0.022567	6.630628
467.420737	9.846749	2.400205	0.010070	14.944671	0.022559	6.643459
467.440739	9.846749	2.395750	0.010074	14.916930	0.022567	6.631128
467.460742	9.846749	2.386015	0.010081	14.856316	0.022585	6.604182
467.480743	9.846749	2.392337	0.010076	14.895683	0.022573	6.621683
467.500745	9.846669	2.396419	0.010073	14.921097	0.022565	6.632980
467.520747	9.846749	2.390547	0.010078	14.884538	0.022576	6.616728
467.540749	9.846749	2.389824	0.010078	14.880038	0.022578	6.614728
467.560751	9.846669	2.389798	0.010078	14.879873	0.022578	6.614655
467.580753	9.846749	2.397536	0.010072	14.928050	0.022564	6.636071
467.600755	9.846669	2.392599	0.010076	14.897315	0.022572	6.622408
467.620757	9.846749	2.397634	0.010072	14.928664	0.022563	6.636344
467.640759	9.846749	2.398940	0.010071	14.936797	0.022561	6.639959
467.660761	9.846749	2.395194	0.010074	14.913472	0.022568	6.629591
467.680763	9.846749	2.395105	0.010074	14.912914	0.022568	6.629342
467.700765	9.846669	2.391848	0.010077	14.892636	0.022574	6.620328
467.720767	9.846749	2.391901	0.010077	14.892967	0.022574	6.620475
467.740769	9.846749	2.390529	0.010078	14.884423	0.022576	6.616677
467.760771	9.846749	2.390365	0.010078	14.883405	0.022577	6.616225
467.780773	9.846749	2.396877	0.010073	14.923952	0.022565	6.634249
467.800776	9.846749	2.393024	0.010076	14.899959	0.022572	6.623584
467.820777	9.846749	2.398165	0.010072	14.931968	0.022562	6.637813
467.840779	9.846749	2.393651	0.010075	14.903863	0.022571	6.625319
467.860781	9.846749	2.394402	0.010075	14.908539	0.022569	6.627398
467.880783	9.846749	2.387165	0.010081	14.863478	0.022583	6.607366
467.900785	9.846749	2.396860	0.010073	14.923845	0.022565	6.634202
467.920787	9.846749	2.397534	0.010072	14.928042	0.022564	6.636068
467.940789	9.846749	2.394446	0.010075	14.908813	0.022569	6.627519
467.960791	9.846749	2.395753	0.010074	14.916949	0.022567	6.631136
467.980793	9.846749	2.393849	0.010075	14.905098	0.022570	6.625868
468.000795	9.846669	2.392040	0.010076	14.893835	0.022573	6.620861
468.020797	9.846749	2.388892	0.010079	14.874234	0.022579	6.612148
468.040799	9.846669	2.395445	0.010074	14.915036	0.022567	6.630286
468.060802	9.846669	2.387910	0.010080	14.868115	0.022581	6.609428
468.079803	9.846749	2.395620	0.010074	14.916125	0.022567	6.630770
468.099805	9.846749	2.391456	0.010077	14.890194	0.022575	6.619243
468.119807	9.846749	2.393253	0.010076	14.901386	0.022571	6.624218
468.139809	9.846749	2.397178	0.010072	14.925827	0.022564	6.635083
468.159811	9.846749	2.402759	0.010068	14.960574	0.022554	6.650529
468.179813	9.846669	2.393265	0.010075	14.901462	0.022571	6.624252
468.199815	9.846749	2.394812	0.010074	14.911093	0.022569	6.628533
468.219817	9.846749	2.386516	0.010081	14.859439	0.022584	6.605571
468.239819	9.846669	2.395985	0.010073	14.918395	0.022566	6.631779
468.259821	9.846749	2.391381	0.010077	14.889729	0.022575	6.619036
468.279823	9.846669	2.392237	0.010076	14.895059	0.022573	6.621405
468.299825	9.846749	2.393035	0.010076	14.900031	0.022572	6.623615
468.319827	9.846749	2.394666	0.010074	14.910185	0.022569	6.628129
468.339829	9.846749	2.392141	0.010076	14.894465	0.022573	6.621141
468.359831	9.846669	2.390964	0.010077	14.887134	0.022575	6.617882
468.379833	9.846749	2.395316	0.010074	14.914228	0.022568	6.629927
468.399835	9.846669	2.396311	0.010073	14.920423	0.022566	6.632681
468.419837	9.846749	2.400203	0.010070	14.944657	0.022559	6.643453
468.439839	9.846749	2.393128	0.010076	14.900605	0.022572	6.623871
468.459841	9.846749	2.393361	0.010075	14.902059	0.022571	6.624517
468.479843	9.846669	2.392912	0.010076	14.899264	0.022572	6.623275
468.499845	9.846749	2.388125	0.010080	14.869457	0.022581	6.610024
468.519847	9.846749	2.395514	0.010074	14.915463	0.022567	6.630475
468.539849	9.846669	2.395426	0.010074	14.914918	0.022567	6.630233
468.559851	9.846749	2.392072	0.010077	14.894030	0.022574	6.620948
468.579853	9.846669	2.393734	0.010075	14.904383	0.022570	6.625550
468.599855	9.846749	2.391338	0.010077	14.889463	0.022575	6.618918
468.619857	9.846669	2.397362	0.010072	14.926972	0.022564	6.635592
468.639859	9.846749	2.393896	0.010075	14.905388	0.022570	6.625997
468.659861	9.846749	2.389070	0.010079	14.875340	0.022579	6.612639
468.679863	9.846749	2.392105	0.010076	14.894238	0.022574	6.621040
468.699865	9.846749	2.396260	0.010073	14.920111	0.022566	6.632542
468.719867	9.846749	2.391239	0.010077	14.888845	0.022575	6.618643
468.739869	9.846749	2.387835	0.010080	14.867652	0.022581	6.609222
468.759871	9.846749	2.397058	0.010072	14.925075	0.022565	6.634748
468.779873	9.846669	2.394153	0.010075	14.906992	0.022570	6.626710
468.799875	9.846749	2.391564	0.010077	14.890868	0.022575	6.619542
468.819877	9.846669	2.395648	0.010073	14.916295	0.022567	6.630845
468.839879	9.846749	2.394507	0.010075	14.909191	0.022569	6.627687
468.859881	9.846749	2.398913	0.010071	14.936627	0.022561	6.639884
468.879883	9.846749	2.394960	0.010074	14.912013	0.022568	6.628942
468.899885	9.846749	2.397067	0.010072	14.925132	0.022564	6.634774
468.919887	9.846669	2.401650	0.010069	14.953669	0.022556	6.647460
468.939889	9.846749	2.393756	0.010075	14.904518	0.022571	6.625610
468.959891	9.846749	2.391600	0.010077	14.891092	0.022574	6.619642
468.979893	9.846669	2.397168	0.010072	14.925764	0.022564	6.635055
468.999895	9.846749	2.400175	0.010070	14.944485	0.022559	6.643377
469.019897	9.846669	2.399077	0.010071	14.937651	0.022561	6.640339
469.039899	9.846749	2.391910	0.010077	14.893022	0.022574	6.620500
469.059901	9.846749	2.398951	0.010071	14.936863	0.022561	6.639989
469.079903	9.846749	2.398859	0.010071	14.936291	0.022561	6.639734
469.099905	9.846749	2.393670	0.010075	14.903984	0.022571	6.625373
469.119907	9.846669	2.396205	0.010073	14.919766	0.022566	6.632389
469.139909	9.846669	2.392099	0.010076	14.894202	0.022573	6.621024
469.159911	9.846749	2.394266	0.010075	14.907693	0.022570	6.627022
469.179913	9.846749	2.404345	0.010066	14.970451	0.022551	6.654920
469.199915	9.846749	2.394545	0.010074	14.909432	0.022569	6.627794
469.219917	9.846749	2.395692	0.010074	14.916571	0.022567	6.630968
469.239919	9.846749	2.395844	0.010073	14.917521	0.022567	6.631391
469.259921	9.846669	2.394548	0.010074	14.909448	0.022569	6.627802
469.279923	9.846749	2.397980	0.010072	14.930815	0.022563	6.637300
469.299925	9.846749	2.397272	0.010072	14.926408	0.022564	6.635341
469.319927	9.846669	2.394272	0.010075	14.907732	0.022569	6.627039
469.339929	9.846749	2.397570	0.010072	14.928267	0.022564	6.636167
469.359931	9.846749	2.400629	0.010070	14.947312	0.022558	6.644634
469.379933	9.846749	2.399721	0.010070	14.941659	0.022560	6.642121
469.399935	9.846749	2.401787	0.010069	14.954521	0.022556	6.647838
469.419937	9.846669	2.402628	0.010068	14.959758	0.022554	6.650166
469.439939	9.846749	2.398946	0.010071	14.936830	0.022561	6.639974
469.459941	9.846749	2.401564	0.010069	14.953133	0.022556	6.647221
469.479943	9.846749	2.398943	0.010071	14.936814	0.022561	6.639967
469.499945	9.846749	2.392448	0.010076	14.896373	0.022573	6.621989
469.519947	9.846669	2.393640	0.010075	14.903798	0.022571	6.625290
469.539949	9.846749	2.391345	0.010077	14.889507	0.022575	6.618937
469.559951	9.846749	2.390828	0.010078	14.886288	0.022576	6.617506
469.579953	9.846749	2.393643	0.010075	14.903811	0.022571	6.625296
469.599955	9.846749	2.389573	0.010079	14.878474	0.022578	6.614033
469.619957	9.846749	2.397368	0.010072	14.927007	0.022564	6.635607
469.639959	9.846749	2.388906	0.010079	14.874321	0.022579	6.612187
469.659961	9.846669	2.392294	0.010076	14.895418	0.022573	6.621565
469.679963	9.846749	2.390874	0.010078	14.886575	0.022576	6.617634
469.699965	9.846749	2.392685	0.010076	14.897851	0.022573	6.622647
469.719967	9.846669	2.394018	0.010075	14.906152	0.022570	6.626336
469.739969	9.846749	2.393053	0.010076	14.900140	0.022572	6.623664
469.759971	9.846669	2.391428	0.010077	14.890022	0.022575	6.619166
469.779973	9.846749	2.394718	0.010074	14.910510	0.022569	6.628274
469.799975	9.846669	2.393545	0.010075	14.903204	0.022571	6.625026
469.819977	9.846669	2.393683	0.010075	14.904063	0.022570	6.625408
469.839979	9.846749	2.396647	0.010073	14.922518	0.022565	6.633612
469.859981	9.846749	2.391898	0.010077	14.892951	0.022574	6.620468
469.879983	9.846749	2.393236	0.010076	14.901282	0.022571	6.624171
469.899985	9.846669	2.398078	0.010072	14.931426	0.022562	6.637572
469.919987	9.846749	2.394100	0.010075	14.906658	0.022570	6.626562
469.939989	9.846749	2.391732	0.010077	14.891916	0.022574	6.620008
469.959991	9.846749	2.392495	0.010076	14.896663	0.022573	6.622118
469.979993	9.846749	2.395017	0.010074	14.912369	0.022568	6.629100
469.999995	9.846749	2.405201	0.010066	14.975779	0.022550	6.657288
470.019997	9.846749	2.394778	0.010074	14.910883	0.022569	6.628439
470.039999	9.846749	2.396945	0.010073	14.924376	0.022565	6.634438
470.060001	9.846749	2.395727	0.010074	14.916788	0.022567	6.631064
470.080003	9.846669	2.394893	0.010074	14.911600	0.022568	6.628758
470.100005	9.846749	2.395063	0.010074	14.912657	0.022568	6.629228
470.120007	9.846669	2.396117	0.010073	14.919216	0.022566	6.632144
470.140009	9.846749	2.395151	0.010074	14.913201	0.022568	6.629470
470.160011	9.846749	2.388498	0.010079	14.871778	0.022580	6.611056
470.180013	9.846749	2.394103	0.010075	14.906678	0.022570	6.626570
470.200015	9.846749	2.391298	0.010077	14.889211	0.022575	6.618806
470.220017	9.846749	2.394949	0.010074	14.911945	0.022568	6.628912
470.240019	9.846749	2.403218	0.010067	14.963429	0.022553	6.651798
470.260021	9.846749	2.397459	0.010072	14.927571	0.022564	6.635858
470.280023	9.846669	2.403440	0.010067	14.964812	0.022553	6.652413
470.300025	9.846749	2.403203	0.010067	14.963336	0.022553	6.651757
470.320027	9.846749	2.394631	0.010074	14.909968	0.022569	6.628033
470.340029	9.846669	2.398208	0.010071	14.932239	0.022562	6.637933
470.360031	9.846749	2.401018	0.010069	14.949733	0.022557	6.645710
470.380033	9.846749	2.404950	0.010066	14.974218	0.022550	6.656594
470.400035	9.846669	2.399701	0.010070	14.941531	0.022559	6.642064
470.420037	9.846669	2.405683	0.010065	14.978782	0.022549	6.658623
470.440039	9.846749	2.399890	0.010070	14.942711	0.022559	6.642588
470.460041	9.846749	2.400871	0.010069	14.948821	0.022558	6.645304
470.480043	9.846669	2.390433	0.010078	14.883826	0.022576	6.616412
470.500045	9.846749	2.390817	0.010078	14.886219	0.022576	6.617476
470.520047	9.846749	2.395065	0.010074	14.912668	0.022568	6.629233
470.540049	9.846749	2.397450	0.010072	14.927517	0.022564	6.635834
470.560051	9.846749	2.390346	0.010078	14.883284	0.022577	6.616171
470.580053	9.846669	2.398757	0.010071	14.935658	0.022561	6.639453
470.600055	9.846749	2.392568	0.010076	14.897118	0.022573	6.622320
470.620057	9.846749	2.396089	0.010073	14.919041	0.022566	6.632066
470.640059	9.846749	2.397054	0.010072	14.925053	0.022565	6.634739
470.660061	9.846749	2.400494	0.010070	14.946472	0.022558	6.644260
470.680063	9.846749	2.399239	0.010071	14.938656	0.022561	6.640786
470.700065	9.846749	2.404061	0.010067	14.968683	0.022552	6.654134
470.720067	9.846749	2.396245	0.010073	14.920018	0.022566	6.632501
470.740069	9.846749	2.396045	0.010073	14.918767	0.022566	6.631944
470.760071	9.846749	2.399978	0.010070	14.943258	0.022559	6.642832
470.780073	9.846749	2.401778	0.010069	14.954466	0.022556	6.647814
470.800075	9.846749	2.400651	0.010069	14.947447	0.022558	6.644693
470.820077	9.846749	2.405349	0.010066	14.976701	0.022549	6.657698
470.840079	9.846669	2.400255	0.010070	14.944985	0.022558	6.643599
470.860081	9.846749	2.403709	0.010067	14.966487	0.022552	6.653158
470.880083	9.846669	2.406818	0.010064	14.985845	0.022546	6.661763
470.900085	9.846749	2.396541	0.010073	14.921855	0.022565	6.633317
470.920087	9.846669	2.401400	0.010069	14.952112	0.022556	6.646767
470.940089	9.846749	2.399818	0.010070	14.942264	0.022559	6.642390
470.960091	9.846749	2.406134	0.010065	14.981585	0.022548	6.659869
470.980093	9.846669	2.401949	0.010068	14.955528	0.022555	6.648286
471.000095	9.846749	2.400796	0.010069	14.948353	0.022558	6.645096
471.020097	9.846669	2.400862	0.010069	14.948763	0.022557	6.645279
471.040099	9.846749	2.409436	0.010062	15.002150	0.022542	6.669011
471.060101	9.846749	2.395041	0.010074	14.912517	0.022568	6.629166
471.080103	9.846669	2.393923	0.010075	14.905555	0.022570	6.626071
471.100105	9.846749	2.395652	0.010074	14.916325	0.022567	6.630859
471.120107	9.846669	2.399151	0.010071	14.938111	0.022560	6.640544
471.140109	9.846749	2.395946	0.010073	14.918154	0.022567	6.631672
471.160111	9.846669	2.392694	0.010076	14.897906	0.022572	6.622671
471.180113	9.846669	2.396965	0.010072	14.924497	0.022564	6.634492
471.200115	9.846749	2.398140	0.010072	14.931815	0.022563	6.637745
471.220117	9.846669	2.398137	0.010071	14.931793	0.022562	6.637735
471.240119	9.846749	2.405946	0.010065	14.980416	0.022548	6.659350
471.260121	9.846749	2.404922	0.010066	14.974040	0.022550	6.656515
471.280123	9.846749	2.400584	0.010070	14.947033	0.022558	6.644510
471.300125	9.846749	2.398680	0.010071	14.935179	0.022562	6.639240
471.320127	9.846669	2.401496	0.010069	14.952711	0.022556	6.647034
471.340129	9.846749	2.400956	0.010069	14.949349	0.022557	6.645539
471.360131	9.846749	2.402027	0.010068	14.956015	0.022555	6.648503
471.380133	9.846749	2.408209	0.010063	14.994507	0.022544	6.665613
471.400135	9.846749	2.398964	0.010071	14.936942	0.022561	6.640024
471.420137	9.846669	2.400107	0.010070	14.944060	0.022559	6.643188
471.440139	9.846749	2.404811	0.010066	14.973350	0.022550	6.656209
471.460141	9.846749	2.405472	0.010066	14.977465	0.022549	6.658038
471.480143	9.846669	2.401126	0.010069	14.950409	0.022557	6.646010
471.500145	9.846749	2.405043	0.010066	14.974796	0.022550	6.656851
471.520147	9.846669	2.400615	0.010069	14.947228	0.022558	6.644596
471.540149	9.846749	2.402916	0.010068	14.961554	0.022554	6.650965
471.560151	9.846669	2.404555	0.010066	14.971760	0.022551	6.655502
471.580153	9.846669	2.402316	0.010068	14.957817	0.022555	6.649303
471.600155	9.846749	2.394521	0.010075	14.909281	0.022569	6.627727
471.620157	9.846669	2.400794	0.010069	14.948336	0.022557	6.645089
471.640159	9.846749	2.395194	0.010074	14.913472	0.022568	6.629591
471.660161	9.846669	2.400297	0.010070	14.945246	0.022558	6.643715
471.680163	9.846669	2.399182	0.010071	14.938300	0.022560	6.640628
471.700165	9.846749	2.395759	0.010074	14.916988	0.022567	6.631153
471.720167	9.846749	2.400633	0.010070	14.947334	0.022558	6.644644
471.740169	9.846749	2.399261	0.010071	14.938793	0.022560	6.640847
471.760171	9.846669	2.397913	0.010072	14.930399	0.022563	6.637115
471.780173	9.846749	2.402485	0.010068	14.958865	0.022555	6.649770
471.800175	9.846749	2.401293	0.010069	14.951444	0.022557	6.646470
471.820177	9.846669	2.401115	0.010069	14.950335	0.022557	6.645977
471.840179	9.846749	2.396808	0.010073	14.923522	0.022565	6.634058
471.860181	9.846669	2.398040	0.010072	14.931193	0.022562	6.637468
471.880183	9.846749	2.398746	0.010071	14.935590	0.022561	6.639423
471.900185	9.846749	2.404222	0.010067	14.969682	0.022551	6.654578
471.920187	9.846749	2.399218	0.010071	14.938527	0.022561	6.640729
471.940189	9.846669	2.398564	0.010071	14.934457	0.022562	6.638919
471.960191	9.846669	2.395897	0.010073	14.917847	0.022566	6.631535
471.980193	9.846749	2.394956	0.010074	14.911991	0.022568	6.628932
472.000195	9.846669	2.395986	0.010073	14.918400	0.022566	6.631781
472.020197	9.846749	2.398345	0.010071	14.933090	0.022562	6.638312
472.040199	9.846749	2.394861	0.010074	14.911397	0.022569	6.628668
472.060201	9.846669	2.391080	0.010077	14.887854	0.022575	6.618202
472.080203	9.846749	2.390392	0.010078	14.883575	0.022577	6.616300
472.100205	9.846749	2.404020	0.010067	14.968422	0.022552	6.654018
472.120207	9.846749	2.401039	0.010069	14.949867	0.022557	6.645769
472.140209	9.846749	2.394889	0.010074	14.911573	0.022568	6.628746
472.160211	9.846749	2.396773	0.010073	14.923301	0.022565	6.633960
472.180213	9.846749	2.395918	0.010073	14.917979	0.022567	6.631594
472.200215	9.846749	2.396460	0.010073	14.921351	0.022566	6.633093
472.220217	9.846749	2.394243	0.010075	14.907551	0.022570	6.626958
472.240219	9.846669	2.390936	0.010077	14.886961	0.022575	6.617805
472.260221	9.846749	2.400546	0.010070	14.946792	0.022558	6.644403
472.280223	9.846749	2.386936	0.010081	14.862054	0.022583	6.606733
472.300225	9.846749	2.390181	0.010078	14.882261	0.022577	6.615716
472.320227	9.846749	2.395021	0.010074	14.912394	0.022568	6.629111
472.340229	9.846749	2.397951	0.010072	14.930637	0.022563	6.637221
472.360231	9.846749	2.396584	0.010073	14.922123	0.022565	6.633436
472.380233	9.846669	2.396727	0.010073	14.923016	0.022565	6.633833
472.400235	9.846669	2.388985	0.010079	14.874809	0.022579	6.612403
472.420237	9.846669	2.398330	0.010071	14.933000	0.022562	6.638271
472.440239	9.846669	2.401101	0.010069	14.950253	0.022557	6.645941
472.460241	9.846749	2.397491	0.010072	14.927771	0.022564	6.635947
472.480243	9.846749	2.397864	0.010072	14.930098	0.022563	6.636981
472.500245	9.846749	2.393179	0.010076	14.900923	0.022572	6.624012
472.520247	9.846749	2.397500	0.010072	14.927831	0.022564	6.635974
472.540249	9.846749	2.398895	0.010071	14.936515	0.022561	6.639834
472.560251	9.846749	2.402540	0.010068	14.959213	0.022554	6.649924
472.580253	9.846749	2.395833	0.010073	14.917447	0.022567	6.631358
472.600255	9.846749	2.403947	0.010067	14.967968	0.022552	6.653816
472.620257	9.846749	2.392109	0.010076	14.894260	0.022574	6.621050
472.640259	9.846669	2.398663	0.010071	14.935072	0.022561	6.639193
472.660261	9.846749	2.395172	0.010074	14.913333	0.022568	6.629529
472.680263	9.846669	2.400445	0.010070	14.946165	0.022558	6.644124
472.700265	9.846749	2.397785	0.010072	14.929603	0.022563	6.636761
472.720267	9.846749	2.395037	0.010074	14.912495	0.022568	6.629156
472.740269	9.846749	2.398448	0.010071	14.933734	0.022562	6.638598
472.760271	9.846749	2.396027	0.010073	14.918658	0.022566	6.631896
472.780273	9.846749	2.396315	0.010073	14.920448	0.022566	6.632692
472.800275	9.846749	2.394556	0.010074	14.909497	0.022569	6.627824
472.820277	9.846749	2.402573	0.010068	14.959418	0.022554	6.650015
472.840279	9.846669	2.405509	0.010065	14.977695	0.022549	6.658140
472.860281	9.846749	2.402613	0.010068	14.959665	0.022554	6.650125
472.880283	9.846749	2.404373	0.010066	14.970624	0.022551	6.654996
472.900285	9.846669	2.395879	0.010073	14.917735	0.022566	6.631486
472.920287	9.846749	2.395341	0.010074	14.914390	0.022568	6.629998
472.940289	9.846669	2.395510	0.010074	14.915438	0.022567	6.630465
472.960291	9.846749	2.400054	0.010070	14.943732	0.022559	6.643042
472.980293	9.846669	2.394974	0.010074	14.912101	0.022568	6.628981
473.000295	9.846749	2.393673	0.010075	14.904003	0.022571	6.625381
473.020297	9.846749	2.392462	0.010076	14.896461	0.022573	6.622028
473.040299	9.846749	2.397112	0.010072	14.925411	0.022564	6.634898
473.060301	9.846749	2.398360	0.010071	14.933183	0.022562	6.638353
473.080303	9.846749	2.400542	0.010070	14.946768	0.022558	6.644392
473.100305	9.846749	2.397407	0.010072	14.927251	0.022564	6.635716
473.120307	9.846749	2.392100	0.010076	14.894208	0.022574	6.621027
473.140309	9.846749	2.396119	0.010073	14.919232	0.022566	6.632151
473.160311	9.846669	2.393839	0.010075	14.905035	0.022570	6.625840
473.180313	9.846749	2.388947	0.010079	14.874576	0.022579	6.612300
473.200315	9.846669	2.391622	0.010077	14.891229	0.022574	6.619703
473.220317	9.846749	2.393508	0.010075	14.902971	0.022571	6.624922
473.240319	9.846749	2.387412	0.010080	14.865019	0.022582	6.608051
473.260321	9.846749	2.395873	0.010073	14.917697	0.022567	6.631469
473.280323	9.846749	2.397458	0.010072	14.927569	0.022564	6.635857
473.300325	9.846669	2.396778	0.010073	14.923333	0.022565	6.633974
473.320327	9.846749	2.395001	0.010074	14.912271	0.022568	6.629056
473.340329	9.846669	2.392961	0.010076	14.899568	0.022572	6.623410
473.360331	9.846669	2.396917	0.010072	14.924199	0.022565	6.634359
473.380333	9.846749	2.397240	0.010072	14.926213	0.022564	6.635255
473.400335	9.846669	2.400620	0.010069	14.947255	0.022558	6.644608
473.420337	9.846749	2.399902	0.010070	14.942784	0.022559	6.642621
473.440339	9.846669	2.393869	0.010075	14.905224	0.022570	6.625924
473.460341	9.846749	2.401222	0.010069	14.951003	0.022557	6.646274
473.480343	9.846749	2.393573	0.010075	14.903379	0.022571	6.625104
473.500345	9.846749	2.395614	0.010074	14.916087	0.022567	6.630753
473.520347	9.846749	2.394321	0.010075	14.908033	0.022570	6.627173
473.540349	9.846669	2.394704	0.010074	14.910420	0.022569	6.628234
473.560351	9.846749	2.397856	0.010072	14.930043	0.022563	6.636957
473.580353	9.846749	2.391928	0.010077	14.893134	0.022574	6.620550
473.600355	9.846749	2.395457	0.010074	14.915110	0.022567	6.630318
473.620357	9.846749	2.402335	0.010068	14.957935	0.022555	6.649356
473.640359	9.846749	2.394764	0.010074	14.910792	0.022569	6.628399
473.660361	9.846749	2.396752	0.010073	14.923169	0.022565	6.633901
473.680363	9.846749	2.394779	0.010074	14.910885	0.022569	6.628441
473.700365	9.846749	2.398444	0.010071	14.933706	0.022562	6.638585
473.720367	9.846669	2.400164	0.010070	14.944419	0.022559	6.643348
473.740369	9.846749	2.404301	0.010067	14.970175	0.022551	6.654797
473.760371	9.846749	2.400129	0.010070	14.944200	0.022559	6.643250
473.780373	9.846749	2.399905	0.010070	14.942804	0.022559	6.642629
473.800375	9.846749	2.403629	0.010067	14.965991	0.022552	6.652937
473.820377	9.846749	2.398190	0.010072	14.932127	0.022562	6.637883
473.840379	9.846669	2.399531	0.010070	14.940474	0.022560	6.641594
473.860381	9.846749	2.398696	0.010071	14.935278	0.022562	6.639284
473.880383	9.846749	2.399673	0.010070	14.941361	0.022560	6.641988
473.900385	9.846749	2.400238	0.010070	14.944879	0.022559	6.643552
473.920387	9.846749	2.399868	0.010070	14.942571	0.022559	6.642526
473.940389	9.846749	2.399636	0.010070	14.941131	0.022560	6.641886
473.960391	9.846669	2.399291	0.010071	14.938982	0.022560	6.640931
473.980393	9.846749	2.407061	0.010064	14.987359	0.022546	6.662436
474.000395	9.846669	2.392435	0.010076	14.896291	0.022573	6.621953
474.020397	9.846749	2.396870	0.010073	14.923908	0.022565	6.634230
474.040399	9.846669	2.393206	0.010075	14.901090	0.022571	6.624086
474.060401	9.846669	2.393569	0.010075	14.903354	0.022571	6.625093
474.080403	9.846749	2.395090	0.010074	14.912824	0.022568	6.629302
474.100405	9.846669	2.389170	0.010079	14.875964	0.022579	6.612917
474.120407	9.846749	2.393866	0.010075	14.905202	0.022570	6.625914
474.140409	9.846669	2.400218	0.010070	14.944756	0.022559	6.643497
474.160411	9.846749	2.397741	0.010072	14.929332	0.022563	6.636641
474.180413	9.846749	2.394183	0.010075	14.907176	0.022570	6.626792
474.200415	9.846749	2.402128	0.010068	14.956642	0.022555	6.648781
474.220417	9.846749	2.397514	0.010072	14.927919	0.022564	6.636013
474.240419	9.846669	2.399384	0.010070	14.939562	0.022560	6.641189
474.260421	9.846749	2.396179	0.010073	14.919605	0.022566	6.632317
474.280423	9.846669	2.397003	0.010072	14.924735	0.022564	6.634597
474.300425	9.846669	2.397362	0.010072	14.926972	0.022564	6.635592
474.320427	9.846749	2.403710	0.010067	14.966498	0.022552	6.653162
474.340429	9.846749	2.404163	0.010067	14.969318	0.022552	6.654416
474.360431	9.846749	2.405116	0.010066	14.975250	0.022550	6.657053
474.380433	9.846749	2.405948	0.010065	14.980427	0.022548	6.659355
474.400435	9.846669	2.400217	0.010070	14.944745	0.022559	6.643492
474.420437	9.846749	2.403509	0.010067	14.965244	0.022553	6.652605
474.440439	9.846669	2.403034	0.010067	14.962287	0.022553	6.651291
474.460441	9.846749	2.398892	0.010071	14.936496	0.022561	6.639826
474.480443	9.846669	2.401410	0.010069	14.952172	0.022556	6.646794
474.500445	9.846749	2.403939	0.010067	14.967924	0.022552	6.653797
474.520447	9.846749	2.393042	0.010076	14.900074	0.022572	6.623635
474.540449	9.846669	2.401809	0.010068	14.954660	0.022556	6.647900
474.560451	9.846749	2.403420	0.010067	14.964688	0.022553	6.652358
474.580453	9.846669	2.400382	0.010070	14.945777	0.022558	6.643951
474.600455	9.846749	2.399870	0.010070	14.942587	0.022559	6.642533
474.620457	9.846669	2.400544	0.010069	14.946781	0.022558	6.644398
474.640459	9.846749	2.403208	0.010067	14.963372	0.022553	6.651773
474.660461	9.846749	2.395159	0.010074	14.913251	0.022568	6.629492
474.680463	9.846749	2.399026	0.010071	14.937328	0.022561	6.640196
474.700465	9.846749	2.393600	0.010075	14.903546	0.022571	6.625178
474.720467	9.846669	2.398189	0.010071	14.932119	0.022562	6.637880
474.740469	9.846749	2.400695	0.010069	14.947720	0.022558	6.644815
474.760471	9.846749	2.394008	0.010075	14.906089	0.022570	6.626308
474.780473	9.846749	2.401109	0.010069	14.950302	0.022557	6.645963
474.800475	9.846749	2.400796	0.010069	14.948353	0.022558	6.645096
474.820477	9.846749	2.403575	0.010067	14.965657	0.022553	6.652789
474.840479	9.846749	2.400247	0.010070	14.944936	0.022559	6.643578
474.860481	9.846749	2.407979	0.010063	14.993078	0.022545	6.664978
474.880483	9.846669	2.396350	0.010073	14.920667	0.022566	6.632789
474.900485	9.846749	2.392178	0.010076	14.894692	0.022573	6.621242
474.920487	9.846749	2.394375	0.010075	14.908372	0.022569	6.627323
474.940489	9.846749	2.389853	0.010078	14.880215	0.022578	6.614807
474.960491	9.846749	2.390114	0.010078	14.881839	0.022577	6.615528
474.980493	9.846749	2.401379	0.010069	14.951983	0.022557	6.646710
475.000495	9.846669	2.400441	0.010070	14.946141	0.022558	6.644113
475.020497	9.846669	2.401060	0.010069	14.949995	0.022557	6.645827
475.040499	9.846749	2.395342	0.010074	14.914392	0.022568	6.630000
475.060501	9.846669	2.396929	0.010072	14.924275	0.022565	6.634393
475.080503	9.846669	2.403177	0.010067	14.963174	0.022553	6.651685
475.100505	9.846749	2.397446	0.010072	14.927492	0.022564	6.635823
475.120507	9.846669	2.395717	0.010073	14.916727	0.022567	6.631038
475.140509	9.846669	2.397695	0.010072	14.929044	0.022563	6.636513
475.160511	9.846669	2.390647	0.010078	14.885162	0.022576	6.617006
475.180513	9.846669	2.393021	0.010076	14.899940	0.022572	6.623575
475.200515	9.846749	2.393108	0.010076	14.900482	0.022572	6.623816
475.220517	9.846669	2.394815	0.010074	14.911113	0.022568	6.628542
475.240519	9.846749	2.393362	0.010075	14.902062	0.022571	6.624518
475.260521	9.846669	2.401229	0.010069	14.951047	0.022557	6.646294
475.280523	9.846749	2.396680	0.010073	14.922726	0.022565	6.633704
475.300525	9.846749	2.393686	0.010075	14.904080	0.022571	6.625415
475.320527	9.846669	2.394185	0.010075	14.907187	0.022570	6.626797
475.340529	9.846749	2.393558	0.010075	14.903286	0.022571	6.625062
475.360531	9.846749	2.395297	0.010074	14.914113	0.022568	6.629875
475.380533	9.846669	2.398655	0.010071	14.935018	0.022561	6.639168
475.400535	9.846749	2.397890	0.010072	14.930257	0.022563	6.637052
475.420537	9.846749	2.393295	0.010076	14.901646	0.022571	6.624333
475.440539	9.846749	2.401239	0.010069	14.951107	0.022557	6.646321
475.460541	9.846749	2.389128	0.010079	14.875704	0.022579	6.612801
475.480543	9.846749	2.398229	0.010071	14.932370	0.022562	6.637992
475.500545	9.846749	2.397178	0.010072	14.925827	0.022564	6.635083
475.520547	9.846749	2.390103	0.010078	14.881773	0.022577	6.615499
475.540549	9.846749	2.399301	0.010071	14.939042	0.022560	6.640957
475.560551	9.846749	2.398510	0.010071	14.934120	0.022562	6.638769
475.580553	9.846749	2.395889	0.010073	14.917798	0.022567	6.631514
475.600555	9.846749	2.391437	0.010077	14.890077	0.022575	6.619190
475.620557	9.846749	2.394543	0.010074	14.909421	0.022569	6.627790
475.640559	9.846749	2.392054	0.010077	14.893917	0.022574	6.620898
475.660561	9.846669	2.394769	0.010074	14.910822	0.022568	6.628413
475.680563	9.846669	2.394545	0.010074	14.909432	0.022569	6.627794
475.700565	9.846749	2.398188	0.010072	14.932113	0.022562	6.637877
475.720567	9.846669	2.397222	0.010072	14.926096	0.022564	6.635202
475.740569	9.846749	2.395986	0.010073	14.918403	0.022566	6.631782
475.760571	9.846749	2.397358	0.010072	14.926944	0.022564	6.635579
475.780573	9.846749	2.387275	0.010080	14.864162	0.022582	6.607670
475.800575	9.846749	2.396908	0.010073	14.924144	0.022565	6.634335
475.820577	9.846669	2.388573	0.010079	14.872243	0.022580	6.611263
475.840579	9.846749	2.396650	0.010073	14.922540	0.022565	6.633621
475.860581	9.846749	2.394220	0.010075	14.907406	0.022570	6.626894
475.880583	9.846749	2.390837	0.010078	14.886342	0.022576	6.617530
475.900585	9.846749	2.392992	0.010076	14.899760	0.022572	6.623495
475.920587	9.846749	2.387542	0.010080	14.865826	0.022582	6.608410
475.940589	9.846669	2.390487	0.010078	14.884163	0.022576	6.616562
475.960591	9.846749	2.392896	0.010076	14.899165	0.022572	6.623231
475.980593	9.846749	2.395803	0.010073	14.917264	0.022567	6.631276
476.000595	9.846749	2.388406	0.010080	14.871206	0.022580	6.610802
476.020597	9.846749	2.393544	0.010075	14.903195	0.022571	6.625022
476.040599	9.846749	2.385990	0.010082	14.856165	0.022585	6.604116
476.060601	9.846669	2.393909	0.010075	14.905473	0.022570	6.626035
476.080603	9.846749	2.398856	0.010071	14.936272	0.022561	6.639726
476.100605	9.846669	2.396996	0.010072	14.924694	0.022564	6.634579
476.120607	9.846749	2.393712	0.010075	14.904247	0.022571	6.625489
476.140609	9.846669	2.394776	0.010074	14.910869	0.022568	6.628433
476.160611	9.846749	2.392937	0.010076	14.899417	0.022572	6.623343
476.180613	9.846669	2.390295	0.010078	14.882970	0.022577	6.616031
476.200615	9.846669	2.394548	0.010074	14.909451	0.022569	6.627803
476.220617	9.846749	2.391996	0.010077	14.893559	0.022574	6.620738
476.240619	9.846669	2.397022	0.010072	14.924850	0.022564	6.634648
476.260621	9.846749	2.390939	0.010077	14.886975	0.022576	6.617812
476.280623	9.846749	2.391615	0.010077	14.891188	0.022574	6.619684
476.300625	9.846749	2.391114	0.010077	14.888070	0.022575	6.618298
476.320627	9.846749	2.395329	0.010074	14.914310	0.022568	6.629963
476.340629	9.846669	2.394912	0.010074	14.911715	0.022568	6.628809
476.360631	9.846749	2.393067	0.010076	14.900230	0.022572	6.623704
476.380633	9.846669	2.391704	0.010077	14.891744	0.022574	6.619931
476.400635	9.846669	2.401330	0.010069	14.951676	0.022556	6.646574
476.420637	9.846749	2.395872	0.010073	14.917694	0.022567	6.631467
476.440639	9.846749	2.396577	0.010073	14.922085	0.022565	6.633419
476.460641	9.846749	2.397073	0.010072	14.925173	0.022564	6.634792
476.480643	9.846669	2.391977	0.010077	14.893441	0.022574	6.620686
476.500645	9.846749	2.396880	0.010073	14.923966	0.022565	6.634255
476.520647	9.846749	2.391202	0.010077	14.888615	0.022575	6.618540
476.540649	9.846669	2.395123	0.010074	14.913026	0.022568	6.629392
476.560651	9.846749	2.393291	0.010076	14.901624	0.022571	6.624324
476.580653	9.846749	2.395044	0.010074	14.912536	0.022568	6.629174
476.600655	9.846749	2.394188	0.010075	14.907206	0.022570	6.626805
476.620657	9.846669	2.404951	0.010066	14.974224	0.022550	6.656597
476.640659	9.846669	2.397473	0.010072	14.927659	0.022564	6.635897
476.660661	9.846749	2.401520	0.010069	14.952862	0.022556	6.647101
476.680663	9.846749	2.403467	0.010067	14.964981	0.022553	6.652488
476.700665	9.846749	2.400799	0.010069	14.948372	0.022558	6.645105
476.720667	9.846749	2.391166	0.010077	14.888393	0.022575	6.618442
476.740669	9.846749	2.392378	0.010076	14.895941	0.022573	6.621797
476.760671	9.846749	2.395498	0.010074	14.915367	0.022567	6.630433
476.780673	9.846749	2.395436	0.010074	14.914975	0.022567	6.630259
476.800675	9.846749	2.385338	0.010082	14.852105	0.022586	6.602311
476.820677	9.846749	2.391937	0.010077	14.893189	0.022574	6.620574
476.840679	9.846749	2.390992	0.010077	14.887306	0.022576	6.617959
476.860681	9.846669	2.400325	0.010070	14.945421	0.022558	6.643793
476.880683	9.846749	2.399664	0.010070	14.941306	0.022560	6.641964
476.900685	9.846749	2.398170	0.010072	14.932001	0.022562	6.637827
476.920687	9.846749	2.403038	0.010068	14.962309	0.022554	6.651301
476.940689	9.846669	2.400903	0.010069	14.949021	0.022557	6.645393
476.960691	9.846749	2.389725	0.010078	14.879422	0.022578	6.614454
476.980693	9.846669	2.397011	0.010072	14.924782	0.022564	6.634618
477.000695	9.846749	2.393927	0.010075	14.905583	0.022570	6.626083
477.020697	9.846669	2.391170	0.010077	14.888417	0.022575	6.618453
477.040699	9.846749	2.389061	0.010079	14.875285	0.022579	6.612615
477.060701	9.846749	2.398944	0.010071	14.936822	0.022561	6.639970
477.080703	9.846749	2.393362	0.010075	14.902065	0.022571	6.624520
477.100705	9.846749	2.391268	0.010077	14.889025	0.022575	6.618723
477.120707	9.846669	2.390487	0.010078	14.884160	0.022576	6.616560
477.140709	9.846749	2.398582	0.010071	14.934563	0.022562	6.638966
477.160711	9.846669	2.397040	0.010072	14.924962	0.022564	6.634698
477.180713	9.846749	2.400796	0.010069	14.948353	0.022558	6.645096
477.200715	9.846749	2.403628	0.010067	14.965983	0.022552	6.652934
477.220717	9.846749	2.397394	0.010072	14.927169	0.022564	6.635679
477.240719	9.846749	2.397483	0.010072	14.927722	0.022564	6.635925
477.260721	9.846669	2.393057	0.010076	14.900167	0.022572	6.623676
477.280723	9.846749	2.394507	0.010075	14.909191	0.022569	6.627687
477.300725	9.846749	2.395166	0.010074	14.913294	0.022568	6.629512
477.320727	9.846749	2.398291	0.010071	14.932754	0.022562	6.638162
477.340729	9.846669	2.391575	0.010077	14.890939	0.022574	6.619574
477.360731	9.846749	2.399997	0.010070	14.943376	0.022559	6.642884
477.380733	9.846749	2.394815	0.010074	14.911113	0.022569	6.628542
477.400735	9.846669	2.389892	0.010078	14.880456	0.022577	6.614914
477.420737	9.846749	2.399911	0.010070	14.942842	0.022559	6.642647
477.440739	9.846669	2.391762	0.010077	14.892105	0.022574	6.620092
477.460741	9.846749	2.394055	0.010075	14.906379	0.022570	6.626437
477.480743	9.846749	2.398708	0.010071	14.935349	0.022561	6.639316
477.500745	9.846749	2.392404	0.010076	14.896099	0.022573	6.621868
477.520747	9.846749	2.394409	0.010075	14.908583	0.022569	6.627417
477.540749	9.846749	2.395232	0.010074	14.913708	0.022568	6.629695
477.560751	9.846749	2.393865	0.010075	14.905194	0.022570	6.625911
477.580753	9.846669	2.389352	0.010079	14.877095	0.022578	6.613419
477.600755	9.846749	2.393084	0.010076	14.900334	0.022572	6.623750
477.620757	9.846749	2.391721	0.010077	14.891845	0.022574	6.619977
477.640759	9.846749	2.391665	0.010077	14.891497	0.022574	6.619822
477.660761	9.846749	2.386146	0.010081	14.857137	0.022584	6.604548
477.680763	9.846669	2.396164	0.010073	14.919512	0.022566	6.632275
477.700765	9.846749	2.393976	0.010075	14.905889	0.022570	6.626220
477.720767	9.846669	2.392142	0.010076	14.894470	0.022573	6.621144
477.740769	9.846749	2.386723	0.010081	14.860726	0.022583	6.606143
477.760771	9.846749	2.397882	0.010072	14.930210	0.022563	6.637031
477.780773	9.846749	2.393896	0.010075	14.905388	0.022570	6.625997
477.800775	9.846749	2.392382	0.010076	14.895962	0.022573	6.621807
477.820777	9.846669	2.388040	0.010080	14.868928	0.022581	6.609789
477.840779	9.846749	2.391478	0.010077	14.890334	0.022575	6.619305
477.860781	9.846669	2.395148	0.010074	14.913185	0.022568	6.629463
477.880783	9.846749	2.396466	0.010073	14.921392	0.022566	6.633111
477.900785	9.846749	2.392599	0.010076	14.897312	0.022573	6.622407
477.920787	9.846669	2.393700	0.010075	14.904170	0.022570	6.625455
477.940789	9.846749	2.400319	0.010070	14.945382	0.022559	6.643776
477.960791	9.846749	2.392395	0.010076	14.896042	0.022573	6.621842
477.980793	9.846749	2.395886	0.010073	14.917779	0.022567	6.631505
478.000795	9.846749	2.400818	0.010069	14.948490	0.022558	6.645157
478.020797	9.846749	2.391108	0.010077	14.888031	0.022575	6.618281
478.040799	9.846749	2.393836	0.010075	14.905013	0.022570	6.625830
478.060801	9.846669	2.396353	0.010073	14.920689	0.022566	6.632799
478.080803	9.846749	2.393244	0.010076	14.901328	0.022571	6.624192
478.100805	9.846749	2.397378	0.010072	14.927068	0.022564	6.635634
478.120807	9.846669	2.396387	0.010073	14.920897	0.022566	6.632891
478.140809	9.846749	2.395141	0.010074	14.913141	0.022568	6.629443
478.160811	9.846669	2.396718	0.010073	14.922958	0.022565	6.633808
478.180813	9.846749	2.401787	0.010069	14.954523	0.022556	6.647839
478.200815	9.846749	2.401382	0.010069	14.952002	0.022557	6.646719
478.220817	9.846749	2.395378	0.010074	14.914617	0.022568	6.630099
478.240819	9.846749	2.394175	0.010075	14.907127	0.022570	6.626770
478.260821	9.846669	2.399539	0.010070	14.940526	0.022560	6.641617
478.280823	9.846749	2.396223	0.010073	14.919876	0.022566	6.632437
478.300825	9.846669	2.397163	0.010072	14.925732	0.022564	6.635040
478.320827	9.846749	2.397834	0.010072	14.929912	0.022563	6.636899
478.340829	9.846749	2.389718	0.010078	14.879375	0.022578	6.614433
478.360831	9.846749	2.391504	0.010077	14.890498	0.022575	6.619378
478.380833	9.846749	2.389753	0.010078	14.879594	0.022578	6.614531
478.400835	9.846669	2.393941	0.010075	14.905667	0.022570	6.626121
478.420837	9.846749	2.386515	0.010081	14.859434	0.022584	6.605569
478.440839	9.846749	2.392725	0.010076	14.898101	0.022572	6.622757
478.460841	9.846749	2.390504	0.010078	14.884267	0.022576	6.616608
478.480843	9.846749	2.388495	0.010079	14.871762	0.022580	6.611049
478.500845	9.846669	2.392996	0.010076	14.899784	0.022572	6.623506
478.520847	9.846749	2.396675	0.010073	14.922690	0.022565	6.633688
478.540849	9.846749	2.389565	0.010079	14.878425	0.022578	6.614011
478.560851	9.846749	2.390995	0.010077	14.887328	0.022576	6.617968
478.580853	9.846749	2.393337	0.010075	14.901911	0.022571	6.624451
478.600855	9.846749	2.385101	0.010082	14.850630	0.022586	6.601655
478.620857	9.846749	2.398059	0.010072	14.931308	0.022563	6.637519
478.640859	9.846669	2.390529	0.010078	14.884426	0.022576	6.616678
478.660861	9.846749	2.394323	0.010075	14.908049	0.022570	6.627180
478.680863	9.846749	2.388062	0.010080	14.869065	0.022581	6.609850
478.700865	9.846749	2.391230	0.010077	14.888787	0.022575	6.618617
478.720867	9.846749	2.392161	0.010076	14.894588	0.022573	6.621196
478.740869	9.846669	2.388516	0.010079	14.871890	0.022580	6.611106
478.760871	9.846749	2.389101	0.010079	14.875531	0.022579	6.612725
478.780873	9.846669	2.395058	0.010074	14.912627	0.022568	6.629215
478.800875	9.846749	2.393395	0.010075	14.902267	0.022571	6.624610
478.820877	9.846749	2.394718	0.010074	14.910505	0.022569	6.628271
478.840879	9.846669	2.399319	0.010070	14.939157	0.022560	6.641008
478.860881	9.846749	2.394044	0.010075	14.906308	0.022570	6.626406
478.880883	9.846669	2.391826	0.010077	14.892499	0.022574	6.620267
478.900885	9.846749	2.394774	0.010074	14.910858	0.022569	6.628428
478.920887	9.846749	2.394040	0.010075	14.906289	0.022570	6.626397
478.940889	9.846669	2.389779	0.010078	14.879756	0.022578	6.614602
478.960891	9.846749	2.390025	0.010078	14.881289	0.022577	6.615284
478.980893	9.846669	2.392338	0.010076	14.895686	0.022573	6.621684
479.000895	9.846749	2.391707	0.010077	14.891757	0.022574	6.619938
479.020897	9.846749	2.390704	0.010078	14.885516	0.022576	6.617163
479.040899	9.846669	2.388178	0.010080	14.869785	0.022581	6.610170
479.060901	9.846749	2.393166	0.010076	14.900846	0.022572	6.623978
479.080903	9.846669	2.393460	0.010075	14.902672	0.022571	6.624790
479.100905	9.846749	2.400206	0.010070	14.944679	0.022559	6.643463
479.120907	9.846749	2.389827	0.010078	14.880057	0.022578	6.614736
479.140909	9.846749	2.389376	0.010079	14.877248	0.022579	6.613488
479.160911	9.846749	2.385370	0.010082	14.852305	0.022586	6.602400
479.180913	9.846749	2.391798	0.010077	14.892327	0.022574	6.620191
479.200915	9.846749	2.400682	0.010069	14.947641	0.022558	6.644780
479.220917	9.846669	2.392718	0.010076	14.898057	0.022572	6.622738
479.240919	9.846749	2.402814	0.010068	14.960916	0.022554	6.650681
479.260921	9.846749	2.400938	0.010069	14.949237	0.022557	6.645489
479.280923	9.846749	2.393852	0.010075	14.905117	0.022570	6.625876
479.300925	9.846749	2.391856	0.010077	14.892688	0.022574	6.620351
479.320927	9.846749	2.392864	0.010076	14.898963	0.022572	6.623141
479.340929	9.846749	2.387442	0.010080	14.865202	0.022582	6.608133
479.360931	9.846749	2.394094	0.010075	14.906623	0.022570	6.626546
479.380933	9.846749	2.391725	0.010077	14.891872	0.022574	6.619989
479.400935	9.846749	2.389803	0.010078	14.879903	0.022578	6.614668
479.420937	9.846669	2.393068	0.010076	14.900236	0.022572	6.623707
479.440939	9.846749	2.392659	0.010076	14.897690	0.022573	6.622575
479.460941	9.846749	2.391721	0.010077	14.891845	0.022574	6.619977
479.480943	9.846749	2.387061	0.010081	14.862834	0.022583	6.607080
479.500945	9.846749	2.393694	0.010075	14.904129	0.022571	6.625437
479.520947	9.846669	2.393868	0.010075	14.905216	0.022570	6.625920
479.540949	9.846749	2.393654	0.010075	14.903882	0.022571	6.625328
479.560951	9.846669	2.391587	0.010077	14.891013	0.022574	6.619607
479.580953	9.846749	2.388614	0.010079	14.872504	0.022580	6.611379
479.600955	9.846749	2.392844	0.010076	14.898840	0.022572	6.623086
479.620957	9.846749	2.390507	0.010078	14.884289	0.022576	6.616618
479.640959	9.846749	2.388578	0.010079	14.872279	0.022580	6.611279
479.660961	9.846669	2.387195	0.010080	14.863669	0.022582	6.607451
479.680963	9.846749	2.389360	0.010079	14.877144	0.022579	6.613441
479.700965	9.846749	2.385637	0.010082	14.853967	0.022585	6.603138
479.720967	9.846749	2.396208	0.010073	14.919783	0.022566	6.632396
479.740969	9.846749	2.389205	0.010079	14.876183	0.022579	6.613014
479.760971	9.846749	2.393411	0.010075	14.902371	0.022571	6.624656
479.780973	9.846749	2.393658	0.010075	14.903907	0.022571	6.625339
479.800975	9.846749	2.397989	0.010072	14.930873	0.022563	6.637326
479.820977	9.846749	2.397764	0.010072	14.929471	0.022563	6.636703
479.840979	9.846669	2.395594	0.010074	14.915964	0.022567	6.630698
479.860981	9.846669	2.394018	0.010075	14.906149	0.022570	6.626335
479.880983	9.846749	2.397803	0.010072	14.929715	0.022563	6.636811
479.900985	9.846749	2.396756	0.010073	14.923197	0.022565	6.633913
479.920987	9.846749	2.398483	0.010071	14.933953	0.022562	6.638695
479.940989	9.846749	2.399964	0.010070	14.943173	0.022559	6.642794
479.960991	9.846749	2.394882	0.010074	14.911531	0.022568	6.628728
479.980993	9.846749	2.393413	0.010075	14.902379	0.022571	6.624659
480.000995	9.846749	2.395320	0.010074	14.914258	0.022568	6.629940
480.020997	9.846749	2.393677	0.010075	14.904028	0.022571	6.625392
480.040999	9.846749	2.396777	0.010073	14.923328	0.022565	6.633972
480.061001	9.846749	2.397908	0.010072	14.930369	0.022563	6.637102
480.081003	9.846749	2.395784	0.010073	14.917144	0.022567	6.631223
480.101005	9.846749	2.393349	0.010075	14.901983	0.022571	6.624483
480.121007	9.846749	2.396051	0.010073	14.918805	0.022566	6.631961
480.141009	9.846749	2.393771	0.010075	14.904613	0.022571	6.625653
480.161011	9.846669	2.396705	0.010073	14.922879	0.022565	6.633772
480.181013	9.846749	2.396628	0.010073	14.922400	0.022565	6.633559
480.201015	9.846669	2.392032	0.010076	14.893786	0.022573	6.620839
480.221017	9.846669	2.398720	0.010071	14.935426	0.022561	6.639350
480.241019	9.846749	2.401918	0.010068	14.955339	0.022556	6.648202
480.261021	9.846669	2.395821	0.010073	14.917374	0.022567	6.631325
480.281023	9.846749	2.399953	0.010070	14.943102	0.022559	6.642762
480.301025	9.846749	2.404740	0.010066	14.972909	0.022550	6.656013
480.321027	9.846749	2.397426	0.010072	14.927366	0.022564	6.635767
480.341029	9.846749	2.397643	0.010072	14.928718	0.022563	6.636368
480.361031	9.846749	2.394449	0.010075	14.908835	0.022569	6.627529
480.381033	9.846749	2.401811	0.010069	14.954671	0.022556	6.647905
480.401035	9.846669	2.398851	0.010071	14.936241	0.022561	6.639712
480.421037	9.846749	2.397788	0.010072	14.929625	0.022563	6.636771
480.441039	9.846669	2.397208	0.010072	14.926014	0.022564	6.635166
480.461041	9.846749	2.398442	0.010071	14.933693	0.022562	6.638579
480.481043	9.846749	2.394585	0.010074	14.909678	0.022569	6.627904
480.501045	9.846669	2.397160	0.010072	14.925712	0.022564	6.635032
480.521047	9.846749	2.387745	0.010080	14.867088	0.022582	6.608971
480.541049	9.846749	2.402431	0.010068	14.958529	0.022555	6.649620
480.561051	9.846749	2.397251	0.010072	14.926282	0.022564	6.635285
480.581053	9.846749	2.396687	0.010073	14.922767	0.022565	6.633722
480.601055	9.846669	2.397747	0.010072	14.929364	0.022563	6.636655
480.621057	9.846669	2.388741	0.010079	14.873289	0.022579	6.611728
480.641059	9.846749	2.391217	0.010077	14.888708	0.022575	6.618582
480.661061	9.846749	2.395323	0.010074	14.914272	0.022568	6.629946
480.681063	9.846669	2.393134	0.010076	14.900644	0.022571	6.623888
480.701065	9.846749	2.395616	0.010074	14.916098	0.022567	6.630758
480.721067	9.846669	2.395626	0.010074	14.916164	0.022567	6.630787
480.741069	9.846749	2.392167	0.010076	14.894621	0.022573	6.621211
480.761071	9.846749	2.395171	0.010074	14.913327	0.022568	6.629526
480.781073	9.846669	2.396111	0.010073	14.919180	0.022566	6.632128
480.801075	9.846749	2.389914	0.010078	14.880596	0.022578	6.614976
480.821077	9.846749	2.398109	0.010072	14.931620	0.022563	6.637658
480.841079	9.846749	2.402278	0.010068	14.957581	0.022555	6.649199
480.861081	9.846749	2.390806	0.010078	14.886148	0.022576	6.617444
480.881083	9.846749	2.398595	0.010071	14.934648	0.022562	6.639004
480.901085	9.846749	2.398943	0.010071	14.936816	0.022561	6.639968
480.921087	9.846669	2.398433	0.010071	14.933641	0.022562	6.638556
480.941089	9.846749	2.394452	0.010075	14.908851	0.022569	6.627536
480.961091	9.846669	2.399258	0.010071	14.938777	0.022560	6.640839
480.981093	9.846749	2.395994	0.010073	14.918449	0.022566	6.631803
481.001095	9.846749	2.394074	0.010075	14.906497	0.022570	6.626490
481.021097	9.846669	2.400780	0.010069	14.948254	0.022557	6.645053
481.041099	9.846669	2.399135	0.010071	14.938007	0.022560	6.640497
481.061101	9.846749	2.395828	0.010073	14.917420	0.022567	6.631346
481.081103	9.846749	2.397827	0.010072	14.929863	0.022563	6.636877
481.101105	9.846749	2.395872	0.010073	14.917694	0.022567	6.631467
481.121107	9.846669	2.395859	0.010073	14.917609	0.022566	6.631430
481.141109	9.846749	2.389840	0.010078	14.880136	0.022578	6.614771
481.161111	9.846669	2.398753	0.010071	14.935628	0.022561	6.639440
481.181113	9.846749	2.397696	0.010072	14.929052	0.022563	6.636517
481.201115	9.846749	2.393828	0.010075	14.904967	0.022570	6.625810
481.221117	9.846749	2.385307	0.010082	14.851914	0.022586	6.602226
481.241119	9.846749	2.395289	0.010074	14.914061	0.022568	6.629852
481.261121	9.846749	2.402375	0.010068	14.958184	0.022555	6.649467
481.281123	9.846669	2.401833	0.010068	14.954805	0.022556	6.647965
481.301125	9.846749	2.396683	0.010073	14.922739	0.022565	6.633710
481.321127	9.846669	2.391201	0.010077	14.888609	0.022575	6.618538
481.341129	9.846749	2.395793	0.010073	14.917204	0.022567	6.631249
481.361131	9.846669	2.398997	0.010071	14.937150	0.022561	6.640116
481.381133	9.846749	2.391070	0.010077	14.887791	0.022575	6.618174
481.401135	9.846749	2.397768	0.010072	14.929496	0.022563	6.636714
481.421137	9.846749	2.394124	0.010075	14.906806	0.022570	6.626627
481.441139	9.846749	2.394671	0.010074	14.910215	0.022569	6.628142
481.461141	9.846749	2.394347	0.010075	14.908200	0.022569	6.627247
481.481143	9.846749	2.393475	0.010075	14.902765	0.022571	6.624831
481.501145	9.846749	2.392438	0.010076	14.896313	0.022573	6.621963
481.521147	9.846669	2.399231	0.010071	14.938607	0.022560	6.640764
481.541149	9.846749	2.393749	0.010075	14.904471	0.022571	6.625589
481.561151	9.846669	2.394408	0.010075	14.908580	0.022569	6.627416
481.581153	9.846749	2.389440	0.010079	14.877645	0.022578	6.613664
481.601155	9.846749	2.391596	0.010077	14.891068	0.022574	6.619631
481.621157	9.846749	2.402009	0.010068	14.955906	0.022555	6.648454
481.641159	9.846749	2.400137	0.010070	14.944246	0.022559	6.643271
481.661161	9.846669	2.387206	0.010080	14.863735	0.022582	6.607481
481.681163	9.846749	2.399342	0.010071	14.939297	0.022560	6.641071
481.701165	9.846749	2.400177	0.010070	14.944498	0.022559	6.643383
481.721167	9.846749	2.403772	0.010067	14.966884	0.022552	6.653334
481.741169	9.846749	2.392664	0.010076	14.897720	0.022573	6.622588
481.761171	9.846669	2.396439	0.010073	14.921225	0.022565	6.633037
481.781173	9.846749	2.393754	0.010075	14.904507	0.022571	6.625605
481.801175	9.846749	2.396387	0.010073	14.920897	0.022566	6.632891
481.821177	9.846749	2.391250	0.010077	14.888913	0.022575	6.618673
481.841179	9.846749	2.401805	0.010069	14.954636	0.022556	6.647889
481.861181	9.846669	2.399160	0.010071	14.938166	0.022560	6.640568
481.881183	9.846749	2.394244	0.010075	14.907559	0.022570	6.626962
481.901185	9.846749	2.395039	0.010074	14.912506	0.022568	6.629161
481.921187	9.846749	2.399499	0.010070	14.940277	0.022560	6.641506
481.941189	9.846749	2.393078	0.010076	14.900299	0.022572	6.623735
481.961191	9.846749	2.392144	0.010076	14.894479	0.022573	6.621147
481.981193	9.846749	2.389893	0.010078	14.880467	0.022578	6.614919
482.001195	9.846749	2.391491	0.010077	14.890416	0.022575	6.619341
482.021197	9.846749	2.393147	0.010076	14.900723	0.022572	6.623923
482.041199	9.846749	2.388659	0.010079	14.872780	0.022580	6.611501
482.061201	9.846749	2.387026	0.010081	14.862615	0.022583	6.606983
482.081203	9.846749	2.392334	0.010076	14.895664	0.022573	6.621674
482.101205	9.846749	2.389493	0.010079	14.877973	0.022578	6.613810
482.121207	9.846749	2.388258	0.010080	14.870283	0.022581	6.610392
482.141209	9.846749	2.390453	0.010078	14.883950	0.022577	6.616467
482.161211	9.846669	2.388866	0.010079	14.874069	0.022579	6.612075
482.181213	9.846749	2.394955	0.010074	14.911983	0.022568	6.628929
482.201215	9.846749	2.388263	0.010080	14.870316	0.022581	6.610406
482.221217	9.846749	2.391763	0.010077	14.892111	0.022574	6.620095
482.241219	9.846749	2.392159	0.010076	14.894572	0.022573	6.621189
482.261221	9.846669	2.391629	0.010077	14.891273	0.022574	6.619722
482.281223	9.846749	2.388687	0.010079	14.872958	0.022580	6.611581
482.301225	9.846749	2.390647	0.010078	14.885157	0.022576	6.617003
482.321227	9.846669	2.388359	0.010079	14.870916	0.022580	6.610673
482.341229	9.846749	2.393271	0.010076	14.901501	0.022571	6.624269
482.361231	9.846749	2.389220	0.010079	14.876276	0.022579	6.613056
482.381233	9.846749	2.399879	0.010070	14.942639	0.022559	6.642556
482.401235	9.846749	2.394343	0.010075	14.908172	0.022569	6.627235
482.421237	9.846749	2.392341	0.010076	14.895705	0.022573	6.621692
482.441239	9.846749	2.397372	0.010072	14.927029	0.022564	6.635617
482.461241	9.846749	2.392754	0.010076	14.898278	0.022572	6.622836
482.481243	9.846749	2.395082	0.010074	14.912772	0.022568	6.629279
482.501245	9.846749	2.392420	0.010076	14.896201	0.022573	6.621913
482.521247	9.846749	2.385763	0.010082	14.854750	0.022585	6.603486
482.541249	9.846749	2.389576	0.010079	14.878494	0.022578	6.614041
482.561251	9.846749	2.389894	0.010078	14.880473	0.022578	6.614921
482.581253	9.846749	2.394537	0.010075	14.909380	0.022569	6.627771
482.601255	9.846749	2.392522	0.010076	14.896833	0.022573	6.622194
482.621257	9.846669	2.390443	0.010078	14.883892	0.022576	6.616441
482.641259	9.846749	2.389901	0.010078	14.880514	0.022578	6.614939
482.661261	9.846749	2.394865	0.010074	14.911425	0.022569	6.628680
482.681263	9.846749	2.388529	0.010079	14.871975	0.022580	6.611144
482.701265	9.846669	2.394125	0.010075	14.906814	0.022570	6.626631
482.721267	9.846669	2.389754	0.010078	14.879602	0.022578	6.614534
482.741269	9.846749	2.385793	0.010082	14.854939	0.022585	6.603570
482.761271	9.846749	2.391740	0.010077	14.891968	0.022574	6.620031
482.781273	9.846749	2.393190	0.010076	14.900992	0.022572	6.624042
482.801275	9.846749	2.395035	0.010074	14.912481	0.022568	6.629150
482.821277	9.846749	2.394366	0.010075	14.908317	0.022569	6.627299
482.841279	9.846749	2.397866	0.010072	14.930109	0.022563	6.636986
482.861281	9.846749	2.392603	0.010076	14.897339	0.022573	6.622419
482.881283	9.846749	2.392385	0.010076	14.895982	0.022573	6.621815
482.901285	9.846749	2.395774	0.010073	14.917081	0.022567	6.631195
482.921287	9.846669	2.394032	0.010075	14.906237	0.022570	6.626374
482.941289	9.846749	2.392211	0.010076	14.894898	0.022573	6.621333
482.961291	9.846669	2.391098	0.010077	14.887969	0.022575	6.618253
482.981293	9.846669	2.390631	0.010078	14.885061	0.022576	6.616961
483.001295	9.846749	2.393606	0.010075	14.903584	0.022571	6.625195
483.021297	9.846749	2.389477	0.010079	14.877878	0.022578	6.613767
483.041299	9.846749	2.389033	0.010079	14.875113	0.022579	6.612538
483.061301	9.846749	2.392109	0.010076	14.894262	0.022574	6.621051
483.081303	9.846669	2.377473	0.010088	14.803132	0.022600	6.580540
483.101305	9.846749	2.383611	0.010083	14.841352	0.022589	6.597530
483.121307	9.846749	2.388528	0.010079	14.871967	0.022580	6.611140
483.141309	9.846749	2.390251	0.010078	14.882696	0.022577	6.615909
483.161311	9.846669	2.390160	0.010078	14.882129	0.022577	6.615657
483.181313	9.846749	2.391332	0.010077	14.889422	0.022575	6.618899
483.201315	9.846749	2.391844	0.010077	14.892614	0.022574	6.620318
483.221317	9.846669	2.394373	0.010075	14.908361	0.022569	6.627319
483.241319	9.846749	2.391997	0.010077	14.893567	0.022574	6.620742
483.261321	9.846669	2.388529	0.010079	14.871975	0.022580	6.611144
483.281323	9.846669	2.389768	0.010078	14.879687	0.022578	6.614572
483.301325	9.846749	2.387896	0.010080	14.868033	0.022581	6.609391
483.321327	9.846669	2.388507	0.010079	14.871833	0.022580	6.611080
483.341329	9.846749	2.390698	0.010078	14.885477	0.022576	6.617146
483.361331	9.846669	2.385967	0.010081	14.856023	0.022585	6.604052
483.381333	9.846749	2.392898	0.010076	14.899174	0.022572	6.623234
483.401335	9.846749	2.387045	0.010081	14.862730	0.022583	6.607034
483.421337	9.846749	2.393780	0.010075	14.904665	0.022571	6.625676
483.441339	9.846749	2.387087	0.010081	14.862996	0.022583	6.607152
483.461341	9.846749	2.392851	0.010076	14.898884	0.022572	6.623105
483.481343	9.846749	2.389000	0.010079	14.874907	0.022579	6.612447
483.501345	9.846749	2.399492	0.010070	14.940233	0.022560	6.641487
483.521347	9.846749	2.389933	0.010078	14.880716	0.022578	6.615029
483.541349	9.846749	2.400692	0.010069	14.947707	0.022558	6.644809
483.561351	9.846669	2.396465	0.010073	14.921384	0.022565	6.633108
483.581353	9.846749	2.397620	0.010072	14.928576	0.022563	6.636305
483.601355	9.846669	2.398325	0.010071	14.932967	0.022562	6.638257
483.621357	9.846749	2.393406	0.010075	14.902336	0.022571	6.624640
483.641359	9.846749	2.393479	0.010075	14.902796	0.022571	6.624844
483.661361	9.846749	2.388686	0.010079	14.872950	0.022580	6.611577
483.681363	9.846669	2.391594	0.010077	14.891054	0.022574	6.619625
483.701365	9.846669	2.391643	0.010077	14.891363	0.022574	6.619762
483.721367	9.846749	2.386835	0.010081	14.861427	0.022583	6.606455
483.741369	9.846669	2.389251	0.010079	14.876468	0.022579	6.613141
483.761371	9.846749	2.392462	0.010076	14.896463	0.022573	6.622030
483.781373	9.846669	2.395360	0.010074	14.914502	0.022567	6.630048
483.801375	9.846749	2.393507	0.010075	14.902968	0.022571	6.624921
483.821377	9.846749	2.394853	0.010074	14.911345	0.022569	6.628645
483.841379	9.846669	2.396442	0.010073	14.921242	0.022565	6.633045
483.861381	9.846749	2.389522	0.010079	14.878154	0.022578	6.613890
483.881383	9.846669	2.399474	0.010070	14.940121	0.022560	6.641437
483.901385	9.846749	2.393627	0.010075	14.903713	0.022571	6.625252
483.921387	9.846749	2.389619	0.010079	14.878756	0.022578	6.614158
483.941389	9.846669	2.392755	0.010076	14.898284	0.022572	6.622839
483.961391	9.846749	2.392704	0.010076	14.897969	0.022572	6.622699
483.981393	9.846749	2.389809	0.010078	14.879942	0.022578	6.614685
484.001395	9.846749	2.398757	0.010071	14.935653	0.022561	6.639451
484.021397	9.846749	2.391441	0.010077	14.890104	0.022575	6.619203
484.041399	9.846669	2.391631	0.010077	14.891289	0.022574	6.619729
484.061401	9.846749	2.393736	0.010075	14.904394	0.022571	6.625555
484.081403	9.846669	2.386970	0.010081	14.862267	0.022583	6.606828
484.101405	9.846749	2.386257	0.010081	14.857827	0.022584	6.604854
484.121407	9.846749	2.398554	0.010071	14.934394	0.022562	6.638891
484.141409	9.846749	2.400018	0.010070	14.943510	0.022559	6.642943
484.161411	9.846749	2.402823	0.010068	14.960973	0.022554	6.650707
484.181413	9.846669	2.391712	0.010077	14.891790	0.022574	6.619952
484.201415	9.846749	2.398633	0.010071	14.934884	0.022562	6.639109
484.221417	9.846669	2.394233	0.010075	14.907488	0.022569	6.626930
484.241419	9.846749	2.395616	0.010074	14.916101	0.022567	6.630759
484.261421	9.846749	2.392910	0.010076	14.899253	0.022572	6.623270
484.281423	9.846749	2.394111	0.010075	14.906727	0.022570	6.626592
484.301425	9.846669	2.392820	0.010076	14.898689	0.022572	6.623019
484.321427	9.846749	2.393178	0.010076	14.900920	0.022572	6.624011
484.341429	9.846669	2.392477	0.010076	14.896557	0.022573	6.622071
484.361431	9.846749	2.391073	0.010077	14.887815	0.022575	6.618185
484.381433	9.846749	2.393054	0.010076	14.900148	0.022572	6.623668
484.401435	9.846669	2.396201	0.010073	14.919739	0.022566	6.632376
484.421437	9.846669	2.399814	0.010070	14.942240	0.022559	6.642379
484.441439	9.846669	2.396022	0.010073	14.918625	0.022566	6.631881
484.461441	9.846749	2.399584	0.010070	14.940802	0.022560	6.641740
484.481443	9.846749	2.393136	0.010076	14.900658	0.022572	6.623894
484.501445	9.846669	2.394393	0.010075	14.908482	0.022569	6.627372
484.521447	9.846749	2.394341	0.010075	14.908161	0.022569	6.627230
484.541449	9.846749	2.394408	0.010075	14.908575	0.022569	6.627414
484.561451	9.846749	2.395854	0.010073	14.917579	0.022567	6.631416
484.581453	9.846749	2.398905	0.010071	14.936578	0.022561	6.639862
484.601455	9.846669	2.387870	0.010080	14.867869	0.022581	6.609318
484.621457	9.846749	2.396944	0.010073	14.924368	0.022565	6.634434
484.641459	9.846749	2.391307	0.010077	14.889266	0.022575	6.618830
484.661461	9.846749	2.383486	0.010084	14.840574	0.022589	6.597185
484.681463	9.846749	2.386992	0.010081	14.862404	0.022583	6.606889
484.701465	9.846749	2.384209	0.010083	14.845072	0.022588	6.599184
484.721467	9.846749	2.388882	0.010079	14.874168	0.022579	6.612118
484.741469	9.846669	2.394875	0.010074	14.911488	0.022568	6.628708
484.761471	9.846749	2.390718	0.010078	14.885603	0.022576	6.617202
484.781473	9.846669	2.393143	0.010076	14.900699	0.022571	6.623912
484.801475	9.846749	2.396078	0.010073	14.918972	0.022566	6.632036
484.821477	9.846749	2.393818	0.010075	14.904901	0.022570	6.625780
484.841479	9.846749	2.391608	0.010077	14.891144	0.022574	6.619665
484.861481	9.846749	2.391120	0.010077	14.888103	0.022575	6.618313
484.881483	9.846749	2.384643	0.010083	14.847774	0.022587	6.600385
484.901485	9.846749	2.384442	0.010083	14.846526	0.022588	6.599831
484.921487	9.846749	2.388159	0.010080	14.869670	0.022581	6.610119
484.941489	9.846749	2.385490	0.010082	14.853050	0.022586	6.602731
484.961491	9.846749	2.390668	0.010078	14.885288	0.022576	6.617062
484.981493	9.846749	2.391461	0.010077	14.890230	0.022575	6.619258
485.001495	9.846749	2.393610	0.010075	14.903609	0.022571	6.625206
485.021497	9.846749	2.387302	0.010080	14.864332	0.022582	6.607746
485.041499	9.846669	2.387886	0.010080	14.867970	0.022581	6.609363
485.061501	9.846669	2.389959	0.010078	14.880875	0.022577	6.615100
485.081503	9.846749	2.388484	0.010079	14.871693	0.022580	6.611018
485.101505	9.846749	2.386863	0.010081	14.861599	0.022583	6.606531
485.121507	9.846749	2.387920	0.010080	14.868178	0.022581	6.609456
485.141509	9.846669	2.390923	0.010077	14.886876	0.022576	6.617768
485.161511	9.846749	2.389512	0.010079	14.878091	0.022578	6.613862
485.181513	9.846749	2.386419	0.010081	14.858834	0.022584	6.605302
485.201515	9.846749	2.388165	0.010080	14.869706	0.022581	6.610135
485.221517	9.846669	2.383538	0.010083	14.840897	0.022589	6.597328
485.241519	9.846669	2.387167	0.010080	14.863491	0.022582	6.607372
485.261521	9.846749	2.391593	0.010077	14.891048	0.022575	6.619622
485.281523	9.846749	2.390613	0.010078	14.884946	0.022576	6.616910
485.301525	9.846749	2.388872	0.010079	14.874111	0.022579	6.612093
485.321527	9.846669	2.389254	0.010079	14.876487	0.022579	6.613149
485.341529	9.846669	2.391921	0.010077	14.893093	0.022574	6.620531
485.361531	9.846749	2.390350	0.010078	14.883309	0.022577	6.616182
485.381533	9.846669	2.394586	0.010074	14.909686	0.022569	6.627908
485.401535	9.846749	2.389966	0.010078	14.880919	0.022577	6.615120
485.421537	9.846749	2.387790	0.010080	14.867370	0.022581	6.609097
485.441539	9.846749	2.393825	0.010075	14.904950	0.022570	6.625802
485.461541	9.846669	2.386629	0.010081	14.860140	0.022583	6.605883
485.481543	9.846749	2.390903	0.010077	14.886753	0.022576	6.617713
485.501545	9.846749	2.399512	0.010070	14.940356	0.022560	6.641542
485.521547	9.846749	2.394238	0.010075	14.907521	0.022570	6.626945
485.541549	9.846749	2.384416	0.010083	14.846362	0.022588	6.599758
485.560551	9.846749	2.386553	0.010081	14.859667	0.022584	6.605672
485.580553	9.846749	2.390980	0.010077	14.887232	0.022576	6.617926
485.600555	9.846749	2.389673	0.010078	14.879093	0.022578	6.614308
485.620557	9.846749	2.384833	0.010082	14.848960	0.022587	6.600912
485.640559	9.846749	2.383744	0.010083	14.842179	0.022589	6.597898
485.660561	9.846749	2.384385	0.010083	14.846167	0.022588	6.599671
485.680563	9.846669	2.393014	0.010076	14.899896	0.022572	6.623556
485.700565	9.846749	2.379930	0.010086	14.818432	0.022596	6.587342
485.720567	9.846749	2.391094	0.010077	14.887944	0.022575	6.618242
485.740569	9.846749	2.389590	0.010079	14.878578	0.022578	6.614079
485.760571	9.846749	2.388077	0.010080	14.869161	0.022581	6.609893
485.780573	9.846749	2.393323	0.010075	14.901821	0.022571	6.624411
485.800575	9.846749	2.392043	0.010077	14.893849	0.022574	6.620867
485.820577	9.846749	2.394532	0.010075	14.909347	0.022569	6.627757
485.840579	9.846669	2.388094	0.010080	14.869262	0.022581	6.609938
485.860581	9.846749	2.383447	0.010084	14.840331	0.022589	6.597077
485.880583	9.846669	2.388641	0.010079	14.872668	0.022580	6.611452
485.900585	9.846749	2.389896	0.010078	14.880484	0.022578	6.614926
485.920587	9.846669	2.389195	0.010079	14.876117	0.022579	6.612985
485.940589	9.846749	2.396184	0.010073	14.919638	0.022566	6.632331
485.960591	9.846749	2.391904	0.010077	14.892989	0.022574	6.620485
485.980593	9.846749	2.392292	0.010076	14.895401	0.022573	6.621557
486.000595	9.846749	2.393936	0.010075	14.905640	0.022570	6.626109
486.020597	9.846669	2.387971	0.010080	14.868496	0.022581	6.609597
486.040599	9.846749	2.383032	0.010084	14.837744	0.022590	6.595926
486.060601	9.846749	2.393846	0.010075	14.905079	0.022570	6.625859
486.080603	9.846749	2.391613	0.010077	14.891177	0.022574	6.619680
486.100605	9.846749	2.390820	0.010078	14.886236	0.022576	6.617483
486.120607	9.846749	2.384141	0.010083	14.844651	0.022588	6.598997
486.140609	9.846749	2.394649	0.010074	14.910075	0.022569	6.628080
486.160611	9.846749	2.385003	0.010082	14.850019	0.022587	6.601383
486.180613	9.846669	2.388227	0.010080	14.870094	0.022580	6.610308
486.200615	9.846749	2.384764	0.010083	14.848530	0.022587	6.600721
486.220617	9.846749	2.386569	0.010081	14.859765	0.022584	6.605716
486.240619	9.846749	2.384347	0.010083	14.845935	0.022588	6.599568
486.260621	9.846749	2.390912	0.010077	14.886808	0.022576	6.617737
486.280623	9.846669	2.396082	0.010073	14.919002	0.022566	6.632049
486.300625	9.846749	2.398046	0.010072	14.931229	0.022563	6.637484
486.320627	9.846669	2.391218	0.010077	14.888713	0.022575	6.618584
486.340629	9.846669	2.384549	0.010083	14.847189	0.022587	6.600125
486.360631	9.846749	2.393631	0.010075	14.903740	0.022571	6.625264
486.380633	9.846669	2.393360	0.010075	14.902054	0.022571	6.624515
486.400635	9.846749	2.395158	0.010074	14.913245	0.022568	6.629490
486.420637	9.846669	2.396398	0.010073	14.920971	0.022565	6.632924
486.440639	9.846749	2.388866	0.010079	14.874072	0.022579	6.612076
486.460641	9.846749	2.392472	0.010076	14.896521	0.022573	6.622055
486.480643	9.846669	2.390073	0.010078	14.881587	0.022577	6.615416
486.500645	9.846749	2.387758	0.010080	14.867171	0.022582	6.609008
486.520647	9.846669	2.393661	0.010075	14.903929	0.022570	6.625348
486.540649	9.846749	2.392785	0.010076	14.898470	0.022572	6.622922
486.560651	9.846749	2.393672	0.010075	14.903997	0.022571	6.625379
486.580653	9.846749	2.396644	0.010073	14.922498	0.022565	6.633603
486.600655	9.846749	2.386571	0.010081	14.859779	0.022584	6.605722
486.620657	9.846749	2.386259	0.010081	14.857841	0.022584	6.604860
486.640659	9.846749	2.392219	0.010076	14.894950	0.022573	6.621357
486.660661	9.846749	2.385590	0.010082	14.853671	0.022585	6.603007
486.680663	9.846749	2.391332	0.010077	14.889428	0.022575	6.618902
486.700665	9.846749	2.394070	0.010075	14.906475	0.022570	6.626480
486.720667	9.846749	2.384682	0.010083	14.848018	0.022587	6.600494
486.740669	9.846749	2.390033	0.010078	14.881335	0.022577	6.615305
486.760671	9.846669	2.390461	0.010078	14.884004	0.022576	6.616491
486.780673	9.846749	2.389141	0.010079	14.875781	0.022579	6.612835
486.800675	9.846669	2.384777	0.010082	14.848609	0.022587	6.600757
486.820677	9.846749	2.387540	0.010080	14.865813	0.022582	6.608404
486.840679	9.846749	2.390964	0.010077	14.887136	0.022576	6.617883
486.860681	9.846749	2.384839	0.010082	14.848998	0.022587	6.600929
486.880683	9.846749	2.394689	0.010074	14.910330	0.022569	6.628194
486.900685	9.846669	2.389905	0.010078	14.880541	0.022577	6.614952
486.920687	9.846749	2.397824	0.010072	14.929849	0.022563	6.636871
486.940689	9.846669	2.395101	0.010074	14.912889	0.022568	6.629331
486.960691	9.846749	2.389973	0.010078	14.880966	0.022577	6.615140
486.980693	9.846669	2.388258	0.010080	14.870283	0.022580	6.610392
487.000695	9.846669	2.384823	0.010082	14.848900	0.022587	6.600886
487.020697	9.846749	2.385191	0.010082	14.851191	0.022586	6.601904
487.040699	9.846749	2.392816	0.010076	14.898665	0.022572	6.623008
487.060701	9.846749	2.393710	0.010075	14.904230	0.022571	6.625482
487.080703	9.846749	2.394935	0.010074	14.911857	0.022568	6.628873
487.100705	9.846749	2.396775	0.010073	14.923314	0.022565	6.633966
487.120707	9.846749	2.387403	0.010080	14.864964	0.022582	6.608027
487.140709	9.846669	2.390761	0.010077	14.885869	0.022576	6.617320
487.160711	9.846749	2.382318	0.010085	14.833298	0.022591	6.593950
487.180713	9.846749	2.387420	0.010080	14.865068	0.022582	6.608073
487.200715	9.846669	2.383566	0.010083	14.841073	0.022589	6.597406
487.220717	9.846749	2.386415	0.010081	14.858813	0.022584	6.605292
487.240719	9.846749	2.383698	0.010083	14.841894	0.022589	6.597771
487.260721	9.846749	2.391947	0.010077	14.893255	0.022574	6.620603
487.280723	9.846749	2.389968	0.010078	14.880930	0.022577	6.615124
487.300725	9.846669	2.386423	0.010081	14.858862	0.022584	6.605314
487.320727	9.846749	2.382148	0.010085	14.832244	0.022592	6.593482
487.340729	9.846749	2.387038	0.010081	14.862689	0.022583	6.607016
487.360731	9.846749	2.385508	0.010082	14.853162	0.022586	6.602781
487.380733	9.846669	2.393233	0.010075	14.901263	0.022571	6.624163
487.400735	9.846749	2.384731	0.010083	14.848322	0.022587	6.600629
487.420737	9.846749	2.389949	0.010078	14.880815	0.022578	6.615073
487.440739	9.846749	2.390339	0.010078	14.883243	0.022577	6.616153
487.460741	9.846749	2.395755	0.010074	14.916963	0.022567	6.631142
487.480743	9.846669	2.386663	0.010081	14.860351	0.022583	6.605976
487.500745	9.846669	2.394686	0.010074	14.910308	0.022569	6.628184
487.520747	9.846749	2.397068	0.010072	14.925138	0.022564	6.634776
487.540749	9.846749	2.388330	0.010080	14.870732	0.022580	6.610591
487.560751	9.846749	2.393818	0.010075	14.904904	0.022570	6.625782
487.580753	9.846669	2.394535	0.010074	14.909366	0.022569	6.627765
487.600755	9.846749	2.392714	0.010076	14.898032	0.022572	6.622727
487.620757	9.846749	2.399270	0.010071	14.938848	0.022560	6.640871
487.640759	9.846749	2.390610	0.010078	14.884927	0.022576	6.616901
487.660761	9.846749	2.387721	0.010080	14.866943	0.022582	6.608907
487.680763	9.846669	2.390891	0.010077	14.886676	0.022576	6.617679
487.700765	9.846749	2.391296	0.010077	14.889198	0.022575	6.618800
487.720767	9.846749	2.387457	0.010080	14.865295	0.022582	6.608174
487.740769	9.846669	2.392423	0.010076	14.896220	0.022573	6.621921
487.760771	9.846749	2.390210	0.010078	14.882436	0.022577	6.615794
487.780773	9.846749	2.390410	0.010078	14.883681	0.022577	6.616347
487.800775	9.846669	2.386360	0.010081	14.858465	0.022584	6.605138
487.820777	9.846749	2.381746	0.010085	14.829736	0.022593	6.592367
487.840779	9.846669	2.392639	0.010076	14.897564	0.022572	6.622519
487.860781	9.846749	2.383885	0.010083	14.843057	0.022589	6.598289
487.880783	9.846749	2.387839	0.010080	14.867677	0.022581	6.609233
487.900785	9.846669	2.386134	0.010081	14.857058	0.022584	6.604512
487.920787	9.846749	2.389725	0.010078	14.879419	0.022578	6.614453
487.940789	9.846749	2.387808	0.010080	14.867485	0.022581	6.609148
487.960791	9.846749	2.388868	0.010079	14.874080	0.022579	6.612080
487.980793	9.846749	2.385344	0.010082	14.852144	0.022586	6.602328
488.000795	9.846669	2.390747	0.010078	14.885781	0.022576	6.617281
488.020797	9.846749	2.388900	0.010079	14.874283	0.022579	6.612170
488.040799	9.846749	2.392008	0.010077	14.893635	0.022574	6.620772
488.060801	9.846749	2.385000	0.010082	14.849997	0.022587	6.601374
488.080803	9.846669	2.386222	0.010081	14.857608	0.022584	6.604757
488.100805	9.846669	2.389965	0.010078	14.880916	0.022577	6.615118
488.120807	9.846749	2.387686	0.010080	14.866724	0.022582	6.608809
488.140809	9.846749	2.393163	0.010076	14.900827	0.022572	6.623969
488.160811	9.846749	2.386176	0.010081	14.857323	0.022584	6.604630
488.180813	9.846749	2.388962	0.010079	14.874666	0.022579	6.612340
488.200815	9.846749	2.391298	0.010077	14.889214	0.022575	6.618807
488.220817	9.846749	2.386732	0.010081	14.860784	0.022583	6.606169
488.240819	9.846749	2.389457	0.010079	14.877752	0.022578	6.613711
488.260821	9.846749	2.386862	0.010081	14.861591	0.022583	6.606528
488.280823	9.846749	2.388411	0.010080	14.871239	0.022580	6.610816
488.300825	9.846749	2.384656	0.010083	14.847857	0.022587	6.600422
488.320827	9.846749	2.390883	0.010077	14.886630	0.022576	6.617658
488.340829	9.846749	2.395121	0.010074	14.913015	0.022568	6.629387
488.360831	9.846749	2.390651	0.010078	14.885187	0.022576	6.617017
488.380833	9.846669	2.389691	0.010078	14.879205	0.022578	6.614358
488.400835	9.846669	2.384174	0.010083	14.844859	0.022588	6.599089
488.420837	9.846749	2.382435	0.010084	14.834026	0.022591	6.594274
488.440839	9.846749	2.391332	0.010077	14.889425	0.022575	6.618901
488.460841	9.846749	2.384561	0.010083	14.847268	0.022587	6.600160
488.480843	9.846749	2.385813	0.010082	14.855062	0.022585	6.603625
488.500845	9.846669	2.386375	0.010081	14.858563	0.022584	6.605182
488.520847	9.846749	2.383449	0.010084	14.840344	0.022589	6.597083
488.540849	9.846669	2.380070	0.010086	14.819300	0.022595	6.587728
488.560851	9.846749	2.388775	0.010079	14.873503	0.022580	6.611823
488.580853	9.846749	2.381066	0.010086	14.825506	0.022594	6.590487
488.600855	9.846749	2.384011	0.010083	14.843843	0.022588	6.598638
488.620857	9.846749	2.384194	0.010083	14.844979	0.022588	6.599143
488.640859	9.846669	2.382722	0.010084	14.835816	0.022590	6.595070
488.660861	9.846749	2.381557	0.010085	14.828562	0.022593	6.591845
488.680863	9.846749	2.382754	0.010084	14.836013	0.022591	6.595157
488.700865	9.846669	2.387886	0.010080	14.867967	0.022581	6.609362
488.720867	9.846749	2.391444	0.010077	14.890120	0.022575	6.619210
488.740869	9.846749	2.383277	0.010084	14.839274	0.022590	6.596607
488.760871	9.846749	2.385569	0.010082	14.853540	0.022586	6.602948
488.780873	9.846749	2.385518	0.010082	14.853222	0.022586	6.602807
488.800875	9.846669	2.379886	0.010086	14.818159	0.022596	6.587220
488.820877	9.846749	2.383667	0.010083	14.841697	0.022589	6.597684
488.840879	9.846749	2.380607	0.010086	14.822648	0.022595	6.589216
488.860881	9.846749	2.380389	0.010086	14.821288	0.022595	6.588611
488.880883	9.846749	2.381260	0.010085	14.826711	0.022593	6.591022
488.900885	9.846749	2.388930	0.010079	14.874472	0.022579	6.612254
488.920887	9.846749	2.386601	0.010081	14.859968	0.022584	6.605806
488.940889	9.846669	2.385599	0.010082	14.853729	0.022585	6.603032
488.960891	9.846749	2.385991	0.010082	14.856168	0.022585	6.604117
488.980893	9.846749	2.388308	0.010080	14.870595	0.022581	6.610530
489.000895	9.846669	2.387163	0.010080	14.863469	0.022582	6.607362
489.020897	9.846749	2.388799	0.010079	14.873656	0.022580	6.611891
489.040899	9.846749	2.382670	0.010084	14.835491	0.022591	6.594925
489.060901	9.846749	2.382322	0.010085	14.833328	0.022591	6.593963
489.080903	9.846749	2.384644	0.010083	14.847780	0.022587	6.600388
489.100905	9.846749	2.384057	0.010083	14.844131	0.022588	6.598766
489.120907	9.846749	2.384652	0.010083	14.847832	0.022587	6.600411
489.140909	9.846749	2.392394	0.010076	14.896036	0.022573	6.621840
489.160911	9.846749	2.384971	0.010082	14.849817	0.022587	6.601293
489.180913	9.846749	2.386660	0.010081	14.860337	0.022584	6.605970
489.200915	9.846749	2.391617	0.010077	14.891196	0.022574	6.619688
489.220917	9.846669	2.390111	0.010078	14.881825	0.022577	6.615522
489.240919	9.846749	2.389621	0.010079	14.878773	0.022578	6.614165
489.260921	9.846669	2.390073	0.010078	14.881587	0.022577	6.615416
489.280923	9.846749	2.390300	0.010078	14.882997	0.022577	6.616043
489.300925	9.846669	2.394498	0.010074	14.909136	0.022569	6.627663
489.320927	9.846669	2.396045	0.010073	14.918773	0.022566	6.631947
489.340929	9.846749	2.380457	0.010086	14.821712	0.022595	6.588800
489.360931	9.846749	2.391689	0.010077	14.891651	0.022574	6.619890
489.380933	9.846749	2.385461	0.010082	14.852866	0.022586	6.602649
489.400935	9.846669	2.385625	0.010082	14.853893	0.022585	6.603105
489.420937	9.846669	2.379145	0.010087	14.813543	0.022597	6.585168
489.440939	9.846669	2.380265	0.010086	14.820516	0.022595	6.588268
489.460941	9.846669	2.384579	0.010083	14.847380	0.022587	6.600210
489.480943	9.846749	2.386579	0.010081	14.859834	0.022584	6.605746
489.500945	9.846749	2.386780	0.010081	14.861082	0.022583	6.606301
489.520947	9.846669	2.383580	0.010083	14.841157	0.022589	6.597444
489.540949	9.846749	2.381175	0.010085	14.826185	0.022594	6.590788
489.560951	9.846669	2.381898	0.010085	14.830686	0.022592	6.592789
489.580953	9.846749	2.386244	0.010081	14.857748	0.022584	6.604819
489.600955	9.846749	2.388545	0.010079	14.872071	0.022580	6.611186
489.620957	9.846749	2.383070	0.010084	14.837982	0.022590	6.596032
489.640959	9.846749	2.385158	0.010082	14.850983	0.022586	6.601812
489.660961	9.846749	2.387452	0.010080	14.865268	0.022582	6.608162
489.680963	9.846749	2.384029	0.010083	14.843955	0.022588	6.598688
489.700965	9.846749	2.391460	0.010077	14.890224	0.022575	6.619256
489.720967	9.846749	2.395926	0.010073	14.918031	0.022567	6.631617
489.740969	9.846669	2.383334	0.010084	14.839624	0.022589	6.596763
489.760971	9.846669	2.385031	0.010082	14.850192	0.022586	6.601460
489.780973	9.846749	2.379656	0.010087	14.816727	0.022596	6.586584
489.800975	9.846669	2.382665	0.010084	14.835460	0.022591	6.594911
489.820977	9.846749	2.381301	0.010085	14.826968	0.022593	6.591136
489.840979	9.846749	2.378314	0.010088	14.808371	0.022599	6.582869
489.860981	9.846669	2.386500	0.010081	14.859338	0.022584	6.605526
489.880983	9.846749	2.384068	0.010083	14.844196	0.022588	6.598795
489.900985	9.846749	2.380059	0.010086	14.819237	0.022596	6.587700
489.920987	9.846749	2.377341	0.010089	14.802310	0.022601	6.580175
489.940989	9.846749	2.385869	0.010082	14.855412	0.022585	6.603781
489.960991	9.846749	2.387223	0.010080	14.863839	0.022582	6.607527
489.980993	9.846749	2.382244	0.010085	14.832841	0.022592	6.593747
490.000995	9.846749	2.389240	0.010079	14.876402	0.022579	6.613112
490.020997	9.846749	2.387611	0.010080	14.866259	0.022582	6.608603
490.040999	9.846669	2.395693	0.010073	14.916577	0.022567	6.630971
490.061001	9.846749	2.385620	0.010082	14.853860	0.022585	6.603091
490.081003	9.846669	2.380371	0.010086	14.821178	0.022595	6.588562
490.101005	9.846749	2.389815	0.010078	14.879977	0.022578	6.614701
490.121007	9.846749	2.388873	0.010079	14.874116	0.022579	6.612095
490.141009	9.846749	2.386969	0.010081	14.862259	0.022583	6.606825
490.161011	9.846749	2.386751	0.010081	14.860904	0.022583	6.606222
490.181013	9.846749	2.390857	0.010078	14.886466	0.022576	6.617585
490.201015	9.846749	2.385448	0.010082	14.852790	0.022586	6.602615
490.221017	9.846749	2.389152	0.010079	14.875849	0.022579	6.612866
490.241019	9.846749	2.382224	0.010085	14.832715	0.022592	6.593691
490.261021	9.846749	2.384689	0.010083	14.848062	0.022587	6.600513
490.281023	9.846749	2.385404	0.010082	14.852513	0.022586	6.602492
490.301025	9.846749	2.390803	0.010078	14.886132	0.022576	6.617437
490.321027	9.846669	2.386803	0.010081	14.861227	0.022583	6.606366
490.341029	9.846749	2.383215	0.010084	14.838885	0.022590	6.596434
490.361031	9.846749	2.392305	0.010076	14.895481	0.022573	6.621593
490.381033	9.846669	2.385839	0.010082	14.855224	0.022585	6.603697
490.401035	9.846749	2.390833	0.010078	14.886318	0.022576	6.617519
490.421037	9.846749	2.380513	0.010086	14.822062	0.022595	6.588956
490.441039	9.846749	2.377826	0.010088	14.805333	0.022600	6.581519
490.461041	9.846749	2.379698	0.010087	14.816990	0.022596	6.586700
490.481043	9.846749	2.379228	0.010087	14.814060	0.022597	6.585398
490.501045	9.846749	2.379733	0.010087	14.817206	0.022596	6.586797
490.521047	9.846669	2.378196	0.010088	14.807635	0.022599	6.582542
490.541049	9.846749	2.386409	0.010081	14.858772	0.022584	6.605274
490.561051	9.846669	2.382752	0.010084	14.836002	0.022590	6.595152
490.581053	9.846669	2.386282	0.010081	14.857983	0.022584	6.604924
490.601055	9.846749	2.382800	0.010084	14.836298	0.022591	6.595284
490.621057	9.846749	2.383539	0.010084	14.840900	0.022589	6.597330
490.641059	9.846749	2.384936	0.010082	14.849600	0.022587	6.601197
490.661061	9.846749	2.390206	0.010078	14.882411	0.022577	6.615783
490.681063	9.846749	2.386223	0.010081	14.857616	0.022584	6.604761
490.701065	9.846749	2.388861	0.010079	14.874039	0.022579	6.612061
490.721067	9.846749	2.387374	0.010080	14.864781	0.022582	6.607945
490.741069	9.846749	2.381259	0.010085	14.826705	0.022593	6.591020
490.761071	9.846749	2.392131	0.010076	14.894399	0.022574	6.621112
490.781073	9.846669	2.389294	0.010079	14.876733	0.022578	6.613259
490.801075	9.846749	2.389628	0.010079	14.878817	0.022578	6.614185
490.821077	9.846749	2.385211	0.010082	14.851311	0.022586	6.601958
490.841079	9.846749	2.380405	0.010086	14.821386	0.022595	6.588655
490.861081	9.846669	2.380233	0.010086	14.820316	0.022595	6.588179
490.881083	9.846749	2.384218	0.010083	14.845130	0.022588	6.599210
490.901085	9.846749	2.378581	0.010088	14.810030	0.022598	6.583607
490.921087	9.846669	2.384603	0.010083	14.847525	0.022587	6.600275
490.941089	9.846749	2.394839	0.010074	14.911260	0.022569	6.628607
490.961091	9.846749	2.385082	0.010082	14.850507	0.022586	6.601600
490.981093	9.846749	2.395410	0.010074	14.914817	0.022568	6.630188
491.001095	9.846749	2.392560	0.010076	14.897068	0.022573	6.622299
491.021097	9.846669	2.391879	0.010077	14.892828	0.022574	6.620413
491.041099	9.846749	2.391327	0.010077	14.889395	0.022575	6.618887
491.061101	9.846749	2.393345	0.010075	14.901958	0.022571	6.624472
491.081103	9.846669	2.386592	0.010081	14.859913	0.022583	6.605782
491.101105	9.846749	2.386255	0.010081	14.857813	0.022584	6.604848
491.121107	9.846669	2.383491	0.010083	14.840602	0.022589	6.597197
491.141109	9.846749	2.387928	0.010080	14.868233	0.022581	6.609480
491.161111	9.846749	2.384542	0.010083	14.847147	0.022587	6.600107
491.181113	9.846749	2.388835	0.010079	14.873878	0.022580	6.611989
491.201115	9.846749	2.382648	0.010084	14.835354	0.022591	6.594864
491.221117	9.846669	2.387045	0.010081	14.862733	0.022583	6.607035
491.241119	9.846669	2.378195	0.010088	14.807630	0.022599	6.582540
491.261121	9.846749	2.388662	0.010079	14.872799	0.022580	6.611510
491.281123	9.846749	2.390011	0.010078	14.881201	0.022577	6.615245
491.301125	9.846749	2.387494	0.010080	14.865528	0.022582	6.608278
491.321127	9.846749	2.395556	0.010074	14.915726	0.022567	6.630592
491.341129	9.846749	2.391269	0.010077	14.889033	0.022575	6.618727
491.361131	9.846669	2.396844	0.010073	14.923747	0.022565	6.634158
491.381133	9.846749	2.390797	0.010078	14.886096	0.022576	6.617421
491.401135	9.846749	2.392742	0.010076	14.898202	0.022572	6.622802
491.421137	9.846669	2.390232	0.010078	14.882575	0.022577	6.615856
491.441139	9.846749	2.382325	0.010085	14.833344	0.022591	6.593971
491.461141	9.846749	2.389749	0.010078	14.879567	0.022578	6.614518
491.481143	9.846749	2.384372	0.010083	14.846091	0.022588	6.599637
491.501145	9.846749	2.393413	0.010075	14.902379	0.022571	6.624659
491.521147	9.846749	2.386913	0.010081	14.861912	0.022583	6.606670
491.541149	9.846749	2.385595	0.010082	14.853701	0.022585	6.603020
491.561151	9.846749	2.389055	0.010079	14.875249	0.022579	6.612599
491.581153	9.846669	2.388511	0.010079	14.871860	0.022580	6.611093
491.601155	9.846749	2.384789	0.010082	14.848683	0.022587	6.600790
491.621157	9.846669	2.383784	0.010083	14.842428	0.022589	6.598009
491.641159	9.846749	2.391476	0.010077	14.890320	0.022575	6.619299
491.661161	9.846749	2.384240	0.010083	14.845264	0.022588	6.599270
491.681163	9.846669	2.386652	0.010081	14.860283	0.022583	6.605946
491.701165	9.846749	2.387692	0.010080	14.866763	0.022582	6.608826
491.721167	9.846669	2.385089	0.010082	14.850550	0.022586	6.601620
491.741169	9.846749	2.387641	0.010080	14.866445	0.022582	6.608685
491.761171	9.846749	2.389537	0.010079	14.878250	0.022578	6.613933
491.781173	9.846749	2.386823	0.010081	14.861348	0.022583	6.606419
491.801175	9.846749	2.386531	0.010081	14.859530	0.022584	6.605611
491.821177	9.846749	2.380821	0.010086	14.823979	0.022594	6.589807
491.841179	9.846749	2.387428	0.010080	14.865117	0.022582	6.608095
491.861181	9.846749	2.383046	0.010084	14.837831	0.022590	6.595965
491.881183	9.846749	2.385793	0.010082	14.854936	0.022585	6.603569
491.901185	9.846749	2.386981	0.010081	14.862336	0.022583	6.606859
491.921187	9.846749	2.393639	0.010075	14.903789	0.022571	6.625286
491.941189	9.846749	2.393792	0.010075	14.904742	0.022570	6.625710
491.961191	9.846749	2.384773	0.010083	14.848587	0.022587	6.600747
491.981193	9.846749	2.385648	0.010082	14.854035	0.022585	6.603169
492.001195	9.846749	2.389095	0.010079	14.875499	0.022579	6.612710
492.021197	9.846669	2.385592	0.010082	14.853688	0.022585	6.603014
492.041199	9.846749	2.380590	0.010086	14.822539	0.022595	6.589167
492.061201	9.846749	2.383635	0.010083	14.841500	0.022589	6.597596
492.081203	9.846669	2.386571	0.010081	14.859782	0.022583	6.605723
492.101205	9.846749	2.387404	0.010080	14.864970	0.022582	6.608029
492.121207	9.846669	2.380568	0.010086	14.822402	0.022594	6.589106
492.141209	9.846749	2.386735	0.010081	14.860800	0.022583	6.606176
492.161211	9.846749	2.384296	0.010083	14.845617	0.022588	6.599427
492.181213	9.846749	2.388987	0.010079	14.874825	0.022579	6.612411
492.201215	9.846749	2.386735	0.010081	14.860803	0.022583	6.606177
492.221217	9.846749	2.381012	0.010086	14.825170	0.022594	6.590337
492.241219	9.846749	2.390497	0.010078	14.884223	0.022577	6.616588
492.261221	9.846749	2.385009	0.010082	14.850055	0.022587	6.601399
492.281223	9.846669	2.380701	0.010086	14.823229	0.022594	6.589474
492.301225	9.846749	2.383956	0.010083	14.843498	0.022588	6.598485
492.321227	9.846669	2.382897	0.010084	14.836906	0.022590	6.595554
492.341229	9.846749	2.386638	0.010081	14.860195	0.022584	6.605907
492.361231	9.846669	2.386779	0.010081	14.861074	0.022583	6.606298
492.381233	9.846749	2.385700	0.010082	14.854356	0.022585	6.603311
492.401235	9.846669	2.391120	0.010077	14.888103	0.022575	6.618313
492.421237	9.846749	2.386161	0.010081	14.857230	0.022584	6.604589
492.441239	9.846669	2.386357	0.010081	14.858446	0.022584	6.605129
492.461241	9.846669	2.388516	0.010079	14.871893	0.022580	6.611107
492.481243	9.846749	2.385718	0.010082	14.854471	0.022585	6.603362
492.501245	9.846669	2.384364	0.010083	14.846039	0.022587	6.599614
492.521247	9.846749	2.378845	0.010087	14.811673	0.022598	6.584337
492.541249	9.846749	2.383913	0.010083	14.843233	0.022589	6.598367
492.561251	9.846749	2.385100	0.010082	14.850622	0.022586	6.601651
492.581253	9.846749	2.384020	0.010083	14.843898	0.022588	6.598662
492.601255	9.846749	2.388743	0.010079	14.873306	0.022580	6.611735
492.621257	9.846749	2.381501	0.010085	14.828211	0.022593	6.591689
492.641259	9.846669	2.375269	0.010090	14.789408	0.022604	6.574439
492.661261	9.846749	2.383011	0.010084	14.837612	0.022590	6.595868
492.681263	9.846749	2.380288	0.010086	14.820661	0.022595	6.588332
492.701265	9.846749	2.379437	0.010087	14.815363	0.022597	6.585978
492.721267	9.846749	2.382472	0.010084	14.834261	0.022591	6.594378
492.741269	9.846749	2.381856	0.010085	14.830423	0.022592	6.592672
492.761271	9.846749	2.381450	0.010085	14.827894	0.022593	6.591548
492.781273	9.846669	2.380511	0.010086	14.822051	0.022595	6.588951
492.801275	9.846669	2.387913	0.010080	14.868140	0.022581	6.609439
492.821277	9.846749	2.378697	0.010087	14.810756	0.022598	6.583929
492.841279	9.846749	2.388988	0.010079	14.874828	0.022579	6.612412
492.861281	9.846749	2.383035	0.010084	14.837766	0.022590	6.595936
492.881283	9.846749	2.376293	0.010089	14.795786	0.022602	6.577275
492.901285	9.846749	2.376875	0.010089	14.799411	0.022601	6.578886
492.921287	9.846669	2.375859	0.010090	14.793084	0.022603	6.576074
492.941289	9.846669	2.380079	0.010086	14.819358	0.022595	6.587753
[truncated: 1,002 more rows]
