# Supplementary material for: Stress relaxation in the presence of sudden strain bursts: Methodology and stress relaxation data of microcast aluminium microwires
Source: Data Brief. 2018 Nov 14;21:2134–41. doi: 10.1016/j.dib.2018.11.047 (PMC6265499; doi:10.1016/j.dib.2018.11.047)
Supplement: Supplementary file 2 — Supplementary material [file mmc2.zip › Data in brief/As-cast/Al4N/Al_20_r_14/Stress relaxation txt files/Al_20_r_14_Relaxcycle0009.txt]

Time[s]	Motordispl[�m]	Force[mN]	EngStrain	EngStress[MPa]	Shearstrain	Shearstress [MPa]
526.682663	13.943136	2.806791	0.014744	17.476247	0.032968	7.768839
526.702665	13.949266	2.795469	0.014761	17.405750	0.033005	7.737500
526.722667	13.953460	2.793312	0.014768	17.392319	0.033021	7.731530
526.742669	13.953460	2.798750	0.014763	17.426181	0.033011	7.746583
526.762671	13.953460	2.805655	0.014758	17.469173	0.032998	7.765694
526.782673	13.953380	2.796125	0.014765	17.409832	0.033015	7.739315
526.802675	13.953380	2.786335	0.014773	17.348878	0.033033	7.712219
526.822677	13.953460	2.780556	0.014778	17.312894	0.033044	7.696223
526.842679	13.953460	2.783182	0.014776	17.329246	0.033039	7.703492
526.862681	13.953380	2.778518	0.014780	17.300205	0.033047	7.690582
526.882683	13.953460	2.785985	0.014774	17.346699	0.033034	7.711250
526.902685	13.953460	2.784083	0.014775	17.334858	0.033038	7.705986
526.922687	13.953380	2.777377	0.014781	17.293104	0.033049	7.687425
526.942689	13.953460	2.787090	0.014773	17.353578	0.033032	7.714308
526.962691	13.953460	2.787572	0.014772	17.356579	0.033031	7.715642
526.982693	13.953460	2.781131	0.014778	17.316475	0.033043	7.697814
527.002695	13.953460	2.788253	0.014772	17.360817	0.033030	7.717526
527.022697	13.953460	2.784872	0.014775	17.339767	0.033036	7.708168
527.042699	13.953460	2.784378	0.014775	17.336693	0.033037	7.706802
527.062701	13.953460	2.787678	0.014772	17.357241	0.033031	7.715936
527.082703	13.953460	2.792836	0.014768	17.389354	0.033022	7.730212
527.102705	13.953460	2.792306	0.014769	17.386055	0.033023	7.728745
527.122707	13.953460	2.791165	0.014770	17.378954	0.033025	7.725588
527.142709	13.953460	2.793281	0.014768	17.392124	0.033021	7.731443
527.162711	13.953460	2.786585	0.014773	17.350436	0.033033	7.712911
527.182713	13.953460	2.790650	0.014770	17.375742	0.033026	7.724161
527.202715	13.953460	2.785541	0.014774	17.343936	0.033035	7.710022
527.222717	13.953460	2.786104	0.014774	17.347438	0.033034	7.711578
527.242719	13.953460	2.783056	0.014776	17.328460	0.033039	7.703142
527.262721	13.953460	2.781848	0.014777	17.320940	0.033042	7.699799
527.282723	13.953460	2.788015	0.014772	17.359336	0.033030	7.716867
527.302725	13.953460	2.789630	0.014771	17.369394	0.033027	7.721339
527.322727	13.953460	2.785644	0.014774	17.344577	0.033035	7.710307
527.342729	13.953460	2.784524	0.014775	17.337604	0.033037	7.707207
527.362731	13.953460	2.786903	0.014773	17.352415	0.033032	7.713791
527.382733	13.953460	2.764832	0.014791	17.214993	0.033073	7.652702
527.402735	13.953460	2.765074	0.014791	17.216496	0.033072	7.653370
527.422737	13.953460	2.760990	0.014794	17.191066	0.033080	7.642065
527.442739	13.953380	2.756146	0.014798	17.160911	0.033088	7.628660
527.462741	13.953460	2.757974	0.014797	17.172291	0.033085	7.633719
527.482743	13.953460	2.761434	0.014794	17.193831	0.033079	7.643295
527.502745	13.953460	2.755468	0.014799	17.156690	0.033090	7.626784
527.522747	13.953460	2.760775	0.014794	17.189727	0.033080	7.641470
527.542749	13.953460	2.763862	0.014792	17.208954	0.033074	7.650017
527.562751	13.953460	2.760417	0.014795	17.187502	0.033081	7.640481
527.582753	13.953460	2.761790	0.014794	17.196051	0.033078	7.644282
527.602755	13.953460	2.763643	0.014792	17.207588	0.033075	7.649410
527.622757	13.953460	2.762072	0.014793	17.197806	0.033078	7.645062
527.642759	13.953460	2.760046	0.014795	17.185188	0.033081	7.639453
527.662761	13.953460	2.763089	0.014793	17.204136	0.033076	7.647875
527.682763	13.953460	2.747570	0.014805	17.107508	0.033104	7.604921
527.702765	13.953460	2.743534	0.014809	17.082379	0.033111	7.593750
527.722767	13.953460	2.747752	0.014805	17.108647	0.033104	7.605427
527.742769	13.953460	2.740137	0.014811	17.061231	0.033118	7.584349
527.762771	13.953460	2.733178	0.014817	17.017899	0.033130	7.565086
527.782773	13.953460	2.741793	0.014810	17.071538	0.033115	7.588931
527.802775	13.953460	2.745905	0.014807	17.097143	0.033107	7.600313
527.822777	13.953460	2.739173	0.014812	17.055227	0.033119	7.581680
527.842779	13.953460	2.745090	0.014807	17.092070	0.033109	7.598058
527.862781	13.953460	2.745142	0.014807	17.092390	0.033108	7.598200
527.882783	13.953460	2.742513	0.014809	17.076022	0.033113	7.590924
527.902785	13.953460	2.744092	0.014808	17.085853	0.033110	7.595294
527.922787	13.953460	2.747266	0.014805	17.105616	0.033105	7.604080
527.942789	13.953460	2.736253	0.014815	17.037046	0.033125	7.573598
527.962791	13.953460	2.739038	0.014812	17.054389	0.033120	7.581307
527.982793	13.953460	2.737056	0.014814	17.042048	0.033123	7.575821
528.002795	13.953460	2.748656	0.014804	17.114270	0.033102	7.607927
528.022797	13.953460	2.743356	0.014809	17.081270	0.033112	7.593257
528.042799	13.953460	2.739610	0.014812	17.057945	0.033119	7.582888
528.062801	13.953460	2.737706	0.014813	17.046091	0.033122	7.577619
528.082803	13.953460	2.736291	0.014814	17.037284	0.033125	7.573704
528.102805	13.953380	2.736991	0.014814	17.041640	0.033123	7.575640
528.122807	13.953460	2.741052	0.014811	17.066928	0.033116	7.586881
528.142809	13.953460	2.735206	0.014815	17.030528	0.033127	7.570700
528.162811	13.953460	2.745380	0.014807	17.093872	0.033108	7.598859
528.182813	13.953460	2.736362	0.014814	17.037725	0.033124	7.573900
528.202815	13.953460	2.736618	0.014814	17.039318	0.033124	7.574608
528.222817	13.953460	2.737637	0.014813	17.045662	0.033122	7.577428
528.242819	13.953460	2.734168	0.014816	17.024064	0.033128	7.567827
528.262821	13.953460	2.734026	0.014816	17.023177	0.033129	7.567433
528.282823	13.953460	2.736852	0.014814	17.040775	0.033124	7.575255
528.302825	13.953460	2.738435	0.014813	17.050633	0.033121	7.579638
528.322827	13.953460	2.742626	0.014809	17.076728	0.033113	7.591238
528.342829	13.953460	2.732784	0.014817	17.015446	0.033131	7.563996
528.362831	13.953460	2.732126	0.014818	17.011351	0.033132	7.562175
528.382833	13.953460	2.737705	0.014813	17.046089	0.033122	7.577618
528.402835	13.953460	2.735490	0.014815	17.032294	0.033126	7.571485
528.422837	13.953460	2.738658	0.014813	17.052018	0.033120	7.580254
528.442839	13.953460	2.734239	0.014816	17.024508	0.033128	7.568024
528.462841	13.953460	2.731678	0.014818	17.008558	0.033133	7.560934
528.482843	13.953460	2.737074	0.014814	17.042160	0.033123	7.575871
528.502845	13.953460	2.727384	0.014822	16.981822	0.033141	7.549049
528.522847	13.953460	2.725360	0.014823	16.969221	0.033144	7.543447
528.542849	13.953460	2.730185	0.014819	16.999261	0.033136	7.556801
528.562851	13.953460	2.736925	0.014814	17.041232	0.033123	7.575459
528.582853	13.953460	2.745719	0.014807	17.095985	0.033107	7.599798
528.602855	13.953460	2.738502	0.014813	17.051049	0.033121	7.579823
528.622857	13.953460	2.736172	0.014815	17.036542	0.033125	7.573374
528.642859	13.953460	2.736913	0.014814	17.041155	0.033123	7.575425
528.662861	13.953460	2.732445	0.014818	17.013335	0.033132	7.563058
528.682863	13.953460	2.733851	0.014816	17.022088	0.033129	7.566948
528.702865	13.953460	2.733980	0.014816	17.022893	0.033129	7.567306
528.722867	13.953460	2.738173	0.014813	17.049001	0.033121	7.578912
528.742869	13.953460	2.729272	0.014820	16.993578	0.033137	7.554275
528.762871	13.953460	2.733642	0.014817	17.020787	0.033129	7.566370
528.782873	13.953460	2.741473	0.014810	17.069550	0.033115	7.588047
528.802875	13.953460	2.732222	0.014818	17.011945	0.033132	7.562439
528.822877	13.953460	2.732230	0.014818	17.011997	0.033132	7.562462
528.842879	13.953460	2.734358	0.014816	17.025250	0.033128	7.568354
528.862881	13.953460	2.731417	0.014818	17.006938	0.033133	7.560213
528.882883	13.953460	2.742021	0.014810	17.072961	0.033114	7.589563
528.902885	13.953460	2.739603	0.014812	17.057902	0.033119	7.582869
528.922887	13.953460	2.738364	0.014813	17.050187	0.033121	7.579439
528.942889	13.953460	2.729292	0.014820	16.993706	0.033137	7.554332
528.962891	13.953460	2.727494	0.014822	16.982509	0.033141	7.549354
528.982893	13.953460	2.723237	0.014825	16.956004	0.033148	7.537571
529.002895	13.953460	2.730688	0.014819	17.002396	0.033135	7.558194
529.022897	13.953460	2.728015	0.014821	16.985754	0.033140	7.550796
529.042899	13.953460	2.730458	0.014819	17.000961	0.033135	7.557557
529.062901	13.953460	2.727518	0.014822	16.982660	0.033141	7.549421
529.082903	13.953460	2.722698	0.014826	16.952650	0.033149	7.536081
529.102905	13.953460	2.724310	0.014824	16.962683	0.033146	7.540541
529.122907	13.953460	2.725532	0.014823	16.970291	0.033144	7.543923
529.142909	13.953460	2.723447	0.014825	16.957309	0.033148	7.538152
529.162911	13.953460	2.725418	0.014823	16.969585	0.033144	7.543609
529.182913	13.953380	2.718099	0.014829	16.924011	0.033157	7.523350
529.202915	13.953460	2.724440	0.014824	16.963491	0.033146	7.540900
529.222917	13.953460	2.716396	0.014831	16.913409	0.033161	7.518636
529.242919	13.953460	2.716936	0.014830	16.916768	0.033160	7.520130
529.262921	13.953460	2.721319	0.014827	16.944062	0.033152	7.532263
529.282923	13.953460	2.718435	0.014829	16.926103	0.033157	7.524280
529.302925	13.953460	2.719374	0.014828	16.931953	0.033155	7.526880
529.322927	13.953460	2.722461	0.014826	16.951172	0.033150	7.535423
529.342929	13.953460	2.720335	0.014828	16.937932	0.033154	7.529538
529.362931	13.953460	2.722429	0.014826	16.950969	0.033150	7.535333
529.382933	13.953460	2.725793	0.014823	16.971920	0.033144	7.544647
529.402935	13.953460	2.723247	0.014825	16.956064	0.033148	7.537598
529.422937	13.953460	2.720854	0.014827	16.941163	0.033153	7.530974
529.442939	13.953460	2.713535	0.014833	16.895595	0.033166	7.510717
529.462941	13.953460	2.723304	0.014825	16.956422	0.033148	7.537758
529.482943	13.953460	2.720910	0.014827	16.941513	0.033153	7.531130
529.502945	13.953460	2.717592	0.014830	16.920855	0.033159	7.521947
529.522947	13.953460	2.717861	0.014830	16.922528	0.033158	7.522690
529.542949	13.953460	2.721361	0.014827	16.944319	0.033152	7.532377
529.562951	13.953460	2.724985	0.014824	16.966888	0.033145	7.542410
529.582953	13.953380	2.729605	0.014820	16.995656	0.033137	7.555198
529.602955	13.953460	2.724287	0.014824	16.962538	0.033146	7.540476
529.622957	13.953460	2.727571	0.014822	16.982986	0.033140	7.549566
529.642959	13.953460	2.724371	0.014824	16.963064	0.033146	7.540710
529.662961	13.953460	2.720082	0.014828	16.936356	0.033154	7.528837
529.682963	13.953380	2.716396	0.014831	16.913409	0.033161	7.518636
529.702965	13.953460	2.722684	0.014826	16.952557	0.033149	7.536039
529.722967	13.953460	2.720936	0.014827	16.941677	0.033153	7.531203
529.742969	13.953460	2.717919	0.014830	16.922889	0.033158	7.522851
529.762971	13.953460	2.722626	0.014826	16.952196	0.033149	7.535879
529.782973	13.953460	2.720428	0.014827	16.938513	0.033153	7.529796
529.802975	13.953460	2.722540	0.014826	16.951664	0.033150	7.535643
529.822977	13.953460	2.722368	0.014826	16.950591	0.033150	7.535165
529.842979	13.953460	2.727084	0.014822	16.979955	0.033141	7.548219
529.862981	13.953460	2.722830	0.014826	16.953471	0.033149	7.536446
529.882983	13.953460	2.720978	0.014827	16.941940	0.033152	7.531320
529.902985	13.953460	2.717071	0.014830	16.917614	0.033160	7.520506
529.922987	13.953460	2.718128	0.014829	16.924189	0.033158	7.523429
529.942989	13.953460	2.718665	0.014829	16.927535	0.033157	7.524916
529.962991	13.953460	2.723538	0.014825	16.957879	0.033148	7.538405
529.982993	13.953460	2.721426	0.014827	16.944727	0.033152	7.532559
530.002995	13.953460	2.721896	0.014826	16.947654	0.033151	7.533860
530.022997	13.953460	2.718941	0.014829	16.929257	0.033156	7.525681
530.042999	13.953460	2.720702	0.014827	16.940218	0.033153	7.530554
530.063001	13.953460	2.721759	0.014826	16.946800	0.033151	7.533480
530.083003	13.953460	2.713728	0.014833	16.896794	0.033166	7.511250
530.103005	13.953460	2.724050	0.014825	16.961063	0.033147	7.539820
530.123007	13.953460	2.721847	0.014826	16.947347	0.033151	7.533723
530.143009	13.953460	2.721246	0.014827	16.943608	0.033152	7.532061
530.163011	13.953460	2.722944	0.014825	16.954178	0.033149	7.536760
530.183013	13.953460	2.711215	0.014835	16.881148	0.033170	7.504295
530.203015	13.953460	2.718679	0.014829	16.927622	0.033157	7.524955
530.223017	13.953460	2.717335	0.014830	16.919253	0.033159	7.521235
530.243019	13.953460	2.721371	0.014827	16.944382	0.033152	7.532405
530.263021	13.953460	2.719281	0.014828	16.931370	0.033156	7.526621
530.283023	13.953460	2.719677	0.014828	16.933834	0.033155	7.527716
530.303025	13.953460	2.722730	0.014826	16.952844	0.033149	7.536167
530.323027	13.953460	2.718776	0.014829	16.928225	0.033156	7.525223
530.343029	13.953460	2.723883	0.014825	16.960028	0.033147	7.539360
530.363031	13.953460	2.716449	0.014831	16.913737	0.033161	7.518782
530.383033	13.953460	2.714829	0.014832	16.903649	0.033164	7.514298
530.403035	13.953460	2.717200	0.014830	16.918416	0.033159	7.520862
530.423037	13.953460	2.716662	0.014831	16.915065	0.033160	7.519373
530.443039	13.953460	2.714797	0.014832	16.903454	0.033164	7.514211
530.463041	13.953460	2.715597	0.014831	16.908434	0.033162	7.516425
530.483043	13.953460	2.720714	0.014827	16.940292	0.033153	7.530587
530.503045	13.953460	2.717216	0.014830	16.918514	0.033159	7.520906
530.523047	13.953460	2.719172	0.014829	16.930691	0.033156	7.526319
530.543049	13.953460	2.723051	0.014825	16.954843	0.033149	7.537055
530.563051	13.953460	2.718535	0.014829	16.926724	0.033157	7.524556
530.583053	13.953460	2.713720	0.014833	16.896744	0.033166	7.511229
530.603055	13.953460	2.717455	0.014830	16.920001	0.033159	7.521567
530.623057	13.953460	2.706624	0.014839	16.852564	0.033179	7.491589
530.643059	13.953460	2.714169	0.014833	16.899542	0.033165	7.512472
530.663061	13.953460	2.708918	0.014837	16.866849	0.033174	7.497939
530.683063	13.953460	2.704683	0.014840	16.840480	0.033182	7.486217
530.703065	13.953460	2.701991	0.014843	16.823718	0.033187	7.478765
530.723067	13.953460	2.703419	0.014841	16.832607	0.033184	7.482717
530.743069	13.953460	2.713407	0.014833	16.894795	0.033166	7.510362
530.763071	13.953460	2.708178	0.014838	16.862242	0.033176	7.495891
530.783073	13.953460	2.704670	0.014840	16.840395	0.033182	7.486179
530.803075	13.953460	2.708338	0.014837	16.863236	0.033175	7.496333
530.823077	13.953460	2.707810	0.014838	16.859951	0.033176	7.494872
530.843079	13.953380	2.711467	0.014835	16.882717	0.033170	7.504993
530.863081	13.953460	2.706527	0.014839	16.851962	0.033179	7.491321
530.883083	13.953460	2.710600	0.014836	16.877321	0.033171	7.502594
530.903085	13.953460	2.710947	0.014835	16.879481	0.033171	7.503554
530.923087	13.953460	2.713971	0.014833	16.898310	0.033165	7.511925
530.943089	13.953460	2.704860	0.014840	16.841578	0.033182	7.486705
530.963091	13.953460	2.707645	0.014838	16.858918	0.033177	7.494413
530.983093	13.953460	2.709827	0.014836	16.872508	0.033173	7.500455
531.003095	13.953460	2.708252	0.014837	16.862699	0.033176	7.496094
531.023097	13.953460	2.711746	0.014835	16.884458	0.033169	7.505767
531.043099	13.953460	2.709521	0.014836	16.870600	0.033173	7.499606
531.063101	13.953460	2.704572	0.014840	16.839785	0.033182	7.485908
531.083103	13.953460	2.710386	0.014836	16.875990	0.033172	7.502003
531.103105	13.953460	2.713172	0.014833	16.893336	0.033167	7.509713
531.123107	13.953460	2.707702	0.014838	16.859274	0.033177	7.494572
531.143109	13.953460	2.701073	0.014843	16.817999	0.033189	7.476223
531.163111	13.953460	2.704359	0.014841	16.838460	0.033183	7.485319
531.183113	13.953460	2.703717	0.014841	16.834463	0.033184	7.483542
531.203115	13.953460	2.704044	0.014841	16.836497	0.033183	7.484446
531.223117	13.953460	2.708428	0.014837	16.863797	0.033175	7.496582
531.243119	13.953460	2.704961	0.014840	16.842211	0.033182	7.486986
531.263121	13.953460	2.704012	0.014841	16.836303	0.033183	7.484360
531.283123	13.953460	2.715107	0.014832	16.905384	0.033163	7.515069
531.303125	13.953460	2.710397	0.014836	16.876056	0.033172	7.502032
531.323127	13.953460	2.712424	0.014834	16.888674	0.033168	7.507641
531.343129	13.953460	2.711978	0.014834	16.885898	0.033169	7.506407
531.363131	13.953460	2.708381	0.014837	16.863501	0.033175	7.496451
531.383133	13.953380	2.707141	0.014838	16.855781	0.033177	7.493019
531.403135	13.953460	2.709012	0.014837	16.867432	0.033174	7.498198
531.423137	13.953460	2.708748	0.014837	16.865790	0.033175	7.497468
531.443139	13.953460	2.702945	0.014842	16.829656	0.033185	7.481405
531.463141	13.953460	2.707509	0.014838	16.858072	0.033177	7.494037
531.483143	13.953460	2.709589	0.014836	16.871027	0.033173	7.499796
531.503145	13.953460	2.707801	0.014838	16.859893	0.033176	7.494847
531.523147	13.953460	2.711308	0.014835	16.881728	0.033170	7.504553
531.543149	13.953460	2.706565	0.014839	16.852197	0.033179	7.491426
531.563151	13.953460	2.704450	0.014841	16.839027	0.033183	7.485571
531.583153	13.953460	2.706037	0.014839	16.848910	0.033180	7.489964
531.603155	13.953460	2.703387	0.014841	16.832410	0.033184	7.482629
531.623157	13.953460	2.705569	0.014840	16.845994	0.033181	7.488668
531.643159	13.953460	2.701468	0.014843	16.820460	0.033188	7.477317
531.663161	13.953460	2.708429	0.014837	16.863802	0.033175	7.496585
531.683163	13.953460	2.706070	0.014839	16.849115	0.033180	7.490055
531.703165	13.953460	2.706375	0.014839	16.851015	0.033179	7.490900
531.723167	13.953460	2.707200	0.014838	16.856148	0.033178	7.493182
531.743169	13.953380	2.709348	0.014836	16.869527	0.033173	7.499129
531.763171	13.953460	2.708499	0.014837	16.864238	0.033175	7.496778
531.783173	13.953460	2.709672	0.014836	16.871542	0.033173	7.500025
531.803175	13.953460	2.710204	0.014836	16.874852	0.033172	7.501496
531.823177	13.953460	2.708450	0.014837	16.863934	0.033175	7.496643
531.843179	13.953460	2.710984	0.014835	16.879711	0.033171	7.503656
531.863181	13.953460	2.700392	0.014844	16.813758	0.033190	7.474338
531.883183	13.953460	2.691560	0.014851	16.758770	0.033206	7.449894
531.903185	13.953460	2.698498	0.014845	16.801967	0.033193	7.469097
531.923187	13.953460	2.700276	0.014844	16.813041	0.033190	7.474019
531.943189	13.953460	2.700854	0.014844	16.816638	0.033189	7.475618
531.963191	13.953460	2.705244	0.014840	16.843974	0.033181	7.487770
531.983193	13.953460	2.698016	0.014846	16.798964	0.033194	7.467761
532.003195	13.953460	2.701519	0.014843	16.820778	0.033188	7.477458
532.023197	13.953460	2.695367	0.014848	16.782472	0.033199	7.460430
532.043199	13.953460	2.701723	0.014843	16.822051	0.033188	7.478024
532.063201	13.953460	2.701088	0.014843	16.818095	0.033189	7.476266
532.083203	13.953460	2.698228	0.014846	16.800289	0.033194	7.468351
532.103205	13.953460	2.700148	0.014844	16.812244	0.033190	7.473665
532.123207	13.953460	2.687709	0.014854	16.734791	0.033213	7.439234
532.143209	13.953460	2.693102	0.014850	16.768368	0.033203	7.454160
532.163211	13.953460	2.697538	0.014846	16.795991	0.033195	7.466440
532.183213	13.953460	2.699287	0.014845	16.806881	0.033192	7.471281
532.203215	13.953460	2.694841	0.014848	16.779195	0.033200	7.458974
532.223217	13.953460	2.692219	0.014851	16.762874	0.033205	7.451718
532.243219	13.953460	2.704547	0.014840	16.839629	0.033182	7.485839
532.263221	13.953460	2.696672	0.014847	16.790598	0.033197	7.464042
532.283223	13.953460	2.697648	0.014846	16.796678	0.033195	7.466745
532.303225	13.953460	2.697148	0.014847	16.793563	0.033196	7.465360
532.323227	13.953460	2.697859	0.014846	16.797987	0.033195	7.467327
532.343229	13.953460	2.699585	0.014845	16.808735	0.033191	7.472105
532.363231	13.953460	2.695379	0.014848	16.782546	0.033199	7.460463
532.383233	13.953460	2.702436	0.014842	16.826486	0.033186	7.479996
532.403235	13.953460	2.704241	0.014841	16.837726	0.033183	7.484993
532.423237	13.953460	2.700354	0.014844	16.813523	0.033190	7.474233
532.443239	13.953460	2.700738	0.014844	16.815913	0.033189	7.475296
532.463241	13.953460	2.695417	0.014848	16.782782	0.033199	7.460568
532.483243	13.953460	2.700509	0.014844	16.814486	0.033190	7.474662
532.503245	13.953460	2.697572	0.014846	16.796204	0.033195	7.466535
532.523247	13.953460	2.692127	0.014851	16.762301	0.033205	7.451464
532.543249	13.953460	2.694538	0.014849	16.777312	0.033201	7.458136
532.563251	13.953460	2.699117	0.014845	16.805819	0.033192	7.470809
532.583253	13.953460	2.703713	0.014841	16.834436	0.033184	7.483530
532.603255	13.953460	2.704720	0.014840	16.840708	0.033182	7.486318
532.623257	13.953460	2.698126	0.014846	16.799651	0.033194	7.468067
532.643259	13.953460	2.702368	0.014842	16.826061	0.033186	7.479807
532.663261	13.953460	2.700740	0.014844	16.815926	0.033189	7.475302
532.683263	13.953460	2.698352	0.014846	16.801061	0.033194	7.468694
532.703265	13.953460	2.702282	0.014842	16.825530	0.033186	7.479571
532.723267	13.953460	2.696249	0.014847	16.787964	0.033197	7.462872
532.743269	13.953460	2.700341	0.014844	16.813443	0.033190	7.474198
532.763271	13.953460	2.701314	0.014843	16.819499	0.033188	7.476890
532.783273	13.953460	2.696796	0.014847	16.791370	0.033196	7.464386
532.803275	13.953460	2.700633	0.014844	16.815261	0.033189	7.475006
532.823277	13.953460	2.698709	0.014845	16.803281	0.033193	7.469681
532.843279	13.953460	2.694770	0.014849	16.778757	0.033200	7.458779
532.863281	13.953460	2.697740	0.014846	16.797247	0.033195	7.466998
532.883283	13.953460	2.698227	0.014846	16.800281	0.033194	7.468347
532.903285	13.953460	2.696244	0.014847	16.787931	0.033197	7.462857
532.923287	13.953460	2.697401	0.014846	16.795137	0.033195	7.466060
532.943289	13.953460	2.698726	0.014845	16.803388	0.033193	7.469728
532.963291	13.953460	2.703330	0.014841	16.832057	0.033185	7.482472
532.983293	13.953380	2.700118	0.014844	16.812053	0.033190	7.473580
533.003295	13.953460	2.704853	0.014840	16.841537	0.033182	7.486687
533.023297	13.953460	2.696371	0.014847	16.788722	0.033197	7.463209
533.043299	13.953460	2.703254	0.014842	16.831583	0.033185	7.482262
533.063301	13.953460	2.694099	0.014849	16.774580	0.033201	7.456922
533.083303	13.953460	2.695444	0.014848	16.782951	0.033199	7.460643
533.103305	13.953460	2.693333	0.014850	16.769811	0.033203	7.454802
533.123307	13.953380	2.700764	0.014843	16.816080	0.033189	7.475370
533.143309	13.953460	2.693930	0.014849	16.773528	0.033202	7.456454
533.163311	13.953460	2.702814	0.014842	16.828843	0.033186	7.481044
533.183313	13.953460	2.706397	0.014839	16.851149	0.033179	7.490960
533.203315	13.953460	2.700091	0.014844	16.811886	0.033190	7.473506
533.223317	13.953460	2.707200	0.014838	16.856148	0.033178	7.493182
533.243319	13.953460	2.698930	0.014845	16.804658	0.033193	7.470293
533.263321	13.953460	2.699852	0.014844	16.810399	0.033191	7.472845
533.283323	13.953460	2.700463	0.014844	16.814204	0.033190	7.474536
533.303325	13.953460	2.697412	0.014846	16.795208	0.033195	7.466092
533.323327	13.953460	2.697007	0.014847	16.792681	0.033196	7.464969
533.343329	13.953460	2.698502	0.014845	16.801992	0.033193	7.469107
533.363331	13.953460	2.689266	0.014853	16.744488	0.033210	7.443545
533.383333	13.953460	2.695941	0.014848	16.786045	0.033198	7.462019
533.403335	13.953460	2.689258	0.014853	16.744438	0.033210	7.443523
533.423337	13.953460	2.692160	0.014851	16.762504	0.033205	7.451554
533.443339	13.953460	2.694532	0.014849	16.777276	0.033201	7.458121
533.463341	13.953460	2.695568	0.014848	16.783723	0.033199	7.460987
533.483343	13.953460	2.691974	0.014851	16.761346	0.033205	7.451039
533.503345	13.953460	2.695804	0.014848	16.785194	0.033198	7.461640
533.523347	13.953460	2.694547	0.014849	16.777369	0.033201	7.458162
533.543349	13.953460	2.692998	0.014850	16.767725	0.033203	7.453874
533.563351	13.953460	2.691849	0.014851	16.760566	0.033205	7.450692
533.583353	13.953460	2.695597	0.014848	16.783904	0.033199	7.461067
533.603355	13.953460	2.694986	0.014848	16.780102	0.033200	7.459376
533.623357	13.953460	2.694043	0.014849	16.774232	0.033201	7.456767
533.643359	13.953460	2.693283	0.014850	16.769499	0.033203	7.454663
533.663361	13.953460	2.695509	0.014848	16.783357	0.033199	7.460823
533.683363	13.953460	2.694627	0.014849	16.777865	0.033200	7.458382
533.703365	13.953460	2.695720	0.014848	16.784671	0.033198	7.461408
533.723367	13.953460	2.698268	0.014846	16.800533	0.033194	7.468459
533.743369	13.953460	2.699943	0.014844	16.810966	0.033191	7.473097
533.763371	13.953460	2.698390	0.014846	16.801294	0.033194	7.468797
533.783373	13.953460	2.695506	0.014848	16.783337	0.033199	7.460815
533.803375	13.953460	2.698463	0.014845	16.801748	0.033193	7.468999
533.823377	13.953460	2.695572	0.014848	16.783748	0.033199	7.460997
533.843379	13.953460	2.698376	0.014846	16.801209	0.033194	7.468759
533.863381	13.953460	2.697101	0.014847	16.793267	0.033196	7.465229
533.883383	13.953460	2.699545	0.014845	16.808488	0.033191	7.471995
533.903385	13.953460	2.689061	0.014853	16.743209	0.033211	7.442976
533.923387	13.953460	2.688683	0.014853	16.740855	0.033211	7.441930
533.943389	13.953460	2.691773	0.014851	16.760095	0.033206	7.450483
533.963391	13.953460	2.694864	0.014848	16.779343	0.033200	7.459039
533.983393	13.953460	2.693113	0.014850	16.768439	0.033203	7.454192
534.003395	13.953460	2.692665	0.014850	16.765650	0.033204	7.452952
534.023397	13.953460	2.693134	0.014850	16.768571	0.033203	7.454251
534.043399	13.953460	2.693453	0.014850	16.770555	0.033203	7.455133
534.063401	13.953460	2.690096	0.014852	16.749653	0.033209	7.445841
534.083403	13.953380	2.689799	0.014852	16.747803	0.033209	7.445018
534.103405	13.953460	2.693923	0.014849	16.773485	0.033202	7.456435
534.123407	13.953460	2.690221	0.014852	16.750434	0.033208	7.446188
534.143409	13.953460	2.691655	0.014851	16.759358	0.033206	7.450155
534.163411	13.953460	2.702508	0.014842	16.826937	0.033186	7.480197
534.183413	13.953460	2.698003	0.014846	16.798885	0.033194	7.467726
534.203415	13.953460	2.697770	0.014846	16.797434	0.033195	7.467081
534.223417	13.953460	2.702406	0.014842	16.826299	0.033186	7.479913
534.243419	13.953460	2.694124	0.014849	16.774730	0.033201	7.456989
534.263421	13.953460	2.698400	0.014846	16.801357	0.033194	7.468825
534.283423	13.953460	2.693559	0.014849	16.771212	0.033202	7.455425
534.303425	13.953460	2.698403	0.014846	16.801376	0.033194	7.468834
534.323427	13.953460	2.699195	0.014845	16.806309	0.033192	7.471027
534.343429	13.953460	2.694895	0.014848	16.779532	0.033200	7.459123
534.363431	13.953460	2.698086	0.014846	16.799405	0.033194	7.467957
534.383433	13.953460	2.697884	0.014846	16.798145	0.033195	7.467398
534.403435	13.953460	2.700521	0.014844	16.814563	0.033190	7.474696
534.423437	13.953460	2.696441	0.014847	16.789158	0.033197	7.463402
534.443439	13.953460	2.697083	0.014847	16.793160	0.033196	7.465181
534.463441	13.953460	2.700358	0.014844	16.813550	0.033190	7.474246
534.483443	13.953460	2.696798	0.014847	16.791383	0.033196	7.464392
534.503445	13.953460	2.697098	0.014847	16.793248	0.033196	7.465220
534.523447	13.953460	2.700724	0.014844	16.815828	0.033189	7.475258
534.543449	13.953460	2.699998	0.014844	16.811305	0.033191	7.473248
534.563451	13.953460	2.698234	0.014846	16.800322	0.033194	7.468365
534.583453	13.953460	2.699253	0.014845	16.806668	0.033192	7.471186
534.603455	13.953460	2.703201	0.014842	16.831249	0.033185	7.482113
534.623457	13.953460	2.702348	0.014842	16.825941	0.033186	7.479754
534.643459	13.953460	2.698623	0.014845	16.802747	0.033193	7.469443
534.663461	13.953460	2.697217	0.014847	16.793992	0.033196	7.465551
534.683463	13.953380	2.699815	0.014844	16.810166	0.033191	7.472741
534.703465	13.953460	2.702434	0.014842	16.826477	0.033186	7.479992
534.723467	13.953460	2.696099	0.014847	16.787028	0.033198	7.462455
534.743469	13.953460	2.703217	0.014842	16.831350	0.033185	7.482158
534.763471	13.953460	2.700499	0.014844	16.814426	0.033190	7.474635
534.783473	13.953460	2.700812	0.014844	16.816373	0.033189	7.475500
534.803475	13.953460	2.697774	0.014846	16.797458	0.033195	7.467092
534.823477	13.953460	2.702192	0.014842	16.824966	0.033187	7.479320
534.843479	13.953460	2.701533	0.014843	16.820865	0.033188	7.477497
534.863481	13.953460	2.696659	0.014847	16.790516	0.033197	7.464006
534.883483	13.953460	2.698790	0.014845	16.803788	0.033193	7.469906
534.903485	13.953460	2.695830	0.014848	16.785358	0.033198	7.461713
534.923487	13.953460	2.698446	0.014845	16.801644	0.033193	7.468953
534.943489	13.953460	2.693556	0.014849	16.771196	0.033202	7.455418
534.963491	13.953460	2.700659	0.014844	16.815420	0.033189	7.475077
534.983493	13.953380	2.697469	0.014846	16.795558	0.033195	7.466248
535.003495	13.953460	2.697998	0.014846	16.798857	0.033194	7.467714
535.023497	13.953460	2.696801	0.014847	16.791403	0.033196	7.464400
535.043499	13.953460	2.701305	0.014843	16.819444	0.033188	7.476866
535.063501	13.953460	2.692974	0.014850	16.767574	0.033203	7.453808
535.083503	13.953460	2.695086	0.014848	16.780723	0.033200	7.459653
535.103505	13.953460	2.698983	0.014845	16.804990	0.033192	7.470440
535.123507	13.953460	2.695328	0.014848	16.782229	0.033199	7.460322
535.143509	13.953460	2.698146	0.014846	16.799774	0.033194	7.468122
535.163511	13.953460	2.702909	0.014842	16.829434	0.033185	7.481307
535.183513	13.953460	2.693129	0.014850	16.768538	0.033203	7.454236
535.203515	13.953460	2.695557	0.014848	16.783655	0.033199	7.460956
535.223517	13.953460	2.697651	0.014846	16.796694	0.033195	7.466753
535.243519	13.953460	2.698596	0.014845	16.802578	0.033193	7.469368
535.263521	13.953380	2.699092	0.014845	16.805666	0.033192	7.470741
535.283523	13.953460	2.691066	0.014852	16.755693	0.033207	7.448526
535.303525	13.953460	2.686578	0.014855	16.727747	0.033215	7.436103
535.323527	13.953460	2.697449	0.014846	16.795438	0.033195	7.466194
535.343529	13.953460	2.693637	0.014849	16.771700	0.033202	7.455642
535.363531	13.953460	2.690688	0.014852	16.753338	0.033208	7.447479
535.383533	13.953460	2.695130	0.014848	16.781000	0.033200	7.459776
535.403535	13.953460	2.698883	0.014845	16.804363	0.033193	7.470161
535.423537	13.953460	2.688660	0.014854	16.740712	0.033211	7.441866
535.443539	13.953460	2.696089	0.014847	16.786970	0.033198	7.462430
535.463541	13.953460	2.694827	0.014848	16.779113	0.033200	7.458937
535.483543	13.953460	2.689150	0.014853	16.743765	0.033210	7.443223
535.503545	13.953460	2.698567	0.014845	16.802400	0.033193	7.469289
535.523547	13.953380	2.693960	0.014849	16.773715	0.033201	7.456537
535.543549	13.953460	2.692614	0.014850	16.765329	0.033204	7.452810
535.563551	13.953460	2.694670	0.014849	16.778136	0.033200	7.458503
535.583553	13.953460	2.693596	0.014849	16.771448	0.033202	7.455530
535.603555	13.953460	2.691077	0.014852	16.755764	0.033207	7.448557
535.623557	13.953460	2.693052	0.014850	16.768059	0.033203	7.454023
535.643559	13.953460	2.696867	0.014847	16.791810	0.033196	7.464582
535.663561	13.953460	2.692981	0.014850	16.767618	0.033203	7.453827
535.683563	13.953460	2.697179	0.014847	16.793757	0.033196	7.465447
535.703565	13.953460	2.702515	0.014842	16.826981	0.033186	7.480216
535.723567	13.953460	2.696114	0.014847	16.787121	0.033198	7.462497
535.743569	13.953460	2.699407	0.014845	16.807626	0.033192	7.471612
535.763571	13.953460	2.689846	0.014853	16.748096	0.033209	7.445149
535.783573	13.953460	2.694437	0.014849	16.776685	0.033201	7.457858
535.803575	13.953460	2.696038	0.014847	16.786653	0.033198	7.462289
535.823577	13.953460	2.692776	0.014850	16.766339	0.033204	7.453259
535.843579	13.953460	2.697144	0.014847	16.793535	0.033196	7.465348
535.863581	13.953460	2.695032	0.014848	16.780386	0.033200	7.459503
535.883583	13.953460	2.691490	0.014851	16.758332	0.033206	7.449699
535.903585	13.953460	2.694441	0.014849	16.776704	0.033201	7.457866
535.923587	13.953460	2.691315	0.014851	16.757245	0.033206	7.449216
535.943589	13.953460	2.696957	0.014847	16.792372	0.033196	7.464831
535.963591	13.953460	2.695712	0.014848	16.784621	0.033198	7.461386
535.983593	13.953460	2.695650	0.014848	16.784233	0.033199	7.461213
536.003595	13.953460	2.698597	0.014845	16.802583	0.033193	7.469370
536.023597	13.953460	2.702049	0.014843	16.824079	0.033187	7.478926
536.043599	13.953460	2.703740	0.014841	16.834608	0.033184	7.483607
536.063601	13.953460	2.690799	0.014852	16.754031	0.033207	7.447787
536.083603	13.953460	2.694677	0.014849	16.778174	0.033200	7.458520
536.103605	13.953460	2.699270	0.014845	16.806772	0.033192	7.471232
536.123607	13.953460	2.693888	0.014849	16.773266	0.033202	7.456338
536.143609	13.953380	2.693782	0.014849	16.772606	0.033202	7.456044
536.163611	13.953460	2.689553	0.014853	16.746270	0.033210	7.444337
536.183613	13.953460	2.693134	0.014850	16.768568	0.033203	7.454249
536.203615	13.953460	2.686881	0.014855	16.729633	0.033215	7.436941
536.223617	13.953460	2.701980	0.014843	16.823649	0.033187	7.478735
536.243619	13.953460	2.694459	0.014849	16.776816	0.033201	7.457916
536.263621	13.953460	2.691555	0.014851	16.758740	0.033206	7.449880
536.283623	13.953460	2.690869	0.014852	16.754469	0.033207	7.447982
536.303625	13.953460	2.693951	0.014849	16.773657	0.033202	7.456512
536.323627	13.953460	2.693761	0.014849	16.772474	0.033202	7.455986
536.343629	13.953460	2.686587	0.014855	16.727807	0.033215	7.436130
536.363631	13.953460	2.694747	0.014849	16.778612	0.033200	7.458714
536.383633	13.953460	2.691266	0.014851	16.756936	0.033207	7.449078
536.403635	13.953460	2.694206	0.014849	16.775245	0.033201	7.457218
536.423637	13.953460	2.699530	0.014845	16.808395	0.033192	7.471954
536.443639	13.953460	2.699484	0.014845	16.808108	0.033192	7.471826
536.463641	13.953460	2.698965	0.014845	16.804875	0.033193	7.470389
536.483643	13.953380	2.699485	0.014845	16.808110	0.033191	7.471827
536.503645	13.953460	2.696992	0.014847	16.792593	0.033196	7.464930
536.523647	13.953460	2.696232	0.014847	16.787860	0.033198	7.462825
536.543649	13.953460	2.701919	0.014843	16.823266	0.033187	7.478565
536.563651	13.953460	2.701662	0.014843	16.821667	0.033188	7.477854
536.583653	13.953460	2.694915	0.014848	16.779658	0.033200	7.459179
536.603655	13.953460	2.702501	0.014842	16.826891	0.033186	7.480176
536.623657	13.953460	2.696296	0.014847	16.788260	0.033197	7.463003
536.643659	13.953460	2.699594	0.014845	16.808792	0.033191	7.472130
536.663661	13.953460	2.702598	0.014842	16.827496	0.033186	7.480445
536.683663	13.953460	2.696876	0.014847	16.791871	0.033196	7.464608
536.703665	13.953460	2.695200	0.014848	16.781432	0.033199	7.459968
536.723667	13.953460	2.695227	0.014848	16.781599	0.033199	7.460042
536.743669	13.953460	2.692196	0.014851	16.762731	0.033205	7.451655
536.763671	13.953460	2.700684	0.014844	16.815576	0.033189	7.475146
536.783673	13.953460	2.696001	0.014847	16.786423	0.033198	7.462186
536.803675	13.953460	2.694288	0.014849	16.775751	0.033201	7.457443
536.823677	13.953460	2.693551	0.014850	16.771166	0.033202	7.455404
536.843679	13.953460	2.697573	0.014846	16.796207	0.033195	7.466536
536.863681	13.953460	2.695727	0.014848	16.784714	0.033198	7.461427
536.883683	13.953460	2.697759	0.014846	16.797365	0.033195	7.467051
536.903685	13.953460	2.694319	0.014849	16.775946	0.033201	7.457529
536.923687	13.953460	2.698653	0.014845	16.802934	0.033193	7.469526
536.943689	13.953460	2.697131	0.014847	16.793456	0.033196	7.465313
536.963691	13.953460	2.695532	0.014848	16.783499	0.033199	7.460887
536.983693	13.953460	2.694077	0.014849	16.774443	0.033201	7.456861
537.003695	13.953460	2.687253	0.014855	16.731949	0.033214	7.437971
537.023697	13.953460	2.694176	0.014849	16.775056	0.033201	7.457134
537.043699	13.953460	2.691158	0.014851	16.756265	0.033207	7.448780
537.063701	13.953460	2.689144	0.014853	16.743724	0.033210	7.443205
537.083703	13.953380	2.686732	0.014855	16.728710	0.033215	7.436531
537.103705	13.953460	2.691503	0.014851	16.758411	0.033206	7.449734
537.123707	13.953460	2.688533	0.014854	16.739921	0.033212	7.441515
537.143709	13.953460	2.693340	0.014850	16.769855	0.033203	7.454821
537.163711	13.953460	2.691098	0.014852	16.755893	0.033207	7.448615
537.183713	13.953460	2.692660	0.014850	16.765617	0.033204	7.452937
537.203715	13.953460	2.693659	0.014849	16.771839	0.033202	7.455704
537.223717	13.953460	2.686639	0.014855	16.728127	0.033215	7.436272
537.243719	13.953460	2.694570	0.014849	16.777509	0.033201	7.458224
537.263721	13.953460	2.690551	0.014852	16.752484	0.033208	7.447100
537.283723	13.953460	2.688474	0.014854	16.739554	0.033212	7.441352
537.303725	13.953460	2.693748	0.014849	16.772390	0.033202	7.455948
537.323727	13.953460	2.692338	0.014850	16.763613	0.033205	7.452047
537.343729	13.953460	2.686716	0.014855	16.728606	0.033215	7.436485
537.363731	13.953460	2.686947	0.014855	16.730046	0.033214	7.437125
537.383733	13.953460	2.687348	0.014855	16.732540	0.033214	7.438234
537.403735	13.953460	2.690979	0.014852	16.755153	0.033207	7.448286
537.423737	13.953460	2.688567	0.014854	16.740135	0.033211	7.441610
537.443739	13.953460	2.689507	0.014853	16.745985	0.033210	7.444210
537.463741	13.953460	2.690691	0.014852	16.753357	0.033208	7.447488
537.483743	13.953460	2.694407	0.014849	16.776496	0.033201	7.457774
537.503745	13.953460	2.692045	0.014851	16.761787	0.033205	7.451235
537.523747	13.953460	2.688859	0.014853	16.741952	0.033211	7.442418
537.543749	13.953460	2.695111	0.014848	16.780882	0.033200	7.459723
537.563751	13.953460	2.689340	0.014853	16.744947	0.033210	7.443749
537.583753	13.953460	2.684137	0.014857	16.712553	0.033220	7.429349
537.603755	13.953460	2.687576	0.014854	16.733964	0.033213	7.438867
537.623757	13.953460	2.689400	0.014853	16.745320	0.033210	7.443915
537.643759	13.953460	2.685540	0.014856	16.721289	0.033217	7.433232
537.663761	13.953460	2.681427	0.014859	16.695678	0.033224	7.421847
537.683763	13.953460	2.685338	0.014856	16.720027	0.033217	7.432671
537.703765	13.953460	2.684456	0.014857	16.714535	0.033219	7.430230
537.723767	13.953460	2.687913	0.014854	16.736058	0.033213	7.439798
537.743769	13.953460	2.690610	0.014852	16.752854	0.033208	7.447264
537.763771	13.953460	2.682870	0.014858	16.704660	0.033222	7.425840
537.783773	13.953460	2.688384	0.014854	16.738996	0.033212	7.441103
537.803775	13.953460	2.684907	0.014857	16.717346	0.033218	7.431480
537.823777	13.953460	2.688417	0.014854	16.739201	0.033212	7.441195
537.843779	13.953460	2.685622	0.014856	16.721795	0.033217	7.433457
537.863781	13.953460	2.686903	0.014855	16.729770	0.033215	7.437002
537.883783	13.953460	2.688565	0.014854	16.740124	0.033211	7.441605
537.903785	13.953460	2.690240	0.014852	16.750551	0.033208	7.446240
537.923787	13.953460	2.694401	0.014849	16.776455	0.033201	7.457755
537.943789	13.953460	2.692804	0.014850	16.766515	0.033204	7.453337
537.963791	13.953460	2.689940	0.014852	16.748682	0.033209	7.445409
537.983793	13.953460	2.694297	0.014849	16.775812	0.033201	7.457469
538.003795	13.953460	2.690639	0.014852	16.753034	0.033208	7.447344
538.022797	13.953380	2.688073	0.014854	16.737060	0.033212	7.440243
538.042799	13.953460	2.688633	0.014854	16.740543	0.033211	7.441791
538.062801	13.953460	2.682174	0.014859	16.700329	0.033223	7.423915
538.082803	13.953460	2.687634	0.014854	16.734323	0.033213	7.439026
538.102805	13.953380	2.686743	0.014855	16.728779	0.033215	7.436562
538.122807	13.953460	2.693558	0.014849	16.771210	0.033202	7.455424
538.142809	13.953460	2.682941	0.014858	16.705101	0.033222	7.426036
538.162811	13.953460	2.694698	0.014849	16.778306	0.033200	7.458578
538.182813	13.953460	2.687916	0.014854	16.736077	0.033213	7.439806
538.202815	13.953460	2.694136	0.014849	16.774810	0.033201	7.457024
538.222817	13.953460	2.689832	0.014853	16.748011	0.033209	7.445111
538.242819	13.953460	2.689369	0.014853	16.745128	0.033210	7.443829
538.262821	13.953460	2.684638	0.014857	16.715668	0.033219	7.430733
538.282823	13.953460	2.691982	0.014851	16.761395	0.033205	7.451061
538.302825	13.953460	2.689266	0.014853	16.744485	0.033210	7.443543
538.322827	13.953460	2.685444	0.014856	16.720689	0.033217	7.432965
538.342829	13.953460	2.689537	0.014853	16.746171	0.033210	7.444293
538.362831	13.953460	2.699862	0.014844	16.810459	0.033191	7.472872
538.382833	13.953460	2.690924	0.014852	16.754808	0.033207	7.448133
538.402835	13.953460	2.685676	0.014856	16.722132	0.033217	7.433607
538.422837	13.953460	2.688359	0.014854	16.738840	0.033212	7.441034
538.442839	13.953460	2.688429	0.014854	16.739272	0.033212	7.441226
538.462841	13.953460	2.693473	0.014850	16.770679	0.033203	7.455188
538.482843	13.953460	2.685918	0.014856	16.723640	0.033216	7.434277
538.502845	13.953460	2.690230	0.014852	16.750486	0.033208	7.446211
538.522847	13.953460	2.682150	0.014859	16.700176	0.033223	7.423847
538.542849	13.953460	2.687616	0.014854	16.734213	0.033213	7.438977
538.562851	13.953460	2.694170	0.014849	16.775018	0.033201	7.457117
538.582853	13.953460	2.688260	0.014854	16.738224	0.033212	7.440760
538.602855	13.953460	2.689577	0.014853	16.746423	0.033210	7.444405
538.622857	13.953460	2.689735	0.014853	16.747403	0.033209	7.444841
538.642859	13.953460	2.688408	0.014854	16.739144	0.033212	7.441169
538.662861	13.953460	2.683402	0.014858	16.707973	0.033221	7.427313
538.682863	13.953460	2.688495	0.014854	16.739686	0.033212	7.441410
538.702865	13.953460	2.692974	0.014850	16.767571	0.033203	7.453806
538.722867	13.953460	2.686187	0.014856	16.725316	0.033216	7.435022
538.742869	13.953460	2.686578	0.014855	16.727747	0.033215	7.436103
538.762871	13.953460	2.688487	0.014854	16.739634	0.033212	7.441387
538.782873	13.953460	2.688730	0.014853	16.741150	0.033211	7.442061
538.802875	13.953460	2.688021	0.014854	16.736732	0.033212	7.440097
538.822877	13.953460	2.693682	0.014849	16.771979	0.033202	7.455766
538.842879	13.953460	2.687648	0.014854	16.734413	0.033213	7.439066
538.862881	13.953460	2.678867	0.014862	16.679734	0.033229	7.414759
538.882883	13.953460	2.684527	0.014857	16.714976	0.033219	7.430426
538.902885	13.953460	2.687443	0.014855	16.733134	0.033214	7.438498
538.922887	13.953460	2.690389	0.014852	16.751479	0.033208	7.446653
538.942889	13.953460	2.686420	0.014855	16.726767	0.033215	7.435667
538.962891	13.953460	2.689845	0.014853	16.748088	0.033209	7.445145
538.982893	13.953460	2.689903	0.014852	16.748454	0.033209	7.445308
539.002895	13.953460	2.680893	0.014860	16.692354	0.033225	7.420370
539.022897	13.953460	2.684235	0.014857	16.713158	0.033219	7.429618
539.042899	13.953460	2.684220	0.014857	16.713068	0.033219	7.429577
539.062901	13.953460	2.687782	0.014854	16.735245	0.033213	7.439436
539.082903	13.953460	2.695356	0.014848	16.782407	0.033199	7.460401
539.102905	13.953460	2.688205	0.014854	16.737882	0.033212	7.440608
539.122907	13.953460	2.681032	0.014860	16.693214	0.033225	7.420752
539.142909	13.953460	2.686693	0.014855	16.728467	0.033215	7.436423
539.162911	13.953460	2.680824	0.014860	16.691922	0.033226	7.420177
539.182913	13.953460	2.682403	0.014859	16.701753	0.033223	7.424548
539.202915	13.953460	2.690983	0.014852	16.755175	0.033207	7.448296
539.222917	13.953460	2.684927	0.014857	16.717470	0.033218	7.431534
539.242919	13.953460	2.689415	0.014853	16.745413	0.033210	7.443956
539.262921	13.953460	2.680471	0.014860	16.689724	0.033226	7.419200
539.282923	13.953460	2.689761	0.014853	16.747565	0.033209	7.444913
539.302925	13.953460	2.688178	0.014854	16.737712	0.033212	7.440533
539.322927	13.953460	2.685034	0.014856	16.718135	0.033218	7.431830
539.342929	13.953460	2.683472	0.014858	16.708411	0.033221	7.427507
539.362931	13.953460	2.689778	0.014853	16.747674	0.033209	7.444961
539.382933	13.953460	2.685908	0.014856	16.723580	0.033216	7.434251
539.402935	13.953460	2.690869	0.014852	16.754466	0.033207	7.447981
539.422937	13.953460	2.686638	0.014855	16.728125	0.033215	7.436271
539.442939	13.953460	2.690791	0.014852	16.753982	0.033207	7.447765
539.462941	13.953460	2.688336	0.014854	16.738697	0.033212	7.440971
539.482943	13.953460	2.689145	0.014853	16.743729	0.033210	7.443208
539.502945	13.953460	2.685027	0.014856	16.718094	0.033218	7.431812
539.522947	13.953460	2.681548	0.014859	16.696428	0.033224	7.422181
539.542949	13.953460	2.686883	0.014855	16.729649	0.033215	7.436949
539.562951	13.953460	2.685136	0.014856	16.718767	0.033218	7.432111
539.582953	13.953460	2.686161	0.014856	16.725151	0.033216	7.434949
539.602955	13.953460	2.694350	0.014849	16.776140	0.033201	7.457615
539.622957	13.953460	2.691940	0.014851	16.761135	0.033205	7.450945
539.642959	13.953460	2.694610	0.014849	16.777761	0.033200	7.458336
539.662961	13.953460	2.688687	0.014853	16.740882	0.033211	7.441942
539.682963	13.953460	2.690067	0.014852	16.749473	0.033209	7.445761
539.702965	13.953460	2.685671	0.014856	16.722099	0.033217	7.433592
539.722967	13.953460	2.684576	0.014857	16.715282	0.033219	7.430562
539.742969	13.953460	2.684837	0.014857	16.716911	0.033218	7.431286
539.762971	13.953460	2.689123	0.014853	16.743595	0.033210	7.443148
539.782973	13.953460	2.685358	0.014856	16.720153	0.033217	7.432727
539.802975	13.953460	2.693912	0.014849	16.773413	0.033202	7.456403
539.822977	13.953460	2.690210	0.014852	16.750365	0.033208	7.446158
539.842979	13.953460	2.690565	0.014852	16.752575	0.033208	7.447140
539.862981	13.953460	2.695822	0.014848	16.785306	0.033198	7.461690
539.882983	13.953460	2.693767	0.014849	16.772513	0.033202	7.456003
539.902985	13.953460	2.685864	0.014856	16.723304	0.033216	7.434128
539.922987	13.953460	2.689353	0.014853	16.745030	0.033210	7.443786
539.942989	13.953460	2.691981	0.014851	16.761387	0.033205	7.451057
539.962991	13.953460	2.683383	0.014858	16.707852	0.033221	7.427259
539.982993	13.953460	2.689881	0.014853	16.748317	0.033209	7.445247
540.002995	13.953460	2.687336	0.014855	16.732466	0.033214	7.438201
540.022997	13.953460	2.684083	0.014857	16.712213	0.033220	7.429198
540.042999	13.953460	2.685720	0.014856	16.722408	0.033217	7.433730
540.063001	13.953460	2.691373	0.014851	16.757606	0.033206	7.449376
540.083003	13.953460	2.688523	0.014854	16.739858	0.033212	7.441487
540.103005	13.953460	2.695077	0.014848	16.780668	0.033200	7.459628
540.123007	13.953460	2.687911	0.014854	16.736050	0.033213	7.439794
540.143009	13.953460	2.684016	0.014857	16.711795	0.033220	7.429011
540.163011	13.953460	2.678488	0.014862	16.677377	0.033230	7.413712
540.183013	13.953460	2.684436	0.014857	16.714409	0.033219	7.430174
540.203015	13.953460	2.678756	0.014862	16.679047	0.033229	7.414454
540.223017	13.953460	2.682229	0.014859	16.700669	0.033223	7.424066
540.243019	13.953460	2.688256	0.014854	16.738196	0.033212	7.440748
540.263021	13.953460	2.682489	0.014859	16.702287	0.033223	7.424785
540.283023	13.953380	2.680388	0.014860	16.689209	0.033226	7.418971
540.303025	13.953460	2.689473	0.014853	16.745771	0.033210	7.444115
540.323027	13.953460	2.688601	0.014854	16.740345	0.033211	7.441703
540.343029	13.953460	2.685407	0.014856	16.720459	0.033217	7.432863
540.363031	13.953460	2.692541	0.014850	16.764877	0.033204	7.452609
540.383033	13.953460	2.694218	0.014849	16.775319	0.033201	7.457250
540.403035	13.953460	2.692865	0.014850	16.766892	0.033204	7.453505
540.423037	13.953460	2.691219	0.014851	16.756645	0.033207	7.448949
540.443039	13.953460	2.696786	0.014847	16.791307	0.033197	7.464358
540.463041	13.953460	2.690718	0.014852	16.753527	0.033208	7.447563
540.483043	13.953460	2.689660	0.014853	16.746938	0.033209	7.444634
540.503045	13.953460	2.692073	0.014851	16.761965	0.033205	7.451314
540.523047	13.953460	2.691280	0.014851	16.757023	0.033207	7.449117
540.543049	13.953460	2.691637	0.014851	16.759249	0.033206	7.450107
540.563051	13.953460	2.689812	0.014853	16.747888	0.033209	7.445056
540.583053	13.953460	2.687229	0.014855	16.731804	0.033214	7.437906
540.603055	13.953460	2.683392	0.014858	16.707913	0.033221	7.427286
540.623057	13.953460	2.689397	0.014853	16.745301	0.033210	7.443906
540.643059	13.953460	2.684494	0.014857	16.714776	0.033219	7.430337
540.663061	13.953460	2.683956	0.014857	16.711422	0.033220	7.428846
540.683063	13.953460	2.684126	0.014857	16.712484	0.033220	7.429318
540.703065	13.953460	2.682042	0.014859	16.699508	0.033223	7.423550
540.723067	13.953460	2.683295	0.014858	16.707305	0.033221	7.427016
540.743069	13.953460	2.685642	0.014856	16.721918	0.033217	7.433512
540.763071	13.953460	2.686395	0.014855	16.726608	0.033215	7.435597
540.783073	13.953460	2.686615	0.014855	16.727982	0.033215	7.436207
540.803075	13.953460	2.688798	0.014853	16.741569	0.033211	7.442247
540.823077	13.953460	2.686583	0.014855	16.727782	0.033215	7.436119
540.843079	13.953460	2.683142	0.014858	16.706352	0.033221	7.426592
540.863081	13.953460	2.685613	0.014856	16.721743	0.033217	7.433434
540.883083	13.953460	2.684984	0.014857	16.717826	0.033218	7.431692
540.903085	13.953460	2.677295	0.014863	16.669950	0.033232	7.410410
540.923087	13.953460	2.678826	0.014862	16.679482	0.033229	7.414647
540.943089	13.953460	2.679982	0.014861	16.686682	0.033227	7.417848
540.963091	13.953460	2.682221	0.014859	16.700622	0.033223	7.424045
540.983093	13.953460	2.684969	0.014857	16.717730	0.033218	7.431650
541.003095	13.953460	2.690575	0.014852	16.752637	0.033208	7.447168
541.023097	13.953460	2.690469	0.014852	16.751975	0.033208	7.446873
541.043099	13.953460	2.685805	0.014856	16.722934	0.033217	7.433963
541.063101	13.953460	2.683565	0.014858	16.708988	0.033221	7.427764
541.083103	13.953460	2.688932	0.014853	16.742407	0.033211	7.442620
541.103105	13.953460	2.688965	0.014853	16.742612	0.033211	7.442711
541.123107	13.953460	2.687906	0.014854	16.736017	0.033213	7.439779
541.143109	13.953460	2.688858	0.014853	16.741947	0.033211	7.442415
541.163111	13.953460	2.688124	0.014854	16.737372	0.033212	7.440382
541.183113	13.953460	2.691111	0.014852	16.755975	0.033207	7.448651
541.203115	13.953460	2.687704	0.014854	16.734761	0.033213	7.439221
541.223117	13.953460	2.690962	0.014852	16.755047	0.033207	7.448239
541.243119	13.953460	2.691738	0.014851	16.759879	0.033206	7.450387
541.263121	13.953460	2.687959	0.014854	16.736346	0.033213	7.439925
541.283123	13.953460	2.686707	0.014855	16.728552	0.033215	7.436461
541.303125	13.953460	2.685990	0.014856	16.724089	0.033216	7.434477
541.323127	13.953460	2.687569	0.014854	16.733920	0.033213	7.438847
541.343129	13.953460	2.681395	0.014859	16.695478	0.033225	7.421758
541.363131	13.953460	2.686736	0.014855	16.728730	0.033215	7.436540
541.383133	13.953460	2.685846	0.014856	16.723191	0.033216	7.434078
541.403135	13.953460	2.684829	0.014857	16.716856	0.033218	7.431262
541.423137	13.953460	2.683339	0.014858	16.707581	0.033221	7.427139
541.443139	13.953460	2.683792	0.014857	16.710404	0.033220	7.428393
541.463141	13.953460	2.686260	0.014855	16.725767	0.033216	7.435223
541.483143	13.953460	2.686091	0.014856	16.724716	0.033216	7.434756
541.503145	13.953460	2.684555	0.014857	16.715151	0.033219	7.430503
541.523147	13.953460	2.680693	0.014860	16.691106	0.033226	7.419815
541.543149	13.953460	2.688912	0.014853	16.742278	0.033211	7.442563
541.563151	13.953460	2.678734	0.014862	16.678910	0.033229	7.414393
541.583153	13.953460	2.680144	0.014860	16.687690	0.033227	7.418296
541.603155	13.953460	2.685944	0.014856	16.723802	0.033216	7.434349
541.623157	13.953460	2.683406	0.014858	16.708000	0.033221	7.427325
541.643159	13.953380	2.685079	0.014856	16.718414	0.033218	7.431954
541.663161	13.953460	2.684526	0.014857	16.714973	0.033219	7.430424
541.683163	13.953460	2.686638	0.014855	16.728125	0.033215	7.436271
541.703165	13.953460	2.679181	0.014861	16.681694	0.033229	7.415631
541.723167	13.953460	2.681508	0.014859	16.696182	0.033224	7.422071
541.743169	13.953460	2.681277	0.014860	16.694742	0.033225	7.421431
541.763171	13.953460	2.685120	0.014856	16.718671	0.033218	7.432069
541.783173	13.953460	2.678577	0.014862	16.677930	0.033230	7.413957
541.803175	13.953460	2.680359	0.014860	16.689026	0.033226	7.418890
541.823177	13.953460	2.680842	0.014860	16.692031	0.033226	7.420226
541.843179	13.953460	2.684388	0.014857	16.714113	0.033219	7.430042
541.863181	13.953460	2.687394	0.014855	16.732831	0.033214	7.438363
541.883183	13.953460	2.681567	0.014859	16.696549	0.033224	7.422234
541.903185	13.953460	2.689022	0.014853	16.742968	0.033211	7.442869
541.923187	13.953460	2.684047	0.014857	16.711989	0.033220	7.429098
541.943189	13.953460	2.682846	0.014858	16.704510	0.033222	7.425773
541.963191	13.953460	2.681539	0.014859	16.696373	0.033224	7.422156
541.983193	13.953460	2.688835	0.014853	16.741802	0.033211	7.442351
542.003195	13.953460	2.683799	0.014857	16.710448	0.033220	7.428413
542.023197	13.953460	2.685633	0.014856	16.721866	0.033217	7.433489
542.043199	13.953460	2.684719	0.014857	16.716172	0.033218	7.430957
542.063201	13.953380	2.681925	0.014859	16.698780	0.033223	7.423226
542.083203	13.953460	2.679261	0.014861	16.682190	0.033228	7.415851
542.103205	13.953460	2.685395	0.014856	16.720385	0.033217	7.432830
542.123207	13.953460	2.677529	0.014863	16.671403	0.033232	7.411056
542.143209	13.953460	2.688128	0.014854	16.737402	0.033212	7.440395
542.163211	13.953460	2.679273	0.014861	16.682264	0.033228	7.415884
542.183213	13.953460	2.681582	0.014859	16.696639	0.033224	7.422274
542.203215	13.953460	2.676022	0.014864	16.662021	0.033234	7.406885
542.223217	13.953460	2.681128	0.014860	16.693814	0.033225	7.421018
542.243219	13.953460	2.685040	0.014856	16.718173	0.033218	7.431847
542.263221	13.953460	2.684812	0.014857	16.716755	0.033218	7.431217
542.283223	13.953460	2.682907	0.014858	16.704890	0.033222	7.425942
542.303225	13.953460	2.679567	0.014861	16.684095	0.033228	7.416698
542.323227	13.953460	2.683240	0.014858	16.706963	0.033221	7.426863
542.343229	13.953460	2.676120	0.014864	16.662632	0.033234	7.407157
542.363231	13.953460	2.678258	0.014862	16.675942	0.033230	7.413074
542.383233	13.953460	2.679418	0.014861	16.683167	0.033228	7.416285
542.403235	13.953460	2.685217	0.014856	16.719277	0.033218	7.432337
542.423237	13.953460	2.685282	0.014856	16.719679	0.033217	7.432516
542.443239	13.953460	2.687185	0.014855	16.731527	0.033214	7.437783
542.463241	13.953460	2.678109	0.014862	16.675020	0.033231	7.412664
542.483243	13.953460	2.682899	0.014858	16.704841	0.033222	7.425920
542.503245	13.953460	2.678185	0.014862	16.675493	0.033230	7.412874
542.523247	13.953460	2.687687	0.014854	16.734654	0.033213	7.439173
542.543249	13.953460	2.676148	0.014864	16.662807	0.033234	7.407235
542.563251	13.953460	2.678485	0.014862	16.677360	0.033230	7.413704
542.583253	13.953460	2.684429	0.014857	16.714365	0.033219	7.430154
542.603255	13.953460	2.677794	0.014862	16.673057	0.033231	7.411791
542.623257	13.953460	2.677052	0.014863	16.668433	0.033232	7.409736
542.643259	13.953460	2.680650	0.014860	16.690841	0.033226	7.419697
542.663261	13.953460	2.677655	0.014863	16.672189	0.033231	7.411405
542.683263	13.953460	2.676912	0.014863	16.667565	0.033233	7.409350
542.703265	13.953460	2.680263	0.014860	16.688431	0.033227	7.418626
542.723267	13.953460	2.683601	0.014858	16.709216	0.033221	7.427865
542.743269	13.953460	2.682225	0.014859	16.700644	0.033223	7.424055
542.763271	13.953460	2.680338	0.014860	16.688894	0.033226	7.418831
542.783273	13.953460	2.683925	0.014857	16.711228	0.033220	7.428760
542.803275	13.953460	2.681269	0.014860	16.694692	0.033225	7.421409
542.823277	13.953460	2.682169	0.014859	16.700299	0.033223	7.423901
542.843279	13.953460	2.687899	0.014854	16.735973	0.033213	7.439760
542.863281	13.953460	2.683081	0.014858	16.705977	0.033221	7.426425
542.883283	13.953460	2.678062	0.014862	16.674724	0.033231	7.412532
542.903285	13.953460	2.678028	0.014862	16.674511	0.033231	7.412437
542.923287	13.953460	2.681052	0.014860	16.693343	0.033225	7.420809
542.943289	13.953460	2.682749	0.014858	16.703907	0.033222	7.425505
542.963291	13.953460	2.682105	0.014859	16.699897	0.033223	7.423722
542.983293	13.953460	2.684723	0.014857	16.716197	0.033218	7.430968
543.003295	13.953460	2.682649	0.014858	16.703286	0.033222	7.425229
543.023297	13.953460	2.678443	0.014862	16.677095	0.033230	7.413586
543.043299	13.953460	2.673286	0.014866	16.644985	0.033239	7.399312
543.063301	13.953460	2.684161	0.014857	16.712698	0.033219	7.429413
543.083303	13.953460	2.678451	0.014862	16.677144	0.033230	7.413608
543.103305	13.953460	2.681034	0.014860	16.693231	0.033225	7.420759
543.123307	13.953460	2.681673	0.014859	16.697208	0.033224	7.422527
543.143309	13.953460	2.681633	0.014859	16.696962	0.033224	7.422418
543.163311	13.953460	2.690876	0.014852	16.754510	0.033207	7.448000
543.183313	13.953460	2.686922	0.014855	16.729893	0.033214	7.437057
543.203315	13.953460	2.679986	0.014861	16.686701	0.033227	7.417857
543.223317	13.953460	2.684703	0.014857	16.716076	0.033219	7.430915
543.243319	13.953460	2.683324	0.014858	16.707491	0.033221	7.427098
543.263321	13.953460	2.682138	0.014859	16.700102	0.033223	7.423814
543.283323	13.953460	2.679906	0.014861	16.686208	0.033227	7.417638
543.303325	13.953460	2.681291	0.014860	16.694829	0.033225	7.421470
543.323327	13.953460	2.678176	0.014862	16.675436	0.033230	7.412849
543.343329	13.953460	2.679341	0.014861	16.682688	0.033228	7.416072
543.363331	13.953460	2.684416	0.014857	16.714286	0.033219	7.430119
543.383333	13.953380	2.683217	0.014858	16.706823	0.033221	7.426801
543.403335	13.953460	2.683483	0.014858	16.708476	0.033221	7.427536
543.423337	13.953460	2.680660	0.014860	16.690901	0.033226	7.419723
543.443339	13.953460	2.676880	0.014863	16.667368	0.033233	7.409262
543.463341	13.953460	2.677917	0.014862	16.673823	0.033231	7.412132
543.483343	13.953460	2.685327	0.014856	16.719961	0.033217	7.432642
543.503345	13.953460	2.677814	0.014862	16.673183	0.033231	7.411847
543.523347	13.953460	2.680840	0.014860	16.692023	0.033226	7.420222
543.543349	13.953460	2.678779	0.014862	16.679192	0.033229	7.414518
543.563351	13.953460	2.679794	0.014861	16.685510	0.033227	7.417327
543.583353	13.953460	2.671541	0.014868	16.634122	0.033242	7.394483
543.603355	13.953460	2.681115	0.014860	16.693732	0.033225	7.420982
543.623357	13.953460	2.682039	0.014859	16.699486	0.033223	7.423540
543.643359	13.953460	2.678368	0.014862	16.676629	0.033230	7.413379
543.663361	13.953460	2.675302	0.014864	16.657537	0.033236	7.404892
543.683363	13.953460	2.674138	0.014865	16.650293	0.033238	7.401672
543.703365	13.953460	2.680339	0.014860	16.688902	0.033226	7.418835
543.723367	13.953460	2.682942	0.014858	16.705112	0.033222	7.426041
543.743369	13.953460	2.679730	0.014861	16.685111	0.033228	7.417149
543.763371	13.953460	2.675458	0.014864	16.658512	0.033235	7.405325
543.783373	13.953460	2.681571	0.014859	16.696570	0.033224	7.422244
543.803375	13.953460	2.678597	0.014862	16.678058	0.033230	7.414015
543.823377	13.953460	2.677024	0.014863	16.668263	0.033232	7.409660
543.843379	13.953460	2.675898	0.014864	16.661249	0.033235	7.406542
543.863381	13.953460	2.678349	0.014862	16.676514	0.033230	7.413328
543.883383	13.953460	2.677502	0.014863	16.671236	0.033232	7.410982
543.903385	13.953460	2.677081	0.014863	16.668619	0.033232	7.409818
543.923387	13.953460	2.674049	0.014865	16.649738	0.033238	7.401425
543.943389	13.953460	2.678127	0.014862	16.675126	0.033230	7.412711
543.963391	13.953460	2.676130	0.014864	16.662695	0.033234	7.407185
543.983393	13.953460	2.681905	0.014859	16.698654	0.033224	7.423170
544.003395	13.953460	2.673273	0.014866	16.644908	0.033239	7.399278
544.023397	13.953460	2.676771	0.014863	16.666689	0.033233	7.408960
544.043399	13.953460	2.677531	0.014863	16.671417	0.033232	7.411062
544.063401	13.953460	2.676143	0.014864	16.662774	0.033234	7.407220
544.083403	13.953460	2.675011	0.014865	16.655728	0.033236	7.404088
544.103405	13.953460	2.676095	0.014864	16.662479	0.033234	7.407089
544.123407	13.953460	2.680306	0.014860	16.688694	0.033227	7.418743
544.143409	13.953380	2.677749	0.014862	16.672775	0.033231	7.411666
544.163411	13.953460	2.686672	0.014855	16.728333	0.033215	7.436363
544.183413	13.953460	2.683007	0.014858	16.705512	0.033222	7.426218
544.203415	13.953460	2.683235	0.014858	16.706932	0.033221	7.426850
544.223417	13.953460	2.687671	0.014854	16.734553	0.033213	7.439128
544.243419	13.953460	2.678526	0.014862	16.677612	0.033230	7.413816
544.263421	13.953460	2.688669	0.014854	16.740770	0.033211	7.441892
544.283423	13.953460	2.686388	0.014855	16.726564	0.033215	7.435577
544.303425	13.953460	2.680319	0.014860	16.688779	0.033226	7.418780
544.323427	13.953460	2.683120	0.014858	16.706221	0.033221	7.426534
544.343429	13.953460	2.679867	0.014861	16.685965	0.033227	7.417529
544.363431	13.953460	2.685631	0.014856	16.721855	0.033217	7.433484
544.383433	13.953460	2.681279	0.014860	16.694755	0.033225	7.421437
544.403435	13.953460	2.684743	0.014857	16.716323	0.033218	7.431024
544.423437	13.953460	2.686217	0.014856	16.725499	0.033216	7.435104
544.443439	13.953460	2.690880	0.014852	16.754535	0.033207	7.448011
544.463441	13.953460	2.681934	0.014859	16.698834	0.033224	7.423250
544.483443	13.953460	2.683263	0.014858	16.707110	0.033221	7.426929
544.503445	13.953460	2.691818	0.014851	16.760374	0.033206	7.450607
544.523447	13.953460	2.685106	0.014856	16.718581	0.033218	7.432028
544.543449	13.953460	2.680228	0.014860	16.688212	0.033227	7.418528
544.563451	13.953460	2.679588	0.014861	16.684226	0.033228	7.416756
544.583453	13.953460	2.677798	0.014862	16.673081	0.033231	7.411802
544.603455	13.953460	2.676720	0.014863	16.666369	0.033233	7.408818
544.623457	13.953460	2.678715	0.014862	16.678789	0.033229	7.414339
544.643459	13.953460	2.680029	0.014861	16.686970	0.033227	7.417976
544.663461	13.953460	2.674542	0.014865	16.652806	0.033237	7.402789
544.683463	13.953460	2.679794	0.014861	16.685508	0.033227	7.417326
544.703465	13.953460	2.679874	0.014861	16.686009	0.033227	7.417549
544.723467	13.953460	2.675907	0.014864	16.661304	0.033235	7.406567
544.743469	13.953460	2.675834	0.014864	16.660850	0.033235	7.406365
544.763471	13.953460	2.681280	0.014860	16.694764	0.033225	7.421441
544.783473	13.953460	2.683058	0.014858	16.705832	0.033222	7.426361
544.803475	13.953460	2.684096	0.014857	16.712293	0.033220	7.429233
544.823477	13.953460	2.685523	0.014856	16.721179	0.033217	7.433183
544.843479	13.953460	2.684335	0.014857	16.713785	0.033219	7.429896
544.863481	13.953460	2.677337	0.014863	16.670212	0.033232	7.410527
544.883483	13.953460	2.676443	0.014864	16.664647	0.033234	7.408053
544.903485	13.953460	2.674317	0.014865	16.651405	0.033237	7.402166
544.923487	13.953460	2.677209	0.014863	16.669416	0.033232	7.410173
544.943489	13.953460	2.676340	0.014864	16.664001	0.033234	7.407765
544.963491	13.953460	2.681936	0.014859	16.698843	0.033224	7.423254
544.983493	13.953460	2.677113	0.014863	16.668813	0.033232	7.409905
545.003495	13.953460	2.676093	0.014864	16.662465	0.033234	7.407083
545.023497	13.953460	2.688902	0.014853	16.742218	0.033211	7.442536
545.043499	13.953460	2.679489	0.014861	16.683608	0.033228	7.416481
545.063501	13.953460	2.677727	0.014862	16.672638	0.033231	7.411605
545.083503	13.953460	2.676538	0.014863	16.665235	0.033233	7.408314
545.103505	13.953460	2.685342	0.014856	16.720054	0.033217	7.432683
545.123507	13.953460	2.681186	0.014860	16.694178	0.033225	7.421180
545.143509	13.953460	2.676692	0.014863	16.666196	0.033233	7.408741
545.163511	13.953460	2.684112	0.014857	16.712394	0.033220	7.429278
545.183513	13.953460	2.676173	0.014864	16.662960	0.033234	7.407303
545.203515	13.953460	2.679864	0.014861	16.685946	0.033227	7.417521
545.223517	13.953460	2.682566	0.014859	16.702768	0.033222	7.424999
545.243519	13.953460	2.687339	0.014855	16.732486	0.033214	7.438209
545.263521	13.953460	2.674166	0.014865	16.650468	0.033238	7.401750
545.283523	13.953460	2.683581	0.014858	16.709090	0.033221	7.427809
545.303525	13.953460	2.678349	0.014862	16.676514	0.033230	7.413328
545.323527	13.953460	2.682599	0.014858	16.702977	0.033222	7.425092
545.343529	13.953460	2.680608	0.014860	16.690575	0.033226	7.419579
545.363531	13.953460	2.674369	0.014865	16.651733	0.033237	7.402312
545.383533	13.953460	2.675659	0.014864	16.659760	0.033235	7.405880
545.403535	13.953460	2.682667	0.014858	16.703395	0.033222	7.425278
545.423537	13.953460	2.678293	0.014862	16.676161	0.033230	7.413171
545.443539	13.953460	2.682369	0.014859	16.701545	0.033223	7.424455
545.463541	13.953460	2.676073	0.014864	16.662342	0.033234	7.407028
545.483543	13.953460	2.681102	0.014860	16.693655	0.033225	7.420948
545.503545	13.953460	2.682364	0.014859	16.701509	0.033223	7.424439
545.523547	13.953460	2.684826	0.014857	16.716837	0.033218	7.431253
545.543549	13.953460	2.681939	0.014859	16.698865	0.033224	7.423264
545.563551	13.953460	2.675804	0.014864	16.660666	0.033235	7.406283
545.583553	13.953460	2.674333	0.014865	16.651503	0.033237	7.402210
545.603555	13.953380	2.677021	0.014863	16.668241	0.033232	7.409650
545.623557	13.953460	2.682137	0.014859	16.700099	0.033223	7.423812
545.643559	13.953460	2.679876	0.014861	16.686017	0.033227	7.417552
545.663561	13.953460	2.680266	0.014860	16.688445	0.033227	7.418632
545.683563	13.953460	2.680326	0.014860	16.688823	0.033226	7.418800
545.703565	13.953460	2.682931	0.014858	16.705041	0.033222	7.426009
545.723567	13.953460	2.678624	0.014862	16.678223	0.033230	7.414088
545.743569	13.953460	2.677565	0.014863	16.671628	0.033232	7.411156
545.763571	13.953460	2.684719	0.014857	16.716172	0.033218	7.430957
545.783573	13.953460	2.686541	0.014855	16.727520	0.033215	7.436002
545.803575	13.953460	2.684301	0.014857	16.713569	0.033219	7.429800
545.823577	13.953460	2.679990	0.014861	16.686731	0.033227	7.417870
545.843579	13.953460	2.679786	0.014861	16.685461	0.033227	7.417305
545.863581	13.953460	2.674341	0.014865	16.651555	0.033237	7.402233
545.883583	13.953460	2.674872	0.014865	16.654862	0.033236	7.403703
545.903585	13.953460	2.673549	0.014866	16.646622	0.033239	7.400040
545.923587	13.953460	2.675492	0.014864	16.658720	0.033235	7.405418
545.943589	13.953460	2.679907	0.014861	16.686211	0.033227	7.417639
545.963591	13.953460	2.676693	0.014863	16.666199	0.033233	7.408743
545.983593	13.953460	2.684625	0.014857	16.715586	0.033219	7.430697
546.003595	13.953460	2.673390	0.014866	16.645637	0.033239	7.399602
546.023597	13.953460	2.674151	0.014865	16.650375	0.033238	7.401708
546.043599	13.953460	2.679996	0.014861	16.686767	0.033227	7.417886
546.063601	13.953460	2.675065	0.014865	16.656064	0.033236	7.404237
546.083603	13.953460	2.678455	0.014862	16.677169	0.033230	7.413619
546.103605	13.953460	2.685038	0.014856	16.718162	0.033218	7.431842
546.123607	13.953460	2.677514	0.014863	16.671316	0.033232	7.411017
546.143609	13.953460	2.670880	0.014868	16.630007	0.033244	7.392654
546.163611	13.953460	2.673358	0.014866	16.645434	0.033239	7.399512
546.183613	13.953460	2.676217	0.014864	16.663240	0.033234	7.407427
546.203615	13.953460	2.674138	0.014865	16.650291	0.033238	7.401671
546.223617	13.953460	2.680368	0.014860	16.689086	0.033226	7.418917
546.243619	13.953460	2.677514	0.014863	16.671313	0.033232	7.411016
546.263621	13.953460	2.679717	0.014861	16.685029	0.033228	7.417113
546.283623	13.953460	2.679453	0.014861	16.683386	0.033228	7.416383
546.303625	13.953460	2.683314	0.014858	16.707428	0.033221	7.427070
546.323627	13.953460	2.672382	0.014867	16.639356	0.033241	7.396810
546.343629	13.953460	2.675159	0.014865	16.656647	0.033236	7.404497
546.363631	13.953460	2.674508	0.014865	16.652598	0.033237	7.402697
546.383633	13.953460	2.678753	0.014862	16.679025	0.033229	7.414444
546.403635	13.953460	2.679105	0.014861	16.681220	0.033229	7.415420
546.423637	13.953460	2.674646	0.014865	16.653455	0.033237	7.403077
546.443639	13.953460	2.672396	0.014867	16.639447	0.033241	7.396850
546.463641	13.953460	2.671692	0.014867	16.635061	0.033242	7.394901
546.483643	13.953460	2.673789	0.014866	16.648117	0.033238	7.400704
546.503645	13.953460	2.682851	0.014858	16.704545	0.033222	7.425789
546.523647	13.953460	2.677328	0.014863	16.670155	0.033232	7.410501
546.543649	13.953460	2.674349	0.014865	16.651605	0.033237	7.402255
546.563651	13.953460	2.679950	0.014861	16.686482	0.033227	7.417759
546.583653	13.953380	2.676381	0.014863	16.664255	0.033233	7.407879
546.603655	13.953460	2.678797	0.014862	16.679301	0.033229	7.414567
546.623657	13.953460	2.672874	0.014866	16.642423	0.033240	7.398173
546.643659	13.953460	2.683921	0.014857	16.711206	0.033220	7.428750
546.663661	13.953460	2.680644	0.014860	16.690800	0.033226	7.419678
546.683663	13.953460	2.678081	0.014862	16.674844	0.033231	7.412586
546.703665	13.953460	2.679965	0.014861	16.686575	0.033227	7.417801
546.723667	13.953460	2.674755	0.014865	16.654134	0.033237	7.403379
546.743669	13.953460	2.684680	0.014857	16.715934	0.033219	7.430852
546.763671	13.953460	2.686427	0.014855	16.726808	0.033215	7.435685
546.783673	13.953460	2.683984	0.014857	16.711595	0.033220	7.428923
546.803675	13.953460	2.674732	0.014865	16.653992	0.033237	7.403316
546.823677	13.953460	2.683494	0.014858	16.708548	0.033221	7.427568
546.843679	13.953460	2.674161	0.014865	16.650436	0.033238	7.401735
546.863681	13.953460	2.678642	0.014862	16.678338	0.033230	7.414139
546.883683	13.953460	2.678113	0.014862	16.675042	0.033231	7.412673
546.903685	13.953460	2.670615	0.014868	16.628359	0.033244	7.391921
546.923687	13.953460	2.661159	0.014876	16.569481	0.033261	7.365748
546.943689	13.953460	2.669868	0.014869	16.623708	0.033246	7.389854
546.963691	13.953460	2.668203	0.014870	16.613341	0.033249	7.385245
546.983693	13.953460	2.670097	0.014869	16.625132	0.033245	7.390487
547.003695	13.953460	2.665641	0.014872	16.597388	0.033253	7.378154
547.023697	13.953460	2.668652	0.014870	16.616136	0.033248	7.386488
547.043699	13.953460	2.670347	0.014869	16.626689	0.033245	7.391179
547.063701	13.953460	2.672012	0.014867	16.637057	0.033242	7.395788
547.083703	13.953460	2.679109	0.014861	16.681245	0.033229	7.415431
547.103705	13.953460	2.671760	0.014867	16.635488	0.033242	7.395090
547.123707	13.953460	2.670718	0.014868	16.628997	0.033244	7.392205
547.143709	13.953460	2.669786	0.014869	16.623193	0.033246	7.389625
547.163711	13.953460	2.668809	0.014870	16.617110	0.033247	7.386921
547.183713	13.953460	2.674121	0.014865	16.650187	0.033238	7.401624
547.203715	13.953460	2.671697	0.014867	16.635091	0.033242	7.394914
547.223717	13.953460	2.662644	0.014875	16.578726	0.033259	7.369857
547.243719	13.953460	2.666821	0.014871	16.604733	0.033251	7.381419
547.263721	13.953460	2.668872	0.014870	16.617502	0.033247	7.387095
547.283723	13.953460	2.668885	0.014870	16.617587	0.033247	7.387133
547.303725	13.953460	2.667767	0.014871	16.610622	0.033249	7.384037
547.323727	13.953460	2.671130	0.014868	16.631565	0.033243	7.393346
547.343729	13.953460	2.666005	0.014872	16.599652	0.033253	7.379160
547.363731	13.953460	2.664976	0.014873	16.593243	0.033254	7.376311
547.383733	13.953460	2.671520	0.014868	16.633991	0.033243	7.394425
547.403735	13.953460	2.671318	0.014868	16.632737	0.033243	7.393867
547.423737	13.953460	2.671775	0.014867	16.635581	0.033242	7.395132
547.443739	13.953460	2.671122	0.014868	16.631510	0.033243	7.393322
547.463741	13.953460	2.665067	0.014873	16.593813	0.033254	7.376564
547.483743	13.953460	2.668020	0.014870	16.612202	0.033249	7.384739
547.503745	13.953460	2.666515	0.014872	16.602831	0.033252	7.380573
547.523747	13.953460	2.672397	0.014867	16.639449	0.033241	7.396851
547.543749	13.953460	2.670212	0.014869	16.625849	0.033245	7.390805
547.563751	13.953460	2.669505	0.014869	16.621444	0.033246	7.388847
547.583753	13.953460	2.664807	0.014873	16.592192	0.033255	7.375844
547.603755	13.953380	2.667182	0.014871	16.606978	0.033250	7.382417
547.623757	13.953460	2.662444	0.014875	16.577483	0.033259	7.369305
547.643759	13.953460	2.665220	0.014873	16.594763	0.033254	7.376987
547.663761	13.953460	2.669048	0.014870	16.618597	0.033247	7.387582
547.683763	13.953460	2.671398	0.014868	16.633232	0.033243	7.394088
547.703765	13.953460	2.665926	0.014872	16.599162	0.033253	7.378942
547.723767	13.953460	2.669111	0.014870	16.618994	0.033247	7.387758
547.743769	13.953460	2.672353	0.014867	16.639176	0.033241	7.396730
547.763771	13.953460	2.673754	0.014866	16.647903	0.033238	7.400609
547.783773	13.953460	2.670163	0.014869	16.625545	0.033245	7.390670
547.803775	13.953460	2.666169	0.014872	16.600676	0.033252	7.379615
547.823777	13.953460	2.665504	0.014872	16.596534	0.033253	7.377774
547.843779	13.953460	2.667495	0.014871	16.608933	0.033250	7.383286
547.863781	13.953460	2.666285	0.014872	16.601399	0.033252	7.379937
547.883783	13.953460	2.661487	0.014876	16.571523	0.033261	7.366656
547.903785	13.953460	2.666413	0.014872	16.602193	0.033252	7.380289
547.923787	13.953460	2.668147	0.014870	16.612987	0.033249	7.385088
547.943789	13.953460	2.668410	0.014870	16.614627	0.033248	7.385817
547.963791	13.953460	2.667556	0.014871	16.609311	0.033250	7.383454
547.983793	13.953460	2.665161	0.014873	16.594396	0.033254	7.376823
548.003795	13.953460	2.658281	0.014878	16.551557	0.033267	7.357780
548.023797	13.953460	2.665378	0.014873	16.595751	0.033254	7.377426
548.043799	13.953460	2.668997	0.014870	16.618282	0.033247	7.387442
548.063801	13.953460	2.665099	0.014873	16.594013	0.033254	7.376653
548.083803	13.953460	2.670309	0.014869	16.626451	0.033245	7.391073
548.103805	13.953460	2.667011	0.014871	16.605916	0.033251	7.381945
548.123807	13.953460	2.668680	0.014870	16.616308	0.033248	7.386564
548.143809	13.953460	2.671915	0.014867	16.636449	0.033242	7.395518
548.163811	13.953460	2.672212	0.014867	16.638300	0.033241	7.396340
548.183813	13.953460	2.676823	0.014863	16.667009	0.033233	7.409103
548.203815	13.953460	2.679330	0.014861	16.682617	0.033228	7.416041
548.223817	13.953460	2.674351	0.014865	16.651621	0.033237	7.402262
548.243819	13.953460	2.671217	0.014868	16.632104	0.033243	7.393586
548.263821	13.953460	2.673858	0.014866	16.648549	0.033238	7.400897
548.283823	13.953460	2.678987	0.014861	16.680487	0.033229	7.415094
548.303825	13.953460	2.667918	0.014871	16.611561	0.033249	7.384454
548.323827	13.953460	2.671772	0.014867	16.635559	0.033242	7.395122
548.343829	13.953460	2.671707	0.014867	16.635154	0.033242	7.394942
548.363831	13.953460	2.666495	0.014872	16.602705	0.033252	7.380517
548.383833	13.953460	2.667431	0.014871	16.608533	0.033250	7.383108
548.403835	13.953460	2.669181	0.014869	16.619429	0.033247	7.387952
548.423837	13.953460	2.660397	0.014877	16.564734	0.033263	7.363637
548.443839	13.953460	2.659895	0.014877	16.561607	0.033264	7.362248
548.463841	13.953460	2.662787	0.014875	16.579615	0.033258	7.370253
548.483843	13.953460	2.662679	0.014875	16.578942	0.033259	7.369954
548.503845	13.953460	2.664557	0.014873	16.590640	0.033255	7.375154
548.523847	13.953460	2.659279	0.014878	16.557774	0.033265	7.360544
548.543849	13.953460	2.659436	0.014877	16.558752	0.033265	7.360978
548.563851	13.953460	2.661794	0.014876	16.573431	0.033260	7.367504
548.583853	13.953460	2.666282	0.014872	16.601380	0.033252	7.379928
548.603855	13.953460	2.656738	0.014880	16.541951	0.033269	7.353510
548.623857	13.953460	2.654727	0.014881	16.529432	0.033273	7.347944
548.643859	13.953460	2.661291	0.014876	16.570299	0.033261	7.366112
548.663861	13.953460	2.657801	0.014879	16.548573	0.033268	7.356454
548.683863	13.953460	2.658318	0.014878	16.551793	0.033267	7.357885
548.703865	13.953460	2.663653	0.014874	16.585009	0.033257	7.372650
548.723867	13.953460	2.667074	0.014871	16.606310	0.033251	7.382120
548.743869	13.953460	2.666177	0.014872	16.600723	0.033252	7.379636
548.763871	13.953380	2.664078	0.014874	16.587656	0.033256	7.373827
548.783873	13.953460	2.658880	0.014878	16.555289	0.033266	7.359439
548.803875	13.953460	2.665821	0.014872	16.598505	0.033253	7.378650
548.823877	13.953460	2.655693	0.014881	16.535444	0.033271	7.350617
548.843879	13.953460	2.659005	0.014878	16.556066	0.033265	7.359784
548.863881	13.953460	2.661101	0.014876	16.569117	0.033261	7.365586
548.883883	13.953460	2.666439	0.014872	16.602357	0.033252	7.380362
548.903885	13.953460	2.655890	0.014880	16.536675	0.033271	7.351165
548.923887	13.953460	2.666500	0.014872	16.602732	0.033252	7.380529
548.943889	13.953460	2.660716	0.014876	16.566721	0.033262	7.364521
548.963891	13.953460	2.656633	0.014880	16.541297	0.033270	7.353219
548.983893	13.953460	2.649018	0.014886	16.493886	0.033283	7.332143
549.003895	13.953460	2.655394	0.014881	16.533582	0.033272	7.349789
549.023897	13.953460	2.666112	0.014872	16.600318	0.033252	7.379456
549.043899	13.953460	2.659439	0.014877	16.558768	0.033265	7.360986
549.063901	13.953460	2.656829	0.014880	16.542520	0.033269	7.353763
549.083903	13.953460	2.666771	0.014871	16.604424	0.033251	7.381281
549.103905	13.953460	2.657714	0.014879	16.548028	0.033268	7.356211
549.123907	13.953460	2.655282	0.014881	16.532884	0.033272	7.349479
549.143909	13.953460	2.653861	0.014882	16.524041	0.033275	7.345548
549.163911	13.953380	2.659141	0.014878	16.556912	0.033265	7.360161
549.183913	13.953460	2.654782	0.014881	16.529771	0.033273	7.348095
549.203915	13.953460	2.652114	0.014883	16.513162	0.033278	7.340712
549.223917	13.953460	2.653331	0.014882	16.520740	0.033276	7.344080
549.243919	13.953460	2.652968	0.014883	16.518478	0.033276	7.343075
549.263921	13.953460	2.648074	0.014887	16.488008	0.033285	7.329530
549.283923	13.953460	2.648795	0.014886	16.492495	0.033284	7.331525
549.303925	13.953460	2.647332	0.014887	16.483384	0.033287	7.327475
549.323927	13.953460	2.649184	0.014886	16.494915	0.033283	7.332601
549.343929	13.953460	2.649185	0.014886	16.494924	0.033283	7.332604
549.363931	13.953460	2.647579	0.014887	16.484926	0.033286	7.328160
549.383933	13.953460	2.638160	0.014895	16.426277	0.033303	7.302088
549.403935	13.953460	2.637090	0.014896	16.419616	0.033305	7.299127
549.423937	13.953460	2.640602	0.014893	16.441482	0.033299	7.308848
549.443939	13.953460	2.642355	0.014891	16.452397	0.033296	7.313700
549.463941	13.953460	2.641816	0.014892	16.449041	0.033297	7.312208
549.483943	13.953460	2.637246	0.014896	16.420588	0.033305	7.299559
549.503945	13.953460	2.641474	0.014892	16.446913	0.033297	7.311262
549.523947	13.953460	2.638554	0.014895	16.428730	0.033303	7.303179
549.543949	13.953460	2.637373	0.014896	16.421377	0.033305	7.299910
549.563951	13.953460	2.634999	0.014897	16.406599	0.033309	7.293341
549.583953	13.953460	2.645905	0.014889	16.474503	0.033289	7.323527
549.603955	13.953460	2.639171	0.014894	16.432571	0.033301	7.304886
549.623957	13.953460	2.635139	0.014897	16.407469	0.033309	7.293728
549.643959	13.953460	2.642839	0.014891	16.455414	0.033295	7.315041
549.663961	13.953460	2.635875	0.014897	16.412050	0.033307	7.295764
549.683963	13.953460	2.641632	0.014892	16.447894	0.033297	7.311698
549.703965	13.953460	2.637334	0.014896	16.421133	0.033305	7.299802
549.723967	13.953460	2.640707	0.014893	16.442136	0.033299	7.309138
549.743969	13.953460	2.637677	0.014895	16.423268	0.033304	7.300751
549.763971	13.953460	2.641506	0.014892	16.447113	0.033297	7.311351
549.783973	13.953460	2.644231	0.014890	16.464076	0.033292	7.318891
549.803975	13.953460	2.640761	0.014893	16.442473	0.033299	7.309288
549.823977	13.953460	2.644310	0.014890	16.464569	0.033292	7.319110
549.843979	13.953460	2.639995	0.014893	16.437704	0.033300	7.307168
549.863981	13.953460	2.642091	0.014892	16.450754	0.033296	7.312969
549.883983	13.953460	2.640865	0.014893	16.443119	0.033298	7.309575
549.903985	13.953460	2.640690	0.014893	16.442030	0.033299	7.309091
549.923987	13.953460	2.644005	0.014890	16.462671	0.033293	7.318267
549.943989	13.953460	2.638862	0.014894	16.430652	0.033302	7.304033
549.963991	13.953460	2.650037	0.014885	16.500226	0.033282	7.334962
549.983993	13.953460	2.641816	0.014892	16.449041	0.033297	7.312208
550.003995	13.953460	2.644548	0.014890	16.466055	0.033292	7.319771
550.023997	13.953460	2.635839	0.014897	16.411828	0.033307	7.295665
550.043999	13.953460	2.644068	0.014890	16.463066	0.033293	7.318442
550.064001	13.953460	2.641430	0.014892	16.446640	0.033297	7.311140
550.084003	13.953460	2.640289	0.014893	16.439533	0.033299	7.307981
550.104005	13.953460	2.646489	0.014888	16.478136	0.033288	7.325142
550.124007	13.953460	2.649199	0.014886	16.495011	0.033283	7.332643
550.144009	13.953460	2.643946	0.014890	16.462305	0.033293	7.318104
550.164011	13.953460	2.648771	0.014886	16.492347	0.033284	7.331459
550.184013	13.953460	2.646257	0.014888	16.476694	0.033289	7.324500
550.204015	13.953460	2.648277	0.014887	16.489270	0.033285	7.330091
550.224017	13.953460	2.652994	0.014883	16.518640	0.033276	7.343147
550.244019	13.953460	2.640087	0.014893	16.438279	0.033300	7.307424
550.264021	13.953460	2.645488	0.014889	16.471908	0.033290	7.322373
550.284023	13.953460	2.644198	0.014890	16.463876	0.033292	7.318802
550.304025	13.953460	2.653163	0.014883	16.519691	0.033276	7.343614
550.324027	13.953460	2.638064	0.014895	16.425678	0.033303	7.301822
550.344029	13.953460	2.644291	0.014890	16.464451	0.033292	7.319058
550.364031	13.953460	2.636134	0.014897	16.413662	0.033307	7.296481
550.384033	13.953460	2.643856	0.014890	16.461743	0.033293	7.317854
550.404035	13.953460	2.638578	0.014895	16.428883	0.033303	7.303247
550.424037	13.953460	2.643520	0.014890	16.459654	0.033294	7.316926
550.444039	13.953460	2.645822	0.014889	16.473986	0.033289	7.323297
550.464041	13.953460	2.640579	0.014893	16.441342	0.033299	7.308785
550.484043	13.953460	2.641851	0.014892	16.449262	0.033297	7.312306
550.504045	13.953460	2.638542	0.014895	16.428659	0.033303	7.303147
550.524047	13.953460	2.637934	0.014895	16.424873	0.033304	7.301464
550.544049	13.953460	2.634632	0.014898	16.404310	0.033310	7.292323
550.564051	13.953460	2.636215	0.014896	16.414168	0.033307	7.296706
550.584053	13.953460	2.644191	0.014890	16.463832	0.033292	7.318783
550.604055	13.953460	2.637269	0.014896	16.420733	0.033305	7.299624
550.624057	13.953460	2.640572	0.014893	16.441296	0.033299	7.308765
550.644059	13.953460	2.639020	0.014894	16.431632	0.033302	7.304469
550.664061	13.953460	2.645130	0.014889	16.469677	0.033291	7.321381
550.684063	13.953460	2.638795	0.014894	16.430230	0.033302	7.303846
550.704065	13.953460	2.641480	0.014892	16.446949	0.033297	7.311278
550.724067	13.953460	2.645662	0.014889	16.472990	0.033290	7.322854
550.744069	13.953460	2.640805	0.014893	16.442747	0.033298	7.309410
550.764071	13.953460	2.642980	0.014891	16.456293	0.033294	7.315431
550.784073	13.953460	2.638513	0.014895	16.428475	0.033303	7.303066
550.804075	13.953460	2.641213	0.014892	16.445287	0.033298	7.310539
550.824077	13.953460	2.641533	0.014892	16.447283	0.033297	7.311426
550.844079	13.953460	2.632501	0.014900	16.391044	0.033314	7.286426
550.864081	13.953460	2.641583	0.014892	16.447590	0.033297	7.311563
550.884083	13.953460	2.643206	0.014891	16.457700	0.033294	7.316057
550.904085	13.953460	2.635752	0.014897	16.411283	0.033308	7.295423
550.924087	13.953460	2.640782	0.014893	16.442602	0.033298	7.309345
550.944089	13.953460	2.635419	0.014897	16.409213	0.033308	7.294503
550.964091	13.953460	2.639418	0.014894	16.434109	0.033301	7.305570
550.984093	13.953460	2.637674	0.014895	16.423252	0.033304	7.300744
551.004095	13.953460	2.639121	0.014894	16.432264	0.033302	7.304750
551.024097	13.953460	2.644745	0.014889	16.467279	0.033291	7.320315
551.044099	13.953460	2.640616	0.014893	16.441572	0.033299	7.308888
551.064101	13.953460	2.641336	0.014892	16.446051	0.033297	7.310879
551.084103	13.953460	2.644137	0.014890	16.463493	0.033292	7.318632
551.104105	13.953460	2.642137	0.014892	16.451039	0.033296	7.313096
551.124107	13.953460	2.641835	0.014892	16.449158	0.033297	7.312260
551.144109	13.953460	2.640154	0.014893	16.438695	0.033300	7.307609
551.164111	13.953460	2.636424	0.014896	16.415472	0.033306	7.297285
551.184113	13.953460	2.647050	0.014888	16.481630	0.033287	7.326695
551.204115	13.953460	2.638452	0.014895	16.428098	0.033303	7.302898
551.224117	13.953460	2.643159	0.014891	16.457404	0.033294	7.315926
551.244119	13.953460	2.638470	0.014895	16.428207	0.033303	7.302946
551.264121	13.953460	2.646688	0.014888	16.479376	0.033288	7.325693
551.284123	13.953460	2.642658	0.014891	16.454286	0.033295	7.314539
551.304125	13.953460	2.643182	0.014891	16.457549	0.033294	7.315990
551.324127	13.953460	2.640964	0.014893	16.443735	0.033298	7.309849
551.344129	13.953460	2.639909	0.014893	16.437170	0.033300	7.306931
551.364131	13.953460	2.640696	0.014893	16.442071	0.033299	7.309109
551.384133	13.953460	2.633710	0.014899	16.398572	0.033311	7.289772
551.404135	13.953460	2.639141	0.014894	16.432388	0.033301	7.304805
551.424137	13.953460	2.634393	0.014898	16.402821	0.033310	7.291661
551.444139	13.953460	2.643738	0.014890	16.461007	0.033293	7.317527
551.464141	13.953460	2.638485	0.014895	16.428300	0.033303	7.302988
551.484143	13.953460	2.637443	0.014895	16.421812	0.033305	7.300103
551.504145	13.953460	2.636222	0.014896	16.414212	0.033307	7.296725
551.524147	13.953460	2.644103	0.014890	16.463282	0.033292	7.318538
551.544149	13.953460	2.646735	0.014888	16.479672	0.033288	7.325824
551.564151	13.953460	2.637300	0.014896	16.420925	0.033305	7.299709
551.584153	13.953460	2.644479	0.014890	16.465625	0.033292	7.319580
551.604155	13.953380	2.647732	0.014887	16.485878	0.033286	7.328583
551.624157	13.953460	2.643527	0.014890	16.459693	0.033293	7.316943
551.644159	13.953460	2.640945	0.014893	16.443620	0.033298	7.309798
551.664161	13.953460	2.639828	0.014894	16.436666	0.033300	7.306707
551.684163	13.953460	2.644535	0.014890	16.465973	0.033292	7.319735
551.704165	13.953460	2.641126	0.014892	16.444745	0.033298	7.310298
551.724167	13.953460	2.639923	0.014893	16.437255	0.033300	7.306968
551.744169	13.953380	2.636780	0.014896	16.417684	0.033306	7.298268
551.764171	13.953460	2.639490	0.014894	16.434558	0.033301	7.305770
551.784173	13.953460	2.634970	0.014898	16.406415	0.033309	7.293259
551.804175	13.953460	2.631753	0.014900	16.386387	0.033315	7.284356
551.824177	13.953460	2.634902	0.014898	16.405994	0.033309	7.293072
551.844179	13.953460	2.630756	0.014901	16.380181	0.033317	7.281597
551.864181	13.953380	2.634147	0.014898	16.401293	0.033310	7.290982
551.884183	13.953460	2.635461	0.014897	16.409473	0.033308	7.294619
551.904185	13.953460	2.640947	0.014893	16.443631	0.033298	7.309803
551.924187	13.953460	2.633004	0.014899	16.394173	0.033313	7.287817
551.944189	13.953460	2.636869	0.014896	16.418242	0.033306	7.298517
551.964191	13.953460	2.634429	0.014898	16.403045	0.033310	7.291761
551.984193	13.953460	2.637089	0.014896	16.419608	0.033305	7.299124
552.004195	13.953380	2.635435	0.014897	16.409309	0.033308	7.294546
552.024197	13.953460	2.636569	0.014896	16.416372	0.033306	7.297685
552.044199	13.953460	2.641826	0.014892	16.449104	0.033297	7.312236
552.064201	13.953460	2.635294	0.014897	16.408436	0.033308	7.294157
552.084203	13.953460	2.640220	0.014893	16.439106	0.033300	7.307791
552.104205	13.953460	2.637458	0.014895	16.421905	0.033305	7.300145
552.124207	13.953380	2.636314	0.014896	16.414787	0.033306	7.296981
552.144209	13.953380	2.631786	0.014900	16.386592	0.033315	7.284447
552.164211	13.953460	2.633843	0.014898	16.399396	0.033311	7.290139
552.184213	13.953460	2.630888	0.014901	16.381002	0.033317	7.281962
552.204215	13.953460	2.635493	0.014897	16.409671	0.033308	7.294706
552.224217	13.953460	2.630902	0.014901	16.381084	0.033316	7.281998
552.244219	13.953460	2.638589	0.014895	16.428949	0.033302	7.303276
552.264221	13.953460	2.632546	0.014899	16.391320	0.033313	7.286549
552.284223	13.953460	2.635611	0.014897	16.410407	0.033308	7.295034
552.304225	13.953460	2.640204	0.014893	16.439004	0.033300	7.307746
552.324227	13.953460	2.630540	0.014901	16.378834	0.033317	7.280998
552.344229	13.953460	2.629764	0.014902	16.374002	0.033319	7.278850
552.364231	13.953460	2.636125	0.014897	16.413607	0.033307	7.296456
552.384233	13.953460	2.639871	0.014893	16.436929	0.033300	7.306824
552.404235	13.953460	2.639955	0.014893	16.437452	0.033300	7.307056
552.424237	13.953380	2.640742	0.014893	16.442353	0.033298	7.309235
552.444239	13.953460	2.637970	0.014895	16.425097	0.033304	7.301564
552.464241	13.953460	2.635491	0.014897	16.409662	0.033308	7.294703
552.484243	13.953460	2.638175	0.014895	16.426373	0.033303	7.302131
552.504245	13.953460	2.635924	0.014897	16.412359	0.033307	7.295901
552.524247	13.953460	2.640087	0.014893	16.438276	0.033300	7.307422
552.544249	13.953460	2.634562	0.014898	16.403875	0.033310	7.292130
552.564251	13.953460	2.631328	0.014900	16.383737	0.033316	7.283178
552.584253	13.953460	2.640881	0.014893	16.443220	0.033298	7.309620
552.604255	13.953460	2.634120	0.014898	16.401121	0.033311	7.290906
552.624257	13.953460	2.636891	0.014896	16.418376	0.033306	7.298576
552.644259	13.953460	2.637154	0.014896	16.420013	0.033305	7.299304
552.664261	13.953460	2.632994	0.014899	16.394110	0.033313	7.287789
552.684263	13.953460	2.637220	0.014896	16.420424	0.033305	7.299486
552.704265	13.953460	2.634021	0.014898	16.400505	0.033311	7.290632
552.724267	13.953460	2.641679	0.014892	16.448192	0.033297	7.311830
552.744269	13.953460	2.635372	0.014897	16.408918	0.033308	7.294371
552.764271	13.953460	2.633715	0.014899	16.398602	0.033311	7.289786
552.784273	13.953460	2.636129	0.014897	16.413632	0.033307	7.296467
552.804275	13.953460	2.631711	0.014900	16.386121	0.033315	7.284238
552.824277	13.953460	2.628812	0.014903	16.368075	0.033320	7.276215
552.844279	13.953460	2.630047	0.014902	16.375762	0.033318	7.279633
552.864281	13.953460	2.639288	0.014894	16.433305	0.033301	7.305212
552.884283	13.953460	2.633810	0.014898	16.399196	0.033311	7.290050
552.904285	13.953460	2.639594	0.014894	16.435205	0.033301	7.306057
552.924287	13.953460	2.642183	0.014892	16.451329	0.033296	7.313225
552.944289	13.953460	2.641628	0.014892	16.447872	0.033297	7.311688
552.964291	13.953460	2.640763	0.014893	16.442487	0.033299	7.309294
552.984293	13.953460	2.643339	0.014891	16.458527	0.033294	7.316424
553.004295	13.953460	2.636903	0.014896	16.418453	0.033306	7.298610
553.024297	13.953460	2.635903	0.014897	16.412227	0.033307	7.295843
553.044299	13.953460	2.634001	0.014898	16.400382	0.033311	7.290577
553.064301	13.953460	2.635770	0.014897	16.411395	0.033308	7.295473
553.084303	13.953460	2.637987	0.014895	16.425198	0.033304	7.301609
553.104305	13.953460	2.637186	0.014896	16.420213	0.033305	7.299393
553.124307	13.953460	2.632727	0.014899	16.392451	0.033313	7.287051
553.144309	13.953460	2.632746	0.014899	16.392568	0.033313	7.287104
553.164311	13.953460	2.630846	0.014901	16.380739	0.033317	7.281845
553.184313	13.953460	2.631869	0.014900	16.387107	0.033315	7.284676
553.204315	13.953460	2.632501	0.014900	16.391044	0.033314	7.286426
553.224317	13.953460	2.634035	0.014898	16.400592	0.033311	7.290671
553.244319	13.953460	2.633923	0.014898	16.399894	0.033311	7.290360
553.264321	13.953460	2.641574	0.014892	16.447532	0.033297	7.311537
553.284323	13.953460	2.645794	0.014889	16.473808	0.033289	7.323218
553.304325	13.953460	2.643315	0.014891	16.458376	0.033294	7.316358
553.324327	13.953460	2.639153	0.014894	16.432464	0.033301	7.304839
553.344329	13.953460	2.638379	0.014895	16.427643	0.033303	7.302696
553.364331	13.953460	2.642386	0.014891	16.452594	0.033296	7.313787
553.384333	13.953460	2.637024	0.014896	16.419203	0.033305	7.298944
553.404335	13.953460	2.642840	0.014891	16.455417	0.033295	7.315042
553.424337	13.953460	2.637448	0.014895	16.421845	0.033305	7.300118
553.444339	13.953460	2.639407	0.014894	16.434044	0.033301	7.305541
553.464341	13.953460	2.636818	0.014896	16.417922	0.033306	7.298374
553.484343	13.953460	2.634730	0.014898	16.404921	0.033310	7.292595
553.504345	13.953460	2.633127	0.014899	16.394942	0.033312	7.288159
553.524347	13.953460	2.632199	0.014900	16.389160	0.033314	7.285588
553.544349	13.953460	2.630655	0.014901	16.379551	0.033317	7.281317
553.564351	13.953460	2.640464	0.014893	16.440622	0.033299	7.308465
553.584353	13.953460	2.632826	0.014899	16.393069	0.033313	7.287326
553.604355	13.953460	2.633175	0.014899	16.395240	0.033312	7.288291
553.624357	13.953460	2.633268	0.014899	16.395821	0.033312	7.288549
553.644359	13.953460	2.633050	0.014899	16.394460	0.033313	7.287945
553.664361	13.953460	2.641312	0.014892	16.445906	0.033298	7.310814
553.684363	13.953460	2.641886	0.014892	16.449476	0.033296	7.312401
553.704365	13.953380	2.647060	0.014887	16.481693	0.033287	7.326723
553.724367	13.953460	2.641289	0.014892	16.445758	0.033298	7.310748
553.744369	13.953460	2.639202	0.014894	16.432768	0.033301	7.304974
553.764371	13.953460	2.637655	0.014895	16.423137	0.033304	7.300693
553.784373	13.953460	2.636754	0.014896	16.417522	0.033306	7.298196
553.804375	13.953460	2.635834	0.014897	16.411798	0.033308	7.295652
553.824377	13.953460	2.633209	0.014899	16.395454	0.033312	7.288386
553.844379	13.953460	2.631292	0.014901	16.383515	0.033316	7.283079
553.864381	13.953460	2.636493	0.014896	16.415901	0.033306	7.297476
553.884383	13.953460	2.641964	0.014892	16.449960	0.033296	7.312617
553.904385	13.953380	2.644216	0.014890	16.463983	0.033292	7.318850
553.924387	13.953460	2.644304	0.014890	16.464536	0.033292	7.319096
553.944389	13.953460	2.643126	0.014891	16.457202	0.033294	7.315835
553.964391	13.953460	2.639889	0.014893	16.437042	0.033300	7.306874
553.984393	13.953460	2.642098	0.014892	16.450795	0.033296	7.312988
554.004395	13.953460	2.646409	0.014888	16.477638	0.033288	7.324920
554.024397	13.953460	2.646233	0.014888	16.476543	0.033289	7.324433
554.044399	13.953460	2.641873	0.014892	16.449397	0.033297	7.312366
554.064401	13.953460	2.634182	0.014898	16.401512	0.033311	7.291080
554.084403	13.953460	2.637067	0.014896	16.419471	0.033305	7.299063
554.104405	13.953460	2.638913	0.014894	16.430964	0.033302	7.304172
554.124407	13.953460	2.644581	0.014890	16.466260	0.033292	7.319862
554.144409	13.953460	2.644169	0.014890	16.463695	0.033292	7.318722
554.164411	13.953460	2.643744	0.014890	16.461048	0.033293	7.317545
554.184413	13.953460	2.640892	0.014893	16.443286	0.033298	7.309650
554.204415	13.953460	2.639093	0.014894	16.432089	0.033302	7.304672
554.224417	13.953460	2.638439	0.014895	16.428018	0.033303	7.302862
554.244419	13.953460	2.641795	0.014892	16.448909	0.033297	7.312149
554.264421	13.953460	2.639717	0.014894	16.435974	0.033300	7.306399
554.284423	13.953460	2.634562	0.014898	16.403875	0.033310	7.292130
554.304425	13.953460	2.638175	0.014895	16.426373	0.033303	7.302131
554.324427	13.953460	2.639493	0.014894	16.434578	0.033301	7.305778
554.344429	13.953460	2.637951	0.014895	16.424977	0.033304	7.301510
554.364431	13.953460	2.634510	0.014898	16.403555	0.033310	7.291987
554.384433	13.953380	2.633565	0.014899	16.397669	0.033311	7.289371
554.404435	13.953460	2.640668	0.014893	16.441893	0.033299	7.309030
554.424437	13.953460	2.636945	0.014896	16.418713	0.033305	7.298726
554.444439	13.953460	2.640914	0.014893	16.443428	0.033298	7.309713
554.464441	13.953460	2.634704	0.014898	16.404762	0.033310	7.292524
554.484443	13.953460	2.642536	0.014891	16.453528	0.033295	7.314202
554.504445	13.953460	2.639715	0.014894	16.435957	0.033300	7.306392
554.524447	13.953460	2.640971	0.014893	16.443782	0.033298	7.309870
554.544449	13.953460	2.633664	0.014899	16.398285	0.033311	7.289645
554.564451	13.953460	2.633898	0.014898	16.399738	0.033311	7.290291
554.584453	13.953460	2.631736	0.014900	16.386277	0.033315	7.284307
554.604455	13.953460	2.635958	0.014897	16.412570	0.033307	7.295995
554.624457	13.953460	2.632458	0.014900	16.390773	0.033314	7.286305
554.644459	13.953460	2.636354	0.014896	16.415034	0.033307	7.297090
554.664461	13.953460	2.635457	0.014897	16.409446	0.033308	7.294606
554.684463	13.953460	2.635755	0.014897	16.411305	0.033308	7.295433
554.704465	13.953460	2.639360	0.014894	16.433748	0.033301	7.305410
554.724467	13.953460	2.636900	0.014896	16.418431	0.033306	7.298601
554.744469	13.953460	2.637995	0.014895	16.425253	0.033304	7.301633
554.764471	13.953460	2.636376	0.014896	16.415173	0.033307	7.297152
554.784473	13.953460	2.633865	0.014898	16.399536	0.033311	7.290201
554.804475	13.953460	2.639155	0.014894	16.432475	0.033301	7.304844
554.824477	13.953460	2.634879	0.014898	16.405849	0.033309	7.293007
554.844479	13.953460	2.635515	0.014897	16.409810	0.033308	7.294768
554.864481	13.953460	2.635291	0.014897	16.408417	0.033308	7.294149
554.884483	13.953380	2.635080	0.014897	16.407103	0.033309	7.293565
554.904485	13.953460	2.637527	0.014895	16.422338	0.033304	7.300337
554.924487	13.953460	2.638172	0.014895	16.426354	0.033303	7.302122
554.944489	13.953460	2.633120	0.014899	16.394895	0.033312	7.288138
554.964491	13.953460	2.636586	0.014896	16.416476	0.033306	7.297732
554.984493	13.953460	2.633033	0.014899	16.394353	0.033313	7.287897
555.004495	13.953460	2.637214	0.014896	16.420388	0.033305	7.299471
555.024497	13.953460	2.636177	0.014897	16.413930	0.033307	7.296600
555.044499	13.953460	2.633068	0.014899	16.394572	0.033313	7.287994
555.064501	13.953460	2.636978	0.014896	16.418921	0.033305	7.298818
555.084503	13.953460	2.631199	0.014901	16.382937	0.033316	7.282822
555.104505	13.953460	2.634242	0.014898	16.401885	0.033310	7.291245
555.124507	13.953460	2.631240	0.014901	16.383192	0.033316	7.282935
555.144509	13.953460	2.630637	0.014901	16.379436	0.033317	7.281266
555.164511	13.953460	2.629822	0.014902	16.374363	0.033318	7.279011
555.184513	13.953460	2.634267	0.014898	16.402041	0.033310	7.291314
555.204515	13.953460	2.632564	0.014899	16.391435	0.033313	7.286600
555.224517	13.953460	2.633040	0.014899	16.394397	0.033313	7.287917
555.244519	13.953460	2.638084	0.014895	16.425803	0.033303	7.301878
555.264521	13.953460	2.636549	0.014896	16.416246	0.033306	7.297629
555.284523	13.953460	2.636346	0.014896	16.414982	0.033307	7.297067
555.304525	13.953460	2.630212	0.014901	16.376791	0.033318	7.280090
555.324527	13.953460	2.632498	0.014900	16.391022	0.033314	7.286416
555.344529	13.953460	2.634393	0.014898	16.402824	0.033310	7.291662
555.364531	13.953460	2.632343	0.014900	16.390061	0.033314	7.285989
555.384533	13.953460	2.634368	0.014898	16.402665	0.033310	7.291592
555.404535	13.953460	2.633992	0.014898	16.400327	0.033311	7.290553
555.424537	13.953460	2.640716	0.014893	16.442194	0.033299	7.309164
555.444539	13.953460	2.634847	0.014898	16.405649	0.033309	7.292918
555.464541	13.953460	2.632968	0.014899	16.393954	0.033313	7.287719
555.484543	13.953460	2.639860	0.014893	16.436864	0.033300	7.306794
555.503545	13.953460	2.635006	0.014897	16.406643	0.033309	7.293360
555.523547	13.953460	2.629283	0.014902	16.371004	0.033319	7.277517
555.543549	13.953460	2.635574	0.014897	16.410174	0.033308	7.294930
555.563550	13.953460	2.632800	0.014899	16.392905	0.033313	7.287253
555.583553	13.953460	2.633960	0.014898	16.400127	0.033311	7.290464
555.603555	13.953460	2.638504	0.014895	16.428418	0.033303	7.303040
555.623557	13.953460	2.632241	0.014900	16.389423	0.033314	7.285705
555.643559	13.953460	2.629061	0.014902	16.369621	0.033320	7.276903
555.663561	13.953460	2.634598	0.014898	16.404099	0.033310	7.292230
555.683563	13.953460	2.634534	0.014898	16.403700	0.033310	7.292052
555.703565	13.953460	2.639177	0.014894	16.432609	0.033301	7.304903
555.723567	13.953460	2.640987	0.014893	16.443877	0.033298	7.309912
555.743569	13.953460	2.630327	0.014901	16.377509	0.033318	7.280409
555.763571	13.953460	2.634992	0.014897	16.406552	0.033309	7.293320
555.783573	13.953460	2.633090	0.014899	16.394709	0.033313	7.288055
555.803575	13.953460	2.630552	0.014901	16.378905	0.033317	7.281030
555.823577	13.953460	2.639250	0.014894	16.433066	0.033301	7.305107
555.843579	13.953460	2.629531	0.014902	16.372548	0.033319	7.278204
555.863581	13.953460	2.633645	0.014899	16.398164	0.033311	7.289591
555.883583	13.953460	2.632850	0.014899	16.393215	0.033313	7.287391
555.903584	13.953460	2.633733	0.014899	16.398712	0.033311	7.289835
555.923587	13.953460	2.636299	0.014896	16.414691	0.033307	7.296938
555.943589	13.953460	2.634979	0.014897	16.406473	0.033309	7.293285
555.963591	13.953460	2.633054	0.014899	16.394488	0.033313	7.287957
555.983593	13.953460	2.640800	0.014893	16.442714	0.033298	7.309395
556.003595	13.953460	2.642090	0.014892	16.450749	0.033296	7.312967
556.023597	13.953460	2.628177	0.014903	16.364122	0.033321	7.274458
556.043599	13.953460	2.639458	0.014894	16.434359	0.033301	7.305681
556.063601	13.953460	2.635962	0.014897	16.412592	0.033307	7.296005
556.083603	13.953460	2.639984	0.014893	16.437638	0.033300	7.307139
556.103605	13.953460	2.638527	0.014895	16.428560	0.033303	7.303103
556.123607	13.953460	2.638884	0.014894	16.430783	0.033302	7.304092
556.143609	13.953460	2.640893	0.014893	16.443294	0.033298	7.309653
556.163610	13.953460	2.632218	0.014900	16.389283	0.033314	7.285643
556.183613	13.953460	2.637347	0.014896	16.421215	0.033305	7.299838
556.203615	13.953460	2.635527	0.014897	16.409887	0.033308	7.294802
556.223617	13.953460	2.641140	0.014892	16.444836	0.033298	7.310338
556.243618	13.953460	2.644098	0.014890	16.463252	0.033292	7.318525
556.263621	13.953460	2.646761	0.014888	16.479831	0.033288	7.325895
556.283623	13.953460	2.640341	0.014893	16.439856	0.033299	7.308125
556.303625	13.953460	2.637013	0.014896	16.419137	0.033305	7.298914
556.323627	13.953460	2.648368	0.014887	16.489840	0.033285	7.330344
556.343629	13.953460	2.633887	0.014898	16.399675	0.033311	7.290263
556.363631	13.953460	2.634638	0.014898	16.404351	0.033310	7.292342
556.383633	13.953460	2.641990	0.014892	16.450127	0.033296	7.312691
556.403635	13.953460	2.641406	0.014892	16.446486	0.033297	7.311072
556.423637	13.953460	2.634044	0.014898	16.400647	0.033311	7.290695
556.443639	13.953460	2.632733	0.014899	16.392486	0.033313	7.287067
556.463641	13.953460	2.639431	0.014894	16.434192	0.033301	7.305607
556.483643	13.953460	2.636439	0.014896	16.415565	0.033306	7.297326
556.503644	13.953460	2.639820	0.014894	16.436617	0.033300	7.306685
556.523647	13.953380	2.634500	0.014898	16.403489	0.033310	7.291958
556.543649	13.953460	2.634303	0.014898	16.402265	0.033310	7.291414
556.563651	13.953460	2.630811	0.014901	16.380517	0.033317	7.281746
556.583652	13.953460	2.631425	0.014900	16.384342	0.033316	7.283447
556.603655	13.953460	2.633594	0.014899	16.397849	0.033312	7.289451
556.623657	13.953460	2.632354	0.014900	16.390126	0.033314	7.286018
556.643659	13.953460	2.629590	0.014902	16.372918	0.033319	7.278368
556.663661	13.953460	2.634051	0.014898	16.400691	0.033311	7.290714
556.683663	13.953460	2.631463	0.014900	16.384577	0.033315	7.283551
556.703665	13.953460	2.633796	0.014898	16.399106	0.033311	7.290010
556.723667	13.953460	2.630010	0.014902	16.375532	0.033318	7.279530
556.743669	13.953460	2.634357	0.014898	16.402602	0.033310	7.291564
556.763671	13.953460	2.634167	0.014898	16.401419	0.033311	7.291038
556.783673	13.953460	2.630805	0.014901	16.380484	0.033317	7.281732
556.803675	13.953460	2.634196	0.014898	16.401594	0.033310	7.291116
556.823677	13.953460	2.629764	0.014902	16.373999	0.033319	7.278849
556.843678	13.953460	2.629846	0.014902	16.374511	0.033318	7.279076
556.863681	13.953460	2.631895	0.014900	16.387268	0.033315	7.284748
556.883683	13.953460	2.624461	0.014906	16.340980	0.033328	7.264171
556.903685	13.953460	2.631366	0.014900	16.383975	0.033316	7.283284
556.923687	13.953460	2.629433	0.014902	16.371940	0.033319	7.277934
556.943689	13.953460	2.633855	0.014898	16.399473	0.033311	7.290173
556.963691	13.953460	2.636340	0.014896	16.414946	0.033307	7.297051
556.983693	13.953460	2.642393	0.014891	16.452632	0.033296	7.313804
557.003695	13.953460	2.639800	0.014894	16.436491	0.033300	7.306629
557.023697	13.953460	2.641482	0.014892	16.446960	0.033297	7.311283
557.043699	13.953460	2.630744	0.014901	16.380104	0.033317	7.281563
557.063701	13.953460	2.639745	0.014894	16.436149	0.033300	7.306477
557.083703	13.953460	2.643750	0.014890	16.461081	0.033293	7.317560
557.103705	13.953460	2.630924	0.014901	16.381226	0.033316	7.282062
557.123707	13.953460	2.630252	0.014901	16.377040	0.033318	7.280201
557.143709	13.953460	2.638733	0.014894	16.429847	0.033302	7.303675
557.163711	13.953460	2.636403	0.014896	16.415337	0.033306	7.297225
557.183712	13.953460	2.639044	0.014894	16.431780	0.033302	7.304535
557.203715	13.953460	2.634955	0.014898	16.406320	0.033309	7.293217
557.223717	13.953460	2.641571	0.014892	16.447518	0.033297	7.311531
557.243719	13.953460	2.643276	0.014891	16.458132	0.033294	7.316249
557.263721	13.953460	2.641486	0.014892	16.446990	0.033297	7.311296
557.283723	13.953460	2.636430	0.014896	16.415507	0.033306	7.297301
557.303725	13.953460	2.636645	0.014896	16.416846	0.033306	7.297896
557.323727	13.953460	2.643191	0.014891	16.457601	0.033294	7.316013
557.343729	13.953380	2.646167	0.014888	16.476135	0.033288	7.324252
557.363731	13.953460	2.644389	0.014890	16.465061	0.033292	7.319329
557.383733	13.953460	2.639411	0.014894	16.434066	0.033301	7.305551
557.403735	13.953460	2.638967	0.014894	16.431303	0.033302	7.304323
557.423737	13.953380	2.637799	0.014895	16.424032	0.033304	7.301090
557.443738	13.953460	2.634143	0.014898	16.401269	0.033311	7.290971
557.463741	13.953460	2.637812	0.014895	16.424114	0.033304	7.301127
557.483743	13.953460	2.643961	0.014890	16.462395	0.033293	7.318144
557.503745	13.953460	2.640763	0.014893	16.442484	0.033299	7.309293
557.523746	13.953460	2.644406	0.014890	16.465168	0.033292	7.319377
557.543749	13.953460	2.642426	0.014891	16.452840	0.033296	7.313897
557.563751	13.953460	2.645014	0.014889	16.468957	0.033291	7.321061
557.583753	13.953460	2.634633	0.014898	16.404318	0.033310	7.292327
557.603755	13.953460	2.637728	0.014895	16.423589	0.033304	7.300893
557.623757	13.953460	2.635141	0.014897	16.407480	0.033309	7.293733
557.643759	13.953460	2.639846	0.014894	16.436779	0.033300	7.306757
557.663761	13.953460	2.641505	0.014892	16.447105	0.033297	7.311347
557.683763	13.953460	2.634692	0.014898	16.404688	0.033310	7.292491
557.703765	13.953460	2.632396	0.014900	16.390392	0.033314	7.286136
557.723767	13.953460	2.634319	0.014898	16.402361	0.033310	7.291457
557.743769	13.953460	2.634929	0.014898	16.406161	0.033309	7.293146
557.763771	13.953460	2.637178	0.014896	16.420164	0.033305	7.299371
557.783772	13.953460	2.642531	0.014891	16.453495	0.033295	7.314188
557.803775	13.953460	2.636604	0.014896	16.416589	0.033306	7.297781
557.823777	13.953460	2.638440	0.014895	16.428024	0.033303	7.302865
557.843779	13.953460	2.632904	0.014899	16.393554	0.033313	7.287542
557.863780	13.953460	2.638146	0.014895	16.426192	0.033303	7.302051
557.883783	13.953460	2.635220	0.014897	16.407973	0.033309	7.293952
557.903785	13.953460	2.636777	0.014896	16.417664	0.033306	7.298260
557.923787	13.953460	2.633825	0.014898	16.399284	0.033311	7.290089
557.943789	13.953460	2.636374	0.014896	16.415159	0.033307	7.297146
557.963791	13.953460	2.636094	0.014897	16.413416	0.033307	7.296371
557.983793	13.953460	2.637510	0.014895	16.422228	0.033304	7.300288
558.003795	13.953460	2.634138	0.014898	16.401239	0.033311	7.290958
558.023797	13.953460	2.629586	0.014902	16.372893	0.033319	7.278357
558.043799	13.953460	2.634627	0.014898	16.404280	0.033310	7.292310
558.063801	13.953460	2.631982	0.014900	16.387813	0.033315	7.284990
558.083803	13.953460	2.636657	0.014896	16.416923	0.033306	7.297930
558.103805	13.953460	2.636554	0.014896	16.416279	0.033306	7.297644
558.123806	13.953380	2.640541	0.014893	16.441101	0.033299	7.308678
558.143809	13.953460	2.639416	0.014894	16.434101	0.033301	7.305567
558.163811	13.953460	2.638150	0.014895	16.426217	0.033303	7.302062
558.183813	13.953380	2.632326	0.014900	16.389954	0.033314	7.285941
558.203815	13.953460	2.631921	0.014900	16.387433	0.033315	7.284821
558.223817	13.953460	2.629964	0.014902	16.375247	0.033318	7.279404
558.243819	13.953460	2.626532	0.014904	16.353877	0.033324	7.269904
558.263821	13.953460	2.633130	0.014899	16.394961	0.033312	7.288167
558.283823	13.953460	2.632342	0.014900	16.390055	0.033314	7.285986
558.303825	13.953460	2.635119	0.014897	16.407341	0.033309	7.293670
558.323827	13.953460	2.634692	0.014898	16.404685	0.033310	7.292490
558.343829	13.953460	2.637884	0.014895	16.424558	0.033304	7.301324
558.363831	13.953460	2.638651	0.014894	16.429338	0.033302	7.303449
558.383833	13.953380	2.631667	0.014900	16.385848	0.033315	7.284116
558.403835	13.953460	2.633525	0.014899	16.397420	0.033312	7.289260
558.423837	13.953460	2.632128	0.014900	16.388722	0.033314	7.285394
558.443839	13.953460	2.640543	0.014893	16.441115	0.033299	7.308684
558.463840	13.953460	2.633263	0.014899	16.395788	0.033312	7.288535
558.483843	13.953460	2.633049	0.014899	16.394455	0.033313	7.287942
558.503845	13.953460	2.636303	0.014896	16.414719	0.033307	7.296950
558.523847	13.953460	2.633011	0.014899	16.394216	0.033313	7.287836
558.543849	13.953460	2.636086	0.014897	16.413364	0.033307	7.296348
558.563851	13.953460	2.633792	0.014898	16.399084	0.033311	7.290000
558.583853	13.953460	2.636724	0.014896	16.417339	0.033306	7.298115
558.603855	13.953460	2.640405	0.014893	16.440256	0.033299	7.308302
558.623857	13.953460	2.637058	0.014896	16.419414	0.033305	7.299037
558.643859	13.953460	2.635065	0.014897	16.407010	0.033309	7.293523
558.663861	13.953460	2.633698	0.014899	16.398498	0.033311	7.289740
558.683863	13.953460	2.631598	0.014900	16.385420	0.033315	7.283926
558.703865	13.953460	2.632425	0.014900	16.390567	0.033314	7.286214
558.723866	13.953460	2.633829	0.014898	16.399314	0.033311	7.290102
558.743869	13.953460	2.636425	0.014896	16.415474	0.033306	7.297286
558.763871	13.953460	2.632225	0.014900	16.389322	0.033314	7.285660
558.783873	13.953460	2.634237	0.014898	16.401855	0.033310	7.291232
558.803874	13.953460	2.639278	0.014894	16.433239	0.033301	7.305183
558.823877	13.953460	2.634962	0.014898	16.406363	0.033309	7.293236
558.843879	13.953460	2.635876	0.014897	16.412055	0.033307	7.295766
558.863881	13.953460	2.633196	0.014899	16.395372	0.033312	7.288350
558.883883	13.953460	2.637791	0.014895	16.423980	0.033304	7.301067
558.903885	13.953460	2.629735	0.014902	16.373821	0.033319	7.278770
558.923887	13.953380	2.632386	0.014900	16.390326	0.033314	7.286107
558.943889	13.953460	2.637024	0.014896	16.419206	0.033305	7.298945
558.963891	13.953460	2.633720	0.014899	16.398635	0.033311	7.289800
558.983893	13.953460	2.637116	0.014896	16.419781	0.033305	7.299200
559.003895	13.953460	2.641228	0.014892	16.445380	0.033298	7.310581
559.023897	13.953460	2.638100	0.014895	16.425905	0.033303	7.301923
559.043899	13.953460	2.641180	0.014892	16.445082	0.033298	7.310448
559.063900	13.953460	2.635192	0.014897	16.407798	0.033309	7.293874
559.083903	13.953460	2.647554	0.014887	16.484770	0.033286	7.328090
559.103905	13.953460	2.642794	0.014891	16.455132	0.033295	7.314915
559.123907	13.953460	2.641133	0.014892	16.444792	0.033298	7.310319
559.143909	13.953460	2.640555	0.014893	16.441192	0.033299	7.308719
559.163911	13.953460	2.641524	0.014892	16.447223	0.033297	7.311400
559.183913	13.953460	2.637549	0.014895	16.422474	0.033304	7.300398
559.203915	13.953460	2.637931	0.014895	16.424851	0.033304	7.301454
559.223917	13.953460	2.627669	0.014903	16.360957	0.033322	7.273051
559.243919	13.953460	2.637085	0.014896	16.419584	0.033305	7.299113
559.263921	13.953460	2.640443	0.014893	16.440494	0.033299	7.308408
559.283923	13.953460	2.639746	0.014894	16.436152	0.033300	7.306478
559.303925	13.953460	2.640619	0.014893	16.441586	0.033299	7.308894
559.323927	13.953460	2.642952	0.014891	16.456115	0.033295	7.315352
559.343929	13.953460	2.637451	0.014895	16.421861	0.033305	7.300125
559.363931	13.953460	2.642712	0.014891	16.454620	0.033295	7.314688
559.383933	13.953460	2.637579	0.014895	16.422658	0.033304	7.300480
559.403934	13.953460	2.634156	0.014898	16.401345	0.033311	7.291005
559.423937	13.953460	2.636737	0.014896	16.417415	0.033306	7.298149
559.443939	13.953460	2.632840	0.014899	16.393154	0.033313	7.287364
559.463941	13.953380	2.635846	0.014897	16.411872	0.033307	7.295685
559.483943	13.953460	2.641819	0.014892	16.449063	0.033297	7.312217
559.503945	13.953460	2.638021	0.014895	16.425412	0.033304	7.301704
559.523947	13.953460	2.637330	0.014896	16.421111	0.033305	7.299792
559.543949	13.953460	2.641700	0.014892	16.448321	0.033297	7.311888
559.563951	13.953460	2.641666	0.014892	16.448110	0.033297	7.311794
559.583953	13.953460	2.640936	0.014893	16.443563	0.033298	7.309772
559.603955	13.953460	2.633318	0.014899	16.396127	0.033312	7.288686
559.623957	13.953460	2.638293	0.014895	16.427104	0.033303	7.302456
559.643959	13.953460	2.637530	0.014895	16.422357	0.033304	7.300346
559.663960	13.953460	2.630542	0.014901	16.378845	0.033317	7.281003
559.683963	13.953460	2.636314	0.014896	16.414782	0.033307	7.296978
559.703965	13.953460	2.633705	0.014899	16.398539	0.033311	7.289758
559.723967	13.953460	2.641360	0.014892	16.446202	0.033297	7.310946
559.743968	13.953460	2.633621	0.014899	16.398019	0.033312	7.289527
559.763971	13.953460	2.634462	0.014898	16.403251	0.033310	7.291852
559.783973	13.953380	2.642813	0.014891	16.455252	0.033295	7.314969
559.803975	13.953460	2.638752	0.014894	16.429962	0.033302	7.303726
559.823977	13.953460	2.631240	0.014901	16.383192	0.033316	7.282935
559.843979	13.953460	2.635196	0.014897	16.407825	0.033309	7.293886
559.863981	13.953460	2.634370	0.014898	16.402679	0.033310	7.291598
559.883983	13.953460	2.631508	0.014900	16.384862	0.033315	7.283678
559.903985	13.953460	2.638711	0.014894	16.429710	0.033302	7.303614
559.923987	13.953460	2.633508	0.014899	16.397316	0.033312	7.289214
559.943989	13.953460	2.635335	0.014897	16.408690	0.033308	7.294270
559.963991	13.953380	2.633852	0.014898	16.399454	0.033311	7.290164
559.983993	13.953460	2.632048	0.014900	16.388221	0.033314	7.285171
560.003994	13.953460	2.629717	0.014902	16.373709	0.033319	7.278720
560.023997	13.953460	2.638913	0.014894	16.430967	0.033302	7.304173
560.043999	13.953460	2.633523	0.014899	16.397409	0.033312	7.289255
560.064001	13.953460	2.640211	0.014893	16.439051	0.033300	7.307767
560.084002	13.953460	2.639030	0.014894	16.431695	0.033302	7.304497
560.104005	13.953460	2.640659	0.014893	16.441838	0.033299	7.309006
560.124007	13.953460	2.638814	0.014894	16.430348	0.033302	7.303898
560.144009	13.953460	2.642806	0.014891	16.455209	0.033295	7.314949
560.164011	13.953460	2.635033	0.014897	16.406810	0.033309	7.293434
560.184013	13.953460	2.636989	0.014896	16.418989	0.033305	7.298849
560.204015	13.953460	2.634307	0.014898	16.402287	0.033310	7.291424
560.224017	13.953460	2.636105	0.014897	16.413484	0.033307	7.296401
560.244019	13.953460	2.640823	0.014893	16.442856	0.033298	7.309458
560.264021	13.953460	2.637266	0.014896	16.420711	0.033305	7.299614
560.284023	13.953460	2.643660	0.014890	16.460522	0.033293	7.317312
560.304025	13.953460	2.641494	0.014892	16.447039	0.033297	7.311318
560.324027	13.953460	2.638840	0.014894	16.430515	0.033302	7.303972
560.344028	13.953460	2.644421	0.014890	16.465264	0.033292	7.319419
560.364031	13.953460	2.639256	0.014894	16.433099	0.033301	7.305121
560.384033	13.953460	2.635197	0.014897	16.407831	0.033309	7.293888
560.404035	13.953380	2.631612	0.014900	16.385511	0.033315	7.283966
560.424037	13.953460	2.636011	0.014897	16.412895	0.033307	7.296140
560.444039	13.953460	2.637697	0.014895	16.423394	0.033304	7.300807
560.464041	13.953460	2.639814	0.014894	16.436579	0.033300	7.306668
560.484043	13.953460	2.636494	0.014896	16.415904	0.033306	7.297477
560.504045	13.953460	2.636025	0.014897	16.412986	0.033307	7.296180
560.524047	13.953460	2.636543	0.014896	16.416208	0.033306	7.297612
560.544049	13.953460	2.638123	0.014895	16.426047	0.033303	7.301986
560.564051	13.953460	2.634280	0.014898	16.402120	0.033310	7.291350
560.584053	13.953460	2.637583	0.014895	16.422683	0.033304	7.300490
560.604055	13.953460	2.638571	0.014895	16.428837	0.033303	7.303226
560.624057	13.953460	2.639716	0.014894	16.435968	0.033300	7.306397
560.644059	13.953460	2.629180	0.014902	16.370363	0.033320	7.277233
560.664061	13.953460	2.633497	0.014899	16.397242	0.033312	7.289181
560.684062	13.953460	2.638801	0.014894	16.430269	0.033302	7.303863
560.704065	13.953460	2.639468	0.014894	16.434424	0.033301	7.305710
560.724067	13.953460	2.644513	0.014890	16.465836	0.033292	7.319674
560.744069	13.953460	2.641721	0.014892	16.448449	0.033297	7.311945
560.764071	13.953460	2.637001	0.014896	16.419061	0.033305	7.298880
560.784073	13.953460	2.635503	0.014897	16.409733	0.033308	7.294734
560.804075	13.953460	2.637912	0.014895	16.424733	0.033304	7.301402
560.824077	13.953460	2.638832	0.014894	16.430463	0.033302	7.303949
560.844079	13.953460	2.637424	0.014895	16.421694	0.033305	7.300051
560.864081	13.953380	2.640694	0.014893	16.442057	0.033298	7.309103
560.884083	13.953460	2.632472	0.014900	16.390860	0.033314	7.286344
560.904085	13.953460	2.638353	0.014895	16.427482	0.033303	7.302624
560.924087	13.953460	2.640904	0.014893	16.443363	0.033298	7.309684
560.944088	13.953460	2.636877	0.014896	16.418289	0.033306	7.298537
560.964091	13.953460	2.636130	0.014897	16.413640	0.033307	7.296471
560.984093	13.953460	2.627454	0.014904	16.359615	0.033323	7.272455
561.004095	13.953460	2.629651	0.014902	16.373295	0.033319	7.278536
561.024096	13.953460	2.635009	0.014897	16.406659	0.033309	7.293367
561.044099	13.953460	2.639347	0.014894	16.433669	0.033301	7.305374
561.064101	13.953460	2.636875	0.014896	16.418278	0.033306	7.298532
561.084103	13.953460	2.637659	0.014895	16.423162	0.033304	7.300703
561.104105	13.953460	2.635447	0.014897	16.409389	0.033308	7.294581
561.124107	13.953460	2.636271	0.014896	16.414519	0.033307	7.296861
561.144109	13.953460	2.643474	0.014891	16.459364	0.033294	7.316797
561.164111	13.953460	2.641506	0.014892	16.447113	0.033297	7.311351
561.184113	13.953460	2.639745	0.014894	16.436149	0.033300	7.306477
561.204115	13.953460	2.635056	0.014897	16.406949	0.033309	7.293496
561.224117	13.953460	2.640663	0.014893	16.441863	0.033299	7.309017
561.244119	13.953460	2.640949	0.014893	16.443645	0.033298	7.309809
561.264121	13.953460	2.642358	0.014891	16.452416	0.033296	7.313708
561.284122	13.953460	2.639302	0.014894	16.433387	0.033301	7.305249
561.304125	13.953460	2.633879	0.014898	16.399621	0.033311	7.290239
561.324127	13.953460	2.639444	0.014894	16.434271	0.033301	7.305642
561.344129	13.953460	2.636577	0.014896	16.416424	0.033306	7.297708
561.364130	13.953460	2.637460	0.014895	16.421919	0.033305	7.300151
561.384133	13.953460	2.634492	0.014898	16.403440	0.033310	7.291936
561.404135	13.953460	2.634632	0.014898	16.404310	0.033310	7.292323
561.424137	13.953460	2.629571	0.014902	16.372797	0.033319	7.278315
561.444139	13.953460	2.631067	0.014901	16.382113	0.033316	7.282456
561.464141	13.953460	2.630504	0.014901	16.378606	0.033317	7.280897
561.484143	13.953460	2.635790	0.014897	16.411524	0.033308	7.295530
561.504145	13.953460	2.637315	0.014896	16.421015	0.033305	7.299749
561.524147	13.953460	2.633754	0.014899	16.398843	0.033311	7.289893
561.544149	13.953460	2.632780	0.014899	16.392782	0.033313	7.287199
561.564151	13.953460	2.637297	0.014896	16.420903	0.033305	7.299699
561.584153	13.953460	2.630986	0.014901	16.381612	0.033316	7.282233
561.604155	13.953460	2.625313	0.014905	16.346289	0.033327	7.266531
561.624156	13.953460	2.626690	0.014904	16.354860	0.033324	7.270341
561.644159	13.953460	2.630270	0.014901	16.377153	0.033318	7.280251
561.664161	13.953460	2.631778	0.014900	16.386543	0.033315	7.284425
561.684163	13.953460	2.637639	0.014895	16.423036	0.033304	7.300647
561.704165	13.953460	2.643737	0.014890	16.461004	0.033293	7.317526
561.724167	13.953460	2.635343	0.014897	16.408740	0.033308	7.294292
561.744169	13.953460	2.634930	0.014898	16.406166	0.033309	7.293148
561.764171	13.953460	2.638631	0.014895	16.429212	0.033302	7.303393
561.784173	13.953460	2.633927	0.014898	16.399919	0.033311	7.290371
561.804175	13.953460	2.637140	0.014896	16.419928	0.033305	7.299266
561.824177	13.953460	2.631815	0.014900	16.386773	0.033315	7.284527
561.844179	13.953380	2.636709	0.014896	16.417246	0.033306	7.298074
561.864181	13.953460	2.638590	0.014895	16.428955	0.033302	7.303279
561.884183	13.953460	2.633354	0.014899	16.396355	0.033312	7.288787
561.904185	13.953380	2.642851	0.014891	16.455485	0.033295	7.315072
561.924187	13.953460	2.631306	0.014901	16.383605	0.033316	7.283119
561.944189	13.953460	2.638746	0.014894	16.429929	0.033302	7.303712
561.964190	13.953460	2.640398	0.014893	16.440214	0.033299	7.308284
561.984193	13.953460	2.631773	0.014900	16.386513	0.033315	7.284412
562.004195	13.953460	2.630303	0.014901	16.377355	0.033318	7.280341
562.024197	13.953460	2.631272	0.014901	16.383392	0.033316	7.283024
562.044199	13.953380	2.629889	0.014902	16.374782	0.033318	7.279197
562.064201	13.953460	2.633358	0.014899	16.396382	0.033312	7.288799
562.084203	13.953460	2.629483	0.014902	16.372250	0.033319	7.278071
562.104205	13.953460	2.630441	0.014901	16.378218	0.033317	7.280724
562.124207	13.953460	2.637927	0.014895	16.424829	0.033304	7.301445
562.144209	13.953460	2.635102	0.014897	16.407237	0.033309	7.293624
562.164211	13.953460	2.640729	0.014893	16.442276	0.033299	7.309200
562.184213	13.953460	2.634010	0.014898	16.400439	0.033311	7.290602
562.204215	13.953460	2.639446	0.014894	16.434287	0.033301	7.305649
562.224216	13.953460	2.631751	0.014900	16.386373	0.033315	7.284350
562.244219	13.953460	2.633046	0.014899	16.394438	0.033313	7.287935
562.264221	13.953460	2.632150	0.014900	16.388859	0.033314	7.285455
562.284223	13.953460	2.636203	0.014896	16.414092	0.033307	7.296672
562.304224	13.953460	2.636100	0.014897	16.413454	0.033307	7.296388
562.324227	13.953460	2.631608	0.014900	16.385481	0.033315	7.283953
562.344229	13.953460	2.629021	0.014902	16.369372	0.033320	7.276792
562.364231	13.953460	2.637565	0.014895	16.422576	0.033304	7.300443
562.384233	13.953380	2.637972	0.014895	16.425108	0.033303	7.301569
562.404235	13.953460	2.632277	0.014900	16.389650	0.033314	7.285806
562.424237	13.953460	2.627544	0.014904	16.360177	0.033323	7.272704
562.444239	13.953460	2.634427	0.014898	16.403034	0.033310	7.291756
562.464241	13.953460	2.628511	0.014903	16.366202	0.033321	7.275383
562.484243	13.953460	2.633324	0.014899	16.396166	0.033312	7.288703
562.504245	13.953460	2.627153	0.014904	16.357743	0.033323	7.271622
562.524247	13.953460	2.634933	0.014898	16.406188	0.033309	7.293158
562.544249	13.953460	2.630393	0.014901	16.377919	0.033317	7.280592
562.564250	13.953460	2.634688	0.014898	16.404658	0.033310	7.292478
562.584253	13.953460	2.634794	0.014898	16.405320	0.033309	7.292772
562.604255	13.953460	2.633231	0.014899	16.395585	0.033312	7.288445
562.624257	13.953460	2.632022	0.014900	16.388060	0.033314	7.285099
562.644258	13.953460	2.635003	0.014897	16.406624	0.033309	7.293352
562.664261	13.953460	2.642737	0.014891	16.454776	0.033295	7.314757
562.684263	13.953460	2.633330	0.014899	16.396204	0.033312	7.288720
562.704265	13.953460	2.633849	0.014898	16.399437	0.033311	7.290157
562.724267	13.953460	2.636526	0.014896	16.416101	0.033306	7.297565
562.744269	13.953460	2.645796	0.014889	16.473822	0.033289	7.323224
562.764271	13.953460	2.640791	0.014893	16.442662	0.033298	7.309372
562.784273	13.953460	2.638683	0.014894	16.429535	0.033302	7.303537
562.804275	13.953460	2.639332	0.014894	16.433573	0.033301	7.305332
562.824277	13.953460	2.634954	0.014898	16.406314	0.033309	7.293214
562.844279	13.953460	2.644755	0.014889	16.467339	0.033291	7.320342
562.864281	13.953460	2.643602	0.014890	16.460164	0.033293	7.317152
562.884283	13.953460	2.637634	0.014895	16.423000	0.033304	7.300632
562.904284	13.953460	2.628391	0.014903	16.365452	0.033321	7.275049
562.924287	13.953460	2.633749	0.014899	16.398816	0.033311	7.289881
562.944289	13.953460	2.632825	0.014899	16.393061	0.033313	7.287323
562.964291	13.953380	2.633726	0.014898	16.398668	0.033311	7.289815
562.984293	13.953460	2.638212	0.014895	16.426600	0.033303	7.302232
563.004295	13.953460	2.632145	0.014900	16.388829	0.033314	7.285441
563.024297	13.953460	2.633877	0.014898	16.399610	0.033311	7.290234
563.044299	13.953460	2.633910	0.014898	16.399815	0.033311	7.290325
563.064301	13.953460	2.635382	0.014897	16.408983	0.033308	7.294401
563.084303	13.953460	2.635609	0.014897	16.410396	0.033308	7.295029
563.104305	13.953460	2.637064	0.014896	16.419452	0.033305	7.299054
563.124307	13.953460	2.629848	0.014902	16.374527	0.033318	7.279084
563.144309	13.953460	2.639354	0.014894	16.433713	0.033301	7.305394
563.164311	13.953460	2.635028	0.014897	16.406777	0.033309	7.293420
563.184313	13.953460	2.638525	0.014895	16.428552	0.033303	7.303100
563.204315	13.953460	2.641802	0.014892	16.448956	0.033297	7.312170
563.224317	13.953460	2.643902	0.014890	16.462028	0.033293	7.317981
563.244318	13.953460	2.633122	0.014899	16.394912	0.033312	7.288145
563.264321	13.953460	2.634834	0.014898	16.405567	0.033309	7.292882
563.284323	13.953460	2.631895	0.014900	16.387268	0.033315	7.284748
563.304325	13.953460	2.632374	0.014900	16.390250	0.033314	7.286073
563.324327	13.953460	2.629043	0.014902	16.369515	0.033320	7.276855
563.344329	13.953460	2.629572	0.014902	16.372808	0.033319	7.278319
563.364331	13.953380	2.632744	0.014899	16.392555	0.033313	7.287098
563.384333	13.953460	2.634044	0.014898	16.400647	0.033311	7.290695
563.404335	13.953460	2.635029	0.014897	16.406782	0.033309	7.293422
563.424337	13.953460	2.631353	0.014900	16.383896	0.033316	7.283248
563.444339	13.953460	2.634683	0.014898	16.404628	0.033310	7.292464
563.464341	13.953460	2.632447	0.014900	16.390704	0.033314	7.286275
563.484343	13.953460	2.635375	0.014897	16.408940	0.033308	7.294381
563.504344	13.953460	2.634162	0.014898	16.401386	0.033311	7.291024
563.524347	13.953460	2.631141	0.014901	16.382573	0.033316	7.282660
563.544349	13.953460	2.634595	0.014898	16.404083	0.033310	7.292222
563.564351	13.953460	2.634241	0.014898	16.401876	0.033310	7.291241
563.584352	13.953460	2.636902	0.014896	16.418447	0.033306	7.298608
563.604355	13.953460	2.636539	0.014896	16.416183	0.033306	7.297601
563.624357	13.953460	2.637605	0.014895	16.422825	0.033304	7.300554
563.644359	13.953460	2.629459	0.014902	16.372105	0.033319	7.278007
563.664361	13.953460	2.639919	0.014893	16.437228	0.033300	7.306956
563.684363	13.953460	2.641734	0.014892	16.448534	0.033297	7.311982
563.704365	13.953460	2.644280	0.014890	16.464382	0.033292	7.319028
563.724367	13.953460	2.641829	0.014892	16.449125	0.033297	7.312245
563.744369	13.953460	2.640220	0.014893	16.439103	0.033300	7.307790
563.764371	13.953460	2.634906	0.014898	16.406016	0.033309	7.293081
563.784373	13.953460	2.634989	0.014897	16.406533	0.033309	7.293311
563.804375	13.953460	2.636504	0.014896	16.415967	0.033306	7.297505
563.824377	13.953460	2.631320	0.014900	16.383688	0.033316	7.283156
563.844378	13.953460	2.633234	0.014899	16.395604	0.033312	7.288453
563.864381	13.953460	2.636843	0.014896	16.418078	0.033306	7.298444
563.884383	13.953460	2.632852	0.014899	16.393231	0.033313	7.287398
563.904385	13.953380	2.637532	0.014895	16.422370	0.033304	7.300352
563.924387	13.953460	2.628934	0.014902	16.368830	0.033320	7.276551
563.944389	13.953460	2.631334	0.014900	16.383778	0.033316	7.283196
563.964391	13.953460	2.634029	0.014898	16.400554	0.033311	7.290654
563.984393	13.953460	2.632524	0.014900	16.391189	0.033314	7.286490
564.004395	13.953460	2.631776	0.014900	16.386532	0.033315	7.284420
564.024397	13.953460	2.635260	0.014897	16.408220	0.033309	7.294061
564.044399	13.953460	2.634049	0.014898	16.400680	0.033311	7.290710
564.064401	13.953460	2.636432	0.014896	16.415521	0.033306	7.297307
564.084403	13.953460	2.632161	0.014900	16.388925	0.033314	7.285484
564.104405	13.953460	2.634745	0.014898	16.405017	0.033309	7.292637
564.124407	13.953460	2.633582	0.014899	16.397773	0.033312	7.289417
564.144409	13.953460	2.635801	0.014897	16.411592	0.033308	7.295560
564.164411	13.953460	2.629575	0.014902	16.372825	0.033319	7.278327
564.184412	13.953460	2.633479	0.014899	16.397135	0.033312	7.289134
564.204415	13.953460	2.634166	0.014898	16.401408	0.033311	7.291033
564.224417	13.953460	2.628134	0.014903	16.363851	0.033322	7.274337
564.244419	13.953460	2.629938	0.014902	16.375086	0.033318	7.279332
564.264421	13.953460	2.626755	0.014904	16.355265	0.033324	7.270521
564.284423	13.953460	2.633764	0.014898	16.398909	0.033311	7.289922
564.304425	13.953460	2.633864	0.014898	16.399530	0.033311	7.290198
564.324427	13.953460	2.633744	0.014899	16.398783	0.033311	7.289866
564.344429	13.953460	2.629946	0.014902	16.375135	0.033318	7.279354
564.364431	13.953460	2.635602	0.014897	16.410352	0.033308	7.295009
564.384433	13.953460	2.633962	0.014898	16.400141	0.033311	7.290470
564.404435	13.953460	2.629564	0.014902	16.372759	0.033319	7.278298
564.424437	13.953460	2.628738	0.014903	16.367615	0.033320	7.276011
564.444438	13.953460	2.638553	0.014895	16.428725	0.033303	7.303176
564.464441	13.953460	2.639703	0.014894	16.435883	0.033300	7.306359
564.484443	13.953460	2.628761	0.014903	16.367754	0.033320	7.276073
564.504445	13.953460	2.634103	0.014898	16.401020	0.033311	7.290860
564.524446	13.953460	2.631545	0.014900	16.385089	0.033315	7.283779
564.544449	13.953460	2.632427	0.014900	16.390584	0.033314	7.286221
564.564451	13.953460	2.628084	0.014903	16.363538	0.033322	7.274199
564.584453	13.953460	2.637608	0.014895	16.422839	0.033304	7.300560
564.604455	13.953460	2.631747	0.014900	16.386351	0.033315	7.284340
564.624457	13.953460	2.635317	0.014897	16.408578	0.033308	7.294221
564.644459	13.953460	2.638244	0.014895	16.426800	0.033303	7.302321
564.664461	13.953460	2.639254	0.014894	16.433088	0.033301	7.305116
564.684463	13.953460	2.637507	0.014895	16.422212	0.033304	7.300281
564.704465	13.953460	2.633158	0.014899	16.395131	0.033312	7.288243
564.724467	13.953460	2.635917	0.014897	16.412312	0.033307	7.295881
564.744469	13.953460	2.635898	0.014897	16.412195	0.033307	7.295828
564.764471	13.953460	2.632025	0.014900	16.388081	0.033314	7.285109
564.784472	13.953380	2.636431	0.014896	16.415515	0.033306	7.297304
564.804475	13.953460	2.635695	0.014897	16.410927	0.033308	7.295265
564.824477	13.953460	2.634865	0.014898	16.405761	0.033309	7.292968
564.844479	13.953460	2.635711	0.014897	16.411031	0.033308	7.295311
564.864480	13.953460	2.635895	0.014897	16.412178	0.033307	7.295821
564.884483	13.953460	2.633707	0.014899	16.398553	0.033311	7.289764
564.904485	13.953460	2.641562	0.014892	16.447461	0.033297	7.311505
564.924487	13.953460	2.636810	0.014896	16.417870	0.033306	7.298351
564.944489	13.953460	2.633403	0.014899	16.396658	0.033312	7.288922
564.964491	13.953460	2.635184	0.014897	16.407746	0.033309	7.293851
564.984493	13.953460	2.632498	0.014900	16.391024	0.033314	7.286417
565.004495	13.953380	2.634290	0.014898	16.402183	0.033310	7.291378
565.024497	13.953460	2.638219	0.014895	16.426647	0.033303	7.302253
565.044499	13.953460	2.634974	0.014898	16.406440	0.033309	7.293270
565.064501	13.953380	2.629201	0.014902	16.370495	0.033319	7.277291
565.084503	13.953460	2.635012	0.014897	16.406676	0.033309	7.293375
565.104505	13.953460	2.640139	0.014893	16.438599	0.033300	7.307566
565.124506	13.953460	2.632528	0.014900	16.391213	0.033314	7.286501
565.144509	13.953460	2.633311	0.014899	16.396084	0.033312	7.288666
565.164511	13.953460	2.636667	0.014896	16.416980	0.033306	7.297956
565.184513	13.953460	2.637139	0.014896	16.419920	0.033305	7.299263
565.204515	13.953460	2.634055	0.014898	16.400718	0.033311	7.290727
565.224517	13.953460	2.635476	0.014897	16.409564	0.033308	7.294659
565.244519	13.953460	2.637939	0.014895	16.424903	0.033304	7.301477
565.264521	13.953460	2.630511	0.014901	16.378653	0.033317	7.280918
565.284523	13.953460	2.633349	0.014899	16.396322	0.033312	7.288772
565.304525	13.953460	2.633322	0.014899	16.396157	0.033312	7.288699
565.324527	13.953460	2.635092	0.014897	16.407177	0.033309	7.293597
565.344529	13.953460	2.635608	0.014897	16.410388	0.033308	7.295025
565.364531	13.953460	2.635652	0.014897	16.410662	0.033308	7.295147
565.384533	13.953460	2.634449	0.014898	16.403171	0.033310	7.291817
565.404535	13.953460	2.634655	0.014898	16.404453	0.033310	7.292387
565.424537	13.953460	2.636157	0.014897	16.413804	0.033307	7.296544
565.444539	13.953460	2.638926	0.014894	16.431046	0.033302	7.304208
565.464540	13.953460	2.634314	0.014898	16.402334	0.033310	7.291445
565.484543	13.953460	2.632211	0.014900	16.389237	0.033314	7.285623
565.504545	13.953460	2.632600	0.014899	16.391662	0.033313	7.286701
565.524547	13.953460	2.628197	0.014903	16.364247	0.033321	7.274514
565.544549	13.953460	2.627698	0.014903	16.361135	0.033322	7.273130
565.564551	13.953460	2.634936	0.014898	16.406202	0.033309	7.293164
565.584553	13.953460	2.634036	0.014898	16.400598	0.033311	7.290673
565.604555	13.953460	2.635988	0.014897	16.412756	0.033307	7.296078
565.624557	13.953460	2.634369	0.014898	16.402673	0.033310	7.291596
565.644559	13.953460	2.630108	0.014901	16.376143	0.033318	7.279802
565.664561	13.953460	2.630528	0.014901	16.378757	0.033317	7.280964
565.684563	13.953460	2.634864	0.014898	16.405758	0.033309	7.292967
565.704565	13.953460	2.629504	0.014902	16.372381	0.033319	7.278130
565.724566	13.953460	2.631934	0.014900	16.387512	0.033315	7.284856
565.744569	13.953460	2.633169	0.014899	16.395202	0.033312	7.288274
565.764571	13.953460	2.633057	0.014899	16.394507	0.033313	7.287965
565.784573	13.953380	2.626650	0.014904	16.354611	0.033324	7.270230
565.804574	13.953460	2.633482	0.014899	16.397149	0.033312	7.289140
565.824577	13.953460	2.630881	0.014901	16.380955	0.033317	7.281941
565.844579	13.953460	2.634058	0.014898	16.400738	0.033311	7.290735
565.864581	13.953460	2.637128	0.014896	16.419852	0.033305	7.299232
565.884583	13.953460	2.631356	0.014900	16.383915	0.033316	7.283257
565.904585	13.953460	2.636328	0.014896	16.414869	0.033307	7.297017
565.924587	13.953460	2.632799	0.014899	16.392897	0.033313	7.287250
565.944589	13.953460	2.629752	0.014902	16.373925	0.033319	7.278816
565.964591	13.953460	2.635571	0.014897	16.410155	0.033308	7.294922
565.984593	13.953460	2.635723	0.014897	16.411105	0.033308	7.295344
566.004595	13.953460	2.633910	0.014898	16.399818	0.033311	7.290326
566.024597	13.953460	2.633758	0.014898	16.398870	0.033311	7.289905
566.044599	13.953460	2.638070	0.014895	16.425716	0.033303	7.301839
566.064600	13.953460	2.634238	0.014898	16.401860	0.033310	7.291234
566.084603	13.953460	2.631944	0.014900	16.387572	0.033315	7.284883
566.104605	13.953460	2.629078	0.014902	16.369731	0.033320	7.276952
566.124607	13.953460	2.633701	0.014899	16.398512	0.033311	7.289746
566.144608	13.953460	2.637596	0.014895	16.422767	0.033304	7.300528
566.164611	13.953460	2.641029	0.014893	16.444143	0.033298	7.310030
566.184613	13.953460	2.637710	0.014895	16.423474	0.033304	7.300842
566.204615	13.953460	2.633580	0.014899	16.397762	0.033312	7.289412
566.224617	13.953460	2.631289	0.014901	16.383499	0.033316	7.283072
566.244619	13.953460	2.636634	0.014896	16.416775	0.033306	7.297864
566.264621	13.953460	2.628934	0.014902	16.368833	0.033320	7.276552
566.284623	13.953460	2.635873	0.014897	16.412036	0.033307	7.295758
566.304625	13.953460	2.633949	0.014898	16.400056	0.033311	7.290432
566.324627	13.953460	2.635604	0.014897	16.410366	0.033308	7.295015
566.344629	13.953460	2.631423	0.014900	16.384334	0.033316	7.283443
566.364631	13.953460	2.636151	0.014897	16.413772	0.033307	7.296529
566.384633	13.953460	2.643587	0.014890	16.460071	0.033293	7.317111
566.404634	13.953460	2.637943	0.014895	16.424930	0.033304	7.301490
566.424637	13.953460	2.634787	0.014898	16.405279	0.033309	7.292754
566.444639	13.953460	2.630061	0.014902	16.375850	0.033318	7.279672
566.464641	13.953460	2.627170	0.014904	16.357847	0.033323	7.271669
566.484643	13.953460	2.630804	0.014901	16.380476	0.033317	7.281728
566.504645	13.953460	2.627334	0.014904	16.358871	0.033323	7.272124
566.524647	13.953460	2.631949	0.014900	16.387605	0.033315	7.284897
566.544649	13.953460	2.629246	0.014902	16.370777	0.033320	7.277416
566.564651	13.953460	2.624740	0.014906	16.342721	0.033328	7.264945
566.584653	13.953460	2.626421	0.014905	16.353185	0.033325	7.269596
566.604655	13.953460	2.629940	0.014902	16.375094	0.033318	7.279336
566.624657	13.953460	2.624968	0.014906	16.344137	0.033327	7.265574
566.644659	13.953460	2.628543	0.014903	16.366397	0.033321	7.275469
[truncated: 1,002 more rows]
