# Supplementary material for: Stress relaxation in the presence of sudden strain bursts: Methodology and stress relaxation data of microcast aluminium microwires
Source: Data Brief. 2018 Nov 14;21:2134–41. doi: 10.1016/j.dib.2018.11.047 (PMC6265499; doi:10.1016/j.dib.2018.11.047)
Supplement: Supplementary file 2 — Supplementary material [file mmc2.zip › Data in brief/As-cast/Al4N/Al_20_r_14/Stress relaxation txt files/Al_20_r_14_Relaxcycle0010.txt]

Time[s]	Motordispl[�m]	Force[mN]	EngStrain	EngStress[MPa]	Shearstrain	Shearstress [MPa]
613.686362	22.036861	3.001901	0.024478	18.691078	0.054524	8.308876
613.706365	22.042749	2.996540	0.024490	18.657698	0.054550	8.294037
613.726367	22.046782	2.976719	0.024511	18.534290	0.054596	8.239178
613.746368	22.046862	2.973975	0.024513	18.517202	0.054602	8.231582
613.766370	22.046943	2.975982	0.024512	18.529696	0.054598	8.237136
613.786372	22.046943	2.974680	0.024513	18.521593	0.054601	8.233534
613.806375	22.046943	2.977955	0.024510	18.541980	0.054595	8.242597
613.826376	22.046943	2.981374	0.024507	18.563268	0.054588	8.252060
613.846378	22.047024	2.984642	0.024505	18.583620	0.054583	8.261107
613.866380	22.047024	2.978641	0.024509	18.546254	0.054594	8.244496
613.886383	22.047104	2.979668	0.024509	18.552651	0.054592	8.247341
613.906384	22.047104	2.982013	0.024507	18.567251	0.054588	8.253831
613.926386	22.047185	2.981769	0.024507	18.565732	0.054588	8.253155
613.946388	22.047185	2.982569	0.024506	18.570714	0.054587	8.255370
613.966391	22.047185	2.980563	0.024508	18.558220	0.054591	8.249816
613.986392	22.047104	2.981737	0.024507	18.565529	0.054588	8.253065
614.006394	22.047185	2.976984	0.024511	18.535938	0.054597	8.239911
614.026396	22.047185	2.980543	0.024508	18.558094	0.054591	8.249760
614.046398	22.047185	2.975422	0.024512	18.526214	0.054600	8.235588
614.066401	22.047104	2.974428	0.024513	18.520021	0.054601	8.232835
614.086402	22.047185	2.969397	0.024517	18.488695	0.054611	8.218909
614.106404	22.047185	2.960642	0.024524	18.434185	0.054627	8.194678
614.126406	22.047185	2.955565	0.024529	18.402576	0.054636	8.180627
614.146409	22.047104	2.947861	0.024535	18.354605	0.054649	8.159301
614.166410	22.047185	2.949395	0.024534	18.364156	0.054647	8.163547
614.186412	22.047185	2.959021	0.024526	18.424094	0.054630	8.190192
614.206414	22.047185	2.954851	0.024529	18.398128	0.054637	8.178649
614.226417	22.047185	2.957418	0.024527	18.414113	0.054632	8.185755
614.246418	22.047185	2.958264	0.024526	18.419380	0.054631	8.188096
614.266420	22.047185	2.955746	0.024528	18.403699	0.054635	8.181126
614.286422	22.047104	2.952349	0.024531	18.382550	0.054641	8.171724
614.306425	22.047185	2.953404	0.024530	18.389121	0.054640	8.174645
614.326427	22.047104	2.957830	0.024527	18.416675	0.054631	8.186894
614.346428	22.047185	2.955950	0.024528	18.404972	0.054635	8.181691
614.366430	22.047185	2.952835	0.024531	18.385578	0.054641	8.173070
614.386432	22.047185	2.954887	0.024529	18.398352	0.054637	8.178749
614.406435	22.047185	2.961492	0.024524	18.439480	0.054625	8.197032
614.426436	22.047185	2.952425	0.024531	18.383024	0.054641	8.171935
614.446438	22.047185	2.957052	0.024527	18.411830	0.054633	8.184740
614.466440	22.047185	2.955094	0.024529	18.399642	0.054637	8.179322
614.486443	22.047185	2.955842	0.024528	18.404301	0.054635	8.181393
614.506444	22.047185	2.959013	0.024526	18.424042	0.054630	8.190169
614.526446	22.047185	2.953740	0.024530	18.391212	0.054639	8.175575
614.546448	22.047104	2.946390	0.024536	18.345447	0.054652	8.155231
614.566451	22.047185	2.952629	0.024531	18.384294	0.054641	8.172500
614.586452	22.047185	2.951380	0.024532	18.376517	0.054643	8.169042
614.606454	22.047185	2.957080	0.024527	18.412008	0.054633	8.184819
614.626456	22.047185	2.956461	0.024528	18.408153	0.054634	8.183106
614.646459	22.047185	2.955328	0.024529	18.401095	0.054636	8.179968
614.666461	22.047104	2.959794	0.024525	18.428907	0.054628	8.192332
614.686462	22.047185	2.952819	0.024531	18.385474	0.054641	8.173024
614.706464	22.047185	2.949588	0.024533	18.365355	0.054647	8.164080
614.726466	22.047185	2.952571	0.024531	18.383933	0.054641	8.172339
614.746469	22.047185	2.952872	0.024531	18.385803	0.054641	8.173170
614.766470	22.047104	2.963669	0.024522	18.453031	0.054621	8.203056
614.786472	22.047185	2.949110	0.024534	18.362385	0.054647	8.162760
614.806474	22.047185	2.954106	0.024530	18.393490	0.054638	8.176587
614.826477	22.047185	2.954390	0.024529	18.395256	0.054638	8.177372
614.846478	22.047104	2.949147	0.024534	18.362612	0.054647	8.162861
614.866480	22.047185	2.950071	0.024533	18.368367	0.054646	8.165419
614.886482	22.047104	2.951389	0.024532	18.376574	0.054643	8.169068
614.906485	22.047185	2.949323	0.024534	18.363707	0.054647	8.163348
614.926486	22.047185	2.954565	0.024529	18.396348	0.054638	8.177858
614.946488	22.047185	2.959027	0.024526	18.424127	0.054629	8.190207
614.966490	22.047185	2.948184	0.024535	18.356617	0.054649	8.160196
614.986492	22.047185	2.928619	0.024551	18.234797	0.054684	8.106042
615.006495	22.047185	2.926602	0.024552	18.222237	0.054688	8.100459
615.026496	22.047185	2.929348	0.024550	18.239333	0.054683	8.108059
615.046498	22.047185	2.926479	0.024552	18.221470	0.054688	8.100118
615.066500	22.047185	2.928262	0.024551	18.232577	0.054685	8.105055
615.086503	22.047185	2.922552	0.024556	18.197023	0.054695	8.089250
615.106504	22.047185	2.920386	0.024557	18.183532	0.054699	8.083253
615.126506	22.047185	2.921999	0.024556	18.193576	0.054696	8.087718
615.146508	22.047185	2.922337	0.024556	18.195681	0.054696	8.088654
615.166511	22.047104	2.922861	0.024555	18.198945	0.054695	8.090105
615.186512	22.047185	2.925599	0.024553	18.215992	0.054690	8.097683
615.206514	22.047185	2.925693	0.024553	18.216575	0.054690	8.097942
615.226516	22.047185	2.915420	0.024561	18.152613	0.054708	8.069509
615.246519	22.047104	2.925301	0.024553	18.214136	0.054690	8.096858
615.266520	22.047185	2.919884	0.024558	18.180411	0.054700	8.081866
615.286522	22.047104	2.922597	0.024555	18.197299	0.054695	8.089373
615.306524	22.047185	2.924084	0.024554	18.206558	0.054693	8.093489
615.326526	22.047185	2.921970	0.024556	18.193398	0.054696	8.087639
615.346529	22.047185	2.914409	0.024562	18.146319	0.054710	8.066711
615.366530	22.047104	2.927830	0.024551	18.229886	0.054686	8.103859
615.386532	22.047185	2.927368	0.024552	18.227008	0.054687	8.102580
615.406534	22.047185	2.924853	0.024554	18.211346	0.054691	8.095618
615.426537	22.047185	2.924753	0.024554	18.210722	0.054691	8.095340
615.446538	22.047185	2.925431	0.024553	18.214946	0.054690	8.097218
615.466540	22.047104	2.921122	0.024557	18.188115	0.054698	8.085290
615.486542	22.047185	2.917005	0.024560	18.162485	0.054705	8.073897
615.506545	22.047185	2.914350	0.024562	18.145955	0.054710	8.066549
615.526546	22.047185	2.911980	0.024564	18.131193	0.054715	8.059987
615.546548	22.047185	2.915924	0.024561	18.155750	0.054707	8.070903
615.566550	22.047104	2.914613	0.024562	18.147592	0.054710	8.067277
615.586553	22.047185	2.912874	0.024564	18.136762	0.054713	8.062462
615.606555	22.047185	2.909653	0.024566	18.116708	0.054719	8.053548
615.626556	22.047185	2.909531	0.024566	18.115945	0.054719	8.053208
615.646558	22.047185	2.911519	0.024565	18.128327	0.054715	8.058713
615.666560	22.047185	2.907608	0.024568	18.103976	0.054722	8.047888
615.686563	22.047185	2.903538	0.024571	18.078633	0.054730	8.036622
615.706564	22.047185	2.902192	0.024572	18.070253	0.054732	8.032897
615.726566	22.047185	2.908795	0.024567	18.111365	0.054720	8.051172
615.746568	22.047185	2.907477	0.024568	18.103160	0.054723	8.047525
615.766571	22.047185	2.908623	0.024567	18.110294	0.054721	8.050696
615.786572	22.047185	2.906064	0.024569	18.094358	0.054725	8.043612
615.806574	22.047185	2.905254	0.024570	18.089318	0.054727	8.041372
615.826576	22.047185	2.904857	0.024570	18.086846	0.054727	8.040273
615.846579	22.047185	2.900675	0.024574	18.060803	0.054735	8.028696
615.866580	22.047185	2.909999	0.024566	18.118860	0.054718	8.054504
615.886582	22.047185	2.910694	0.024565	18.123189	0.054717	8.056428
615.906584	22.047104	2.903139	0.024571	18.076145	0.054730	8.035516
615.926587	22.047185	2.911637	0.024565	18.129058	0.054715	8.059038
615.946589	22.047185	2.894359	0.024579	18.021477	0.054746	8.011214
615.966590	22.047185	2.903460	0.024571	18.078149	0.054730	8.036406
615.986592	22.047185	2.902557	0.024572	18.072523	0.054732	8.033906
616.006594	22.047185	2.907709	0.024568	18.104603	0.054722	8.048166
616.026597	22.047185	2.903011	0.024572	18.075351	0.054731	8.035163
616.046598	22.047104	2.912579	0.024564	18.134925	0.054713	8.061646
616.066600	22.047185	2.903755	0.024571	18.079983	0.054729	8.037222
616.086602	22.047185	2.904178	0.024571	18.082617	0.054729	8.038393
616.106605	22.047185	2.905472	0.024570	18.090676	0.054726	8.041975
616.126606	22.047185	2.906116	0.024569	18.094684	0.054725	8.043757
616.146608	22.047185	2.898795	0.024575	18.049102	0.054738	8.023494
616.166610	22.047185	2.904405	0.024570	18.084032	0.054728	8.039022
616.186613	22.047185	2.897144	0.024576	18.038822	0.054741	8.018925
616.206614	22.047185	2.901248	0.024573	18.064376	0.054734	8.030284
616.226616	22.047185	2.903232	0.024571	18.076728	0.054730	8.035775
616.246618	22.047185	2.900557	0.024574	18.060069	0.054735	8.028370
616.266620	22.047185	2.907758	0.024568	18.104909	0.054722	8.048303
616.286623	22.047185	2.903357	0.024571	18.077505	0.054730	8.036121
616.306624	22.047185	2.903420	0.024571	18.077894	0.054730	8.036293
616.326626	22.047185	2.898594	0.024575	18.047848	0.054739	8.022937
616.346628	22.047185	2.900175	0.024574	18.057690	0.054736	8.027312
616.366631	22.047185	2.898090	0.024576	18.044708	0.054740	8.021541
616.386632	22.047104	2.898297	0.024575	18.045998	0.054739	8.022114
616.406634	22.047185	2.905710	0.024569	18.092157	0.054726	8.042634
616.426636	22.047104	2.901667	0.024573	18.066979	0.054733	8.031441
616.446639	22.047185	2.902684	0.024572	18.073311	0.054731	8.034256
616.466640	22.047185	2.902760	0.024572	18.073790	0.054731	8.034469
616.486642	22.047185	2.906596	0.024569	18.097671	0.054724	8.045085
616.506644	22.047185	2.902197	0.024572	18.070283	0.054732	8.032910
616.526647	22.047185	2.902566	0.024572	18.072578	0.054732	8.033930
616.546649	22.047185	2.901932	0.024572	18.068630	0.054733	8.032175
616.566650	22.047185	2.890847	0.024582	17.999614	0.054753	8.001495
616.586652	22.047185	2.902605	0.024572	18.072824	0.054731	8.034039
616.606654	22.047185	2.898401	0.024575	18.046647	0.054739	8.022403
616.626657	22.047185	2.902368	0.024572	18.071346	0.054732	8.033382
616.646658	22.047185	2.908674	0.024567	18.110609	0.054721	8.050836
616.666660	22.047104	2.898519	0.024575	18.047383	0.054739	8.022730
616.686662	22.047185	2.901187	0.024573	18.063995	0.054734	8.030115
616.706665	22.047185	2.906909	0.024568	18.099620	0.054724	8.045951
616.726666	22.047185	2.900459	0.024574	18.059459	0.054735	8.028098
616.746668	22.047104	2.901590	0.024573	18.066503	0.054733	8.031229
616.766670	22.047185	2.897785	0.024576	18.042808	0.054740	8.020696
616.786673	22.047104	2.898128	0.024575	18.044949	0.054739	8.021648
616.806674	22.047185	2.899902	0.024574	18.055993	0.054736	8.026557
616.826676	22.047185	2.904529	0.024570	18.084801	0.054728	8.039364
616.846678	22.047185	2.894820	0.024578	18.024351	0.054746	8.012492
616.866681	22.047185	2.901152	0.024573	18.063773	0.054734	8.030016
616.886683	22.047185	2.899710	0.024574	18.054797	0.054737	8.026026
616.906684	22.047185	2.894979	0.024578	18.025340	0.054745	8.012931
616.926686	22.047104	2.893979	0.024579	18.019111	0.054747	8.010162
616.946688	22.047185	2.903471	0.024571	18.078212	0.054730	8.036434
616.966691	22.047104	2.902318	0.024572	18.071036	0.054732	8.033245
616.986692	22.047185	2.900333	0.024574	18.058676	0.054736	8.027750
617.006694	22.047185	2.899238	0.024575	18.051859	0.054738	8.024720
617.026696	22.047185	2.895501	0.024578	18.028592	0.054744	8.014377
617.046699	22.047185	2.897460	0.024576	18.040788	0.054741	8.019798
617.066700	22.047185	2.888718	0.024583	17.986355	0.054757	7.995601
617.086702	22.047185	2.888972	0.024583	17.987941	0.054756	7.996306
617.106704	22.047185	2.893836	0.024579	18.018224	0.054747	8.009768
617.126707	22.047185	2.894769	0.024578	18.024031	0.054746	8.012349
617.146708	22.047185	2.897660	0.024576	18.042034	0.054740	8.020352
617.166710	22.047185	2.896543	0.024577	18.035077	0.054742	8.017260
617.186712	22.047185	2.900832	0.024573	18.061780	0.054735	8.029130
617.206715	22.047185	2.901296	0.024573	18.064674	0.054734	8.030416
617.226717	22.047185	2.893599	0.024579	18.016749	0.054748	8.009112
617.246718	22.047185	2.898389	0.024575	18.046570	0.054739	8.022369
617.266720	22.047185	2.899428	0.024575	18.053042	0.054737	8.025246
617.286722	22.047185	2.903772	0.024571	18.080090	0.054729	8.037269
617.306725	22.047185	2.900595	0.024574	18.060307	0.054735	8.028475
617.326726	22.047185	2.900624	0.024574	18.060488	0.054735	8.028556
617.346728	22.047185	2.898790	0.024575	18.049069	0.054738	8.023480
617.366730	22.047185	2.893106	0.024580	18.013677	0.054749	8.007746
617.386733	22.047185	2.902869	0.024572	18.074467	0.054731	8.034770
617.406734	22.047185	2.894375	0.024579	18.021581	0.054746	8.011260
617.426736	22.047185	2.892874	0.024580	18.012234	0.054749	8.007105
617.446738	22.047104	2.898969	0.024575	18.050181	0.054738	8.023974
617.466741	22.047185	2.892761	0.024580	18.011531	0.054749	8.006792
617.486742	22.047185	2.894162	0.024579	18.020256	0.054747	8.010671
617.506744	22.047185	2.892679	0.024580	18.011016	0.054749	8.006564
617.526746	22.047185	2.885930	0.024586	17.968996	0.054762	7.987884
617.546748	22.047185	2.893979	0.024579	18.019111	0.054747	8.010162
617.566751	22.047185	2.891429	0.024581	18.003233	0.054752	8.003104
617.586752	22.047185	2.889915	0.024582	17.993810	0.054754	7.998915
617.606754	22.047185	2.893404	0.024579	18.015533	0.054748	8.008572
617.626756	22.047185	2.901608	0.024573	18.066618	0.054733	8.031281
617.646759	22.047185	2.888677	0.024583	17.986101	0.054757	7.995488
617.666760	22.047185	2.893472	0.024579	18.015958	0.054748	8.008760
617.686762	22.047185	2.891822	0.024581	18.005686	0.054751	8.004194
617.706764	22.047104	2.895019	0.024578	18.025589	0.054745	8.013042
617.726767	22.047185	2.898169	0.024576	18.045201	0.054740	8.021760
617.746768	22.047185	2.890509	0.024582	17.997509	0.054753	8.000559
617.766770	22.047185	2.897852	0.024576	18.043230	0.054740	8.020884
617.786772	22.047185	2.896672	0.024577	18.035882	0.054742	8.017617
617.806775	22.047185	2.896184	0.024577	18.032843	0.054743	8.016267
617.826777	22.047185	2.896184	0.024577	18.032843	0.054743	8.016267
617.846778	22.047185	2.898825	0.024575	18.049288	0.054738	8.023577
617.866780	22.047185	2.892545	0.024580	18.010187	0.054750	8.006195
617.886782	22.047104	2.894037	0.024579	18.019473	0.054747	8.010323
617.906785	22.047185	2.892490	0.024580	18.009842	0.054750	8.006041
617.926786	22.047185	2.896188	0.024577	18.032868	0.054743	8.016278
617.946788	22.047185	2.892548	0.024580	18.010200	0.054750	8.006201
617.966790	22.047185	2.888252	0.024584	17.983454	0.054757	7.994311
617.986793	22.047185	2.890560	0.024582	17.997823	0.054753	8.000699
618.006794	22.047185	2.882239	0.024589	17.946013	0.054768	7.977667
618.026796	22.047185	2.892792	0.024580	18.011722	0.054749	8.006878
618.046798	22.047185	2.896500	0.024577	18.034812	0.054743	8.017142
618.066801	22.047185	2.886537	0.024585	17.972777	0.054761	7.989565
618.086802	22.047104	2.887555	0.024584	17.979114	0.054758	7.992382
618.106804	22.047185	2.885643	0.024586	17.967211	0.054762	7.987091
618.126806	22.047185	2.889152	0.024583	17.989060	0.054756	7.996803
618.146809	22.047185	2.887676	0.024584	17.979870	0.054758	7.992718
618.166811	22.047185	2.888747	0.024583	17.986536	0.054757	7.995681
618.186812	22.047185	2.892296	0.024580	18.008632	0.054750	8.005504
618.206814	22.047185	2.886643	0.024585	17.973439	0.054760	7.989859
618.226816	22.047185	2.889072	0.024583	17.988562	0.054756	7.996582
618.246819	22.047104	2.891895	0.024581	18.006135	0.054751	8.004394
618.266820	22.047185	2.886425	0.024585	17.972079	0.054761	7.989254
618.286822	22.047185	2.889905	0.024582	17.993747	0.054754	7.998887
618.306824	22.047185	2.892472	0.024580	18.009732	0.054750	8.005993
618.326827	22.047185	2.887948	0.024584	17.981565	0.054758	7.993471
618.346828	22.047104	2.890370	0.024582	17.996641	0.054753	8.000173
618.366830	22.047185	2.888057	0.024584	17.982241	0.054758	7.993772
618.386832	22.047104	2.889391	0.024583	17.990544	0.054755	7.997463
618.406835	22.047185	2.883096	0.024588	17.951349	0.054767	7.980039
618.426836	22.047185	2.879483	0.024591	17.928854	0.054773	7.970039
618.446838	22.047185	2.885337	0.024586	17.965306	0.054763	7.986244
618.466840	22.047104	2.888095	0.024584	17.982479	0.054758	7.993878
618.486843	22.047104	2.888232	0.024584	17.983330	0.054757	7.994256
618.506845	22.047185	2.892301	0.024580	18.008665	0.054750	8.005518
618.526846	22.047185	2.890958	0.024581	18.000304	0.054753	8.001802
618.546848	22.047185	2.890627	0.024582	17.998245	0.054753	8.000886
618.566850	22.047104	2.891495	0.024581	18.003646	0.054751	8.003287
618.586853	22.047185	2.887619	0.024584	17.979514	0.054759	7.992560
618.606854	22.047185	2.888578	0.024583	17.985482	0.054757	7.995213
618.626856	22.047185	2.880703	0.024590	17.936454	0.054771	7.973418
618.646858	22.047185	2.887586	0.024584	17.979309	0.054759	7.992468
618.666861	22.047185	2.883592	0.024588	17.954437	0.054766	7.981412
618.686862	22.047185	2.882725	0.024588	17.949041	0.054767	7.979013
618.706864	22.047185	2.889634	0.024583	17.992058	0.054755	7.998136
618.726866	22.047185	2.890237	0.024582	17.995817	0.054754	7.999807
618.746869	22.047185	2.894412	0.024579	18.021811	0.054746	8.011362
618.766870	22.047185	2.896506	0.024577	18.034847	0.054743	8.017157
618.786872	22.047185	2.887225	0.024585	17.977058	0.054759	7.991468
618.806874	22.047185	2.893294	0.024580	18.014846	0.054748	8.008266
618.826876	22.047185	2.891545	0.024581	18.003956	0.054751	8.003425
618.846879	22.047185	2.890918	0.024581	18.000057	0.054753	8.001692
618.866880	22.047185	2.892832	0.024580	18.011969	0.054749	8.006987
618.886882	22.047185	2.888491	0.024583	17.984943	0.054757	7.994973
618.906884	22.047185	2.891016	0.024581	18.000665	0.054752	8.001962
618.926887	22.047185	2.890451	0.024582	17.997144	0.054753	8.000397
618.946888	22.047185	2.884391	0.024587	17.959412	0.054764	7.983623
618.966890	22.047185	2.886741	0.024585	17.974044	0.054760	7.990128
618.986892	22.047185	2.887128	0.024585	17.976459	0.054759	7.991202
619.006895	22.047185	2.892254	0.024580	18.008374	0.054750	8.005389
619.026896	22.047185	2.885783	0.024586	17.968079	0.054762	7.987476
619.046898	22.047185	2.886230	0.024585	17.970866	0.054761	7.988715
619.066900	22.047185	2.886674	0.024585	17.973631	0.054760	7.989944
619.086903	22.047185	2.885410	0.024586	17.965757	0.054763	7.986444
619.106905	22.047185	2.894457	0.024579	18.022090	0.054746	8.011486
619.126906	22.047185	2.882663	0.024588	17.948655	0.054768	7.978842
619.146908	22.047104	2.881762	0.024589	17.943046	0.054769	7.976348
619.166910	22.047185	2.886091	0.024585	17.970001	0.054761	7.988331
619.186913	22.047185	2.890475	0.024582	17.997295	0.054753	8.000464
619.206914	22.047185	2.887473	0.024584	17.978605	0.054759	7.992156
619.226916	22.047185	2.884139	0.024587	17.957843	0.054765	7.982926
619.246918	22.047185	2.888562	0.024583	17.985386	0.054757	7.995170
619.266921	22.047185	2.886862	0.024585	17.974803	0.054760	7.990465
619.286922	22.047185	2.891018	0.024581	18.000679	0.054752	8.001968
619.306924	22.047185	2.883976	0.024587	17.956830	0.054765	7.982476
619.326926	22.047104	2.891952	0.024581	18.006494	0.054751	8.004553
619.346929	22.047185	2.887395	0.024584	17.978121	0.054759	7.991940
619.366930	22.047185	2.883570	0.024588	17.954300	0.054766	7.981351
619.386932	22.047185	2.886717	0.024585	17.973899	0.054760	7.990064
619.406934	22.047185	2.890602	0.024582	17.998086	0.054753	8.000816
619.426937	22.047185	2.892162	0.024580	18.007799	0.054750	8.005134
619.446939	22.047185	2.884809	0.024587	17.962018	0.054764	7.984782
619.466940	22.047185	2.887532	0.024584	17.978975	0.054759	7.992320
619.486942	22.047104	2.880602	0.024590	17.935821	0.054771	7.973137
619.506944	22.047185	2.887360	0.024584	17.977899	0.054759	7.991842
619.526947	22.047185	2.878917	0.024591	17.925333	0.054774	7.968474
619.546948	22.047185	2.892887	0.024580	18.012317	0.054749	8.007142
619.566950	22.047185	2.885291	0.024586	17.965018	0.054763	7.986116
619.586952	22.047104	2.883192	0.024588	17.951949	0.054766	7.980306
619.606955	22.047185	2.883156	0.024588	17.951727	0.054767	7.980207
619.626956	22.047185	2.886429	0.024585	17.972106	0.054761	7.989267
619.646958	22.047185	2.891567	0.024581	18.004095	0.054751	8.003487
619.666960	22.047185	2.880677	0.024590	17.936289	0.054771	7.973345
619.686963	22.047185	2.889766	0.024582	17.992879	0.054755	7.998501
619.706964	22.047185	2.883000	0.024588	17.950752	0.054767	7.979774
619.726966	22.047185	2.884414	0.024587	17.959559	0.054764	7.983689
619.746968	22.047185	2.882141	0.024589	17.945403	0.054768	7.977396
619.766970	22.047185	2.887462	0.024584	17.978537	0.054759	7.992125
619.786973	22.047185	2.885680	0.024586	17.967438	0.054762	7.987192
619.806974	22.047185	2.886138	0.024585	17.970291	0.054761	7.988460
619.826976	22.047185	2.885341	0.024586	17.965328	0.054763	7.986253
619.846978	22.047185	2.885200	0.024586	17.964454	0.054763	7.985865
619.866981	22.047185	2.892671	0.024580	18.010967	0.054749	8.006542
619.886982	22.047185	2.889463	0.024583	17.990993	0.054755	7.997663
619.906984	22.047185	2.888485	0.024583	17.984907	0.054757	7.994957
619.926986	22.047185	2.884441	0.024587	17.959726	0.054764	7.983763
619.946989	22.047185	2.893604	0.024579	18.016779	0.054748	8.009125
619.966990	22.047185	2.887847	0.024584	17.980935	0.054758	7.993191
619.986992	22.047104	2.885200	0.024586	17.964454	0.054763	7.985865
620.006994	22.047185	2.884594	0.024587	17.960676	0.054764	7.984186
620.026997	22.047104	2.878311	0.024592	17.921561	0.054775	7.966797
620.046999	22.047185	2.877398	0.024593	17.915872	0.054777	7.964268
620.067000	22.047185	2.879986	0.024590	17.931986	0.054772	7.971432
620.087002	22.047185	2.881693	0.024589	17.942613	0.054769	7.976156
620.107004	22.047185	2.882982	0.024588	17.950640	0.054767	7.979724
620.127007	22.047104	2.877608	0.024592	17.917183	0.054776	7.964851
620.147008	22.047185	2.880481	0.024590	17.935071	0.054771	7.972803
620.167010	22.047185	2.890088	0.024582	17.994889	0.054754	7.999394
620.187012	22.047185	2.883205	0.024588	17.952031	0.054767	7.980342
620.207015	22.047185	2.873599	0.024596	17.892221	0.054784	7.953755
620.227016	22.047185	2.878749	0.024591	17.924285	0.054775	7.968008
620.247018	22.047104	2.882203	0.024589	17.945789	0.054768	7.977568
620.267020	22.047185	2.885048	0.024586	17.963504	0.054763	7.985443
620.287023	22.047185	2.874147	0.024595	17.895630	0.054783	7.955270
620.307024	22.047185	2.876846	0.024593	17.912439	0.054778	7.962742
620.327026	22.047185	2.881519	0.024589	17.941535	0.054770	7.975676
620.347028	22.047185	2.882590	0.024588	17.948204	0.054768	7.978641
620.367031	22.047185	2.880453	0.024590	17.934893	0.054772	7.972724
620.387033	22.047185	2.882550	0.024588	17.947954	0.054768	7.978530
620.407034	22.047185	2.880501	0.024590	17.935192	0.054771	7.972857
620.427036	22.047185	2.877626	0.024592	17.917293	0.054777	7.964900
620.447038	22.047185	2.886099	0.024585	17.970047	0.054761	7.988351
620.467041	22.047185	2.888101	0.024584	17.982512	0.054758	7.993892
620.487042	22.047185	2.887852	0.024584	17.980962	0.054758	7.993204
620.507044	22.047185	2.881583	0.024589	17.941929	0.054770	7.975852
620.527046	22.047104	2.883629	0.024587	17.954673	0.054766	7.981517
620.547049	22.047185	2.876965	0.024593	17.913175	0.054778	7.963070
620.567050	22.047185	2.884495	0.024587	17.960063	0.054764	7.983913
620.587052	22.047185	2.883108	0.024588	17.951426	0.054767	7.980073
620.607054	22.047185	2.881711	0.024589	17.942728	0.054769	7.976207
620.627057	22.047185	2.880082	0.024590	17.932583	0.054772	7.971697
620.647058	22.047185	2.879429	0.024591	17.928520	0.054773	7.969891
620.667060	22.047104	2.885538	0.024586	17.966557	0.054762	7.986800
620.687062	22.047185	2.876460	0.024593	17.910033	0.054779	7.961673
620.707065	22.047185	2.881694	0.024589	17.942622	0.054769	7.976160
620.727067	22.047185	2.877791	0.024592	17.918319	0.054776	7.965356
620.747068	22.047185	2.880909	0.024590	17.937735	0.054771	7.973987
620.767070	22.047185	2.880458	0.024590	17.934929	0.054772	7.972740
620.787072	22.047185	2.881264	0.024589	17.939944	0.054770	7.974969
620.807075	22.047185	2.876664	0.024593	17.911300	0.054778	7.962236
620.827076	22.047185	2.876904	0.024593	17.912800	0.054778	7.962903
620.847078	22.047185	2.882181	0.024589	17.945655	0.054768	7.977508
620.867080	22.047185	2.876363	0.024593	17.909430	0.054779	7.961405
620.887083	22.047185	2.875589	0.024594	17.904609	0.054780	7.959262
620.907084	22.047185	2.871049	0.024598	17.876340	0.054789	7.946695
620.927086	22.047185	2.878480	0.024592	17.922609	0.054775	7.967263
620.947088	22.047185	2.870403	0.024598	17.872321	0.054790	7.944909
620.967091	22.047185	2.873261	0.024596	17.890113	0.054785	7.952818
620.987092	22.047185	2.875875	0.024594	17.906389	0.054780	7.960053
621.007094	22.047185	2.866755	0.024601	17.849607	0.054796	7.934811
621.027096	22.047185	2.869473	0.024599	17.866526	0.054791	7.942332
621.047098	22.047185	2.868860	0.024600	17.862710	0.054793	7.940636
621.067101	22.047185	2.875844	0.024594	17.906200	0.054780	7.959969
621.087102	22.047185	2.869250	0.024599	17.865141	0.054792	7.941717
621.107104	22.047185	2.868716	0.024600	17.861817	0.054793	7.940239
621.127106	22.047185	2.871588	0.024597	17.879699	0.054788	7.948188
621.147109	22.047185	2.870026	0.024599	17.869973	0.054790	7.943864
621.167110	22.047185	2.874171	0.024595	17.895780	0.054783	7.955337
621.187112	22.047185	2.873584	0.024596	17.892126	0.054784	7.953712
621.207114	22.047104	2.872247	0.024597	17.883800	0.054786	7.950011
621.227117	22.047185	2.873346	0.024596	17.890642	0.054784	7.953053
621.247118	22.047185	2.880662	0.024590	17.936199	0.054771	7.973305
621.267120	22.047185	2.874967	0.024595	17.900736	0.054781	7.957540
621.287122	22.047185	2.879239	0.024591	17.927334	0.054774	7.969364
621.307125	22.047185	2.877695	0.024592	17.917725	0.054777	7.965092
621.327127	22.047185	2.871623	0.024597	17.879918	0.054788	7.948286
621.347128	22.047185	2.873865	0.024595	17.893878	0.054783	7.954491
621.367130	22.047185	2.863969	0.024604	17.832259	0.054801	7.927099
621.387132	22.047185	2.866044	0.024602	17.845180	0.054798	7.932843
621.407135	22.047185	2.870635	0.024598	17.873764	0.054789	7.945550
621.427136	22.047104	2.869430	0.024599	17.866260	0.054791	7.942214
621.447138	22.047185	2.877323	0.024593	17.915407	0.054777	7.964062
621.467140	22.047104	2.868177	0.024600	17.858458	0.054794	7.938746
621.487143	22.047185	2.872148	0.024597	17.883184	0.054787	7.949738
621.507144	22.047185	2.868400	0.024600	17.859846	0.054793	7.939363
621.527146	22.047185	2.872369	0.024597	17.884559	0.054786	7.950349
621.547148	22.047185	2.869660	0.024599	17.867692	0.054791	7.942851
621.567151	22.047185	2.869217	0.024599	17.864933	0.054792	7.941624
621.587152	22.047185	2.865710	0.024602	17.843097	0.054798	7.931917
621.607154	22.047185	2.871566	0.024597	17.879563	0.054788	7.948128
621.627156	22.047104	2.872948	0.024596	17.888167	0.054785	7.951953
621.647159	22.047185	2.870609	0.024598	17.873600	0.054789	7.945477
621.667161	22.047185	2.874431	0.024595	17.897398	0.054782	7.956056
621.687162	22.047185	2.871771	0.024597	17.880836	0.054787	7.948693
621.707164	22.047185	2.877176	0.024593	17.914489	0.054777	7.963654
621.727166	22.047104	2.877727	0.024592	17.917920	0.054776	7.965179
621.747169	22.047185	2.874125	0.024595	17.895496	0.054783	7.955210
621.767170	22.047185	2.877109	0.024593	17.914076	0.054778	7.963470
621.787172	22.047185	2.880680	0.024590	17.936306	0.054771	7.973352
621.807174	22.047185	2.881727	0.024589	17.942830	0.054769	7.976252
621.827177	22.047185	2.876688	0.024593	17.911451	0.054778	7.962303
621.847178	22.047185	2.877153	0.024593	17.914347	0.054778	7.963591
621.867180	22.047185	2.879325	0.024591	17.927874	0.054774	7.969604
621.887182	22.047185	2.881337	0.024589	17.940399	0.054770	7.975171
621.907185	22.047185	2.878677	0.024592	17.923839	0.054775	7.967810
621.927186	22.047185	2.873334	0.024596	17.890568	0.054784	7.953020
621.947188	22.047104	2.876928	0.024593	17.912945	0.054778	7.962968
621.967190	22.047185	2.879270	0.024591	17.927532	0.054774	7.969452
621.987193	22.047185	2.874216	0.024595	17.896060	0.054783	7.955461
622.007195	22.047185	2.878235	0.024592	17.921084	0.054776	7.966586
622.027196	22.047185	2.876613	0.024593	17.910988	0.054778	7.962097
622.047198	22.047185	2.878700	0.024592	17.923981	0.054775	7.967873
622.067200	22.047104	2.875085	0.024594	17.901472	0.054781	7.957867
622.087203	22.047185	2.877782	0.024592	17.918265	0.054776	7.965332
622.107204	22.047185	2.871867	0.024597	17.881432	0.054787	7.948959
622.127206	22.047185	2.871510	0.024597	17.879212	0.054788	7.947972
622.147208	22.047185	2.879280	0.024591	17.927589	0.054774	7.969477
622.167211	22.047185	2.879995	0.024590	17.932043	0.054772	7.971457
622.187212	22.047185	2.880604	0.024590	17.935835	0.054771	7.973143
622.207214	22.047185	2.879360	0.024591	17.928087	0.054774	7.969699
622.227216	22.047185	2.876143	0.024594	17.908059	0.054779	7.960795
622.247219	22.047185	2.877524	0.024592	17.916655	0.054777	7.964617
622.267220	22.047185	2.876282	0.024593	17.908927	0.054779	7.961181
622.287222	22.047185	2.874568	0.024595	17.898255	0.054782	7.956437
622.307224	22.047185	2.876963	0.024593	17.913162	0.054778	7.963064
622.327226	22.047185	2.873443	0.024596	17.891250	0.054784	7.953323
622.347229	22.047185	2.878398	0.024592	17.922100	0.054775	7.967037
622.367230	22.047185	2.873254	0.024596	17.890072	0.054785	7.952800
622.387232	22.047185	2.874986	0.024595	17.900853	0.054781	7.957592
622.407234	22.047185	2.874946	0.024595	17.900604	0.054781	7.957481
622.427237	22.047185	2.875570	0.024594	17.904494	0.054780	7.959211
622.447238	22.047185	2.875636	0.024594	17.904899	0.054780	7.959391
622.467240	22.047185	2.873537	0.024596	17.891835	0.054784	7.953583
622.487242	22.047185	2.876459	0.024593	17.910024	0.054779	7.961669
622.507245	22.047185	2.873459	0.024596	17.891348	0.054784	7.953367
622.527246	22.047185	2.873042	0.024596	17.888753	0.054785	7.952213
622.547248	22.047185	2.869519	0.024599	17.866816	0.054791	7.942461
622.567250	22.047185	2.874351	0.024595	17.896903	0.054783	7.955836
622.587253	22.047185	2.875127	0.024594	17.901732	0.054781	7.957983
622.607255	22.047185	2.875634	0.024594	17.904889	0.054780	7.959386
622.627256	22.047104	2.876115	0.024594	17.907884	0.054779	7.960717
622.647258	22.047104	2.872001	0.024597	17.882270	0.054787	7.949331
622.667260	22.047185	2.880075	0.024590	17.932544	0.054772	7.971680
622.687263	22.047185	2.875150	0.024594	17.901877	0.054781	7.958047
622.707264	22.047185	2.878574	0.024592	17.923195	0.054775	7.967524
622.727266	22.047185	2.876671	0.024593	17.911344	0.054778	7.962256
622.747268	22.047185	2.880633	0.024590	17.936013	0.054771	7.973222
622.767271	22.047185	2.875907	0.024594	17.906591	0.054780	7.960143
622.787272	22.047185	2.876358	0.024593	17.909395	0.054779	7.961389
622.807274	22.047185	2.873205	0.024596	17.889768	0.054785	7.952665
622.827276	22.047185	2.873606	0.024596	17.892262	0.054784	7.953773
622.847279	22.047185	2.870689	0.024598	17.874101	0.054789	7.945700
622.867280	22.047185	2.868981	0.024599	17.863465	0.054792	7.940972
622.887282	22.047185	2.875166	0.024594	17.901978	0.054781	7.958092
622.907284	22.047185	2.873911	0.024595	17.894160	0.054783	7.954617
622.927287	22.047185	2.877350	0.024593	17.915576	0.054777	7.964137
622.947289	22.047185	2.878632	0.024592	17.923554	0.054775	7.967683
622.967290	22.047185	2.874851	0.024595	17.900013	0.054782	7.957218
622.987292	22.047185	2.872449	0.024597	17.885060	0.054786	7.950571
623.007294	22.047185	2.876123	0.024594	17.907936	0.054779	7.960740
623.027297	22.047185	2.872983	0.024596	17.888383	0.054785	7.952049
623.047298	22.047185	2.871842	0.024597	17.881276	0.054787	7.948889
623.067300	22.047185	2.870172	0.024598	17.870884	0.054790	7.944270
623.087302	22.047185	2.875293	0.024594	17.902767	0.054781	7.958443
623.107305	22.047185	2.879147	0.024591	17.926762	0.054774	7.969110
623.127306	22.047185	2.873841	0.024595	17.893724	0.054783	7.954423
623.147308	22.047185	2.877513	0.024592	17.916592	0.054777	7.964589
623.167310	22.047185	2.877300	0.024593	17.915261	0.054777	7.963997
623.187313	22.047185	2.878673	0.024592	17.923814	0.054775	7.967799
623.207314	22.047185	2.872689	0.024596	17.886552	0.054786	7.951235
623.227316	22.047185	2.871656	0.024597	17.880118	0.054787	7.948375
623.247318	22.047185	2.875548	0.024594	17.904357	0.054780	7.959150
623.267321	22.047185	2.876179	0.024594	17.908280	0.054779	7.960894
623.287323	22.047185	2.875482	0.024594	17.903941	0.054781	7.958965
623.307324	22.047185	2.881417	0.024589	17.940897	0.054770	7.975393
623.327326	22.047185	2.870209	0.024598	17.871114	0.054790	7.944372
623.347328	22.047185	2.875391	0.024594	17.903377	0.054781	7.958714
623.367331	22.047185	2.881753	0.024589	17.942991	0.054769	7.976324
623.387332	22.047185	2.877712	0.024592	17.917827	0.054776	7.965137
623.407334	22.047185	2.876666	0.024593	17.911314	0.054778	7.962242
623.427336	22.047185	2.874300	0.024595	17.896582	0.054783	7.955694
623.447339	22.047185	2.872810	0.024596	17.887307	0.054785	7.951570
623.467340	22.047104	2.873547	0.024596	17.891896	0.054784	7.953610
623.487342	22.047185	2.873152	0.024596	17.889435	0.054785	7.952516
623.507344	22.047185	2.871425	0.024597	17.878684	0.054788	7.947737
623.527347	22.047185	2.870937	0.024598	17.875645	0.054789	7.946386
623.547348	22.047104	2.873484	0.024596	17.891501	0.054784	7.953435
623.567350	22.047185	2.874279	0.024595	17.896454	0.054783	7.955636
623.587352	22.047185	2.872494	0.024597	17.885336	0.054786	7.950694
623.607354	22.047185	2.873906	0.024595	17.894130	0.054783	7.954603
623.627357	22.047185	2.874105	0.024595	17.895372	0.054783	7.955156
623.647358	22.047185	2.874637	0.024595	17.898682	0.054782	7.956627
623.667360	22.047185	2.872517	0.024597	17.885481	0.054786	7.950759
623.687362	22.047185	2.871024	0.024598	17.876187	0.054789	7.946627
623.707365	22.047185	2.875231	0.024594	17.902384	0.054781	7.958272
623.727366	22.047185	2.871701	0.024597	17.880403	0.054787	7.948501
623.747368	22.047185	2.869256	0.024599	17.865179	0.054792	7.941734
623.767370	22.047185	2.868898	0.024600	17.862948	0.054792	7.940742
623.787373	22.047185	2.873420	0.024596	17.891104	0.054784	7.953258
623.807374	22.047185	2.872394	0.024597	17.884715	0.054786	7.950418
623.827376	22.047185	2.873073	0.024596	17.888944	0.054785	7.952298
623.847378	22.047185	2.871430	0.024597	17.878711	0.054788	7.947749
623.867381	22.047185	2.871488	0.024597	17.879078	0.054788	7.947912
623.887383	22.047185	2.871456	0.024597	17.878875	0.054788	7.947822
623.907384	22.047185	2.875057	0.024594	17.901299	0.054781	7.957790
623.927386	22.047185	2.872895	0.024596	17.887836	0.054785	7.951805
623.947388	22.047185	2.875870	0.024594	17.906361	0.054780	7.960041
623.967391	22.047185	2.875155	0.024594	17.901904	0.054781	7.958059
623.987392	22.047185	2.877766	0.024592	17.918166	0.054776	7.965288
624.007394	22.047185	2.874869	0.024595	17.900125	0.054782	7.957268
624.027396	22.047185	2.873726	0.024596	17.893007	0.054784	7.954104
624.047399	22.047185	2.872587	0.024597	17.885917	0.054786	7.950952
624.067400	22.047185	2.871008	0.024598	17.876088	0.054789	7.946583
624.087402	22.047185	2.865663	0.024602	17.842804	0.054798	7.931787
624.107404	22.047185	2.871802	0.024597	17.881033	0.054787	7.948781
624.127407	22.047185	2.876542	0.024593	17.910544	0.054779	7.961900
624.147408	22.047185	2.875904	0.024594	17.906572	0.054780	7.960134
624.167410	22.047185	2.871949	0.024597	17.881944	0.054787	7.949186
624.187412	22.047185	2.867510	0.024601	17.854305	0.054795	7.936900
624.207415	22.047185	2.867773	0.024600	17.855945	0.054794	7.937629
624.227417	22.047185	2.873121	0.024596	17.889246	0.054785	7.952432
624.247418	22.047185	2.871501	0.024597	17.879157	0.054788	7.947947
624.267420	22.047185	2.870602	0.024598	17.873559	0.054789	7.945459
624.287422	22.047185	2.876097	0.024594	17.907771	0.054779	7.960667
624.307425	22.047185	2.872995	0.024596	17.888457	0.054785	7.952082
624.327426	22.047104	2.879960	0.024590	17.931824	0.054772	7.971360
624.347428	22.047104	2.880190	0.024590	17.933256	0.054772	7.971996
624.367430	22.047185	2.873582	0.024596	17.892112	0.054784	7.953706
624.387433	22.047185	2.872068	0.024597	17.882683	0.054787	7.949515
624.407434	22.047185	2.872607	0.024597	17.886045	0.054786	7.951009
624.427436	22.047104	2.878836	0.024591	17.924824	0.054774	7.968248
624.447438	22.047185	2.875020	0.024595	17.901070	0.054781	7.957688
624.467441	22.047185	2.865812	0.024602	17.843735	0.054798	7.932201
624.487442	22.047185	2.874617	0.024595	17.898556	0.054782	7.956571
624.507444	22.047104	2.874908	0.024595	17.900369	0.054781	7.957377
624.527446	22.047185	2.872235	0.024597	17.883729	0.054786	7.949980
624.547448	22.047185	2.874454	0.024595	17.897541	0.054782	7.956120
624.567451	22.047185	2.872305	0.024597	17.884162	0.054786	7.950172
624.587452	22.047185	2.865946	0.024602	17.844570	0.054798	7.932572
624.607454	22.047185	2.872636	0.024596	17.886226	0.054786	7.951090
624.627456	22.047185	2.867740	0.024600	17.855737	0.054795	7.937536
624.647459	22.047185	2.872372	0.024597	17.884581	0.054786	7.950358
624.667460	22.047185	2.868962	0.024599	17.863345	0.054792	7.940918
624.687462	22.047185	2.876129	0.024594	17.907971	0.054779	7.960756
624.707464	22.047185	2.872152	0.024597	17.883209	0.054787	7.949749
624.727467	22.047185	2.876387	0.024593	17.909581	0.054779	7.961472
624.747468	22.047185	2.874711	0.024595	17.899142	0.054782	7.956831
624.767470	22.047185	2.875903	0.024594	17.906567	0.054780	7.960132
624.787472	22.047185	2.876838	0.024593	17.912384	0.054778	7.962718
624.807475	22.047185	2.872514	0.024597	17.885462	0.054786	7.950750
624.827477	22.047185	2.867258	0.024601	17.852739	0.054795	7.936204
624.847478	22.047185	2.867670	0.024601	17.855304	0.054795	7.937344
624.867480	22.047185	2.870054	0.024599	17.870148	0.054790	7.943942
624.887482	22.047185	2.865697	0.024602	17.843015	0.054798	7.931881
624.907485	22.047185	2.864755	0.024603	17.837151	0.054800	7.929274
624.927486	22.047185	2.862883	0.024604	17.825497	0.054803	7.924093
624.947488	22.047185	2.871408	0.024597	17.878574	0.054788	7.947688
624.967490	22.047185	2.866100	0.024602	17.845528	0.054797	7.932998
624.987493	22.047185	2.864913	0.024603	17.838136	0.054800	7.929712
625.007494	22.047185	2.868900	0.024600	17.862964	0.054792	7.940749
625.027496	22.047185	2.873996	0.024595	17.894694	0.054783	7.954854
625.047498	22.047185	2.867574	0.024601	17.854702	0.054795	7.937076
625.067501	22.047104	2.862053	0.024605	17.820331	0.054805	7.921797
625.087502	22.047185	2.865013	0.024603	17.838758	0.054799	7.929988
625.107504	22.047104	2.857441	0.024609	17.791610	0.054813	7.909029
625.127506	22.047185	2.863185	0.024604	17.827380	0.054803	7.924931
625.147509	22.047185	2.857152	0.024609	17.789812	0.054814	7.908230
625.167511	22.047185	2.853032	0.024613	17.764163	0.054821	7.896828
625.187512	22.047185	2.858101	0.024608	17.795725	0.054812	7.910859
625.207514	22.047185	2.867360	0.024601	17.853371	0.054795	7.936485
625.227516	22.047185	2.866752	0.024601	17.849588	0.054796	7.934803
625.247519	22.047185	2.869625	0.024599	17.867476	0.054791	7.942755
625.267520	22.047185	2.865932	0.024602	17.844482	0.054798	7.932533
625.287522	22.047185	2.862914	0.024604	17.825691	0.054803	7.924180
625.307524	22.047185	2.866633	0.024601	17.848849	0.054797	7.934474
625.327527	22.047185	2.864320	0.024603	17.834446	0.054801	7.928072
625.347528	22.047185	2.863853	0.024604	17.831539	0.054802	7.926779
625.367530	22.047185	2.862418	0.024605	17.822600	0.054804	7.922806
625.387532	22.047185	2.868939	0.024600	17.863205	0.054792	7.940856
625.407535	22.047185	2.868089	0.024600	17.857910	0.054794	7.938502
625.427536	22.047185	2.867070	0.024601	17.851567	0.054796	7.935683
625.446538	22.047185	2.862030	0.024605	17.820188	0.054805	7.921734
625.466540	22.047185	2.866310	0.024602	17.846837	0.054797	7.933580
625.486542	22.047185	2.862854	0.024604	17.825319	0.054803	7.924014
625.506544	22.047185	2.864876	0.024603	17.837907	0.054800	7.929610
625.526546	22.047185	2.866654	0.024601	17.848978	0.054796	7.934531
625.546548	22.047104	2.860655	0.024606	17.811622	0.054807	7.917926
625.566550	22.047185	2.868299	0.024600	17.859219	0.054794	7.939084
625.586552	22.047185	2.863714	0.024604	17.830668	0.054802	7.926392
625.606555	22.047185	2.861756	0.024605	17.818480	0.054805	7.920974
625.626556	22.047185	2.855583	0.024610	17.780044	0.054817	7.903888
625.646558	22.047185	2.857489	0.024609	17.791909	0.054813	7.909162
625.666560	22.047185	2.858420	0.024608	17.797707	0.054811	7.911740
625.686562	22.047185	2.858283	0.024608	17.796853	0.054812	7.911360
625.706564	22.047185	2.858050	0.024608	17.795407	0.054812	7.910717
625.726566	22.047185	2.848670	0.024616	17.737002	0.054829	7.884754
625.746568	22.047185	2.861877	0.024605	17.819230	0.054805	7.921308
625.766570	22.047185	2.859942	0.024607	17.807187	0.054809	7.915954
625.786572	22.047185	2.861959	0.024605	17.819742	0.054805	7.921535
625.806574	22.047185	2.860470	0.024606	17.810470	0.054808	7.917413
625.826576	22.047185	2.859894	0.024607	17.806883	0.054809	7.915819
625.846578	22.047185	2.864204	0.024603	17.833723	0.054801	7.927750
625.866580	22.047185	2.857036	0.024609	17.789092	0.054814	7.907910
625.886582	22.047185	2.861569	0.024606	17.817314	0.054806	7.920456
625.906584	22.047104	2.855883	0.024610	17.781913	0.054816	7.904719
625.926586	22.047185	2.863969	0.024604	17.832256	0.054801	7.927098
625.946589	22.047185	2.857167	0.024609	17.789907	0.054814	7.908273
625.966590	22.047185	2.859443	0.024607	17.804077	0.054810	7.914572
625.986592	22.047185	2.864617	0.024603	17.836294	0.054800	7.928893
626.006594	22.047185	2.859687	0.024607	17.805600	0.054809	7.915248
626.026596	22.047185	2.860983	0.024606	17.813665	0.054807	7.918834
626.046598	22.047185	2.861214	0.024606	17.815105	0.054806	7.919474
626.066600	22.047185	2.862967	0.024604	17.826017	0.054803	7.924325
626.086602	22.047185	2.859207	0.024607	17.802610	0.054810	7.913919
626.106604	22.047185	2.864361	0.024603	17.834698	0.054801	7.928184
626.126606	22.047185	2.857215	0.024609	17.790206	0.054814	7.908405
626.146608	22.047185	2.861089	0.024606	17.814327	0.054807	7.919128
626.166610	22.047185	2.862458	0.024605	17.822852	0.054804	7.922918
626.186612	22.047185	2.860461	0.024606	17.810415	0.054808	7.917389
626.206614	22.047185	2.860780	0.024606	17.812403	0.054807	7.918272
626.226616	22.047185	2.862415	0.024605	17.822584	0.054804	7.922798
626.246618	22.047104	2.866352	0.024602	17.847094	0.054797	7.933694
626.266620	22.047185	2.865799	0.024602	17.843653	0.054798	7.932164
626.286623	22.047104	2.862351	0.024605	17.822184	0.054804	7.922621
626.306624	22.047185	2.864268	0.024603	17.834120	0.054801	7.927927
626.326626	22.047185	2.860567	0.024606	17.811078	0.054807	7.917683
626.346628	22.047185	2.862046	0.024605	17.820287	0.054805	7.921777
626.366630	22.047185	2.859943	0.024607	17.807193	0.054809	7.915957
626.386632	22.047185	2.865566	0.024602	17.842205	0.054798	7.931521
626.406634	22.047185	2.862989	0.024604	17.826157	0.054803	7.924387
626.426636	22.047185	2.861764	0.024605	17.818527	0.054805	7.920995
626.446638	22.047185	2.861474	0.024606	17.816725	0.054806	7.920194
626.466640	22.047104	2.862957	0.024604	17.825957	0.054803	7.924298
626.486642	22.047185	2.861832	0.024605	17.818951	0.054805	7.921184
626.506644	22.047104	2.861976	0.024605	17.819852	0.054805	7.921584
626.526646	22.047185	2.861586	0.024606	17.817421	0.054806	7.920503
626.546649	22.047185	2.864639	0.024603	17.836428	0.054800	7.928953
626.566650	22.047104	2.860090	0.024607	17.808107	0.054808	7.916363
626.586652	22.047185	2.854624	0.024611	17.774070	0.054818	7.901232
626.606654	22.047185	2.866379	0.024602	17.847267	0.054797	7.933771
626.626657	22.047185	2.862339	0.024605	17.822110	0.054804	7.922588
626.646658	22.047104	2.863991	0.024603	17.832398	0.054801	7.927161
626.666660	22.047185	2.856330	0.024610	17.784695	0.054815	7.905955
626.686662	22.047104	2.857500	0.024609	17.791980	0.054813	7.909194
626.706664	22.047185	2.862479	0.024605	17.822981	0.054804	7.922975
626.726666	22.047185	2.864014	0.024604	17.832541	0.054801	7.927225
626.746668	22.047185	2.856457	0.024610	17.785486	0.054815	7.906307
626.766670	22.047185	2.861791	0.024605	17.818696	0.054805	7.921070
626.786672	22.047185	2.865359	0.024602	17.840915	0.054799	7.930947
626.806674	22.047185	2.853872	0.024612	17.769389	0.054820	7.899151
626.826676	22.047185	2.858479	0.024608	17.798076	0.054811	7.911904
626.846678	22.047185	2.863752	0.024604	17.830906	0.054802	7.926498
626.866680	22.047185	2.859835	0.024607	17.806517	0.054809	7.915656
626.886683	22.047185	2.865356	0.024602	17.840896	0.054799	7.930939
626.906684	22.047104	2.855747	0.024610	17.781067	0.054816	7.904343
626.926686	22.047185	2.852228	0.024613	17.759153	0.054823	7.894601
626.946688	22.047185	2.855996	0.024610	17.782617	0.054816	7.905032
626.966690	22.047185	2.859173	0.024608	17.802394	0.054810	7.913823
626.986692	22.047185	2.857121	0.024609	17.789617	0.054814	7.908144
627.006694	22.047185	2.854553	0.024611	17.773629	0.054818	7.901036
627.026696	22.047185	2.861175	0.024606	17.814864	0.054806	7.919367
627.046698	22.047185	2.856816	0.024609	17.787723	0.054814	7.907301
627.066700	22.047185	2.864074	0.024603	17.832910	0.054801	7.927389
627.086702	22.047185	2.866338	0.024602	17.847006	0.054797	7.933655
627.106704	22.047185	2.859856	0.024607	17.806648	0.054809	7.915714
627.126706	22.047185	2.863469	0.024604	17.829146	0.054802	7.925716
627.146708	22.047185	2.858181	0.024608	17.796220	0.054812	7.911079
627.166710	22.047104	2.864621	0.024603	17.836319	0.054800	7.928904
627.186712	22.047185	2.861418	0.024606	17.816378	0.054806	7.920040
627.206714	22.047104	2.857315	0.024609	17.790830	0.054813	7.908683
627.226717	22.047185	2.856397	0.024610	17.785111	0.054815	7.906140
627.246718	22.047185	2.861747	0.024605	17.818425	0.054805	7.920950
627.266720	22.047185	2.860066	0.024607	17.807957	0.054808	7.916296
627.286722	22.047185	2.862135	0.024605	17.820840	0.054805	7.922023
627.306724	22.047185	2.860639	0.024606	17.811527	0.054807	7.917883
627.326726	22.047185	2.865060	0.024603	17.839051	0.054799	7.930119
627.346728	22.047185	2.855775	0.024610	17.781237	0.054816	7.904418
627.366730	22.047185	2.861517	0.024606	17.816994	0.054806	7.920313
627.386732	22.047185	2.858451	0.024608	17.797904	0.054811	7.911827
627.406734	22.047185	2.850321	0.024615	17.747282	0.054826	7.889324
627.426736	22.047185	2.855315	0.024611	17.778376	0.054817	7.903147
627.446738	22.047185	2.852269	0.024613	17.759413	0.054822	7.894717
627.466740	22.047185	2.856184	0.024610	17.783789	0.054815	7.905553
627.486742	22.047185	2.852692	0.024613	17.762044	0.054822	7.895886
627.506744	22.047185	2.850813	0.024614	17.750346	0.054825	7.890686
627.526746	22.047185	2.859933	0.024607	17.807127	0.054809	7.915927
627.546748	22.047185	2.860259	0.024607	17.809161	0.054808	7.916832
627.566751	22.047185	2.850840	0.024614	17.750513	0.054825	7.890760
627.586752	22.047185	2.854949	0.024611	17.776096	0.054818	7.902133
627.606754	22.047185	2.857168	0.024609	17.789910	0.054814	7.908274
627.626756	22.047185	2.853339	0.024612	17.766073	0.054821	7.897677
627.646758	22.047185	2.850011	0.024615	17.745349	0.054827	7.888465
627.666760	22.047185	2.860357	0.024607	17.809769	0.054808	7.917102
627.686762	22.047185	2.855918	0.024610	17.782130	0.054816	7.904815
627.706764	22.047185	2.856186	0.024610	17.783797	0.054815	7.905556
627.726766	22.047185	2.862175	0.024605	17.821086	0.054805	7.922133
627.746768	22.047185	2.852423	0.024613	17.760368	0.054822	7.895141
627.766770	22.047185	2.858401	0.024608	17.797592	0.054811	7.911689
627.786772	22.047185	2.860215	0.024607	17.808887	0.054808	7.916710
627.806774	22.047185	2.853009	0.024613	17.764015	0.054821	7.896762
627.826777	22.047185	2.851736	0.024614	17.756092	0.054823	7.893240
627.846778	22.047185	2.851885	0.024613	17.757017	0.054823	7.893652
627.866780	22.047185	2.857107	0.024609	17.789532	0.054814	7.908106
627.886782	22.047185	2.856947	0.024609	17.788536	0.054814	7.907663
627.906784	22.047185	2.856220	0.024610	17.784008	0.054815	7.905650
627.926786	22.047185	2.854147	0.024612	17.771102	0.054819	7.899913
627.946788	22.047185	2.856643	0.024610	17.786641	0.054815	7.906821
627.966790	22.047185	2.851821	0.024614	17.756620	0.054823	7.893475
627.986792	22.047185	2.853431	0.024612	17.766643	0.054820	7.897931
628.006794	22.047185	2.856288	0.024610	17.784435	0.054815	7.905840
628.026796	22.047185	2.864324	0.024603	17.834468	0.054801	7.928081
628.046798	22.047185	2.857045	0.024609	17.789146	0.054814	7.907934
628.066800	22.047185	2.856300	0.024610	17.784506	0.054815	7.905871
628.086802	22.047185	2.864307	0.024603	17.834364	0.054801	7.928035
628.106804	22.047185	2.860120	0.024607	17.808293	0.054808	7.916446
628.126806	22.047185	2.860390	0.024607	17.809977	0.054808	7.917194
628.146808	22.047185	2.861420	0.024606	17.816386	0.054806	7.920043
628.166811	22.047185	2.862671	0.024605	17.824174	0.054804	7.923506
628.186812	22.047185	2.853949	0.024612	17.769870	0.054819	7.899365
628.206814	22.047185	2.858485	0.024608	17.798112	0.054811	7.911920
628.226816	22.047185	2.855377	0.024611	17.778760	0.054817	7.903317
628.246818	22.047185	2.855174	0.024611	17.777500	0.054817	7.902757
628.266820	22.047185	2.858976	0.024608	17.801167	0.054810	7.913278
628.286822	22.047185	2.860543	0.024606	17.810927	0.054808	7.917617
628.306824	22.047185	2.856978	0.024609	17.788733	0.054814	7.907750
628.326826	22.047185	2.856485	0.024610	17.785659	0.054815	7.906384
628.346828	22.047185	2.857170	0.024609	17.789924	0.054814	7.908280
628.366830	22.047185	2.857304	0.024609	17.790761	0.054813	7.908652
628.386832	22.047185	2.858653	0.024608	17.799158	0.054811	7.912385
628.406834	22.047185	2.857325	0.024609	17.790890	0.054813	7.908709
628.426836	22.047185	2.853938	0.024612	17.769799	0.054819	7.899334
628.446838	22.047185	2.850963	0.024614	17.751276	0.054825	7.891100
628.466840	22.047185	2.854165	0.024612	17.771212	0.054819	7.899962
628.486842	22.047104	2.855167	0.024611	17.777454	0.054817	7.902736
628.506845	22.047185	2.852526	0.024613	17.761011	0.054822	7.895427
628.526846	22.047185	2.856969	0.024609	17.788675	0.054814	7.907725
628.546848	22.047185	2.850902	0.024614	17.750899	0.054825	7.890932
628.566850	22.047185	2.854030	0.024612	17.770377	0.054819	7.899591
628.586852	22.047185	2.854720	0.024611	17.774672	0.054818	7.901500
628.606854	22.047185	2.856805	0.024609	17.787652	0.054814	7.907270
628.626856	22.047185	2.856869	0.024609	17.788054	0.054814	7.907449
628.646858	22.047185	2.853986	0.024612	17.770103	0.054819	7.899469
628.666860	22.047185	2.860955	0.024606	17.813495	0.054807	7.918758
628.686862	22.047185	2.858389	0.024608	17.797518	0.054811	7.911656
628.706864	22.047185	2.863015	0.024604	17.826321	0.054803	7.924460
628.726866	22.047185	2.857955	0.024609	17.794813	0.054812	7.910453
628.746868	22.047185	2.856865	0.024609	17.788027	0.054814	7.907436
628.766870	22.047185	2.865329	0.024602	17.840726	0.054799	7.930863
628.786872	22.047185	2.862661	0.024605	17.824114	0.054804	7.923479
628.806874	22.047185	2.862194	0.024605	17.821210	0.054805	7.922188
628.826876	22.047185	2.869024	0.024599	17.863731	0.054792	7.941090
628.846879	22.047104	2.865266	0.024602	17.840335	0.054799	7.930689
628.866880	22.047185	2.860487	0.024606	17.810577	0.054808	7.917461
628.886882	22.047185	2.852521	0.024613	17.760976	0.054822	7.895411
628.906884	22.047185	2.866433	0.024602	17.847601	0.054797	7.933919
628.926886	22.047185	2.860073	0.024607	17.808000	0.054808	7.916316
628.946888	22.047185	2.854812	0.024611	17.775242	0.054818	7.901753
628.966890	22.047185	2.856654	0.024610	17.786710	0.054815	7.906851
628.986892	22.047185	2.859267	0.024607	17.802982	0.054810	7.914085
629.006894	22.047185	2.857548	0.024609	17.792278	0.054813	7.909326
629.026896	22.047185	2.854994	0.024611	17.776378	0.054818	7.902258
629.046898	22.047185	2.862387	0.024605	17.822406	0.054804	7.922719
629.066900	22.047185	2.868058	0.024600	17.857716	0.054794	7.938416
629.086902	22.047185	2.858003	0.024608	17.795112	0.054812	7.910586
629.106905	22.047104	2.856315	0.024610	17.784605	0.054815	7.905915
629.126906	22.047185	2.856110	0.024610	17.783326	0.054816	7.905347
629.146908	22.047185	2.860242	0.024607	17.809054	0.054808	7.916784
629.166910	22.047185	2.854054	0.024612	17.770525	0.054819	7.899656
629.186912	22.047185	2.856007	0.024610	17.782685	0.054816	7.905062
629.206914	22.047185	2.856468	0.024610	17.785552	0.054815	7.906336
629.226916	22.047185	2.851807	0.024614	17.756535	0.054823	7.893437
629.246918	22.047104	2.854370	0.024611	17.772493	0.054818	7.900531
629.266920	22.047185	2.854596	0.024611	17.773898	0.054818	7.901156
629.286922	22.047185	2.859938	0.024607	17.807163	0.054809	7.915943
629.306924	22.047185	2.857873	0.024609	17.794301	0.054812	7.910226
629.326926	22.047185	2.858893	0.024608	17.800653	0.054811	7.913049
629.346928	22.047185	2.858477	0.024608	17.798066	0.054811	7.911899
629.366930	22.047185	2.856931	0.024609	17.788434	0.054814	7.907618
629.386932	22.047185	2.854002	0.024612	17.770202	0.054819	7.899513
629.406934	22.047185	2.851152	0.024614	17.752456	0.054825	7.891624
629.426936	22.047185	2.852790	0.024613	17.762651	0.054822	7.896156
629.446939	22.047185	2.852224	0.024613	17.759131	0.054823	7.894591
629.466940	22.047185	2.854401	0.024611	17.772685	0.054819	7.900616
629.486942	22.047185	2.860299	0.024607	17.809410	0.054808	7.916942
629.506944	22.047185	2.854984	0.024611	17.776312	0.054818	7.902229
629.526946	22.047185	2.863118	0.024604	17.826961	0.054803	7.924744
629.546948	22.047185	2.864003	0.024604	17.832470	0.054801	7.927193
629.566950	22.047185	2.859854	0.024607	17.806634	0.054809	7.915708
629.586952	22.047185	2.858611	0.024608	17.798901	0.054811	7.912270
629.606954	22.047185	2.860374	0.024607	17.809873	0.054808	7.917148
629.626956	22.047185	2.852736	0.024613	17.762320	0.054822	7.896009
629.646958	22.047185	2.851624	0.024614	17.755397	0.054824	7.892931
629.666960	22.047185	2.856771	0.024609	17.787441	0.054814	7.907176
629.686962	22.047185	2.855828	0.024610	17.781568	0.054816	7.904566
629.706964	22.047185	2.860240	0.024607	17.809043	0.054808	7.916779
629.726966	22.047185	2.855830	0.024610	17.781585	0.054816	7.904573
629.746968	22.047185	2.852830	0.024613	17.762900	0.054821	7.896267
629.766970	22.047185	2.858794	0.024608	17.800037	0.054811	7.912775
629.786973	22.047185	2.854485	0.024611	17.773205	0.054818	7.900848
629.806974	22.047104	2.859053	0.024608	17.801649	0.054810	7.913492
629.826976	22.047185	2.855124	0.024611	17.777185	0.054817	7.902617
629.846978	22.047104	2.855406	0.024610	17.778940	0.054817	7.903397
629.866980	22.047185	2.858361	0.024608	17.797343	0.054811	7.911578
629.886982	22.047104	2.858445	0.024608	17.797863	0.054811	7.911809
629.906984	22.047185	2.857618	0.024609	17.792713	0.054813	7.909520
629.926986	22.047185	2.855413	0.024611	17.778987	0.054817	7.903418
629.946988	22.047104	2.861313	0.024606	17.815721	0.054806	7.919747
629.966990	22.047185	2.856042	0.024610	17.782899	0.054816	7.905157
629.986992	22.047185	2.855706	0.024610	17.780813	0.054816	7.904230
630.006994	22.047185	2.858337	0.024608	17.797192	0.054812	7.911511
630.026996	22.047185	2.850478	0.024615	17.748260	0.054826	7.889759
630.046999	22.047185	2.857769	0.024609	17.793652	0.054813	7.909937
630.067000	22.047104	2.858368	0.024608	17.797387	0.054811	7.911597
630.087002	22.047185	2.859544	0.024607	17.804710	0.054809	7.914853
630.107004	22.047185	2.849956	0.024615	17.745010	0.054827	7.888314
630.127007	22.047185	2.858509	0.024608	17.798260	0.054811	7.911986
630.147008	22.047185	2.855990	0.024610	17.782579	0.054816	7.905015
630.167010	22.047185	2.858122	0.024608	17.795854	0.054812	7.910916
630.187012	22.047185	2.854310	0.024611	17.772118	0.054819	7.900365
630.207014	22.047104	2.861811	0.024605	17.818822	0.054805	7.921126
630.227016	22.047185	2.864986	0.024603	17.838591	0.054800	7.929914
630.247018	22.047185	2.863973	0.024604	17.832286	0.054801	7.927111
630.267020	22.047185	2.861497	0.024606	17.816865	0.054806	7.920256
630.287022	22.047185	2.855717	0.024610	17.780876	0.054816	7.904258
630.307024	22.047185	2.856790	0.024609	17.787558	0.054814	7.907228
630.327026	22.047185	2.867525	0.024601	17.854398	0.054795	7.936941
630.347028	22.047185	2.860146	0.024607	17.808458	0.054808	7.916519
630.367030	22.047185	2.867256	0.024601	17.852725	0.054795	7.936197
630.387033	22.047185	2.866797	0.024601	17.849865	0.054796	7.934926
630.407034	22.047104	2.854743	0.024611	17.774815	0.054818	7.901563
630.427036	22.047185	2.857900	0.024609	17.794471	0.054812	7.910301
630.447038	22.047185	2.859356	0.024607	17.803535	0.054810	7.914331
630.467040	22.047185	2.855025	0.024611	17.776570	0.054818	7.902343
630.487042	22.047185	2.855650	0.024610	17.780460	0.054816	7.904073
630.507044	22.047185	2.856169	0.024610	17.783690	0.054815	7.905509
630.527046	22.047185	2.855321	0.024611	17.778415	0.054817	7.903164
630.547048	22.047185	2.852926	0.024613	17.763500	0.054821	7.896533
630.567050	22.047185	2.853076	0.024613	17.764436	0.054821	7.896950
630.587052	22.047104	2.851760	0.024613	17.756242	0.054823	7.893307
630.607054	22.047185	2.856462	0.024610	17.785519	0.054815	7.906322
630.627056	22.047185	2.854083	0.024612	17.770703	0.054819	7.899735
630.647058	22.047185	2.852023	0.024613	17.757880	0.054823	7.894035
630.667060	22.047185	2.862694	0.024605	17.824322	0.054804	7.923571
630.687062	22.047185	2.855395	0.024611	17.778875	0.054817	7.903368
630.707064	22.047185	2.860657	0.024606	17.811636	0.054807	7.917932
630.727067	22.047185	2.853946	0.024612	17.769854	0.054819	7.899358
630.747068	22.047185	2.859757	0.024607	17.806032	0.054809	7.915441
630.767070	22.047104	2.857029	0.024609	17.789048	0.054814	7.907890
630.787072	22.047185	2.855435	0.024611	17.779121	0.054817	7.903478
630.807074	22.047104	2.857424	0.024609	17.791509	0.054813	7.908984
630.827076	22.047185	2.856386	0.024610	17.785045	0.054815	7.906111
630.847078	22.047185	2.860793	0.024606	17.812485	0.054807	7.918309
630.867080	22.047185	2.852979	0.024613	17.763829	0.054821	7.896680
630.887082	22.047185	2.848622	0.024616	17.736704	0.054829	7.884622
630.907084	22.047104	2.853804	0.024612	17.768970	0.054820	7.898965
630.927086	22.047185	2.861144	0.024606	17.814667	0.054806	7.919279
630.947088	22.047185	2.855525	0.024610	17.779685	0.054817	7.903728
630.967090	22.047185	2.852595	0.024613	17.761439	0.054822	7.895617
630.987092	22.047185	2.848491	0.024616	17.735885	0.054829	7.884258
631.007094	22.047185	2.855293	0.024611	17.778239	0.054817	7.903086
631.027096	22.047185	2.851837	0.024614	17.756722	0.054823	7.893520
631.047098	22.047185	2.856700	0.024610	17.786997	0.054814	7.906979
631.067101	22.047185	2.851124	0.024614	17.752278	0.054825	7.891545
631.087102	22.047185	2.853197	0.024612	17.765189	0.054821	7.897284
631.107104	22.047185	2.856811	0.024609	17.787693	0.054814	7.907288
631.127106	22.047185	2.855797	0.024610	17.781374	0.054816	7.904479
631.147108	22.047104	2.853291	0.024612	17.765775	0.054820	7.897545
631.167110	22.047185	2.846466	0.024618	17.723278	0.054833	7.878654
631.187112	22.047104	2.853862	0.024612	17.769326	0.054819	7.899123
631.207114	22.047185	2.847548	0.024617	17.730016	0.054831	7.881649
631.227116	22.047185	2.855288	0.024611	17.778207	0.054817	7.903071
631.247118	22.047185	2.852919	0.024613	17.763459	0.054821	7.896515
631.267120	22.047104	2.858560	0.024608	17.798577	0.054811	7.912127
631.287122	22.047185	2.854468	0.024611	17.773101	0.054819	7.900801
631.307124	22.047185	2.855989	0.024610	17.782573	0.054816	7.905012
631.327127	22.047185	2.854689	0.024611	17.774478	0.054818	7.901414
631.347128	22.047185	2.855106	0.024611	17.777076	0.054817	7.902569
631.367130	22.047185	2.853092	0.024612	17.764535	0.054821	7.896994
631.387132	22.047185	2.849419	0.024616	17.741665	0.054828	7.886827
631.407135	22.047185	2.849772	0.024615	17.743863	0.054827	7.887804
631.427136	22.047185	2.847495	0.024617	17.729685	0.054831	7.881501
631.447138	22.047185	2.846041	0.024618	17.720634	0.054834	7.877478
631.467140	22.047185	2.849804	0.024615	17.744060	0.054827	7.887892
631.487142	22.047185	2.849100	0.024616	17.739677	0.054828	7.885943
631.507144	22.047185	2.853643	0.024612	17.767962	0.054820	7.898517
631.527146	22.047185	2.846357	0.024618	17.722597	0.054833	7.878351
631.547148	22.047185	2.858170	0.024608	17.796155	0.054812	7.911050
631.567150	22.047185	2.851661	0.024614	17.755627	0.054824	7.893033
631.587152	22.047185	2.858148	0.024608	17.796015	0.054812	7.910988
631.607154	22.047185	2.855693	0.024610	17.780728	0.054816	7.904192
631.627156	22.047104	2.855276	0.024611	17.778135	0.054817	7.903039
631.647158	22.047185	2.852136	0.024613	17.758580	0.054823	7.894347
631.667161	22.047185	2.855356	0.024611	17.778628	0.054817	7.903259
631.687162	22.047185	2.855729	0.024610	17.780952	0.054816	7.904292
631.707164	22.047185	2.849131	0.024616	17.739874	0.054828	7.886031
631.727166	22.047185	2.850902	0.024614	17.750896	0.054825	7.890930
631.747168	22.047185	2.856391	0.024610	17.785073	0.054815	7.906123
631.767170	22.047185	2.844040	0.024620	17.708172	0.054837	7.871938
631.787172	22.047185	2.856759	0.024609	17.787364	0.054814	7.907142
631.807174	22.047104	2.846940	0.024617	17.726230	0.054832	7.879965
631.827176	22.047185	2.856594	0.024610	17.786337	0.054815	7.906686
631.847178	22.047185	2.852576	0.024613	17.761318	0.054822	7.895564
631.867180	22.047185	2.851555	0.024614	17.754964	0.054824	7.892739
631.887182	22.047185	2.855802	0.024610	17.781410	0.054816	7.904495
631.907184	22.047185	2.852752	0.024613	17.762419	0.054822	7.896053
631.927186	22.047185	2.852474	0.024613	17.760688	0.054822	7.895284
631.947188	22.047185	2.852521	0.024613	17.760979	0.054822	7.895413
631.967190	22.047185	2.848928	0.024616	17.738609	0.054829	7.885469
631.987192	22.047185	2.851052	0.024614	17.751829	0.054825	7.891345
632.007195	22.047185	2.852180	0.024613	17.758857	0.054823	7.894469
632.027196	22.047104	2.853445	0.024612	17.766733	0.054820	7.897971
632.047198	22.047185	2.846964	0.024618	17.726378	0.054832	7.880031
632.067200	22.047185	2.846944	0.024618	17.726254	0.054832	7.879976
632.087202	22.047185	2.851826	0.024614	17.756650	0.054823	7.893489
632.107204	22.047185	2.847848	0.024617	17.731886	0.054830	7.882480
632.127206	22.047185	2.850994	0.024614	17.751471	0.054825	7.891186
632.147208	22.047185	2.850202	0.024615	17.746538	0.054826	7.888993
632.167210	22.047185	2.844901	0.024619	17.713535	0.054836	7.874322
632.187212	22.047185	2.854914	0.024611	17.775880	0.054818	7.902037
632.207214	22.047104	2.849172	0.024616	17.740129	0.054828	7.886144
632.227216	22.047185	2.845639	0.024619	17.718126	0.054834	7.876363
632.247218	22.047104	2.845498	0.024619	17.717250	0.054835	7.875974
632.267220	22.047185	2.847284	0.024617	17.728371	0.054832	7.880917
632.287222	22.047185	2.851854	0.024614	17.756826	0.054823	7.893566
632.307224	22.047185	2.852822	0.024613	17.762854	0.054821	7.896246
632.327226	22.047104	2.847119	0.024617	17.727347	0.054832	7.880462
632.347229	22.047185	2.851704	0.024614	17.755895	0.054824	7.893153
632.367230	22.047104	2.848772	0.024616	17.737637	0.054829	7.885037
632.387232	22.047185	2.853452	0.024612	17.766777	0.054820	7.897990
632.407234	22.047185	2.853280	0.024612	17.765704	0.054821	7.897513
632.427236	22.047185	2.848382	0.024616	17.735209	0.054830	7.883957
632.447238	22.047185	2.853825	0.024612	17.769098	0.054820	7.899022
632.467240	22.047185	2.846754	0.024618	17.725069	0.054832	7.879449
632.487242	22.047185	2.852145	0.024613	17.758641	0.054823	7.894373
632.507244	22.047185	2.847872	0.024617	17.732033	0.054830	7.882545
632.527246	22.047185	2.853514	0.024612	17.767163	0.054820	7.898162
632.547248	22.047185	2.840960	0.024622	17.688995	0.054843	7.863413
632.567250	22.047185	2.851219	0.024614	17.752872	0.054824	7.891809
632.587252	22.047104	2.848106	0.024616	17.733487	0.054830	7.883192
632.607255	22.047185	2.849017	0.024616	17.739162	0.054828	7.885714
632.627256	22.047185	2.850704	0.024614	17.749664	0.054825	7.890383
632.647258	22.047185	2.854196	0.024612	17.771406	0.054819	7.900048
632.667260	22.047185	2.847882	0.024617	17.732096	0.054830	7.882573
632.687262	22.047185	2.849026	0.024616	17.739217	0.054828	7.885739
632.707264	22.047185	2.849848	0.024615	17.744336	0.054827	7.888015
632.727266	22.047185	2.851296	0.024614	17.753352	0.054824	7.892022
632.747268	22.047185	2.844246	0.024620	17.709453	0.054837	7.872508
632.767270	22.047185	2.850433	0.024615	17.747980	0.054826	7.889634
632.787272	22.047185	2.848949	0.024616	17.738741	0.054828	7.885527
632.807274	22.047185	2.852763	0.024613	17.762487	0.054822	7.896083
632.827276	22.047185	2.849901	0.024615	17.744668	0.054827	7.888162
632.847278	22.047185	2.842039	0.024622	17.695713	0.054841	7.866400
632.867280	22.047185	2.854217	0.024612	17.771538	0.054819	7.900107
632.887282	22.047185	2.847451	0.024617	17.729411	0.054831	7.881380
632.907284	22.047185	2.845759	0.024619	17.718876	0.054834	7.876697
632.927286	22.047185	2.850219	0.024615	17.746647	0.054826	7.889042
632.947289	22.047185	2.849092	0.024616	17.739628	0.054828	7.885921
632.967290	22.047185	2.848263	0.024616	17.734467	0.054830	7.883627
632.987292	22.047185	2.848144	0.024617	17.733725	0.054830	7.883298
633.007294	22.047185	2.848255	0.024616	17.734415	0.054830	7.883604
633.027296	22.047185	2.848506	0.024616	17.735981	0.054829	7.884300
633.047298	22.047185	2.849446	0.024615	17.741832	0.054828	7.886901
633.067300	22.047185	2.854493	0.024611	17.773254	0.054818	7.900870
633.087302	22.047185	2.855023	0.024611	17.776556	0.054818	7.902337
633.107304	22.047185	2.857521	0.024609	17.792108	0.054813	7.909251
633.127306	22.047185	2.859129	0.024608	17.802125	0.054810	7.913704
633.147308	22.047104	2.857518	0.024609	17.792095	0.054813	7.909245
633.167310	22.047185	2.855939	0.024610	17.782258	0.054816	7.904872
633.187312	22.047185	2.849554	0.024615	17.742508	0.054827	7.887202
633.207314	22.047185	2.853280	0.024612	17.765707	0.054821	7.897514
633.227316	22.047185	2.849645	0.024615	17.743069	0.054827	7.887451
633.247318	22.047185	2.856470	0.024610	17.785565	0.054815	7.906342
633.267320	22.047185	2.856557	0.024610	17.786107	0.054815	7.906583
633.287323	22.047104	2.855919	0.024610	17.782138	0.054816	7.904819
633.307324	22.047185	2.855657	0.024610	17.780504	0.054816	7.904092
633.327326	22.047104	2.852259	0.024613	17.759350	0.054822	7.894689
633.347328	22.047185	2.854306	0.024611	17.772091	0.054819	7.900352
633.367330	22.047185	2.848945	0.024616	17.738713	0.054829	7.885515
633.387332	22.047185	2.856854	0.024609	17.787961	0.054814	7.907407
633.407334	22.047185	2.859134	0.024608	17.802153	0.054810	7.913716
633.427336	22.047185	2.858662	0.024608	17.799213	0.054811	7.912409
633.447338	22.047185	2.854737	0.024611	17.774779	0.054818	7.901547
633.467340	22.047104	2.856231	0.024610	17.784082	0.054815	7.905683
633.487342	22.047185	2.860257	0.024607	17.809148	0.054808	7.916825
633.507344	22.047185	2.857848	0.024609	17.794148	0.054812	7.910158
633.527346	22.047185	2.859978	0.024607	17.807412	0.054809	7.916054
633.547348	22.047185	2.859051	0.024608	17.801635	0.054810	7.913486
633.567350	22.047185	2.856565	0.024610	17.786157	0.054815	7.906605
633.587352	22.047185	2.859814	0.024607	17.806388	0.054809	7.915599
633.607354	22.047104	2.860073	0.024607	17.808000	0.054808	7.916316
633.627357	22.047185	2.856148	0.024610	17.783564	0.054815	7.905453
633.647358	22.047185	2.858572	0.024608	17.798654	0.054811	7.912161
633.667360	22.047185	2.852952	0.024613	17.763662	0.054821	7.896605
633.687362	22.047185	2.857343	0.024609	17.791002	0.054813	7.908759
633.707364	22.047185	2.853880	0.024612	17.769441	0.054820	7.899174
633.727366	22.047104	2.855312	0.024611	17.778354	0.054817	7.903137
633.747368	22.047185	2.860135	0.024607	17.808389	0.054808	7.916488
633.767370	22.047104	2.852105	0.024613	17.758389	0.054823	7.894261
633.787372	22.047185	2.854880	0.024611	17.775669	0.054818	7.901943
633.807374	22.047185	2.857499	0.024609	17.791974	0.054813	7.909191
633.827376	22.047185	2.844184	0.024620	17.709070	0.054837	7.872337
633.847378	22.047185	2.859773	0.024607	17.806131	0.054809	7.915484
633.867380	22.047185	2.856678	0.024610	17.786863	0.054815	7.906919
633.887383	22.047185	2.855713	0.024610	17.780854	0.054816	7.904248
633.907384	22.047185	2.849893	0.024615	17.744616	0.054827	7.888139
633.927386	22.047185	2.847702	0.024617	17.730974	0.054831	7.882074
633.947388	22.047104	2.848264	0.024616	17.734473	0.054830	7.883630
633.967390	22.047185	2.843260	0.024621	17.703318	0.054839	7.869780
633.987392	22.047185	2.850134	0.024615	17.746113	0.054826	7.888804
634.007394	22.047185	2.846426	0.024618	17.723027	0.054833	7.878542
634.027396	22.047185	2.852011	0.024613	17.757800	0.054823	7.894000
634.047398	22.047185	2.848652	0.024616	17.736887	0.054829	7.884703
634.067400	22.047185	2.850801	0.024614	17.750272	0.054825	7.890653
634.087402	22.047185	2.850600	0.024615	17.749015	0.054826	7.890094
634.107404	22.047185	2.850324	0.024615	17.747299	0.054826	7.889331
634.127406	22.047185	2.846260	0.024618	17.721995	0.054833	7.878083
634.147408	22.047185	2.847680	0.024617	17.730837	0.054831	7.882014
634.167410	22.047185	2.852095	0.024613	17.758326	0.054823	7.894233
634.187412	22.047185	2.844976	0.024619	17.713998	0.054836	7.874528
634.207414	22.047185	2.851331	0.024614	17.753571	0.054824	7.892119
634.227417	22.047185	2.848767	0.024616	17.737607	0.054829	7.885023
634.247418	22.047185	2.846750	0.024618	17.725044	0.054832	7.879438
634.267420	22.047185	2.849371	0.024616	17.741363	0.054828	7.886693
634.287422	22.047185	2.847065	0.024617	17.727004	0.054832	7.880310
634.307424	22.047185	2.846436	0.024618	17.723090	0.054833	7.878570
634.327426	22.047185	2.851448	0.024614	17.754299	0.054824	7.892443
634.347428	22.047185	2.843420	0.024620	17.704315	0.054838	7.870223
634.367430	22.047185	2.849055	0.024616	17.739395	0.054828	7.885818
634.387432	22.047185	2.849565	0.024615	17.742571	0.054827	7.887230
634.407434	22.047185	2.856179	0.024610	17.783753	0.054815	7.905537
634.427436	22.047185	2.853395	0.024612	17.766418	0.054820	7.897831
634.447438	22.047185	2.849858	0.024615	17.744397	0.054827	7.888041
634.467440	22.047185	2.845938	0.024618	17.719988	0.054834	7.877191
634.487442	22.047185	2.848278	0.024616	17.734558	0.054830	7.883668
634.507444	22.047185	2.847961	0.024617	17.732586	0.054830	7.882791
634.527446	22.047185	2.850142	0.024615	17.746165	0.054826	7.888828
634.547448	22.047185	2.847662	0.024617	17.730728	0.054831	7.881965
634.567451	22.047104	2.852151	0.024613	17.758676	0.054822	7.894389
634.587452	22.047185	2.844647	0.024619	17.711953	0.054836	7.873619
634.607454	22.047185	2.851897	0.024613	17.757091	0.054823	7.893685
634.627456	22.047185	2.847653	0.024617	17.730670	0.054831	7.881939
634.647458	22.047104	2.850017	0.024615	17.745390	0.054826	7.888483
634.667460	22.047185	2.849937	0.024615	17.744887	0.054827	7.888259
634.687462	22.047185	2.847235	0.024617	17.728067	0.054832	7.880782
634.707464	22.047185	2.845446	0.024619	17.716930	0.054835	7.875831
634.727466	22.047185	2.843522	0.024620	17.704947	0.054838	7.870505
634.747468	22.047185	2.849051	0.024616	17.739370	0.054828	7.885807
634.767470	22.047185	2.845745	0.024619	17.718789	0.054834	7.876658
634.787472	22.047185	2.843716	0.024620	17.706157	0.054838	7.871043
634.807474	22.047185	2.848562	0.024616	17.736329	0.054829	7.884455
634.827477	22.047185	2.851376	0.024614	17.753847	0.054824	7.892242
634.847478	22.047185	2.848388	0.024616	17.735242	0.054830	7.883972
634.867480	22.047185	2.846389	0.024618	17.722799	0.054833	7.878441
634.887482	22.047185	2.847293	0.024617	17.728425	0.054831	7.880941
634.907485	22.047185	2.852696	0.024613	17.762068	0.054822	7.895897
634.927486	22.047185	2.845299	0.024619	17.716013	0.054835	7.875424
634.947488	22.047185	2.848457	0.024616	17.735672	0.054829	7.884163
634.967490	22.047185	2.847246	0.024617	17.728132	0.054832	7.880811
634.987492	22.047185	2.850116	0.024615	17.746006	0.054826	7.888757
635.007494	22.047185	2.847568	0.024617	17.730136	0.054831	7.881702
635.027496	22.047185	2.851866	0.024613	17.756902	0.054823	7.893601
635.047498	22.047104	2.855266	0.024611	17.778070	0.054817	7.903010
635.067500	22.047185	2.850780	0.024614	17.750140	0.054825	7.890595
635.087502	22.047185	2.850944	0.024614	17.751161	0.054825	7.891049
635.107504	22.047185	2.852434	0.024613	17.760437	0.054822	7.895172
635.127506	22.047185	2.855025	0.024611	17.776570	0.054818	7.902343
635.147508	22.047104	2.846283	0.024618	17.722137	0.054833	7.878146
635.167511	22.047185	2.854270	0.024612	17.771872	0.054819	7.900255
635.187512	22.047185	2.850401	0.024615	17.747780	0.054826	7.889546
635.207514	22.047185	2.844620	0.024619	17.711786	0.054836	7.873545
635.227516	22.047185	2.849390	0.024616	17.741481	0.054828	7.886745
635.247518	22.047185	2.849373	0.024616	17.741380	0.054828	7.886700
635.267520	22.047185	2.853044	0.024613	17.764234	0.054821	7.896860
635.287522	22.047185	2.852599	0.024613	17.761466	0.054822	7.895629
635.307524	22.047185	2.850781	0.024614	17.750146	0.054825	7.890597
635.327526	22.047185	2.853171	0.024612	17.765025	0.054821	7.897211
635.347528	22.047185	2.848125	0.024617	17.733608	0.054830	7.883245
635.367530	22.047185	2.847094	0.024617	17.727185	0.054832	7.880390
635.387532	22.047185	2.847099	0.024617	17.727218	0.054832	7.880405
635.407534	22.047185	2.849429	0.024615	17.741725	0.054828	7.886854
635.427536	22.047185	2.859676	0.024607	17.805528	0.054809	7.915217
635.447538	22.047185	2.856858	0.024609	17.787986	0.054814	7.907418
635.467540	22.047185	2.855187	0.024611	17.777580	0.054817	7.902792
635.487542	22.047185	2.846044	0.024618	17.720650	0.054834	7.877485
635.507545	22.047185	2.854019	0.024612	17.770303	0.054819	7.899558
635.527546	22.047185	2.857631	0.024609	17.792796	0.054813	7.909556
635.547548	22.047185	2.854527	0.024611	17.773471	0.054818	7.900966
635.567550	22.047185	2.851608	0.024614	17.755295	0.054824	7.892886
635.587552	22.047185	2.853232	0.024612	17.765408	0.054821	7.897382
635.607554	22.047185	2.855963	0.024610	17.782412	0.054816	7.904940
635.627556	22.047185	2.850652	0.024614	17.749341	0.054825	7.890239
635.647558	22.047185	2.851125	0.024614	17.752287	0.054825	7.891549
635.667560	22.047185	2.851812	0.024614	17.756563	0.054823	7.893450
635.687562	22.047185	2.849128	0.024616	17.739855	0.054828	7.886022
635.707564	22.047104	2.849806	0.024615	17.744071	0.054827	7.887897
635.727566	22.047185	2.854911	0.024611	17.775860	0.054818	7.902028
635.747568	22.047185	2.851563	0.024614	17.755016	0.054824	7.892762
635.767570	22.047185	2.849290	0.024616	17.740860	0.054828	7.886469
635.787572	22.047185	2.851519	0.024614	17.754742	0.054824	7.892640
635.807574	22.047104	2.850822	0.024614	17.750403	0.054825	7.890711
635.827576	22.047185	2.847031	0.024617	17.726794	0.054832	7.880216
635.847579	22.047185	2.848756	0.024616	17.737539	0.054829	7.884993
635.867580	22.047185	2.849492	0.024615	17.742116	0.054828	7.887028
635.887582	22.047185	2.852121	0.024613	17.758490	0.054823	7.894306
635.907584	22.047185	2.851974	0.024613	17.757573	0.054823	7.893899
635.927586	22.047104	2.854372	0.024611	17.772504	0.054818	7.900536
635.947588	22.047185	2.844750	0.024619	17.712596	0.054836	7.873905
635.967590	22.047104	2.846636	0.024618	17.724335	0.054832	7.879123
635.987592	22.047185	2.851110	0.024614	17.752194	0.054825	7.891507
636.007594	22.047185	2.851092	0.024614	17.752084	0.054825	7.891459
636.027596	22.047185	2.853056	0.024613	17.764310	0.054821	7.896894
636.047598	22.047185	2.850103	0.024615	17.745922	0.054826	7.888719
636.067600	22.047185	2.852114	0.024613	17.758446	0.054823	7.894287
636.087602	22.047185	2.853025	0.024613	17.764116	0.054821	7.896807
636.107605	22.047185	2.847761	0.024617	17.731341	0.054831	7.882238
636.127606	22.047185	2.850683	0.024614	17.749533	0.054825	7.890324
636.147608	22.047185	2.853057	0.024613	17.764313	0.054821	7.896895
636.167610	22.047185	2.856494	0.024610	17.785716	0.054815	7.906409
636.187613	22.047185	2.852456	0.024613	17.760576	0.054822	7.895234
636.207614	22.047185	2.853910	0.024612	17.769627	0.054820	7.899257
636.227616	22.047185	2.846335	0.024618	17.722463	0.054833	7.878291
636.247618	22.047185	2.855575	0.024610	17.779992	0.054817	7.903865
636.267620	22.047185	2.853009	0.024613	17.764020	0.054821	7.896765
636.287622	22.047185	2.856739	0.024610	17.787241	0.054814	7.907087
636.307624	22.047104	2.851856	0.024613	17.756837	0.054823	7.893571
636.327626	22.047185	2.851544	0.024614	17.754898	0.054824	7.892710
636.347628	22.047185	2.852303	0.024613	17.759623	0.054822	7.894810
636.367630	22.047185	2.851809	0.024614	17.756544	0.054823	7.893441
636.387632	22.047185	2.847393	0.024617	17.729052	0.054831	7.881220
636.407634	22.047185	2.852069	0.024613	17.758167	0.054823	7.894163
636.427636	22.047185	2.851931	0.024613	17.757307	0.054823	7.893781
636.447639	22.047185	2.845454	0.024619	17.716976	0.054835	7.875852
636.467640	22.047185	2.853373	0.024612	17.766281	0.054820	7.897770
636.487642	22.047185	2.857543	0.024609	17.792248	0.054813	7.909313
636.507644	22.047104	2.856098	0.024610	17.783249	0.054815	7.905313
636.527646	22.047185	2.862185	0.024605	17.821152	0.054805	7.922162
636.547648	22.047104	2.851740	0.024614	17.756117	0.054823	7.893251
636.567650	22.047104	2.854926	0.024611	17.775956	0.054817	7.902071
636.587652	22.047185	2.853213	0.024612	17.765290	0.054821	7.897329
636.607654	22.047185	2.849196	0.024616	17.740274	0.054828	7.886209
636.627656	22.047185	2.853501	0.024612	17.767078	0.054820	7.898124
636.647658	22.047185	2.850643	0.024615	17.749283	0.054825	7.890214
636.667660	22.047185	2.857562	0.024609	17.792363	0.054813	7.909364
636.687662	22.047185	2.853610	0.024612	17.767757	0.054820	7.898426
636.707664	22.047185	2.858193	0.024608	17.796297	0.054812	7.911113
636.727666	22.047185	2.852330	0.024613	17.759790	0.054822	7.894884
636.747668	22.047185	2.849820	0.024615	17.744164	0.054827	7.887938
636.767670	22.047104	2.848942	0.024616	17.738694	0.054828	7.885506
636.787673	22.047185	2.856498	0.024610	17.785741	0.054815	7.906420
636.807674	22.047104	2.857117	0.024609	17.789593	0.054814	7.908133
636.827676	22.047185	2.858700	0.024608	17.799454	0.054811	7.912516
636.847678	22.047185	2.857732	0.024609	17.793422	0.054813	7.909835
636.867680	22.047185	2.847444	0.024617	17.729370	0.054831	7.881361
636.887682	22.047185	2.854523	0.024611	17.773443	0.054818	7.900954
636.907684	22.047104	2.854824	0.024611	17.775316	0.054818	7.901786
636.927686	22.047185	2.854291	0.024612	17.772000	0.054819	7.900312
636.947688	22.047104	2.853994	0.024612	17.770152	0.054819	7.899491
636.967690	22.047185	2.854310	0.024611	17.772118	0.054819	7.900365
636.987692	22.047104	2.850418	0.024615	17.747884	0.054826	7.889592
637.007694	22.047185	2.847093	0.024617	17.727182	0.054832	7.880389
637.027696	22.047185	2.846950	0.024618	17.726293	0.054832	7.879993
637.047698	22.047185	2.843523	0.024620	17.704955	0.054838	7.870508
637.067700	22.047185	2.851014	0.024614	17.751597	0.054825	7.891242
637.087702	22.047185	2.851551	0.024614	17.754942	0.054824	7.892729
637.107704	22.047185	2.857969	0.024608	17.794901	0.054812	7.910492
637.127707	22.047185	2.854711	0.024611	17.774618	0.054818	7.901476
637.147708	22.047185	2.856579	0.024610	17.786244	0.054815	7.906644
637.167710	22.047185	2.858754	0.024608	17.799790	0.054811	7.912666
637.187712	22.047185	2.847801	0.024617	17.731590	0.054831	7.882348
637.207714	22.047185	2.849875	0.024615	17.744503	0.054827	7.888089
637.227716	22.047185	2.851902	0.024613	17.757127	0.054823	7.893700
637.247718	22.047104	2.856785	0.024609	17.787531	0.054814	7.907216
637.267720	22.047185	2.854565	0.024611	17.773706	0.054818	7.901070
637.287722	22.047185	2.850003	0.024615	17.745303	0.054827	7.888444
637.307724	22.047185	2.853349	0.024612	17.766134	0.054821	7.897704
637.327726	22.047185	2.852253	0.024613	17.759311	0.054823	7.894671
637.347728	22.047185	2.850629	0.024615	17.749201	0.054825	7.890177
637.367730	22.047104	2.847207	0.024617	17.727894	0.054831	7.880705
637.387733	22.047185	2.849928	0.024615	17.744835	0.054827	7.888236
637.407734	22.047185	2.848541	0.024616	17.736195	0.054829	7.884395
637.427736	22.047185	2.849908	0.024615	17.744712	0.054827	7.888181
637.447738	22.047185	2.844293	0.024620	17.709746	0.054837	7.872638
637.467740	22.047185	2.848512	0.024616	17.736017	0.054829	7.884316
637.487742	22.047185	2.847726	0.024617	17.731125	0.054831	7.882141
637.507744	22.047104	2.848218	0.024616	17.734185	0.054830	7.883502
637.527746	22.047185	2.852140	0.024613	17.758605	0.054823	7.894358
637.547748	22.047104	2.850406	0.024615	17.747811	0.054826	7.889559
637.567750	22.047185	2.851743	0.024614	17.756136	0.054823	7.893260
637.587752	22.047104	2.856397	0.024610	17.785111	0.054815	7.906140
637.607754	22.047185	2.853165	0.024612	17.764987	0.054821	7.897194
637.627756	22.047185	2.851354	0.024614	17.753713	0.054824	7.892183
637.647758	22.047185	2.848760	0.024616	17.737564	0.054829	7.885004
637.667760	22.047185	2.852164	0.024613	17.758758	0.054823	7.894426
637.687762	22.047104	2.850889	0.024614	17.750819	0.054825	7.890896
637.707764	22.047185	2.853015	0.024613	17.764056	0.054821	7.896781
637.727767	22.047104	2.846120	0.024618	17.721124	0.054833	7.877696
637.747768	22.047185	2.854842	0.024611	17.775428	0.054818	7.901836
637.767770	22.047185	2.852355	0.024613	17.759947	0.054822	7.894954
637.787772	22.047185	2.848242	0.024616	17.734336	0.054830	7.883569
637.807774	22.047185	2.852717	0.024613	17.762200	0.054822	7.895955
637.827776	22.047185	2.850124	0.024615	17.746056	0.054826	7.888779
637.847778	22.047185	2.853433	0.024612	17.766657	0.054820	7.897937
637.867780	22.047185	2.849940	0.024615	17.744906	0.054827	7.888268
637.887782	22.047104	2.846046	0.024618	17.720664	0.054834	7.877491
637.907784	22.047185	2.846639	0.024618	17.724354	0.054833	7.879132
637.927786	22.047185	2.849367	0.024616	17.741341	0.054828	7.886683
637.947788	22.047185	2.850462	0.024615	17.748155	0.054826	7.889712
637.967790	22.047185	2.848295	0.024616	17.734664	0.054830	7.883715
637.987792	22.047185	2.860335	0.024607	17.809632	0.054808	7.917041
638.007794	22.047185	2.855924	0.024610	17.782168	0.054816	7.904832
638.027796	22.047185	2.854096	0.024612	17.770785	0.054819	7.899772
638.047798	22.047185	2.850733	0.024614	17.749845	0.054825	7.890463
638.067801	22.047185	2.849824	0.024615	17.744186	0.054827	7.887948
638.087802	22.047185	2.845110	0.024619	17.714836	0.054835	7.874900
638.107804	22.047185	2.852619	0.024613	17.761592	0.054822	7.895685
638.127806	22.047185	2.853898	0.024612	17.769550	0.054820	7.899223
638.147808	22.047185	2.853731	0.024612	17.768515	0.054820	7.898763
638.167810	22.047185	2.853888	0.024612	17.769493	0.054820	7.899197
638.187812	22.047185	2.851667	0.024614	17.755662	0.054824	7.893049
638.207814	22.047185	2.858100	0.024608	17.795714	0.054812	7.910854
638.227816	22.047185	2.848547	0.024616	17.736236	0.054829	7.884414
638.247818	22.047185	2.857567	0.024609	17.792399	0.054813	7.909380
638.267820	22.047185	2.851686	0.024614	17.755780	0.054824	7.893102
638.287822	22.047185	2.851691	0.024614	17.755810	0.054824	7.893115
638.307824	22.047104	2.847157	0.024617	17.727582	0.054832	7.880567
638.327827	22.047185	2.855033	0.024611	17.776619	0.054817	7.902365
638.347828	22.047185	2.850364	0.024615	17.747548	0.054826	7.889442
638.367830	22.047104	2.858003	0.024608	17.795109	0.054812	7.910585
638.387832	22.047185	2.850130	0.024615	17.746094	0.054826	7.888796
638.407835	22.047185	2.851826	0.024614	17.756653	0.054823	7.893490
638.427836	22.047185	2.850227	0.024615	17.746694	0.054826	7.889062
638.447838	22.047185	2.841911	0.024622	17.694916	0.054841	7.866046
638.467840	22.047185	2.846614	0.024618	17.724198	0.054833	7.879062
638.487842	22.047185	2.851397	0.024614	17.753978	0.054824	7.892301
638.507844	22.047185	2.846373	0.024618	17.722698	0.054833	7.878396
638.527846	22.047185	2.852425	0.024613	17.760379	0.054822	7.895146
638.547848	22.047185	2.853229	0.024612	17.765386	0.054821	7.897372
638.567850	22.047185	2.849323	0.024616	17.741065	0.054828	7.886560
638.587852	22.047185	2.847286	0.024617	17.728381	0.054832	7.880922
638.607854	22.047185	2.851879	0.024613	17.756979	0.054823	7.893635
638.627856	22.047104	2.851403	0.024614	17.754017	0.054824	7.892318
638.647858	22.047185	2.851203	0.024614	17.752771	0.054824	7.891764
638.667861	22.047185	2.850966	0.024614	17.751296	0.054825	7.891108
638.687862	22.047185	2.846983	0.024617	17.726495	0.054832	7.880083
638.707864	22.047185	2.848631	0.024616	17.736756	0.054829	7.884645
638.727866	22.047185	2.849599	0.024615	17.742784	0.054827	7.887325
638.747868	22.047185	2.852960	0.024613	17.763711	0.054821	7.896627
638.767870	22.047185	2.848538	0.024616	17.736178	0.054829	7.884388
638.787872	22.047185	2.848962	0.024616	17.738820	0.054828	7.885562
638.807874	22.047185	2.848588	0.024616	17.736488	0.054829	7.884525
638.827876	22.047185	2.849853	0.024615	17.744369	0.054827	7.888029
638.847878	22.047185	2.846707	0.024618	17.724776	0.054833	7.879319
638.867880	22.047185	2.847813	0.024617	17.731667	0.054831	7.882382
638.887882	22.047185	2.844373	0.024620	17.710245	0.054837	7.872859
638.907884	22.047185	2.844905	0.024619	17.713560	0.054836	7.874333
638.927886	22.047104	2.852878	0.024613	17.763199	0.054821	7.896400
638.947888	22.047185	2.849763	0.024615	17.743808	0.054827	7.887780
638.967890	22.047185	2.853230	0.024612	17.765392	0.054821	7.897374
638.987892	22.047185	2.848019	0.024617	17.732945	0.054830	7.882951
639.007895	22.047185	2.848889	0.024616	17.738366	0.054829	7.885360
639.027896	22.047185	2.849622	0.024615	17.742927	0.054827	7.887388
639.047898	22.047185	2.845658	0.024619	17.718249	0.054834	7.876418
639.067900	22.047104	2.845346	0.024619	17.716306	0.054835	7.875554
639.087902	22.047185	2.844259	0.024620	17.709535	0.054837	7.872544
639.107904	22.047185	2.848825	0.024616	17.737963	0.054829	7.885181
639.127906	22.047185	2.841309	0.024622	17.691169	0.054842	7.864380
639.147908	22.047104	2.843678	0.024620	17.705919	0.054838	7.870937
639.167910	22.047185	2.843738	0.024620	17.706294	0.054838	7.871103
639.187912	22.047185	2.844119	0.024620	17.708662	0.054837	7.872156
639.207914	22.047185	2.842983	0.024621	17.701594	0.054839	7.869014
639.227916	22.047185	2.840178	0.024623	17.684125	0.054844	7.861248
639.247918	22.047185	2.843376	0.024620	17.704038	0.054839	7.870101
639.267920	22.047185	2.851882	0.024613	17.757001	0.054823	7.893644
639.287922	22.047185	2.846312	0.024618	17.722318	0.054833	7.878226
639.307924	22.047185	2.852623	0.024613	17.761616	0.054822	7.895696
639.327926	22.047185	2.844035	0.024620	17.708142	0.054837	7.871925
639.347929	22.047185	2.844926	0.024619	17.713691	0.054836	7.874392
639.367930	22.047185	2.843169	0.024621	17.702752	0.054839	7.869529
639.387932	22.047185	2.844728	0.024619	17.712457	0.054836	7.873843
639.407934	22.047185	2.846457	0.024618	17.723224	0.054833	7.878629
639.427936	22.047185	2.849062	0.024616	17.739442	0.054828	7.885839
639.447938	22.047185	2.848117	0.024617	17.733556	0.054830	7.883222
639.467940	22.047185	2.843508	0.024620	17.704860	0.054838	7.870466
639.487942	22.047185	2.847741	0.024617	17.731215	0.054831	7.882182
639.507944	22.047185	2.850353	0.024615	17.747479	0.054826	7.889412
639.527946	22.047104	2.850232	0.024615	17.746724	0.054826	7.889076
639.547948	22.047185	2.847079	0.024617	17.727098	0.054832	7.880351
639.567950	22.047185	2.851265	0.024614	17.753157	0.054824	7.891936
639.587952	22.047185	2.845390	0.024619	17.716577	0.054835	7.875674
639.607955	22.047185	2.849143	0.024616	17.739948	0.054828	7.886064
639.627956	22.047185	2.846707	0.024618	17.724781	0.054833	7.879322
639.647958	22.047185	2.852983	0.024613	17.763856	0.054821	7.896692
639.667960	22.047104	2.850928	0.024614	17.751063	0.054825	7.891005
639.687963	22.047185	2.851829	0.024614	17.756670	0.054823	7.893497
639.707964	22.047185	2.853094	0.024612	17.764546	0.054821	7.896998
639.727966	22.047185	2.853086	0.024612	17.764499	0.054821	7.896978
639.747968	22.047185	2.849897	0.024615	17.744638	0.054827	7.888148
639.767970	22.047185	2.856550	0.024610	17.786066	0.054815	7.906565
639.787972	22.047185	2.855996	0.024610	17.782614	0.054816	7.905030
639.807974	22.047185	2.855831	0.024610	17.781588	0.054816	7.904574
639.827976	22.047185	2.851784	0.024614	17.756390	0.054823	7.893373
639.847978	22.047185	2.845807	0.024618	17.719175	0.054834	7.876829
639.867980	22.047185	2.846168	0.024618	17.721422	0.054834	7.877828
639.887982	22.047185	2.846321	0.024618	17.722375	0.054833	7.878252
639.907984	22.047185	2.842848	0.024621	17.700748	0.054840	7.868638
639.927986	22.047185	2.845583	0.024619	17.717779	0.054835	7.876209
639.947989	22.047185	2.847035	0.024617	17.726821	0.054832	7.880228
639.967990	22.047185	2.844506	0.024620	17.711077	0.054837	7.873229
639.987992	22.047185	2.846670	0.024618	17.724549	0.054833	7.879218
640.007994	22.047185	2.844994	0.024619	17.714110	0.054836	7.874578
640.027996	22.047185	2.847080	0.024617	17.727103	0.054832	7.880354
640.047998	22.047185	2.850786	0.024614	17.750176	0.054825	7.890610
640.068000	22.047185	2.844905	0.024619	17.713560	0.054836	7.874333
640.088002	22.047185	2.847014	0.024617	17.726690	0.054832	7.880170
640.108004	22.047185	2.848541	0.024616	17.736195	0.054829	7.884395
640.128006	22.047185	2.850130	0.024615	17.746094	0.054826	7.888796
640.148008	22.047185	2.847443	0.024617	17.729362	0.054831	7.881358
640.168010	22.047185	2.845955	0.024618	17.720095	0.054834	7.877238
640.188012	22.047185	2.846912	0.024618	17.726054	0.054832	7.879888
640.208014	22.047185	2.843679	0.024620	17.705927	0.054838	7.870940
640.228016	22.047185	2.848496	0.024616	17.735918	0.054829	7.884272
640.248018	22.047185	2.846649	0.024618	17.724420	0.054833	7.879161
640.268020	22.047185	2.842764	0.024621	17.700230	0.054840	7.868408
640.288023	22.047185	2.843804	0.024620	17.706702	0.054838	7.871285
640.308024	22.047185	2.841932	0.024622	17.695048	0.054841	7.866104
640.328026	22.047185	2.841538	0.024622	17.692592	0.054842	7.865012
640.348028	22.047185	2.840112	0.024623	17.683717	0.054844	7.861067
640.368030	22.047185	2.846716	0.024618	17.724836	0.054833	7.879346
640.388032	22.047185	2.843375	0.024620	17.704033	0.054839	7.870098
640.408034	22.047185	2.851224	0.024614	17.752903	0.054824	7.891823
640.428036	22.047185	2.840968	0.024622	17.689047	0.054843	7.863436
640.448038	22.047185	2.842815	0.024621	17.700548	0.054840	7.868549
640.468040	22.047185	2.844782	0.024619	17.712791	0.054836	7.873991
640.488042	22.047185	2.848768	0.024616	17.737610	0.054829	7.885024
640.508044	22.047185	2.845875	0.024618	17.719596	0.054834	7.877017
640.528046	22.047185	2.842583	0.024621	17.699102	0.054840	7.867906
640.548048	22.047185	2.849692	0.024615	17.743365	0.054827	7.887583
640.568050	22.047185	2.846281	0.024618	17.722129	0.054833	7.878142
640.588052	22.047185	2.846872	0.024618	17.725803	0.054832	7.879776
640.608054	22.047185	2.847127	0.024617	17.727396	0.054832	7.880484
640.628057	22.047185	2.846469	0.024618	17.723295	0.054833	7.878661
640.648058	22.047185	2.836495	0.024626	17.661197	0.054851	7.851056
640.668060	22.047104	2.845195	0.024619	17.715361	0.054835	7.875134
640.688062	22.047185	2.852337	0.024613	17.759834	0.054822	7.894904
640.708064	22.047104	2.845300	0.024619	17.716016	0.054835	7.875425
640.728066	22.047185	2.844956	0.024619	17.713877	0.054836	7.874474
640.748068	22.047185	2.841003	0.024622	17.689266	0.054843	7.863534
640.768070	22.047185	2.844943	0.024619	17.713798	0.054836	7.874439
640.788072	22.047185	2.849087	0.024616	17.739598	0.054828	7.885908
640.808074	22.047185	2.849676	0.024615	17.743266	0.054827	7.887539
640.828076	22.047185	2.837544	0.024625	17.667723	0.054849	7.853957
640.848078	22.047185	2.844075	0.024620	17.708388	0.054837	7.872034
640.868080	22.047185	2.844210	0.024620	17.709229	0.054837	7.872408
640.888083	22.047185	2.843059	0.024621	17.702062	0.054839	7.869222
640.908084	22.047185	2.847035	0.024617	17.726818	0.054832	7.880227
640.928086	22.047104	2.845906	0.024618	17.719791	0.054834	7.877103
640.948088	22.047185	2.842454	0.024621	17.698300	0.054840	7.867550
640.968090	22.047104	2.843824	0.024620	17.706831	0.054838	7.871342
640.988092	22.047185	2.850997	0.024614	17.751493	0.054825	7.891196
641.008094	22.047185	2.848692	0.024616	17.737139	0.054829	7.884815
641.028096	22.047185	2.845299	0.024619	17.716010	0.054835	7.875422
641.048098	22.047185	2.850044	0.024615	17.745557	0.054827	7.888557
641.068100	22.047185	2.851272	0.024614	17.753204	0.054824	7.891956
641.088102	22.047185	2.844978	0.024619	17.714014	0.054836	7.874535
641.108104	22.047185	2.852678	0.024613	17.761959	0.054822	7.895848
641.128106	22.047185	2.853858	0.024612	17.769307	0.054820	7.899115
641.148108	22.047104	2.844517	0.024619	17.711145	0.054836	7.873260
641.168110	22.047185	2.842175	0.024621	17.696562	0.054841	7.866777
641.188112	22.047185	2.850215	0.024615	17.746620	0.054826	7.889030
641.208114	22.047185	2.845895	0.024618	17.719725	0.054834	7.877074
641.228117	22.047185	2.844126	0.024620	17.708706	0.054837	7.872176
641.248118	22.047185	2.844397	0.024620	17.710398	0.054837	7.872928
641.268120	22.047185	2.850508	0.024615	17.748446	0.054826	7.889841
641.288122	22.047185	2.846067	0.024618	17.720795	0.054834	7.877550
641.308124	22.047185	2.844576	0.024619	17.711512	0.054836	7.873423
641.328126	22.047185	2.851335	0.024614	17.753592	0.054824	7.892129
641.348128	22.047185	2.847488	0.024617	17.729641	0.054831	7.881482
641.368130	22.047185	2.847613	0.024617	17.730418	0.054831	7.881827
641.388132	22.047185	2.854983	0.024611	17.776309	0.054818	7.902228
641.408134	22.047185	2.850568	0.024615	17.748821	0.054826	7.890008
641.428136	22.047185	2.846975	0.024618	17.726446	0.054832	7.880062
641.448138	22.047185	2.852847	0.024613	17.763007	0.054821	7.896314
641.468140	22.047185	2.846882	0.024618	17.725871	0.054832	7.879806
641.488142	22.047104	2.842530	0.024621	17.698768	0.054840	7.867758
641.508144	22.047185	2.846013	0.024618	17.720459	0.054834	7.877400
641.528146	22.047185	2.850677	0.024614	17.749494	0.054825	7.890307
641.548148	22.047185	2.851869	0.024613	17.756921	0.054823	7.893609
641.568151	22.047185	2.846129	0.024618	17.721179	0.054834	7.877720
641.588152	22.047185	2.848638	0.024616	17.736800	0.054829	7.884664
641.608154	22.047185	2.853613	0.024612	17.767779	0.054820	7.898436
641.628156	22.047185	2.845054	0.024619	17.714488	0.054836	7.874746
641.648158	22.047185	2.845824	0.024618	17.719279	0.054834	7.876876
641.668160	22.047185	2.845348	0.024619	17.716319	0.054835	7.875560
641.688162	22.047185	2.846607	0.024618	17.724155	0.054833	7.879043
641.708164	22.047185	2.841933	0.024622	17.695056	0.054841	7.866108
641.728166	22.047185	2.845515	0.024619	17.717357	0.054835	7.876021
641.748168	22.047185	2.843114	0.024621	17.702407	0.054839	7.869375
641.768170	22.047185	2.844909	0.024619	17.713584	0.054836	7.874344
641.788172	22.047185	2.844180	0.024620	17.709043	0.054837	7.872325
641.808174	22.047185	2.841466	0.024622	17.692143	0.054842	7.864813
641.828176	22.047185	2.851005	0.024614	17.751539	0.054825	7.891216
641.848178	22.047185	2.854205	0.024612	17.771467	0.054819	7.900075
641.868180	22.047185	2.844791	0.024619	17.712848	0.054836	7.874017
641.888182	22.047185	2.843339	0.024620	17.703806	0.054839	7.869997
641.908185	22.047185	2.844978	0.024619	17.714012	0.054836	7.874534
641.928186	22.047185	2.846055	0.024618	17.720716	0.054834	7.877514
641.948188	22.047185	2.846004	0.024618	17.720398	0.054834	7.877373
641.968190	22.047104	2.843515	0.024620	17.704901	0.054838	7.870484
641.988192	22.047185	2.844554	0.024619	17.711372	0.054836	7.873361
642.008194	22.047185	2.849117	0.024616	17.739784	0.054828	7.885991
642.028196	22.047185	2.844756	0.024619	17.712632	0.054836	7.873921
642.048198	22.047185	2.843561	0.024620	17.705191	0.054838	7.870613
642.068200	22.047185	2.837224	0.024625	17.665730	0.054850	7.853071
642.088202	22.047185	2.845746	0.024619	17.718794	0.054834	7.876660
642.108204	22.047185	2.837623	0.024625	17.668216	0.054849	7.854176
642.128206	22.047185	2.839451	0.024624	17.679602	0.054846	7.859238
642.148208	22.047185	2.838897	0.024624	17.676147	0.054847	7.857702
642.168211	22.047185	2.841703	0.024622	17.693622	0.054842	7.865470
642.188212	22.047185	2.840854	0.024623	17.688338	0.054843	7.863121
642.208214	22.047185	2.848453	0.024616	17.735653	0.054829	7.884154
642.228216	22.047185	2.845070	0.024619	17.714586	0.054836	7.874790
642.248218	22.047185	2.837695	0.024625	17.668665	0.054849	7.854376
642.268220	22.047185	2.841811	0.024622	17.694295	0.054841	7.865769
642.288222	22.047185	2.842819	0.024621	17.700567	0.054840	7.868557
642.308224	22.047185	2.847423	0.024617	17.729236	0.054831	7.881302
642.328226	22.047185	2.843466	0.024620	17.704597	0.054838	7.870349
642.348228	22.047185	2.843449	0.024620	17.704493	0.054838	7.870303
642.368230	22.047185	2.848150	0.024617	17.733761	0.054830	7.883313
642.388232	22.047185	2.845551	0.024619	17.717581	0.054835	7.876121
642.408234	22.047185	2.841624	0.024622	17.693132	0.054842	7.865252
642.428236	22.047104	2.840768	0.024622	17.687799	0.054843	7.862881
642.448238	22.047185	2.840211	0.024623	17.684330	0.054844	7.861339
642.468240	22.047185	2.843989	0.024620	17.707855	0.054837	7.871797
642.488242	22.047185	2.844895	0.024619	17.713494	0.054836	7.874304
642.508245	22.047185	2.844903	0.024619	17.713543	0.054836	7.874326
642.528246	22.047185	2.845605	0.024619	17.717915	0.054835	7.876269
642.548248	22.047104	2.845119	0.024619	17.714890	0.054835	7.874925
642.568250	22.047185	2.840887	0.024622	17.688538	0.054843	7.863210
642.588252	22.047185	2.843281	0.024621	17.703450	0.054839	7.869839
642.608254	22.047185	2.836501	0.024626	17.661232	0.054851	7.851072
642.628256	22.047185	2.844447	0.024620	17.710707	0.054837	7.873065
642.648258	22.047185	2.843918	0.024620	17.707414	0.054838	7.871601
642.668260	22.047185	2.843821	0.024620	17.706812	0.054838	7.871333
642.688262	22.047185	2.838350	0.024625	17.672744	0.054848	7.856189
642.708264	22.047185	2.848046	0.024617	17.733118	0.054830	7.883027
642.728266	22.047185	2.842303	0.024621	17.697358	0.054841	7.867131
642.748268	22.047185	2.841710	0.024622	17.693663	0.054842	7.865488
642.768270	22.047185	2.844212	0.024620	17.709245	0.054837	7.872415
642.788272	22.047185	2.845103	0.024619	17.714789	0.054835	7.874880
642.808274	22.047185	2.842093	0.024622	17.696047	0.054841	7.866548
642.828276	22.047185	2.843610	0.024620	17.705497	0.054838	7.870749
642.848279	22.047104	2.847484	0.024617	17.729616	0.054831	7.881471
642.868280	22.047185	2.847304	0.024617	17.728494	0.054831	7.880972
642.888282	22.047185	2.845932	0.024618	17.719955	0.054834	7.877176
642.908284	22.047185	2.839280	0.024624	17.678537	0.054846	7.858764
642.927286	22.047185	2.844036	0.024620	17.708150	0.054837	7.871928
642.947288	22.047185	2.846546	0.024618	17.723777	0.054833	7.878875
642.967290	22.047185	2.842355	0.024621	17.697681	0.054840	7.867275
642.987292	22.047185	2.844991	0.024619	17.714096	0.054836	7.874572
643.007294	22.047104	2.847072	0.024617	17.727051	0.054832	7.880331
643.027296	22.047185	2.841821	0.024622	17.694355	0.054841	7.865796
643.047298	22.047185	2.848254	0.024616	17.734410	0.054830	7.883602
643.067300	22.047185	2.849634	0.024615	17.743000	0.054827	7.887421
643.087302	22.047185	2.846247	0.024618	17.721915	0.054833	7.878047
643.107304	22.047185	2.842821	0.024621	17.700581	0.054840	7.868564
643.127306	22.047185	2.839663	0.024623	17.680919	0.054845	7.859823
643.147308	22.047185	2.843254	0.024621	17.703280	0.054839	7.869763
643.167310	22.047185	2.842734	0.024621	17.700041	0.054840	7.868324
643.187312	22.047104	2.838578	0.024624	17.674162	0.054847	7.856820
643.207314	22.047185	2.849711	0.024615	17.743485	0.054827	7.887636
643.227316	22.047185	2.841218	0.024622	17.690602	0.054842	7.864128
643.247318	22.047185	2.841776	0.024622	17.694073	0.054841	7.865671
643.267320	22.047185	2.848121	0.024617	17.733583	0.054830	7.883234
643.287322	22.047185	2.841951	0.024622	17.695166	0.054841	7.866156
643.307324	22.047104	2.845421	0.024619	17.716768	0.054835	7.875760
643.327326	22.047185	2.841262	0.024622	17.690878	0.054842	7.864251
643.347328	22.047185	2.848545	0.024616	17.736225	0.054829	7.884409
643.367330	22.047185	2.843755	0.024620	17.706401	0.054838	7.871151
643.387332	22.047185	2.847559	0.024617	17.730084	0.054831	7.881679
643.407334	22.047104	2.838533	0.024624	17.673883	0.054847	7.856695
643.427336	22.047185	2.847138	0.024617	17.727464	0.054832	7.880514
643.447338	22.047104	2.839889	0.024623	17.682326	0.054845	7.860449
643.467340	22.047185	2.844607	0.024619	17.711704	0.054836	7.873508
643.487342	22.047185	2.844236	0.024620	17.709390	0.054837	7.872480
643.507344	22.047185	2.843505	0.024620	17.704840	0.054838	7.870457
643.527346	22.047185	2.841259	0.024622	17.690859	0.054842	7.864242
643.547348	22.047185	2.842915	0.024621	17.701169	0.054839	7.868825
643.567350	22.047185	2.842757	0.024621	17.700181	0.054840	7.868386
643.587352	22.047185	2.837990	0.024625	17.670505	0.054848	7.855194
643.607354	22.047185	2.846734	0.024618	17.724948	0.054832	7.879396
643.627356	22.047185	2.847953	0.024617	17.732534	0.054830	7.882768
643.647358	22.047185	2.844513	0.024620	17.711121	0.054837	7.873249
643.667360	22.047104	2.843948	0.024620	17.707600	0.054837	7.871684
643.687362	22.047185	2.844354	0.024620	17.710127	0.054837	7.872807
643.707364	22.047185	2.847730	0.024617	17.731149	0.054831	7.882152
643.727366	22.047185	2.852878	0.024613	17.763204	0.054821	7.896402
643.747368	22.047185	2.846046	0.024618	17.720664	0.054834	7.877491
643.767370	22.047185	2.846678	0.024618	17.724601	0.054833	7.879241
643.787372	22.047185	2.846310	0.024618	17.722309	0.054833	7.878223
643.807374	22.047185	2.845783	0.024618	17.719024	0.054834	7.876762
643.827376	22.047185	2.851464	0.024614	17.754397	0.054824	7.892487
643.847378	22.047185	2.846044	0.024618	17.720653	0.054834	7.877486
643.867380	22.047185	2.850248	0.024615	17.746825	0.054826	7.889121
643.887382	22.047104	2.844961	0.024619	17.713908	0.054835	7.874488
643.907384	22.047185	2.851164	0.024614	17.752528	0.054824	7.891656
643.927386	22.047185	2.847766	0.024617	17.731371	0.054831	7.882251
643.947388	22.047185	2.857604	0.024609	17.792629	0.054813	7.909482
643.967390	22.047185	2.845616	0.024619	17.717984	0.054835	7.876300
643.987392	22.047185	2.847632	0.024617	17.730536	0.054831	7.881880
644.007394	22.047104	2.849331	0.024615	17.741117	0.054828	7.886583
644.027396	22.047185	2.849817	0.024615	17.744145	0.054827	7.887929
644.047398	22.047185	2.840625	0.024623	17.686909	0.054844	7.862486
644.067400	22.047185	2.846087	0.024618	17.720916	0.054834	7.877603
644.087402	22.047185	2.841495	0.024622	17.692327	0.054842	7.864894
644.107404	22.047185	2.844844	0.024619	17.713179	0.054836	7.874164
644.127406	22.047185	2.846817	0.024618	17.725463	0.054832	7.879625
644.147408	22.047185	2.844893	0.024619	17.713483	0.054836	7.874299
644.167410	22.047185	2.837359	0.024625	17.666574	0.054849	7.853446
644.187412	22.047185	2.842614	0.024621	17.699297	0.054840	7.867993
644.207414	22.047185	2.845333	0.024619	17.716224	0.054835	7.875517
644.227416	22.047185	2.841188	0.024622	17.690416	0.054843	7.864045
644.247418	22.047185	2.843185	0.024621	17.702847	0.054839	7.869571
644.267420	22.047185	2.847755	0.024617	17.731303	0.054831	7.882221
644.287422	22.047185	2.844191	0.024620	17.709111	0.054837	7.872356
644.307424	22.047104	2.848264	0.024616	17.734470	0.054830	7.883629
644.327426	22.047185	2.839899	0.024623	17.682392	0.054845	7.860478
644.347428	22.047104	2.846621	0.024618	17.724245	0.054832	7.879083
644.367430	22.047185	2.840746	0.024623	17.687662	0.054843	7.862821
644.387432	22.047185	2.845930	0.024618	17.719939	0.054834	7.877169
644.407434	22.047185	2.848568	0.024616	17.736367	0.054829	7.884472
644.427436	22.047185	2.843922	0.024620	17.707436	0.054838	7.871611
644.447438	22.047185	2.848278	0.024616	17.734563	0.054830	7.883670
644.467440	22.047185	2.846605	0.024618	17.724144	0.054833	7.879038
644.487442	22.047185	2.843228	0.024621	17.703118	0.054839	7.869692
644.507444	22.047185	2.847341	0.024617	17.728724	0.054831	7.881074
644.527446	22.047185	2.852102	0.024613	17.758367	0.054823	7.894252
644.547448	22.047185	2.844968	0.024619	17.713951	0.054836	7.874507
644.567450	22.047185	2.845780	0.024618	17.719005	0.054834	7.876754
644.587452	22.047185	2.851546	0.024614	17.754909	0.054824	7.892715
644.607454	22.047185	2.841660	0.024622	17.693356	0.054842	7.865352
644.627456	22.047185	2.840420	0.024623	17.685633	0.054844	7.861919
644.647458	22.047185	2.844150	0.024620	17.708857	0.054837	7.872242
644.667460	22.047185	2.839341	0.024624	17.678915	0.054846	7.858932
644.687462	22.047185	2.833620	0.024628	17.643293	0.054856	7.843097
644.707464	22.047185	2.840672	0.024623	17.687199	0.054843	7.862615
644.727466	22.047185	2.837345	0.024625	17.666486	0.054849	7.853407
644.747468	22.047185	2.835343	0.024627	17.654019	0.054853	7.847865
644.767470	22.047185	2.838193	0.024625	17.671770	0.054848	7.855756
644.787472	22.047185	2.841836	0.024622	17.694448	0.054841	7.865837
644.807474	22.047185	2.842435	0.024621	17.698180	0.054840	7.867496
644.827476	22.047185	2.846121	0.024618	17.721129	0.054834	7.877698
644.847478	22.047185	2.844217	0.024620	17.709273	0.054837	7.872427
644.867480	22.047185	2.849379	0.024616	17.741415	0.054828	7.886716
644.887482	22.047185	2.839458	0.024624	17.679646	0.054846	7.859257
644.907484	22.047185	2.839896	0.024623	17.682373	0.054845	7.860469
644.927486	22.047185	2.837932	0.024625	17.670141	0.054848	7.855032
644.947488	22.047185	2.841417	0.024622	17.691842	0.054842	7.864679
644.967490	22.047185	2.840525	0.024623	17.686287	0.054844	7.862210
644.987492	22.047185	2.840885	0.024622	17.688527	0.054843	7.863205
645.007494	22.047104	2.836950	0.024626	17.664028	0.054850	7.852314
645.027496	22.047104	2.841382	0.024622	17.691623	0.054842	7.864582
645.047498	22.047185	2.842459	0.024621	17.698330	0.054840	7.867563
645.067500	22.047185	2.843549	0.024620	17.705114	0.054838	7.870579
645.087502	22.047185	2.838037	0.024625	17.670795	0.054848	7.855323
645.107504	22.047185	2.843344	0.024620	17.703841	0.054839	7.870013
645.127506	22.047185	2.841292	0.024622	17.691062	0.054842	7.864332
645.147508	22.047185	2.838035	0.024625	17.670781	0.054848	7.855317
645.167510	22.047185	2.842004	0.024622	17.695497	0.054841	7.866304
645.187512	22.047185	2.843677	0.024620	17.705911	0.054838	7.870933
645.207514	22.047185	2.843457	0.024620	17.704542	0.054838	7.870324
645.227516	22.047185	2.842805	0.024621	17.700485	0.054840	7.868521
645.247518	22.047185	2.837129	0.024626	17.665139	0.054850	7.852808
645.267520	22.047185	2.840945	0.024622	17.688902	0.054843	7.863372
645.287522	22.047185	2.842312	0.024621	17.697413	0.054840	7.867155
645.307524	22.047104	2.833885	0.024628	17.644941	0.054856	7.843829
645.327526	22.047185	2.841102	0.024622	17.689882	0.054843	7.863808
645.347528	22.047185	2.833467	0.024629	17.642343	0.054856	7.842675
645.367530	22.047185	2.839687	0.024623	17.681067	0.054845	7.859889
645.387532	22.047185	2.836416	0.024626	17.660701	0.054851	7.850836
645.407534	22.047185	2.845809	0.024618	17.719186	0.054834	7.876834
645.427536	22.047185	2.843278	0.024621	17.703428	0.054839	7.869829
645.447538	22.047104	2.844860	0.024619	17.713278	0.054836	7.874208
645.467540	22.047185	2.842317	0.024621	17.697446	0.054840	7.867170
645.487542	22.047104	2.847161	0.024617	17.727607	0.054832	7.880578
645.507544	22.047185	2.849861	0.024615	17.744416	0.054827	7.888050
645.527546	22.047104	2.844228	0.024620	17.709344	0.054837	7.872459
645.547548	22.047185	2.842055	0.024622	17.695812	0.054841	7.866444
645.567550	22.047185	2.853042	0.024613	17.764220	0.054821	7.896854
645.587552	22.047185	2.851905	0.024613	17.757146	0.054823	7.893709
645.607554	22.047185	2.846302	0.024618	17.722255	0.054833	7.878198
645.627556	22.047185	2.852974	0.024613	17.763801	0.054821	7.896667
645.647558	22.047185	2.840482	0.024623	17.686022	0.054844	7.862092
645.667560	22.047185	2.842408	0.024621	17.698010	0.054840	7.867421
645.687562	22.047185	2.840552	0.024623	17.686457	0.054844	7.862285
645.707564	22.047185	2.842412	0.024621	17.698037	0.054840	7.867433
645.727566	22.047185	2.836663	0.024626	17.662240	0.054851	7.851520
645.747568	22.047185	2.841838	0.024622	17.694462	0.054841	7.865844
645.767570	22.047185	2.838137	0.024625	17.671416	0.054848	7.855599
645.787572	22.047185	2.842238	0.024621	17.696951	0.054841	7.866950
645.807574	22.047185	2.834411	0.024628	17.648220	0.054855	7.845287
645.827576	22.047104	2.844462	0.024619	17.710798	0.054836	7.873105
645.847578	22.047185	2.846124	0.024618	17.721146	0.054834	7.877706
645.867580	22.047185	2.840063	0.024623	17.683413	0.054845	7.860932
645.887582	22.047185	2.842527	0.024621	17.698755	0.054840	7.867752
645.907584	22.047185	2.835367	0.024627	17.654172	0.054853	7.847933
645.927586	22.047185	2.840672	0.024623	17.687199	0.054843	7.862615
645.947588	22.047104	2.844683	0.024619	17.712177	0.054836	7.873719
645.967590	22.047185	2.847808	0.024617	17.731637	0.054831	7.882369
645.987592	22.047185	2.842391	0.024621	17.697903	0.054840	7.867373
646.007594	22.047185	2.845096	0.024619	17.714745	0.054835	7.874860
646.027596	22.047185	2.850556	0.024615	17.748744	0.054826	7.889974
646.047598	22.047185	2.841676	0.024622	17.693452	0.054842	7.865394
646.067600	22.047104	2.841340	0.024622	17.691360	0.054842	7.864465
646.087602	22.047185	2.841951	0.024622	17.695168	0.054841	7.866158
646.107604	22.047104	2.844726	0.024619	17.712443	0.054836	7.873837
646.127606	22.047185	2.851709	0.024614	17.755922	0.054824	7.893165
646.147608	22.047185	2.843216	0.024621	17.703042	0.054839	7.869658
646.167610	22.047185	2.845445	0.024619	17.716922	0.054835	7.875828
646.187612	22.047185	2.842773	0.024621	17.700282	0.054840	7.868431
646.207614	22.047104	2.846667	0.024618	17.724532	0.054832	7.879211
646.227616	22.047185	2.842050	0.024622	17.695782	0.054841	7.866430
646.247618	22.047185	2.841260	0.024622	17.690862	0.054842	7.864243
646.267620	22.047185	2.843004	0.024621	17.701722	0.054839	7.869071
646.287622	22.047185	2.844593	0.024619	17.711613	0.054836	7.873468
646.307624	22.047185	2.841521	0.024622	17.692485	0.054842	7.864965
646.327626	22.047104	2.843669	0.024620	17.705862	0.054838	7.870911
646.347628	22.047185	2.842170	0.024621	17.696529	0.054841	7.866762
646.367630	22.047185	2.844303	0.024620	17.709809	0.054837	7.872666
646.387632	22.047185	2.847891	0.024617	17.732148	0.054830	7.882597
646.407634	22.047185	2.838259	0.024625	17.672178	0.054848	7.855937
646.427636	22.047185	2.836677	0.024626	17.662325	0.054851	7.851557
646.447638	22.047104	2.845040	0.024619	17.714398	0.054835	7.874706
646.467640	22.047185	2.835844	0.024627	17.657140	0.054852	7.849252
646.487642	22.047185	2.833939	0.024628	17.645280	0.054856	7.843980
646.507644	22.047185	2.832936	0.024629	17.639036	0.054857	7.841204
646.527646	22.047104	2.832809	0.024629	17.638244	0.054857	7.840853
646.547648	22.047104	2.837267	0.024625	17.665999	0.054849	7.853191
646.567650	22.047185	2.832562	0.024629	17.636709	0.054858	7.840170
646.587652	22.047104	2.835115	0.024627	17.652601	0.054853	7.847235
646.607654	22.047185	2.833873	0.024628	17.644867	0.054856	7.843797
646.627656	22.047185	2.833221	0.024629	17.640807	0.054857	7.841992
646.647658	22.047185	2.836305	0.024626	17.660009	0.054851	7.850528
646.667660	22.047185	2.840406	0.024623	17.685548	0.054844	7.861881
646.687662	22.047185	2.836262	0.024626	17.659746	0.054851	7.850411
646.707664	22.047185	2.840095	0.024623	17.683607	0.054845	7.861018
646.727666	22.047185	2.838924	0.024624	17.676317	0.054847	7.857777
646.747668	22.047185	2.838537	0.024624	17.673908	0.054847	7.856706
646.767670	22.047185	2.832329	0.024630	17.635255	0.054859	7.839524
646.787672	22.047185	2.836247	0.024626	17.659650	0.054851	7.850368
646.807674	22.047185	2.833511	0.024629	17.642614	0.054856	7.842795
646.827676	22.047185	2.833354	0.024629	17.641639	0.054857	7.842362
646.847678	22.047104	2.834056	0.024628	17.646008	0.054855	7.844304
646.867680	22.047185	2.837178	0.024626	17.665446	0.054850	7.852945
646.887682	22.047185	2.831388	0.024630	17.629394	0.054860	7.836918
646.907684	22.047185	2.837791	0.024625	17.669262	0.054849	7.854641
646.927686	22.047185	2.834085	0.024628	17.646186	0.054855	7.844383
646.947688	22.047185	2.835485	0.024627	17.654906	0.054853	7.848259
646.967690	22.047185	2.836666	0.024626	17.662256	0.054851	7.851527
646.987692	22.047185	2.837656	0.024625	17.668422	0.054849	7.854268
647.007694	22.047185	2.835813	0.024627	17.656951	0.054852	7.849168
647.027696	22.047185	2.835539	0.024627	17.655242	0.054853	7.848409
647.047698	22.047185	2.835088	0.024627	17.652436	0.054854	7.847162
647.067700	22.047104	2.836525	0.024626	17.661383	0.054851	7.851139
647.087702	22.047185	2.837440	0.024625	17.667077	0.054849	7.853670
647.107704	22.047104	2.835196	0.024627	17.653107	0.054853	7.847460
647.127706	22.047185	2.836819	0.024626	17.663209	0.054850	7.851950
647.147708	22.047104	2.834398	0.024628	17.648138	0.054855	7.845251
647.167710	22.047185	2.833252	0.024629	17.641001	0.054857	7.842078
647.187712	22.047104	2.833608	0.024628	17.643221	0.054856	7.843065
647.207714	22.047185	2.830280	0.024631	17.622495	0.054862	7.833851
647.227716	22.047185	2.839105	0.024624	17.677448	0.054846	7.858280
647.247718	22.047185	2.840472	0.024623	17.685959	0.054844	7.862064
647.267720	22.047185	2.839578	0.024624	17.680393	0.054845	7.859589
647.287722	22.047185	2.841845	0.024622	17.694503	0.054841	7.865862
647.307724	22.047185	2.837311	0.024625	17.666272	0.054850	7.853312
647.327726	22.047185	2.835787	0.024627	17.656784	0.054852	7.849094
647.347728	22.047185	2.838780	0.024624	17.675422	0.054847	7.857379
647.367730	22.047185	2.837779	0.024625	17.669188	0.054849	7.854608
647.387732	22.047185	2.838627	0.024624	17.674469	0.054847	7.856956
647.407734	22.047185	2.847113	0.024617	17.727308	0.054832	7.880445
647.427736	22.047185	2.840224	0.024623	17.684412	0.054844	7.861376
647.447738	22.047185	2.837291	0.024625	17.666152	0.054850	7.853259
647.467740	22.047185	2.840324	0.024623	17.685036	0.054844	7.861653
647.487742	22.047185	2.838802	0.024624	17.675561	0.054847	7.857441
647.507744	22.047104	2.840625	0.024623	17.686909	0.054843	7.862486
647.527746	22.047185	2.833552	0.024629	17.642871	0.054856	7.842909
647.547748	22.047185	2.838037	0.024625	17.670795	0.054848	7.855323
647.567750	22.047185	2.834822	0.024627	17.650780	0.054854	7.846425
647.587752	22.047185	2.833283	0.024629	17.641193	0.054857	7.842163
647.607754	22.047104	2.837721	0.024625	17.668829	0.054849	7.854449
647.627756	22.047185	2.836359	0.024626	17.660348	0.054851	7.850679
647.647758	22.047104	2.837862	0.024625	17.669705	0.054848	7.854838
647.667760	22.047185	2.835955	0.024627	17.657835	0.054852	7.849561
647.687762	22.047185	2.835726	0.024627	17.656406	0.054852	7.848926
647.707764	22.047185	2.837094	0.024626	17.664923	0.054850	7.852712
647.727766	22.047185	2.839649	0.024624	17.680834	0.054845	7.859785
647.747768	22.047185	2.834497	0.024628	17.648752	0.054855	7.845524
647.767770	22.047185	2.839943	0.024623	17.682660	0.054845	7.860597
647.787772	22.047185	2.833062	0.024629	17.639816	0.054857	7.841551
647.807774	22.047185	2.835412	0.024627	17.654451	0.054853	7.848057
647.827776	22.047104	2.833034	0.024629	17.639646	0.054857	7.841476
647.847778	22.047185	2.836462	0.024626	17.660992	0.054851	7.850965
647.867780	22.047185	2.835079	0.024627	17.652379	0.054854	7.847136
647.887782	22.047185	2.838120	0.024625	17.671312	0.054848	7.855553
647.907784	22.047185	2.838834	0.024624	17.675758	0.054847	7.857529
647.927786	22.047185	2.838867	0.024624	17.675964	0.054847	7.857620
647.947788	22.047185	2.835939	0.024627	17.657731	0.054852	7.849515
647.967790	22.047185	2.839016	0.024624	17.676892	0.054846	7.858033
647.987792	22.047185	2.836801	0.024626	17.663102	0.054850	7.851903
648.007794	22.047185	2.838952	0.024624	17.676492	0.054847	7.857855
648.027796	22.047104	2.834346	0.024628	17.647813	0.054855	7.845106
648.047798	22.047185	2.832896	0.024629	17.638786	0.054858	7.841094
648.067800	22.047185	2.837151	0.024626	17.665281	0.054850	7.852872
648.087802	22.047104	2.835736	0.024627	17.656469	0.054852	7.848954
648.107804	22.047185	2.833685	0.024628	17.643701	0.054856	7.843278
648.127806	22.047185	2.841466	0.024622	17.692143	0.054842	7.864813
648.147808	22.047185	2.834567	0.024628	17.649190	0.054854	7.845718
648.167810	22.047185	2.837174	0.024626	17.665424	0.054850	7.852935
648.187812	22.047185	2.838159	0.024625	17.671556	0.054848	7.855661
648.207814	22.047185	2.842251	0.024621	17.697035	0.054841	7.866988
648.227816	22.047185	2.835623	0.024627	17.655763	0.054853	7.848640
648.247818	22.047185	2.838421	0.024625	17.673185	0.054848	7.856385
648.267820	22.047104	2.839943	0.024623	17.682663	0.054845	7.860598
648.287822	22.047185	2.839484	0.024624	17.679802	0.054846	7.859327
648.307824	22.047104	2.838793	0.024624	17.675501	0.054847	7.857415
648.327826	22.047185	2.836719	0.024626	17.662590	0.054851	7.851675
648.347828	22.047185	2.841666	0.024622	17.693392	0.054842	7.865368
648.367830	22.047104	2.834844	0.024627	17.650914	0.054854	7.846485
648.387832	22.047185	2.832766	0.024629	17.637976	0.054858	7.840733
648.407834	22.047104	2.834410	0.024628	17.648209	0.054855	7.845283
648.427836	22.047185	2.836176	0.024626	17.659207	0.054852	7.850171
648.447838	22.047104	2.835703	0.024627	17.656261	0.054852	7.848862
648.467840	22.047185	2.840152	0.024623	17.683963	0.054844	7.861176
648.487842	22.047185	2.843079	0.024621	17.702190	0.054839	7.869279
648.507844	22.047185	2.835633	0.024627	17.655826	0.054853	7.848668
648.527846	22.047104	2.843522	0.024620	17.704944	0.054838	7.870503
648.547848	22.047185	2.834869	0.024627	17.651070	0.054854	7.846554
648.567850	22.047185	2.838223	0.024625	17.671950	0.054848	7.855836
648.587852	22.047185	2.843467	0.024620	17.704608	0.054838	7.870354
648.607854	22.047185	2.834250	0.024628	17.647213	0.054855	7.844840
648.627856	22.047185	2.844225	0.024620	17.709325	0.054837	7.872451
648.647858	22.047185	2.842806	0.024621	17.700490	0.054840	7.868523
648.667860	22.047104	2.834035	0.024628	17.645874	0.054855	7.844244
648.687862	22.047185	2.846238	0.024618	17.721860	0.054833	7.878023
648.707864	22.047185	2.839068	0.024624	17.677218	0.054846	7.858178
648.727866	22.047185	2.840490	0.024623	17.686068	0.054844	7.862112
648.747868	22.047185	2.839240	0.024624	17.678285	0.054846	7.858652
648.767870	22.047185	2.842825	0.024621	17.700605	0.054840	7.868574
648.787872	22.047185	2.847821	0.024617	17.731716	0.054831	7.882404
648.807874	22.047185	2.838538	0.024624	17.673913	0.054847	7.856709
648.827876	22.047185	2.841132	0.024622	17.690068	0.054843	7.863890
648.847878	22.047185	2.836287	0.024626	17.659896	0.054851	7.850478
648.867880	22.047185	2.844081	0.024620	17.708427	0.054837	7.872051
648.887882	22.047104	2.843419	0.024620	17.704307	0.054838	7.870220
648.907884	22.047185	2.842324	0.024621	17.697490	0.054840	7.867190
648.927886	22.047104	2.837768	0.024625	17.669122	0.054848	7.854579
648.947888	22.047185	2.835997	0.024627	17.658095	0.054852	7.849677
648.967890	22.047185	2.845425	0.024619	17.716793	0.054835	7.875770
648.987892	22.047185	2.839334	0.024624	17.678868	0.054846	7.858912
649.007894	22.047104	2.840779	0.024622	17.687870	0.054843	7.862913
649.027896	22.047185	2.840379	0.024623	17.685378	0.054844	7.861806
649.047898	22.047185	2.838548	0.024624	17.673976	0.054847	7.856737
649.067900	22.047104	2.835396	0.024627	17.654353	0.054853	7.848013
649.087902	22.047185	2.841406	0.024622	17.691774	0.054842	7.864648
649.107904	22.047104	2.840198	0.024623	17.684253	0.054844	7.861305
649.127906	22.047185	2.840573	0.024623	17.686586	0.054844	7.862342
649.147908	22.047185	2.837142	0.024626	17.665221	0.054850	7.852845
649.167910	22.047185	2.839983	0.024623	17.682909	0.054845	7.860708
649.187912	22.047185	2.844685	0.024619	17.712191	0.054836	7.873725
649.207914	22.047185	2.841015	0.024622	17.689340	0.054843	7.863567
649.227916	22.047185	2.839605	0.024624	17.680557	0.054845	7.859662
649.247918	22.047185	2.842461	0.024621	17.698339	0.054840	7.867567
649.267920	22.047104	2.838190	0.024625	17.671745	0.054848	7.855745
649.287922	22.047104	2.837553	0.024625	17.667784	0.054849	7.853984
649.307924	22.047185	2.840333	0.024623	17.685091	0.054844	7.861678
649.327926	22.047185	2.837191	0.024626	17.665531	0.054850	7.852982
649.347928	22.047185	2.831277	0.024630	17.628706	0.054860	7.836613
649.367930	22.047104	2.839962	0.024623	17.682783	0.054845	7.860652
649.387932	22.047185	2.838710	0.024624	17.674986	0.054847	7.857186
649.407934	22.047104	2.835332	0.024627	17.653956	0.054853	7.847837
649.427936	22.047185	2.837335	0.024625	17.666423	0.054849	7.853379
649.447938	22.047104	2.834330	0.024628	17.647717	0.054855	7.845064
649.467940	22.047185	2.842312	0.024621	17.697413	0.054840	7.867155
649.487942	22.047185	2.838766	0.024624	17.675334	0.054847	7.857340
649.507944	22.047185	2.834011	0.024628	17.645729	0.054855	7.844180
649.527946	22.047185	2.835040	0.024627	17.652133	0.054854	7.847027
649.547948	22.047185	2.842664	0.024621	17.699606	0.054840	7.868130
649.567950	22.047185	2.834514	0.024628	17.648861	0.054855	7.845572
649.587952	22.047104	2.834209	0.024628	17.646958	0.054855	7.844726
649.607954	22.047185	2.840200	0.024623	17.684264	0.054844	7.861310
649.627956	22.047185	2.837514	0.024625	17.667540	0.054849	7.853876
649.647958	22.047185	2.830434	0.024631	17.623458	0.054862	7.834280
649.667960	22.047185	2.836820	0.024626	17.663217	0.054850	7.851954
649.687962	22.047185	2.837723	0.024625	17.668838	0.054849	7.854453
649.707964	22.047104	2.836087	0.024626	17.658654	0.054852	7.849925
649.727966	22.047185	2.834487	0.024628	17.648689	0.054855	7.845496
649.747968	22.047185	2.832955	0.024629	17.639153	0.054857	7.841257
649.767970	22.047185	2.837616	0.024625	17.668172	0.054849	7.854157
649.787972	22.047185	2.833119	0.024629	17.640174	0.054857	7.841711
649.807974	22.047185	2.836550	0.024626	17.661534	0.054851	7.851206
649.827976	22.047185	2.831948	0.024630	17.632881	0.054859	7.838469
649.847978	22.047185	2.831449	0.024630	17.629777	0.054860	7.837089
649.867980	22.047185	2.832879	0.024629	17.638680	0.054858	7.841046
649.887982	22.047185	2.833805	0.024628	17.644448	0.054856	7.843610
649.907984	22.047185	2.832135	0.024630	17.634048	0.054859	7.838987
649.927986	22.047104	2.833481	0.024628	17.642430	0.054856	7.842714
649.947988	22.047185	2.836164	0.024626	17.659133	0.054852	7.850138
649.967990	22.047185	2.832894	0.024629	17.638776	0.054858	7.841089
649.987992	22.047185	2.833960	0.024628	17.645412	0.054856	7.844039
650.007994	22.047185	2.834629	0.024628	17.649576	0.054854	7.845890
650.027996	22.047104	2.832048	0.024630	17.633508	0.054859	7.838747
650.047998	22.047185	2.837654	0.024625	17.668408	0.054849	7.854261
650.068000	22.047185	2.835241	0.024627	17.653386	0.054853	7.847584
650.088002	22.047104	2.834210	0.024628	17.646967	0.054855	7.844730
650.108004	22.047185	2.834113	0.024628	17.646362	0.054855	7.844461
650.128006	22.047185	2.834871	0.024627	17.651081	0.054854	7.846559
650.148008	22.047185	2.838391	0.024625	17.672999	0.054848	7.856302
650.168010	22.047185	2.832460	0.024629	17.636071	0.054858	7.839886
650.188012	22.047185	2.835635	0.024627	17.655842	0.054853	7.848676
650.208014	22.047185	2.833677	0.024628	17.643646	0.054856	7.843254
650.228016	22.047104	2.835668	0.024627	17.656042	0.054852	7.848764
650.248018	22.047185	2.841815	0.024622	17.694320	0.054841	7.865780
650.268020	22.047185	2.832537	0.024629	17.636553	0.054858	7.840101
650.288022	22.047185	2.838132	0.024625	17.671386	0.054848	7.855586
650.308024	22.047185	2.840519	0.024623	17.686246	0.054844	7.862191
650.328026	22.047185	2.832741	0.024629	17.637823	0.054858	7.840665
650.348028	22.047185	2.837899	0.024625	17.669938	0.054848	7.854942
650.368030	22.047185	2.835053	0.024627	17.652215	0.054854	7.847063
650.388032	22.047185	2.839120	0.024624	17.677541	0.054846	7.858321
650.408034	22.047185	2.838700	0.024624	17.674921	0.054847	7.857157
650.428036	22.047185	2.835021	0.024627	17.652018	0.054854	7.846975
650.448038	22.047185	2.833655	0.024628	17.643509	0.054856	7.843193
650.468040	22.047185	2.835577	0.024627	17.655478	0.054853	7.848514
650.488042	22.047104	2.836400	0.024626	17.660603	0.054851	7.850792
650.508044	22.047185	2.835230	0.024627	17.653318	0.054853	7.847553
650.528046	22.047104	2.841312	0.024622	17.691188	0.054842	7.864388
650.548048	22.047185	2.838178	0.024625	17.671674	0.054848	7.855713
650.568050	22.047104	2.834804	0.024627	17.650668	0.054854	7.846375
650.588052	22.047185	2.839636	0.024624	17.680749	0.054845	7.859748
650.608054	22.047185	2.832480	0.024629	17.636197	0.054858	7.839942
650.628056	22.047185	2.831724	0.024630	17.631491	0.054860	7.837850
650.648058	22.047185	2.838349	0.024625	17.672736	0.054848	7.856186
650.668060	22.047185	2.842082	0.024622	17.695984	0.054841	7.866520
650.688062	22.047185	2.838224	0.024625	17.671961	0.054848	7.855841
650.708064	22.047185	2.842153	0.024621	17.696425	0.054841	7.866716
650.728066	22.047185	2.835114	0.024627	17.652598	0.054854	7.847233
650.748068	22.047185	2.834767	0.024628	17.650432	0.054854	7.846271
650.768070	22.047185	2.839721	0.024623	17.681283	0.054845	7.859985
650.788072	22.047185	2.836623	0.024626	17.661994	0.054851	7.851410
650.808074	22.047185	2.837084	0.024626	17.664860	0.054850	7.852684
650.828076	22.047185	2.833279	0.024629	17.641171	0.054857	7.842154
650.848078	22.047104	2.838882	0.024624	17.676054	0.054846	7.857661
650.868080	22.047185	2.840266	0.024623	17.684675	0.054844	7.861493
650.888082	22.047185	2.838711	0.024624	17.674989	0.054847	7.857187
650.908084	22.047185	2.833589	0.024628	17.643101	0.054856	7.843012
650.928086	22.047185	2.838074	0.024625	17.671025	0.054848	7.855425
650.948088	22.047185	2.833392	0.024629	17.641872	0.054857	7.842465
650.968090	22.047185	2.835260	0.024627	17.653507	0.054853	7.847637
650.988092	22.047185	2.829414	0.024632	17.617104	0.054864	7.831455
651.008094	22.047185	2.833571	0.024628	17.642989	0.054856	7.842962
651.028096	22.047185	2.838386	0.024625	17.672969	0.054848	7.856289
651.048098	22.047185	2.824525	0.024636	17.586664	0.054873	7.817924
651.068100	22.047185	2.828129	0.024633	17.609102	0.054866	7.827898
651.088102	22.047185	2.835897	0.024627	17.657474	0.054852	7.849401
651.108104	22.047185	2.838636	0.024624	17.674524	0.054847	7.856980
651.128106	22.047104	2.837636	0.024625	17.668301	0.054849	7.854214
651.148108	22.047185	2.838678	0.024624	17.674787	0.054847	7.857097
651.168110	22.047104	2.831464	0.024630	17.629867	0.054860	7.837129
651.188112	22.047185	2.835207	0.024627	17.653176	0.054853	7.847490
651.208114	22.047104	2.836197	0.024626	17.659341	0.054851	7.850231
651.228116	22.047185	2.836325	0.024626	17.660137	0.054851	7.850585
651.248118	22.047185	2.832820	0.024629	17.638310	0.054858	7.840882
651.268120	22.047185	2.837688	0.024625	17.668624	0.054849	7.854358
651.288122	22.047185	2.837231	0.024625	17.665777	0.054850	7.853092
651.308124	22.047185	2.839044	0.024624	17.677067	0.054846	7.858111
651.328126	22.047185	2.837421	0.024625	17.666962	0.054849	7.853619
651.348128	22.047185	2.838130	0.024625	17.671373	0.054848	7.855579
651.368130	22.047185	2.835719	0.024627	17.656359	0.054852	7.848906
651.388132	22.047185	2.838258	0.024625	17.672172	0.054848	7.855935
651.408134	22.047185	2.837609	0.024625	17.668131	0.054849	7.854139
651.428136	22.047185	2.840442	0.024623	17.685773	0.054844	7.861981
651.448138	22.047185	2.836699	0.024626	17.662464	0.054851	7.851619
651.468140	22.047185	2.847409	0.024617	17.729151	0.054831	7.881264
651.488142	22.047185	2.842662	0.024621	17.699592	0.054840	7.868124
651.508144	22.047185	2.841727	0.024622	17.693772	0.054842	7.865537
651.528146	22.047185	2.838746	0.024624	17.675211	0.054847	7.857286
651.548148	22.047185	2.841060	0.024622	17.689616	0.054843	7.863689
651.568150	22.047185	2.834496	0.024628	17.648746	0.054855	7.845521
651.588152	22.047185	2.835059	0.024627	17.652253	0.054854	7.847080
651.608154	22.047185	2.839611	0.024624	17.680596	0.054845	7.859680
651.628156	22.047185	2.839003	0.024624	17.676810	0.054846	7.857996
651.648158	22.047185	2.839484	0.024624	17.679807	0.054846	7.859329
651.668160	22.047185	2.836749	0.024626	17.662776	0.054851	7.851758
651.688162	22.047185	2.839214	0.024624	17.678124	0.054846	7.858581
651.708164	22.047185	2.843014	0.024621	17.701782	0.054839	7.869098
651.728166	22.047185	2.833506	0.024629	17.642581	0.054856	7.842780
651.748168	22.047185	2.839827	0.024623	17.681940	0.054845	7.860277
651.768170	22.047185	2.839111	0.024624	17.677480	0.054846	7.858295
651.788172	22.047185	2.842533	0.024621	17.698790	0.054840	7.867768
651.808174	22.047185	2.837289	0.024625	17.666136	0.054850	7.853251
651.828176	22.047185	2.840596	0.024623	17.686731	0.054844	7.862407
651.848178	22.047185	2.840240	0.024623	17.684513	0.054844	7.861421
651.868180	22.047185	2.840777	0.024623	17.687856	0.054843	7.862907
651.888182	22.047185	2.838395	0.024625	17.673023	0.054848	7.856313
651.908184	22.047185	2.841674	0.024622	17.693438	0.054842	7.865388
651.928186	22.047185	2.841102	0.024622	17.689876	0.054843	7.863805
651.948188	22.047185	2.848506	0.024616	17.735978	0.054829	7.884299
651.968190	22.047185	2.833714	0.024628	17.643879	0.054856	7.843357
651.988192	22.047185	2.849253	0.024616	17.740630	0.054828	7.886367
652.008194	22.047185	2.839179	0.024624	17.677905	0.054846	7.858483
652.028196	22.047185	2.840982	0.024622	17.689135	0.054843	7.863475
652.048198	22.047185	2.841653	0.024622	17.693309	0.054842	7.865331
652.068200	22.047185	2.836008	0.024626	17.658161	0.054852	7.849706
652.088202	22.047185	2.834566	0.024628	17.649184	0.054854	7.845716
652.108204	22.047185	2.834400	0.024628	17.648149	0.054855	7.845256
652.128206	22.047185	2.839560	0.024624	17.680276	0.054845	7.859537
652.148208	22.047185	2.844110	0.024620	17.708610	0.054837	7.872133
652.168210	22.047104	2.836562	0.024626	17.661613	0.054851	7.851241
652.188212	22.047185	2.836745	0.024626	17.662752	0.054851	7.851747
652.208214	22.047185	2.842419	0.024621	17.698078	0.054840	7.867451
652.228216	22.047185	2.837486	0.024625	17.667365	0.054849	7.853798
652.248218	22.047185	2.838692	0.024624	17.674874	0.054847	7.857136
652.268220	22.047185	2.840273	0.024623	17.684716	0.054844	7.861511
652.288222	22.047185	2.836760	0.024626	17.662845	0.054851	7.851789
652.308224	22.047185	2.838874	0.024624	17.676008	0.054847	7.857640
652.328226	22.047185	2.841856	0.024622	17.694577	0.054841	7.865895
652.348228	22.047185	2.835448	0.024627	17.654673	0.054853	7.848156
652.368230	22.047185	2.839567	0.024624	17.680319	0.054845	7.859557
652.388232	22.047185	2.838294	0.024625	17.672397	0.054848	7.856035
652.408234	22.047104	2.835993	0.024626	17.658068	0.054852	7.849665
652.428236	22.047185	2.835831	0.024627	17.657060	0.054852	7.849217
652.448238	22.047185	2.837060	0.024626	17.664715	0.054850	7.852620
652.468240	22.047185	2.836928	0.024626	17.663888	0.054850	7.852252
652.488242	22.047185	2.831601	0.024630	17.630724	0.054860	7.837510
652.508244	22.047185	2.838121	0.024625	17.671318	0.054848	7.855555
652.528246	22.047185	2.834323	0.024628	17.647670	0.054855	7.845043
652.548248	22.047185	2.838392	0.024625	17.673004	0.054848	7.856305
652.568250	22.047185	2.840444	0.024623	17.685781	0.054844	7.861984
652.588252	22.047185	2.835131	0.024627	17.652699	0.054853	7.847278
652.608254	22.047185	2.828235	0.024633	17.609762	0.054866	7.828191
652.628256	22.047185	2.837221	0.024625	17.665714	0.054850	7.853064
652.648258	22.047185	2.839275	0.024624	17.678502	0.054846	7.858749
652.668260	22.047185	2.834553	0.024628	17.649105	0.054855	7.845681
652.688262	22.047185	2.834351	0.024628	17.647843	0.054855	7.845119
652.708264	22.047185	2.840962	0.024622	17.689006	0.054843	7.863418
652.728266	22.047104	2.841639	0.024622	17.693225	0.054841	7.865293
652.748268	22.047185	2.833143	0.024629	17.640322	0.054857	7.841776
652.768270	22.047185	2.840212	0.024623	17.684335	0.054844	7.861342
652.788272	22.047185	2.837771	0.024625	17.669136	0.054849	7.854585
652.808274	22.047185	2.834756	0.024628	17.650364	0.054854	7.846240
652.828276	22.047185	2.828719	0.024632	17.612779	0.054865	7.829532
652.848278	22.047185	2.835878	0.024627	17.657350	0.054852	7.849346
652.868280	22.047185	2.838103	0.024625	17.671208	0.054848	7.855506
652.888282	22.047185	2.829308	0.024632	17.616445	0.054864	7.831162
652.908284	22.047185	2.837742	0.024625	17.668958	0.054849	7.854506
652.928286	22.047185	2.832435	0.024629	17.635917	0.054858	7.839818
652.948288	22.047185	2.836070	0.024626	17.658550	0.054852	7.849879
652.968290	22.047185	2.836271	0.024626	17.659801	0.054851	7.850435
652.988292	22.047185	2.838930	0.024624	17.676352	0.054847	7.857793
653.008294	22.047185	2.842320	0.024621	17.697465	0.054840	7.867179
653.028296	22.047185	2.840295	0.024623	17.684853	0.054844	7.861572
653.048298	22.047185	2.832708	0.024629	17.637618	0.054858	7.840574
653.068300	22.047104	2.838817	0.024624	17.675649	0.054847	7.857480
653.088302	22.047185	2.840860	0.024623	17.688371	0.054843	7.863136
653.108304	22.047104	2.837040	0.024626	17.664586	0.054850	7.852563
653.128306	22.047185	2.838562	0.024624	17.674064	0.054847	7.856776
653.148308	22.047185	2.834125	0.024628	17.646435	0.054855	7.844494
653.168310	22.047185	2.836874	0.024626	17.663551	0.054850	7.852103
653.188312	22.047185	2.835043	0.024627	17.652152	0.054854	7.847035
653.208314	22.047185	2.839589	0.024624	17.680462	0.054845	7.859620
653.228316	22.047185	2.842138	0.024621	17.696332	0.054841	7.866675
653.248318	22.047185	2.841756	0.024622	17.693950	0.054841	7.865616
653.268320	22.047185	2.846342	0.024618	17.722506	0.054833	7.878310
653.288322	22.047185	2.839143	0.024624	17.677683	0.054846	7.858385
653.308324	22.047185	2.837664	0.024625	17.668474	0.054849	7.854291
653.328326	22.047185	2.837390	0.024625	17.666768	0.054849	7.853533
653.348328	22.047185	2.837571	0.024625	17.667893	0.054849	7.854033
653.368330	22.047185	2.839228	0.024624	17.678214	0.054846	7.858621
653.388332	22.047185	2.840605	0.024623	17.686786	0.054844	7.862431
653.408334	22.047185	2.841965	0.024622	17.695253	0.054841	7.866195
653.428336	22.047185	2.841732	0.024622	17.693805	0.054842	7.865551
653.448338	22.047185	2.834681	0.024628	17.649901	0.054854	7.846035
653.468340	22.047185	2.835079	0.024627	17.652376	0.054854	7.847135
653.488342	22.047185	2.835943	0.024627	17.657756	0.054852	7.849526
653.508344	22.047185	2.830594	0.024631	17.624449	0.054862	7.834720
653.528346	22.047185	2.837505	0.024625	17.667482	0.054849	7.853850
653.548348	22.047185	2.836976	0.024626	17.664186	0.054850	7.852385
653.568350	22.047104	2.832675	0.024629	17.637407	0.054858	7.840480
653.588352	22.047185	2.836627	0.024626	17.662018	0.054851	7.851421
653.608354	22.047185	2.839487	0.024624	17.679824	0.054846	7.859336
653.628356	22.047185	2.845477	0.024619	17.717122	0.054835	7.875917
653.648358	22.047185	2.836820	0.024626	17.663220	0.054850	7.851955
[truncated: 1,002 more rows]
