# Supplementary material for: Stress relaxation in the presence of sudden strain bursts: Methodology and stress relaxation data of microcast aluminium microwires
Source: Data Brief. 2018 Nov 14;21:2134–41. doi: 10.1016/j.dib.2018.11.047 (PMC6265499; doi:10.1016/j.dib.2018.11.047)
Supplement: Supplementary file 2 — Supplementary material [file mmc2.zip › Data in brief/As-cast/Al4N/Al_20_r_14/Stress relaxation txt files/Al_20_r_14_Relaxcycle0011.txt]

Time[s]	Motordispl[�m]	Force[mN]	EngStrain	EngStress[MPa]	Shearstrain	Shearstress [MPa]
699.129906	29.661800	3.202547	0.033634	19.940387	0.074658	8.864240
699.149908	29.667688	3.201586	0.033642	19.934405	0.074676	8.861581
699.169910	29.671802	3.190703	0.033656	19.866637	0.074706	8.831456
699.189912	29.671883	3.197613	0.033651	19.909665	0.074694	8.850583
699.209914	29.671883	3.194553	0.033653	19.890613	0.074699	8.842114
699.229916	29.671883	3.192852	0.033654	19.880019	0.074703	8.837404
699.249918	29.671802	3.201888	0.033647	19.936286	0.074686	8.862417
699.269920	29.671883	3.189094	0.033658	19.856623	0.074709	8.827004
699.289922	29.671883	3.188347	0.033658	19.851969	0.074711	8.824935
699.309924	29.671883	3.179240	0.033666	19.795267	0.074727	8.799729
699.329926	29.671883	3.168708	0.033674	19.729689	0.074746	8.770577
699.349928	29.671802	3.167742	0.033675	19.723675	0.074747	8.767904
699.369930	29.671883	3.169668	0.033673	19.735665	0.074744	8.773234
699.389932	29.671883	3.167088	0.033676	19.719601	0.074749	8.766093
699.409934	29.671883	3.175278	0.033669	19.770598	0.074734	8.788763
699.429936	29.671883	3.164683	0.033678	19.704631	0.074753	8.759438
699.449938	29.671883	3.164178	0.033678	19.701483	0.074754	8.758039
699.469940	29.671802	3.160935	0.033681	19.681290	0.074760	8.749062
699.489942	29.671883	3.161965	0.033680	19.687707	0.074758	8.751915
699.509944	29.671883	3.165026	0.033677	19.706767	0.074752	8.760388
699.529946	29.671883	3.163501	0.033679	19.697270	0.074755	8.756166
699.549948	29.671883	3.165141	0.033677	19.707481	0.074752	8.760705
699.569950	29.671883	3.169408	0.033674	19.734047	0.074745	8.772515
699.589952	29.671802	3.159155	0.033682	19.670208	0.074763	8.744136
699.609954	29.671883	3.165289	0.033677	19.708401	0.074752	8.761114
699.629956	29.671883	3.166888	0.033676	19.718361	0.074749	8.765541
699.649958	29.671883	3.162110	0.033680	19.688608	0.074758	8.752315
699.669960	29.671883	3.171804	0.033672	19.748968	0.074740	8.779147
699.689962	29.671883	3.173258	0.033671	19.758018	0.074738	8.783171
699.709964	29.671883	3.155082	0.033685	19.644847	0.074770	8.732862
699.729966	29.671883	3.162130	0.033680	19.688734	0.074758	8.752371
699.749968	29.671883	3.164630	0.033678	19.704300	0.074753	8.759291
699.769970	29.671883	3.163732	0.033678	19.698707	0.074755	8.756805
699.789972	29.671883	3.168008	0.033675	19.725334	0.074747	8.768641
699.809974	29.671883	3.163320	0.033679	19.696145	0.074756	8.755666
699.829976	29.671883	3.157908	0.033683	19.662447	0.074765	8.740686
699.849978	29.671883	3.160328	0.033681	19.677512	0.074761	8.747383
699.869980	29.671802	3.154532	0.033686	19.641422	0.074771	8.731339
699.889982	29.671883	3.162785	0.033679	19.692810	0.074757	8.754183
699.909984	29.671883	3.164083	0.033678	19.700895	0.074754	8.757777
699.929986	29.671883	3.159085	0.033682	19.669776	0.074763	8.743944
699.949988	29.671883	3.154375	0.033686	19.640447	0.074772	8.730906
699.969990	29.671883	3.159902	0.033681	19.674860	0.074762	8.746204
699.989992	29.671883	3.148628	0.033691	19.604661	0.074782	8.714998
700.009994	29.671883	3.158462	0.033683	19.665894	0.074764	8.742218
700.029996	29.671883	3.155497	0.033685	19.647431	0.074770	8.734011
700.049998	29.671883	3.148443	0.033691	19.603514	0.074782	8.714488
700.070000	29.671883	3.148664	0.033691	19.604888	0.074782	8.715099
700.090002	29.671883	3.150929	0.033689	19.618990	0.074778	8.721367
700.110004	29.671883	3.159493	0.033682	19.672316	0.074762	8.745073
700.130006	29.671883	3.153599	0.033687	19.635615	0.074773	8.728758
700.150008	29.671883	3.156691	0.033684	19.654869	0.074767	8.737317
700.170010	29.671802	3.153603	0.033687	19.635637	0.074773	8.728768
700.190012	29.671883	3.158244	0.033683	19.664536	0.074765	8.741614
700.210014	29.671883	3.157748	0.033683	19.661448	0.074766	8.740242
700.230016	29.671883	3.157644	0.033683	19.660799	0.074766	8.739953
700.250018	29.671883	3.155693	0.033685	19.648652	0.074769	8.734553
700.270020	29.671883	3.157812	0.033683	19.661847	0.074765	8.740419
700.290022	29.671883	3.153499	0.033687	19.634991	0.074773	8.728481
700.310024	29.671883	3.163306	0.033679	19.696054	0.074756	8.755625
700.330026	29.671883	3.158849	0.033682	19.668306	0.074764	8.743290
700.350028	29.671883	3.156436	0.033684	19.653279	0.074768	8.736610
700.370030	29.671883	3.158384	0.033683	19.665406	0.074764	8.742001
700.390032	29.671883	3.159557	0.033682	19.672713	0.074762	8.745249
700.410034	29.671883	3.162536	0.033679	19.691261	0.074757	8.753495
700.430036	29.671883	3.149936	0.033690	19.612808	0.074780	8.718619
700.450038	29.671883	3.156905	0.033684	19.656200	0.074767	8.737909
700.470040	29.671883	3.153611	0.033687	19.635692	0.074773	8.728792
700.490042	29.671883	3.154196	0.033686	19.639333	0.074772	8.730411
700.510044	29.671883	3.153416	0.033687	19.634476	0.074773	8.728252
700.530046	29.671883	3.160824	0.033681	19.680600	0.074760	8.748756
700.550048	29.671883	3.158592	0.033683	19.666704	0.074764	8.742578
700.570050	29.671883	3.155659	0.033685	19.648441	0.074769	8.734460
700.590052	29.671883	3.156366	0.033684	19.652843	0.074768	8.736417
700.610054	29.671883	3.155059	0.033685	19.644707	0.074770	8.732800
700.630056	29.671883	3.150755	0.033689	19.617908	0.074778	8.720887
700.650058	29.671883	3.149995	0.033690	19.613175	0.074779	8.718782
700.670060	29.671883	3.147018	0.033692	19.594641	0.074785	8.710543
700.690062	29.671883	3.148817	0.033691	19.605838	0.074782	8.715521
700.710064	29.671883	3.151904	0.033688	19.625062	0.074776	8.724067
700.730066	29.671883	3.156110	0.033685	19.651250	0.074768	8.735708
700.750068	29.671883	3.144980	0.033694	19.581949	0.074788	8.704902
700.770070	29.671883	3.153175	0.033687	19.632974	0.074774	8.727584
700.790072	29.671883	3.148530	0.033691	19.604056	0.074782	8.714729
700.810074	29.671883	3.148041	0.033691	19.601011	0.074783	8.713375
700.830076	29.671883	3.150946	0.033689	19.619094	0.074778	8.721414
700.850078	29.671883	3.157780	0.033683	19.661648	0.074765	8.740330
700.870080	29.671883	3.152533	0.033688	19.628977	0.074775	8.725807
700.890082	29.671883	3.157874	0.033683	19.662236	0.074765	8.740592
700.910084	29.671883	3.154453	0.033686	19.640932	0.074771	8.731121
700.930086	29.671802	3.153526	0.033687	19.635164	0.074773	8.728557
700.950088	29.671883	3.142140	0.033696	19.564267	0.074794	8.697041
700.970090	29.671883	3.126982	0.033708	19.469889	0.074821	8.655087
700.990092	29.671883	3.124341	0.033711	19.453441	0.074826	8.647775
701.010094	29.671883	3.128448	0.033707	19.479014	0.074818	8.659143
701.030096	29.671883	3.131751	0.033705	19.499582	0.074812	8.668286
701.050098	29.671802	3.131661	0.033705	19.499023	0.074812	8.668038
701.070100	29.671883	3.126664	0.033709	19.467904	0.074821	8.654204
701.090102	29.671883	3.126856	0.033709	19.469101	0.074821	8.654736
701.110104	29.671883	3.128447	0.033707	19.479006	0.074818	8.659139
701.130106	29.671883	3.130457	0.033706	19.491522	0.074815	8.664703
701.150108	29.671883	3.123760	0.033711	19.449822	0.074827	8.646166
701.170110	29.671883	3.120129	0.033714	19.427220	0.074833	8.636119
701.190112	29.671883	3.126908	0.033709	19.469424	0.074821	8.654880
701.210114	29.671883	3.126096	0.033709	19.464367	0.074822	8.652632
701.230116	29.671883	3.126541	0.033709	19.467138	0.074822	8.653864
701.250118	29.671802	3.124557	0.033710	19.454788	0.074825	8.648374
701.270120	29.671883	3.125487	0.033710	19.460576	0.074823	8.650946
701.290122	29.671883	3.121313	0.033713	19.434590	0.074831	8.639395
701.310124	29.671883	3.125938	0.033709	19.463384	0.074823	8.652195
701.330126	29.671883	3.122171	0.033712	19.439934	0.074829	8.641770
701.350128	29.671802	3.122630	0.033712	19.442789	0.074828	8.643040
701.370130	29.671802	3.119277	0.033715	19.421912	0.074834	8.633759
701.390132	29.671883	3.115977	0.033717	19.401363	0.074841	8.624624
701.410134	29.671883	3.124254	0.033711	19.452899	0.074826	8.647534
701.430136	29.671883	3.128336	0.033707	19.478316	0.074818	8.658833
701.450138	29.671883	3.129415	0.033706	19.485034	0.074816	8.661819
701.470140	29.671883	3.125510	0.033710	19.460724	0.074823	8.651012
701.490142	29.671802	3.122339	0.033712	19.440977	0.074829	8.642234
701.510144	29.671883	3.121227	0.033713	19.434053	0.074831	8.639156
701.530146	29.671883	3.125114	0.033710	19.458257	0.074824	8.649916
701.550148	29.671883	3.120231	0.033714	19.427850	0.074833	8.636399
701.570150	29.671883	3.121777	0.033713	19.437478	0.074830	8.640679
701.590152	29.671883	3.120138	0.033714	19.427272	0.074833	8.636142
701.610154	29.671883	3.115459	0.033718	19.398141	0.074841	8.623192
701.630156	29.671883	3.117589	0.033716	19.411402	0.074838	8.629087
701.650158	29.671883	3.117004	0.033717	19.407761	0.074839	8.627468
701.670160	29.671802	3.125138	0.033710	19.458407	0.074824	8.649983
701.690162	29.671883	3.119318	0.033715	19.422169	0.074835	8.633873
701.710164	29.671883	3.123652	0.033711	19.449154	0.074827	8.645869
701.730166	29.671883	3.122640	0.033712	19.442852	0.074829	8.643068
701.750168	29.671883	3.118640	0.033715	19.417948	0.074836	8.631997
701.770170	29.671883	3.114492	0.033719	19.392121	0.074843	8.620516
701.790172	29.671883	3.120246	0.033714	19.427946	0.074833	8.636441
701.810174	29.671883	3.119997	0.033714	19.426393	0.074833	8.635751
701.830176	29.671883	3.119414	0.033715	19.422763	0.074834	8.634137
701.850178	29.671883	3.124587	0.033710	19.454974	0.074825	8.648457
701.870180	29.671883	3.122660	0.033712	19.442975	0.074829	8.643122
701.890182	29.671883	3.118281	0.033716	19.415711	0.074836	8.631003
701.910184	29.671883	3.123235	0.033712	19.446559	0.074828	8.644715
701.930186	29.671883	3.123322	0.033711	19.447101	0.074827	8.644956
701.950188	29.671802	3.122914	0.033712	19.444555	0.074828	8.643825
701.970190	29.671883	3.120667	0.033714	19.430566	0.074832	8.637606
701.990192	29.671883	3.126575	0.033709	19.467351	0.074822	8.653958
702.010194	29.671883	3.121257	0.033713	19.434240	0.074831	8.639239
702.030196	29.671883	3.128015	0.033708	19.476317	0.074819	8.657944
702.050198	29.671883	3.124704	0.033710	19.455700	0.074825	8.648779
702.070200	29.671883	3.123538	0.033711	19.448445	0.074827	8.645554
702.090202	29.671883	3.129704	0.033706	19.486832	0.074816	8.662619
702.110204	29.671802	3.122019	0.033712	19.438987	0.074829	8.641349
702.130206	29.671883	3.125103	0.033710	19.458188	0.074824	8.649885
702.150208	29.671883	3.127187	0.033708	19.471162	0.074820	8.655653
702.170210	29.671883	3.128044	0.033708	19.476498	0.074819	8.658024
702.190212	29.671883	3.129116	0.033707	19.483175	0.074817	8.660993
702.210214	29.671883	3.125218	0.033710	19.458900	0.074824	8.650202
702.230216	29.671883	3.113303	0.033720	19.384715	0.074845	8.617224
702.250218	29.671883	3.115500	0.033718	19.398395	0.074841	8.623305
702.270220	29.671883	3.116499	0.033717	19.404615	0.074840	8.626070
702.290222	29.671883	3.120447	0.033714	19.429197	0.074833	8.636997
702.310224	29.671883	3.119200	0.033715	19.421436	0.074835	8.633547
702.330226	29.671883	3.118003	0.033716	19.413981	0.074837	8.630233
702.350228	29.671883	3.122095	0.033712	19.439457	0.074830	8.641559
702.370230	29.671883	3.123654	0.033711	19.449168	0.074827	8.645875
702.390232	29.671883	3.116184	0.033717	19.402653	0.074840	8.625197
702.410234	29.671883	3.119637	0.033714	19.424157	0.074834	8.634757
702.430236	29.671883	3.123386	0.033711	19.447498	0.074827	8.645133
702.450238	29.671883	3.118821	0.033715	19.419073	0.074835	8.632497
702.470240	29.671883	3.125923	0.033709	19.463294	0.074823	8.652155
702.490242	29.671883	3.122519	0.033712	19.442097	0.074829	8.642732
702.510244	29.671883	3.120481	0.033714	19.429410	0.074832	8.637092
702.530246	29.671883	3.115587	0.033718	19.398935	0.074841	8.623545
702.550248	29.671883	3.115873	0.033718	19.400720	0.074841	8.624338
702.570250	29.671883	3.121654	0.033713	19.436714	0.074830	8.640339
702.590252	29.671883	3.124018	0.033711	19.451429	0.074826	8.646881
702.610254	29.671883	3.125735	0.033709	19.462120	0.074823	8.651633
702.630256	29.671802	3.119962	0.033714	19.426180	0.074833	8.635656
702.650258	29.671883	3.119060	0.033715	19.420559	0.074835	8.633158
702.670260	29.671883	3.119570	0.033715	19.423738	0.074834	8.634571
702.690262	29.671883	3.125476	0.033710	19.460507	0.074824	8.650916
702.710264	29.671883	3.126529	0.033709	19.467064	0.074822	8.653831
702.730266	29.671883	3.129575	0.033706	19.486030	0.074816	8.662262
702.750268	29.671883	3.114298	0.033719	19.390914	0.074844	8.619979
702.770270	29.671883	3.116344	0.033717	19.403649	0.074840	8.625640
702.790272	29.671883	3.112869	0.033720	19.382011	0.074846	8.616021
702.810274	29.671883	3.116119	0.033717	19.402247	0.074840	8.625017
702.830276	29.671883	3.121244	0.033713	19.434160	0.074831	8.639204
702.850278	29.671883	3.120502	0.033714	19.429539	0.074832	8.637149
702.870280	29.671883	3.114491	0.033719	19.392115	0.074843	8.620513
702.890282	29.671883	3.111699	0.033721	19.374726	0.074848	8.612783
702.910284	29.671883	3.113232	0.033720	19.384275	0.074845	8.617028
702.930286	29.671883	3.111925	0.033721	19.376136	0.074848	8.613410
702.950288	29.671883	3.113325	0.033720	19.384852	0.074845	8.617285
702.970290	29.671883	3.119787	0.033714	19.425088	0.074834	8.635171
702.990292	29.671883	3.115938	0.033717	19.401122	0.074841	8.624517
703.010294	29.671883	3.117874	0.033716	19.413179	0.074837	8.629877
703.030296	29.671883	3.112084	0.033721	19.377127	0.074848	8.613850
703.050298	29.671883	3.121628	0.033713	19.436550	0.074830	8.640266
703.070300	29.671802	3.116476	0.033717	19.404470	0.074839	8.626006
703.090302	29.671883	3.109003	0.033723	19.357941	0.074853	8.605322
703.110304	29.671883	3.110765	0.033722	19.368911	0.074850	8.610198
703.130306	29.671883	3.109243	0.033723	19.359439	0.074853	8.605987
703.150308	29.671883	3.118985	0.033715	19.420094	0.074835	8.632951
703.170310	29.671883	3.118105	0.033716	19.414613	0.074837	8.630514
703.190312	29.671883	3.114381	0.033719	19.391428	0.074843	8.620208
703.210314	29.671883	3.115590	0.033718	19.398957	0.074841	8.623555
703.230316	29.671802	3.113128	0.033720	19.383629	0.074845	8.616741
703.250318	29.671883	3.112765	0.033720	19.381367	0.074846	8.615735
703.270320	29.671883	3.108159	0.033724	19.352685	0.074855	8.602985
703.290322	29.671883	3.114087	0.033719	19.389599	0.074844	8.619395
703.310324	29.671883	3.115384	0.033718	19.397670	0.074842	8.622983
703.330326	29.671802	3.111039	0.033721	19.370622	0.074849	8.610959
703.350328	29.671883	3.116608	0.033717	19.405292	0.074839	8.626371
703.370330	29.671883	3.111034	0.033722	19.370589	0.074849	8.610944
703.390332	29.671883	3.105663	0.033726	19.337146	0.074859	8.596077
703.410334	29.671883	3.110488	0.033722	19.367186	0.074850	8.609431
703.430336	29.671883	3.109688	0.033723	19.362209	0.074852	8.607219
703.450338	29.671883	3.118394	0.033715	19.416415	0.074836	8.631315
703.470340	29.671883	3.110211	0.033722	19.365464	0.074851	8.608666
703.490342	29.671802	3.116800	0.033717	19.406488	0.074839	8.626902
703.510344	29.671883	3.113150	0.033720	19.383760	0.074846	8.616799
703.530346	29.671883	3.113611	0.033719	19.386632	0.074845	8.618076
703.550348	29.671883	3.112128	0.033721	19.377398	0.074847	8.613971
703.570350	29.671883	3.112805	0.033720	19.381616	0.074846	8.615846
703.590352	29.671883	3.115220	0.033718	19.396654	0.074842	8.622531
703.610354	29.671883	3.112869	0.033720	19.382013	0.074846	8.616023
703.630356	29.671883	3.109311	0.033723	19.359858	0.074853	8.606174
703.650358	29.671802	3.112225	0.033720	19.378005	0.074847	8.614241
703.670360	29.671802	3.116915	0.033717	19.407205	0.074839	8.627221
703.690362	29.671883	3.115958	0.033717	19.401248	0.074841	8.624573
703.710364	29.671883	3.114728	0.033718	19.393585	0.074843	8.621167
703.730366	29.671883	3.111401	0.033721	19.372875	0.074849	8.611960
703.750368	29.671883	3.114823	0.033718	19.394177	0.074843	8.621430
703.770370	29.671883	3.114549	0.033719	19.392471	0.074843	8.620672
703.790372	29.671883	3.116521	0.033717	19.404752	0.074840	8.626131
703.810374	29.671883	3.120711	0.033714	19.430842	0.074832	8.637729
703.830376	29.671883	3.114066	0.033719	19.389468	0.074844	8.619336
703.850378	29.671883	3.112592	0.033720	19.380289	0.074847	8.615256
703.870380	29.671883	3.109531	0.033723	19.361232	0.074852	8.606784
703.890382	29.671883	3.110653	0.033722	19.368216	0.074850	8.609889
703.910384	29.671883	3.110846	0.033722	19.369415	0.074850	8.610422
703.930386	29.671883	3.106272	0.033725	19.340940	0.074858	8.597764
703.950388	29.671883	3.105474	0.033726	19.335969	0.074859	8.595554
703.970390	29.671883	3.107802	0.033724	19.350465	0.074855	8.601998
703.990392	29.671883	3.105552	0.033726	19.336453	0.074859	8.595770
704.010394	29.671883	3.107495	0.033724	19.348554	0.074856	8.601149
704.030396	29.671883	3.108421	0.033724	19.354317	0.074854	8.603710
704.050398	29.671883	3.101835	0.033729	19.313312	0.074866	8.585482
704.070400	29.671883	3.107577	0.033724	19.349060	0.074856	8.601374
704.090402	29.671883	3.101538	0.033729	19.311464	0.074866	8.584661
704.110404	29.671883	3.104982	0.033726	19.332908	0.074860	8.594194
704.130406	29.671883	3.110351	0.033722	19.366332	0.074851	8.609052
704.150408	29.671883	3.110234	0.033722	19.365609	0.074851	8.608730
704.170410	29.671883	3.114984	0.033718	19.395184	0.074842	8.621878
704.190412	29.671883	3.111775	0.033721	19.375202	0.074848	8.612995
704.210414	29.671883	3.109992	0.033722	19.364098	0.074851	8.608059
704.230416	29.671883	3.101567	0.033729	19.311639	0.074866	8.584739
704.250418	29.671883	3.106159	0.033726	19.340234	0.074858	8.597450
704.270420	29.671802	3.104838	0.033726	19.332010	0.074860	8.593794
704.290422	29.671883	3.103808	0.033727	19.325599	0.074862	8.590944
704.310424	29.671883	3.117906	0.033716	19.413376	0.074837	8.629964
704.330426	29.671883	3.116756	0.033717	19.406214	0.074839	8.626781
704.350428	29.671883	3.111666	0.033721	19.374520	0.074848	8.612692
704.370430	29.671883	3.118727	0.033715	19.418487	0.074836	8.632237
704.390432	29.671883	3.116416	0.033717	19.404098	0.074840	8.625840
704.410434	29.671883	3.108607	0.033724	19.355475	0.074854	8.604225
704.430436	29.671883	3.106304	0.033725	19.341135	0.074858	8.597851
704.450438	29.671883	3.101480	0.033729	19.311103	0.074867	8.584500
704.470440	29.671802	3.105583	0.033726	19.336648	0.074859	8.595856
704.490442	29.671883	3.107884	0.033724	19.350977	0.074855	8.602226
704.510444	29.671883	3.109678	0.033723	19.362144	0.074852	8.607190
704.530446	29.671883	3.107632	0.033724	19.349405	0.074856	8.601527
704.550448	29.671802	3.105271	0.033726	19.334707	0.074860	8.594993
704.570450	29.671883	3.112195	0.033721	19.377819	0.074847	8.614158
704.590452	29.671883	3.112286	0.033720	19.378386	0.074847	8.614410
704.610454	29.671883	3.109518	0.033723	19.361150	0.074852	8.606748
704.630456	29.671883	3.111497	0.033721	19.373469	0.074849	8.612224
704.650458	29.671883	3.112552	0.033720	19.380042	0.074847	8.615146
704.670460	29.671883	3.109367	0.033723	19.360211	0.074852	8.606331
704.690462	29.671883	3.111166	0.033721	19.371411	0.074849	8.611309
704.710464	29.671883	3.114232	0.033719	19.390497	0.074844	8.619794
704.730466	29.671883	3.112463	0.033720	19.379484	0.074847	8.614898
704.750468	29.671802	3.108049	0.033724	19.352001	0.074855	8.602681
704.770470	29.671883	3.104234	0.033727	19.328249	0.074862	8.592122
704.790472	29.671883	3.107802	0.033724	19.350465	0.074855	8.601998
704.810474	29.671883	3.111016	0.033722	19.370474	0.074849	8.610893
704.830476	29.671883	3.109107	0.033723	19.358590	0.074853	8.605610
704.850478	29.671883	3.104375	0.033727	19.329128	0.074861	8.592513
704.870480	29.671883	3.107501	0.033724	19.348592	0.074856	8.601166
704.890482	29.671883	3.106280	0.033725	19.340990	0.074858	8.597786
704.910484	29.671802	3.105237	0.033726	19.334491	0.074860	8.594897
704.930486	29.671883	3.103936	0.033727	19.326395	0.074862	8.591298
704.950488	29.671883	3.105306	0.033726	19.334923	0.074860	8.595089
704.970490	29.671883	3.106474	0.033725	19.342197	0.074858	8.598323
704.990492	29.671883	3.107216	0.033725	19.346813	0.074856	8.600375
705.010494	29.671883	3.108062	0.033724	19.352085	0.074855	8.602719
705.030496	29.671883	3.107060	0.033725	19.345846	0.074857	8.599945
705.050498	29.671883	3.101655	0.033729	19.312192	0.074866	8.584985
705.070500	29.671883	3.109029	0.033723	19.358106	0.074853	8.605395
705.090502	29.671883	3.109900	0.033722	19.363526	0.074851	8.607804
705.110504	29.671883	3.103363	0.033728	19.322823	0.074863	8.589710
705.130506	29.671883	3.109287	0.033723	19.359713	0.074853	8.606109
705.150508	29.671883	3.106661	0.033725	19.343361	0.074857	8.598840
705.170510	29.671883	3.109980	0.033722	19.364024	0.074851	8.608026
705.190512	29.671883	3.108927	0.033723	19.357468	0.074853	8.605111
705.210514	29.671883	3.102916	0.033728	19.320041	0.074864	8.588474
705.230516	29.671883	3.107663	0.033724	19.349597	0.074855	8.601612
705.250518	29.671883	3.108753	0.033723	19.356384	0.074854	8.604629
705.270520	29.671883	3.114399	0.033719	19.391540	0.074843	8.620258
705.290522	29.671883	3.113315	0.033720	19.384792	0.074845	8.617258
705.310524	29.671883	3.105923	0.033726	19.338767	0.074859	8.596798
705.330526	29.671883	3.089732	0.033739	19.237950	0.074888	8.551981
705.350528	29.671883	3.072214	0.033753	19.128877	0.074919	8.503494
705.370530	29.671883	3.060560	0.033763	19.056313	0.074940	8.471237
705.390532	29.671883	3.057131	0.033766	19.034967	0.074946	8.461748
705.410534	29.671883	3.050971	0.033771	18.996610	0.074957	8.444697
705.430536	29.671883	3.052249	0.033770	19.004569	0.074955	8.448234
705.450538	29.671883	3.048302	0.033773	18.979990	0.074962	8.437308
705.470540	29.671883	3.046760	0.033774	18.970389	0.074965	8.433040
705.490542	29.671883	3.052532	0.033769	19.006329	0.074954	8.449017
705.510544	29.671883	3.052914	0.033769	19.008708	0.074954	8.450074
705.530546	29.671883	3.055278	0.033767	19.023431	0.074950	8.456619
705.550548	29.671883	3.049911	0.033772	18.990010	0.074959	8.441762
705.570550	29.671883	3.056126	0.033767	19.028709	0.074948	8.458966
705.590552	29.671802	3.057339	0.033765	19.036262	0.074946	8.462323
705.610554	29.671883	3.062393	0.033761	19.067726	0.074937	8.476310
705.630556	29.671883	3.053030	0.033769	19.009433	0.074954	8.450397
705.650558	29.671883	3.058263	0.033765	19.042011	0.074944	8.464879
705.670560	29.671883	3.056751	0.033766	19.032599	0.074947	8.460695
705.690562	29.671883	3.052265	0.033770	19.004667	0.074955	8.448278
705.710564	29.671883	3.047117	0.033774	18.972612	0.074964	8.434029
705.730566	29.671883	3.056920	0.033766	19.033653	0.074947	8.461164
705.750568	29.671883	3.054794	0.033768	19.020417	0.074950	8.455280
705.770570	29.671883	3.059194	0.033764	19.047810	0.074943	8.467457
705.790572	29.671883	3.055844	0.033767	19.026954	0.074949	8.458186
705.810574	29.671883	3.049957	0.033772	18.990297	0.074959	8.441890
705.830576	29.671883	3.052311	0.033770	19.004955	0.074955	8.448406
705.850578	29.671883	3.056063	0.033767	19.028318	0.074948	8.458792
705.870580	29.671883	3.052385	0.033770	19.005414	0.074955	8.448610
705.890582	29.671883	3.049709	0.033772	18.988753	0.074960	8.441204
705.910584	29.671883	3.056058	0.033767	19.028285	0.074948	8.458777
705.930586	29.671883	3.055480	0.033767	19.024687	0.074949	8.457178
705.950588	29.671883	3.057022	0.033766	19.034286	0.074946	8.461445
705.970590	29.671883	3.053409	0.033769	19.011793	0.074953	8.451446
705.990592	29.671802	3.050358	0.033771	18.992797	0.074958	8.443001
706.010594	29.671883	3.052909	0.033769	19.008675	0.074954	8.450060
706.030596	29.671883	3.058591	0.033764	19.044054	0.074944	8.465787
706.050598	29.671883	3.055294	0.033767	19.023527	0.074950	8.456662
706.070600	29.671883	3.049242	0.033772	18.985846	0.074960	8.439911
706.090602	29.671883	3.053926	0.033768	19.015013	0.074952	8.452877
706.110604	29.671883	3.054363	0.033768	19.017731	0.074951	8.454086
706.130606	29.671883	3.055856	0.033767	19.027028	0.074949	8.458219
706.150608	29.671883	3.051944	0.033770	19.002671	0.074956	8.447391
706.170610	29.671883	3.058985	0.033764	19.046509	0.074943	8.466879
706.190612	29.671883	3.056234	0.033766	19.029383	0.074948	8.459265
706.210614	29.671883	3.051861	0.033770	19.002154	0.074956	8.447161
706.230616	29.671883	3.054529	0.033768	19.018766	0.074951	8.454546
706.250618	29.671883	3.054432	0.033768	19.018158	0.074951	8.454276
706.270620	29.671883	3.058808	0.033764	19.045406	0.074943	8.466388
706.290622	29.671883	3.049728	0.033772	18.988871	0.074960	8.441256
706.310624	29.671883	3.052797	0.033769	19.007982	0.074954	8.449752
706.330626	29.671883	3.055726	0.033767	19.026215	0.074949	8.457857
706.350628	29.671883	3.055210	0.033767	19.023004	0.074950	8.456430
706.370630	29.671802	3.052508	0.033769	19.006181	0.074954	8.448951
706.390632	29.671802	3.053052	0.033769	19.009567	0.074953	8.450457
706.410634	29.671802	3.058216	0.033765	19.041721	0.074944	8.464750
706.430636	29.671802	3.058021	0.033765	19.040508	0.074944	8.464211
706.450638	29.671883	3.052175	0.033770	19.004109	0.074955	8.448030
706.470640	29.671883	3.051818	0.033770	19.001886	0.074956	8.447042
706.490642	29.671883	3.053698	0.033768	19.013589	0.074952	8.452244
706.510644	29.671883	3.054088	0.033768	19.016017	0.074952	8.453324
706.530646	29.671883	3.050318	0.033771	18.992542	0.074958	8.442888
706.550648	29.671883	3.054842	0.033768	19.020715	0.074950	8.455412
706.570650	29.671883	3.051307	0.033770	18.998704	0.074957	8.445628
706.590652	29.671883	3.053853	0.033768	19.014558	0.074952	8.452675
706.610654	29.671883	3.051039	0.033771	18.997032	0.074957	8.444884
706.630656	29.671883	3.055592	0.033767	19.025380	0.074949	8.457486
706.650658	29.671883	3.050465	0.033771	18.993462	0.074958	8.443297
706.670660	29.671883	3.050685	0.033771	18.994831	0.074958	8.443906
706.690662	29.671802	3.056356	0.033766	19.030141	0.074947	8.459602
706.710664	29.671883	3.058551	0.033765	19.043804	0.074944	8.465676
706.730666	29.671883	3.047127	0.033774	18.972678	0.074964	8.434058
706.750668	29.671883	3.061836	0.033762	19.064263	0.074938	8.474771
706.770670	29.671883	3.058075	0.033765	19.040845	0.074945	8.464361
706.790672	29.671883	3.052379	0.033770	19.005379	0.074955	8.448595
706.810674	29.671883	3.058123	0.033765	19.041141	0.074944	8.464492
706.830676	29.671883	3.047947	0.033773	18.977783	0.074963	8.436327
706.850678	29.671883	3.049035	0.033772	18.984554	0.074961	8.439337
706.870680	29.671883	3.057728	0.033765	19.038682	0.074945	8.463399
706.890682	29.671883	3.053864	0.033768	19.014621	0.074952	8.452703
706.910684	29.671883	3.055053	0.033767	19.022027	0.074950	8.455995
706.930686	29.671883	3.052951	0.033769	19.008938	0.074954	8.450177
706.950688	29.671883	3.047147	0.033774	18.972804	0.074964	8.434114
706.970690	29.671802	3.051456	0.033770	18.999633	0.074956	8.446040
706.990692	29.671883	3.052679	0.033769	19.007243	0.074954	8.449423
707.010694	29.671883	3.052997	0.033769	19.009223	0.074954	8.450303
707.030696	29.671883	3.051943	0.033770	19.002663	0.074956	8.447387
707.050698	29.671883	3.052550	0.033769	19.006441	0.074954	8.449067
707.070700	29.671883	3.058876	0.033764	19.045833	0.074943	8.466578
707.090702	29.671883	3.058107	0.033765	19.041042	0.074944	8.464448
707.110704	29.671883	3.052924	0.033769	19.008771	0.074954	8.450102
707.130706	29.671883	3.056454	0.033766	19.030751	0.074947	8.459874
707.150708	29.671802	3.054361	0.033768	19.017720	0.074951	8.454081
707.170710	29.671883	3.046454	0.033774	18.968484	0.074965	8.432193
707.190712	29.671883	3.059521	0.033764	19.049844	0.074942	8.468361
707.210714	29.671883	3.055327	0.033767	19.023735	0.074949	8.456755
707.230716	29.671883	3.052254	0.033770	19.004601	0.074955	8.448249
707.250718	29.671883	3.048955	0.033772	18.984061	0.074961	8.439118
707.270720	29.671883	3.052058	0.033770	19.003378	0.074955	8.447705
707.290722	29.671883	3.048822	0.033772	18.983229	0.074961	8.438748
707.310724	29.671802	3.052026	0.033770	19.003181	0.074955	8.447617
707.330726	29.671883	3.046801	0.033774	18.970649	0.074965	8.433156
707.350728	29.671883	3.045023	0.033776	18.959575	0.074968	8.428233
707.370730	29.671883	3.039291	0.033780	18.923885	0.074978	8.412367
707.390732	29.671883	3.045820	0.033775	18.964539	0.074967	8.430440
707.410734	29.671883	3.047352	0.033774	18.974079	0.074964	8.434681
707.430736	29.671883	3.049786	0.033772	18.989229	0.074959	8.441416
707.450738	29.671883	3.047961	0.033773	18.977868	0.074963	8.436365
707.470740	29.671883	3.042550	0.033778	18.944176	0.074972	8.421388
707.490742	29.671883	3.053929	0.033768	19.015029	0.074952	8.452885
707.510744	29.671883	3.048040	0.033773	18.978358	0.074963	8.436583
707.530746	29.671883	3.049961	0.033772	18.990325	0.074959	8.441902
707.550748	29.671883	3.050696	0.033771	18.994896	0.074958	8.443935
707.570750	29.671883	3.047675	0.033773	18.976086	0.074963	8.435573
707.590752	29.671883	3.050701	0.033771	18.994929	0.074958	8.443949
707.610754	29.671883	3.048894	0.033772	18.983680	0.074961	8.438949
707.630756	29.671883	3.054195	0.033768	19.016685	0.074952	8.453621
707.650758	29.671883	3.046747	0.033774	18.970312	0.074965	8.433006
707.670760	29.671883	3.048214	0.033773	18.979442	0.074962	8.437065
707.690762	29.671883	3.043117	0.033777	18.947708	0.074971	8.422958
707.710764	29.671883	3.048180	0.033773	18.979232	0.074962	8.436971
707.730766	29.671883	3.044290	0.033776	18.955012	0.074969	8.426205
707.750768	29.671802	3.047801	0.033773	18.976872	0.074963	8.435922
707.770770	29.671883	3.050522	0.033771	18.993818	0.074958	8.443455
707.790772	29.671802	3.046189	0.033775	18.966836	0.074966	8.431461
707.810774	29.671883	3.051495	0.033770	18.999871	0.074956	8.446146
707.830776	29.671883	3.049635	0.033772	18.988290	0.074960	8.440998
707.850778	29.671883	3.046828	0.033774	18.970813	0.074965	8.433229
707.870780	29.671883	3.048310	0.033773	18.980042	0.074962	8.437331
707.890782	29.671883	3.049639	0.033772	18.988315	0.074960	8.441009
707.910784	29.671883	3.051236	0.033771	18.998258	0.074957	8.445429
707.930786	29.671883	3.048097	0.033773	18.978717	0.074962	8.436742
707.950788	29.671883	3.049575	0.033772	18.987918	0.074960	8.440833
707.970790	29.671883	3.048966	0.033772	18.984127	0.074961	8.439147
707.990792	29.671883	3.052531	0.033769	19.006326	0.074954	8.449016
708.010794	29.671883	3.053254	0.033769	19.010824	0.074953	8.451015
708.030796	29.671883	3.056622	0.033766	19.031797	0.074947	8.460339
708.050798	29.671883	3.055439	0.033767	19.024427	0.074949	8.457062
708.070800	29.671883	3.058602	0.033764	19.044122	0.074944	8.465817
708.090802	29.671883	3.047860	0.033773	18.977241	0.074963	8.436086
708.110804	29.671883	3.060319	0.033763	19.054813	0.074941	8.470570
708.130806	29.671883	3.052104	0.033770	19.003662	0.074955	8.447832
708.150808	29.671883	3.052345	0.033770	19.005165	0.074955	8.448500
708.170810	29.671883	3.057822	0.033765	19.039265	0.074945	8.463658
708.190812	29.671883	3.051537	0.033770	19.000136	0.074956	8.446264
708.210814	29.671883	3.054267	0.033768	19.017134	0.074951	8.453820
708.230816	29.671883	3.055534	0.033767	19.025024	0.074949	8.457328
708.250818	29.671883	3.052964	0.033769	19.009023	0.074954	8.450214
708.270820	29.671883	3.051083	0.033771	18.997306	0.074957	8.445006
708.290822	29.671883	3.046886	0.033774	18.971177	0.074965	8.433391
708.310824	29.671802	3.047349	0.033774	18.974060	0.074964	8.434672
708.330826	29.671883	3.043873	0.033777	18.952416	0.074970	8.425051
708.350828	29.671802	3.053399	0.033769	19.011730	0.074953	8.451418
708.370830	29.671883	3.053880	0.033768	19.014725	0.074952	8.452749
708.390832	29.671883	3.057692	0.033765	19.038458	0.074945	8.463299
708.410834	29.671883	3.055046	0.033767	19.021983	0.074950	8.455976
708.430836	29.671883	3.063135	0.033761	19.072347	0.074935	8.478365
708.450838	29.671883	3.061427	0.033762	19.061711	0.074939	8.473637
708.470840	29.671883	3.049704	0.033772	18.988720	0.074960	8.441189
708.490842	29.671883	3.058279	0.033765	19.042115	0.074944	8.464925
708.510844	29.671883	3.052955	0.033769	19.008965	0.074954	8.450189
708.530846	29.671883	3.055692	0.033767	19.026004	0.074949	8.457763
708.550848	29.671883	3.052388	0.033770	19.005431	0.074955	8.448618
708.570850	29.671883	3.053909	0.033768	19.014903	0.074952	8.452829
708.590852	29.671883	3.055553	0.033767	19.025142	0.074949	8.457380
708.610854	29.671883	3.051568	0.033770	19.000328	0.074956	8.446349
708.630856	29.671883	3.051952	0.033770	19.002721	0.074956	8.447413
708.650858	29.671883	3.040031	0.033780	18.928492	0.074977	8.414416
708.670860	29.671883	3.047540	0.033774	18.975246	0.074963	8.435199
708.690862	29.671883	3.057370	0.033765	19.036457	0.074946	8.462410
708.710864	29.671883	3.054694	0.033768	19.019793	0.074951	8.455002
708.730866	29.671883	3.048533	0.033773	18.981433	0.074962	8.437950
708.750868	29.671883	3.049823	0.033772	18.989465	0.074959	8.441520
708.770870	29.671883	3.049707	0.033772	18.988742	0.074960	8.441199
708.790872	29.671883	3.056588	0.033766	19.031586	0.074947	8.460245
708.810874	29.671883	3.057220	0.033766	19.035518	0.074946	8.461992
708.830876	29.671883	3.057747	0.033765	19.038800	0.074945	8.463452
708.850878	29.671883	3.053704	0.033768	19.013625	0.074952	8.452260
708.870880	29.671883	3.054547	0.033768	19.018875	0.074951	8.454594
708.890882	29.671883	3.055205	0.033767	19.022974	0.074950	8.456416
708.910884	29.671883	3.054732	0.033768	19.020031	0.074951	8.455108
708.930886	29.671883	3.047251	0.033774	18.973450	0.074964	8.434401
708.950888	29.671802	3.053416	0.033769	19.011832	0.074953	8.451463
708.970890	29.671883	3.042532	0.033778	18.944064	0.074972	8.421338
708.990892	29.671883	3.044242	0.033776	18.954710	0.074969	8.426071
709.010894	29.671883	3.046848	0.033774	18.970942	0.074965	8.433286
709.030896	29.671883	3.050180	0.033771	18.991685	0.074959	8.442507
709.050898	29.671802	3.055109	0.033767	19.022374	0.074950	8.456150
709.070900	29.671883	3.051841	0.033770	19.002028	0.074956	8.447105
709.090902	29.671883	3.049822	0.033772	18.989459	0.074959	8.441518
709.110904	29.671883	3.051667	0.033770	19.000947	0.074956	8.446624
709.130906	29.671883	3.047775	0.033773	18.976713	0.074963	8.435852
709.150908	29.671883	3.048291	0.033773	18.979921	0.074962	8.437278
709.170910	29.671802	3.048806	0.033772	18.983130	0.074961	8.438704
709.190912	29.671883	3.047754	0.033773	18.976582	0.074963	8.435793
709.210914	29.671883	3.050097	0.033771	18.991170	0.074959	8.442278
709.230916	29.671883	3.050796	0.033771	18.995523	0.074958	8.444213
709.250918	29.671802	3.049642	0.033772	18.988334	0.074959	8.441018
709.270920	29.671883	3.050167	0.033771	18.991603	0.074959	8.442471
709.290922	29.671883	3.051248	0.033771	18.998338	0.074957	8.445465
709.310924	29.671802	3.057705	0.033765	19.038537	0.074945	8.463335
709.330926	29.671883	3.055448	0.033767	19.024488	0.074949	8.457089
709.350928	29.671883	3.057654	0.033765	19.038220	0.074945	8.463194
709.370930	29.671883	3.055339	0.033767	19.023809	0.074949	8.456787
709.390932	29.671883	3.056160	0.033766	19.028920	0.074948	8.459059
709.410934	29.671883	3.053260	0.033769	19.010862	0.074953	8.451032
709.430936	29.671883	3.052748	0.033769	19.007676	0.074954	8.449616
709.450938	29.671883	3.049996	0.033772	18.990541	0.074959	8.441999
709.470940	29.671883	3.051840	0.033770	19.002023	0.074956	8.447103
709.490942	29.671802	3.043127	0.033777	18.947768	0.074971	8.422984
709.510944	29.671802	3.040890	0.033779	18.933841	0.074975	8.416794
709.530946	29.671802	3.053770	0.033768	19.014038	0.074952	8.452444
709.550948	29.671883	3.049156	0.033772	18.985312	0.074961	8.439674
709.570950	29.671883	3.055354	0.033767	19.023902	0.074949	8.456829
709.590952	29.671883	3.046709	0.033774	18.970074	0.074965	8.432900
709.610954	29.671883	3.044364	0.033776	18.955472	0.074969	8.426409
709.630956	29.671883	3.041111	0.033779	18.935218	0.074975	8.417406
709.650958	29.671802	3.044506	0.033776	18.956359	0.074969	8.426803
709.670960	29.671883	3.050467	0.033771	18.993476	0.074958	8.443303
709.690962	29.671883	3.052945	0.033769	19.008899	0.074954	8.450160
709.710964	29.671883	3.053302	0.033769	19.011122	0.074953	8.451148
709.730966	29.671883	3.051083	0.033771	18.997311	0.074957	8.445008
709.750968	29.671883	3.050861	0.033771	18.995929	0.074957	8.444394
709.770970	29.671883	3.048443	0.033773	18.980869	0.074962	8.437699
709.790972	29.671883	3.046193	0.033775	18.966860	0.074966	8.431472
709.810974	29.671883	3.045936	0.033775	18.965261	0.074966	8.430761
709.830976	29.671883	3.052018	0.033770	19.003129	0.074955	8.447594
709.850978	29.671883	3.052122	0.033770	19.003777	0.074955	8.447883
709.870980	29.671883	3.047151	0.033774	18.972823	0.074964	8.434122
709.890982	29.671883	3.047273	0.033774	18.973584	0.074964	8.434461
709.910984	29.671883	3.045016	0.033776	18.959534	0.074968	8.428215
709.930986	29.671883	3.043547	0.033777	18.950385	0.074971	8.424148
709.950988	29.671883	3.046860	0.033774	18.971013	0.074965	8.433318
709.970990	29.671883	3.050066	0.033771	18.990973	0.074959	8.442191
709.990992	29.671883	3.048230	0.033773	18.979544	0.074962	8.437110
710.010994	29.671883	3.054382	0.033768	19.017849	0.074951	8.454138
710.030996	29.671883	3.054795	0.033768	19.020422	0.074950	8.455282
710.050998	29.671883	3.061829	0.033762	19.064216	0.074938	8.474750
710.071000	29.671883	3.049724	0.033772	18.988849	0.074960	8.441246
710.091002	29.671802	3.057267	0.033765	19.035811	0.074946	8.462123
710.111004	29.671883	3.057782	0.033765	19.039022	0.074945	8.463550
710.131006	29.671883	3.054020	0.033768	19.015596	0.074952	8.453136
710.151008	29.671883	3.050282	0.033771	18.992320	0.074959	8.442790
710.171010	29.671883	3.052862	0.033769	19.008382	0.074954	8.449930
710.191012	29.671883	3.055068	0.033767	19.022120	0.074950	8.456036
710.211014	29.671883	3.046974	0.033774	18.971722	0.074964	8.433633
710.231016	29.671883	3.047919	0.033773	18.977608	0.074963	8.436250
710.251018	29.671883	3.053609	0.033769	19.013033	0.074953	8.451997
710.271020	29.671883	3.052174	0.033770	19.004103	0.074955	8.448028
710.291022	29.671883	3.048998	0.033772	18.984329	0.074961	8.439237
710.311024	29.671883	3.052854	0.033769	19.008336	0.074954	8.449909
710.331026	29.671883	3.045892	0.033775	18.964985	0.074966	8.430638
710.351028	29.671802	3.049916	0.033771	18.990040	0.074959	8.441776
710.371030	29.671883	3.046546	0.033774	18.969056	0.074965	8.432448
710.391032	29.671883	3.047783	0.033773	18.976760	0.074963	8.435872
710.411034	29.671883	3.043789	0.033777	18.951893	0.074970	8.424818
710.431036	29.671883	3.046947	0.033774	18.971555	0.074965	8.433559
710.451038	29.671883	3.044154	0.033776	18.954166	0.074970	8.425828
710.471040	29.671883	3.047517	0.033774	18.975106	0.074963	8.435137
710.491042	29.671802	3.048079	0.033773	18.978605	0.074962	8.436693
710.511044	29.671883	3.046032	0.033775	18.965861	0.074966	8.431027
710.531046	29.671883	3.050313	0.033771	18.992515	0.074958	8.442876
710.551048	29.671883	3.049154	0.033772	18.985295	0.074961	8.439667
710.571050	29.671883	3.047212	0.033774	18.973206	0.074964	8.434293
710.591052	29.671802	3.049459	0.033772	18.987195	0.074960	8.440511
710.611054	29.671883	3.052259	0.033770	19.004629	0.074955	8.448261
710.631056	29.671883	3.053544	0.033769	19.012631	0.074953	8.451818
710.651058	29.671883	3.052086	0.033770	19.003550	0.074955	8.447782
710.671060	29.671883	3.049090	0.033772	18.984901	0.074961	8.439492
710.691062	29.671883	3.050388	0.033771	18.992983	0.074958	8.443084
710.711064	29.671883	3.051608	0.033770	19.000577	0.074956	8.446460
710.731066	29.671883	3.044713	0.033776	18.957648	0.074969	8.427376
710.751068	29.671883	3.051033	0.033771	18.996996	0.074957	8.444868
710.771070	29.671883	3.041501	0.033778	18.937644	0.074974	8.418484
710.791072	29.671883	3.043783	0.033777	18.951852	0.074970	8.424800
710.811074	29.671883	3.045233	0.033775	18.960881	0.074968	8.428814
710.831076	29.671883	3.041535	0.033778	18.937860	0.074974	8.418580
710.851078	29.671802	3.039962	0.033780	18.928065	0.074977	8.414226
710.871080	29.671802	3.041378	0.033778	18.936883	0.074974	8.418146
710.891082	29.671883	3.048725	0.033773	18.982629	0.074961	8.438481
710.911084	29.671883	3.045620	0.033775	18.963296	0.074967	8.429887
710.931086	29.671883	3.047004	0.033774	18.971911	0.074964	8.433717
710.951088	29.671883	3.049621	0.033772	18.988206	0.074960	8.440960
710.971090	29.671883	3.048841	0.033772	18.983349	0.074961	8.438802
710.991092	29.671802	3.043191	0.033777	18.948170	0.074971	8.423163
711.011094	29.671802	3.042637	0.033777	18.944718	0.074972	8.421629
711.031096	29.671883	3.042110	0.033778	18.941438	0.074973	8.420171
711.051098	29.671883	3.041298	0.033779	18.936382	0.074975	8.417923
711.071100	29.671883	3.040738	0.033779	18.932897	0.074976	8.416374
711.091102	29.671883	3.050843	0.033771	18.995811	0.074958	8.444341
711.111104	29.671883	3.051200	0.033771	18.998034	0.074957	8.445329
711.131106	29.671802	3.048869	0.033772	18.983524	0.074961	8.438879
711.151108	29.671883	3.043689	0.033777	18.951269	0.074970	8.424541
711.171110	29.671883	3.046495	0.033774	18.968744	0.074965	8.432309
711.191112	29.671883	3.053682	0.033769	19.013491	0.074952	8.452201
711.211114	29.671883	3.052149	0.033770	19.003947	0.074955	8.447958
711.231116	29.671883	3.046166	0.033775	18.966696	0.074966	8.431399
711.251118	29.671802	3.047789	0.033773	18.976801	0.074963	8.435891
711.271120	29.671883	3.045058	0.033776	18.959792	0.074968	8.428329
711.291122	29.671883	3.046966	0.033774	18.971673	0.074964	8.433611
711.311124	29.671883	3.045389	0.033775	18.961856	0.074967	8.429247
711.331126	29.671883	3.044248	0.033776	18.954749	0.074969	8.426088
711.351128	29.671883	3.051298	0.033770	18.998644	0.074957	8.445601
711.371130	29.671883	3.048605	0.033773	18.981882	0.074962	8.438149
711.391132	29.671883	3.044796	0.033776	18.958163	0.074968	8.427605
711.411134	29.671883	3.048782	0.033773	18.982979	0.074961	8.438637
711.431136	29.671802	3.044005	0.033776	18.953235	0.074970	8.425415
711.451138	29.671883	3.046795	0.033774	18.970611	0.074965	8.433139
711.471140	29.671883	3.048835	0.033772	18.983313	0.074961	8.438786
711.491142	29.671883	3.041439	0.033779	18.937261	0.074974	8.418314
711.511144	29.671883	3.049238	0.033772	18.985821	0.074960	8.439900
711.531146	29.671883	3.049578	0.033772	18.987935	0.074960	8.440840
711.551148	29.671883	3.051976	0.033770	19.002871	0.074955	8.447480
711.571150	29.671802	3.046893	0.033774	18.971219	0.074964	8.433409
711.591152	29.671802	3.049425	0.033772	18.986985	0.074960	8.440418
711.611154	29.671883	3.048272	0.033773	18.979807	0.074962	8.437227
711.631156	29.671883	3.054029	0.033768	19.015653	0.074952	8.453162
711.651158	29.671883	3.043131	0.033777	18.947795	0.074971	8.422997
711.671160	29.671883	3.043675	0.033777	18.951184	0.074970	8.424503
711.691162	29.671883	3.047664	0.033773	18.976020	0.074963	8.435544
711.711164	29.671802	3.044668	0.033776	18.957366	0.074968	8.427251
711.731166	29.671802	3.047494	0.033773	18.974964	0.074963	8.435074
711.751168	29.671883	3.047158	0.033774	18.972872	0.074964	8.434144
711.771170	29.671883	3.045002	0.033776	18.959444	0.074968	8.428175
711.791172	29.671883	3.046065	0.033775	18.966066	0.074966	8.431119
711.811174	29.671883	3.045985	0.033775	18.965568	0.074966	8.430897
711.831176	29.671802	3.046972	0.033774	18.971709	0.074964	8.433627
711.851178	29.671883	3.043049	0.033777	18.947283	0.074972	8.422769
711.871180	29.671883	3.045709	0.033775	18.963849	0.074967	8.430133
711.891182	29.671883	3.047162	0.033774	18.972897	0.074964	8.434155
711.911184	29.671883	3.050462	0.033771	18.993443	0.074958	8.443289
711.931186	29.671883	3.048386	0.033773	18.980518	0.074962	8.437543
711.951188	29.671883	3.048781	0.033773	18.982974	0.074961	8.438635
711.971190	29.671883	3.049957	0.033772	18.990297	0.074959	8.441890
711.991192	29.671883	3.045739	0.033775	18.964035	0.074967	8.430216
712.011194	29.671883	3.050562	0.033771	18.994067	0.074958	8.443566
712.031196	29.671883	3.047269	0.033774	18.973562	0.074964	8.434451
712.051198	29.671883	3.054941	0.033767	19.021328	0.074950	8.455685
712.071200	29.671883	3.043964	0.033776	18.952980	0.074970	8.425302
712.091202	29.671883	3.049926	0.033772	18.990106	0.074959	8.441805
712.111204	29.671802	3.047552	0.033773	18.975325	0.074963	8.435235
712.131206	29.671883	3.045545	0.033775	18.962828	0.074967	8.429679
712.151208	29.671883	3.044734	0.033776	18.957779	0.074968	8.427435
712.171210	29.671883	3.044778	0.033776	18.958048	0.074968	8.427554
712.191212	29.671883	3.036595	0.033783	18.907103	0.074983	8.404907
712.211214	29.671802	3.042678	0.033777	18.944975	0.074972	8.421743
712.231216	29.671883	3.039904	0.033780	18.927704	0.074977	8.414065
712.251218	29.671883	3.041433	0.033779	18.937222	0.074974	8.418297
712.271220	29.671883	3.039629	0.033780	18.925990	0.074978	8.413303
712.291222	29.671883	3.043115	0.033777	18.947694	0.074971	8.422952
712.311224	29.671883	3.042879	0.033777	18.946229	0.074972	8.422300
712.331226	29.671802	3.040563	0.033779	18.931807	0.074976	8.415889
712.351228	29.671802	3.043801	0.033777	18.951965	0.074970	8.424850
712.371230	29.671883	3.049283	0.033772	18.986098	0.074960	8.440023
712.391232	29.671883	3.043145	0.033777	18.947883	0.074971	8.423035
712.411234	29.671883	3.047333	0.033774	18.973956	0.074964	8.434626
712.431236	29.671883	3.041884	0.033778	18.940031	0.074974	8.419545
712.451238	29.671883	3.044228	0.033776	18.954628	0.074969	8.426034
712.471240	29.671883	3.042979	0.033777	18.946851	0.074972	8.422577
712.491242	29.671883	3.049181	0.033772	18.985465	0.074961	8.439742
712.511244	29.671883	3.046736	0.033774	18.970241	0.074965	8.432975
712.531246	29.671883	3.052535	0.033769	19.006348	0.074954	8.449025
712.551248	29.671883	3.044953	0.033776	18.959140	0.074968	8.428040
712.571250	29.671883	3.040247	0.033780	18.929842	0.074977	8.415016
712.591252	29.671883	3.048885	0.033772	18.983623	0.074961	8.438923
712.611254	29.671802	3.047626	0.033773	18.975782	0.074963	8.435438
712.631256	29.671883	3.041867	0.033778	18.939924	0.074974	8.419498
712.651258	29.671883	3.045045	0.033776	18.959715	0.074968	8.428295
712.671260	29.671883	3.049109	0.033772	18.985019	0.074961	8.439544
712.691262	29.671883	3.045066	0.033776	18.959844	0.074968	8.428353
712.711264	29.671883	3.049352	0.033772	18.986530	0.074960	8.440216
712.731266	29.671883	3.051525	0.033770	19.000062	0.074956	8.446231
712.751268	29.671883	3.047322	0.033774	18.973888	0.074964	8.434596
712.771270	29.671883	3.046572	0.033774	18.969223	0.074965	8.432522
712.791272	29.671883	3.045099	0.033776	18.960049	0.074968	8.428444
712.811274	29.671883	3.040287	0.033779	18.930085	0.074976	8.415124
712.831276	29.671883	3.044066	0.033776	18.953618	0.074970	8.425585
712.851278	29.671883	3.042604	0.033778	18.944515	0.074972	8.421539
712.870280	29.671883	3.043646	0.033777	18.951004	0.074970	8.424423
712.890282	29.671883	3.044016	0.033776	18.953306	0.074970	8.425446
712.910284	29.671883	3.046866	0.033774	18.971052	0.074965	8.433335
712.930286	29.671802	3.044129	0.033776	18.954007	0.074969	8.425758
712.950288	29.671883	3.049549	0.033772	18.987757	0.074960	8.440761
712.970290	29.671883	3.050423	0.033771	18.993196	0.074958	8.443179
712.990292	29.671883	3.049956	0.033772	18.990292	0.074959	8.441888
713.010294	29.671883	3.044863	0.033776	18.958582	0.074968	8.427791
713.030296	29.671883	3.047820	0.033773	18.976989	0.074963	8.435974
713.050298	29.671883	3.044042	0.033776	18.953465	0.074970	8.425517
713.070300	29.671883	3.041675	0.033778	18.938731	0.074974	8.418967
713.090302	29.671883	3.044416	0.033776	18.955797	0.074969	8.426554
713.110304	29.671883	3.043926	0.033777	18.952748	0.074970	8.425198
713.130306	29.671883	3.042691	0.033778	18.945058	0.074972	8.421780
713.150308	29.671883	3.052515	0.033769	19.006225	0.074955	8.448971
713.170310	29.671883	3.043392	0.033777	18.949419	0.074971	8.423718
713.190312	29.671883	3.041608	0.033778	18.938315	0.074974	8.418782
713.210314	29.671883	3.043008	0.033777	18.947031	0.074972	8.422657
713.230316	29.671883	3.039819	0.033780	18.927173	0.074977	8.413829
713.250318	29.671883	3.045988	0.033775	18.965582	0.074966	8.430903
713.270320	29.671883	3.043969	0.033776	18.953013	0.074970	8.425316
713.290322	29.671883	3.044479	0.033776	18.956189	0.074969	8.426728
713.310324	29.671802	3.044728	0.033776	18.957738	0.074968	8.427417
713.330326	29.671883	3.040275	0.033779	18.930011	0.074977	8.415091
713.350328	29.671883	3.049944	0.033772	18.990215	0.074959	8.441854
713.370330	29.671883	3.037368	0.033782	18.911910	0.074982	8.407044
713.390332	29.671883	3.039666	0.033780	18.926223	0.074978	8.413407
713.410334	29.671883	3.041873	0.033778	18.939960	0.074974	8.419514
713.430336	29.671802	3.036862	0.033782	18.908765	0.074982	8.405646
713.450338	29.671883	3.043763	0.033777	18.951732	0.074970	8.424747
713.470340	29.671883	3.046776	0.033774	18.970493	0.074965	8.433087
713.490342	29.671883	3.045612	0.033775	18.963246	0.074967	8.429865
713.510344	29.671883	3.045304	0.033775	18.961325	0.074967	8.429011
713.530346	29.671883	3.051538	0.033770	19.000142	0.074956	8.446267
713.550348	29.671883	3.044569	0.033776	18.956750	0.074969	8.426977
713.570350	29.671802	3.052078	0.033770	19.003501	0.074955	8.447760
713.590352	29.671802	3.049967	0.033771	18.990360	0.074959	8.441918
713.610354	29.671883	3.043748	0.033777	18.951636	0.074970	8.424704
713.630356	29.671883	3.047963	0.033773	18.977885	0.074963	8.436372
713.650358	29.671883	3.047321	0.033774	18.973882	0.074964	8.434593
713.670360	29.671883	3.049318	0.033772	18.986319	0.074960	8.440122
713.690362	29.671802	3.039806	0.033780	18.927090	0.074977	8.413792
713.710364	29.671883	3.042998	0.033777	18.946966	0.074972	8.422628
713.730366	29.671883	3.043714	0.033777	18.951428	0.074970	8.424611
713.750368	29.671883	3.048008	0.033773	18.978164	0.074963	8.436497
713.770370	29.671802	3.040404	0.033779	18.930819	0.074976	8.415450
713.790372	29.671883	3.042803	0.033777	18.945756	0.074972	8.422090
713.810374	29.671883	3.042253	0.033778	18.942331	0.074973	8.420567
713.830376	29.671883	3.043954	0.033776	18.952920	0.074970	8.425275
713.850378	29.671802	3.044622	0.033776	18.957081	0.074968	8.427125
713.870380	29.671883	3.045943	0.033775	18.965302	0.074966	8.430779
713.890382	29.671883	3.046746	0.033774	18.970307	0.074965	8.433004
713.910384	29.671883	3.044037	0.033776	18.953435	0.074970	8.425504
713.930386	29.671883	3.044876	0.033776	18.958661	0.074968	8.427827
713.950388	29.671883	3.044244	0.033776	18.954724	0.074969	8.426077
713.970390	29.671883	3.043286	0.033777	18.948762	0.074971	8.423426
713.990392	29.671883	3.045295	0.033775	18.961273	0.074967	8.428988
714.010394	29.671883	3.043935	0.033776	18.952800	0.074970	8.425221
714.030396	29.671883	3.043852	0.033777	18.952282	0.074970	8.424991
714.050398	29.671802	3.043200	0.033777	18.948225	0.074971	8.423188
714.070400	29.671883	3.041291	0.033779	18.936338	0.074975	8.417903
714.090402	29.671883	3.035070	0.033784	18.897603	0.074986	8.400684
714.110404	29.671883	3.041097	0.033779	18.935131	0.074975	8.417367
714.130406	29.671883	3.041098	0.033779	18.935136	0.074975	8.417369
714.150408	29.671883	3.040992	0.033779	18.934479	0.074975	8.417077
714.170410	29.671883	3.044624	0.033776	18.957092	0.074969	8.427129
714.190412	29.671802	3.040641	0.033779	18.932289	0.074976	8.416104
714.210414	29.671883	3.040345	0.033779	18.930449	0.074976	8.415286
714.230416	29.671883	3.039563	0.033780	18.925579	0.074978	8.413121
714.250418	29.671883	3.042785	0.033777	18.945641	0.074972	8.422039
714.270420	29.671883	3.046622	0.033774	18.969529	0.074965	8.432658
714.290422	29.671883	3.039957	0.033780	18.928032	0.074977	8.414211
714.310424	29.671883	3.042306	0.033778	18.942657	0.074973	8.420712
714.330426	29.671802	3.043670	0.033777	18.951154	0.074970	8.424490
714.350428	29.671883	3.043169	0.033777	18.948031	0.074971	8.423101
714.370430	29.671883	3.044728	0.033776	18.957741	0.074969	8.427418
714.390432	29.671883	3.050386	0.033771	18.992966	0.074958	8.443077
714.410434	29.671883	3.046997	0.033774	18.971870	0.074964	8.433699
714.430436	29.671883	3.040156	0.033780	18.929270	0.074977	8.414761
714.450438	29.671883	3.043103	0.033777	18.947620	0.074971	8.422919
714.470440	29.671802	3.045727	0.033775	18.963961	0.074966	8.430183
714.490442	29.671883	3.044977	0.033776	18.959288	0.074968	8.428105
714.510444	29.671802	3.048316	0.033773	18.980078	0.074962	8.437347
714.530446	29.671883	3.040697	0.033779	18.932642	0.074976	8.416261
714.550448	29.671883	3.041940	0.033778	18.940379	0.074974	8.419700
714.570450	29.671883	3.041560	0.033778	18.938014	0.074974	8.418648
714.590452	29.671883	3.039945	0.033780	18.927961	0.074977	8.414179
714.610454	29.671802	3.044162	0.033776	18.954212	0.074969	8.425849
714.630456	29.671802	3.046282	0.033774	18.967413	0.074965	8.431717
714.650458	29.671883	3.046324	0.033775	18.967676	0.074966	8.431834
714.670460	29.671883	3.041843	0.033778	18.939777	0.074974	8.419432
714.690462	29.671883	3.044122	0.033776	18.953966	0.074970	8.425740
714.710464	29.671883	3.043461	0.033777	18.949851	0.074971	8.423911
714.730466	29.671883	3.042885	0.033777	18.946262	0.074972	8.422315
714.750468	29.671883	3.046994	0.033774	18.971851	0.074964	8.433690
714.770470	29.671883	3.039264	0.033780	18.923720	0.074978	8.412294
714.790472	29.671883	3.044189	0.033776	18.954382	0.074969	8.425925
714.810474	29.671883	3.038599	0.033781	18.919578	0.074980	8.410453
714.830476	29.671883	3.041062	0.033779	18.934915	0.074975	8.417271
714.850478	29.671802	3.039650	0.033780	18.926121	0.074977	8.413362
714.870480	29.671883	3.040533	0.033779	18.931621	0.074976	8.415807
714.890482	29.671883	3.041042	0.033779	18.934786	0.074975	8.417213
714.910484	29.671883	3.037136	0.033782	18.910470	0.074982	8.406404
714.930486	29.671883	3.044408	0.033776	18.955748	0.074969	8.426532
714.950488	29.671883	3.041621	0.033778	18.938394	0.074974	8.418817
714.970490	29.671883	3.038152	0.033781	18.916797	0.074980	8.409217
714.990492	29.671883	3.041333	0.033779	18.936601	0.074975	8.418020
715.010494	29.671883	3.041874	0.033778	18.939971	0.074974	8.419518
715.030496	29.671883	3.041452	0.033779	18.937340	0.074974	8.418349
715.050498	29.671883	3.038929	0.033781	18.921632	0.074979	8.411366
715.070500	29.671883	3.045724	0.033775	18.963942	0.074967	8.430174
715.090502	29.671883	3.045470	0.033775	18.962359	0.074967	8.429471
715.110504	29.671883	3.041124	0.033779	18.935298	0.074975	8.417441
715.130506	29.671883	3.041265	0.033779	18.936179	0.074975	8.417833
715.150508	29.671883	3.046548	0.033774	18.969072	0.074965	8.432455
715.170510	29.671883	3.042081	0.033778	18.941258	0.074973	8.420090
715.190512	29.671883	3.045096	0.033776	18.960032	0.074968	8.428436
715.210514	29.671883	3.038888	0.033781	18.921374	0.074979	8.411251
715.230516	29.671883	3.039543	0.033780	18.925456	0.074978	8.413066
715.250518	29.671883	3.044425	0.033776	18.955852	0.074969	8.426578
715.270520	29.671883	3.042076	0.033778	18.941225	0.074973	8.420076
715.290522	29.671883	3.047741	0.033773	18.976499	0.074963	8.435757
715.310524	29.671883	3.042880	0.033777	18.946235	0.074972	8.422303
715.330526	29.671883	3.045414	0.033775	18.962012	0.074967	8.429316
715.350528	29.671883	3.045562	0.033775	18.962932	0.074967	8.429725
715.370530	29.671883	3.037885	0.033781	18.915132	0.074981	8.408477
715.390532	29.671883	3.041269	0.033779	18.936204	0.074975	8.417844
715.410534	29.671883	3.033537	0.033785	18.888057	0.074989	8.396441
715.430536	29.671883	3.040294	0.033779	18.930129	0.074976	8.415143
715.450538	29.671883	3.041679	0.033778	18.938753	0.074974	8.418977
715.470540	29.671802	3.045977	0.033775	18.965516	0.074966	8.430874
715.490542	29.671883	3.038339	0.033781	18.917960	0.074980	8.409734
715.510544	29.671883	3.038270	0.033781	18.917531	0.074980	8.409543
715.530546	29.671883	3.036046	0.033783	18.903681	0.074984	8.403386
715.550548	29.671883	3.039376	0.033780	18.924413	0.074978	8.412602
715.570550	29.671883	3.039244	0.033780	18.923592	0.074978	8.412237
715.590552	29.671883	3.043042	0.033777	18.947239	0.074972	8.422750
715.610554	29.671883	3.043773	0.033777	18.951795	0.074970	8.424775
715.630556	29.671883	3.036308	0.033783	18.905312	0.074984	8.404111
715.650558	29.671883	3.040207	0.033780	18.929593	0.074977	8.414905
715.670560	29.671883	3.036383	0.033783	18.905781	0.074983	8.404319
715.690562	29.671883	3.035838	0.033783	18.902386	0.074984	8.402810
715.710564	29.671883	3.040239	0.033780	18.929790	0.074977	8.414992
715.730566	29.671883	3.047149	0.033774	18.972812	0.074964	8.434117
715.750568	29.671883	3.039041	0.033781	18.922332	0.074979	8.411677
715.770570	29.671883	3.039194	0.033780	18.923285	0.074978	8.412101
715.790572	29.671883	3.036477	0.033783	18.906366	0.074983	8.404580
715.810574	29.671883	3.037784	0.033782	18.914505	0.074981	8.408198
715.830576	29.671883	3.038029	0.033781	18.916028	0.074981	8.408875
715.850578	29.671883	3.033627	0.033785	18.888618	0.074988	8.396690
715.870580	29.671802	3.032546	0.033786	18.881892	0.074990	8.393700
715.890582	29.671883	3.039963	0.033780	18.928070	0.074977	8.414228
715.910584	29.671883	3.037761	0.033782	18.914360	0.074981	8.408134
715.930586	29.671883	3.032597	0.033786	18.882209	0.074990	8.393841
715.950588	29.671883	3.040467	0.033779	18.931208	0.074976	8.415623
715.970590	29.671883	3.031857	0.033786	18.877599	0.074992	8.391792
715.990592	29.671883	3.039969	0.033780	18.928106	0.074977	8.414244
716.010594	29.671883	3.036023	0.033783	18.903536	0.074984	8.403322
716.030596	29.671883	3.039763	0.033780	18.926822	0.074977	8.413673
716.050598	29.671883	3.042214	0.033778	18.942087	0.074973	8.420459
716.070600	29.671883	3.042547	0.033778	18.944160	0.074972	8.421380
716.090602	29.671883	3.042586	0.033778	18.944403	0.074972	8.421489
716.110604	29.671883	3.039836	0.033780	18.927277	0.074977	8.413875
716.130606	29.671883	3.041795	0.033778	18.939478	0.074974	8.419299
716.150608	29.671883	3.045810	0.033775	18.964478	0.074967	8.430413
716.170610	29.671883	3.039859	0.033780	18.927424	0.074977	8.413941
716.190612	29.671883	3.043416	0.033777	18.949569	0.074971	8.423785
716.210614	29.671883	3.039262	0.033780	18.923707	0.074978	8.412288
716.230616	29.671883	3.037616	0.033782	18.913460	0.074981	8.407733
716.250618	29.671883	3.040834	0.033779	18.933494	0.074975	8.416639
716.270620	29.671802	3.041428	0.033778	18.937195	0.074974	8.418284
716.290622	29.671883	3.032802	0.033786	18.883485	0.074990	8.394408
716.310624	29.671883	3.035383	0.033784	18.899552	0.074985	8.401551
716.330626	29.671883	3.042810	0.033777	18.945799	0.074972	8.422109
716.350628	29.671883	3.038256	0.033781	18.917440	0.074980	8.409503
716.370630	29.671883	3.040825	0.033779	18.933439	0.074976	8.416615
716.390632	29.671883	3.039050	0.033780	18.922387	0.074979	8.411702
716.410634	29.671883	3.042701	0.033778	18.945121	0.074972	8.421808
716.430636	29.671883	3.037469	0.033782	18.912540	0.074982	8.407324
716.450638	29.671883	3.041673	0.033778	18.938720	0.074974	8.418962
716.470640	29.671883	3.037414	0.033782	18.912198	0.074982	8.407172
716.490642	29.671883	3.045580	0.033775	18.963041	0.074967	8.429774
716.510644	29.671883	3.040844	0.033779	18.933554	0.074975	8.416666
716.530646	29.671883	3.039307	0.033780	18.923986	0.074978	8.412412
716.550648	29.671883	3.043567	0.033777	18.950511	0.074971	8.424204
716.570650	29.671883	3.042861	0.033777	18.946117	0.074972	8.422251
716.590652	29.671802	3.045567	0.033775	18.962962	0.074967	8.429739
716.610654	29.671883	3.045693	0.033775	18.963745	0.074967	8.430087
716.630656	29.671883	3.046594	0.033774	18.969357	0.074965	8.432582
716.650658	29.671883	3.044462	0.033776	18.956082	0.074969	8.426680
716.670660	29.671883	3.039075	0.033780	18.922540	0.074979	8.411770
716.690662	29.671883	3.040433	0.033779	18.931000	0.074976	8.415530
716.710664	29.671883	3.042973	0.033777	18.946810	0.074972	8.422558
716.730666	29.671883	3.039154	0.033780	18.923030	0.074979	8.411988
716.750668	29.671883	3.049036	0.033772	18.984562	0.074961	8.439341
716.770670	29.671883	3.042288	0.033778	18.942547	0.074973	8.420664
716.790672	29.671883	3.044561	0.033776	18.956701	0.074969	8.426955
716.810674	29.671883	3.042651	0.033778	18.944806	0.074972	8.421668
716.830676	29.671883	3.043458	0.033777	18.949829	0.074971	8.423901
716.850678	29.671883	3.041103	0.033779	18.935169	0.074975	8.417384
716.870680	29.671802	3.046840	0.033774	18.970890	0.074964	8.433263
716.890682	29.671883	3.041615	0.033778	18.938359	0.074974	8.418802
716.910684	29.671883	3.042597	0.033778	18.944472	0.074972	8.421519
716.930686	29.671883	3.040756	0.033779	18.933009	0.074976	8.416424
716.950688	29.671883	3.037887	0.033781	18.915146	0.074981	8.408483
716.970690	29.671883	3.039812	0.033780	18.927131	0.074977	8.413811
716.990692	29.671883	3.041574	0.033778	18.938101	0.074974	8.418687
717.010694	29.671802	3.038104	0.033781	18.916498	0.074980	8.409084
717.030696	29.671802	3.036080	0.033783	18.903894	0.074984	8.403481
717.050698	29.671883	3.043455	0.033777	18.949813	0.074971	8.423893
717.070700	29.671883	3.032225	0.033786	18.879893	0.074991	8.392812
717.090702	29.671883	3.035990	0.033783	18.903330	0.074984	8.403230
717.110704	29.671883	3.038819	0.033781	18.920947	0.074979	8.411062
717.130706	29.671883	3.033679	0.033785	18.888941	0.074988	8.396834
717.150708	29.671883	3.038797	0.033781	18.920813	0.074979	8.411002
717.170710	29.671883	3.038487	0.033781	18.918883	0.074980	8.410144
717.190712	29.671883	3.037193	0.033782	18.910823	0.074982	8.406561
717.210714	29.671883	3.044649	0.033776	18.957246	0.074969	8.427198
717.230716	29.671883	3.043145	0.033777	18.947886	0.074971	8.423037
717.250718	29.671883	3.035529	0.033783	18.900461	0.074985	8.401955
717.270720	29.671883	3.048058	0.033773	18.978471	0.074963	8.436633
717.290722	29.671883	3.044910	0.033776	18.958874	0.074968	8.427922
717.310724	29.671883	3.042963	0.033777	18.946752	0.074972	8.422533
717.330726	29.671883	3.046117	0.033775	18.966389	0.074966	8.431262
717.350728	29.671883	3.041827	0.033778	18.939675	0.074974	8.419387
717.370730	29.671883	3.043100	0.033777	18.947601	0.074971	8.422910
717.390732	29.671883	3.043872	0.033777	18.952411	0.074970	8.425048
717.410734	29.671883	3.043567	0.033777	18.950508	0.074971	8.424203
717.430736	29.671883	3.051311	0.033770	18.998729	0.074957	8.445639
717.450738	29.671883	3.042805	0.033777	18.945764	0.074972	8.422094
717.470740	29.671883	3.044144	0.033776	18.954103	0.074970	8.425800
717.490742	29.671883	3.048246	0.033773	18.979645	0.074962	8.437155
717.510744	29.671883	3.052742	0.033769	19.007637	0.074954	8.449599
717.530746	29.671883	3.049022	0.033772	18.984477	0.074961	8.439303
717.550748	29.671883	3.044324	0.033776	18.955225	0.074969	8.426299
717.570750	29.671883	3.038130	0.033781	18.916660	0.074980	8.409156
717.590752	29.671883	3.047527	0.033774	18.975166	0.074963	8.435164
717.610754	29.671802	3.048026	0.033773	18.978276	0.074962	8.436546
717.630756	29.671883	3.039380	0.033780	18.924438	0.074978	8.412613
717.650758	29.671883	3.038762	0.033781	18.920594	0.074979	8.410905
717.670760	29.671883	3.042014	0.033778	18.940842	0.074973	8.419905
717.690762	29.671883	3.039386	0.033780	18.924476	0.074978	8.412630
717.710764	29.671883	3.040999	0.033779	18.934523	0.074975	8.417097
717.730766	29.671883	3.044604	0.033776	18.956969	0.074969	8.427075
717.750768	29.671883	3.037411	0.033782	18.912178	0.074982	8.407164
717.770770	29.671883	3.035318	0.033784	18.899150	0.074985	8.401372
717.790772	29.671883	3.036424	0.033783	18.906038	0.074983	8.404434
717.810774	29.671883	3.039479	0.033780	18.925056	0.074978	8.412888
717.830776	29.671883	3.038054	0.033781	18.916186	0.074980	8.408945
717.850778	29.671883	3.038370	0.033781	18.918152	0.074980	8.409819
717.870780	29.671883	3.033308	0.033785	18.886631	0.074989	8.395807
717.890782	29.671883	3.036414	0.033783	18.905975	0.074983	8.404406
717.910784	29.671883	3.042412	0.033778	18.943319	0.074973	8.421007
717.930786	29.671883	3.034134	0.033785	18.891775	0.074988	8.398093
717.950788	29.671883	3.030983	0.033787	18.872157	0.074993	8.389372
717.970790	29.671883	3.033966	0.033785	18.890732	0.074988	8.397630
717.990792	29.671883	3.037063	0.033782	18.910013	0.074982	8.406201
718.010794	29.671883	3.030096	0.033788	18.866632	0.074995	8.386917
718.030796	29.671883	3.040617	0.033779	18.932141	0.074976	8.416038
718.050798	29.671883	3.037066	0.033782	18.910032	0.074982	8.406209
718.070800	29.671883	3.037104	0.033782	18.910268	0.074982	8.406314
718.090802	29.671883	3.036470	0.033783	18.906323	0.074983	8.404560
718.110804	29.671883	3.038204	0.033781	18.917117	0.074980	8.409359
718.130806	29.671883	3.030737	0.033787	18.870624	0.074994	8.388691
718.150808	29.671883	3.032831	0.033786	18.883663	0.074990	8.394487
718.170810	29.671802	3.031762	0.033786	18.877005	0.074992	8.391528
718.190812	29.671883	3.034842	0.033784	18.896182	0.074986	8.400053
718.210814	29.671883	3.033222	0.033785	18.886100	0.074989	8.395571
718.230816	29.671883	3.034238	0.033784	18.892424	0.074987	8.398382
718.250818	29.671883	3.036606	0.033783	18.907169	0.074983	8.404936
718.270820	29.671883	3.040475	0.033779	18.931260	0.074976	8.415646
718.290822	29.671883	3.037372	0.033782	18.911937	0.074982	8.407056
718.310824	29.671883	3.036282	0.033783	18.905148	0.074984	8.404038
718.330826	29.671883	3.040634	0.033779	18.932251	0.074976	8.416087
718.350828	29.671883	3.044840	0.033776	18.958439	0.074968	8.427728
718.370830	29.671883	3.033154	0.033785	18.885675	0.074989	8.395382
718.390832	29.671883	3.035687	0.033783	18.901444	0.074985	8.402392
718.410834	29.671883	3.032852	0.033786	18.883792	0.074990	8.394545
718.430836	29.671883	3.042337	0.033778	18.942851	0.074973	8.420799
718.450838	29.671883	3.037231	0.033782	18.911061	0.074982	8.406667
718.470840	29.671883	3.043316	0.033777	18.948950	0.074971	8.423510
718.490842	29.671883	3.037240	0.033782	18.911113	0.074982	8.406690
718.510844	29.671883	3.043163	0.033777	18.947998	0.074971	8.423087
718.530846	29.671802	3.033924	0.033785	18.890472	0.074988	8.397514
718.550848	29.671883	3.031604	0.033787	18.876025	0.074992	8.391092
718.570850	29.671883	3.038409	0.033781	18.918396	0.074980	8.409927
718.590852	29.671883	3.040765	0.033779	18.933067	0.074976	8.416449
718.610854	29.671883	3.039820	0.033780	18.927181	0.074977	8.413833
718.630856	29.671883	3.039943	0.033780	18.927947	0.074977	8.414173
718.650858	29.671883	3.040964	0.033779	18.934304	0.074975	8.416999
718.670860	29.671883	3.040806	0.033779	18.933321	0.074976	8.416562
718.690862	29.671802	3.034339	0.033784	18.893050	0.074987	8.398660
718.710864	29.671883	3.042051	0.033778	18.941072	0.074973	8.420008
718.730866	29.671883	3.033905	0.033785	18.890351	0.074988	8.397461
718.750868	29.671883	3.040167	0.033780	18.929341	0.074977	8.414793
718.770870	29.671883	3.039362	0.033780	18.924328	0.074978	8.412565
718.790872	29.671883	3.034316	0.033784	18.892908	0.074987	8.398597
718.810874	29.671883	3.040659	0.033779	18.932404	0.074976	8.416155
718.830876	29.671883	3.041187	0.033779	18.935692	0.074975	8.417616
718.850878	29.671883	3.039046	0.033781	18.922362	0.074979	8.411691
718.870880	29.671883	3.037231	0.033782	18.911061	0.074982	8.406667
718.890882	29.671802	3.040057	0.033780	18.928654	0.074977	8.414487
718.910884	29.671802	3.042539	0.033778	18.944108	0.074972	8.421357
718.930886	29.671883	3.043306	0.033777	18.948885	0.074971	8.423481
718.950888	29.671883	3.036326	0.033783	18.905425	0.074984	8.404161
718.970890	29.671883	3.048035	0.033773	18.978331	0.074963	8.436571
718.990892	29.671883	3.044712	0.033776	18.957637	0.074969	8.427372
719.010894	29.671883	3.039941	0.033780	18.927931	0.074977	8.414166
719.030896	29.671883	3.044535	0.033776	18.956539	0.074969	8.426884
719.050898	29.671802	3.044541	0.033776	18.956575	0.074969	8.426899
719.070900	29.671802	3.048415	0.033773	18.980699	0.074962	8.437624
719.090902	29.671883	3.038977	0.033781	18.921930	0.074979	8.411498
719.110904	29.671883	3.038444	0.033781	18.918615	0.074980	8.410025
719.130906	29.671883	3.038731	0.033781	18.920400	0.074979	8.410818
719.150908	29.671883	3.042074	0.033778	18.941217	0.074973	8.420072
719.170910	29.671883	3.039730	0.033780	18.926622	0.074977	8.413584
719.190912	29.671883	3.039298	0.033780	18.923931	0.074978	8.412388
719.210914	29.671883	3.037499	0.033782	18.912726	0.074981	8.407407
719.230916	29.671883	3.034736	0.033784	18.895523	0.074986	8.399759
719.250918	29.671883	3.032551	0.033786	18.881922	0.074990	8.393713
719.270920	29.671883	3.037983	0.033781	18.915740	0.074981	8.408747
719.290922	29.671883	3.036971	0.033782	18.909443	0.074982	8.405948
719.310924	29.671883	3.038947	0.033781	18.921746	0.074979	8.411417
719.330926	29.671883	3.037711	0.033782	18.914045	0.074981	8.407994
719.350928	29.671883	3.034186	0.033784	18.892101	0.074987	8.398238
719.370930	29.671883	3.036272	0.033783	18.905088	0.074984	8.404012
719.390932	29.671802	3.038959	0.033780	18.921820	0.074979	8.411450
719.410934	29.671883	3.036234	0.033783	18.904852	0.074984	8.403907
719.430936	29.671883	3.038556	0.033781	18.919307	0.074980	8.410333
719.450938	29.671883	3.031595	0.033787	18.875965	0.074992	8.391065
719.470940	29.671883	3.037975	0.033781	18.915691	0.074981	8.408725
719.490942	29.671883	3.034121	0.033785	18.891695	0.074988	8.398058
719.510944	29.671883	3.032063	0.033786	18.878883	0.074991	8.392363
719.530946	29.671883	3.030506	0.033788	18.869186	0.074994	8.388052
719.550948	29.671883	3.032690	0.033786	18.882787	0.074990	8.394098
719.570950	29.671883	3.031723	0.033787	18.876767	0.074992	8.391422
719.590952	29.671883	3.040077	0.033780	18.928782	0.074977	8.414545
719.610954	29.671802	3.034774	0.033784	18.895761	0.074986	8.399865
719.630956	29.671802	3.031890	0.033786	18.877802	0.074991	8.391882
719.650958	29.671883	3.031910	0.033786	18.877930	0.074992	8.391939
719.670960	29.671883	3.036860	0.033782	18.908751	0.074983	8.405640
719.690962	29.671883	3.034342	0.033784	18.893072	0.074987	8.398670
719.710964	29.671883	3.037978	0.033781	18.915710	0.074981	8.408733
719.730966	29.671883	3.033923	0.033785	18.890463	0.074988	8.397510
719.750968	29.671802	3.037727	0.033781	18.914150	0.074981	8.408040
719.770970	29.671883	3.032363	0.033786	18.880747	0.074991	8.393191
719.790972	29.671883	3.031926	0.033786	18.878032	0.074991	8.391984
719.810974	29.671883	3.030114	0.033788	18.866747	0.074995	8.386968
719.830976	29.671883	3.031844	0.033786	18.877520	0.074992	8.391757
719.850978	29.671883	3.037229	0.033782	18.911048	0.074982	8.406661
719.870980	29.671883	3.034784	0.033784	18.895824	0.074986	8.399893
719.890982	29.671883	3.036886	0.033782	18.908912	0.074983	8.405712
719.910984	29.671883	3.042686	0.033778	18.945025	0.074972	8.421765
719.930986	29.671883	3.044206	0.033776	18.954491	0.074969	8.425973
719.950988	29.671883	3.036909	0.033782	18.909057	0.074983	8.405776
719.970990	29.671883	3.037672	0.033782	18.913807	0.074981	8.407888
719.990992	29.671802	3.033616	0.033785	18.888553	0.074988	8.396661
720.010994	29.671883	3.031206	0.033787	18.873547	0.074993	8.389991
720.030996	29.671883	3.032284	0.033786	18.880260	0.074991	8.392975
720.050998	29.671883	3.033952	0.033785	18.890644	0.074988	8.397591
720.071000	29.671883	3.030670	0.033787	18.870210	0.074994	8.388507
720.091002	29.671883	3.040776	0.033779	18.933135	0.074976	8.416480
720.111004	29.671883	3.035037	0.033784	18.897398	0.074986	8.400593
720.131006	29.671802	3.042266	0.033778	18.942410	0.074973	8.420603
720.151008	29.671883	3.040313	0.033779	18.930250	0.074976	8.415197
720.171010	29.671883	3.041783	0.033778	18.939402	0.074974	8.419265
720.191012	29.671883	3.042660	0.033778	18.944863	0.074972	8.421693
720.211014	29.671883	3.041965	0.033778	18.940538	0.074973	8.419770
720.231016	29.671883	3.042443	0.033778	18.943511	0.074973	8.421092
720.251018	29.671883	3.046732	0.033774	18.970217	0.074965	8.432964
720.271020	29.671802	3.037323	0.033782	18.911631	0.074982	8.406920
720.291022	29.671883	3.045359	0.033775	18.961670	0.074967	8.429164
720.311024	29.671883	3.035535	0.033783	18.900497	0.074985	8.401971
720.331026	29.671883	3.043407	0.033777	18.949517	0.074971	8.423762
720.351028	29.671883	3.046458	0.033774	18.968514	0.074965	8.432207
720.371030	29.671883	3.046265	0.033775	18.967312	0.074966	8.431672
720.391032	29.671883	3.039347	0.033780	18.924232	0.074978	8.412522
720.411034	29.671802	3.039052	0.033780	18.922398	0.074978	8.411707
720.431036	29.671883	3.043630	0.033777	18.950900	0.074970	8.424377
720.451038	29.671883	3.043031	0.033777	18.947174	0.074972	8.422720
720.471040	29.671883	3.035802	0.033783	18.902161	0.074985	8.402711
720.491042	29.671802	3.035008	0.033784	18.897217	0.074986	8.400513
720.511044	29.671802	3.037211	0.033782	18.910936	0.074982	8.406611
720.531046	29.671883	3.037291	0.033782	18.911434	0.074982	8.406833
720.551048	29.671802	3.037158	0.033782	18.910604	0.074982	8.406464
720.571050	29.671883	3.037379	0.033782	18.911979	0.074982	8.407075
720.591052	29.671883	3.041880	0.033778	18.940004	0.074974	8.419533
720.611054	29.671883	3.046642	0.033774	18.969655	0.074965	8.432714
720.631056	29.671883	3.034065	0.033785	18.891348	0.074988	8.397904
720.651058	29.671883	3.034724	0.033784	18.895451	0.074986	8.399728
720.671060	29.671883	3.035519	0.033783	18.900401	0.074985	8.401928
720.691062	29.671883	3.034847	0.033784	18.896218	0.074986	8.400069
720.711064	29.671883	3.037598	0.033782	18.913347	0.074981	8.407683
720.731066	29.671883	3.035053	0.033784	18.897496	0.074986	8.400637
720.751068	29.671883	3.035306	0.033784	18.899076	0.074985	8.401339
720.771070	29.671883	3.037211	0.033782	18.910933	0.074982	8.406610
720.791072	29.671802	3.036864	0.033782	18.908776	0.074982	8.405651
720.811074	29.671883	3.039024	0.033781	18.922226	0.074979	8.411630
720.831076	29.671883	3.039425	0.033780	18.924722	0.074978	8.412740
720.851078	29.671883	3.034828	0.033784	18.896100	0.074986	8.400016
720.871080	29.671883	3.040097	0.033780	18.928903	0.074977	8.414598
720.891082	29.671883	3.040601	0.033779	18.932046	0.074976	8.415995
720.911084	29.671883	3.038329	0.033781	18.917897	0.074980	8.409706
720.931086	29.671883	3.040093	0.033780	18.928878	0.074977	8.414587
720.951088	29.671883	3.034117	0.033785	18.891668	0.074988	8.398046
720.971090	29.671883	3.037624	0.033782	18.913506	0.074981	8.407754
720.991092	29.671883	3.036209	0.033783	18.904696	0.074984	8.403838
721.011094	29.671883	3.033331	0.033785	18.886779	0.074989	8.395872
721.031096	29.671883	3.035702	0.033783	18.901537	0.074985	8.402433
721.051098	29.671883	3.039212	0.033780	18.923392	0.074978	8.412148
721.071100	29.671883	3.036133	0.033783	18.904226	0.074984	8.403628
721.091102	29.671802	3.035518	0.033783	18.900396	0.074985	8.401926
721.111104	29.671883	3.041516	0.033778	18.937740	0.074974	8.418527
721.131106	29.671883	3.034223	0.033784	18.892333	0.074987	8.398342
721.151108	29.671883	3.038648	0.033781	18.919882	0.074979	8.410588
721.171110	29.671802	3.038058	0.033781	18.916211	0.074980	8.408956
721.191112	29.671883	3.037090	0.033782	18.910180	0.074982	8.406275
721.211114	29.671883	3.044907	0.033776	18.958853	0.074968	8.427912
721.231116	29.671883	3.036063	0.033783	18.903788	0.074984	8.403434
721.251118	29.671883	3.039326	0.033780	18.924104	0.074978	8.412465
721.271120	29.671883	3.039075	0.033780	18.922543	0.074979	8.411771
721.291122	29.671883	3.038826	0.033781	18.920988	0.074979	8.411080
721.311124	29.671883	3.042860	0.033777	18.946106	0.074972	8.422246
721.331126	29.671883	3.046083	0.033775	18.966178	0.074966	8.431169
721.351128	29.671802	3.042655	0.033777	18.944830	0.074972	8.421679
721.371130	29.671883	3.039942	0.033780	18.927942	0.074977	8.414171
721.391132	29.671883	3.037044	0.033782	18.909892	0.074982	8.406147
721.411134	29.671883	3.034205	0.033784	18.892221	0.074987	8.398292
721.431136	29.671883	3.039279	0.033780	18.923811	0.074978	8.412335
721.451138	29.671883	3.034673	0.033784	18.895134	0.074987	8.399587
721.471140	29.671883	3.040162	0.033780	18.929308	0.074977	8.414778
721.491142	29.671883	3.037860	0.033781	18.914976	0.074981	8.408407
721.511144	29.671883	3.032326	0.033786	18.880518	0.074991	8.393089
721.531146	29.671883	3.037399	0.033782	18.912104	0.074982	8.407131
721.551148	29.671883	3.036336	0.033783	18.905488	0.074984	8.404189
721.571150	29.671802	3.043571	0.033777	18.950536	0.074970	8.424215
721.591152	29.671802	3.039679	0.033780	18.926302	0.074977	8.413442
721.611154	29.671883	3.041289	0.033779	18.936324	0.074975	8.417897
721.631156	29.671883	3.036957	0.033782	18.909356	0.074982	8.405909
721.651158	29.671883	3.029866	0.033788	18.865200	0.074995	8.386280
721.671160	29.671883	3.035952	0.033783	18.903098	0.074984	8.403127
721.691162	29.671802	3.031932	0.033786	18.878067	0.074991	8.392000
721.711164	29.671883	3.027820	0.033790	18.852465	0.074999	8.380619
721.731166	29.671883	3.030742	0.033787	18.870654	0.074994	8.388704
721.751168	29.671883	3.026119	0.033791	18.841870	0.075002	8.375909
721.771170	29.671883	3.032069	0.033786	18.878916	0.074991	8.392377
721.791172	29.671883	3.036047	0.033783	18.903686	0.074984	8.403388
721.811174	29.671883	3.036795	0.033782	18.908343	0.074983	8.405459
721.831176	29.671883	3.030552	0.033787	18.869471	0.074994	8.388179
721.851178	29.671883	3.036873	0.033782	18.908833	0.074983	8.405676
721.871180	29.671883	3.039905	0.033780	18.927709	0.074977	8.414068
721.891182	29.671883	3.035795	0.033783	18.902120	0.074985	8.402692
721.911184	29.671883	3.036974	0.033782	18.909463	0.074982	8.405956
721.931186	29.671802	3.044372	0.033776	18.955521	0.074969	8.426431
721.951188	29.671883	3.034579	0.033784	18.894545	0.074987	8.399325
721.971190	29.671883	3.035074	0.033784	18.897628	0.074986	8.400695
721.991192	29.671883	3.031791	0.033786	18.877189	0.074992	8.391609
722.011194	29.671883	3.036891	0.033782	18.908940	0.074983	8.405724
722.031196	29.671883	3.045208	0.033775	18.960725	0.074968	8.428744
722.051198	29.671883	3.042935	0.033777	18.946577	0.074972	8.422455
722.071200	29.671883	3.040077	0.033780	18.928782	0.074977	8.414545
722.091202	29.671883	3.046149	0.033775	18.966589	0.074966	8.431351
722.111204	29.671883	3.035257	0.033784	18.898767	0.074986	8.401202
722.131206	29.671883	3.031365	0.033787	18.874538	0.074992	8.390431
722.151208	29.671883	3.043968	0.033776	18.953008	0.074970	8.425314
722.171210	29.671883	3.038453	0.033781	18.918669	0.074980	8.410049
722.191212	29.671883	3.039352	0.033780	18.924268	0.074978	8.412538
722.211214	29.671883	3.042601	0.033778	18.944496	0.074972	8.421530
722.231216	29.671883	3.033830	0.033785	18.889883	0.074988	8.397252
722.251218	29.671883	3.044502	0.033776	18.956334	0.074969	8.426792
722.271220	29.671883	3.041331	0.033779	18.936590	0.074975	8.418015
722.291222	29.671883	3.035235	0.033784	18.898633	0.074986	8.401142
722.311224	29.671883	3.040024	0.033780	18.928451	0.074977	8.414397
722.331226	29.671883	3.039998	0.033780	18.928287	0.074977	8.414324
722.351228	29.671802	3.036216	0.033783	18.904737	0.074984	8.403856
722.371230	29.671883	3.038274	0.033781	18.917552	0.074980	8.409553
722.391232	29.671883	3.036441	0.033783	18.906142	0.074983	8.404480
722.411234	29.671883	3.035895	0.033783	18.902742	0.074984	8.402969
722.431236	29.671883	3.036684	0.033782	18.907656	0.074983	8.405153
722.451238	29.671802	3.032861	0.033785	18.883849	0.074990	8.394570
722.471240	29.671883	3.037911	0.033781	18.915297	0.074981	8.408550
722.491242	29.671802	3.034029	0.033785	18.891126	0.074987	8.397805
722.511244	29.671802	3.041375	0.033778	18.936864	0.074974	8.418137
722.531246	29.671883	3.031484	0.033787	18.875275	0.074992	8.390759
722.551248	29.671883	3.031810	0.033786	18.877304	0.074992	8.391660
722.571250	29.671802	3.039743	0.033780	18.926702	0.074977	8.413620
722.591252	29.671883	3.033044	0.033785	18.884991	0.074989	8.395078
722.611254	29.671802	3.034281	0.033784	18.892689	0.074987	8.398500
722.631256	29.671883	3.040030	0.033780	18.928489	0.074977	8.414414
722.651258	29.671883	3.035367	0.033784	18.899454	0.074985	8.401507
722.671260	29.671883	3.035845	0.033783	18.902432	0.074984	8.402831
722.691262	29.671883	3.035291	0.033784	18.898983	0.074985	8.401298
722.711264	29.671883	3.035495	0.033783	18.900253	0.074985	8.401862
722.731266	29.671883	3.031867	0.033786	18.877662	0.074992	8.391820
722.751268	29.671883	3.033081	0.033785	18.885221	0.074989	8.395180
722.771270	29.671883	3.036406	0.033783	18.905926	0.074983	8.404384
722.791272	29.671883	3.038551	0.033781	18.919277	0.074980	8.410319
722.811274	29.671883	3.024223	0.033793	18.830065	0.075005	8.370661
722.831276	29.671883	3.031715	0.033787	18.876718	0.074992	8.391400
722.851278	29.671883	3.033231	0.033785	18.886154	0.074989	8.395595
722.871280	29.671883	3.031389	0.033787	18.874686	0.074992	8.390497
722.891282	29.671883	3.036106	0.033783	18.904056	0.074984	8.403553
722.911284	29.671883	3.033413	0.033785	18.887288	0.074989	8.396099
722.931286	29.671883	3.031953	0.033786	18.878199	0.074991	8.392058
722.951288	29.671883	3.032241	0.033786	18.879992	0.074991	8.392855
722.971290	29.671883	3.032270	0.033786	18.880173	0.074991	8.392936
722.991292	29.671883	3.039571	0.033780	18.925631	0.074978	8.413144
723.011294	29.671802	3.026969	0.033790	18.847165	0.075000	8.378263
723.031296	29.671802	3.035596	0.033783	18.900880	0.074985	8.402141
723.051298	29.671883	3.032103	0.033786	18.879132	0.074991	8.392473
723.071300	29.671883	3.036151	0.033783	18.904332	0.074984	8.403676
723.091302	29.671883	3.026229	0.033791	18.842555	0.075002	8.376213
723.111304	29.671883	3.042365	0.033778	18.943023	0.074973	8.420875
723.131306	29.671883	3.042383	0.033778	18.943138	0.074973	8.420926
723.151308	29.671802	3.038246	0.033781	18.917383	0.074980	8.409477
723.171310	29.671883	3.036854	0.033782	18.908715	0.074983	8.405624
723.191312	29.671883	3.041158	0.033779	18.935509	0.074975	8.417535
723.211314	29.671883	3.038332	0.033781	18.917917	0.074980	8.409714
723.231316	29.671883	3.029850	0.033788	18.865102	0.074995	8.386236
723.251318	29.671802	3.039409	0.033780	18.924624	0.074978	8.412696
723.271320	29.671802	3.030342	0.033788	18.868165	0.074994	8.387598
723.291322	29.671883	3.033009	0.033785	18.884769	0.074990	8.394979
723.311324	29.671883	3.037220	0.033782	18.910990	0.074982	8.406635
723.331326	29.671883	3.035746	0.033783	18.901814	0.074985	8.402556
723.351328	29.671883	3.033807	0.033785	18.889738	0.074988	8.397188
723.371330	29.671883	3.042086	0.033778	18.941288	0.074973	8.420104
723.391332	29.671883	3.032831	0.033786	18.883663	0.074990	8.394487
723.411334	29.671883	3.038821	0.033781	18.920958	0.074979	8.411066
723.431336	29.671883	3.033597	0.033785	18.888435	0.074988	8.396609
723.451338	29.671883	3.031037	0.033787	18.872491	0.074993	8.389521
723.471340	29.671883	3.037345	0.033782	18.911768	0.074982	8.406981
723.491342	29.671883	3.029841	0.033788	18.865044	0.074995	8.386211
723.511344	29.671883	3.037638	0.033782	18.913591	0.074981	8.407792
723.531346	29.671802	3.037976	0.033781	18.915699	0.074980	8.408729
723.551348	29.671883	3.033984	0.033785	18.890844	0.074988	8.397680
723.571350	29.671883	3.036326	0.033783	18.905427	0.074984	8.404162
723.591352	29.671802	3.030789	0.033787	18.870949	0.074993	8.388836
723.611354	29.671883	3.029527	0.033788	18.863092	0.074996	8.385343
723.631356	29.671883	3.029877	0.033788	18.865269	0.074995	8.386311
723.651358	29.671883	3.031133	0.033787	18.873090	0.074993	8.389787
723.671360	29.671883	3.031662	0.033787	18.876384	0.074992	8.391251
723.691362	29.671883	3.033560	0.033785	18.888202	0.074989	8.396505
723.711364	29.671802	3.036009	0.033783	18.903451	0.074984	8.403284
723.731366	29.671883	3.036368	0.033783	18.905687	0.074984	8.404278
723.751368	29.671802	3.035505	0.033783	18.900313	0.074985	8.401889
723.771370	29.671883	3.036993	0.033782	18.909580	0.074982	8.406009
723.791372	29.671883	3.031393	0.033787	18.874708	0.074992	8.390507
723.811374	29.671883	3.029470	0.033788	18.862734	0.074996	8.385184
723.831376	29.671802	3.032283	0.033786	18.880252	0.074991	8.392971
723.851378	29.671802	3.032776	0.033786	18.883318	0.074990	8.394334
723.871380	29.671883	3.029688	0.033788	18.864094	0.074996	8.385788
723.891382	29.671802	3.028429	0.033789	18.856256	0.074998	8.382304
723.911384	29.671883	3.032924	0.033786	18.884243	0.074990	8.394745
723.931386	29.671883	3.030438	0.033788	18.868765	0.074994	8.387865
723.951388	29.671883	3.037224	0.033782	18.911015	0.074982	8.406646
723.971390	29.671883	3.029448	0.033788	18.862597	0.074996	8.385123
723.991392	29.671883	3.031293	0.033787	18.874090	0.074993	8.390232
724.011394	29.671883	3.024322	0.033793	18.830684	0.075005	8.370936
724.031396	29.671883	3.029537	0.033788	18.863153	0.074996	8.385370
724.051398	29.671883	3.027854	0.033790	18.852673	0.074999	8.380711
724.071400	29.671883	3.032955	0.033785	18.884435	0.074990	8.394831
724.091402	29.671883	3.033064	0.033785	18.885114	0.074989	8.395132
724.111404	29.671883	3.030374	0.033788	18.868362	0.074994	8.387686
724.131406	29.671802	3.024025	0.033793	18.828833	0.075005	8.370114
724.151408	29.671883	3.030126	0.033788	18.866824	0.074995	8.387002
724.171410	29.671883	3.038885	0.033781	18.921360	0.074979	8.411245
724.191412	29.671883	3.034871	0.033784	18.896368	0.074986	8.400135
724.211414	29.671883	3.032928	0.033786	18.884268	0.074990	8.394756
724.231416	29.671883	3.036900	0.033782	18.909000	0.074983	8.405751
724.251418	29.671802	3.031704	0.033786	18.876644	0.074992	8.391367
724.271420	29.671802	3.037155	0.033782	18.910585	0.074982	8.406455
724.291422	29.671883	3.031532	0.033787	18.875573	0.074992	8.390891
724.311424	29.671883	3.031068	0.033787	18.872685	0.074993	8.389607
724.331426	29.671883	3.032722	0.033786	18.882984	0.074990	8.394186
724.351428	29.671802	3.029576	0.033788	18.863396	0.074995	8.385478
724.371430	29.671802	3.031205	0.033787	18.873539	0.074993	8.389987
724.391432	29.671802	3.030305	0.033788	18.867935	0.074994	8.387496
724.411434	29.671802	3.026040	0.033791	18.841383	0.075002	8.375692
724.431436	29.671883	3.034496	0.033784	18.894031	0.074987	8.399096
724.451438	29.671883	3.025732	0.033791	18.839461	0.075003	8.374838
724.471440	29.671802	3.029127	0.033789	18.860601	0.074996	8.384236
724.491442	29.671883	3.034367	0.033784	18.893228	0.074987	8.398740
724.511444	29.671802	3.026193	0.033791	18.842330	0.075002	8.376113
724.531446	29.671883	3.027284	0.033790	18.849128	0.075000	8.379135
724.551448	29.671883	3.027314	0.033790	18.849314	0.075000	8.379218
724.571450	29.671883	3.033921	0.033785	18.890450	0.074988	8.397504
724.591452	29.671883	3.031749	0.033786	18.876926	0.074992	8.391492
724.611454	29.671883	3.028766	0.033789	18.858351	0.074997	8.383235
724.631456	29.671802	3.034697	0.033784	18.895284	0.074986	8.399654
724.651458	29.671883	3.039531	0.033780	18.925382	0.074978	8.413033
724.671460	29.671883	3.028216	0.033789	18.854931	0.074998	8.381715
724.691462	29.671883	3.038473	0.033781	18.918793	0.074980	8.410104
724.711464	29.671883	3.034577	0.033784	18.894534	0.074987	8.399320
724.731466	29.671802	3.031771	0.033786	18.877063	0.074992	8.391553
724.751468	29.671883	3.039185	0.033780	18.923225	0.074978	8.412074
724.771470	29.671883	3.032733	0.033786	18.883053	0.074990	8.394216
724.791472	29.671883	3.033846	0.033785	18.889982	0.074988	8.397296
724.811474	29.671883	3.034131	0.033785	18.891758	0.074988	8.398086
724.831476	29.671883	3.030175	0.033788	18.867128	0.074995	8.387137
724.851478	29.671802	3.034616	0.033784	18.894781	0.074986	8.399430
724.871480	29.671802	3.037529	0.033782	18.912915	0.074981	8.407491
724.891482	29.671802	3.036626	0.033782	18.907292	0.074983	8.404991
724.911484	29.671883	3.038980	0.033781	18.921949	0.074979	8.411507
724.931486	29.671883	3.030378	0.033788	18.868390	0.074994	8.387698
724.951488	29.671883	3.032332	0.033786	18.880559	0.074991	8.393107
724.971490	29.671802	3.032912	0.033785	18.884167	0.074990	8.394711
724.991492	29.671802	3.024116	0.033793	18.829403	0.075005	8.370367
725.011494	29.671883	3.033330	0.033785	18.886770	0.074989	8.395869
725.031496	29.671883	3.033800	0.033785	18.889694	0.074988	8.397168
725.051498	29.671883	3.032372	0.033786	18.880808	0.074991	8.393218
725.071500	29.671883	3.032385	0.033786	18.880887	0.074991	8.393253
725.091502	29.671802	3.027062	0.033790	18.847745	0.075000	8.378521
725.111504	29.671883	3.029835	0.033788	18.865009	0.074995	8.386195
725.131506	29.671883	3.030604	0.033787	18.869797	0.074994	8.388323
725.151508	29.671883	3.027304	0.033790	18.849248	0.075000	8.379189
725.171510	29.671883	3.027379	0.033790	18.849719	0.075000	8.379398
725.191512	29.671802	3.025046	0.033792	18.835193	0.075004	8.372941
725.211514	29.671883	3.029236	0.033789	18.861280	0.074996	8.384537
725.231516	29.671883	3.026017	0.033791	18.841238	0.075002	8.375628
725.251518	29.671802	3.029774	0.033788	18.864628	0.074995	8.386026
725.271520	29.671883	3.027007	0.033790	18.847400	0.075000	8.378367
725.291522	29.671883	3.027362	0.033790	18.849609	0.075000	8.379349
725.311524	29.671883	3.035805	0.033783	18.902183	0.074985	8.402720
725.331526	29.671802	3.032812	0.033786	18.883543	0.074990	8.394434
725.351528	29.671883	3.032539	0.033786	18.881848	0.074990	8.393681
725.371530	29.671883	3.030289	0.033788	18.867837	0.074994	8.387452
725.391532	29.671883	3.034472	0.033784	18.893883	0.074987	8.399030
725.411534	29.671883	3.036561	0.033783	18.906889	0.074983	8.404812
725.431536	29.671883	3.027302	0.033790	18.849240	0.075000	8.379185
725.451538	29.671802	3.034736	0.033784	18.895523	0.074986	8.399759
725.471540	29.671883	3.032308	0.033786	18.880408	0.074991	8.393040
725.491542	29.671883	3.027381	0.033790	18.849733	0.075000	8.379404
725.511544	29.671883	3.027890	0.033790	18.852900	0.074999	8.380812
725.531546	29.671883	3.027150	0.033790	18.848293	0.075000	8.378764
725.551548	29.671883	3.038096	0.033781	18.916446	0.074980	8.409061
725.571550	29.671883	3.034233	0.033784	18.892391	0.074987	8.398367
725.591552	29.671883	3.030146	0.033788	18.866947	0.074995	8.387057
725.611554	29.671802	3.032147	0.033786	18.879406	0.074991	8.392595
725.631556	29.671883	3.028815	0.033789	18.858657	0.074997	8.383372
725.651558	29.671883	3.028832	0.033789	18.858767	0.074997	8.383420
725.671560	29.671883	3.031674	0.033787	18.876460	0.074992	8.391286
725.691562	29.671883	3.034659	0.033784	18.895046	0.074987	8.399548
725.711564	29.671883	3.025334	0.033792	18.836983	0.075003	8.373737
725.731566	29.671883	3.028679	0.033789	18.857814	0.074997	8.382997
725.751568	29.671883	3.019035	0.033797	18.797761	0.075015	8.356301
725.771570	29.671883	3.032429	0.033786	18.881164	0.074991	8.393376
725.791572	29.671883	3.027555	0.033790	18.850814	0.074999	8.379885
725.811574	29.671883	3.030364	0.033788	18.868305	0.074994	8.387660
725.831576	29.671883	3.022159	0.033794	18.817212	0.075009	8.364948
725.851578	29.671883	3.027712	0.033790	18.851789	0.074999	8.380318
725.871580	29.671883	3.025931	0.033791	18.840704	0.075002	8.375391
725.891582	29.671883	3.025643	0.033791	18.838911	0.075003	8.374593
725.911584	29.671883	3.026696	0.033791	18.845465	0.075001	8.377507
725.931586	29.671883	3.028290	0.033789	18.855389	0.074998	8.381918
725.951588	29.671883	3.026809	0.033791	18.846168	0.075001	8.377820
725.971590	29.671883	3.020674	0.033796	18.807970	0.075012	8.360839
725.991592	29.671802	3.023214	0.033793	18.823785	0.075007	8.367870
726.011594	29.671883	3.031645	0.033787	18.876277	0.074992	8.391204
726.031596	29.671883	3.026766	0.033791	18.845903	0.075001	8.377702
726.051598	29.671883	3.028178	0.033789	18.854691	0.074998	8.381608
726.071600	29.671883	3.024570	0.033792	18.832225	0.075005	8.371622
726.091602	29.671883	3.030413	0.033788	18.868606	0.074994	8.387794
726.111604	29.671802	3.029831	0.033788	18.864981	0.074995	8.386183
726.131606	29.671883	3.029592	0.033788	18.863495	0.074996	8.385522
726.151608	29.671883	3.031845	0.033786	18.877523	0.074992	8.391758
726.171610	29.671883	3.029783	0.033788	18.864683	0.074995	8.386050
726.191612	29.671802	3.034341	0.033784	18.893067	0.074987	8.398668
726.211614	29.671802	3.036101	0.033783	18.904023	0.074984	8.403538
726.231616	29.671883	3.032603	0.033786	18.882242	0.074990	8.393856
726.251618	29.671883	3.031919	0.033786	18.877982	0.074992	8.391962
726.271620	29.671883	3.027620	0.033790	18.851216	0.074999	8.380064
726.291622	29.671883	3.026509	0.033791	18.844298	0.075001	8.376988
726.311624	29.671883	3.026816	0.033791	18.846209	0.075001	8.377838
726.331626	29.671883	3.029678	0.033788	18.864031	0.074996	8.385760
726.351628	29.671883	3.028602	0.033789	18.857332	0.074997	8.382782
726.371630	29.671802	3.027693	0.033790	18.851674	0.074999	8.380267
726.391632	29.671883	3.034016	0.033785	18.891044	0.074988	8.397768
726.411634	29.671883	3.024050	0.033793	18.828987	0.075006	8.370182
726.431636	29.671883	3.026113	0.033791	18.841835	0.075002	8.375893
726.451638	29.671883	3.027351	0.033790	18.849541	0.075000	8.379319
726.471640	29.671883	3.021691	0.033795	18.814299	0.075010	8.363653
726.491642	29.671802	3.030518	0.033787	18.869260	0.074994	8.388085
726.511644	29.671883	3.027148	0.033790	18.848279	0.075000	8.378758
726.531646	29.671883	3.027620	0.033790	18.851219	0.074999	8.380065
726.551648	29.671883	3.024376	0.033793	18.831018	0.075005	8.371085
726.571650	29.671883	3.033181	0.033785	18.885845	0.074989	8.395457
726.591652	29.671883	3.028685	0.033789	18.857850	0.074997	8.383012
726.611654	29.671883	3.021991	0.033794	18.816172	0.075009	8.364485
726.631656	29.671883	3.028187	0.033789	18.854745	0.074998	8.381632
726.651658	29.671883	3.031689	0.033787	18.876553	0.074992	8.391327
726.671660	29.671883	3.034158	0.033785	18.891925	0.074987	8.398160
726.691662	29.671883	3.029101	0.033789	18.860437	0.074997	8.384163
726.711664	29.671883	3.026089	0.033791	18.841687	0.075002	8.375827
726.731666	29.671883	3.028893	0.033789	18.859145	0.074997	8.383588
726.751668	29.671883	3.024690	0.033792	18.832976	0.075004	8.371955
726.771670	29.671883	3.027400	0.033790	18.849845	0.075000	8.379454
726.791672	29.671883	3.037135	0.033782	18.910462	0.074982	8.406401
726.811674	29.671883	3.028889	0.033789	18.859120	0.074997	8.383577
726.831676	29.671883	3.028821	0.033789	18.858693	0.074997	8.383387
726.851678	29.671883	3.022936	0.033794	18.822055	0.075008	8.367100
726.871680	29.671883	3.034755	0.033784	18.895643	0.074986	8.399813
726.891682	29.671883	3.029669	0.033788	18.863974	0.074996	8.385735
726.911684	29.671883	3.028204	0.033789	18.854852	0.074998	8.381680
726.931686	29.671802	3.031125	0.033787	18.873044	0.074993	8.389767
726.951688	29.671883	3.025944	0.033791	18.840783	0.075002	8.375426
726.971690	29.671883	3.028129	0.033789	18.854384	0.074998	8.381472
726.991692	29.671802	3.027320	0.033790	18.849352	0.075000	8.379235
727.011694	29.671883	3.027896	0.033790	18.852936	0.074999	8.380828
727.031696	29.671883	3.020336	0.033796	18.805865	0.075012	8.359903
727.051698	29.671883	3.026019	0.033791	18.841249	0.075002	8.375633
727.071700	29.671883	3.036867	0.033782	18.908792	0.074983	8.405658
727.091702	29.671802	3.028905	0.033789	18.859219	0.074997	8.383621
727.111704	29.671883	3.029099	0.033789	18.860426	0.074997	8.384158
727.131706	29.671883	3.028180	0.033789	18.854707	0.074998	8.381615
727.151708	29.671883	3.032815	0.033786	18.883562	0.074990	8.394442
727.171710	29.671883	3.028153	0.033789	18.854537	0.074998	8.381540
727.191712	29.671802	3.024402	0.033792	18.831180	0.075005	8.371157
727.211714	29.671802	3.016404	0.033799	18.781385	0.075019	8.349021
727.231716	29.671802	3.022149	0.033794	18.817155	0.075009	8.364922
727.251718	29.671883	3.023777	0.033793	18.827287	0.075006	8.369426
727.271720	29.671883	3.020378	0.033796	18.806127	0.075012	8.360020
727.291722	29.671883	3.022399	0.033794	18.818710	0.075009	8.365613
727.311724	29.671802	3.018233	0.033797	18.792768	0.075016	8.354081
727.331726	29.671802	3.019139	0.033797	18.798413	0.075014	8.356591
727.351728	29.671802	3.024923	0.033792	18.834426	0.075004	8.372600
727.371730	29.671883	3.018574	0.033797	18.794892	0.075015	8.355025
727.391732	29.671883	3.025622	0.033792	18.838777	0.075003	8.374534
727.411734	29.671883	3.026395	0.033791	18.843589	0.075001	8.376673
727.431736	29.671883	3.025304	0.033792	18.836800	0.075003	8.373655
727.451738	29.671883	3.030505	0.033788	18.869178	0.074994	8.388048
727.471740	29.671883	3.028002	0.033790	18.853595	0.074999	8.381121
727.491742	29.671802	3.025386	0.033792	18.837306	0.075003	8.373880
727.511744	29.671883	3.025322	0.033792	18.836907	0.075003	8.373703
727.531746	29.671883	3.024324	0.033793	18.830695	0.075005	8.370941
727.551748	29.671883	3.024793	0.033792	18.833613	0.075004	8.372239
727.571750	29.671802	3.028741	0.033789	18.858195	0.074997	8.383166
727.591752	29.671883	3.029590	0.033788	18.863484	0.074996	8.385517
727.611754	29.671883	3.023555	0.033793	18.825910	0.075007	8.368814
727.631756	29.671883	3.030465	0.033788	18.868935	0.074994	8.387940
727.651758	29.671883	3.023567	0.033793	18.825984	0.075007	8.368847
727.671760	29.671802	3.023278	0.033793	18.824185	0.075007	8.368047
727.691762	29.671883	3.021233	0.033795	18.811449	0.075011	8.362386
727.711764	29.671883	3.022569	0.033794	18.819766	0.075008	8.366083
727.731766	29.671883	3.018128	0.033798	18.792116	0.075016	8.353791
727.751768	29.671883	3.025095	0.033792	18.835497	0.075004	8.373076
727.771770	29.671883	3.026498	0.033791	18.844230	0.075001	8.376958
727.791772	29.671883	3.023952	0.033793	18.828376	0.075006	8.369910
727.811774	29.671883	3.022931	0.033794	18.822019	0.075008	8.367085
727.831776	29.671802	3.028644	0.033789	18.857595	0.074997	8.382899
727.851778	29.671883	3.022812	0.033794	18.821283	0.075008	8.366757
727.871780	29.671883	3.026458	0.033791	18.843981	0.075001	8.376847
727.891782	29.671883	3.025579	0.033792	18.838508	0.075003	8.374414
727.911784	29.671883	3.027404	0.033790	18.849875	0.075000	8.379467
727.931786	29.671883	3.023445	0.033793	18.825225	0.075007	8.368510
727.951788	29.671883	3.020179	0.033796	18.804890	0.075013	8.359470
727.971790	29.671883	3.023990	0.033793	18.828614	0.075006	8.370016
727.991792	29.671883	3.033399	0.033785	18.887197	0.074989	8.396059
728.011794	29.671802	3.023396	0.033793	18.824916	0.075007	8.368372
728.031796	29.671883	3.024459	0.033792	18.831538	0.075005	8.371316
728.051798	29.671883	3.024939	0.033792	18.834528	0.075004	8.372645
728.071800	29.671883	3.031850	0.033786	18.877553	0.074992	8.391771
728.091802	29.671883	3.028059	0.033790	18.853951	0.074998	8.381280
728.111804	29.671883	3.028673	0.033789	18.857773	0.074997	8.382978
728.131806	29.671883	3.022815	0.033794	18.821302	0.075008	8.366766
728.151808	29.671883	3.025445	0.033792	18.837676	0.075003	8.374045
728.171810	29.671883	3.024688	0.033792	18.832959	0.075004	8.371948
728.191812	29.671883	3.023816	0.033793	18.827530	0.075006	8.369534
728.211814	29.671883	3.027656	0.033790	18.851441	0.074999	8.380164
728.231816	29.671883	3.028047	0.033790	18.853875	0.074998	8.381245
728.251818	29.671883	3.030157	0.033788	18.867013	0.074995	8.387086
728.271820	29.671883	3.028862	0.033789	18.858950	0.074997	8.383502
728.291822	29.671883	3.023047	0.033794	18.822742	0.075007	8.367406
728.311824	29.671883	3.025854	0.033791	18.840219	0.075002	8.375175
728.331826	29.671883	3.029205	0.033789	18.861088	0.074996	8.384452
728.351828	29.671883	3.027279	0.033790	18.849098	0.075000	8.379122
728.371830	29.671883	3.024200	0.033793	18.829923	0.075005	8.370598
728.391832	29.671883	3.026080	0.033791	18.841629	0.075002	8.375802
728.411834	29.671802	3.027152	0.033790	18.848304	0.075000	8.378769
728.431836	29.671883	3.024601	0.033792	18.832420	0.075005	8.371708
728.451838	29.671883	3.033739	0.033785	18.889316	0.074988	8.397001
728.471840	29.671883	3.025231	0.033792	18.836340	0.075004	8.373451
728.491842	29.671883	3.029762	0.033788	18.864557	0.074995	8.385994
728.511844	29.671883	3.039170	0.033780	18.923134	0.074978	8.412034
728.531846	29.671883	3.027940	0.033790	18.853212	0.074999	8.380951
728.551848	29.671883	3.032419	0.033786	18.881098	0.074991	8.393347
728.571850	29.671883	3.028764	0.033789	18.858340	0.074997	8.383230
728.591852	29.671883	3.024961	0.033792	18.834662	0.075004	8.372705
728.611854	29.671883	3.025825	0.033791	18.840041	0.075002	8.375096
728.631856	29.671883	3.028452	0.033789	18.856396	0.074998	8.382366
728.651858	29.671883	3.020623	0.033796	18.807650	0.075012	8.360697
728.671860	29.671883	3.029921	0.033788	18.865543	0.074995	8.386432
728.691862	29.671883	3.020893	0.033795	18.809330	0.075011	8.361444
728.711864	29.671883	3.024690	0.033792	18.832973	0.075004	8.371954
728.731866	29.671802	3.024073	0.033793	18.829135	0.075005	8.370248
728.751868	29.671883	3.025665	0.033791	18.839045	0.075003	8.374653
728.771870	29.671883	3.026038	0.033791	18.841369	0.075002	8.375686
728.791872	29.671883	3.030095	0.033788	18.866629	0.074995	8.386915
728.811874	29.671883	3.027185	0.033790	18.848509	0.075000	8.378860
728.831876	29.671883	3.024845	0.033792	18.833942	0.075004	8.372385
728.851878	29.671883	3.026467	0.033791	18.844041	0.075001	8.376874
728.871880	29.671883	3.023340	0.033793	18.824568	0.075007	8.368218
728.891882	29.671883	3.021912	0.033795	18.815676	0.075009	8.364265
728.911884	29.671802	3.025295	0.033792	18.836740	0.075003	8.373628
728.931886	29.671883	3.024852	0.033792	18.833986	0.075004	8.372404
728.951888	29.671883	3.027604	0.033790	18.851115	0.074999	8.380019
728.971890	29.671883	3.023923	0.033793	18.828196	0.075006	8.369830
728.991892	29.671883	3.026793	0.033791	18.846067	0.075001	8.377775
729.011894	29.671883	3.020617	0.033796	18.807617	0.075012	8.360682
729.031896	29.671883	3.024065	0.033793	18.829083	0.075006	8.370224
729.051898	29.671802	3.023094	0.033793	18.823038	0.075007	8.367537
729.071900	29.671883	3.029751	0.033788	18.864483	0.074995	8.385961
729.091902	29.671883	3.028067	0.033790	18.853998	0.074998	8.381300
729.111904	29.671883	3.023245	0.033793	18.823974	0.075007	8.367954
729.131906	29.671883	3.024080	0.033793	18.829176	0.075006	8.370266
729.151908	29.671883	3.019454	0.033797	18.800370	0.075014	8.357461
729.171910	29.671802	3.023842	0.033793	18.827692	0.075006	8.369606
729.191912	29.671883	3.023042	0.033794	18.822712	0.075007	8.367392
729.211914	29.671883	3.023267	0.033793	18.824117	0.075007	8.368017
729.231916	29.671883	3.023648	0.033793	18.826487	0.075006	8.369071
729.251918	29.671883	3.025669	0.033791	18.839072	0.075003	8.374665
729.271920	29.671883	3.025726	0.033791	18.839425	0.075003	8.374822
729.291922	29.671802	3.023338	0.033793	18.824557	0.075007	8.368213
729.311924	29.671883	3.022976	0.033794	18.822301	0.075008	8.367210
729.331926	29.671883	3.023858	0.033793	18.827793	0.075006	8.369651
729.351928	29.671802	3.027472	0.033790	18.850294	0.074999	8.379654
729.371930	29.671883	3.023739	0.033793	18.827051	0.075006	8.369321
729.391932	29.671883	3.024930	0.033792	18.834470	0.075004	8.372619
729.411934	29.671883	3.028470	0.033789	18.856511	0.074998	8.382417
729.431936	29.671883	3.026379	0.033791	18.843494	0.075001	8.376631
729.451938	29.671883	3.019840	0.033796	18.802774	0.075013	8.358529
729.471940	29.671883	3.025065	0.033792	18.835311	0.075004	8.372993
729.491942	29.671802	3.028030	0.033789	18.853768	0.074998	8.381198
729.511944	29.671883	3.028683	0.033789	18.857839	0.074997	8.383008
729.531946	29.671802	3.029955	0.033788	18.865753	0.074995	8.386526
729.551948	29.671883	3.025030	0.033792	18.835092	0.075004	8.372896
729.571950	29.671883	3.022604	0.033794	18.819988	0.075008	8.366182
729.591952	29.671883	3.022479	0.033794	18.819208	0.075008	8.365835
729.611954	29.671883	3.023912	0.033793	18.828133	0.075006	8.369802
729.631956	29.671883	3.021638	0.033795	18.813971	0.075010	8.363507
729.651958	29.671883	3.024595	0.033792	18.832381	0.075005	8.371691
729.671960	29.671883	3.019549	0.033796	18.800961	0.075014	8.357724
729.691962	29.671802	3.025396	0.033792	18.837372	0.075003	8.373909
729.711964	29.671883	3.025142	0.033792	18.835787	0.075004	8.373205
729.731966	29.671883	3.024324	0.033793	18.830698	0.075005	8.370942
729.751968	29.671883	3.027517	0.033790	18.850576	0.074999	8.379779
729.771970	29.671883	3.031050	0.033787	18.872576	0.074993	8.389559
729.791972	29.671802	3.023625	0.033793	18.826342	0.075006	8.369006
729.811974	29.671883	3.025369	0.033792	18.837202	0.075003	8.373834
729.831976	29.671883	3.023791	0.033793	18.827380	0.075006	8.369467
729.851978	29.671883	3.025654	0.033791	18.838976	0.075003	8.374623
729.871980	29.671883	3.024729	0.033792	18.833216	0.075004	8.372062
729.891982	29.671883	3.019940	0.033796	18.803401	0.075013	8.358808
729.911984	29.671883	3.016752	0.033799	18.783547	0.075019	8.349982
729.931986	29.671883	3.023602	0.033793	18.826200	0.075006	8.368943
729.951988	29.671802	3.024014	0.033793	18.828762	0.075005	8.370082
729.971990	29.671883	3.024070	0.033793	18.829115	0.075006	8.370239
729.991992	29.671883	3.023005	0.033794	18.822482	0.075008	8.367290
730.011994	29.671883	3.027195	0.033790	18.848569	0.075000	8.378887
730.031996	29.671883	3.025542	0.033792	18.838278	0.075003	8.374312
730.051998	29.671883	3.023582	0.033793	18.826074	0.075006	8.368887
730.072000	29.671802	3.020054	0.033796	18.804107	0.075013	8.359122
730.092002	29.671802	3.016131	0.033799	18.779685	0.075020	8.348265
730.112004	29.671883	3.022039	0.033794	18.816468	0.075009	8.364617
730.132006	29.671883	3.022918	0.033794	18.821943	0.075008	8.367051
730.152008	29.671883	3.022607	0.033794	18.820005	0.075008	8.366189
730.172010	29.671883	3.023385	0.033793	18.824847	0.075007	8.368342
730.192012	29.671883	3.021693	0.033795	18.814316	0.075010	8.363660
730.212014	29.671802	3.024940	0.033792	18.834533	0.075004	8.372647
730.232016	29.671883	3.024521	0.033792	18.831924	0.075005	8.371488
730.252018	29.671883	3.022349	0.033794	18.818400	0.075009	8.365476
730.272020	29.671883	3.024089	0.033793	18.829230	0.075006	8.370290
730.292022	29.671883	3.022560	0.033794	18.819714	0.075008	8.366060
730.312024	29.671883	3.023385	0.033793	18.824850	0.075007	8.368343
730.332026	29.671802	3.014491	0.033801	18.769470	0.075023	8.343725
730.351027	29.671802	3.023933	0.033793	18.828261	0.075006	8.369859
730.371030	29.671883	3.020901	0.033795	18.809380	0.075011	8.361466
730.391032	29.671883	3.020249	0.033796	18.805323	0.075012	8.359662
730.411034	29.671883	3.021553	0.033795	18.813442	0.075010	8.363272
730.431036	29.671883	3.023628	0.033793	18.826361	0.075006	8.369015
730.451038	29.671883	3.020939	0.033795	18.809621	0.075011	8.361573
730.471040	29.671802	3.015539	0.033800	18.775994	0.075021	8.346625
730.491042	29.671883	3.016878	0.033799	18.784333	0.075019	8.350332
730.511044	29.671802	3.021927	0.033794	18.815769	0.075009	8.364306
730.531046	29.671883	3.017101	0.033798	18.785721	0.075018	8.350949
730.551048	29.671883	3.020742	0.033796	18.808394	0.075012	8.361028
730.571050	29.671883	3.023885	0.033793	18.827960	0.075006	8.369725
730.591052	29.671883	3.019389	0.033797	18.799970	0.075014	8.357283
730.611053	29.671883	3.026943	0.033790	18.847003	0.075000	8.378191
730.631056	29.671802	3.025708	0.033791	18.839310	0.075002	8.374771
730.651058	29.671883	3.021393	0.033795	18.812443	0.075010	8.362828
730.671060	29.671883	3.021642	0.033795	18.813998	0.075010	8.363519
730.691061	29.671883	3.026037	0.033791	18.841361	0.075002	8.375683
730.711064	29.671883	3.020453	0.033796	18.806593	0.075012	8.360227
730.731066	29.671883	3.021691	0.033795	18.814299	0.075010	8.363653
730.751068	29.671802	3.023905	0.033793	18.828089	0.075006	8.369783
730.771070	29.671802	3.024045	0.033793	18.828959	0.075005	8.370170
730.791072	29.671883	3.023053	0.033794	18.822781	0.075007	8.367423
730.811074	29.671883	3.024195	0.033793	18.829890	0.075005	8.370583
730.831076	29.671883	3.025317	0.033792	18.836879	0.075003	8.373690
730.851078	29.671883	3.021570	0.033795	18.813549	0.075010	8.363319
730.871080	29.671883	3.019763	0.033796	18.802297	0.075013	8.358317
730.891082	29.671883	3.029834	0.033788	18.865006	0.074995	8.386194
730.911084	29.671883	3.016899	0.033799	18.784464	0.075018	8.350390
730.931086	29.671883	3.028646	0.033789	18.857609	0.074997	8.382905
730.951087	29.671883	3.026006	0.033791	18.841169	0.075002	8.375597
730.971090	29.671883	3.025355	0.033792	18.837115	0.075003	8.373795
730.991092	29.671883	3.023715	0.033793	18.826906	0.075006	8.369257
731.011094	29.671883	3.026028	0.033791	18.841306	0.075002	8.375658
731.031096	29.671883	3.031442	0.033787	18.875015	0.074992	8.390643
731.051098	29.671883	3.026716	0.033791	18.845591	0.075001	8.377563
731.071100	29.671883	3.021991	0.033794	18.816169	0.075009	8.364484
731.091102	29.671883	3.021125	0.033795	18.810779	0.075011	8.362088
731.111104	29.671883	3.022133	0.033794	18.817051	0.075009	8.364876
731.131106	29.671883	3.019014	0.033797	18.797635	0.075015	8.356245
731.151108	29.671802	3.023302	0.033793	18.824330	0.075007	8.368112
731.171110	29.671802	3.012739	0.033802	18.758561	0.075026	8.338875
731.191112	29.671883	3.016440	0.033799	18.781604	0.075019	8.349118
731.211114	29.671883	3.022285	0.033794	18.818001	0.075009	8.365298
731.231116	29.671883	3.018156	0.033798	18.792291	0.075016	8.353869
731.251118	29.671883	3.029313	0.033788	18.861759	0.074996	8.384750
731.271120	29.671802	3.030625	0.033787	18.869928	0.074994	8.388382
731.291121	29.671883	3.026020	0.033791	18.841254	0.075002	8.375635
731.311124	29.671802	3.018296	0.033797	18.793165	0.075016	8.354258
731.331126	29.671883	3.020632	0.033796	18.807707	0.075012	8.360722
731.351128	29.671883	3.019368	0.033797	18.799836	0.075014	8.357223
731.371130	29.671883	3.013999	0.033801	18.766407	0.075024	8.342363
731.391132	29.671883	3.018976	0.033797	18.797394	0.075015	8.356138
731.411134	29.671883	3.023566	0.033793	18.825975	0.075007	8.368843
731.431136	29.671883	3.026733	0.033791	18.845695	0.075001	8.377609
731.451138	29.671883	3.020313	0.033796	18.805720	0.075012	8.359839
731.471140	29.671883	3.022491	0.033794	18.819282	0.075008	8.365868
731.491142	29.671883	3.019953	0.033796	18.803477	0.075013	8.358842
731.511144	29.671883	3.021705	0.033795	18.814390	0.075010	8.363693
731.531146	29.671883	3.015226	0.033800	18.774050	0.075021	8.345761
731.551147	29.671883	3.025779	0.033791	18.839757	0.075003	8.374969
731.571150	29.671802	3.021469	0.033795	18.812920	0.075010	8.363039
731.591152	29.671883	3.023293	0.033793	18.824278	0.075007	8.368089
731.611154	29.671802	3.023177	0.033793	18.823553	0.075007	8.367766
731.631155	29.671883	3.029229	0.033789	18.861236	0.074996	8.384518
731.651158	29.671883	3.025611	0.033792	18.838708	0.075003	8.374503
731.671160	29.671883	3.021684	0.033795	18.814258	0.075010	8.363634
731.691162	29.671883	3.021345	0.033795	18.812145	0.075010	8.362695
731.711164	29.671883	3.019155	0.033797	18.798514	0.075014	8.356636
731.731166	29.671883	3.022826	0.033794	18.821365	0.075008	8.366794
731.751168	29.671883	3.027517	0.033790	18.850576	0.074999	8.379779
731.771170	29.671883	3.024536	0.033792	18.832015	0.075005	8.371528
731.791172	29.671883	3.022712	0.033794	18.820656	0.075008	8.366479
731.811174	29.671883	3.020572	0.033796	18.807335	0.075012	8.360557
731.831176	29.671883	3.028526	0.033789	18.856856	0.074998	8.382571
731.851178	29.671883	3.023527	0.033793	18.825734	0.075007	8.368736
731.871180	29.671883	3.020822	0.033795	18.808892	0.075011	8.361249
731.891181	29.671883	3.015120	0.033800	18.773385	0.075022	8.345465
731.911184	29.671883	3.020040	0.033796	18.804022	0.075013	8.359084
731.931186	29.671883	3.025653	0.033791	18.838971	0.075003	8.374620
731.951188	29.671883	3.016992	0.033799	18.785042	0.075018	8.350647
731.971189	29.671883	3.022378	0.033794	18.818578	0.075009	8.365555
731.991192	29.671883	3.017556	0.033798	18.788554	0.075017	8.352208
732.011194	29.671883	3.019957	0.033796	18.803502	0.075013	8.358853
732.031196	29.671883	3.021853	0.033795	18.815310	0.075010	8.364102
732.051198	29.671883	3.021807	0.033795	18.815022	0.075010	8.363974
732.071200	29.671883	3.028797	0.033789	18.858545	0.074997	8.383322
732.091202	29.671802	3.024653	0.033792	18.832746	0.075004	8.371853
732.111204	29.671883	3.027112	0.033790	18.848052	0.075000	8.378657
732.131206	29.671883	3.029242	0.033789	18.861318	0.074996	8.384554
732.151208	29.671883	3.021382	0.033795	18.812380	0.075010	8.362800
732.171210	29.671883	3.031049	0.033787	18.872567	0.074993	8.389555
732.191212	29.671883	3.029071	0.033789	18.860253	0.074997	8.384081
732.211214	29.671883	3.024103	0.033793	18.829318	0.075006	8.370329
732.231215	29.671883	3.023254	0.033793	18.824032	0.075007	8.367979
732.251218	29.671883	3.028191	0.033789	18.854773	0.074998	8.381645
732.271220	29.671883	3.021806	0.033795	18.815017	0.075010	8.363972
732.291222	29.671883	3.022244	0.033794	18.817746	0.075009	8.365185
732.311224	29.671883	3.020101	0.033796	18.804400	0.075013	8.359252
732.331226	29.671883	3.025595	0.033792	18.838610	0.075003	8.374460
732.351228	29.671883	3.028541	0.033789	18.856952	0.074998	8.382613
732.371230	29.671802	3.025381	0.033792	18.837279	0.075003	8.373868
732.391232	29.671883	3.020631	0.033796	18.807702	0.075012	8.360720
732.411234	29.671883	3.019170	0.033797	18.798602	0.075014	8.356674
732.431236	29.671883	3.019135	0.033797	18.798388	0.075014	8.356580
732.451238	29.671883	3.018888	0.033797	18.796850	0.075015	8.355896
732.471240	29.671883	3.020970	0.033795	18.809815	0.075011	8.361659
732.491242	29.671883	3.016917	0.033799	18.784577	0.075018	8.350440
732.511244	29.671883	3.019704	0.033796	18.801928	0.075013	8.358153
732.531246	29.671883	3.017660	0.033798	18.789201	0.075017	8.352495
732.551248	29.671883	3.017348	0.033798	18.787262	0.075018	8.351634
732.571249	29.671883	3.021992	0.033794	18.816177	0.075009	8.364488
732.591252	29.671883	3.025788	0.033791	18.839809	0.075003	8.374993
732.611254	29.671883	3.022332	0.033794	18.818294	0.075009	8.365428
732.631256	29.671802	3.022895	0.033794	18.821795	0.075007	8.366985
732.651258	29.671883	3.022632	0.033794	18.820163	0.075008	8.366259
732.671260	29.671883	3.025125	0.033792	18.835683	0.075004	8.373159
732.691262	29.671883	3.023059	0.033794	18.822822	0.075007	8.367441
732.711264	29.671883	3.020479	0.033796	18.806754	0.075012	8.360299
732.731266	29.671883	3.022417	0.033794	18.818825	0.075009	8.365664
732.751268	29.671883	3.020678	0.033796	18.807992	0.075012	8.360849
732.771270	29.671883	3.026517	0.033791	18.844350	0.075001	8.377012
732.791272	29.671883	3.027446	0.033790	18.850132	0.075000	8.379582
732.811274	29.671883	3.025130	0.033792	18.835713	0.075004	8.373172
732.831275	29.671883	3.021814	0.033795	18.815066	0.075010	8.363993
732.851278	29.671883	3.019224	0.033797	18.798938	0.075014	8.356824
732.871280	29.671883	3.019587	0.033796	18.801200	0.075014	8.357829
732.891282	29.671883	3.019177	0.033797	18.798651	0.075014	8.356696
732.911283	29.671883	3.021122	0.033795	18.810757	0.075011	8.362078
732.931286	29.671802	3.019843	0.033796	18.802796	0.075013	8.358539
732.951288	29.671883	3.020380	0.033796	18.806138	0.075012	8.360025
732.971290	29.671883	3.015362	0.033800	18.774896	0.075021	8.346137
732.991292	29.671883	3.016924	0.033799	18.784620	0.075018	8.350459
733.011294	29.671802	3.012744	0.033802	18.758591	0.075026	8.338888
733.031296	29.671883	3.014551	0.033801	18.769843	0.075023	8.343890
733.051298	29.671802	3.015699	0.033800	18.776993	0.075020	8.347069
733.071300	29.671883	3.019206	0.033797	18.798829	0.075014	8.356776
733.091302	29.671883	3.023822	0.033793	18.827569	0.075006	8.369551
733.111304	29.671883	3.014663	0.033800	18.770541	0.075022	8.344200
733.131306	29.671883	3.018236	0.033798	18.792790	0.075016	8.354091
733.151308	29.671802	3.013630	0.033801	18.764110	0.075024	8.341342
733.171309	29.671883	3.014773	0.033800	18.771225	0.075022	8.344505
733.191312	29.671883	3.014632	0.033801	18.770349	0.075023	8.344115
733.211314	29.671883	3.018619	0.033797	18.795177	0.075015	8.355152
733.231316	29.671883	3.017509	0.033798	18.788264	0.075017	8.352079
733.251318	29.671883	3.018489	0.033797	18.794364	0.075016	8.354791
733.271320	29.671883	3.022389	0.033794	18.818649	0.075009	8.365586
733.291322	29.671883	3.022701	0.033794	18.820588	0.075008	8.366448
733.311324	29.671883	3.015135	0.033800	18.773484	0.075022	8.345509
733.331326	29.671883	3.021740	0.033795	18.814609	0.075010	8.363790
733.351328	29.671883	3.022960	0.033794	18.822200	0.075008	8.367165
733.371330	29.671883	3.025735	0.033791	18.839480	0.075003	8.374847
733.391332	29.671883	3.020536	0.033796	18.807108	0.075012	8.360456
733.411334	29.671802	3.021832	0.033795	18.815178	0.075009	8.364043
733.431336	29.671802	3.021850	0.033794	18.815290	0.075009	8.364093
733.451338	29.671883	3.029087	0.033789	18.860352	0.074997	8.384125
733.471340	29.671883	3.027083	0.033790	18.847877	0.075000	8.378579
733.491342	29.671883	3.024250	0.033793	18.830235	0.075005	8.370737
733.511343	29.671883	3.022252	0.033794	18.817795	0.075009	8.365207
733.531346	29.671802	3.024418	0.033792	18.831284	0.075005	8.371203
733.551348	29.671883	3.017473	0.033798	18.788037	0.075017	8.351978
733.571350	29.671883	3.019183	0.033797	18.798687	0.075014	8.356712
733.591352	29.671883	3.019336	0.033797	18.799639	0.075014	8.357136
733.611354	29.671883	3.022251	0.033794	18.817787	0.075009	8.365203
733.631356	29.671883	3.021891	0.033795	18.815545	0.075010	8.364206
733.651358	29.671883	3.025158	0.033792	18.835891	0.075004	8.373251
733.671360	29.671883	3.020484	0.033796	18.806784	0.075012	8.360312
733.691362	29.671883	3.019276	0.033797	18.799261	0.075014	8.356968
733.711364	29.671883	3.020433	0.033796	18.806470	0.075012	8.360172
733.731366	29.671883	3.019527	0.033796	18.800827	0.075014	8.357664
733.751368	29.671883	3.025435	0.033792	18.837613	0.075003	8.374017
733.771369	29.671883	3.019059	0.033797	18.797914	0.075015	8.356369
733.791372	29.671883	3.019517	0.033797	18.800767	0.075014	8.357637
733.811374	29.671883	3.022878	0.033794	18.821691	0.075008	8.366939
733.831376	29.671802	3.018696	0.033797	18.795653	0.075015	8.355364
733.851377	29.671883	3.021146	0.033795	18.810910	0.075011	8.362146
733.871380	29.671883	3.020886	0.033795	18.809287	0.075011	8.361424
733.891382	29.671802	3.015831	0.033799	18.777812	0.075020	8.347433
733.911384	29.671802	3.022051	0.033794	18.816541	0.075009	8.364649
733.931386	29.671802	3.027616	0.033790	18.851192	0.074999	8.380053
733.951388	29.671883	3.024640	0.033792	18.832663	0.075005	8.371816
733.971390	29.671883	3.031762	0.033786	18.877011	0.074992	8.391530
733.991392	29.671802	3.022319	0.033794	18.818211	0.075009	8.365392
734.011394	29.671802	3.020243	0.033796	18.805284	0.075012	8.359645
734.031396	29.671883	3.018337	0.033797	18.793419	0.075016	8.354371
734.051398	29.671883	3.025300	0.033792	18.836770	0.075003	8.373642
734.071400	29.671883	3.019484	0.033797	18.800559	0.075014	8.357545
734.091402	29.671883	3.026048	0.033791	18.841429	0.075002	8.375713
734.111403	29.671883	3.018830	0.033797	18.796485	0.075015	8.355734
734.131406	29.671802	3.029122	0.033789	18.860568	0.074996	8.384221
734.151408	29.671883	3.016272	0.033799	18.780561	0.075020	8.348655
734.171410	29.671883	3.021822	0.033795	18.815118	0.075010	8.364017
734.191411	29.671883	3.019928	0.033796	18.803327	0.075013	8.358775
734.211414	29.671883	3.024925	0.033792	18.834437	0.075004	8.372605
734.231416	29.671883	3.024176	0.033793	18.829775	0.075005	8.370532
734.251418	29.671883	3.022070	0.033794	18.816662	0.075009	8.364703
734.271420	29.671883	3.023414	0.033793	18.825031	0.075007	8.368423
734.291422	29.671883	3.022094	0.033794	18.816812	0.075009	8.364770
734.311424	29.671883	3.025629	0.033791	18.838820	0.075003	8.374553
734.331426	29.671883	3.024270	0.033793	18.830361	0.075005	8.370793
734.351428	29.671883	3.020736	0.033796	18.808356	0.075012	8.361011
734.371430	29.671883	3.016081	0.033799	18.779370	0.075020	8.348125
734.391432	29.671883	3.017469	0.033798	18.788015	0.075017	8.351968
734.411434	29.671883	3.018520	0.033797	18.794558	0.075016	8.354877
734.431436	29.671883	3.024783	0.033792	18.833550	0.075004	8.372211
734.451437	29.671883	3.025290	0.033792	18.836712	0.075003	8.373616
734.471440	29.671883	3.020735	0.033796	18.808348	0.075012	8.361007
734.491442	29.671883	3.022993	0.033794	18.822411	0.075008	8.367259
734.511444	29.671883	3.019883	0.033796	18.803045	0.075013	8.358650
734.531446	29.671883	3.023285	0.033793	18.824223	0.075007	8.368064
734.551448	29.671802	3.015838	0.033799	18.777858	0.075020	8.347453
734.571450	29.671883	3.021725	0.033795	18.814513	0.075010	8.363748
734.591452	29.671883	3.023550	0.033793	18.825877	0.075007	8.368799
734.611454	29.671883	3.019418	0.033797	18.800151	0.075014	8.357363
734.631456	29.671883	3.019170	0.033797	18.798607	0.075014	8.356677
734.651458	29.671802	3.027441	0.033790	18.850105	0.074999	8.379570
734.671460	29.671883	3.020154	0.033796	18.804728	0.075013	8.359398
734.691462	29.671883	3.024257	0.033793	18.830279	0.075005	8.370756
734.711464	29.671883	3.018938	0.033797	18.797162	0.075015	8.356034
734.731466	29.671883	3.023291	0.033793	18.824264	0.075007	8.368083
734.751468	29.671883	3.025672	0.033791	18.839091	0.075003	8.374674
734.771470	29.671802	3.019307	0.033797	18.799459	0.075014	8.357055
734.791471	29.671883	3.022226	0.033794	18.817634	0.075009	8.365135
734.811474	29.671883	3.018189	0.033798	18.792494	0.075016	8.353959
734.831476	29.671883	3.024653	0.033792	18.832743	0.075005	8.371852
734.851478	29.671883	3.021895	0.033795	18.815572	0.075010	8.364219
734.871480	29.671883	3.018489	0.033797	18.794367	0.075016	8.354792
734.891482	29.671883	3.022995	0.033794	18.822419	0.075008	8.367262
734.911484	29.671802	3.014539	0.033800	18.769771	0.075022	8.343858
734.931486	29.671883	3.021664	0.033795	18.814135	0.075010	8.363580
734.951488	29.671883	3.018570	0.033797	18.794867	0.075015	8.355015
734.971490	29.671883	3.019850	0.033796	18.802840	0.075013	8.358558
734.991492	29.671883	3.015150	0.033800	18.773574	0.075022	8.345549
735.011494	29.671802	3.017330	0.033798	18.787150	0.075017	8.351584
735.031496	29.671883	3.014441	0.033801	18.769158	0.075023	8.343586
735.051497	29.671883	3.016577	0.033799	18.782458	0.075019	8.349498
735.071500	29.671883	3.023155	0.033794	18.823416	0.075007	8.367705
735.091502	29.671883	3.026505	0.033791	18.844277	0.075001	8.376979
735.111504	29.671883	3.023838	0.033793	18.827670	0.075006	8.369596
735.131505	29.671883	3.020894	0.033795	18.809341	0.075011	8.361449
735.151508	29.671883	3.018397	0.033797	18.793789	0.075016	8.354535
735.171510	29.671883	3.018386	0.033797	18.793726	0.075016	8.354507
735.191512	29.671883	3.019949	0.033796	18.803453	0.075013	8.358831
735.211514	29.671883	3.022305	0.033794	18.818124	0.075009	8.365353
735.231516	29.671883	3.018447	0.033797	18.794104	0.075016	8.354675
735.251518	29.671883	3.023829	0.033793	18.827615	0.075006	8.369572
735.271520	29.671883	3.024849	0.033792	18.833964	0.075004	8.372394
735.291522	29.671883	3.023844	0.033793	18.827708	0.075006	8.369613
735.311524	29.671883	3.021672	0.033795	18.814184	0.075010	8.363602
735.331526	29.671883	3.019254	0.033797	18.799127	0.075014	8.356908
735.351528	29.671883	3.022405	0.033794	18.818748	0.075009	8.365630
735.371530	29.671883	3.019406	0.033797	18.800072	0.075014	8.357328
735.391531	29.671883	3.024023	0.033793	18.828823	0.075006	8.370109
735.411534	29.671883	3.019859	0.033796	18.802894	0.075013	8.358583
735.431536	29.671802	3.024982	0.033792	18.834791	0.075004	8.372762
735.451538	29.671883	3.016547	0.033799	18.782274	0.075019	8.349416
735.471539	29.671883	3.021477	0.033795	18.812966	0.075010	8.363060
735.491542	29.671883	3.024463	0.033792	18.831563	0.075005	8.371327
735.511544	29.671802	3.024295	0.033792	18.830514	0.075005	8.370861
735.531546	29.671802	3.018871	0.033797	18.796746	0.075015	8.355849
735.551548	29.671883	3.021738	0.033795	18.814592	0.075010	8.363783
735.571550	29.671883	3.018462	0.033797	18.794197	0.075016	8.354716
735.591552	29.671883	3.017198	0.033798	18.786323	0.075018	8.351216
735.611554	29.671802	3.025860	0.033791	18.840258	0.075002	8.375192
735.631556	29.671883	3.020684	0.033796	18.808033	0.075012	8.360867
735.651558	29.671883	3.015191	0.033800	18.773831	0.075022	8.345663
735.671560	29.671883	3.017154	0.033798	18.786052	0.075018	8.351096
735.691562	29.671883	3.024273	0.033793	18.830378	0.075005	8.370800
735.711564	29.671802	3.019372	0.033797	18.799864	0.075014	8.357236
735.731565	29.671883	3.030131	0.033788	18.866854	0.074995	8.387015
735.751568	29.671883	3.029973	0.033788	18.865871	0.074995	8.386578
735.771570	29.671883	3.023323	0.033793	18.824461	0.075007	8.368170
735.791572	29.671883	3.025596	0.033792	18.838615	0.075003	8.374462
735.811574	29.671883	3.019264	0.033797	18.799187	0.075014	8.356935
735.831576	29.671883	3.023740	0.033793	18.827062	0.075006	8.369326
735.851578	29.671883	3.025560	0.033792	18.838391	0.075003	8.374362
735.871580	29.671883	3.024564	0.033792	18.832193	0.075005	8.371607
735.891582	29.671802	3.017713	0.033798	18.789535	0.075017	8.352644
735.911584	29.671883	3.021986	0.033794	18.816139	0.075009	8.364471
735.931586	29.671883	3.023483	0.033793	18.825461	0.075007	8.368614
735.951588	29.671883	3.015937	0.033799	18.778474	0.075020	8.347727
735.971590	29.671883	3.016983	0.033799	18.784990	0.075018	8.350624
735.991592	29.671802	3.017611	0.033798	18.788899	0.075017	8.352361
736.011594	29.671802	3.025453	0.033792	18.837723	0.075003	8.374065
736.031596	29.671802	3.024809	0.033792	18.833717	0.075004	8.372285
736.051598	29.671883	3.022407	0.033794	18.818762	0.075009	8.365636
736.071599	29.671883	3.019013	0.033797	18.797624	0.075015	8.356240
736.091602	29.671883	3.020682	0.033796	18.808016	0.075012	8.360860
736.111604	29.671883	3.023371	0.033793	18.824763	0.075007	8.368304
736.131606	29.671883	3.018956	0.033797	18.797274	0.075015	8.356084
736.151608	29.671883	3.024037	0.033793	18.828910	0.075006	8.370148
736.171610	29.671883	3.018641	0.033797	18.795308	0.075015	8.355210
736.191612	29.671883	3.019170	0.033797	18.798602	0.075014	8.356674
736.211614	29.671883	3.021093	0.033795	18.810579	0.075011	8.361999
736.231616	29.671883	3.020269	0.033796	18.805446	0.075012	8.359717
736.251618	29.671802	3.019143	0.033797	18.798435	0.075014	8.356600
736.271620	29.671802	3.018951	0.033797	18.797241	0.075015	8.356070
736.291622	29.671883	3.019832	0.033796	18.802727	0.075013	8.358508
736.311624	29.671883	3.019941	0.033796	18.803403	0.075013	8.358809
736.331625	29.671802	3.016482	0.033799	18.781869	0.075019	8.349236
736.351628	29.671883	3.019876	0.033796	18.803001	0.075013	8.358630
736.371630	29.671883	3.017515	0.033798	18.788300	0.075017	8.352095
736.391632	29.671883	3.012398	0.033802	18.756439	0.075027	8.337932
736.411633	29.671883	3.012783	0.033802	18.758835	0.075026	8.338997
736.431636	29.671883	3.013225	0.033802	18.761591	0.075025	8.340222
736.451638	29.671883	3.013506	0.033801	18.763341	0.075025	8.341000
736.471640	29.671883	3.014987	0.033800	18.772561	0.075022	8.345099
736.491642	29.671883	3.016860	0.033799	18.784221	0.075019	8.350282
736.511644	29.671883	3.012770	0.033802	18.758758	0.075026	8.338962
736.531646	29.671883	3.017083	0.033799	18.785609	0.075018	8.350899
736.551648	29.671883	3.019900	0.033796	18.803152	0.075013	8.358697
736.571650	29.671802	3.015488	0.033800	18.775679	0.075021	8.346485
736.591652	29.671883	3.018543	0.033797	18.794700	0.075016	8.354940
736.611654	29.671883	3.014486	0.033801	18.769443	0.075023	8.343712
736.631656	29.671883	3.012537	0.033802	18.757307	0.075026	8.338317
736.651658	29.671883	3.017910	0.033798	18.790758	0.075017	8.353188
736.671659	29.671883	3.016538	0.033799	18.782214	0.075019	8.349390
736.691662	29.671883	3.017360	0.033798	18.787333	0.075018	8.351665
736.711664	29.671883	3.016829	0.033799	18.784026	0.075019	8.350195
736.731666	29.671883	3.013796	0.033801	18.765142	0.075024	8.341800
736.751668	29.671883	3.020234	0.033796	18.805232	0.075012	8.359622
736.771670	29.671802	3.023491	0.033793	18.825507	0.075006	8.368635
736.791672	29.671883	3.023294	0.033793	18.824284	0.075007	8.368091
736.811674	29.671883	3.024437	0.033792	18.831401	0.075005	8.371255
736.831676	29.671883	3.017476	0.033798	18.788059	0.075017	8.351988
736.851678	29.671883	3.015072	0.033800	18.773090	0.075022	8.345333
736.871680	29.671883	3.014682	0.033800	18.770658	0.075022	8.344253
736.891682	29.671802	3.013171	0.033802	18.761252	0.075025	8.340071
736.911684	29.671883	3.020047	0.033796	18.804063	0.075013	8.359102
736.931686	29.671802	3.016422	0.033799	18.781497	0.075019	8.349071
736.951688	29.671802	3.020120	0.033796	18.804520	0.075012	8.359306
736.971690	29.671883	3.017413	0.033798	18.787665	0.075018	8.351813
736.991692	29.671883	3.015557	0.033800	18.776109	0.075021	8.346676
737.011693	29.671883	3.018200	0.033798	18.792568	0.075016	8.353992
737.031696	29.671883	3.022426	0.033794	18.818877	0.075009	8.365687
737.051698	29.671802	3.021220	0.033795	18.811367	0.075010	8.362349
737.071700	29.671883	3.021994	0.033794	18.816186	0.075009	8.364491
737.091702	29.671883	3.019968	0.033796	18.803570	0.075013	8.358883
737.111704	29.671883	3.019406	0.033797	18.800072	0.075014	8.357328
737.131706	29.671883	3.017727	0.033798	18.789622	0.075017	8.352683
737.151708	29.671883	3.015948	0.033799	18.778540	0.075020	8.347756
737.171710	29.671883	3.016407	0.033799	18.781404	0.075019	8.349029
737.191712	29.671802	3.015061	0.033800	18.773021	0.075022	8.345303
737.211714	29.671883	3.017136	0.033798	18.785940	0.075018	8.351046
737.231716	29.671883	3.006222	0.033807	18.717986	0.075038	8.320838
737.251718	29.671883	3.018416	0.033797	18.793909	0.075016	8.354589
737.271720	29.671883	3.019915	0.033796	18.803245	0.075013	8.358739
737.291722	29.671883	3.009231	0.033805	18.736723	0.075032	8.329167
737.311724	29.671802	3.019619	0.033796	18.801402	0.075013	8.357919
737.331726	29.671883	3.013984	0.033801	18.766317	0.075024	8.342323
737.351727	29.671883	3.012011	0.033803	18.754027	0.075027	8.336860
737.371730	29.671883	3.021860	0.033795	18.815356	0.075010	8.364122
737.391732	29.671883	3.032360	0.033786	18.880731	0.074991	8.393184
737.411734	29.671883	3.019237	0.033797	18.799023	0.075014	8.356862
737.431736	29.671883	3.024097	0.033793	18.829280	0.075006	8.370312
737.451738	29.671883	3.021434	0.033795	18.812701	0.075010	8.362942
737.471740	29.671883	3.019097	0.033797	18.798150	0.075015	8.356474
737.491742	29.671883	3.019040	0.033797	18.797797	0.075015	8.356317
737.511744	29.671883	3.022686	0.033794	18.820497	0.075008	8.366408
737.531746	29.671883	3.018584	0.033797	18.794958	0.075015	8.355055
737.551748	29.671883	3.017858	0.033798	18.790438	0.075017	8.353045
737.571750	29.671883	3.016420	0.033799	18.781480	0.075019	8.349063
737.591752	29.671883	3.010877	0.033804	18.746970	0.075029	8.333722
737.611753	29.671802	3.014927	0.033800	18.772186	0.075022	8.344932
737.631756	29.671883	3.017967	0.033798	18.791117	0.075017	8.353347
737.651758	29.671883	3.016927	0.033799	18.784637	0.075018	8.350467
737.671760	29.671883	3.015718	0.033800	18.777114	0.075021	8.347122
737.691761	29.671883	3.021156	0.033795	18.810968	0.075011	8.362172
737.711764	29.671883	3.018481	0.033797	18.794314	0.075016	8.354769
737.731766	29.671883	3.020183	0.033796	18.804909	0.075013	8.359478
737.751768	29.671802	3.014852	0.033800	18.771721	0.075022	8.344725
737.771770	29.671883	3.016887	0.033799	18.784391	0.075018	8.350357
737.791772	29.671883	3.015378	0.033800	18.774995	0.075021	8.346180
737.811774	29.671883	3.011002	0.033803	18.747747	0.075029	8.334068
737.831776	29.671883	3.020795	0.033795	18.808723	0.075011	8.361174
737.851778	29.671883	3.022573	0.033794	18.819794	0.075008	8.366095
737.871780	29.671883	3.020697	0.033796	18.808112	0.075012	8.360902
737.891782	29.671883	3.016804	0.033799	18.783876	0.075019	8.350128
737.911784	29.671802	3.016515	0.033799	18.782074	0.075019	8.349328
737.931786	29.671883	3.014002	0.033801	18.766423	0.075024	8.342370
737.951787	29.671883	3.013446	0.033801	18.762963	0.075025	8.340832
737.971790	29.671883	3.010502	0.033804	18.744634	0.075030	8.332684
737.991792	29.671883	3.018845	0.033797	18.796581	0.075015	8.355776
738.011794	29.671802	3.013081	0.033802	18.760691	0.075025	8.339822
738.031796	29.671802	3.016719	0.033799	18.783345	0.075019	8.349892
738.051798	29.671883	3.011964	0.033803	18.753737	0.075027	8.336731
738.071800	29.671883	3.015039	0.033800	18.772881	0.075022	8.345241
738.091802	29.671883	3.013379	0.033802	18.762550	0.075025	8.340648
738.111804	29.671802	3.015622	0.033800	18.776514	0.075021	8.346856
738.131806	29.671883	3.018345	0.033797	18.793469	0.075016	8.354393
738.151808	29.671883	3.009597	0.033805	18.739000	0.075032	8.330180
738.171810	29.671883	3.013699	0.033801	18.764543	0.075024	8.341534
738.191812	29.671883	3.016910	0.033799	18.784533	0.075018	8.350420
738.211814	29.671883	3.016423	0.033799	18.781502	0.075019	8.349073
738.231816	29.671883	3.015759	0.033800	18.777366	0.075021	8.347234
738.251818	29.671883	3.010911	0.033804	18.747183	0.075029	8.333817
738.271820	29.671883	3.010898	0.033804	18.747101	0.075029	8.333781
738.291821	29.671883	3.014835	0.033800	18.771614	0.075022	8.344677
738.311824	29.671883	3.009000	0.033805	18.735280	0.075033	8.328526
738.331826	29.671802	3.019539	0.033796	18.800901	0.075014	8.357697
738.351828	29.671802	3.013429	0.033801	18.762859	0.075024	8.340786
738.371830	29.671883	3.014128	0.033801	18.767209	0.075023	8.342719
738.391832	29.671883	3.009625	0.033805	18.739176	0.075032	8.330257
738.411834	29.671883	3.010843	0.033804	18.746759	0.075029	8.333628
738.431836	29.671883	3.015951	0.033799	18.778559	0.075020	8.347765
738.451838	29.671802	3.018554	0.033797	18.794772	0.075015	8.354972
738.471840	29.671883	3.016428	0.033799	18.781532	0.075019	8.349087
738.491842	29.671883	3.023621	0.033793	18.826320	0.075006	8.368996
738.511844	29.671883	3.019411	0.033797	18.800107	0.075014	8.357344
738.531846	29.671883	3.017331	0.033798	18.787156	0.075018	8.351586
738.551847	29.671883	3.018269	0.033798	18.792992	0.075016	8.354181
738.571850	29.671883	3.014743	0.033800	18.771042	0.075022	8.344423
738.591852	29.671883	3.020570	0.033796	18.807324	0.075012	8.360552
738.611854	29.671883	3.023958	0.033793	18.828417	0.075006	8.369929
738.631855	29.671883	3.014050	0.033801	18.766727	0.075024	8.342505
738.651858	29.671883	3.018180	0.033798	18.792442	0.075016	8.353936
738.671860	29.671883	3.015579	0.033800	18.776246	0.075021	8.346737
738.691862	29.671883	3.022208	0.033794	18.817522	0.075009	8.365085
738.711864	29.671802	3.020437	0.033796	18.806492	0.075012	8.360182
738.731866	29.671802	3.016656	0.033799	18.782951	0.075019	8.349717
738.751868	29.671883	3.019483	0.033797	18.800556	0.075014	8.357543
738.771870	29.671883	3.015660	0.033800	18.776747	0.075021	8.346959
738.791872	29.671883	3.019925	0.033796	18.803308	0.075013	8.358766
738.811874	29.671883	3.019493	0.033797	18.800614	0.075014	8.357569
738.831876	29.671883	3.016162	0.033799	18.779873	0.075020	8.348349
738.851878	29.671802	3.020395	0.033796	18.806231	0.075012	8.360066
738.871880	29.671883	3.020953	0.033795	18.809706	0.075011	8.361611
738.891881	29.671883	3.015255	0.033800	18.774226	0.075021	8.345838
738.911884	29.671883	3.022097	0.033794	18.816826	0.075009	8.364776
738.931886	29.671802	3.023489	0.033793	18.825499	0.075006	8.368631
738.951888	29.671802	3.023942	0.033793	18.828319	0.075006	8.369885
738.971889	29.671802	3.021956	0.033794	18.815953	0.075009	8.364388
738.991892	29.671883	3.019744	0.033796	18.802180	0.075013	8.358265
739.011894	29.671883	3.022112	0.033794	18.816925	0.075009	8.364820
739.031896	29.671802	3.019934	0.033796	18.803360	0.075013	8.358790
739.051898	29.671883	3.023647	0.033793	18.826482	0.075006	8.369068
739.071900	29.671883	3.018788	0.033797	18.796228	0.075015	8.355619
739.091902	29.671883	3.021084	0.033795	18.810521	0.075011	8.361973
[truncated: 1,002 more rows]
