# Supplementary material for: Stress relaxation in the presence of sudden strain bursts: Methodology and stress relaxation data of microcast aluminium microwires
Source: Data Brief. 2018 Nov 14;21:2134–41. doi: 10.1016/j.dib.2018.11.047 (PMC6265499; doi:10.1016/j.dib.2018.11.047)
Supplement: Supplementary file 2 — Supplementary material [file mmc2.zip › Data in brief/As-cast/Al4N/Al_20_r_14/Stress relaxation txt files/Al_20_r_14_Relaxcycle0012.txt]

Time[s]	Motordispl[�m]	Force[mN]	EngStrain	EngStress[MPa]	Shearstrain	Shearstress [MPa]
806.794671	43.952815	3.400263	0.050941	21.171446	0.112359	9.411492
806.814673	43.958703	3.407956	0.050942	21.219347	0.112361	9.432785
806.834675	43.962897	3.404527	0.050950	21.197999	0.112378	9.423295
806.854677	43.962897	3.403618	0.050951	21.192337	0.112380	9.420779
806.874679	43.962897	3.404038	0.050951	21.194952	0.112379	9.421941
806.894681	43.962978	3.405100	0.050950	21.201566	0.112378	9.424881
806.914683	43.962978	3.399039	0.050955	21.163825	0.112388	9.408104
806.934685	43.963059	3.402637	0.050952	21.186227	0.112382	9.418062
806.954687	43.963059	3.399623	0.050954	21.167460	0.112387	9.409720
806.974689	43.963059	3.379841	0.050971	21.044294	0.112423	9.354968
806.994691	43.962978	3.348137	0.050997	20.846887	0.112479	9.267213
807.014693	43.963059	3.340741	0.051003	20.800837	0.112492	9.246742
807.034695	43.963059	3.343784	0.051000	20.819785	0.112487	9.255165
807.054698	43.963059	3.347468	0.050997	20.842726	0.112480	9.265364
807.074699	43.963059	3.346632	0.050998	20.837516	0.112481	9.263048
807.094701	43.963059	3.355103	0.050991	20.890260	0.112466	9.286494
807.114703	43.963059	3.349410	0.050996	20.854818	0.112477	9.270739
807.134705	43.963059	3.349898	0.050995	20.857854	0.112476	9.272089
807.154707	43.963059	3.343782	0.051000	20.819771	0.112487	9.255159
807.174709	43.963059	3.343219	0.051001	20.816269	0.112488	9.253603
807.194711	43.963059	3.345832	0.050999	20.832537	0.112483	9.260834
807.214713	43.963059	3.348740	0.050996	20.850643	0.112478	9.268883
807.234715	43.963059	3.345079	0.050999	20.827850	0.112484	9.258750
807.254717	43.963059	3.348048	0.050997	20.846334	0.112479	9.266967
807.274719	43.963059	3.346624	0.050998	20.837467	0.112481	9.263026
807.294721	43.963059	3.352473	0.050993	20.873889	0.112471	9.279216
807.314723	43.962978	3.339930	0.051003	20.795789	0.112493	9.244498
807.334725	43.963059	3.344399	0.051000	20.823615	0.112485	9.256868
807.354727	43.962978	3.324824	0.051016	20.701732	0.112520	9.202686
807.374729	43.963059	3.335283	0.051007	20.766855	0.112502	9.231636
807.394732	43.963059	3.336872	0.051006	20.776749	0.112499	9.236034
807.414733	43.963059	3.328300	0.051013	20.723378	0.112514	9.212309
807.434735	43.963059	3.335669	0.051007	20.769259	0.112501	9.232704
807.454737	43.963059	3.336875	0.051006	20.776765	0.112499	9.236041
807.474739	43.963059	3.333862	0.051008	20.758010	0.112504	9.227704
807.494741	43.963059	3.331122	0.051011	20.740946	0.112509	9.220118
807.514743	43.963059	3.328420	0.051013	20.724126	0.112514	9.212641
807.534745	43.963059	3.328753	0.051013	20.726195	0.112513	9.213561
807.554747	43.963059	3.322007	0.051018	20.684192	0.112525	9.194889
807.574749	43.963059	3.326657	0.051014	20.713148	0.112517	9.207761
807.594751	43.963059	3.330600	0.051011	20.737696	0.112510	9.218674
807.614753	43.963059	3.329472	0.051012	20.730671	0.112512	9.215551
807.634755	43.963059	3.335895	0.051007	20.770666	0.112501	9.233330
807.654757	43.963059	3.337427	0.051005	20.780204	0.112498	9.237570
807.674759	43.963059	3.333719	0.051008	20.757117	0.112504	9.227307
807.694761	43.963059	3.331844	0.051010	20.745444	0.112508	9.222118
807.714763	43.963059	3.333685	0.051009	20.756904	0.112504	9.227212
807.734766	43.963059	3.333072	0.051009	20.753087	0.112506	9.225516
807.754767	43.962978	3.328219	0.051013	20.722872	0.112514	9.212084
807.774769	43.963059	3.332088	0.051010	20.746960	0.112507	9.222792
807.794771	43.963059	3.323053	0.051017	20.690705	0.112523	9.197784
807.814773	43.963059	3.327725	0.051013	20.719795	0.112515	9.210716
807.834775	43.963059	3.324151	0.051016	20.697540	0.112521	9.200823
807.854777	43.962978	3.324127	0.051016	20.697395	0.112521	9.200759
807.874779	43.963059	3.331309	0.051010	20.742112	0.112509	9.220637
807.894781	43.963059	3.327399	0.051014	20.717769	0.112516	9.209815
807.914783	43.963059	3.333524	0.051009	20.755904	0.112505	9.226768
807.934785	43.963059	3.321618	0.051018	20.681772	0.112526	9.193813
807.954787	43.963059	3.322058	0.051018	20.684512	0.112525	9.195031
807.974789	43.963059	3.327115	0.051014	20.715995	0.112516	9.209027
807.994792	43.963059	3.324115	0.051016	20.697316	0.112521	9.200723
808.014793	43.963059	3.324685	0.051016	20.700867	0.112520	9.202302
808.034795	43.963059	3.325106	0.051016	20.703489	0.112520	9.203468
808.054797	43.963059	3.329471	0.051012	20.730669	0.112512	9.215550
808.074799	43.963059	3.332872	0.051009	20.751844	0.112506	9.224963
808.094801	43.963059	3.324466	0.051016	20.699506	0.112521	9.201697
808.114803	43.963059	3.326120	0.051015	20.709805	0.112518	9.206275
808.134805	43.963059	3.328948	0.051012	20.727414	0.112513	9.214103
808.174809	43.963059	3.323432	0.051017	20.693067	0.112523	9.198835
808.174809	43.963059	3.327286	0.051014	20.717063	0.112516	9.209501
808.194811	43.963059	3.320867	0.051019	20.677093	0.112527	9.191733
808.214813	43.963059	3.326223	0.051015	20.710443	0.112518	9.206559
808.234815	43.963059	3.329269	0.051012	20.729407	0.112512	9.214989
808.254817	43.963059	3.329175	0.051012	20.728826	0.112512	9.214731
808.274819	43.963059	3.327941	0.051013	20.721142	0.112515	9.211315
808.294821	43.963059	3.325171	0.051015	20.703892	0.112520	9.203647
808.314823	43.963059	3.327448	0.051014	20.718070	0.112516	9.209949
808.334826	43.963059	3.325091	0.051016	20.703394	0.112520	9.203425
808.354827	43.963059	3.330981	0.051011	20.740070	0.112509	9.219729
808.394831	43.963059	3.325335	0.051015	20.704913	0.112519	9.204100
808.394831	43.963059	3.321100	0.051019	20.678547	0.112527	9.192380
808.414833	43.963059	3.323906	0.051017	20.696016	0.112522	9.200145
808.434835	43.963059	3.326030	0.051015	20.709241	0.112518	9.206025
808.454837	43.963059	3.325204	0.051015	20.704100	0.112520	9.203739
808.474839	43.963059	3.328573	0.051013	20.725076	0.112514	9.213064
808.494841	43.962978	3.329247	0.051012	20.729275	0.112512	9.214930
808.514843	43.963059	3.328314	0.051013	20.723461	0.112514	9.212346
808.534845	43.963059	3.332259	0.051010	20.748028	0.112507	9.223267
808.554847	43.963059	3.334741	0.051008	20.763482	0.112503	9.230137
808.574849	43.963059	3.329396	0.051012	20.730203	0.112512	9.215343
808.594851	43.963059	3.336163	0.051006	20.772333	0.112500	9.234071
808.614853	43.963059	3.328144	0.051013	20.722404	0.112514	9.211876
808.634855	43.963059	3.329418	0.051012	20.730337	0.112512	9.215403
808.654857	43.963059	3.325439	0.051015	20.705562	0.112519	9.204389
808.674860	43.963059	3.327064	0.051014	20.715680	0.112516	9.208887
808.694861	43.963059	3.329460	0.051012	20.730598	0.112512	9.215518
808.714863	43.963059	3.328572	0.051013	20.725068	0.112514	9.213060
808.734865	43.963059	3.329329	0.051012	20.729782	0.112512	9.215156
808.754867	43.963059	3.328227	0.051013	20.722924	0.112514	9.212107
808.774869	43.963059	3.328891	0.051012	20.727055	0.112513	9.213943
808.794871	43.963059	3.330565	0.051011	20.737477	0.112510	9.218576
808.814873	43.963059	3.327005	0.051014	20.715311	0.112516	9.208723
808.834875	43.963059	3.327219	0.051014	20.716647	0.112516	9.209316
808.854877	43.963059	3.324224	0.051016	20.697998	0.112521	9.201026
808.874879	43.963059	3.322297	0.051018	20.686001	0.112525	9.195694
808.894881	43.963059	3.327921	0.051013	20.721016	0.112515	9.211259
808.914883	43.963059	3.325490	0.051015	20.705879	0.112519	9.204530
808.934886	43.963059	3.323963	0.051016	20.696371	0.112522	9.200303
808.954887	43.963059	3.328313	0.051013	20.723458	0.112514	9.212344
808.974889	43.963059	3.327858	0.051013	20.720622	0.112515	9.211084
808.994891	43.963059	3.325923	0.051015	20.708573	0.112518	9.205728
809.014894	43.963059	3.323795	0.051017	20.695328	0.112522	9.199840
809.034895	43.963059	3.323696	0.051017	20.694707	0.112522	9.199564
809.054897	43.962978	3.322298	0.051018	20.686007	0.112524	9.195696
809.074899	43.963059	3.325887	0.051015	20.708354	0.112518	9.205630
809.094901	43.963059	3.328926	0.051012	20.727277	0.112513	9.214042
809.114903	43.963059	3.328901	0.051012	20.727121	0.112513	9.213973
809.134905	43.963059	3.322889	0.051017	20.689686	0.112524	9.197332
809.154907	43.963059	3.326142	0.051015	20.709939	0.112518	9.206335
809.174909	43.963059	3.323105	0.051017	20.691028	0.112523	9.197928
809.194911	43.963059	3.330168	0.051011	20.735005	0.112511	9.217478
809.214913	43.963059	3.321143	0.051019	20.678812	0.112527	9.192498
809.234915	43.963059	3.324855	0.051016	20.701923	0.112520	9.202772
809.254917	43.963059	3.322294	0.051018	20.685979	0.112525	9.195684
809.274920	43.963059	3.332086	0.051010	20.746952	0.112507	9.222788
809.294921	43.963059	3.332118	0.051010	20.747149	0.112507	9.222876
809.314923	43.963059	3.331399	0.051010	20.742673	0.112509	9.220886
809.334925	43.963059	3.333872	0.051008	20.758070	0.112504	9.227731
809.354927	43.963059	3.331452	0.051010	20.743002	0.112508	9.221032
809.374929	43.963059	3.328073	0.051013	20.721960	0.112514	9.211679
809.394931	43.963059	3.330036	0.051012	20.734184	0.112511	9.217112
809.414933	43.963059	3.329927	0.051012	20.733508	0.112511	9.216812
809.434935	43.963059	3.330894	0.051011	20.739525	0.112509	9.219487
809.454937	43.962978	3.329487	0.051012	20.730765	0.112512	9.215592
809.474939	43.963059	3.326269	0.051015	20.710733	0.112518	9.206688
809.494941	43.962978	3.323863	0.051016	20.695750	0.112522	9.200027
809.514943	43.963059	3.323991	0.051016	20.696549	0.112522	9.200383
809.534945	43.963059	3.316437	0.051023	20.649514	0.112535	9.179474
809.554947	43.963059	3.326626	0.051014	20.712953	0.112517	9.207675
809.574949	43.962978	3.321642	0.051018	20.681922	0.112526	9.193880
809.594951	43.963059	3.318858	0.051021	20.664585	0.112531	9.186173
809.614954	43.962978	3.323798	0.051017	20.695348	0.112522	9.199848
809.634955	43.962978	3.326000	0.051015	20.709052	0.112518	9.205941
809.654957	43.963059	3.322078	0.051018	20.684638	0.112525	9.195087
809.674959	43.963059	3.324172	0.051016	20.697672	0.112521	9.200882
809.694961	43.963059	3.324328	0.051016	20.698644	0.112521	9.201314
809.714963	43.963059	3.319179	0.051020	20.666586	0.112530	9.187063
809.734965	43.963059	3.316493	0.051023	20.649862	0.112535	9.179628
809.754967	43.962978	3.316498	0.051023	20.649894	0.112535	9.179643
809.774969	43.963059	3.317686	0.051022	20.657286	0.112533	9.182929
809.794971	43.963059	3.313995	0.051025	20.634309	0.112539	9.172714
809.814973	43.963059	3.317720	0.051022	20.657502	0.112533	9.183025
809.834975	43.963059	3.314289	0.051024	20.636135	0.112539	9.173526
809.854977	43.962978	3.321064	0.051019	20.678319	0.112527	9.192279
809.874979	43.963059	3.319643	0.051020	20.669474	0.112529	9.188347
809.894981	43.963059	3.323073	0.051017	20.690828	0.112523	9.197839
809.914983	43.963059	3.320667	0.051019	20.675850	0.112528	9.191181
809.934985	43.963059	3.321186	0.051019	20.679081	0.112527	9.192617
809.954988	43.962978	3.317040	0.051022	20.653267	0.112534	9.181142
809.974989	43.963059	3.317912	0.051021	20.658699	0.112532	9.183557
809.994991	43.963059	3.319450	0.051020	20.668275	0.112530	9.187814
810.014993	43.963059	3.322968	0.051017	20.690176	0.112523	9.197549
810.034995	43.962978	3.321213	0.051019	20.679250	0.112526	9.192692
810.054997	43.963059	3.316726	0.051022	20.651310	0.112535	9.180272
810.095001	43.963059	3.316656	0.051022	20.650875	0.112535	9.180078
810.095001	43.963059	3.313653	0.051025	20.632176	0.112540	9.171766
810.115003	43.963059	3.317595	0.051022	20.656725	0.112533	9.182679
810.135005	43.963059	3.316844	0.051022	20.652046	0.112534	9.180599
810.155007	43.963059	3.310939	0.051027	20.615282	0.112545	9.164256
810.175009	43.963059	3.320424	0.051019	20.674339	0.112528	9.190509
810.195011	43.963059	3.317451	0.051022	20.655827	0.112533	9.182280
810.215014	43.963059	3.312416	0.051026	20.624473	0.112542	9.168342
810.235015	43.963059	3.314581	0.051024	20.637956	0.112538	9.174335
810.255017	43.962978	3.311494	0.051027	20.618737	0.112544	9.165792
810.275019	43.963059	3.319298	0.051020	20.667328	0.112530	9.187392
810.295021	43.963059	3.316849	0.051022	20.652079	0.112534	9.180614
810.315023	43.963059	3.321686	0.051018	20.682193	0.112526	9.194001
810.335025	43.963059	3.317484	0.051022	20.656032	0.112533	9.182371
810.355027	43.963059	3.311665	0.051027	20.619802	0.112544	9.166266
810.375029	43.963059	3.314919	0.051024	20.640058	0.112538	9.175270
810.395031	43.963059	3.321870	0.051018	20.683340	0.112525	9.194511
810.415033	43.962978	3.321923	0.051018	20.683672	0.112525	9.194658
810.435035	43.963059	3.314699	0.051024	20.638692	0.112538	9.174663
810.455037	43.963059	3.306843	0.051031	20.589778	0.112552	9.152919
810.475039	43.963059	3.312398	0.051026	20.624366	0.112542	9.168294
810.495041	43.963059	3.312980	0.051025	20.627985	0.112541	9.169903
810.515043	43.963059	3.310132	0.051028	20.610256	0.112546	9.162022
810.535045	43.963059	3.316823	0.051022	20.651915	0.112534	9.180541
810.555048	43.963059	3.313953	0.051025	20.634043	0.112539	9.172596
810.575049	43.963059	3.316930	0.051022	20.652583	0.112534	9.180838
810.595051	43.963059	3.314179	0.051025	20.635451	0.112539	9.173222
810.615053	43.963059	3.311618	0.051027	20.619509	0.112544	9.166135
810.635055	43.963059	3.308632	0.051029	20.600918	0.112549	9.157871
810.655057	43.963059	3.319138	0.051020	20.666329	0.112530	9.186948
810.675059	43.963059	3.311017	0.051027	20.615767	0.112545	9.164472
810.695061	43.963059	3.312973	0.051025	20.627944	0.112541	9.169885
810.715063	43.963059	3.311880	0.051026	20.621141	0.112543	9.166861
810.735065	43.963059	3.309336	0.051028	20.605298	0.112548	9.159818
810.755067	43.963059	3.308822	0.051029	20.602095	0.112549	9.158394
810.775069	43.963059	3.309516	0.051028	20.606421	0.112547	9.160317
810.795071	43.963059	3.317301	0.051022	20.654893	0.112534	9.181865
810.815073	43.963059	3.314501	0.051024	20.637460	0.112538	9.174115
810.835075	43.963059	3.318730	0.051021	20.663791	0.112531	9.185820
810.855077	43.963059	3.314544	0.051024	20.637723	0.112538	9.174232
810.875079	43.963059	3.315010	0.051024	20.640625	0.112538	9.175522
810.895082	43.963059	3.314105	0.051025	20.634991	0.112539	9.173017
810.915083	43.963059	3.309932	0.051028	20.609010	0.112547	9.161468
810.935085	43.963059	3.310044	0.051028	20.609709	0.112546	9.161779
810.955087	43.963059	3.310019	0.051028	20.609550	0.112546	9.161708
810.975089	43.963059	3.310575	0.051027	20.613016	0.112545	9.163249
810.995091	43.963059	3.312309	0.051026	20.623810	0.112542	9.168047
811.015093	43.963059	3.310371	0.051028	20.611743	0.112546	9.162683
811.035095	43.963059	3.306409	0.051031	20.587071	0.112553	9.151715
811.055097	43.963059	3.307156	0.051030	20.591725	0.112552	9.153784
811.075099	43.963059	3.315620	0.051023	20.644427	0.112537	9.177212
811.095101	43.963059	3.317789	0.051022	20.657929	0.112533	9.183215
811.115103	43.962978	3.319311	0.051020	20.667410	0.112530	9.187429
811.135105	43.963059	3.309572	0.051028	20.606768	0.112547	9.160472
811.155107	43.963059	3.322187	0.051018	20.685311	0.112525	9.195387
811.175109	43.963059	3.319816	0.051020	20.670553	0.112529	9.188826
811.195111	43.963059	3.314035	0.051025	20.634555	0.112539	9.172824
811.215113	43.963059	3.311475	0.051027	20.618614	0.112544	9.165737
811.235116	43.963059	3.313236	0.051025	20.629578	0.112541	9.170611
811.255117	43.963059	3.311642	0.051027	20.619657	0.112544	9.166201
811.275119	43.963059	3.313417	0.051025	20.630706	0.112540	9.171113
811.295121	43.963059	3.313229	0.051025	20.629537	0.112541	9.170593
811.315123	43.963059	3.314513	0.051024	20.637534	0.112538	9.174148
811.335125	43.963059	3.311204	0.051027	20.616930	0.112544	9.164989
811.355127	43.963059	3.312821	0.051026	20.626997	0.112541	9.169464
811.375129	43.963059	3.315648	0.051023	20.644597	0.112536	9.177288
811.395131	43.963059	3.314842	0.051024	20.639579	0.112538	9.175057
811.415133	43.963059	3.312680	0.051026	20.626121	0.112542	9.169074
811.435135	43.963059	3.314288	0.051024	20.636132	0.112539	9.173525
811.455137	43.963059	3.312121	0.051026	20.622641	0.112543	9.167528
811.475139	43.963059	3.310389	0.051028	20.611858	0.112546	9.162734
811.495142	43.963059	3.313635	0.051025	20.632067	0.112540	9.171718
811.515143	43.963059	3.305637	0.051032	20.582266	0.112554	9.149580
811.535145	43.963059	3.311162	0.051027	20.616668	0.112544	9.164872
811.555147	43.963059	3.314179	0.051025	20.635451	0.112539	9.173222
811.595151	43.963059	3.306924	0.051030	20.590282	0.112552	9.153143
811.595151	43.963059	3.310978	0.051027	20.615521	0.112545	9.164362
811.615153	43.962978	3.309773	0.051028	20.608017	0.112547	9.161026
811.635155	43.963059	3.308709	0.051029	20.601394	0.112549	9.158083
811.655157	43.963059	3.310688	0.051027	20.613714	0.112545	9.163559
811.675159	43.963059	3.309041	0.051029	20.603458	0.112548	9.159000
811.695161	43.963059	3.315634	0.051023	20.644515	0.112536	9.177251
811.715163	43.963059	3.316414	0.051023	20.649369	0.112535	9.179409
811.735165	43.963059	3.317082	0.051022	20.653527	0.112534	9.181258
811.755167	43.963059	3.317852	0.051021	20.658324	0.112533	9.183390
811.775169	43.963059	3.313662	0.051025	20.632231	0.112540	9.171791
811.795171	43.963059	3.309422	0.051028	20.605832	0.112548	9.160055
811.815173	43.963059	3.307095	0.051030	20.591344	0.112552	9.153615
811.835176	43.963059	3.309339	0.051028	20.605315	0.112548	9.159825
811.855177	43.963059	3.309753	0.051028	20.607893	0.112547	9.160972
811.875179	43.963059	3.310733	0.051027	20.613998	0.112545	9.163686
811.895181	43.963059	3.305308	0.051032	20.580221	0.112555	9.148670
811.915183	43.963059	3.308907	0.051029	20.602629	0.112548	9.158631
811.935185	43.963059	3.306215	0.051031	20.585864	0.112553	9.151179
811.955187	43.963059	3.316300	0.051023	20.648657	0.112535	9.179093
811.975189	43.962978	3.312173	0.051026	20.622964	0.112542	9.167671
811.995191	43.963059	3.311175	0.051027	20.616747	0.112544	9.164907
812.015193	43.963059	3.304910	0.051032	20.577738	0.112556	9.147567
812.035195	43.963059	3.305001	0.051032	20.578308	0.112555	9.147820
812.055197	43.963059	3.314621	0.051024	20.638207	0.112538	9.174447
812.075199	43.963059	3.309678	0.051028	20.607428	0.112547	9.160765
812.095201	43.963059	3.311727	0.051027	20.620183	0.112543	9.166435
812.115203	43.963059	3.313152	0.051025	20.629055	0.112541	9.170379
812.135205	43.963059	3.306619	0.051031	20.588380	0.112552	9.152297
812.155207	43.963059	3.310360	0.051028	20.611671	0.112546	9.162651
812.175210	43.963059	3.306636	0.051031	20.588489	0.112552	9.152346
812.195211	43.963059	3.308480	0.051029	20.599971	0.112549	9.157450
812.215213	43.963059	3.308737	0.051029	20.601567	0.112549	9.158159
812.235215	43.963059	3.310690	0.051027	20.613730	0.112545	9.163566
812.255217	43.963059	3.312796	0.051026	20.626841	0.112542	9.169394
812.275219	43.963059	3.315100	0.051024	20.641189	0.112537	9.175773
812.295221	43.963059	3.312966	0.051025	20.627903	0.112541	9.169867
812.315223	43.963059	3.318089	0.051021	20.659799	0.112532	9.184046
812.335225	43.963059	3.315118	0.051024	20.641301	0.112537	9.175823
812.355227	43.963059	3.315927	0.051023	20.646338	0.112536	9.178062
812.375229	43.963059	3.309848	0.051028	20.608485	0.112547	9.161235
812.395231	43.963059	3.310699	0.051027	20.613788	0.112545	9.163592
812.415233	43.962978	3.316321	0.051023	20.648791	0.112535	9.179152
812.435235	43.963059	3.315657	0.051023	20.644655	0.112536	9.177313
812.455237	43.963059	3.314344	0.051024	20.636483	0.112539	9.173681
812.475239	43.963059	3.313479	0.051025	20.631095	0.112540	9.171286
812.495241	43.963059	3.318182	0.051021	20.660374	0.112532	9.184301
812.515244	43.963059	3.319156	0.051020	20.666441	0.112530	9.186998
812.535245	43.963059	3.315062	0.051024	20.640953	0.112537	9.175668
812.555247	43.962978	3.314074	0.051024	20.634799	0.112539	9.172932
812.575249	43.963059	3.308170	0.051029	20.598041	0.112550	9.156592
812.595251	43.963059	3.310828	0.051027	20.614590	0.112545	9.163948
812.615253	43.963059	3.307503	0.051030	20.593888	0.112551	9.154746
812.635255	43.963059	3.300004	0.051036	20.547194	0.112564	9.133989
812.655257	43.963059	3.306087	0.051031	20.585070	0.112553	9.150826
812.675259	43.963059	3.308794	0.051029	20.601925	0.112549	9.158319
812.695261	43.963059	3.301068	0.051035	20.553817	0.112562	9.136933
812.715263	43.963059	3.301370	0.051035	20.555697	0.112562	9.137769
812.735265	43.963059	3.295826	0.051040	20.521181	0.112572	9.122425
812.755267	43.963059	3.294702	0.051040	20.514181	0.112574	9.119313
812.775270	43.963059	3.304582	0.051032	20.575699	0.112556	9.146660
812.795271	43.963059	3.302761	0.051034	20.564362	0.112559	9.141620
812.815273	43.963059	3.299635	0.051036	20.544897	0.112565	9.132968
812.835275	43.963059	3.302174	0.051034	20.560702	0.112560	9.139993
812.855277	43.963059	3.304858	0.051032	20.577415	0.112556	9.147423
812.875279	43.963059	3.302306	0.051034	20.561526	0.112560	9.140360
812.895281	43.963059	3.299203	0.051037	20.542206	0.112566	9.131771
812.915283	43.963059	3.296626	0.051039	20.526161	0.112570	9.124639
812.935285	43.963059	3.298694	0.051037	20.539036	0.112567	9.130362
812.955287	43.963059	3.298252	0.051038	20.536282	0.112567	9.129138
812.975289	43.963059	3.298233	0.051038	20.536167	0.112567	9.129087
812.995291	43.963059	3.301274	0.051035	20.555098	0.112562	9.137502
813.015293	43.963059	3.303884	0.051033	20.571351	0.112557	9.144727
813.035295	43.963059	3.297524	0.051038	20.531751	0.112569	9.127124
813.055297	43.963059	3.301267	0.051035	20.555060	0.112562	9.137485
813.075299	43.963059	3.305052	0.051032	20.578625	0.112555	9.147961
813.095301	43.963059	3.303150	0.051034	20.566782	0.112559	9.142696
813.115304	43.963059	3.299129	0.051037	20.541744	0.112566	9.131566
813.135305	43.963059	3.301208	0.051035	20.554687	0.112562	9.137320
813.155307	43.962978	3.302717	0.051034	20.564086	0.112559	9.141498
813.175309	43.963059	3.298955	0.051037	20.540662	0.112566	9.131085
813.195311	43.963059	3.297016	0.051039	20.528589	0.112570	9.125718
813.215313	43.963059	3.304037	0.051033	20.572304	0.112557	9.145151
813.235315	43.963059	3.298214	0.051038	20.536049	0.112567	9.129034
813.255317	43.963059	3.304000	0.051033	20.572071	0.112557	9.145047
813.275319	43.963059	3.306083	0.051031	20.585045	0.112553	9.150815
813.295321	43.963059	3.305465	0.051032	20.581193	0.112555	9.149102
813.315323	43.963059	3.300526	0.051036	20.550444	0.112563	9.135433
813.335325	43.963059	3.301817	0.051035	20.558479	0.112561	9.139005
813.355327	43.963059	3.303430	0.051033	20.568523	0.112558	9.143470
813.375329	43.963059	3.304344	0.051033	20.574215	0.112557	9.146000
813.395331	43.963059	3.307670	0.051030	20.594925	0.112551	9.155207
813.415333	43.963059	3.303447	0.051033	20.568633	0.112558	9.143519
813.435335	43.963059	3.304944	0.051032	20.577955	0.112555	9.147663
813.455338	43.963059	3.306017	0.051031	20.584632	0.112554	9.150631
813.475339	43.963059	3.300580	0.051036	20.550781	0.112563	9.135583
813.495341	43.963059	3.300728	0.051036	20.551703	0.112563	9.135993
813.515343	43.963059	3.303801	0.051033	20.570834	0.112557	9.144497
813.535345	43.963059	3.302064	0.051034	20.560018	0.112561	9.139689
813.555347	43.963059	3.301525	0.051035	20.556667	0.112562	9.138199
813.575349	43.963059	3.300972	0.051035	20.553220	0.112562	9.136667
813.595351	43.963059	3.300110	0.051036	20.547851	0.112564	9.134281
813.615353	43.963059	3.296627	0.051039	20.526164	0.112570	9.124640
813.635355	43.963059	3.303860	0.051033	20.571204	0.112557	9.144662
813.655357	43.963059	3.300651	0.051036	20.551221	0.112563	9.135779
813.675359	43.963059	3.300890	0.051035	20.552708	0.112563	9.136440
813.695361	43.963059	3.296491	0.051039	20.525318	0.112570	9.124264
813.715364	43.963059	3.297769	0.051038	20.533279	0.112568	9.127803
813.735365	43.963059	3.300163	0.051036	20.548185	0.112564	9.134429
813.755367	43.963059	3.302423	0.051034	20.562254	0.112560	9.140683
813.775369	43.963059	3.301400	0.051035	20.555886	0.112562	9.137853
813.795372	43.963059	3.296841	0.051039	20.527500	0.112570	9.125234
813.815373	43.963059	3.298109	0.051038	20.535392	0.112568	9.128742
813.835375	43.963059	3.297885	0.051038	20.534002	0.112568	9.128124
813.855377	43.962978	3.295961	0.051039	20.522022	0.112571	9.122799
813.875379	43.963059	3.299302	0.051037	20.542825	0.112565	9.132046
813.895381	43.963059	3.295640	0.051040	20.520023	0.112572	9.121910
813.915383	43.963059	3.304200	0.051033	20.573322	0.112557	9.145604
813.935385	43.963059	3.298733	0.051037	20.539280	0.112566	9.130470
813.955387	43.963059	3.298107	0.051038	20.535381	0.112568	9.128737
813.975389	43.963059	3.295966	0.051039	20.522052	0.112571	9.122812
813.995391	43.963059	3.298851	0.051037	20.540014	0.112566	9.130797
814.015393	43.963059	3.298373	0.051037	20.537038	0.112567	9.129474
814.035395	43.962978	3.296894	0.051039	20.527831	0.112570	9.125381
814.055398	43.963059	3.301082	0.051035	20.553907	0.112562	9.136973
814.075399	43.962978	3.296059	0.051039	20.522632	0.112571	9.123070
814.095401	43.963059	3.299364	0.051037	20.543208	0.112565	9.132217
814.115403	43.963059	3.298079	0.051038	20.535209	0.112568	9.128661
814.155407	43.963059	3.301709	0.051035	20.557811	0.112561	9.138708
814.155407	43.963059	3.300276	0.051036	20.548889	0.112564	9.134742
814.175409	43.963059	3.304934	0.051032	20.577892	0.112555	9.147635
814.195411	43.963059	3.298955	0.051037	20.540662	0.112566	9.131085
814.215413	43.963059	3.297676	0.051038	20.532701	0.112568	9.127546
814.235415	43.963059	3.305256	0.051032	20.579893	0.112555	9.148524
814.255417	43.963059	3.304043	0.051033	20.572342	0.112557	9.145168
814.275419	43.963059	3.307564	0.051030	20.594265	0.112551	9.154914
814.295421	43.963059	3.305268	0.051032	20.579969	0.112555	9.148558
814.315423	43.962978	3.305615	0.051031	20.582129	0.112554	9.149519
814.335425	43.963059	3.307397	0.051030	20.593222	0.112551	9.154450
814.355427	43.962978	3.309681	0.051028	20.607445	0.112547	9.160772
814.375429	43.963059	3.299506	0.051037	20.544095	0.112565	9.132611
814.395432	43.963059	3.296969	0.051039	20.528294	0.112570	9.125587
814.415433	43.963059	3.301997	0.051034	20.559601	0.112561	9.139504
814.435435	43.963059	3.296446	0.051039	20.525041	0.112571	9.124141
814.455437	43.963059	3.299627	0.051036	20.544845	0.112565	9.132945
814.475439	43.963059	3.296375	0.051039	20.524601	0.112571	9.123945
814.495441	43.963059	3.306288	0.051031	20.586318	0.112553	9.151381
814.515443	43.963059	3.296087	0.051039	20.522805	0.112571	9.123147
814.535445	43.963059	3.299797	0.051036	20.545905	0.112565	9.133416
814.555447	43.963059	3.305297	0.051032	20.580147	0.112555	9.148638
814.575449	43.963059	3.299892	0.051036	20.546499	0.112564	9.133680
814.595451	43.963059	3.301424	0.051035	20.556037	0.112562	9.137920
814.615453	43.963059	3.302747	0.051034	20.564272	0.112559	9.141580
814.635455	43.963059	3.300188	0.051036	20.548341	0.112564	9.134499
814.655457	43.963059	3.301824	0.051035	20.558528	0.112561	9.139027
814.675459	43.963059	3.296580	0.051039	20.525874	0.112570	9.124511
814.695461	43.963059	3.305494	0.051032	20.581374	0.112554	9.149183
814.715463	43.963059	3.301528	0.051035	20.556683	0.112562	9.138207
814.735466	43.963059	3.302344	0.051034	20.561761	0.112560	9.140464
814.755467	43.963059	3.302453	0.051034	20.562440	0.112560	9.140766
814.775469	43.963059	3.305467	0.051032	20.581210	0.112555	9.149110
814.795471	43.963059	3.306810	0.051031	20.589568	0.112552	9.152825
814.815473	43.963059	3.303915	0.051033	20.571543	0.112557	9.144813
814.835475	43.963059	3.302332	0.051034	20.561690	0.112560	9.140433
814.855477	43.963059	3.296863	0.051039	20.527639	0.112570	9.125296
814.875479	43.963059	3.298939	0.051037	20.540564	0.112566	9.131041
814.895481	43.963059	3.301330	0.051035	20.555451	0.112562	9.137659
814.915483	43.963059	3.299845	0.051036	20.546201	0.112564	9.133547
814.935485	43.962978	3.303882	0.051033	20.571338	0.112557	9.144721
814.955487	43.963059	3.309178	0.051029	20.604313	0.112548	9.159380
814.975489	43.962978	3.306773	0.051030	20.589340	0.112552	9.152724
814.995492	43.963059	3.303599	0.051033	20.569577	0.112558	9.143939
815.015493	43.963059	3.302289	0.051034	20.561419	0.112560	9.140312
815.035495	43.963059	3.299759	0.051036	20.545669	0.112565	9.133311
815.055497	43.963059	3.300562	0.051036	20.550666	0.112563	9.135532
815.075499	43.963059	3.299677	0.051036	20.545160	0.112565	9.133084
815.095501	43.963059	3.302634	0.051034	20.563568	0.112560	9.141267
815.115503	43.962978	3.297547	0.051038	20.531894	0.112568	9.127187
815.135505	43.963059	3.302223	0.051034	20.561011	0.112560	9.140131
815.155507	43.963059	3.299629	0.051036	20.544859	0.112565	9.132951
815.175509	43.963059	3.302892	0.051034	20.565172	0.112559	9.141981
815.195511	43.962978	3.306925	0.051030	20.590285	0.112552	9.153144
815.215513	43.963059	3.296163	0.051039	20.523276	0.112571	9.123356
815.235515	43.963059	3.301952	0.051035	20.559325	0.112561	9.139381
815.255517	43.963059	3.300213	0.051036	20.548497	0.112564	9.134568
815.275519	43.963059	3.302573	0.051034	20.563190	0.112560	9.141100
815.295521	43.963059	3.304581	0.051032	20.575693	0.112556	9.146658
815.315523	43.963059	3.302116	0.051034	20.560341	0.112560	9.139833
815.335526	43.963059	3.297287	0.051038	20.530276	0.112569	9.126468
815.355527	43.963059	3.299841	0.051036	20.546181	0.112565	9.133538
815.375529	43.963059	3.295714	0.051040	20.520480	0.112572	9.122113
815.395531	43.963059	3.296476	0.051039	20.525225	0.112570	9.124222
815.415533	43.963059	3.293960	0.051041	20.509563	0.112575	9.117260
815.435535	43.963059	3.299086	0.051037	20.541475	0.112566	9.131446
815.455537	43.963059	3.294302	0.051041	20.511690	0.112574	9.118206
815.475539	43.963059	3.295720	0.051040	20.520519	0.112572	9.122130
815.495541	43.963059	3.294608	0.051041	20.513595	0.112574	9.119053
815.515543	43.963059	3.295644	0.051040	20.520045	0.112572	9.121920
815.535545	43.963059	3.301221	0.051035	20.554772	0.112562	9.137357
815.555547	43.963059	3.298122	0.051038	20.535474	0.112568	9.128779
815.575549	43.963059	3.301457	0.051035	20.556240	0.112562	9.138010
815.595551	43.963059	3.293223	0.051042	20.504972	0.112576	9.115219
815.615553	43.963059	3.290524	0.051044	20.488168	0.112581	9.107749
815.635555	43.963059	3.296524	0.051039	20.525523	0.112570	9.124355
815.655557	43.963059	3.301640	0.051035	20.557378	0.112561	9.138516
815.675560	43.963059	3.301984	0.051034	20.559525	0.112561	9.139470
815.695561	43.963059	3.302451	0.051034	20.562427	0.112560	9.140760
815.715563	43.963059	3.294760	0.051040	20.514545	0.112574	9.119475
815.735565	43.963059	3.299423	0.051037	20.543578	0.112565	9.132381
815.755567	43.963059	3.300438	0.051036	20.549894	0.112563	9.135189
815.775569	43.963059	3.299318	0.051037	20.542924	0.112565	9.132090
815.795571	43.963059	3.302611	0.051034	20.563423	0.112560	9.141203
815.815573	43.962978	3.306092	0.051031	20.585100	0.112553	9.150839
815.835575	43.963059	3.303579	0.051033	20.569451	0.112558	9.143883
815.855577	43.963059	3.297354	0.051038	20.530695	0.112569	9.126654
815.875579	43.963059	3.299445	0.051037	20.543712	0.112565	9.132441
815.895581	43.963059	3.301129	0.051035	20.554200	0.112562	9.137103
815.915583	43.963059	3.299542	0.051036	20.544317	0.112565	9.132710
815.935585	43.963059	3.299778	0.051036	20.545787	0.112565	9.133363
815.955587	43.963059	3.302683	0.051034	20.563875	0.112559	9.141404
815.975589	43.963059	3.304957	0.051032	20.578031	0.112555	9.147697
815.995591	43.963059	3.300917	0.051035	20.552880	0.112563	9.136516
816.015594	43.963059	3.302224	0.051034	20.561017	0.112560	9.140133
816.035595	43.963059	3.304135	0.051033	20.572912	0.112557	9.145421
816.055597	43.963059	3.297733	0.051038	20.533052	0.112568	9.127702
816.075599	43.963059	3.296095	0.051039	20.522857	0.112571	9.123170
816.095601	43.963059	3.303958	0.051033	20.571811	0.112557	9.144932
816.115603	43.963059	3.292968	0.051042	20.503387	0.112577	9.114515
816.135605	43.963059	3.300343	0.051036	20.549302	0.112564	9.134926
816.155607	43.963059	3.296616	0.051039	20.526098	0.112570	9.124611
816.175609	43.963059	3.297383	0.051038	20.530875	0.112569	9.126734
816.195611	43.963059	3.295739	0.051040	20.520639	0.112572	9.122184
816.215613	43.963059	3.292600	0.051042	20.501092	0.112577	9.113495
816.235615	43.963059	3.296812	0.051039	20.527319	0.112570	9.125153
816.255617	43.963059	3.292316	0.051042	20.499324	0.112578	9.112708
816.275620	43.963059	3.295401	0.051040	20.518534	0.112572	9.121248
816.295621	43.963059	3.297152	0.051038	20.529435	0.112569	9.126094
816.315623	43.963059	3.295198	0.051040	20.517272	0.112573	9.120687
816.335625	43.963059	3.298933	0.051037	20.540523	0.112566	9.131023
816.355627	43.963059	3.291754	0.051043	20.495828	0.112579	9.111154
816.375629	43.963059	3.299930	0.051036	20.546734	0.112564	9.133784
816.395631	43.963059	3.291292	0.051043	20.492948	0.112580	9.109874
816.415633	43.963059	3.295648	0.051040	20.520072	0.112572	9.121932
816.435635	43.963059	3.300322	0.051036	20.549171	0.112564	9.134867
816.455637	43.963059	3.294828	0.051040	20.514964	0.112573	9.119661
816.475639	43.963059	3.296151	0.051039	20.523204	0.112571	9.123324
816.495641	43.963059	3.291846	0.051043	20.496400	0.112579	9.111409
816.515643	43.963059	3.295593	0.051040	20.519730	0.112572	9.121780
816.535645	43.963059	3.298675	0.051037	20.538916	0.112567	9.130309
816.555647	43.963059	3.295268	0.051040	20.517707	0.112573	9.120881
816.575649	43.963059	3.296253	0.051039	20.523839	0.112571	9.123607
816.595651	43.963059	3.288656	0.051045	20.476536	0.112584	9.102578
816.615654	43.963059	3.289432	0.051045	20.481368	0.112583	9.104726
816.635655	43.963059	3.295715	0.051040	20.520491	0.112572	9.122118
816.655657	43.963059	3.289210	0.051045	20.479985	0.112583	9.104112
816.675659	43.963059	3.296750	0.051039	20.526936	0.112570	9.124983
816.695661	43.963059	3.283378	0.051050	20.443670	0.112594	9.087968
816.715663	43.963059	3.292210	0.051043	20.498667	0.112578	9.112416
816.735665	43.963059	3.290581	0.051044	20.488521	0.112581	9.107906
816.755667	43.963059	3.295323	0.051040	20.518049	0.112573	9.121033
816.775669	43.963059	3.292037	0.051043	20.497585	0.112578	9.111936
816.795671	43.963059	3.286005	0.051048	20.460030	0.112589	9.095241
816.815673	43.963059	3.290044	0.051044	20.485181	0.112582	9.106422
816.835675	43.963059	3.291678	0.051043	20.495354	0.112579	9.110944
816.855677	43.963059	3.290161	0.051044	20.485904	0.112582	9.106743
816.875679	43.962978	3.293662	0.051041	20.507704	0.112575	9.116434
816.895681	43.962978	3.293630	0.051041	20.507507	0.112575	9.116346
816.915683	43.963059	3.296641	0.051039	20.526257	0.112570	9.124681
816.935685	43.963059	3.290117	0.051044	20.485630	0.112582	9.106621
816.955688	43.963059	3.297534	0.051038	20.531814	0.112569	9.127152
816.975689	43.963059	3.296276	0.051039	20.523979	0.112571	9.123669
816.995691	43.963059	3.294651	0.051041	20.513866	0.112574	9.119173
817.015693	43.962978	3.297654	0.051038	20.532562	0.112568	9.127484
817.035695	43.963059	3.302671	0.051034	20.563801	0.112559	9.141371
817.055697	43.963059	3.299378	0.051037	20.543299	0.112565	9.132257
817.075699	43.963059	3.297853	0.051038	20.533799	0.112568	9.128034
817.095701	43.963059	3.294334	0.051041	20.511890	0.112574	9.118294
817.115703	43.963059	3.306368	0.051031	20.586816	0.112553	9.151602
817.135705	43.963059	3.300036	0.051036	20.547394	0.112564	9.134078
817.155707	43.963059	3.292742	0.051042	20.501977	0.112577	9.113888
817.175709	43.963059	3.294072	0.051041	20.510258	0.112575	9.117569
817.195711	43.963059	3.300250	0.051036	20.548725	0.112564	9.134669
817.215714	43.963059	3.297391	0.051038	20.530922	0.112569	9.126755
817.235715	43.963059	3.302380	0.051034	20.561989	0.112560	9.140565
817.255717	43.963059	3.303478	0.051033	20.568825	0.112558	9.143604
817.275719	43.963059	3.307892	0.051030	20.596305	0.112550	9.155820
817.295722	43.963059	3.303334	0.051033	20.567927	0.112558	9.143205
817.315723	43.963059	3.306034	0.051031	20.584738	0.112554	9.150678
817.335725	43.963059	3.298581	0.051037	20.538333	0.112567	9.130049
817.355727	43.963059	3.298025	0.051038	20.534869	0.112568	9.128510
817.375729	43.963059	3.292750	0.051042	20.502029	0.112577	9.113911
817.395731	43.963059	3.298787	0.051037	20.539614	0.112566	9.130619
817.415733	43.963059	3.293848	0.051041	20.508865	0.112575	9.116950
817.435735	43.963059	3.300716	0.051036	20.551627	0.112563	9.135959
817.455737	43.963059	3.299379	0.051037	20.543301	0.112565	9.132258
817.475739	43.963059	3.295561	0.051040	20.519528	0.112572	9.121690
817.495741	43.963059	3.299539	0.051036	20.544298	0.112565	9.132701
817.515743	43.963059	3.300607	0.051036	20.550950	0.112563	9.135658
817.535745	43.963059	3.293733	0.051041	20.508147	0.112575	9.116631
817.555748	43.963059	3.295649	0.051040	20.520078	0.112572	9.121934
817.575749	43.963059	3.293109	0.051042	20.504263	0.112576	9.114904
817.595751	43.963059	3.296669	0.051039	20.526427	0.112570	9.124757
817.615753	43.963059	3.295360	0.051040	20.518279	0.112572	9.121135
817.635755	43.963059	3.298186	0.051038	20.535877	0.112567	9.128958
817.655757	43.963059	3.294145	0.051041	20.510715	0.112575	9.117772
817.675759	43.963059	3.297128	0.051038	20.529285	0.112569	9.126027
817.695761	43.963059	3.297519	0.051038	20.531718	0.112569	9.127109
817.715763	43.963059	3.294560	0.051041	20.513297	0.112574	9.118920
817.735765	43.963059	3.292134	0.051043	20.498193	0.112578	9.112206
817.774769	43.962978	3.292529	0.051042	20.500649	0.112577	9.113298
817.774769	43.962978	3.292471	0.051042	20.500293	0.112577	9.113139
817.794771	43.963059	3.293925	0.051041	20.509344	0.112575	9.117163
817.814773	43.963059	3.292868	0.051042	20.502762	0.112577	9.114237
817.834775	43.963059	3.292109	0.051043	20.498034	0.112578	9.112135
817.854777	43.963059	3.291430	0.051043	20.493808	0.112579	9.110256
817.874779	43.963059	3.296011	0.051039	20.522331	0.112571	9.122936
817.894781	43.963059	3.289487	0.051045	20.481710	0.112583	9.104878
817.914783	43.963059	3.283309	0.051050	20.443243	0.112594	9.087779
817.934785	43.963059	3.283015	0.051050	20.441412	0.112594	9.086964
817.954787	43.963059	3.287305	0.051047	20.468126	0.112587	9.098840
817.974789	43.963059	3.292191	0.051043	20.498546	0.112578	9.112363
817.994791	43.963059	3.288315	0.051046	20.474414	0.112585	9.101635
818.014793	43.963059	3.287530	0.051046	20.469525	0.112586	9.099462
818.034795	43.963059	3.290016	0.051044	20.485006	0.112582	9.106344
818.054797	43.962978	3.289370	0.051045	20.480982	0.112583	9.104555
818.074799	43.963059	3.291073	0.051043	20.491587	0.112580	9.109269
818.094801	43.963059	3.289011	0.051045	20.478745	0.112584	9.103560
818.114803	43.963059	3.286127	0.051047	20.460789	0.112589	9.095578
818.134805	43.963059	3.290390	0.051044	20.487330	0.112581	9.107377
818.154807	43.963059	3.285628	0.051048	20.457682	0.112590	9.094197
818.194811	43.963059	3.285157	0.051048	20.454749	0.112591	9.092894
818.194811	43.963059	3.291532	0.051043	20.494443	0.112579	9.110539
818.214813	43.963059	3.286258	0.051047	20.461607	0.112589	9.095942
818.234815	43.963059	3.284796	0.051049	20.452505	0.112591	9.091896
818.254817	43.963059	3.296609	0.051039	20.526057	0.112570	9.124592
818.274819	43.962978	3.289465	0.051045	20.481573	0.112583	9.104818
818.294821	43.963059	3.294957	0.051040	20.515766	0.112573	9.120018
818.314823	43.963059	3.289577	0.051045	20.482271	0.112583	9.105128
818.334825	43.963059	3.292431	0.051042	20.500041	0.112578	9.113027
818.354827	43.963059	3.290919	0.051044	20.490624	0.112580	9.108841
818.374829	43.963059	3.294457	0.051041	20.512653	0.112574	9.118634
818.394831	43.963059	3.285062	0.051048	20.454161	0.112591	9.092632
818.414833	43.963059	3.295854	0.051040	20.521356	0.112572	9.122503
818.434835	43.963059	3.290565	0.051044	20.488425	0.112581	9.107864
818.454837	43.963059	3.288277	0.051046	20.474179	0.112585	9.101530
818.474839	43.963059	3.284779	0.051049	20.452398	0.112591	9.091848
818.494841	43.963059	3.284087	0.051049	20.448086	0.112592	9.089931
818.514843	43.963059	3.289859	0.051044	20.484026	0.112582	9.105908
818.534845	43.963059	3.299000	0.051037	20.540944	0.112566	9.131210
818.554847	43.963059	3.295035	0.051040	20.516256	0.112573	9.120236
818.574849	43.962978	3.294272	0.051041	20.511506	0.112574	9.118124
818.594851	43.963059	3.291185	0.051043	20.492285	0.112580	9.109580
818.614853	43.963059	3.286172	0.051047	20.461068	0.112589	9.095702
818.634855	43.963059	3.290099	0.051044	20.485523	0.112582	9.106574
818.654857	43.963059	3.297322	0.051038	20.530492	0.112569	9.126564
818.674859	43.963059	3.294145	0.051041	20.510712	0.112575	9.117771
818.694861	43.963059	3.298003	0.051038	20.534735	0.112568	9.128450
818.714863	43.963059	3.296192	0.051039	20.523456	0.112571	9.123436
818.734865	43.963059	3.290331	0.051044	20.486966	0.112581	9.107215
818.754867	43.963059	3.290026	0.051044	20.485069	0.112582	9.106372
818.774869	43.963059	3.294119	0.051041	20.510551	0.112575	9.117699
818.794871	43.963059	3.301185	0.051035	20.554545	0.112562	9.137256
818.834875	43.963059	3.302369	0.051034	20.561917	0.112560	9.140534
818.834875	43.963059	3.294167	0.051041	20.510849	0.112575	9.117832
818.854877	43.963059	3.294588	0.051041	20.513469	0.112574	9.118997
818.874879	43.963059	3.298918	0.051037	20.540430	0.112566	9.130982
818.894881	43.963059	3.300582	0.051036	20.550792	0.112563	9.135588
818.914883	43.963059	3.299426	0.051037	20.543594	0.112565	9.132388
818.934885	43.963059	3.288946	0.051045	20.478343	0.112584	9.103382
818.954887	43.963059	3.289286	0.051045	20.480459	0.112583	9.104322
818.974889	43.963059	3.288567	0.051045	20.475980	0.112585	9.102331
818.994891	43.963059	3.293058	0.051042	20.503948	0.112577	9.114764
819.014893	43.963059	3.292159	0.051043	20.498347	0.112578	9.112274
819.054897	43.963059	3.289403	0.051045	20.481187	0.112583	9.104646
819.054897	43.963059	3.295687	0.051040	20.520313	0.112572	9.122039
819.074899	43.963059	3.289836	0.051044	20.483881	0.112582	9.105843
819.094901	43.963059	3.289165	0.051045	20.479706	0.112583	9.103988
819.114903	43.963059	3.293224	0.051042	20.504977	0.112576	9.115222
819.134905	43.963059	3.294640	0.051041	20.513795	0.112574	9.119141
819.154907	43.963059	3.292098	0.051043	20.497966	0.112578	9.112105
819.174909	43.963059	3.297363	0.051038	20.530747	0.112569	9.126677
819.194911	43.963059	3.290014	0.051044	20.484990	0.112582	9.106336
819.214913	43.963059	3.292077	0.051043	20.497837	0.112578	9.112048
819.254917	43.963059	3.294214	0.051041	20.511142	0.112574	9.117962
819.274919	43.963059	3.294833	0.051040	20.514994	0.112573	9.119675
819.274919	43.963059	3.296355	0.051039	20.524475	0.112571	9.123889
819.294921	43.963059	3.297506	0.051038	20.531642	0.112569	9.127075
819.314923	43.963059	3.294268	0.051041	20.511476	0.112574	9.118111
819.334925	43.963059	3.293288	0.051042	20.505380	0.112576	9.115400
819.354927	43.963059	3.290396	0.051044	20.487369	0.112581	9.107394
819.374929	43.963059	3.293774	0.051041	20.508405	0.112575	9.116745
819.394931	43.963059	3.294959	0.051040	20.515783	0.112573	9.120025
819.414933	43.963059	3.283202	0.051050	20.442578	0.112594	9.087483
819.434935	43.963059	3.289807	0.051044	20.483700	0.112582	9.105763
819.474939	43.963059	3.289842	0.051044	20.483922	0.112582	9.105862
819.474939	43.963059	3.284159	0.051049	20.448535	0.112592	9.090131
819.494941	43.962978	3.290494	0.051044	20.487979	0.112581	9.107665
819.514943	43.963059	3.283360	0.051050	20.443563	0.112594	9.087921
819.534945	43.963059	3.286696	0.051047	20.464334	0.112588	9.097154
819.554947	43.963059	3.286919	0.051047	20.465722	0.112587	9.097771
819.574949	43.963059	3.288732	0.051045	20.477009	0.112584	9.102789
819.594951	43.963059	3.288599	0.051045	20.476183	0.112584	9.102421
819.614953	43.963059	3.291110	0.051043	20.491817	0.112580	9.109372
819.634955	43.963059	3.285199	0.051048	20.455010	0.112590	9.093009
819.674959	43.963059	3.285378	0.051048	20.456127	0.112590	9.093506
819.694961	43.963059	3.282540	0.051050	20.438452	0.112595	9.085649
819.694961	43.963059	3.287617	0.051046	20.470067	0.112586	9.099703
819.714963	43.963059	3.288625	0.051045	20.476344	0.112584	9.102493
819.734965	43.963059	3.285053	0.051048	20.454103	0.112591	9.092606
819.754967	43.963059	3.282234	0.051051	20.436550	0.112596	9.084803
819.774969	43.963059	3.292004	0.051043	20.497383	0.112578	9.111846
819.794971	43.963059	3.286972	0.051047	20.466053	0.112587	9.097918
819.814973	43.963059	3.286676	0.051047	20.464205	0.112588	9.097097
819.834975	43.963059	3.294159	0.051041	20.510797	0.112575	9.117809
819.854977	43.963059	3.287362	0.051046	20.468482	0.112587	9.098998
819.874979	43.963059	3.284082	0.051049	20.448056	0.112592	9.089918
819.894981	43.963059	3.286291	0.051047	20.461813	0.112589	9.096033
819.914983	43.963059	3.287489	0.051046	20.469273	0.112586	9.099350
819.934985	43.963059	3.289336	0.051045	20.480771	0.112583	9.104461
819.954987	43.963059	3.291262	0.051043	20.492762	0.112580	9.109791
819.974989	43.963059	3.291638	0.051043	20.495102	0.112579	9.110832
819.994991	43.963059	3.290655	0.051044	20.488981	0.112581	9.108111
820.014993	43.963059	3.288155	0.051046	20.473418	0.112585	9.101192
820.034995	43.963059	3.286231	0.051047	20.461435	0.112589	9.095865
820.054997	43.962978	3.285041	0.051048	20.454027	0.112591	9.092572
820.074999	43.963059	3.286116	0.051047	20.460723	0.112589	9.095549
820.095001	43.963059	3.281291	0.051051	20.430680	0.112597	9.082194
820.115003	43.963059	3.285669	0.051048	20.457939	0.112590	9.094311
820.135005	43.963059	3.285553	0.051048	20.457213	0.112590	9.093989
820.155007	43.963059	3.277586	0.051054	20.407613	0.112604	9.071939
820.175009	43.963059	3.278269	0.051054	20.411864	0.112603	9.073829
820.195011	43.963059	3.290974	0.051044	20.490971	0.112580	9.108995
820.215013	43.963059	3.285535	0.051048	20.457104	0.112590	9.093940
820.235015	43.963059	3.287141	0.051047	20.467102	0.112587	9.098385
820.255017	43.963059	3.284087	0.051049	20.448086	0.112592	9.089931
820.275019	43.963059	3.285303	0.051048	20.455658	0.112590	9.093298
820.295021	43.963059	3.287274	0.051047	20.467929	0.112587	9.098752
820.335025	43.963059	3.285578	0.051048	20.457372	0.112590	9.094059
820.335025	43.963059	3.283831	0.051049	20.446495	0.112593	9.089224
820.355027	43.963059	3.284304	0.051049	20.449436	0.112592	9.090531
820.375029	43.962978	3.284195	0.051049	20.448760	0.112592	9.090231
820.395031	43.963059	3.283219	0.051050	20.442685	0.112594	9.087530
820.415033	43.963059	3.287293	0.051047	20.468052	0.112587	9.098807
820.435035	43.963059	3.282194	0.051051	20.436300	0.112596	9.084692
820.455037	43.963059	3.282164	0.051051	20.436112	0.112596	9.084608
820.475039	43.963059	3.287999	0.051046	20.472446	0.112586	9.100760
820.495041	43.963059	3.282224	0.051051	20.436489	0.112596	9.084776
820.535045	43.963059	3.288724	0.051045	20.476960	0.112584	9.102767
820.535045	43.963059	3.284347	0.051049	20.449704	0.112592	9.090651
820.555047	43.963059	3.285184	0.051048	20.454916	0.112591	9.092968
820.575049	43.963059	3.289293	0.051045	20.480505	0.112583	9.104343
820.595051	43.963059	3.285287	0.051048	20.455557	0.112590	9.093253
820.615053	43.963059	3.281740	0.051051	20.433475	0.112597	9.083436
820.635055	43.963059	3.288707	0.051045	20.476856	0.112584	9.102721
820.655057	43.963059	3.277108	0.051055	20.404634	0.112605	9.070615
820.675059	43.963059	3.286545	0.051047	20.463392	0.112588	9.096736
820.695061	43.963059	3.287069	0.051047	20.466653	0.112587	9.098185
820.715063	43.963059	3.287758	0.051046	20.470945	0.112586	9.100093
820.735065	43.963059	3.286329	0.051047	20.462045	0.112588	9.096137
820.755067	43.963059	3.286458	0.051047	20.462853	0.112588	9.096496
820.775069	43.963059	3.292384	0.051042	20.499751	0.112578	9.112898
820.795071	43.963059	3.284584	0.051049	20.451180	0.112592	9.091307
820.815073	43.963059	3.292942	0.051042	20.503222	0.112577	9.114441
820.835075	43.962978	3.286374	0.051047	20.462327	0.112588	9.096262
820.855077	43.963059	3.284189	0.051049	20.448724	0.112592	9.090215
820.875079	43.963059	3.288992	0.051045	20.478627	0.112584	9.103508
820.895081	43.963059	3.283207	0.051050	20.442608	0.112594	9.087496
820.915083	43.963059	3.282084	0.051051	20.435613	0.112596	9.084387
820.955087	43.963059	3.287082	0.051047	20.466738	0.112587	9.098223
820.955087	43.963059	3.287504	0.051046	20.469363	0.112586	9.099390
820.975089	43.963059	3.289608	0.051045	20.482465	0.112583	9.105214
820.995091	43.963059	3.287916	0.051046	20.471931	0.112586	9.100531
821.015093	43.963059	3.295904	0.051039	20.521666	0.112571	9.122640
821.035095	43.963059	3.289716	0.051045	20.483139	0.112582	9.105514
821.055097	43.963059	3.292616	0.051042	20.501191	0.112577	9.113538
821.075099	43.963059	3.289267	0.051045	20.480338	0.112583	9.104269
821.095101	43.963059	3.292829	0.051042	20.502516	0.112577	9.114128
821.115103	43.963059	3.285515	0.051048	20.456978	0.112590	9.093884
821.135105	43.963059	3.290016	0.051044	20.485003	0.112582	9.106342
821.155107	43.963059	3.290620	0.051044	20.488767	0.112581	9.108016
821.175109	43.963059	3.287388	0.051046	20.468640	0.112587	9.099069
821.195111	43.963059	3.292846	0.051042	20.502625	0.112577	9.114176
821.215113	43.963059	3.292121	0.051043	20.498108	0.112578	9.112168
821.235115	43.963059	3.284272	0.051049	20.449239	0.112592	9.090444
821.255117	43.963059	3.293616	0.051041	20.507419	0.112576	9.116307
821.275119	43.963059	3.279796	0.051053	20.421369	0.112600	9.078055
821.295121	43.963059	3.288407	0.051046	20.474986	0.112585	9.101889
821.315123	43.963059	3.291463	0.051043	20.494013	0.112579	9.110348
821.335125	43.963059	3.287394	0.051046	20.468679	0.112587	9.099086
821.355127	43.963059	3.286764	0.051047	20.464756	0.112588	9.097342
821.375129	43.963059	3.285760	0.051048	20.458503	0.112589	9.094562
821.395131	43.963059	3.286765	0.051047	20.464761	0.112588	9.097344
821.415133	43.963059	3.285316	0.051048	20.455741	0.112590	9.093334
821.435135	43.963059	3.284895	0.051048	20.453118	0.112591	9.092168
821.455137	43.963059	3.291819	0.051043	20.496233	0.112579	9.111335
821.475139	43.963059	3.291794	0.051043	20.496074	0.112579	9.111264
821.495141	43.963059	3.290981	0.051044	20.491015	0.112580	9.109015
821.515143	43.963059	3.283282	0.051050	20.443073	0.112594	9.087703
821.535145	43.963059	3.285729	0.051048	20.458308	0.112590	9.094476
821.555147	43.963059	3.285338	0.051048	20.455877	0.112590	9.093395
821.575149	43.963059	3.292306	0.051042	20.499261	0.112578	9.112681
821.615153	43.962978	3.291246	0.051043	20.492663	0.112580	9.109748
821.615153	43.962978	3.285921	0.051048	20.459505	0.112589	9.095007
821.635155	43.963059	3.289180	0.051045	20.479799	0.112583	9.104029
821.655157	43.963059	3.288737	0.051045	20.477039	0.112584	9.102802
821.675159	43.963059	3.289005	0.051045	20.478707	0.112584	9.103543
821.695161	43.963059	3.294446	0.051041	20.512588	0.112574	9.118605
821.715163	43.963059	3.287385	0.051046	20.468624	0.112587	9.099061
821.735165	43.963059	3.289041	0.051045	20.478934	0.112584	9.103644
821.755167	43.963059	3.285043	0.051048	20.454038	0.112591	9.092577
821.775169	43.963059	3.281586	0.051051	20.432517	0.112597	9.083010
821.795171	43.963059	3.280214	0.051052	20.423970	0.112599	9.079211
821.835175	43.963059	3.288471	0.051046	20.475383	0.112585	9.102066
821.835175	43.963059	3.287823	0.051046	20.471348	0.112586	9.100272
821.855177	43.963059	3.247315	0.051079	20.219131	0.112658	8.988152
821.875179	43.963059	3.235608	0.051089	20.146239	0.112678	8.955749
821.895181	43.963059	3.234268	0.051090	20.137891	0.112681	8.952038
821.915183	43.963059	3.227590	0.051095	20.096312	0.112693	8.933555
821.935185	43.963059	3.228054	0.051095	20.099200	0.112692	8.934839
821.955187	43.963059	3.231203	0.051092	20.118813	0.112686	8.943557
821.975189	43.962978	3.235120	0.051089	20.143200	0.112679	8.954398
821.995191	43.963059	3.233047	0.051091	20.130289	0.112683	8.948659
822.035195	43.963059	3.236855	0.051088	20.154003	0.112676	8.959200
822.035195	43.963059	3.231656	0.051092	20.121633	0.112685	8.944811
822.055197	43.963059	3.233201	0.051091	20.131250	0.112683	8.949086
822.075199	43.963059	3.234182	0.051090	20.137360	0.112681	8.951802
822.095201	43.963059	3.232712	0.051091	20.128203	0.112684	8.947732
822.115203	43.963059	3.241401	0.051084	20.182304	0.112668	8.971782
822.135205	43.963059	3.231571	0.051092	20.121101	0.112686	8.944575
822.155207	43.963059	3.230570	0.051093	20.114871	0.112687	8.941805
822.175209	43.963059	3.228340	0.051095	20.100985	0.112691	8.935632
822.195211	43.963059	3.231614	0.051092	20.121367	0.112686	8.944693
822.215213	43.962978	3.228072	0.051095	20.099315	0.112692	8.934890
822.235215	43.963139	3.235464	0.051089	20.145341	0.112679	8.955350
822.255217	43.963059	3.230073	0.051093	20.111777	0.112688	8.940430
822.275219	43.963059	3.233541	0.051091	20.133366	0.112682	8.950027
822.295221	43.963059	3.229468	0.051094	20.108005	0.112689	8.938753
822.315223	43.963059	3.238164	0.051087	20.162153	0.112674	8.962823
822.335225	43.963059	3.232497	0.051091	20.126867	0.112684	8.947138
822.355227	43.963059	3.241948	0.051084	20.185713	0.112667	8.973297
822.375229	43.963059	3.237171	0.051088	20.155971	0.112676	8.960075
822.395231	43.963059	3.234723	0.051090	20.140725	0.112680	8.953298
822.415233	43.963059	3.236642	0.051088	20.152678	0.112677	8.958611
822.455237	43.963059	3.233129	0.051091	20.130804	0.112683	8.948888
822.475239	43.963059	3.233080	0.051091	20.130497	0.112683	8.948751
822.475239	43.963059	3.229953	0.051094	20.111024	0.112689	8.940095
822.495241	43.963059	3.226810	0.051096	20.091458	0.112694	8.931397
822.515243	43.963059	3.231947	0.051092	20.123442	0.112685	8.945615
822.535245	43.963059	3.236064	0.051089	20.149075	0.112678	8.957010
822.555247	43.963059	3.230179	0.051093	20.112434	0.112688	8.940722
822.575249	43.963059	3.232454	0.051091	20.126601	0.112684	8.947020
822.595251	43.963059	3.229627	0.051094	20.108998	0.112689	8.939194
822.615253	43.963059	3.227460	0.051096	20.095507	0.112693	8.933197
822.635255	43.963059	3.232009	0.051092	20.123828	0.112685	8.945787
822.675259	43.963059	3.231666	0.051092	20.121690	0.112685	8.944836
822.675259	43.963059	3.233035	0.051091	20.130215	0.112683	8.948626
822.695261	43.963059	3.229195	0.051094	20.106305	0.112690	8.937997
822.715263	43.963059	3.225146	0.051097	20.081094	0.112697	8.926790
822.735265	43.963059	3.227814	0.051095	20.097711	0.112692	8.934177
822.755267	43.963059	3.225684	0.051097	20.084447	0.112696	8.928280
822.775269	43.963059	3.224497	0.051098	20.077053	0.112698	8.924993
822.795271	43.963059	3.227056	0.051096	20.092986	0.112694	8.932076
822.815273	43.963059	3.230881	0.051093	20.116806	0.112687	8.942665
822.835275	43.963059	3.231203	0.051092	20.118810	0.112686	8.943556
822.855277	43.963059	3.231310	0.051092	20.119475	0.112686	8.943852
822.895281	43.963059	3.230242	0.051093	20.112828	0.112688	8.940897
822.895281	43.963059	3.234281	0.051090	20.137976	0.112681	8.952076
822.915283	43.963059	3.231962	0.051092	20.123538	0.112685	8.945658
822.935285	43.963059	3.219095	0.051102	20.043423	0.112708	8.910044
822.955287	43.963059	3.228834	0.051094	20.104062	0.112690	8.937000
822.975289	43.963059	3.231126	0.051093	20.118328	0.112686	8.943342
822.995291	43.963059	3.231951	0.051092	20.123467	0.112685	8.945626
823.015293	43.963059	3.235757	0.051089	20.147167	0.112678	8.956162
823.035295	43.963059	3.232337	0.051092	20.125873	0.112684	8.946696
823.055297	43.963059	3.230846	0.051093	20.116587	0.112687	8.942568
823.075299	43.963059	3.232999	0.051091	20.129991	0.112683	8.948526
823.095301	43.963059	3.232302	0.051092	20.125654	0.112684	8.946598
823.115303	43.963059	3.228435	0.051095	20.101574	0.112691	8.935894
823.135305	43.963059	3.233616	0.051091	20.133832	0.112682	8.950234
823.155307	43.963059	3.234382	0.051090	20.138603	0.112681	8.952355
823.175309	43.963059	3.236244	0.051088	20.150197	0.112677	8.957509
823.195311	43.963059	3.234055	0.051090	20.136566	0.112681	8.951449
823.215313	43.963059	3.236863	0.051088	20.154052	0.112676	8.959222
823.235315	43.963059	3.236029	0.051089	20.148861	0.112678	8.956915
823.255317	43.963059	3.231698	0.051092	20.121890	0.112685	8.944925
823.275319	43.962978	3.228736	0.051094	20.103446	0.112690	8.936726
823.315323	43.963059	3.227392	0.051096	20.095080	0.112693	8.933007
823.315323	43.963059	3.218355	0.051103	20.038816	0.112709	8.907996
823.335325	43.963059	3.228737	0.051095	20.103455	0.112691	8.936730
823.355327	43.963059	3.225741	0.051097	20.084803	0.112696	8.928439
823.375329	43.963059	3.229207	0.051094	20.106381	0.112690	8.938031
823.395331	43.963059	3.231396	0.051092	20.120012	0.112686	8.944090
823.415333	43.963059	3.229798	0.051094	20.110063	0.112689	8.939668
823.435335	43.963059	3.230335	0.051093	20.113403	0.112688	8.941152
823.455337	43.963059	3.236430	0.051088	20.151358	0.112677	8.958025
823.475339	43.963059	3.233231	0.051091	20.131439	0.112683	8.949170
823.495341	43.963059	3.222409	0.051100	20.064057	0.112702	8.919216
823.515343	43.963059	3.234687	0.051090	20.140500	0.112680	8.953198
823.535345	43.963059	3.230000	0.051093	20.111320	0.112688	8.940226
823.555347	43.963059	3.232157	0.051092	20.124751	0.112685	8.946197
823.575349	43.963059	3.231232	0.051092	20.118988	0.112686	8.943635
823.595351	43.963059	3.231688	0.051092	20.121832	0.112685	8.944900
823.615353	43.963059	3.227480	0.051096	20.095630	0.112693	8.933252
823.635355	43.963059	3.228712	0.051095	20.103299	0.112691	8.936661
823.655357	43.963059	3.231127	0.051093	20.118339	0.112686	8.943347
823.675359	43.963059	3.226174	0.051097	20.087497	0.112695	8.929636
823.695361	43.963059	3.222270	0.051100	20.063192	0.112702	8.918832
823.715363	43.963059	3.230782	0.051093	20.116187	0.112687	8.942390
823.755367	43.963059	3.230371	0.051093	20.113628	0.112688	8.941252
823.755367	43.963059	3.223199	0.051099	20.068971	0.112700	8.921401
823.775369	43.962978	3.229496	0.051094	20.108183	0.112689	8.938832
823.795371	43.963059	3.227173	0.051096	20.093720	0.112693	8.932402
823.815373	43.963059	3.231987	0.051092	20.123694	0.112685	8.945727
823.835375	43.963059	3.227590	0.051095	20.096312	0.112693	8.933555
823.855377	43.963059	3.228998	0.051094	20.105081	0.112690	8.937453
823.875379	43.963059	3.228713	0.051095	20.103307	0.112691	8.936664
823.895381	43.963059	3.226117	0.051097	20.087144	0.112695	8.929479
823.915383	43.963059	3.232084	0.051092	20.124294	0.112685	8.945994
823.935385	43.963059	3.226983	0.051096	20.092531	0.112694	8.931874
823.955387	43.963059	3.229387	0.051094	20.107501	0.112690	8.938529
823.975389	43.963059	3.226567	0.051096	20.089947	0.112695	8.930725
823.995391	43.963059	3.231004	0.051093	20.117570	0.112687	8.943005
824.015393	43.963059	3.229239	0.051094	20.106581	0.112690	8.938120
824.035395	43.963059	3.231608	0.051092	20.121331	0.112686	8.944677
824.055397	43.963059	3.226754	0.051096	20.091111	0.112694	8.931243
824.075399	43.963059	3.227453	0.051096	20.095461	0.112693	8.933176
824.095401	43.963059	3.228229	0.051095	20.100290	0.112692	8.935323
824.115403	43.963059	3.220176	0.051102	20.050150	0.112706	8.913034
824.135405	43.962978	3.232464	0.051091	20.126659	0.112684	8.947045
824.155407	43.963059	3.226676	0.051096	20.090623	0.112694	8.931026
824.175409	43.962978	3.231304	0.051092	20.119440	0.112686	8.943836
824.195411	43.963059	3.222977	0.051099	20.067591	0.112701	8.920787
824.215413	43.963059	3.231159	0.051093	20.118534	0.112686	8.943433
824.235415	43.963059	3.229274	0.051094	20.106797	0.112690	8.938216
824.255417	43.963059	3.221472	0.051100	20.058223	0.112704	8.916623
824.275419	43.962978	3.222839	0.051099	20.066729	0.112701	8.920404
824.295421	43.963059	3.225339	0.051097	20.082295	0.112697	8.927324
824.315423	43.963059	3.225492	0.051097	20.083251	0.112696	8.927749
824.335425	43.963059	3.226824	0.051096	20.091546	0.112694	8.931436
824.375429	43.963059	3.223376	0.051099	20.070077	0.112700	8.921892
824.395431	43.963059	3.221038	0.051101	20.055516	0.112704	8.915419
824.395431	43.963059	3.224532	0.051098	20.077274	0.112698	8.925092
824.415433	43.963059	3.227710	0.051095	20.097059	0.112692	8.933887
824.435435	43.963059	3.229436	0.051094	20.107807	0.112689	8.938665
824.455437	43.962978	3.226521	0.051096	20.089657	0.112694	8.930596
824.475439	43.963059	3.231571	0.051092	20.121104	0.112686	8.944576
824.495441	43.963059	3.226978	0.051096	20.092504	0.112694	8.931862
824.515443	43.963059	3.228129	0.051095	20.099668	0.112692	8.935047
824.535445	43.963059	3.228736	0.051095	20.103446	0.112691	8.936726
824.555447	43.963059	3.222906	0.051099	20.067151	0.112701	8.920592
824.595451	43.963059	3.223621	0.051099	20.071599	0.112700	8.922569
824.595451	43.963059	3.220805	0.051101	20.054067	0.112705	8.914776
824.615453	43.963059	3.226887	0.051096	20.091937	0.112694	8.931610
824.635455	43.963059	3.229294	0.051094	20.106926	0.112690	8.938273
824.655457	43.963059	3.233858	0.051090	20.135340	0.112682	8.950904
824.675459	43.963059	3.232824	0.051091	20.128904	0.112683	8.948043
824.695461	43.963059	3.229052	0.051094	20.105418	0.112690	8.937603
824.715463	43.963059	3.227892	0.051095	20.098193	0.112692	8.934391
824.735465	43.963059	3.228825	0.051094	20.104005	0.112691	8.936975
824.755467	43.963059	3.232111	0.051092	20.124463	0.112685	8.946069
824.775469	43.963059	3.225793	0.051097	20.085126	0.112696	8.928582
824.795471	43.963059	3.228413	0.051095	20.101440	0.112691	8.935834
824.815473	43.963059	3.228280	0.051095	20.100610	0.112691	8.935466
824.835475	43.963059	3.223581	0.051099	20.071353	0.112700	8.922460
824.855477	43.962978	3.228543	0.051095	20.102245	0.112691	8.936192
824.875479	43.963059	3.232547	0.051091	20.127179	0.112684	8.947276
824.895481	43.963059	3.227150	0.051096	20.093577	0.112693	8.932339
824.915483	43.963059	3.232411	0.051092	20.126330	0.112684	8.946899
824.935485	43.963059	3.221137	0.051101	20.056137	0.112704	8.915696
824.955487	43.963059	3.226414	0.051096	20.088989	0.112695	8.930299
824.975489	43.963059	3.222492	0.051100	20.064572	0.112702	8.919445
824.995491	43.963059	3.228589	0.051095	20.102535	0.112691	8.936321
825.035495	43.963059	3.225366	0.051097	20.082468	0.112697	8.927401
825.035495	43.963059	3.221103	0.051101	20.055924	0.112704	8.915601
825.055497	43.963059	3.224337	0.051098	20.076059	0.112698	8.924552
825.075499	43.963059	3.224204	0.051098	20.075232	0.112699	8.924184
825.095501	43.963059	3.227062	0.051096	20.093024	0.112694	8.932093
825.115503	43.963059	3.225972	0.051097	20.086238	0.112696	8.929076
825.135505	43.963059	3.224427	0.051098	20.076617	0.112698	8.924800
825.155507	43.963059	3.225298	0.051097	20.082041	0.112697	8.927211
825.175509	43.963059	3.230642	0.051093	20.115320	0.112687	8.942004
825.195511	43.963059	3.227605	0.051095	20.096408	0.112693	8.933597
825.215513	43.963059	3.224050	0.051098	20.074274	0.112699	8.923758
825.235515	43.963059	3.224833	0.051098	20.079147	0.112698	8.925924
825.255517	43.963059	3.222600	0.051100	20.065243	0.112702	8.919743
825.275519	43.962978	3.224716	0.051098	20.078419	0.112698	8.925601
825.295521	43.963059	3.217095	0.051104	20.030967	0.112711	8.904507
825.315523	43.963059	3.222414	0.051100	20.064087	0.112702	8.919230
825.335525	43.963059	3.224069	0.051098	20.074389	0.112699	8.923809
825.355527	43.963059	3.222276	0.051100	20.063228	0.112702	8.918848
825.375529	43.963059	3.222177	0.051100	20.062609	0.112702	8.918573
825.395531	43.963059	3.227605	0.051095	20.096408	0.112693	8.933597
825.415533	43.963059	3.225984	0.051097	20.086311	0.112696	8.929109
825.455537	43.963059	3.230307	0.051093	20.113231	0.112688	8.941076
825.455537	43.963059	3.225424	0.051097	20.082829	0.112697	8.927561
825.475539	43.963059	3.218236	0.051103	20.038071	0.112709	8.907665
825.495541	43.963059	3.225591	0.051097	20.083869	0.112696	8.928024
825.515543	43.963059	3.226994	0.051096	20.092600	0.112694	8.931905
825.535545	43.963059	3.226558	0.051096	20.089890	0.112695	8.930700
825.555547	43.963059	3.223611	0.051099	20.071536	0.112700	8.922541
825.575549	43.963059	3.225165	0.051097	20.081214	0.112697	8.926843
825.595551	43.963059	3.230325	0.051093	20.113343	0.112688	8.941126
825.615553	43.963059	3.231449	0.051092	20.120343	0.112686	8.944238
825.635555	43.963059	3.237567	0.051087	20.158438	0.112675	8.961172
825.675559	43.963059	3.237107	0.051088	20.155571	0.112676	8.959898
825.675559	43.963059	3.229842	0.051094	20.110334	0.112689	8.939788
825.695561	43.963059	3.231433	0.051092	20.120242	0.112686	8.944193
825.715563	43.963059	3.224974	0.051098	20.080029	0.112697	8.926316
825.735565	43.963059	3.226197	0.051097	20.087642	0.112695	8.929701
825.755567	43.963059	3.227089	0.051096	20.093194	0.112694	8.932169
825.775569	43.963059	3.224910	0.051098	20.079629	0.112697	8.926139
825.795571	43.963059	3.225570	0.051097	20.083738	0.112696	8.927965
825.815573	43.963059	3.230405	0.051093	20.113839	0.112688	8.941346
825.835575	43.963059	3.224927	0.051098	20.079733	0.112697	8.926185
825.875579	43.963059	3.225696	0.051097	20.084521	0.112696	8.928313
825.875579	43.963059	3.222481	0.051100	20.064501	0.112702	8.919413
825.895581	43.962978	3.223447	0.051099	20.070518	0.112700	8.922088
825.915583	43.963059	3.224660	0.051098	20.078071	0.112698	8.925446
825.935585	43.963059	3.220766	0.051101	20.053824	0.112705	8.914667
825.955587	43.963059	3.225703	0.051097	20.084565	0.112696	8.928333
825.975589	43.963059	3.225700	0.051097	20.084546	0.112696	8.928324
825.995591	43.963059	3.224424	0.051098	20.076598	0.112698	8.924791
826.015593	43.963059	3.229668	0.051094	20.109253	0.112689	8.939308
826.035595	43.963059	3.227103	0.051096	20.093282	0.112694	8.932208
826.055597	43.963059	3.229973	0.051094	20.111153	0.112688	8.940152
826.095601	43.963059	3.226148	0.051097	20.087333	0.112695	8.929563
826.095601	43.963059	3.223236	0.051099	20.069207	0.112700	8.921505
826.115603	43.963059	3.229585	0.051094	20.108736	0.112689	8.939078
826.135605	43.963059	3.224305	0.051098	20.075862	0.112699	8.924464
826.155607	43.963059	3.225164	0.051097	20.081211	0.112697	8.926842
826.175609	43.963059	3.222713	0.051099	20.065946	0.112701	8.920056
826.195611	43.963059	3.218784	0.051103	20.041482	0.112708	8.909181
826.215613	43.963059	3.227812	0.051095	20.097695	0.112692	8.934169
826.235615	43.963059	3.224826	0.051098	20.079103	0.112698	8.925905
826.255617	43.963059	3.223783	0.051099	20.072607	0.112699	8.923017
826.275619	43.963059	3.228369	0.051095	20.101163	0.112691	8.935711
826.315623	43.963059	3.222704	0.051099	20.065894	0.112701	8.920033
826.315623	43.963059	3.229448	0.051094	20.107881	0.112689	8.938698
826.335625	43.963059	3.226370	0.051096	20.088715	0.112695	8.930178
826.355627	43.963059	3.229825	0.051094	20.110230	0.112689	8.939742
826.375629	43.963059	3.229470	0.051094	20.108021	0.112689	8.938760
826.395631	43.963059	3.232599	0.051091	20.127499	0.112684	8.947419
826.415633	43.963059	3.236357	0.051088	20.150898	0.112677	8.957820
826.435635	43.963059	3.237008	0.051088	20.154952	0.112676	8.959623
826.455637	43.963059	3.228742	0.051095	20.103487	0.112691	8.936745
826.475639	43.962978	3.227545	0.051095	20.096033	0.112693	8.933431
826.495641	43.963059	3.227471	0.051096	20.095573	0.112693	8.933226
826.515643	43.963059	3.224620	0.051098	20.077822	0.112698	8.925335
826.535645	43.963059	3.237458	0.051087	20.157753	0.112675	8.960868
826.555647	43.963059	3.237837	0.051087	20.160116	0.112675	8.961918
826.575649	43.963059	3.234599	0.051090	20.139953	0.112680	8.952955
826.595651	43.963059	3.232275	0.051092	20.125482	0.112684	8.946522
826.615653	43.963059	3.229986	0.051093	20.111232	0.112688	8.940187
826.635655	43.963059	3.230461	0.051093	20.114192	0.112688	8.941503
826.655657	43.963059	3.233114	0.051091	20.130711	0.112683	8.948846
826.675659	43.963059	3.228090	0.051095	20.099425	0.112692	8.934939
826.695661	43.963059	3.232728	0.051091	20.128304	0.112684	8.947777
826.735665	43.963059	3.232727	0.051091	20.128301	0.112684	8.947775
826.735665	43.963059	3.215807	0.051105	20.022949	0.112714	8.900942
826.755667	43.963059	3.228663	0.051095	20.102997	0.112691	8.936527
826.775669	43.963059	3.220684	0.051101	20.053317	0.112705	8.914442
826.795671	43.963059	3.225601	0.051097	20.083927	0.112696	8.928049
826.815673	43.963059	3.222293	0.051100	20.063334	0.112702	8.918895
826.835675	43.963059	3.226096	0.051097	20.087012	0.112695	8.929421
826.855677	43.963059	3.232448	0.051091	20.126563	0.112684	8.947003
826.875679	43.963059	3.221240	0.051101	20.056775	0.112704	8.915979
826.895681	43.963059	3.222190	0.051100	20.062688	0.112702	8.918608
826.915683	43.963059	3.221173	0.051101	20.056359	0.112704	8.915794
826.955687	43.963059	3.219593	0.051102	20.046520	0.112707	8.911420
826.955687	43.963059	3.222139	0.051100	20.062376	0.112702	8.918469
826.975689	43.962978	3.231535	0.051092	20.120880	0.112685	8.944476
826.995691	43.963059	3.224415	0.051098	20.076546	0.112698	8.924768
827.015693	43.963059	3.226460	0.051096	20.089276	0.112695	8.930427
827.035695	43.963059	3.223770	0.051099	20.072527	0.112699	8.922982
827.055697	43.963059	3.225797	0.051097	20.085151	0.112696	8.928593
827.075699	43.963059	3.230207	0.051093	20.112607	0.112688	8.940798
827.095701	43.963059	3.224642	0.051098	20.077956	0.112698	8.925395
827.115703	43.963059	3.225480	0.051097	20.083174	0.112696	8.927715
827.135705	43.963059	3.225966	0.051097	20.086199	0.112696	8.929059
827.155707	43.963059	3.222146	0.051100	20.062415	0.112702	8.918486
827.175709	43.963059	3.230937	0.051093	20.117157	0.112687	8.942821
827.195711	43.963059	3.224981	0.051098	20.080067	0.112697	8.926333
827.215713	43.963059	3.224834	0.051098	20.079155	0.112698	8.925928
827.235715	43.963059	3.227344	0.051096	20.094784	0.112693	8.932876
827.255717	43.963059	3.221851	0.051100	20.060578	0.112703	8.917670
827.275719	43.963059	3.223011	0.051099	20.067805	0.112701	8.920882
827.295721	43.963059	3.223411	0.051099	20.070291	0.112700	8.921987
827.315723	43.963059	3.224270	0.051098	20.075640	0.112699	8.924365
827.335725	43.963059	3.222486	0.051100	20.064536	0.112702	8.919429
827.375729	43.963059	3.221929	0.051100	20.061065	0.112703	8.917886
827.375729	43.963059	3.225703	0.051097	20.084568	0.112696	8.928334
827.395731	43.963059	3.222790	0.051099	20.066425	0.112701	8.920269
827.415733	43.963059	3.229297	0.051094	20.106942	0.112690	8.938280
827.435735	43.963059	3.227077	0.051096	20.093117	0.112694	8.932135
827.455737	43.963059	3.222977	0.051099	20.067591	0.112701	8.920787
827.475739	43.963059	3.221980	0.051100	20.061382	0.112703	8.918027
827.495741	43.963059	3.225108	0.051097	20.080861	0.112697	8.926686
827.515743	43.963059	3.225337	0.051097	20.082287	0.112697	8.927320
827.535745	43.963059	3.227102	0.051096	20.093276	0.112694	8.932205
827.555747	43.963059	3.219908	0.051102	20.048483	0.112706	8.912293
827.595751	43.963059	3.228098	0.051095	20.099480	0.112692	8.934963
827.595751	43.963059	3.224529	0.051098	20.077253	0.112698	8.925082
827.615753	43.962978	3.222839	0.051099	20.066735	0.112701	8.920407
827.635755	43.963059	3.225635	0.051097	20.084143	0.112696	8.928145
827.655757	43.963059	3.226407	0.051096	20.088951	0.112695	8.930282
827.675759	43.963059	3.224539	0.051098	20.077318	0.112698	8.925111
827.695761	43.963059	3.224025	0.051098	20.074115	0.112699	8.923688
827.715763	43.963059	3.224340	0.051098	20.076075	0.112698	8.924559
827.735765	43.963059	3.225251	0.051097	20.081753	0.112697	8.927083
827.755767	43.963059	3.225631	0.051097	20.084116	0.112696	8.928133
827.795771	43.963059	3.222046	0.051100	20.061796	0.112703	8.918211
827.795771	43.963059	3.222833	0.051099	20.066693	0.112701	8.920388
827.815773	43.963059	3.221132	0.051101	20.056104	0.112704	8.915681
827.835775	43.963059	3.220571	0.051101	20.052608	0.112705	8.914127
827.855777	43.963059	3.225658	0.051097	20.084286	0.112696	8.928209
827.875779	43.963059	3.222589	0.051100	20.065174	0.112702	8.919713
827.895781	43.963059	3.222041	0.051100	20.061763	0.112703	8.918196
827.915783	43.963059	3.228429	0.051095	20.101536	0.112691	8.935877
827.935785	43.963059	3.227746	0.051095	20.097287	0.112692	8.933988
827.955787	43.963059	3.228775	0.051094	20.103693	0.112691	8.936836
827.975789	43.963059	3.231101	0.051093	20.118175	0.112686	8.943274
827.995791	43.962978	3.222505	0.051100	20.064654	0.112702	8.919482
828.015793	43.963059	3.226598	0.051096	20.090136	0.112694	8.930809
828.035795	43.963059	3.217684	0.051104	20.034636	0.112710	8.906137
828.055797	43.963059	3.221882	0.051100	20.060775	0.112703	8.917757
828.075799	43.963059	3.222738	0.051099	20.066102	0.112701	8.920125
828.095801	43.963059	3.225196	0.051097	20.081408	0.112697	8.926930
828.115803	43.963059	3.222852	0.051099	20.066814	0.112701	8.920442
828.135805	43.963059	3.213210	0.051107	20.006777	0.112718	8.893753
828.155807	43.963059	3.223803	0.051099	20.072733	0.112699	8.923073
828.175809	43.963059	3.219470	0.051102	20.045753	0.112707	8.911080
828.215813	43.963059	3.223581	0.051099	20.071350	0.112700	8.922458
828.235815	43.963059	3.220404	0.051101	20.051571	0.112705	8.913666
828.235815	43.963059	3.234529	0.051090	20.139520	0.112680	8.952763
828.255817	43.963059	3.225384	0.051097	20.082580	0.112697	8.927450
828.275819	43.963059	3.229896	0.051094	20.110671	0.112689	8.939938
828.295821	43.963059	3.225543	0.051097	20.083568	0.112696	8.927890
828.315823	43.963059	3.230584	0.051093	20.114953	0.112687	8.941841
828.335825	43.963059	3.225307	0.051097	20.082101	0.112697	8.927237
828.355827	43.963059	3.224365	0.051098	20.076231	0.112698	8.924628
828.375829	43.963059	3.225828	0.051097	20.085345	0.112696	8.928680
828.395831	43.963059	3.224768	0.051098	20.078742	0.112698	8.925744
828.415833	43.963059	3.227777	0.051095	20.097481	0.112692	8.934074
828.435835	43.963059	3.229094	0.051094	20.105680	0.112690	8.937719
828.455837	43.963059	3.223900	0.051098	20.073338	0.112699	8.923342
828.475839	43.963059	3.224722	0.051098	20.078454	0.112698	8.925616
828.495841	43.963059	3.227580	0.051095	20.096252	0.112693	8.933528
828.515843	43.963059	3.224296	0.051098	20.075807	0.112699	8.924440
828.535845	43.963059	3.229673	0.051094	20.109286	0.112689	8.939322
828.555847	43.963059	3.228993	0.051094	20.105048	0.112690	8.937438
828.575849	43.963059	3.228275	0.051095	20.100580	0.112691	8.935452
828.595851	43.963059	3.225822	0.051097	20.085307	0.112696	8.928663
828.615853	43.963059	3.227723	0.051095	20.097144	0.112692	8.933925
828.655857	43.963059	3.231836	0.051092	20.122750	0.112685	8.945307
828.655857	43.963059	3.223159	0.051099	20.068725	0.112701	8.921291
828.675859	43.963059	3.228629	0.051095	20.102784	0.112691	8.936432
828.695861	43.963059	3.217844	0.051103	20.035632	0.112710	8.906580
828.715863	43.963059	3.222778	0.051099	20.066351	0.112701	8.920236
828.735865	43.963059	3.227853	0.051095	20.097949	0.112692	8.934283
828.755867	43.963059	3.225185	0.051097	20.081340	0.112697	8.926899
828.775869	43.963059	3.222200	0.051100	20.062754	0.112702	8.918637
828.795871	43.963059	3.224579	0.051098	20.077565	0.112698	8.925221
828.815873	43.963059	3.221958	0.051100	20.061248	0.112703	8.917968
828.835875	43.963059	3.224477	0.051098	20.076932	0.112698	8.924940
828.855877	43.963059	3.226457	0.051096	20.089260	0.112695	8.930420
828.875879	43.963059	3.224147	0.051098	20.074876	0.112699	8.924026
828.895881	43.963059	3.225883	0.051097	20.085687	0.112696	8.928832
828.915883	43.963059	3.223382	0.051099	20.070116	0.112700	8.921910
828.935885	43.963059	3.225922	0.051097	20.085931	0.112696	8.928940
828.955887	43.963059	3.225024	0.051098	20.080338	0.112697	8.926454
828.975889	43.962978	3.224831	0.051098	20.079133	0.112697	8.925918
828.995891	43.963059	3.225190	0.051097	20.081373	0.112697	8.926914
829.015893	43.963059	3.221866	0.051100	20.060676	0.112703	8.917713
829.035895	43.963059	3.223317	0.051099	20.069708	0.112700	8.921728
829.055897	43.962978	3.221407	0.051100	20.057815	0.112703	8.916442
829.075899	43.963059	3.220548	0.051101	20.052469	0.112705	8.914065
829.095901	43.963059	3.223739	0.051099	20.072336	0.112700	8.922896
829.115903	43.963059	3.234435	0.051090	20.138935	0.112681	8.952502
829.135905	43.963059	3.227231	0.051096	20.094078	0.112693	8.932562
829.155907	43.963059	3.227378	0.051096	20.094995	0.112693	8.932969
829.175909	43.963059	3.226436	0.051096	20.089131	0.112695	8.930363
829.195911	43.963059	3.230449	0.051093	20.114115	0.112688	8.941469
829.215913	43.963059	3.221027	0.051101	20.055450	0.112704	8.915390
829.235915	43.963059	3.227128	0.051096	20.093435	0.112694	8.932276
829.255917	43.963059	3.220975	0.051101	20.055124	0.112704	8.915245
829.295921	43.963059	3.220958	0.051101	20.055020	0.112704	8.915199
829.295921	43.963059	3.224777	0.051098	20.078799	0.112698	8.925770
829.315923	43.963059	3.226634	0.051096	20.090363	0.112694	8.930910
829.335925	43.963059	3.220874	0.051101	20.054497	0.112705	8.914967
829.355927	43.963059	3.229879	0.051094	20.110564	0.112689	8.939890
829.375929	43.963059	3.225213	0.051097	20.081512	0.112697	8.926976
829.395931	43.963059	3.220206	0.051102	20.050339	0.112706	8.913118
829.415933	43.963059	3.226827	0.051096	20.091565	0.112694	8.931445
829.435935	43.963059	3.225813	0.051097	20.085249	0.112696	8.928637
829.455937	43.963059	3.223465	0.051099	20.070627	0.112700	8.922137
829.475939	43.963059	3.221329	0.051101	20.057328	0.112704	8.916225
829.495941	43.963059	3.226649	0.051096	20.090456	0.112694	8.930952
829.515943	43.962978	3.223487	0.051099	20.070767	0.112700	8.922199
829.535945	43.963059	3.225570	0.051097	20.083738	0.112696	8.927965
829.555947	43.963059	3.225674	0.051097	20.084384	0.112696	8.928252
829.575949	43.963059	3.219637	0.051102	20.046796	0.112707	8.911543
829.595951	43.963059	3.221163	0.051101	20.056299	0.112704	8.915767
829.615953	43.963059	3.224614	0.051098	20.077781	0.112698	8.925317
829.635955	43.963059	3.222639	0.051100	20.065486	0.112701	8.919852
829.655957	43.963059	3.220994	0.051101	20.055245	0.112704	8.915299
829.675959	43.963059	3.227543	0.051095	20.096022	0.112693	8.933426
829.715963	43.963059	3.224480	0.051098	20.076949	0.112698	8.924947
829.715963	43.963059	3.229391	0.051094	20.107525	0.112690	8.938540
829.735965	43.963059	3.220569	0.051101	20.052597	0.112705	8.914122
829.755967	43.963059	3.218453	0.051103	20.039421	0.112709	8.908265
829.775969	43.963059	3.229650	0.051094	20.109141	0.112689	8.939258
829.795971	43.963059	3.231435	0.051092	20.120256	0.112686	8.944199
829.815973	43.963059	3.224690	0.051098	20.078260	0.112698	8.925530
829.835975	43.963059	3.226602	0.051096	20.090163	0.112694	8.930821
829.855977	43.963059	3.224994	0.051098	20.080149	0.112697	8.926370
829.875979	43.963059	3.222210	0.051100	20.062814	0.112702	8.918664
829.895981	43.963059	3.228255	0.051095	20.100457	0.112692	8.935397
829.915983	43.963059	3.224977	0.051098	20.080045	0.112697	8.926324
829.935985	43.963059	3.221521	0.051100	20.058524	0.112703	8.916757
829.955987	43.963059	3.221201	0.051101	20.056534	0.112704	8.915872
829.975989	43.963059	3.222485	0.051100	20.064531	0.112702	8.919427
829.995991	43.963059	3.217838	0.051103	20.035597	0.112710	8.906565
830.015993	43.963059	3.219708	0.051102	20.047240	0.112707	8.911740
830.035995	43.963059	3.215711	0.051105	20.022349	0.112714	8.900676
830.055997	43.962978	3.220306	0.051101	20.050960	0.112705	8.913394
830.075999	43.963059	3.222358	0.051100	20.063737	0.112702	8.919074
830.096001	43.963059	3.219807	0.051102	20.047856	0.112707	8.912014
830.116003	43.963059	3.222429	0.051100	20.064180	0.112702	8.919271
830.156007	43.963059	3.227012	0.051096	20.092712	0.112694	8.931955
830.156007	43.963059	3.221330	0.051101	20.057333	0.112704	8.916227
830.176009	43.963059	3.220874	0.051101	20.054500	0.112705	8.914968
830.196011	43.963059	3.219188	0.051102	20.043998	0.112708	8.910299
830.216013	43.963059	3.225440	0.051097	20.082925	0.112697	8.927604
830.236015	43.963059	3.220963	0.051101	20.055053	0.112704	8.915214
830.256017	43.963059	3.220186	0.051102	20.050216	0.112706	8.913063
830.276019	43.963059	3.219937	0.051102	20.048663	0.112706	8.912373
830.296021	43.963059	3.222769	0.051099	20.066294	0.112701	8.920211
830.316023	43.963059	3.219525	0.051102	20.046098	0.112707	8.911233
830.356027	43.963059	3.224400	0.051098	20.076453	0.112698	8.924727
830.356027	43.963059	3.226328	0.051096	20.088458	0.112695	8.930063
830.376029	43.963059	3.222893	0.051099	20.067066	0.112701	8.920554
830.396031	43.963059	3.226947	0.051096	20.092312	0.112694	8.931777
830.416033	43.963059	3.223734	0.051099	20.072303	0.112700	8.922882
830.436035	43.963059	3.231068	0.051093	20.117970	0.112687	8.943182
830.456037	43.963059	3.222898	0.051099	20.067101	0.112701	8.920570
830.476039	43.963059	3.230441	0.051093	20.114066	0.112688	8.941447
830.496041	43.963059	3.228976	0.051094	20.104947	0.112690	8.937393
830.516043	43.963059	3.225568	0.051097	20.083724	0.112696	8.927959
830.536045	43.963059	3.225485	0.051097	20.083207	0.112696	8.927729
830.556047	43.963059	3.222893	0.051099	20.067066	0.112701	8.920554
830.576049	43.963059	3.229192	0.051094	20.106291	0.112690	8.937991
830.596051	43.963059	3.225085	0.051098	20.080716	0.112697	8.926622
830.616053	43.963059	3.232416	0.051091	20.126361	0.112684	8.946912
830.636055	43.963059	3.228609	0.051095	20.102658	0.112691	8.936376
830.656057	43.963059	3.226376	0.051096	20.088756	0.112695	8.930196
830.676059	43.963059	3.220835	0.051101	20.054254	0.112705	8.914858
830.696061	43.963059	3.225498	0.051097	20.083286	0.112696	8.927764
830.716063	43.963059	3.224594	0.051098	20.077661	0.112698	8.925264
830.736065	43.963059	3.224898	0.051098	20.079549	0.112697	8.926103
830.756067	43.963059	3.220526	0.051101	20.052332	0.112705	8.914004
830.776069	43.963059	3.231910	0.051092	20.123212	0.112685	8.945513
830.796071	43.963059	3.232811	0.051091	20.128819	0.112683	8.948005
830.816073	43.963059	3.235442	0.051089	20.145206	0.112679	8.955290
830.836075	43.963059	3.226460	0.051096	20.089276	0.112695	8.930427
830.856077	43.963059	3.229945	0.051094	20.110978	0.112689	8.940074
830.876079	43.963059	3.232342	0.051092	20.125903	0.112684	8.946709
830.896081	43.962978	3.230169	0.051093	20.112371	0.112688	8.940694
830.916083	43.963059	3.226769	0.051096	20.091201	0.112694	8.931283
830.936085	43.963059	3.228425	0.051095	20.101511	0.112691	8.935866
830.956087	43.963059	3.227414	0.051096	20.095220	0.112693	8.933069
830.976089	43.963059	3.231813	0.051092	20.122610	0.112685	8.945245
830.996091	43.963059	3.229848	0.051094	20.110373	0.112689	8.939805
831.016093	43.963059	3.223755	0.051099	20.072434	0.112699	8.922940
831.036095	43.963059	3.231871	0.051092	20.122971	0.112685	8.945406
831.056097	43.963059	3.229040	0.051094	20.105344	0.112690	8.937570
831.076099	43.963059	3.221488	0.051100	20.058319	0.112704	8.916666
831.096101	43.963059	3.228380	0.051095	20.101232	0.112691	8.935742
831.116103	43.963059	3.226283	0.051097	20.088173	0.112695	8.929937
831.136105	43.963059	3.225074	0.051098	20.080650	0.112697	8.926592
831.156107	43.963059	3.222191	0.051100	20.062699	0.112702	8.918613
831.176109	43.963059	3.224630	0.051098	20.077885	0.112698	8.925363
831.216113	43.963059	3.223418	0.051099	20.070335	0.112700	8.922007
831.216113	43.963059	3.223383	0.051099	20.070118	0.112700	8.921911
831.236115	43.963059	3.219530	0.051102	20.046128	0.112707	8.911246
831.256117	43.963059	3.225607	0.051097	20.083968	0.112696	8.928067
831.276119	43.963059	3.226877	0.051096	20.091874	0.112694	8.931582
831.296121	43.963059	3.231829	0.051092	20.122708	0.112685	8.945289
831.316123	43.963059	3.224756	0.051098	20.078665	0.112698	8.925710
831.336125	43.963059	3.227109	0.051096	20.093317	0.112694	8.932223
831.356127	43.963059	3.229816	0.051094	20.110176	0.112689	8.939718
831.376129	43.963059	3.218377	0.051103	20.038947	0.112709	8.908054
831.396131	43.963059	3.230146	0.051093	20.112226	0.112688	8.940629
831.416133	43.963059	3.228725	0.051095	20.103383	0.112691	8.936698
831.436135	43.963059	3.222275	0.051100	20.063219	0.112702	8.918844
831.456137	43.963059	3.226291	0.051097	20.088225	0.112695	8.929960
831.476139	43.963059	3.224595	0.051098	20.077666	0.112698	8.925266
831.496141	43.963059	3.224115	0.051098	20.074679	0.112699	8.923938
831.516143	43.963059	3.218697	0.051103	20.040940	0.112708	8.908940
831.536145	43.963059	3.229498	0.051094	20.108193	0.112689	8.938837
831.556147	43.963059	3.232757	0.051091	20.128485	0.112684	8.947857
831.576149	43.963059	3.227861	0.051095	20.098004	0.112692	8.934307
831.596151	43.963059	3.222756	0.051099	20.066217	0.112701	8.920177
831.636155	43.963059	3.225362	0.051097	20.082440	0.112697	8.927388
831.636155	43.963059	3.224527	0.051098	20.077242	0.112698	8.925077
831.656157	43.963059	3.224392	0.051098	20.076404	0.112698	8.924705
831.676159	43.963059	3.222192	0.051100	20.062702	0.112702	8.918614
831.696161	43.963059	3.218400	0.051103	20.039093	0.112709	8.908119
831.716163	43.963059	3.233649	0.051090	20.134037	0.112682	8.950325
831.736165	43.963059	3.215363	0.051105	20.020184	0.112714	8.899713
831.756167	43.963059	3.219737	0.051102	20.047420	0.112707	8.911821
831.776169	43.963059	3.222416	0.051100	20.064098	0.112702	8.919235
831.796171	43.963059	3.226850	0.051096	20.091707	0.112694	8.931508
831.816173	43.963059	3.225700	0.051097	20.084548	0.112696	8.928325
831.856177	43.963059	3.217820	0.051103	20.035479	0.112710	8.906512
831.856177	43.963059	3.226277	0.051097	20.088140	0.112695	8.929922
831.876179	43.963059	3.221742	0.051100	20.059901	0.112703	8.917369
831.896181	43.963059	3.222897	0.051099	20.067093	0.112701	8.920566
831.916183	43.963059	3.221874	0.051100	20.060723	0.112703	8.917734
831.936185	43.963059	3.225321	0.051097	20.082186	0.112697	8.927275
831.956187	43.963059	3.225072	0.051098	20.080634	0.112697	8.926585
831.976189	43.963059	3.226091	0.051097	20.086979	0.112695	8.929406
831.996191	43.963059	3.221224	0.051101	20.056676	0.112704	8.915935
832.016193	43.963059	3.224538	0.051098	20.077310	0.112698	8.925108
832.036195	43.963059	3.222125	0.051100	20.062286	0.112702	8.918429
832.056197	43.963059	3.228942	0.051094	20.104733	0.112690	8.937298
832.076199	43.963059	3.223593	0.051099	20.071427	0.112700	8.922492
832.096201	43.963059	3.226093	0.051097	20.086996	0.112695	8.929413
832.116203	43.963059	3.222410	0.051100	20.064063	0.112702	8.919219
832.136205	43.963059	3.223930	0.051098	20.073527	0.112699	8.923426
832.156207	43.963059	3.221852	0.051100	20.060586	0.112703	8.917673
832.176209	43.963059	3.225981	0.051097	20.086295	0.112696	8.929102
832.196211	43.963059	3.226833	0.051096	20.091603	0.112694	8.931462
832.216213	43.963059	3.225271	0.051097	20.081874	0.112697	8.927136
832.236215	43.963059	3.225950	0.051097	20.086101	0.112696	8.929015
832.256217	43.963059	3.227642	0.051095	20.096638	0.112693	8.933700
832.276219	43.963059	3.228198	0.051095	20.100101	0.112692	8.935239
832.296221	43.963059	3.216145	0.051105	20.025051	0.112713	8.901877
832.316223	43.963059	3.219943	0.051102	20.048702	0.112706	8.912390
832.336225	43.963059	3.227178	0.051096	20.093750	0.112693	8.932416
832.356227	43.963059	3.226567	0.051096	20.089944	0.112695	8.930724
832.376229	43.963059	3.220330	0.051101	20.051111	0.112706	8.913461
832.396231	43.963059	3.218541	0.051103	20.039969	0.112709	8.908508
832.416233	43.963059	3.222830	0.051099	20.066677	0.112701	8.920381
832.436235	43.963059	3.223261	0.051099	20.069360	0.112700	8.921574
832.456237	43.963059	3.219738	0.051102	20.047423	0.112707	8.911822
832.496241	43.963059	3.224813	0.051098	20.079024	0.112698	8.925870
832.496241	43.963059	3.223488	0.051099	20.070773	0.112700	8.922202
832.516243	43.963059	3.226397	0.051096	20.088888	0.112695	8.930254
832.536245	43.962978	3.226089	0.051097	20.086966	0.112695	8.929400
832.556247	43.963059	3.227338	0.051096	20.094743	0.112693	8.932858
832.576249	43.963059	3.225010	0.051098	20.080248	0.112697	8.926414
832.596251	43.963059	3.222257	0.051100	20.063110	0.112702	8.918795
832.616253	43.963059	3.223341	0.051099	20.069855	0.112700	8.921794
832.636255	43.963059	3.222685	0.051099	20.065774	0.112701	8.919979
832.656257	43.963059	3.219616	0.051102	20.046662	0.112707	8.911484
832.676259	43.962978	3.221998	0.051100	20.061495	0.112702	8.918077
832.696261	43.963059	3.224129	0.051098	20.074767	0.112699	8.923977
832.716263	43.963059	3.226065	0.051097	20.086821	0.112695	8.929336
832.736265	43.963059	3.226533	0.051096	20.089734	0.112695	8.930630
832.756267	43.963059	3.228583	0.051095	20.102499	0.112691	8.936305
832.776269	43.963059	3.229270	0.051094	20.106775	0.112690	8.938206
832.796271	43.963059	3.229344	0.051094	20.107235	0.112690	8.938411
832.816273	43.963059	3.224889	0.051098	20.079497	0.112697	8.926080
832.836275	43.963059	3.232581	0.051091	20.127387	0.112684	8.947369
832.856277	43.963059	3.229988	0.051093	20.111246	0.112688	8.940193
832.876279	43.963059	3.228638	0.051095	20.102841	0.112691	8.936457
832.896281	43.963059	3.220408	0.051101	20.051598	0.112705	8.913678
832.916283	43.963059	3.219740	0.051102	20.047440	0.112707	8.911829
832.936285	43.963059	3.228351	0.051095	20.101051	0.112691	8.935661
832.956287	43.963059	3.227734	0.051095	20.097210	0.112692	8.933954
832.976289	43.963059	3.225811	0.051097	20.085236	0.112696	8.928631
832.996291	43.963059	3.225146	0.051097	20.081096	0.112697	8.926791
833.016293	43.963059	3.224421	0.051098	20.076582	0.112698	8.924784
833.036295	43.963059	3.231164	0.051093	20.118569	0.112686	8.943449
833.056297	43.963059	3.232587	0.051091	20.127425	0.112684	8.947386
833.076299	43.963059	3.224103	0.051098	20.074600	0.112699	8.923903
833.096301	43.963059	3.222221	0.051100	20.062885	0.112702	8.918695
833.116303	43.963059	3.228437	0.051095	20.101590	0.112691	8.935901
833.136305	43.963059	3.221445	0.051100	20.058053	0.112704	8.916547
833.156307	43.963059	3.227176	0.051096	20.093736	0.112693	8.932410
833.176309	43.963059	3.217331	0.051104	20.032437	0.112711	8.905160
833.196311	43.963059	3.224063	0.051098	20.074356	0.112699	8.923795
833.216313	43.962978	3.227842	0.051095	20.097884	0.112692	8.934253
833.236315	43.963059	3.229226	0.051094	20.106502	0.112690	8.938084
833.256317	43.963059	3.221343	0.051101	20.057418	0.112704	8.916265
833.276319	43.963059	3.226635	0.051096	20.090369	0.112694	8.930913
833.296321	43.963059	3.224570	0.051098	20.077513	0.112698	8.925198
833.316323	43.963059	3.224125	0.051098	20.074742	0.112699	8.923966
833.356327	43.963059	3.225524	0.051097	20.083448	0.112696	8.927836
833.356327	43.963059	3.224524	0.051098	20.077222	0.112698	8.925069
833.376329	43.963059	3.231466	0.051092	20.120447	0.112686	8.944284
833.396331	43.963059	3.227974	0.051095	20.098708	0.112692	8.934620
833.416333	43.963059	3.226173	0.051097	20.087489	0.112695	8.929632
833.436335	43.963059	3.230298	0.051093	20.113176	0.112688	8.941051
833.456337	43.963059	3.227063	0.051096	20.093032	0.112694	8.932097
833.476339	43.963059	3.225625	0.051097	20.084078	0.112696	8.928116
833.496341	43.963059	3.228283	0.051095	20.100627	0.112691	8.935473
833.516343	43.963059	3.225449	0.051097	20.082982	0.112696	8.927629
833.536345	43.963059	3.225875	0.051097	20.085638	0.112696	8.928810
833.556347	43.963059	3.229280	0.051094	20.106836	0.112690	8.938233
833.576349	43.963059	3.221064	0.051101	20.055677	0.112704	8.915491
833.596351	43.963059	3.227248	0.051096	20.094185	0.112693	8.932609
833.616353	43.963059	3.230777	0.051093	20.116160	0.112687	8.942378
833.636355	43.963059	3.230644	0.051093	20.115328	0.112687	8.942008
833.656357	43.963059	3.233441	0.051091	20.132745	0.112682	8.949750
833.676359	43.963059	3.223504	0.051099	20.070874	0.112700	8.922247
833.696361	43.963059	3.217208	0.051104	20.031674	0.112711	8.904821
833.716363	43.963059	3.217415	0.051104	20.032960	0.112711	8.905393
833.736365	43.963059	3.227329	0.051096	20.094689	0.112693	8.932833
833.756367	43.963059	3.223479	0.051099	20.070718	0.112700	8.922177
833.776369	43.963059	3.223523	0.051099	20.070989	0.112700	8.922298
833.796371	43.963059	3.221599	0.051100	20.059009	0.112703	8.916972
833.816373	43.963059	3.222463	0.051100	20.064391	0.112702	8.919365
833.836375	43.963059	3.218807	0.051103	20.041625	0.112708	8.909244
833.856377	43.963059	3.225549	0.051097	20.083607	0.112696	8.927907
833.876379	43.963059	3.225802	0.051097	20.085178	0.112696	8.928605
833.896381	43.963059	3.221846	0.051100	20.060547	0.112703	8.917656
833.916383	43.963059	3.219073	0.051102	20.043287	0.112708	8.909983
833.936385	43.963059	3.220853	0.051101	20.054369	0.112705	8.914909
833.956387	43.963059	3.218236	0.051103	20.038071	0.112709	8.907665
833.976389	43.963059	3.215759	0.051105	20.022647	0.112714	8.900808
833.996391	43.963059	3.221523	0.051100	20.058541	0.112703	8.916764
834.016393	43.963059	3.215809	0.051105	20.022960	0.112714	8.900947
834.036395	43.963059	3.219736	0.051102	20.047410	0.112707	8.911816
834.056397	43.963059	3.220224	0.051101	20.050448	0.112706	8.913167
834.076399	43.963059	3.226093	0.051097	20.086993	0.112695	8.929412
834.096401	43.963059	3.221946	0.051100	20.061169	0.112703	8.917932
834.116403	43.963059	3.216768	0.051104	20.028930	0.112712	8.903601
834.136405	43.963059	3.214564	0.051106	20.015209	0.112716	8.897502
834.156407	43.963059	3.216807	0.051104	20.029174	0.112712	8.903709
834.176409	43.963059	3.219798	0.051102	20.047796	0.112707	8.911987
834.196411	43.963059	3.223805	0.051099	20.072746	0.112699	8.923079
834.216413	43.963059	3.223127	0.051099	20.068528	0.112701	8.921204
834.236415	43.963059	3.215931	0.051105	20.023721	0.112713	8.901285
834.256417	43.963059	3.223245	0.051099	20.069259	0.112700	8.921529
834.276419	43.963059	3.227230	0.051096	20.094073	0.112693	8.932559
834.296421	43.963059	3.226348	0.051096	20.088578	0.112695	8.930117
834.316423	43.963059	3.222715	0.051099	20.065963	0.112701	8.920063
834.336425	43.963059	3.225571	0.051097	20.083744	0.112696	8.927968
834.356427	43.963059	3.224850	0.051098	20.079257	0.112698	8.925973
834.376429	43.963059	3.225350	0.051097	20.082364	0.112697	8.927354
834.396431	43.963059	3.226050	0.051097	20.086725	0.112695	8.929293
834.416433	43.963059	3.220732	0.051101	20.053613	0.112705	8.914574
834.436435	43.963059	3.225635	0.051097	20.084143	0.112696	8.928145
834.456437	43.963059	3.221459	0.051100	20.058138	0.112704	8.916585
834.476439	43.963059	3.217297	0.051104	20.032227	0.112711	8.905066
834.496441	43.963059	3.217523	0.051104	20.033634	0.112711	8.905692
834.516443	43.963059	3.218540	0.051103	20.039966	0.112709	8.908507
834.536445	43.963059	3.223212	0.051099	20.069056	0.112700	8.921439
834.556447	43.963059	3.219039	0.051102	20.043073	0.112708	8.909888
834.576449	43.963059	3.217048	0.051104	20.030677	0.112711	8.904378
834.596451	43.963059	3.221708	0.051100	20.059688	0.112703	8.917274
834.636455	43.963059	3.222112	0.051100	20.062206	0.112702	8.918394
834.636455	43.963059	3.211795	0.051108	19.997970	0.112721	8.889838
834.656457	43.963059	3.220103	0.051102	20.049695	0.112706	8.912832
834.676459	43.963059	3.217207	0.051104	20.031668	0.112711	8.904818
834.696461	43.963059	3.216551	0.051104	20.027581	0.112712	8.903001
834.716463	43.963059	3.223331	0.051099	20.069793	0.112700	8.921766
834.736465	43.963059	3.224013	0.051098	20.074041	0.112699	8.923655
834.756467	43.963059	3.221127	0.051101	20.056071	0.112704	8.915666
834.776469	43.963059	3.223646	0.051099	20.071755	0.112700	8.922638
834.796471	43.963059	3.225288	0.051097	20.081983	0.112697	8.927185
834.816473	43.963059	3.224198	0.051098	20.075194	0.112699	8.924167
834.836475	43.963059	3.230202	0.051093	20.112579	0.112688	8.940786
834.856477	43.963059	3.223968	0.051098	20.073759	0.112699	8.923529
834.876479	43.963059	3.222771	0.051099	20.066307	0.112701	8.920217
834.896481	43.963059	3.224385	0.051098	20.076360	0.112698	8.924685
834.916483	43.963059	3.225629	0.051097	20.084102	0.112696	8.928127
834.936485	43.962978	3.224180	0.051098	20.075079	0.112699	8.924116
834.956487	43.963059	3.223416	0.051099	20.070326	0.112700	8.922003
834.976489	43.963059	3.221626	0.051100	20.059179	0.112703	8.917048
834.996491	43.963059	3.220906	0.051101	20.054694	0.112705	8.915054
835.016493	43.963059	3.218770	0.051103	20.041398	0.112708	8.909143
835.036495	43.963059	3.217645	0.051104	20.034392	0.112710	8.906029
835.056497	43.963059	3.217136	0.051104	20.031225	0.112711	8.904621
835.076499	43.963059	3.215764	0.051105	20.022678	0.112714	8.900822
835.096501	43.963059	3.213132	0.051107	20.006293	0.112718	8.893538
835.116503	43.963059	3.220058	0.051102	20.049419	0.112706	8.912709
835.136505	43.963059	3.220185	0.051102	20.050205	0.112706	8.913058
835.156507	43.963059	3.212286	0.051108	20.001023	0.112720	8.891195
835.176509	43.963059	3.217572	0.051104	20.033938	0.112710	8.905827
835.196511	43.963059	3.218146	0.051103	20.037513	0.112709	8.907416
835.216513	43.963059	3.216642	0.051104	20.028150	0.112712	8.903254
835.255517	43.963059	3.214166	0.051106	20.012732	0.112717	8.896400
835.275519	43.963059	3.219493	0.051102	20.045898	0.112707	8.911144
835.275519	43.963059	3.219627	0.051102	20.046731	0.112707	8.911514
835.295521	43.963059	3.224543	0.051098	20.077340	0.112698	8.925121
835.315523	43.963059	3.211321	0.051109	19.995019	0.112722	8.888526
835.335525	43.963059	3.222912	0.051099	20.067189	0.112701	8.920609
835.355527	43.963059	3.214654	0.051106	20.015768	0.112716	8.897750
835.375529	43.963059	3.218474	0.051103	20.039552	0.112709	8.908323
835.395531	43.963059	3.218062	0.051103	20.036987	0.112710	8.907183
835.415533	43.963059	3.213701	0.051107	20.009838	0.112717	8.895114
835.455537	43.963059	3.218738	0.051103	20.041195	0.112708	8.909053
835.475539	43.963059	3.217970	0.051103	20.036415	0.112710	8.906928
835.475539	43.963059	3.213794	0.051107	20.010416	0.112717	8.895371
835.495541	43.963059	3.221735	0.051100	20.059860	0.112703	8.917351
835.515543	43.963059	3.223528	0.051099	20.071022	0.112700	8.922312
835.535545	43.963059	3.220800	0.051101	20.054037	0.112705	8.914762
835.555547	43.963059	3.223140	0.051099	20.068607	0.112701	8.921239
835.575549	43.963059	3.219739	0.051102	20.047429	0.112707	8.911824
835.595551	43.962978	3.223312	0.051099	20.069678	0.112700	8.921715
835.615553	43.963059	3.221253	0.051101	20.056860	0.112704	8.916017
835.655557	43.963059	3.222226	0.051100	20.062916	0.112702	8.918709
835.675559	43.963059	3.221639	0.051100	20.059258	0.112703	8.917083
835.695561	43.963059	3.224322	0.051098	20.075963	0.112698	8.924509
835.695561	43.963059	3.227372	0.051096	20.094954	0.112693	8.932951
835.715563	43.963059	3.223305	0.051099	20.069636	0.112700	8.921697
835.735565	43.963059	3.220931	0.051101	20.054850	0.112705	8.915124
835.755567	43.963059	3.219481	0.051102	20.045822	0.112707	8.911110
835.775569	43.963059	3.220726	0.051101	20.053577	0.112705	8.914558
835.795571	43.963059	3.216394	0.051105	20.026603	0.112713	8.902567
835.815573	43.963059	3.227292	0.051096	20.094459	0.112693	8.932731
835.835575	43.963059	3.218074	0.051103	20.037061	0.112710	8.907216
835.875579	43.963059	3.219690	0.051102	20.047128	0.112707	8.911690
835.875579	43.963059	3.224331	0.051098	20.076021	0.112698	8.924535
835.895581	43.963059	3.228524	0.051095	20.102132	0.112691	8.936142
835.915583	43.963059	3.222583	0.051100	20.065139	0.112702	8.919697
835.935585	43.963059	3.227090	0.051096	20.093199	0.112694	8.932171
835.955587	43.963059	3.215762	0.051105	20.022669	0.112714	8.900818
835.975589	43.963059	3.222044	0.051100	20.061785	0.112703	8.918206
835.995591	43.963059	3.219588	0.051102	20.046490	0.112707	8.911407
836.015593	43.963059	3.224025	0.051098	20.074115	0.112699	8.923688
836.035595	43.963059	3.219702	0.051102	20.047199	0.112707	8.911722
836.055597	43.963059	3.221612	0.051100	20.059091	0.112703	8.917009
836.095601	43.963059	3.218711	0.051103	20.041028	0.112708	8.908979
836.115603	43.963059	3.219268	0.051102	20.044497	0.112707	8.910521
836.115603	43.963059	3.219984	0.051102	20.048954	0.112706	8.912502
836.135605	43.963059	3.222923	0.051099	20.067257	0.112701	8.920639
836.155607	43.962978	3.220443	0.051101	20.051812	0.112705	8.913773
836.175609	43.963059	3.227494	0.051096	20.095715	0.112693	8.933290
836.195611	43.963059	3.219549	0.051102	20.046246	0.112707	8.911299
836.215613	43.963059	3.222863	0.051099	20.066880	0.112701	8.920471
836.235615	43.963059	3.219655	0.051102	20.046906	0.112707	8.911592
836.255617	43.963059	3.221801	0.051100	20.060268	0.112703	8.917532
836.275619	43.963059	3.217432	0.051104	20.033067	0.112711	8.905440
836.315623	43.963059	3.225567	0.051097	20.083716	0.112696	8.927955
836.315623	43.963059	3.219830	0.051102	20.047995	0.112706	8.912076
836.335625	43.963059	3.220237	0.051101	20.050533	0.112706	8.913204
836.355627	43.963059	3.220770	0.051101	20.053848	0.112705	8.914678
836.375629	43.963059	3.219507	0.051102	20.045986	0.112707	8.911183
836.395631	43.963059	3.220882	0.051101	20.054549	0.112705	8.914990
836.415633	43.963059	3.221922	0.051100	20.061024	0.112703	8.917868
836.435635	43.963059	3.223362	0.051099	20.069990	0.112700	8.921854
836.455637	43.963059	3.219459	0.051102	20.045688	0.112707	8.911050
836.475639	43.963059	3.224343	0.051098	20.076097	0.112698	8.924569
836.495641	43.963059	3.217248	0.051104	20.031923	0.112711	8.904931
836.535645	43.963059	3.221180	0.051101	20.056403	0.112704	8.915814
836.555647	43.963059	3.215631	0.051105	20.021851	0.112714	8.900454
836.555647	43.963059	3.212664	0.051108	20.003380	0.112719	8.892243
836.575649	43.963059	3.221796	0.051100	20.060241	0.112703	8.917520
836.595651	43.963059	3.220005	0.051102	20.049088	0.112706	8.912562
836.615653	43.963059	3.219216	0.051102	20.044176	0.112708	8.910379
836.635655	43.963059	3.220315	0.051101	20.051018	0.112706	8.913420
836.655657	43.963059	3.222973	0.051099	20.067564	0.112701	8.920775
836.675659	43.963059	3.211523	0.051109	19.996276	0.112721	8.889085
836.695661	43.963059	3.215076	0.051106	20.018396	0.112715	8.898918
836.715663	43.963059	3.218935	0.051103	20.042424	0.112708	8.909600
836.755667	43.963059	3.221419	0.051101	20.057889	0.112704	8.916474
836.755667	43.963059	3.221588	0.051100	20.058943	0.112703	8.916943
836.775669	43.963059	3.221169	0.051101	20.056331	0.112704	8.915782
836.795671	43.963059	3.217284	0.051104	20.032147	0.112711	8.905031
836.815673	43.963059	3.225269	0.051097	20.081860	0.112697	8.927130
836.835675	43.963059	3.227850	0.051095	20.097930	0.112692	8.934274
836.855677	43.962978	3.225053	0.051097	20.080516	0.112697	8.926533
836.875679	43.963059	3.218438	0.051103	20.039331	0.112709	8.908225
836.895681	43.963059	3.218412	0.051103	20.039169	0.112709	8.908153
836.935685	43.963059	3.217266	0.051104	20.032029	0.112711	8.904979
836.935685	43.963059	3.220753	0.051101	20.053742	0.112705	8.914631
836.975689	43.963059	3.219190	0.051102	20.044015	0.112708	8.910307
836.975689	43.963059	3.223655	0.051099	20.071816	0.112700	8.922665
836.995691	43.963059	3.220798	0.051101	20.054026	0.112705	8.914757
837.015693	43.963059	3.223379	0.051099	20.070096	0.112700	8.921901
837.035695	43.963059	3.216941	0.051104	20.030009	0.112712	8.904081
837.055697	43.963059	3.218749	0.051103	20.041269	0.112708	8.909086
837.075699	43.963059	3.224051	0.051098	20.074280	0.112699	8.923761
837.095701	43.963059	3.212585	0.051108	20.002884	0.112719	8.892023
837.115703	43.963059	3.209588	0.051110	19.984225	0.112725	8.883728
837.155707	43.963059	3.218694	0.051103	20.040924	0.112708	8.908933
837.155707	43.963059	3.213827	0.051107	20.010618	0.112717	8.895461
837.195711	43.963059	3.218726	0.051103	20.041121	0.112708	8.909020
837.195711	43.963059	3.220859	0.051101	20.054404	0.112705	8.914925
837.215713	43.963059	3.217408	0.051104	20.032916	0.112711	8.905373
837.235715	43.963059	3.217637	0.051104	20.034345	0.112710	8.906008
837.255717	43.963059	3.225434	0.051097	20.082887	0.112697	8.927587
837.275719	43.963059	3.216609	0.051104	20.027939	0.112712	8.903161
837.295721	43.963059	3.217603	0.051104	20.034132	0.112710	8.905913
837.315723	43.962978	3.213470	0.051107	20.008398	0.112718	8.894474
837.335725	43.963059	3.218399	0.051103	20.039090	0.112709	8.908117
837.355727	43.963059	3.218157	0.051103	20.037581	0.112709	8.907447
837.395731	43.963059	3.218667	0.051103	20.040757	0.112709	8.908859
837.395731	43.963059	3.212641	0.051108	20.003238	0.112719	8.892180
837.415733	43.963059	3.215678	0.051105	20.022146	0.112714	8.900585
837.435735	43.963059	3.215939	0.051105	20.023770	0.112713	8.901307
837.455737	43.963059	3.216264	0.051105	20.025793	0.112713	8.902207
837.475739	43.963059	3.218558	0.051103	20.040078	0.112709	8.908557
837.495741	43.963059	3.222963	0.051099	20.067504	0.112701	8.920749
837.515743	43.963059	3.223859	0.051099	20.073086	0.112699	8.923230
837.535745	43.962978	3.226912	0.051096	20.092091	0.112694	8.931678
837.555747	43.963059	3.222950	0.051099	20.067424	0.112701	8.920713
837.575749	43.963059	3.222435	0.051100	20.064219	0.112702	8.919288
837.595751	43.963059	3.223844	0.051099	20.072987	0.112699	8.923186
837.615753	43.963059	3.221734	0.051100	20.059852	0.112703	8.917347
837.635755	43.963059	3.221243	0.051101	20.056794	0.112704	8.915988
837.655757	43.963059	3.219398	0.051102	20.045307	0.112707	8.910881
837.675759	43.962978	3.224544	0.051098	20.077348	0.112698	8.925125
837.695761	43.963059	3.231530	0.051092	20.120847	0.112686	8.944461
837.715763	43.963059	3.221370	0.051101	20.057583	0.112704	8.916338
837.735765	43.963059	3.216505	0.051105	20.027293	0.112712	8.902873
837.755767	43.963059	3.224903	0.051098	20.079585	0.112697	8.926119
837.795771	43.963059	3.222042	0.051100	20.061768	0.112703	8.918199
837.815773	43.963059	3.226672	0.051096	20.090599	0.112694	8.931015
837.835775	43.963059	3.219363	0.051102	20.045091	0.112707	8.910785
837.835775	43.963059	3.227633	0.051095	20.096580	0.112693	8.933674
837.855777	43.963059	3.228233	0.051095	20.100317	0.112692	8.935335
837.875779	43.963059	3.221095	0.051101	20.055874	0.112704	8.915579
837.895781	43.963059	3.218633	0.051103	20.040546	0.112709	8.908765
837.915783	43.963059	3.222452	0.051100	20.064323	0.112702	8.919334
837.935785	43.963059	3.220028	0.051102	20.049233	0.112706	8.912626
837.955787	43.963059	3.224387	0.051098	20.076371	0.112698	8.924690
837.975789	43.963059	3.215989	0.051105	20.024082	0.112713	8.901446
837.995791	43.963059	3.216878	0.051104	20.029618	0.112712	8.903907
838.015793	43.963059	3.220338	0.051101	20.051157	0.112706	8.913482
838.035795	43.963059	3.216050	0.051105	20.024460	0.112713	8.901614
838.055797	43.963059	3.222892	0.051099	20.067063	0.112701	8.920553
838.075799	43.963059	3.221916	0.051100	20.060985	0.112703	8.917851
838.095801	43.962978	3.221628	0.051100	20.059190	0.112703	8.917053
838.115803	43.963059	3.222623	0.051100	20.065388	0.112702	8.919808
838.135805	43.963059	3.224422	0.051098	20.076587	0.112698	8.924786
838.155807	43.963059	3.223318	0.051099	20.069713	0.112700	8.921731
838.175809	43.963059	3.217182	0.051104	20.031512	0.112711	8.904749
838.195811	43.962978	3.218199	0.051103	20.037841	0.112709	8.907562
838.215813	43.963059	3.215935	0.051105	20.023743	0.112713	8.901295
838.255817	43.963059	3.216582	0.051104	20.027772	0.112712	8.903086
838.255817	43.963059	3.219032	0.051102	20.043029	0.112708	8.909869
838.275819	43.963059	3.223501	0.051099	20.070852	0.112700	8.922237
838.295821	43.963059	3.215990	0.051105	20.024090	0.112713	8.901450
838.315823	43.963059	3.214166	0.051106	20.012729	0.112717	8.896399
838.335825	43.963059	3.219649	0.051102	20.046870	0.112707	8.911576
838.355827	43.963059	3.215621	0.051105	20.021791	0.112714	8.900427
838.375829	43.963059	3.217861	0.051103	20.035739	0.112710	8.906628
838.395831	43.963059	3.224188	0.051098	20.075131	0.112699	8.924139
838.415833	43.963059	3.220664	0.051101	20.053191	0.112705	8.914386
838.455837	43.963059	3.216945	0.051104	20.030034	0.112712	8.904092
838.475839	43.963059	3.221729	0.051100	20.059822	0.112703	8.917334
838.475839	43.963059	3.217036	0.051104	20.030598	0.112711	8.904342
838.495841	43.963059	3.221960	0.051100	20.061262	0.112703	8.917974
838.515843	43.963059	3.213438	0.051107	20.008198	0.112718	8.894385
838.535845	43.963059	3.215029	0.051106	20.018103	0.112715	8.898788
838.555847	43.963059	3.225706	0.051097	20.084581	0.112696	8.928340
838.575849	43.963059	3.222921	0.051099	20.067244	0.112701	8.920633
838.595851	43.963059	3.220090	0.051102	20.049613	0.112706	8.912795
838.615853	43.963059	3.222443	0.051100	20.064268	0.112702	8.919310
838.655857	43.963059	3.220625	0.051101	20.052945	0.112705	8.914277
838.675859	43.963059	3.220723	0.051101	20.053558	0.112705	8.914549
838.675859	43.963059	3.217099	0.051104	20.030995	0.112711	8.904519
838.695861	43.963059	3.219915	0.051102	20.048526	0.112706	8.912312
838.715863	43.963059	3.217877	0.051103	20.035837	0.112710	8.906672
838.735865	43.963059	3.220094	0.051102	20.049643	0.112706	8.912809
838.755867	43.962978	3.216580	0.051104	20.027759	0.112712	8.903080
838.775869	43.963059	3.221679	0.051100	20.059507	0.112703	8.917194
838.795871	43.963059	3.221413	0.051101	20.057851	0.112704	8.916457
838.815873	43.963059	3.216781	0.051104	20.029015	0.112712	8.903639
838.835875	43.963059	3.215532	0.051105	20.021238	0.112714	8.900181
838.875879	43.963059	3.216264	0.051105	20.025793	0.112713	8.902207
838.875879	43.963059	3.223540	0.051099	20.071096	0.112700	8.922345
838.895881	43.963059	3.228909	0.051094	20.104525	0.112690	8.937206
838.915883	43.963059	3.220169	0.051102	20.050106	0.112706	8.913015
838.935885	43.963059	3.218047	0.051103	20.036894	0.112710	8.907141
838.955887	43.963059	3.215892	0.051105	20.023477	0.112713	8.901177
838.975889	43.963059	3.216013	0.051105	20.024233	0.112713	8.901513
838.995891	43.963059	3.220484	0.051101	20.052072	0.112705	8.913888
839.015893	43.963059	3.227538	0.051095	20.095989	0.112693	8.933411
839.035895	43.963059	3.224370	0.051098	20.076267	0.112698	8.924644
839.075899	43.963059	3.214776	0.051106	20.016529	0.112715	8.898088
839.075899	43.963059	3.218416	0.051103	20.039191	0.112709	8.908162
839.115903	43.963059	3.224597	0.051098	20.077677	0.112698	8.925271
839.115903	43.963059	3.218820	0.051103	20.041710	0.112708	8.909282
839.135905	43.963059	3.222507	0.051100	20.064665	0.112702	8.919486
839.155907	43.963059	3.218560	0.051103	20.040089	0.112709	8.908562
839.175909	43.963059	3.223396	0.051099	20.070203	0.112700	8.921948
839.195911	43.963059	3.221185	0.051101	20.056433	0.112704	8.915827
839.215913	43.963059	3.222016	0.051100	20.061610	0.112703	8.918128
839.235915	43.963059	3.210508	0.051109	19.989957	0.112723	8.886276
839.255917	43.963059	3.215841	0.051105	20.023159	0.112714	8.901036
839.275919	43.963059	3.220605	0.051101	20.052822	0.112705	8.914222
839.295921	43.963059	3.222093	0.051100	20.062089	0.112702	8.918341
839.315923	43.963059	3.212725	0.051108	20.003758	0.112719	8.892411
839.335925	43.963059	3.212545	0.051108	20.002635	0.112719	8.891912
839.355927	43.963059	3.212061	0.051108	19.999627	0.112720	8.890575
839.375929	43.963059	3.213907	0.051107	20.011119	0.112717	8.895683
839.395931	43.963059	3.221869	0.051100	20.060695	0.112703	8.917722
839.415933	43.963059	3.212574	0.051108	20.002819	0.112719	8.891994
839.435935	43.963059	3.214157	0.051106	20.012677	0.112717	8.896376
839.455937	43.963059	3.216644	0.051104	20.028158	0.112712	8.903258
839.475939	43.963059	3.213683	0.051107	20.009726	0.112717	8.895064
839.495941	43.963059	3.213672	0.051107	20.009652	0.112717	8.895031
839.535945	43.963059	3.214448	0.051106	20.014484	0.112716	8.897179
839.535945	43.963059	3.215343	0.051105	20.020058	0.112714	8.899657
839.555947	43.963059	3.205927	0.051113	19.961431	0.112731	8.873595
839.575949	43.963059	3.208072	0.051111	19.974788	0.112727	8.879533
839.595951	43.963059	3.206769	0.051113	19.966671	0.112730	8.875924
839.615953	43.963059	3.214259	0.051106	20.013307	0.112716	8.896656
839.635955	43.963059	3.210319	0.051110	19.988780	0.112723	8.885753
839.655957	43.963059	3.209638	0.051110	19.984539	0.112725	8.883868
839.675959	43.963059	3.207245	0.051112	19.969636	0.112729	8.877242
839.695961	43.963059	3.215238	0.051106	20.019406	0.112715	8.899367
839.715963	43.963059	3.206482	0.051113	19.964886	0.112730	8.875131
839.755967	43.963059	3.213478	0.051107	20.008447	0.112718	8.894496
839.755967	43.963059	3.214304	0.051106	20.013589	0.112716	8.896781
839.775969	43.963059	3.213197	0.051107	20.006695	0.112718	8.893717
839.795971	43.963059	3.210805	0.051109	19.991802	0.112722	8.887096
839.815973	43.963059	3.216019	0.051105	20.024271	0.112713	8.901530
839.835975	43.963059	3.216012	0.051105	20.024222	0.112713	8.901508
839.855977	43.963059	3.215631	0.051105	20.021854	0.112714	8.900455
839.875979	43.963059	3.221087	0.051101	20.055822	0.112704	8.915556
839.895981	43.963059	3.210450	0.051109	19.989593	0.112723	8.886114
839.935985	43.963059	3.212533	0.051108	20.002561	0.112719	8.891879
839.955987	43.963059	3.211235	0.051109	19.994483	0.112722	8.888288
839.955987	43.963059	3.210009	0.051110	19.986847	0.112724	8.884894
839.975989	43.963059	3.222336	0.051100	20.063597	0.112702	8.919012
839.995991	43.963059	3.211152	0.051109	19.993962	0.112722	8.888057
840.015993	43.963059	3.208382	0.051111	19.976718	0.112727	8.880391
840.035995	43.963059	3.221041	0.051101	20.055535	0.112704	8.915428
840.055997	43.963059	3.216338	0.051105	20.026256	0.112713	8.902412
840.075999	43.963059	3.211493	0.051109	19.996087	0.112721	8.889001
840.096001	43.963059	3.213822	0.051107	20.010588	0.112717	8.895447
840.116003	43.963059	3.218969	0.051103	20.042638	0.112708	8.909695
840.156007	43.963059	3.221994	0.051100	20.061473	0.112703	8.918067
840.156007	43.963059	3.215715	0.051105	20.022374	0.112714	8.900686
840.176009	43.963059	3.209233	0.051110	19.982015	0.112725	8.882746
840.196011	43.963059	3.211194	0.051109	19.994222	0.112722	8.888172
840.216013	43.963059	3.206725	0.051113	19.966400	0.112730	8.875804
840.236015	43.963059	3.211903	0.051108	19.998638	0.112721	8.890135
840.256017	43.963059	3.219936	0.051102	20.048658	0.112706	8.912371
840.276019	43.963059	3.218292	0.051103	20.038419	0.112709	8.907819
840.296021	43.963059	3.219560	0.051102	20.046314	0.112707	8.911329
840.316023	43.963059	3.221090	0.051101	20.055841	0.112704	8.915564
840.356027	43.963059	3.218102	0.051103	20.037236	0.112710	8.907294
840.356027	43.963059	3.215469	0.051105	20.020846	0.112714	8.900007
840.396031	43.962978	3.213072	0.051107	20.005918	0.112718	8.893371
840.396031	43.962978	3.216325	0.051105	20.026176	0.112712	8.902377
840.416033	43.963059	3.219576	0.051102	20.046413	0.112707	8.911373
840.436035	43.963059	3.213339	0.051107	20.007582	0.112718	8.894111
840.456037	43.963059	3.212581	0.051108	20.002863	0.112719	8.892013
840.476039	43.963059	3.221608	0.051100	20.059069	0.112703	8.916999
840.496041	43.963059	3.215543	0.051105	20.021306	0.112714	8.900212
840.516043	43.963059	3.214262	0.051106	20.013326	0.112716	8.896664
840.536045	43.963059	3.214482	0.051106	20.014700	0.112716	8.897275
840.576049	43.962978	3.219098	0.051102	20.043440	0.112708	8.910051
840.596051	43.963059	3.217010	0.051104	20.030439	0.112711	8.904272
840.596051	43.963059	3.211736	0.051108	19.997598	0.112721	8.889673
840.616053	43.963059	3.208046	0.051111	19.974624	0.112727	8.879460
840.636055	43.963059	3.213985	0.051107	20.011601	0.112717	8.895898
840.656057	43.963059	3.214938	0.051106	20.017536	0.112715	8.898536
840.676059	43.963059	3.212732	0.051108	20.003802	0.112719	8.892430
840.696061	43.963059	3.204342	0.051115	19.951564	0.112734	8.869209
840.716063	43.963059	3.209157	0.051111	19.981544	0.112725	8.882536
840.736065	43.963059	3.210694	0.051109	19.991110	0.112723	8.886789
840.756067	43.963059	3.208495	0.051111	19.977422	0.112727	8.880704
840.796071	43.963059	3.217787	0.051103	20.035276	0.112710	8.906422
840.796071	43.963059	3.215925	0.051105	20.023685	0.112713	8.901269
840.816073	43.963059	3.215562	0.051105	20.021424	0.112714	8.900264
840.836075	43.963059	3.214348	0.051106	20.013865	0.112716	8.896904
840.856077	43.963059	3.212045	0.051108	19.999523	0.112720	8.890528
840.876079	43.963059	3.213151	0.051107	20.006410	0.112718	8.893590
840.896081	43.962978	3.213607	0.051107	20.009252	0.112717	8.894853
840.916083	43.963059	3.216748	0.051104	20.028804	0.112712	8.903545
840.936085	43.963059	3.212834	0.051108	20.004437	0.112719	8.892713
840.956087	43.963059	3.217607	0.051104	20.034157	0.112710	8.905924
840.996091	43.963059	3.216810	0.051104	20.029196	0.112712	8.903719
840.996091	43.963059	3.212903	0.051107	20.004864	0.112719	8.892903
841.016093	43.963059	3.219282	0.051102	20.044584	0.112707	8.910560
841.036095	43.963059	3.214202	0.051106	20.012956	0.112716	8.896500
841.056097	43.963059	3.223974	0.051098	20.073800	0.112699	8.923548
841.076099	43.963059	3.220229	0.051101	20.050478	0.112706	8.913180
841.096101	43.963059	3.217380	0.051104	20.032744	0.112711	8.905296
841.116103	43.963059	3.218709	0.051103	20.041020	0.112708	8.908975
841.136105	43.963059	3.222105	0.051100	20.062163	0.112702	8.918374
841.156107	43.963059	3.213020	0.051107	20.005592	0.112719	8.893226
841.176109	43.963059	3.206130	0.051113	19.962696	0.112731	8.874157
841.196111	43.963059	3.208836	0.051111	19.979543	0.112726	8.881647
841.236115	43.963059	3.217672	0.051104	20.034562	0.112710	8.906105
841.236115	43.963059	3.216495	0.051105	20.027233	0.112712	8.902847
841.256117	43.963059	3.219790	0.051102	20.047749	0.112707	8.911967
841.276119	43.963059	3.213519	0.051107	20.008702	0.112718	8.894609
841.296121	43.963059	3.208544	0.051111	19.977728	0.112726	8.880840
841.316123	43.963059	3.217912	0.051103	20.036054	0.112710	8.906768
841.336125	43.963059	3.210497	0.051109	19.989886	0.112723	8.886245
841.356127	43.963059	3.216453	0.051105	20.026970	0.112712	8.902730
841.376129	43.963059	3.212576	0.051108	20.002832	0.112719	8.892000
841.396131	43.963059	3.212038	0.051108	19.999482	0.112720	8.890510
841.436135	43.963059	3.216304	0.051105	20.026042	0.112713	8.902317
841.436135	43.963059	3.209142	0.051111	19.981451	0.112725	8.882495
841.456137	43.963059	3.210137	0.051110	19.987641	0.112724	8.885247
841.476139	43.963059	3.213267	0.051107	20.007130	0.112718	8.893910
841.496141	43.963059	3.209890	0.051110	19.986108	0.112724	8.884565
841.516143	43.963059	3.216272	0.051105	20.025842	0.112713	8.902228
841.536145	43.963059	3.206828	0.051112	19.967043	0.112730	8.876090
841.556147	43.963059	3.213005	0.051107	20.005504	0.112719	8.893187
841.576149	43.963059	3.210618	0.051109	19.990642	0.112723	8.886580
841.596151	43.963059	3.208791	0.051111	19.979264	0.112726	8.881523
841.616153	43.962978	3.215028	0.051106	20.018100	0.112715	8.898787
841.636155	43.963059	3.222130	0.051100	20.062319	0.112702	8.918444
841.676159	43.963059	3.220703	0.051101	20.053435	0.112705	8.914494
841.676159	43.963059	3.223650	0.051099	20.071780	0.112700	8.922649
841.696161	43.963059	3.222190	0.051100	20.062691	0.112702	8.918609
841.716163	43.963059	3.217670	0.051104	20.034545	0.112710	8.906097
841.736165	43.963059	3.221870	0.051100	20.060701	0.112703	8.917724
841.756167	43.963059	3.220930	0.051101	20.054848	0.112705	8.915122
841.776169	43.963059	3.225924	0.051097	20.085942	0.112696	8.928945
841.796171	43.963059	3.219907	0.051102	20.048477	0.112706	8.912290
841.816173	43.963059	3.217840	0.051103	20.035605	0.112710	8.906568
841.856177	43.963059	3.216353	0.051105	20.026349	0.112713	8.902454
841.856177	43.963059	3.218846	0.051103	20.041869	0.112708	8.909353
841.876179	43.963059	3.216402	0.051105	20.026655	0.112713	8.902590
841.896181	43.963059	3.219129	0.051102	20.043634	0.112708	8.910138
841.916183	43.963059	3.221068	0.051101	20.055705	0.112704	8.915503
841.936185	43.963059	3.223044	0.051099	20.068008	0.112701	8.920972
841.956187	43.963059	3.217263	0.051104	20.032016	0.112711	8.904973
841.976189	43.963059	3.214624	0.051106	20.015584	0.112716	8.897668
841.996191	43.963059	3.219281	0.051102	20.044579	0.112707	8.910557
842.016193	43.963059	3.222609	0.051100	20.065303	0.112702	8.919770
842.036195	43.963059	3.221496	0.051100	20.058368	0.112704	8.916687
842.076199	43.963059	3.221984	0.051100	20.061410	0.112703	8.918039
842.076199	43.963059	3.226184	0.051097	20.087563	0.112695	8.929665
842.096201	43.963059	3.227257	0.051096	20.094240	0.112693	8.932634
842.116203	43.963059	3.217536	0.051104	20.033713	0.112711	8.905727
842.136205	43.963059	3.220432	0.051101	20.051746	0.112705	8.913744
842.156207	43.963059	3.217255	0.051104	20.031964	0.112711	8.904950
842.176209	43.963059	3.216870	0.051104	20.029566	0.112712	8.903884
842.196211	43.963059	3.217111	0.051104	20.031068	0.112711	8.904552
842.216213	43.963059	3.214628	0.051106	20.015606	0.112716	8.897678
842.236215	43.963059	3.219459	0.051102	20.045685	0.112707	8.911049
842.256217	43.963059	3.213585	0.051107	20.009110	0.112718	8.894790
842.276219	43.963059	3.215753	0.051105	20.022612	0.112714	8.900792
842.296221	43.963059	3.215404	0.051105	20.020441	0.112714	8.899827
842.316223	43.963059	3.217816	0.051103	20.035460	0.112710	8.906504
842.336225	43.962978	3.213847	0.051107	20.010747	0.112717	8.895518
842.356227	43.963059	3.220449	0.051101	20.051853	0.112705	8.913791
842.376229	43.963059	3.218044	0.051103	20.036875	0.112710	8.907133
842.396231	43.963059	3.222525	0.051100	20.064774	0.112702	8.919535
842.416233	43.962978	3.220373	0.051101	20.051379	0.112705	8.913580
842.436235	43.962978	3.214057	0.051106	20.012050	0.112716	8.896097
842.456237	43.963059	3.215311	0.051106	20.019861	0.112714	8.899569
842.476239	43.963059	3.216748	0.051104	20.028804	0.112712	8.903545
842.496241	43.963059	3.216582	0.051104	20.027775	0.112712	8.903088
842.516243	43.963059	3.220957	0.051101	20.055015	0.112704	8.915197
842.536245	43.963059	3.221047	0.051101	20.055573	0.112704	8.915445
842.556247	43.963059	3.218852	0.051103	20.041910	0.112708	8.909371
842.576249	43.963059	3.215205	0.051106	20.019201	0.112715	8.899276
842.596251	43.963059	3.216338	0.051105	20.026256	0.112713	8.902412
842.616253	43.963059	3.210411	0.051110	19.989352	0.112723	8.886007
842.636255	43.963059	3.215531	0.051105	20.021227	0.112714	8.900177
842.656257	43.962978	3.210694	0.051109	19.991110	0.112722	8.886789
842.676259	43.963059	3.211111	0.051109	19.993708	0.112722	8.887943
842.696261	43.963059	3.211857	0.051108	19.998351	0.112721	8.890007
842.716263	43.963059	3.215636	0.051105	20.021884	0.112714	8.900469
842.736265	43.963059	3.219728	0.051102	20.047360	0.112707	8.911794
842.756267	43.963059	3.216217	0.051105	20.025500	0.112713	8.902076
842.776269	43.963059	3.215698	0.051105	20.022267	0.112714	8.900639
842.796271	43.962978	3.210113	0.051110	19.987496	0.112723	8.885182
842.816273	43.963059	3.217395	0.051104	20.032837	0.112711	8.905338
842.836275	43.963059	3.216476	0.051105	20.027115	0.112712	8.902794
842.856277	43.963059	3.215965	0.051105	20.023929	0.112713	8.901378
842.876279	43.962978	3.208250	0.051111	19.975894	0.112727	8.880025
842.896281	43.963059	3.212120	0.051108	19.999993	0.112720	8.890738
842.936285	43.963059	3.213682	0.051107	20.009718	0.112717	8.895060
842.936285	43.963059	3.211953	0.051108	19.998953	0.112720	8.890275
842.956287	43.963059	3.208641	0.051111	19.978328	0.112726	8.881106
842.976289	43.962978	3.207569	0.051112	19.971653	0.112728	8.878139
842.996291	43.963059	3.213636	0.051107	20.009430	0.112717	8.894933
843.016293	43.963059	3.214162	0.051106	20.012704	0.112717	8.896388
843.036295	43.963059	3.211445	0.051109	19.995786	0.112721	8.888867
843.056297	43.963059	3.214705	0.051106	20.016088	0.112716	8.897892
843.076299	43.963059	3.212025	0.051108	19.999397	0.112720	8.890472
843.096301	43.963059	3.206759	0.051113	19.966613	0.112730	8.875899
843.116303	43.963059	3.211994	0.051108	19.999205	0.112720	8.890387
843.136305	43.963059	3.219371	0.051102	20.045137	0.112707	8.910806
843.156307	43.963059	3.210767	0.051109	19.991570	0.112723	8.886993
843.176309	43.963059	3.213397	0.051107	20.007941	0.112718	8.894271
843.196311	43.963059	3.218516	0.051103	20.039815	0.112709	8.908440
843.216313	43.963059	3.213428	0.051107	20.008135	0.112718	8.894357
843.236315	43.963059	3.215379	0.051105	20.020285	0.112714	8.899758
843.256317	43.963059	3.213058	0.051107	20.005830	0.112718	8.893332
843.276319	43.963059	3.215344	0.051105	20.020063	0.112714	8.899659
843.296321	43.963059	3.214029	0.051107	20.011880	0.112717	8.896022
843.316323	43.963059	3.210752	0.051109	19.991474	0.112723	8.886950
843.356327	43.963059	3.214192	0.051106	20.012891	0.112716	8.896471
843.376329	43.963059	3.218352	0.051103	20.038797	0.112709	8.907987
843.376329	43.963059	3.216997	0.051104	20.030359	0.112711	8.904236
843.396331	43.963059	3.207219	0.051112	19.969474	0.112729	8.877171
843.416333	43.963059	3.212159	0.051108	20.000234	0.112720	8.890845
843.436335	43.962978	3.213260	0.051107	20.007089	0.112718	8.893892
843.456337	43.963059	3.206142	0.051113	19.962772	0.112731	8.874192
843.476339	43.963059	3.209974	0.051110	19.986631	0.112724	8.884798
843.496341	43.963059	3.214864	0.051106	20.017076	0.112715	8.898332
843.516343	43.963059	3.206993	0.051112	19.968067	0.112729	8.876545
843.536345	43.963059	3.210869	0.051109	19.992199	0.112722	8.887273
843.576349	43.962978	3.206545	0.051113	19.965280	0.112730	8.875306
843.596351	43.963059	3.212212	0.051108	20.000566	0.112720	8.890992
843.596351	43.963059	3.204409	0.051114	19.951981	0.112734	8.869394
843.616353	43.963059	3.209849	0.051110	19.985854	0.112724	8.884452
843.636355	43.963059	3.204899	0.051114	19.955033	0.112733	8.870751
843.656357	43.963059	3.211270	0.051109	19.994699	0.112722	8.888384
843.676359	43.962978	3.205848	0.051113	19.960941	0.112731	8.873377
843.696361	43.963059	3.205847	0.051113	19.960930	0.112731	8.873372
843.716363	43.963059	3.205090	0.051114	19.956218	0.112733	8.871278
843.736365	43.963059	3.207074	0.051112	19.968573	0.112729	8.876770
843.756367	43.963059	3.206589	0.051113	19.965554	0.112730	8.875428
843.796371	43.963059	3.208235	0.051111	19.975804	0.112727	8.879984
843.796371	43.963059	3.209799	0.051110	19.985539	0.112724	8.884312
843.816373	43.963059	3.207629	0.051112	19.972031	0.112728	8.878307
843.836375	43.963059	3.208381	0.051111	19.976713	0.112727	8.880388
843.856377	43.963059	3.216428	0.051105	20.026817	0.112712	8.902662
843.876379	43.963059	3.203364	0.051115	19.945470	0.112736	8.866500
843.896381	43.963059	3.212789	0.051108	20.004155	0.112719	8.892587
843.916383	43.963059	3.212259	0.051108	20.000856	0.112720	8.891121
843.936385	43.963059	3.213244	0.051107	20.006988	0.112718	8.893847
843.956387	43.963059	3.211923	0.051108	19.998764	0.112720	8.890191
843.976389	43.963059	3.213524	0.051107	20.008732	0.112718	8.894622
844.016393	43.963059	3.219379	0.051102	20.045187	0.112707	8.910828
844.016393	43.963059	3.212212	0.051108	20.000563	0.112720	8.890991
844.036395	43.963059	3.212124	0.051108	20.000015	0.112720	8.890747
844.056397	43.963059	3.212666	0.051108	20.003394	0.112719	8.892249
844.076399	43.963059	3.209502	0.051110	19.983691	0.112725	8.883490
844.096401	43.963059	3.211614	0.051109	19.996842	0.112721	8.889337
844.116403	43.963059	3.214214	0.051106	20.013030	0.112716	8.896533
844.136405	43.963059	3.211080	0.051109	19.993513	0.112722	8.887857
844.156407	43.963059	3.213390	0.051107	20.007900	0.112718	8.894252
844.176409	43.963059	3.210501	0.051109	19.989911	0.112723	8.886255
844.196411	43.963059	3.209174	0.051111	19.981648	0.112725	8.882583
844.236415	43.963059	3.215040	0.051106	20.018174	0.112715	8.898820
844.236415	43.963059	3.209296	0.051110	19.982407	0.112725	8.882920
844.256417	43.963059	3.217258	0.051104	20.031980	0.112711	8.904957
844.276419	43.963059	3.217375	0.051104	20.032711	0.112711	8.905282
844.296421	43.963059	3.217610	0.051104	20.034176	0.112710	8.905933
844.316423	43.963059	3.216734	0.051104	20.028717	0.112712	8.903506
844.336425	43.963059	3.215376	0.051105	20.020266	0.112714	8.899749
844.356427	43.963059	3.214734	0.051106	20.016269	0.112716	8.897973
844.376429	43.963059	3.217793	0.051103	20.035312	0.112710	8.906438
844.396431	43.963059	3.213493	0.051107	20.008543	0.112718	8.894538
844.436435	43.963059	3.213884	0.051107	20.010977	0.112717	8.895620
844.436435	43.963059	3.220122	0.051102	20.049813	0.112706	8.912884
844.456437	43.963059	3.219762	0.051102	20.047571	0.112707	8.911888
844.476439	43.963059	3.216379	0.051105	20.026510	0.112713	8.902525
844.496441	43.963059	3.214566	0.051106	20.015223	0.112716	8.897508
844.516443	43.963059	3.211307	0.051109	19.994926	0.112722	8.888485
844.536445	43.962978	3.218230	0.051103	20.038033	0.112709	8.907648
844.556447	43.963059	3.216547	0.051105	20.027556	0.112712	8.902990
844.576449	43.963059	3.211849	0.051108	19.998302	0.112721	8.889986
844.596451	43.963059	3.224578	0.051098	20.077562	0.112698	8.925220
844.616453	43.963059	3.220962	0.051101	20.055048	0.112704	8.915211
844.656457	43.963059	3.223110	0.051099	20.068421	0.112701	8.921156
844.656457	43.963059	3.218684	0.051103	20.040864	0.112708	8.908906
844.676459	43.963059	3.224244	0.051098	20.075481	0.112699	8.924295
844.696461	43.963059	3.221471	0.051100	20.058215	0.112704	8.916619
844.716463	43.963059	3.217555	0.051104	20.033834	0.112710	8.905781
844.736465	43.963059	3.213515	0.051107	20.008677	0.112718	8.894598
844.756467	43.963059	3.212562	0.051108	20.002745	0.112719	8.891961
844.776469	43.963059	3.216853	0.051104	20.029459	0.112712	8.903836
844.796471	43.963059	3.217738	0.051104	20.034972	0.112710	8.906287
844.816473	43.963059	3.217008	0.051104	20.030428	0.112711	8.904267
844.836475	43.963059	3.219597	0.051102	20.046547	0.112707	8.911432
844.876479	43.963059	3.223998	0.051098	20.073948	0.112699	8.923613
844.876479	43.963059	3.220923	0.051101	20.054804	0.112705	8.915103
844.896481	43.962978	3.221864	0.051100	20.060660	0.112703	8.917706
844.916483	43.962978	3.225730	0.051097	20.084735	0.112696	8.928408
844.936485	43.963059	3.221982	0.051100	20.061393	0.112703	8.918032
844.956487	43.963059	3.217755	0.051104	20.035079	0.112710	8.906335
844.976489	43.963059	3.217118	0.051104	20.031112	0.112711	8.904571
844.996491	43.962978	3.213047	0.051107	20.005764	0.112718	8.893303
845.016493	43.963059	3.215697	0.051105	20.022264	0.112714	8.900638
845.056497	43.963059	3.212845	0.051108	20.004508	0.112719	8.892744
845.056497	43.963059	3.217032	0.051104	20.030576	0.112711	8.904333
845.076499	43.963059	3.218656	0.051103	20.040689	0.112709	8.908828
845.096501	43.963059	3.216315	0.051105	20.026111	0.112713	8.902348
845.116503	43.963059	3.214638	0.051106	20.015672	0.112716	8.897707
845.136505	43.963059	3.216581	0.051104	20.027770	0.112712	8.903085
845.156507	43.963059	3.219062	0.051102	20.043215	0.112708	8.909951
845.176509	43.963059	3.213659	0.051107	20.009572	0.112717	8.894996
845.196511	43.963059	3.213981	0.051107	20.011579	0.112717	8.895888
845.216513	43.963059	3.220809	0.051101	20.054092	0.112705	8.914786
845.236515	43.963059	3.211269	0.051109	19.994693	0.112722	8.888382
845.276519	43.962978	3.215633	0.051105	20.021865	0.112714	8.900460
845.276519	43.962978	3.214686	0.051106	20.015968	0.112715	8.897839
845.296521	43.963059	3.212934	0.051107	20.005058	0.112719	8.892989
845.316523	43.963059	3.215987	0.051105	20.024071	0.112713	8.901441
845.336525	43.963059	3.214886	0.051106	20.017216	0.112715	8.898394
845.356527	43.962978	3.217914	0.051103	20.036065	0.112710	8.906773
845.376529	43.963059	3.209728	0.051110	19.985095	0.112724	8.884115
845.396531	43.963059	3.206522	0.051113	19.965138	0.112730	8.875243
845.416533	43.963059	3.214820	0.051106	20.016805	0.112715	8.898211
845.436535	43.963059	3.215709	0.051105	20.022338	0.112714	8.900671
845.456537	43.963059	3.214281	0.051106	20.013444	0.112716	8.896717
845.476539	43.963059	3.218077	0.051103	20.037083	0.112710	8.907225
845.496541	43.963059	3.210713	0.051109	19.991230	0.112723	8.886842
845.516543	43.963059	3.213938	0.051107	20.011308	0.112717	8.895767
845.536545	43.963059	3.217142	0.051104	20.031257	0.112711	8.904636
845.556547	43.963059	3.213801	0.051107	20.010459	0.112717	8.895390
845.576549	43.963059	3.218576	0.051103	20.040190	0.112709	8.908607
845.596551	43.963059	3.215868	0.051105	20.023326	0.112713	8.901110
845.616553	43.963059	3.224338	0.051098	20.076067	0.112698	8.924555
845.636555	43.963059	3.210140	0.051110	19.987660	0.112724	8.885255
845.656557	43.963059	3.216911	0.051104	20.029823	0.112712	8.903998
845.676559	43.963059	3.212692	0.051108	20.003552	0.112719	8.892320
845.696561	43.963059	3.205697	0.051113	19.960002	0.112732	8.872960
845.716563	43.963059	3.211270	0.051109	19.994702	0.112722	8.888385
845.736565	43.963059	3.216742	0.051104	20.028769	0.112712	8.903529
845.756567	43.963059	3.212799	0.051108	20.004218	0.112719	8.892615
845.776569	43.963059	3.214918	0.051106	20.017416	0.112715	8.898483
845.796571	43.963059	3.210370	0.051110	19.989092	0.112723	8.885892
845.816573	43.963059	3.218667	0.051103	20.040757	0.112709	8.908859
845.836575	43.963059	3.207861	0.051112	19.973471	0.112728	8.878947
845.856577	43.963059	3.211870	0.051108	19.998433	0.112721	8.890044
845.876579	43.963059	3.206750	0.051113	19.966553	0.112730	8.875872
845.916583	43.963059	3.210841	0.051109	19.992030	0.112722	8.887197
845.936585	43.963059	3.213154	0.051107	20.006427	0.112718	8.893598
845.936585	43.963059	3.218565	0.051103	20.040122	0.112709	8.908576
845.956587	43.963059	3.215374	0.051105	20.020252	0.112714	8.899743
845.976589	43.963059	3.217950	0.051103	20.036292	0.112710	8.906874
845.996591	43.963059	3.211660	0.051109	19.997127	0.112721	8.889463
846.016593	43.963059	3.210366	0.051110	19.989068	0.112723	8.885881
846.036595	43.963059	3.214695	0.051106	20.016025	0.112716	8.897864
846.056597	43.963059	3.212061	0.051108	19.999624	0.112720	8.890573
846.076599	43.963059	3.214281	0.051106	20.013446	0.112716	8.896718
846.096601	43.963059	3.208003	0.051112	19.974355	0.112727	8.879341
846.116603	43.963059	3.206529	0.051113	19.965179	0.112730	8.875261
846.136605	43.963059	3.208678	0.051111	19.978560	0.112726	8.881210
846.156607	43.963059	3.207720	0.051112	19.972595	0.112728	8.878558
846.176609	43.963059	3.209143	0.051111	19.981457	0.112725	8.882497
846.196611	43.963059	3.203372	0.051115	19.945520	0.112736	8.866522
846.216613	43.963059	3.209520	0.051110	19.983803	0.112725	8.883540
846.236615	43.962978	3.215375	0.051105	20.020258	0.112714	8.899746
846.256617	43.963059	3.212959	0.051107	20.005217	0.112719	8.893060
846.276619	43.963059	3.205816	0.051113	19.960738	0.112731	8.873287
846.296621	43.963059	3.214001	0.051107	20.011705	0.112717	8.895944
846.316623	43.963059	3.213814	0.051107	20.010542	0.112717	8.895427
846.336625	43.963059	3.214119	0.051106	20.012439	0.112717	8.896270
846.356627	43.963059	3.215735	0.051105	20.022502	0.112714	8.900744
846.376629	43.963059	3.208768	0.051111	19.979119	0.112726	8.881458
846.396631	43.963059	3.211569	0.051109	19.996563	0.112721	8.889213
846.416633	43.963059	3.213752	0.051107	20.010153	0.112717	8.895254
846.436635	43.963059	3.213826	0.051107	20.010613	0.112717	8.895458
846.456637	43.963059	3.218586	0.051103	20.040251	0.112709	8.908633
846.476639	43.963059	3.218140	0.051103	20.037475	0.112709	8.907399
846.496641	43.963059	3.213040	0.051107	20.005718	0.112719	8.893282
846.516643	43.962978	3.213875	0.051107	20.010917	0.112717	8.895593
846.536645	43.963059	3.214565	0.051106	20.015218	0.112716	8.897505
846.556647	43.963059	3.210527	0.051109	19.990075	0.112723	8.886328
846.576649	43.963059	3.212586	0.051108	20.002895	0.112719	8.892028
846.596651	43.963059	3.212774	0.051108	20.004062	0.112719	8.892546
846.616653	43.963059	3.215411	0.051105	20.020479	0.112714	8.899844
846.636655	43.963059	3.214711	0.051106	20.016121	0.112716	8.897907
846.656657	43.963059	3.212765	0.051108	20.004010	0.112719	8.892523
846.676659	43.963059	3.211189	0.051109	19.994192	0.112722	8.888159
846.696661	43.963059	3.214488	0.051106	20.014736	0.112716	8.897291
846.716663	43.963059	3.214068	0.051107	20.012121	0.112717	8.896129
846.736665	43.963059	3.213763	0.051107	20.010224	0.112717	8.895286
846.776669	43.963059	3.216062	0.051105	20.024536	0.112713	8.901648
[truncated: 1,002 more rows]
