# Supplementary material for: Stress relaxation in the presence of sudden strain bursts: Methodology and stress relaxation data of microcast aluminium microwires
Source: Data Brief. 2018 Nov 14;21:2134–41. doi: 10.1016/j.dib.2018.11.047 (PMC6265499; doi:10.1016/j.dib.2018.11.047)
Supplement: Supplementary file 2 — Supplementary material [file mmc2.zip › Data in brief/As-cast/Al4N/Al_20_r_14/Stress relaxation txt files/Al_20_r_14_Relaxcycle0013.txt]

Time[s]	Motordispl[�m]	Force[mN]	EngStrain	EngStress[MPa]	Shearstrain	Shearstress [MPa]
926.999691	62.005565	3.610180	0.072837	22.478478	0.159438	9.992516
926.999691	62.005565	3.616803	0.072832	22.519713	0.159427	10.010846
927.019692	62.010728	3.616623	0.072838	22.518596	0.159441	10.010350
927.039695	62.010889	3.613885	0.072840	22.501546	0.159446	10.002770
927.059697	62.010970	3.607364	0.072846	22.460947	0.159457	9.984722
927.079699	62.011050	3.609565	0.072844	22.474651	0.159454	9.990815
927.099700	62.011050	3.613534	0.072841	22.499359	0.159447	10.001798
927.119703	62.011131	3.606426	0.072847	22.455104	0.159459	9.982125
927.139705	62.011131	3.564976	0.072881	22.197021	0.159532	9.867398
927.179708	62.011131	3.559048	0.072886	22.160107	0.159542	9.850988
927.199710	62.011131	3.553528	0.072890	22.125738	0.159552	9.835710
927.219713	62.011131	3.555978	0.072888	22.140992	0.159548	9.842491
927.219713	62.011131	3.556797	0.072888	22.146095	0.159546	9.844759
927.239715	62.011131	3.556824	0.072888	22.146262	0.159546	9.844834
927.259717	62.011050	3.558251	0.072886	22.155149	0.159544	9.848784
927.279718	62.011131	3.550046	0.072893	22.104061	0.159558	9.826074
927.299721	62.011131	3.521977	0.072916	21.929290	0.159607	9.748381
927.319723	62.011131	3.523418	0.072915	21.938261	0.159605	9.752369
927.339725	62.011131	3.528560	0.072911	21.970275	0.159596	9.766601
927.359726	62.011131	3.531014	0.072909	21.985560	0.159591	9.773395
927.399731	62.011131	3.529523	0.072910	21.976274	0.159594	9.769267
927.419733	62.011131	3.526114	0.072913	21.955049	0.159600	9.759832
927.439734	62.011131	3.524342	0.072914	21.944016	0.159603	9.754928
927.439734	62.011131	3.527291	0.072912	21.962377	0.159598	9.763090
927.459737	62.011131	3.522675	0.072916	21.933637	0.159606	9.750314
927.479739	62.011131	3.523484	0.072915	21.938675	0.159605	9.752553
927.499741	62.011131	3.527488	0.072912	21.963604	0.159598	9.763635
927.519742	62.011131	3.521016	0.072917	21.923308	0.159609	9.745722
927.539744	62.011131	3.527064	0.072912	21.960965	0.159598	9.762462
927.559747	62.011131	3.523328	0.072915	21.937700	0.159605	9.752120
927.599751	62.011131	3.528602	0.072911	21.970538	0.159596	9.766718
927.619752	62.011131	3.534085	0.072906	22.004677	0.159586	9.781894
927.639755	62.011131	3.525477	0.072913	21.951079	0.159601	9.758067
927.639755	62.011131	3.525882	0.072913	21.953606	0.159600	9.759191
927.659757	62.011131	3.526327	0.072913	21.956376	0.159600	9.760422
927.679759	62.011131	3.527832	0.072911	21.965745	0.159597	9.764587
927.699760	62.011131	3.532150	0.072908	21.992628	0.159589	9.776538
927.719763	62.011131	3.531458	0.072908	21.988322	0.159591	9.774623
927.759767	62.011131	3.530597	0.072909	21.982962	0.159592	9.772240
927.779768	62.011050	3.519924	0.072918	21.916505	0.159611	9.742698
927.799771	62.011131	3.522548	0.072916	21.932846	0.159606	9.749962
927.819773	62.011131	3.527876	0.072911	21.966018	0.159597	9.764708
927.839775	62.011131	3.529209	0.072910	21.974316	0.159595	9.768397
927.859776	62.011131	3.523798	0.072915	21.940627	0.159604	9.753421
927.859776	62.011131	3.529490	0.072910	21.976068	0.159594	9.769176
927.879778	62.011131	3.500762	0.072933	21.797196	0.159644	9.689661
927.899781	62.011131	3.499816	0.072934	21.791304	0.159646	9.687042
927.919783	62.011131	3.496007	0.072937	21.767591	0.159653	9.676500
927.939785	62.011131	3.498980	0.072935	21.786100	0.159647	9.684728
927.979789	62.011131	3.490083	0.072942	21.730707	0.159663	9.660104
927.979789	62.011131	3.500271	0.072934	21.794141	0.159645	9.688302
928.019793	62.011131	3.498073	0.072936	21.780455	0.159649	9.682219
928.039794	62.011131	3.499606	0.072934	21.789996	0.159646	9.686460
928.059797	62.011131	3.498828	0.072935	21.785156	0.159648	9.684308
928.079799	62.011131	3.496927	0.072937	21.773315	0.159651	9.679045
928.079799	62.011131	3.497752	0.072936	21.778457	0.159650	9.681330
928.099801	62.011131	3.492761	0.072940	21.747376	0.159658	9.667514
928.119802	62.011131	3.491455	0.072941	21.739248	0.159661	9.663901
928.139804	62.011131	3.492733	0.072940	21.747204	0.159658	9.667437
928.159807	62.011131	3.489916	0.072942	21.729664	0.159663	9.659640
928.179809	62.011131	3.488726	0.072943	21.722255	0.159665	9.656347
928.219812	62.011131	3.489620	0.072943	21.727821	0.159664	9.658821
928.239815	62.011131	3.489787	0.072942	21.728861	0.159664	9.659283
928.259817	62.011131	3.496618	0.072937	21.771391	0.159652	9.678189
928.279819	62.011131	3.495482	0.072938	21.764322	0.159654	9.675047
928.279819	62.011131	3.492751	0.072940	21.747319	0.159658	9.667488
928.299820	62.011131	3.490720	0.072942	21.734671	0.159662	9.661866
928.319823	62.011050	3.489409	0.072943	21.726510	0.159664	9.658238
928.339825	62.011131	3.487424	0.072944	21.714147	0.159668	9.652742
928.359827	62.011131	3.485643	0.072946	21.703059	0.159671	9.647813
928.379828	62.011131	3.491345	0.072941	21.738561	0.159661	9.663595
928.419833	62.011131	3.488607	0.072943	21.721516	0.159666	9.656018
928.419833	62.011131	3.488890	0.072943	21.723274	0.159665	9.656800
928.459836	62.011131	3.485310	0.072946	21.700987	0.159671	9.646892
928.479838	62.011131	3.490640	0.072942	21.734170	0.159662	9.661643
928.499841	62.011050	3.490619	0.072942	21.734044	0.159662	9.661587
928.499841	62.011050	3.491501	0.072941	21.739533	0.159660	9.664027
928.519843	62.011131	3.487273	0.072945	21.713205	0.159668	9.652324
928.539845	62.011050	3.484670	0.072947	21.697001	0.159672	9.645120
928.559846	62.011131	3.489153	0.072943	21.724911	0.159665	9.657527
928.579849	62.011131	3.487073	0.072945	21.711965	0.159668	9.651772
928.599851	62.011131	3.482785	0.072948	21.685262	0.159676	9.639902
928.619853	62.011131	3.492820	0.072940	21.747748	0.159658	9.667679
928.659857	62.011131	3.481873	0.072949	21.679587	0.159677	9.637379
928.679859	62.011131	3.488578	0.072943	21.721333	0.159666	9.655937
928.699861	62.011131	3.490102	0.072942	21.730824	0.159663	9.660156
928.719862	62.011131	3.489327	0.072943	21.725998	0.159664	9.658010
928.719862	62.011131	3.488876	0.072943	21.723189	0.159665	9.656762
928.739865	62.011131	3.485240	0.072946	21.700551	0.159671	9.646699
928.759867	62.011131	3.484935	0.072946	21.698651	0.159672	9.645854
928.779869	62.011131	3.488309	0.072944	21.719657	0.159666	9.655192
928.799870	62.011050	3.490921	0.072941	21.735919	0.159661	9.662421
928.839875	62.011131	3.487984	0.072944	21.717634	0.159667	9.654293
928.839875	62.011131	3.493977	0.072939	21.754951	0.159656	9.670881
928.879879	62.011131	3.489313	0.072943	21.725910	0.159664	9.657972
928.899880	62.011131	3.485326	0.072946	21.701085	0.159671	9.646936
928.919883	62.011131	3.480618	0.072950	21.671771	0.159680	9.633904
928.919883	62.011131	3.477164	0.072953	21.650266	0.159686	9.624345
928.939885	62.011131	3.474181	0.072955	21.631694	0.159691	9.616089
928.959887	62.011131	3.471561	0.072957	21.615380	0.159695	9.608837
928.979888	62.011131	3.470539	0.072958	21.609013	0.159697	9.606006
928.999891	62.011131	3.475234	0.072954	21.638245	0.159689	9.619001
929.019893	62.011050	3.472401	0.072957	21.620609	0.159694	9.611161
929.059896	62.011131	3.470739	0.072958	21.610261	0.159697	9.606561
929.059896	62.011131	3.471933	0.072957	21.617697	0.159695	9.609867
929.099901	62.011131	3.467577	0.072961	21.590572	0.159702	9.597809
929.119903	62.011131	3.467979	0.072960	21.593074	0.159702	9.598921
929.139904	62.011131	3.473857	0.072956	21.629674	0.159691	9.615191
929.139904	62.011131	3.466040	0.072962	21.581001	0.159705	9.593554
929.159906	62.011131	3.470083	0.072959	21.606174	0.159698	9.604744
929.179909	62.011131	3.466563	0.072961	21.584262	0.159704	9.595004
929.199911	62.011050	3.461825	0.072965	21.554761	0.159712	9.581889
929.219913	62.011131	3.465251	0.072963	21.576087	0.159706	9.591370
929.239914	62.011131	3.467044	0.072961	21.587254	0.159703	9.596334
929.259917	62.011131	3.464519	0.072963	21.571534	0.159708	9.589346
929.299921	62.011131	3.464689	0.072963	21.572588	0.159707	9.589814
929.319922	62.011131	3.470801	0.072958	21.610647	0.159697	9.606733
929.339925	62.011131	3.471541	0.072957	21.615255	0.159695	9.608781
929.359927	62.011131	3.471283	0.072958	21.613650	0.159696	9.608068
929.359927	62.011131	3.466210	0.072962	21.582061	0.159705	9.594025
929.379929	62.011131	3.472212	0.072957	21.619435	0.159694	9.610639
929.399930	62.011131	3.463054	0.072964	21.562412	0.159710	9.585291
929.419932	62.011131	3.463231	0.072964	21.563510	0.159710	9.585779
929.439935	62.011050	3.462781	0.072964	21.560710	0.159711	9.584534
929.459937	62.011131	3.468761	0.072960	21.597942	0.159700	9.601085
929.479939	62.011131	3.470259	0.072958	21.607272	0.159698	9.605232
929.519943	62.011050	3.467969	0.072960	21.593014	0.159701	9.598894
929.539945	62.011131	3.463251	0.072964	21.563639	0.159710	9.585836
929.559947	62.011131	3.462690	0.072965	21.560143	0.159711	9.584282
929.559947	62.011131	3.462704	0.072965	21.560231	0.159711	9.584321
929.579948	62.011131	3.469740	0.072959	21.604038	0.159699	9.603795
929.599951	62.011131	3.465969	0.072962	21.580558	0.159705	9.593357
929.619953	62.011131	3.465421	0.072962	21.577146	0.159706	9.591841
929.639955	62.011131	3.467794	0.072960	21.591922	0.159702	9.598409
929.659956	62.011131	3.470263	0.072958	21.607299	0.159698	9.605244
929.679959	62.011131	3.467961	0.072960	21.592962	0.159702	9.598871
929.699961	62.011131	3.467467	0.072961	21.589885	0.159703	9.597503
929.739964	62.011131	3.468732	0.072960	21.597764	0.159700	9.601006
929.759966	62.011050	3.464621	0.072963	21.572167	0.159707	9.589627
929.779969	62.011131	3.466820	0.072961	21.585860	0.159704	9.595714
929.779969	62.011131	3.463471	0.072964	21.565005	0.159710	9.586443
929.799971	62.011131	3.457597	0.072969	21.528436	0.159720	9.570187
929.819973	62.011131	3.462368	0.072965	21.558142	0.159712	9.583392
929.839974	62.011050	3.460917	0.072966	21.549105	0.159714	9.579375
929.859977	62.011131	3.460615	0.072966	21.547227	0.159715	9.578540
929.879979	62.011131	3.466097	0.072962	21.581357	0.159705	9.593712
929.919982	62.011131	3.462068	0.072965	21.556269	0.159712	9.582560
929.939985	62.011050	3.468686	0.072960	21.597476	0.159700	9.600878
929.959987	62.011131	3.467188	0.072961	21.588152	0.159703	9.596733
929.979989	62.011050	3.468494	0.072960	21.596283	0.159701	9.600347
929.999990	62.011131	3.463214	0.072964	21.563409	0.159710	9.585734
929.999990	62.011131	3.461727	0.072965	21.554148	0.159713	9.581617
930.019993	62.011131	3.461565	0.072966	21.553140	0.159713	9.581169
930.039995	62.011050	3.463662	0.072964	21.566193	0.159709	9.586971
930.059997	62.011131	3.461307	0.072966	21.551530	0.159713	9.580453
930.079998	62.011131	3.457164	0.072969	21.525736	0.159721	9.568987
930.120003	62.011131	3.462542	0.072965	21.559220	0.159711	9.583872
930.120003	62.011131	3.470603	0.072958	21.609412	0.159697	9.606184
930.160007	62.011050	3.466115	0.072962	21.581469	0.159705	9.593762
930.180008	62.011131	3.465244	0.072963	21.576049	0.159706	9.591353
930.200011	62.011131	3.460333	0.072967	21.545469	0.159715	9.577759
930.200011	62.011131	3.463790	0.072964	21.566995	0.159709	9.587328
930.220013	62.011050	3.458184	0.072968	21.532090	0.159719	9.571811
930.240015	62.011131	3.471496	0.072957	21.614975	0.159696	9.608657
930.260016	62.011050	3.465725	0.072962	21.579044	0.159705	9.592684
930.280019	62.011131	3.457133	0.072969	21.525542	0.159721	9.568900
930.300021	62.011050	3.459255	0.072967	21.538759	0.159717	9.574776
930.320023	62.011131	3.460559	0.072966	21.546876	0.159715	9.578384
930.360026	62.011131	3.462877	0.072965	21.561309	0.159711	9.584800
930.380029	62.011131	3.460093	0.072967	21.543972	0.159715	9.577093
930.400031	62.011050	3.462595	0.072965	21.559554	0.159711	9.584020
930.420033	62.011131	3.465341	0.072962	21.576648	0.159706	9.591619
930.420033	62.011131	3.455788	0.072970	21.517170	0.159723	9.565179
930.440034	62.011050	3.463003	0.072964	21.562095	0.159710	9.585150
930.460037	62.011131	3.458867	0.072968	21.536339	0.159718	9.573700
930.480039	62.011131	3.459770	0.072967	21.541962	0.159716	9.576200
930.500041	62.011131	3.460053	0.072967	21.543723	0.159716	9.576982
930.520042	62.011131	3.459394	0.072967	21.539624	0.159717	9.575161
930.560047	62.011131	3.464776	0.072963	21.573133	0.159707	9.590056
930.580049	62.011131	3.461533	0.072966	21.552937	0.159713	9.581079
930.600050	62.011131	3.462032	0.072965	21.556045	0.159712	9.582460
930.600050	62.011131	3.462079	0.072965	21.556338	0.159712	9.582590
930.640055	62.011131	3.460272	0.072967	21.545089	0.159715	9.577590
930.640055	62.011131	3.460728	0.072966	21.547925	0.159714	9.578850
930.660057	62.011131	3.460185	0.072967	21.544547	0.159715	9.577349
930.680058	62.011131	3.461051	0.072966	21.549937	0.159714	9.579745
930.700060	62.011050	3.462394	0.072965	21.558301	0.159711	9.583463
930.720063	62.011131	3.458370	0.072968	21.533243	0.159719	9.572324
930.760067	62.011131	3.461220	0.072966	21.550994	0.159714	9.580215
930.780068	62.011131	3.459582	0.072967	21.540791	0.159716	9.575679
930.800071	62.011131	3.464062	0.072964	21.568687	0.159709	9.588080
930.800071	62.011131	3.462985	0.072964	21.561983	0.159710	9.585100
930.840075	62.011131	3.452998	0.072973	21.499800	0.159728	9.557457
930.840075	62.011131	3.454731	0.072971	21.510589	0.159725	9.562253
930.860076	62.011131	3.459459	0.072967	21.540029	0.159717	9.575341
930.880079	62.011131	3.458706	0.072968	21.535337	0.159718	9.573255
930.900081	62.011131	3.454076	0.072972	21.506512	0.159726	9.560441
930.920083	62.011131	3.461978	0.072965	21.555713	0.159712	9.582313
930.940084	62.011131	3.456184	0.072970	21.519637	0.159722	9.566275
930.960087	62.011131	3.454433	0.072971	21.508730	0.159725	9.561427
930.980089	62.011131	3.456882	0.072969	21.523979	0.159721	9.568205
931.000091	62.011131	3.458854	0.072968	21.536260	0.159718	9.573665
931.020092	62.011131	3.461313	0.072966	21.551569	0.159713	9.580470
931.060097	62.011131	3.463046	0.072964	21.562363	0.159710	9.585269
931.060097	62.011131	3.454534	0.072971	21.509360	0.159725	9.561707
931.080099	62.011131	3.452185	0.072973	21.494735	0.159729	9.555206
931.100101	62.011131	3.453771	0.072972	21.504613	0.159727	9.559597
931.120102	62.011131	3.457757	0.072969	21.529427	0.159720	9.570627
931.140105	62.011131	3.455194	0.072971	21.513469	0.159724	9.563533
931.180109	62.011131	3.453188	0.072972	21.500982	0.159728	9.557983
931.200110	62.011131	3.457505	0.072969	21.527861	0.159720	9.569931
931.220113	62.011131	3.453019	0.072973	21.499928	0.159728	9.557514
931.220113	62.011131	3.452527	0.072973	21.496862	0.159729	9.556151
931.260117	62.011131	3.450939	0.072974	21.486979	0.159732	9.551758
931.280118	62.011131	3.453714	0.072972	21.504254	0.159727	9.559437
931.280118	62.011131	3.452957	0.072973	21.499542	0.159728	9.557343
931.300121	62.011131	3.450139	0.072975	21.481997	0.159733	9.549543
931.320123	62.011131	3.456225	0.072970	21.519889	0.159722	9.566387
931.340125	62.011131	3.456519	0.072970	21.521723	0.159722	9.567203
931.360126	62.011131	3.455220	0.072971	21.513630	0.159724	9.563605
931.380128	62.011131	3.449374	0.072976	21.477231	0.159734	9.547424
931.420133	62.011131	3.457684	0.072969	21.528978	0.159720	9.570428
931.440135	62.011131	3.446502	0.072978	21.459354	0.159739	9.539477
931.460136	62.011131	3.445047	0.072979	21.450292	0.159742	9.535449
931.480139	62.011131	3.454921	0.072971	21.511771	0.159725	9.562779
931.480139	62.011131	3.452874	0.072973	21.499028	0.159728	9.557114
931.500141	62.011131	3.456086	0.072970	21.519024	0.159722	9.566003
931.520143	62.011131	3.459881	0.072967	21.542655	0.159716	9.576508
931.540144	62.011131	3.454736	0.072971	21.510622	0.159725	9.562268
931.560147	62.011131	3.456275	0.072970	21.520203	0.159722	9.566527
931.580149	62.011131	3.453351	0.072972	21.501995	0.159727	9.558433
931.600151	62.011131	3.444697	0.072979	21.448110	0.159742	9.534479
931.620152	62.011131	3.447774	0.072977	21.467268	0.159737	9.542996
931.660157	62.011131	3.444929	0.072979	21.449558	0.159742	9.535123
931.680159	62.011131	3.452099	0.072973	21.494201	0.159729	9.554968
931.700161	62.011131	3.444984	0.072979	21.449898	0.159742	9.535274
931.700161	62.011131	3.450445	0.072975	21.483902	0.159732	9.550390
931.720162	62.011131	3.450868	0.072974	21.486536	0.159732	9.551561
931.740165	62.011131	3.456106	0.072970	21.519149	0.159722	9.566059
931.760167	62.011131	3.452886	0.072973	21.499099	0.159728	9.557146
931.780169	62.011131	3.451026	0.072974	21.487519	0.159731	9.551998
931.800170	62.011131	3.457007	0.072969	21.524756	0.159721	9.568551
931.820173	62.011131	3.449185	0.072976	21.476059	0.159735	9.546903
931.860177	62.011131	3.454965	0.072971	21.512043	0.159724	9.562899
931.880178	62.011131	3.465530	0.072962	21.577825	0.159706	9.592142
931.900181	62.011131	3.457944	0.072969	21.530596	0.159719	9.571147
931.920183	62.011131	3.461926	0.072965	21.555385	0.159712	9.582167
931.920183	62.011131	3.454572	0.072971	21.509601	0.159725	9.561814
931.940185	62.011131	3.457308	0.072969	21.526631	0.159720	9.569385
931.960186	62.011131	3.462983	0.072964	21.561969	0.159710	9.585094
931.980188	62.011131	3.458074	0.072968	21.531403	0.159719	9.571506
932.000191	62.011131	3.459922	0.072967	21.542909	0.159716	9.576621
932.020193	62.011131	3.448059	0.072977	21.469042	0.159737	9.543784
932.060196	62.011131	3.445693	0.072979	21.454316	0.159741	9.537238
932.080199	62.011131	3.456719	0.072970	21.522963	0.159721	9.567754
932.100201	62.011131	3.460601	0.072966	21.547139	0.159715	9.578501
932.120203	62.011131	3.451663	0.072974	21.491483	0.159730	9.553760
932.120203	62.011131	3.448971	0.072976	21.474723	0.159735	9.546309
932.140204	62.011131	3.459029	0.072968	21.537349	0.159717	9.574149
932.160207	62.011131	3.449881	0.072975	21.480390	0.159733	9.548829
932.180209	62.011131	3.454411	0.072971	21.508596	0.159725	9.561367
932.200211	62.011131	3.456880	0.072969	21.523970	0.159721	9.568202
932.220212	62.011131	3.454030	0.072972	21.506222	0.159726	9.560312
932.240215	62.011131	3.458665	0.072968	21.535080	0.159718	9.573140
932.260217	62.011131	3.453109	0.072973	21.500490	0.159728	9.557764
932.300220	62.011131	3.447417	0.072977	21.465045	0.159738	9.542007
932.320222	62.011131	3.453694	0.072972	21.504131	0.159727	9.559382
932.340225	62.011131	3.456353	0.072970	21.520685	0.159722	9.566741
932.340225	62.011131	3.456574	0.072970	21.522062	0.159722	9.567354
932.360227	62.011131	3.448244	0.072976	21.470195	0.159736	9.544297
932.380229	62.011131	3.450939	0.072974	21.486979	0.159732	9.551758
932.400230	62.011050	3.452873	0.072973	21.499020	0.159728	9.557110
932.420233	62.011131	3.451179	0.072974	21.488469	0.159731	9.552420
932.440235	62.011131	3.450820	0.072974	21.486235	0.159732	9.551427
932.460237	62.011131	3.447681	0.072977	21.466693	0.159737	9.542740
932.480238	62.011131	3.447540	0.072977	21.465815	0.159737	9.542349
932.520243	62.011131	3.453300	0.072972	21.501681	0.159727	9.558293
932.540245	62.011131	3.450867	0.072974	21.486530	0.159732	9.551558
932.560246	62.011131	3.447221	0.072977	21.463830	0.159738	9.541467
932.560246	62.011131	3.451237	0.072974	21.488835	0.159731	9.552583
932.580249	62.011131	3.447154	0.072977	21.463411	0.159738	9.541281
932.600251	62.011131	3.444225	0.072980	21.445175	0.159743	9.533175
932.620253	62.011131	3.447271	0.072977	21.464139	0.159738	9.541605
932.640254	62.011131	3.452188	0.072973	21.494754	0.159729	9.555214
932.660256	62.011131	3.441066	0.072982	21.425505	0.159749	9.524431
932.680259	62.011131	3.444401	0.072980	21.446271	0.159743	9.533661
932.720263	62.011131	3.448128	0.072977	21.469478	0.159736	9.543978
932.720263	62.011131	3.447588	0.072977	21.466116	0.159737	9.542483
932.760267	62.011131	3.446631	0.072978	21.460156	0.159739	9.539834
932.760267	62.011131	3.453778	0.072972	21.504656	0.159727	9.559616
932.780269	62.011131	3.443778	0.072980	21.442391	0.159744	9.531937
932.800271	62.011131	3.449391	0.072976	21.477337	0.159734	9.547472
932.820272	62.011131	3.454251	0.072972	21.507599	0.159726	9.560924
932.840275	62.011131	3.446878	0.072978	21.461692	0.159739	9.540517
932.860277	62.011131	3.444825	0.072979	21.448910	0.159742	9.534835
932.880279	62.011131	3.451235	0.072974	21.488819	0.159731	9.552576
932.900280	62.011131	3.453956	0.072972	21.505760	0.159726	9.560106
932.940285	62.011131	3.453286	0.072972	21.501590	0.159727	9.558253
932.960287	62.011050	3.455151	0.072971	21.513206	0.159724	9.563417
932.980289	62.011131	3.450741	0.072974	21.485745	0.159732	9.551209
932.980289	62.011131	3.451222	0.072974	21.488740	0.159731	9.552540
933.000290	62.011131	3.448562	0.072976	21.472180	0.159736	9.545179
933.020293	62.011131	3.452811	0.072973	21.498636	0.159728	9.556940
933.040295	62.011131	3.452608	0.072973	21.497371	0.159729	9.556378
933.060297	62.011131	3.449689	0.072975	21.479193	0.159734	9.548297
933.080298	62.011131	3.446369	0.072978	21.458522	0.159739	9.539107
933.100301	62.011050	3.445732	0.072978	21.454557	0.159740	9.537345
933.120303	62.011131	3.443717	0.072980	21.442008	0.159744	9.531767
933.140305	62.011131	3.446794	0.072978	21.461166	0.159739	9.540283
933.180309	62.011131	3.444624	0.072979	21.447659	0.159743	9.534278
933.200311	62.011131	3.449037	0.072976	21.475134	0.159735	9.546492
933.200311	62.011131	3.450329	0.072975	21.483182	0.159733	9.550070
933.220313	62.011131	3.454696	0.072971	21.510373	0.159725	9.562157
933.240314	62.011131	3.457025	0.072969	21.524874	0.159721	9.568603
933.260316	62.011131	3.448797	0.072976	21.473639	0.159735	9.545828
933.280319	62.011131	3.445352	0.072979	21.452192	0.159741	9.536294
933.300321	62.011131	3.449962	0.072975	21.480894	0.159733	9.549053
933.340324	62.011131	3.442232	0.072981	21.432763	0.159747	9.527657
933.360327	62.011050	3.451796	0.072973	21.492315	0.159730	9.554130
933.380329	62.011131	3.449031	0.072976	21.475095	0.159735	9.546475
933.400331	62.011131	3.451465	0.072974	21.490254	0.159731	9.553213
933.400331	62.011131	3.448658	0.072976	21.472776	0.159735	9.545444
933.420332	62.011131	3.447023	0.072977	21.462592	0.159738	9.540917
933.440335	62.011131	3.446019	0.072978	21.456345	0.159740	9.538140
933.460337	62.011131	3.447894	0.072977	21.468016	0.159737	9.543328
933.480339	62.011131	3.441197	0.072982	21.426319	0.159749	9.524792
933.500340	62.011131	3.446807	0.072978	21.461251	0.159739	9.540321
933.540345	62.011131	3.445482	0.072979	21.453002	0.159741	9.536654
933.540345	62.011131	3.445109	0.072979	21.450678	0.159742	9.535621
933.580348	62.011131	3.443935	0.072980	21.443369	0.159744	9.532371
933.600350	62.011050	3.437977	0.072985	21.406268	0.159754	9.515879
933.620353	62.011131	3.435487	0.072987	21.390767	0.159759	9.508988
933.620353	62.011131	3.436049	0.072986	21.394266	0.159758	9.510543
933.640355	62.011131	3.441123	0.072982	21.425861	0.159749	9.524589
933.660357	62.011131	3.436993	0.072986	21.400147	0.159756	9.513158
933.680358	62.011050	3.434680	0.072988	21.385744	0.159760	9.506755
933.700361	62.011131	3.431619	0.072990	21.366682	0.159765	9.498281
933.720363	62.011131	3.436378	0.072986	21.396317	0.159757	9.511455
933.740365	62.011131	3.435167	0.072987	21.388772	0.159759	9.508101
933.760366	62.011050	3.438534	0.072984	21.409739	0.159753	9.517422
933.800371	62.011131	3.435351	0.072987	21.389919	0.159759	9.508611
933.820373	62.011131	3.442614	0.072981	21.435142	0.159746	9.528714
933.840374	62.011131	3.430802	0.072991	21.361598	0.159767	9.496021
933.840374	62.011131	3.437718	0.072985	21.404658	0.159755	9.515163
933.860376	62.011131	3.434800	0.072988	21.386491	0.159760	9.507087
933.880379	62.011131	3.435840	0.072987	21.392966	0.159758	9.509965
933.900381	62.011131	3.436883	0.072986	21.399460	0.159756	9.512852
933.920382	62.011131	3.438490	0.072984	21.409463	0.159753	9.517299
933.940384	62.011050	3.428870	0.072992	21.349566	0.159770	9.490673
933.960387	62.011131	3.431117	0.072991	21.363558	0.159766	9.496893
934.000391	62.011131	3.435369	0.072987	21.390031	0.159759	9.508661
934.020392	62.011131	3.428973	0.072992	21.350209	0.159770	9.490959
934.040395	62.011131	3.432253	0.072990	21.370629	0.159764	9.500036
934.040395	62.011131	3.432471	0.072989	21.371990	0.159764	9.500641
934.060397	62.011131	3.431084	0.072991	21.363350	0.159766	9.496800
934.080399	62.011131	3.430780	0.072991	21.361458	0.159767	9.495959
934.100400	62.011131	3.434567	0.072988	21.385038	0.159760	9.506441
934.120403	62.011131	3.436567	0.072986	21.397491	0.159757	9.511977
934.140405	62.011131	3.434062	0.072988	21.381892	0.159761	9.505043
934.180408	62.011131	3.431799	0.072990	21.367804	0.159765	9.498780
934.180408	62.011131	3.431092	0.072991	21.363399	0.159766	9.496822
934.220413	62.011131	3.433439	0.072989	21.378013	0.159762	9.503318
934.220413	62.011131	3.432878	0.072989	21.374522	0.159763	9.501767
934.260417	62.011131	3.425916	0.072995	21.331174	0.159775	9.482497
934.260417	62.011131	3.431970	0.072990	21.368866	0.159765	9.499252
934.280418	62.011131	3.435155	0.072987	21.388701	0.159759	9.508069
934.300421	62.011131	3.433091	0.072989	21.375847	0.159763	9.502356
934.320423	62.011131	3.420674	0.072999	21.298536	0.159784	9.467988
934.340425	62.011050	3.431150	0.072990	21.363761	0.159766	9.496983
934.360426	62.011131	3.432131	0.072990	21.369871	0.159764	9.499699
934.400431	62.011131	3.424677	0.072996	21.323460	0.159777	9.479067
934.400431	62.011131	3.429527	0.072992	21.353659	0.159769	9.492492
934.440434	62.011131	3.422616	0.072997	21.310626	0.159781	9.473362
934.460437	62.011131	3.421331	0.072999	21.302626	0.159783	9.469806
934.480439	62.011131	3.429423	0.072992	21.353010	0.159769	9.492204
934.480439	62.011131	3.433246	0.072989	21.376814	0.159762	9.502785
934.500441	62.011131	3.430871	0.072991	21.362028	0.159767	9.496212
934.520442	62.011131	3.424672	0.072996	21.323427	0.159777	9.479053
934.540444	62.011131	3.429747	0.072992	21.355025	0.159769	9.493099
934.560447	62.011131	3.434619	0.072988	21.385361	0.159760	9.506585
934.580449	62.011131	3.434279	0.072988	21.383247	0.159761	9.505645
934.600451	62.011131	3.426547	0.072994	21.335100	0.159774	9.484242
934.640455	62.011131	3.437614	0.072985	21.404012	0.159755	9.514876
934.660457	62.011050	3.431439	0.072990	21.365562	0.159765	9.497783
934.680459	62.011131	3.434645	0.072988	21.385522	0.159760	9.506656
934.680459	62.011131	3.435853	0.072987	21.393045	0.159758	9.510001
934.700460	62.011131	3.431829	0.072990	21.367993	0.159765	9.498864
934.720463	62.011131	3.432613	0.072989	21.372871	0.159764	9.501033
934.740465	62.011131	3.429390	0.072992	21.352802	0.159769	9.492111
934.760467	62.011131	3.423022	0.072997	21.313152	0.159780	9.474485
934.780468	62.011131	3.430032	0.072991	21.356801	0.159768	9.493889
934.800471	62.011131	3.427360	0.072994	21.340162	0.159773	9.486492
934.820473	62.011131	3.424302	0.072996	21.321124	0.159778	9.478029
934.860476	62.011131	3.430527	0.072991	21.359887	0.159767	9.495261
934.880478	62.011050	3.428223	0.072993	21.345536	0.159771	9.488881
934.900481	62.011131	3.429888	0.072992	21.355906	0.159768	9.493491
934.900481	62.011131	3.430356	0.072991	21.358816	0.159768	9.494785
934.920483	62.011131	3.431112	0.072991	21.363528	0.159766	9.496879
934.940485	62.011131	3.431814	0.072990	21.367900	0.159765	9.498823
934.960486	62.011131	3.429720	0.072992	21.354860	0.159769	9.493026
934.980489	62.011131	3.420850	0.072999	21.299631	0.159784	9.468475
935.000491	62.011131	3.422155	0.072998	21.307754	0.159782	9.472086
935.020493	62.011050	3.426969	0.072994	21.337728	0.159773	9.485410
935.060497	62.011131	3.428213	0.072993	21.345479	0.159771	9.488856
935.080499	62.011131	3.427912	0.072993	21.343601	0.159772	9.488021
935.100501	62.011131	3.435001	0.072987	21.387740	0.159759	9.507642
935.120502	62.011131	3.433728	0.072988	21.379817	0.159762	9.504120
935.120502	62.011131	3.430792	0.072991	21.361535	0.159767	9.495993
935.140504	62.011050	3.425443	0.072995	21.328231	0.159776	9.481189
935.160507	62.011131	3.431085	0.072991	21.363355	0.159766	9.496803
935.180509	62.011131	3.432985	0.072989	21.375188	0.159763	9.502062
935.200511	62.011131	3.428118	0.072993	21.344887	0.159771	9.488593
935.220512	62.011131	3.426668	0.072994	21.335856	0.159774	9.484578
935.260517	62.011131	3.433958	0.072988	21.381246	0.159761	9.504756
935.280519	62.011131	3.431559	0.072990	21.366307	0.159765	9.498114
935.300520	62.011131	3.431294	0.072990	21.364661	0.159766	9.497383
935.320523	62.011131	3.434969	0.072987	21.387543	0.159759	9.507555
935.320523	62.011131	3.436537	0.072986	21.397302	0.159757	9.511893
935.340525	62.011131	3.433255	0.072989	21.376868	0.159762	9.502810
935.360527	62.011050	3.431492	0.072990	21.365890	0.159765	9.497929
935.380528	62.011131	3.437328	0.072985	21.402230	0.159755	9.514084
935.400531	62.011131	3.428980	0.072992	21.350253	0.159770	9.490978
935.420533	62.011050	3.435873	0.072987	21.393168	0.159758	9.510055
935.460536	62.011131	3.435023	0.072987	21.387877	0.159759	9.507703
935.460536	62.011131	3.434749	0.072988	21.386171	0.159760	9.506945
935.500541	62.011131	3.422845	0.072997	21.312052	0.159781	9.473996
935.520543	62.011131	3.433449	0.072989	21.378076	0.159762	9.503346
935.540545	62.011131	3.432013	0.072990	21.369135	0.159765	9.499372
935.540545	62.011131	3.428462	0.072993	21.347025	0.159771	9.489543
935.560546	62.011131	3.423860	0.072996	21.318373	0.159779	9.476806
935.580549	62.011131	3.431243	0.072990	21.364344	0.159766	9.497242
935.600551	62.011131	3.430183	0.072991	21.357741	0.159768	9.494306
935.620553	62.011131	3.428098	0.072993	21.344761	0.159771	9.488537
935.640554	62.011131	3.432991	0.072989	21.375223	0.159763	9.502078
935.660557	62.011131	3.434518	0.072988	21.384731	0.159760	9.506305
935.700561	62.011131	3.428224	0.072993	21.345542	0.159771	9.488884
935.720562	62.011131	3.423916	0.072996	21.318724	0.159779	9.476962
935.740565	62.011131	3.430215	0.072991	21.357943	0.159768	9.494397
935.760567	62.011131	3.422704	0.072997	21.311173	0.159781	9.473606
935.760567	62.011131	3.427432	0.072994	21.340611	0.159773	9.486692
935.780569	62.011131	3.426975	0.072994	21.337769	0.159773	9.485429
935.800570	62.011131	3.425833	0.072995	21.330654	0.159775	9.482266
935.820572	62.011131	3.427710	0.072993	21.342344	0.159772	9.487462
935.840575	62.011131	3.424333	0.072996	21.321316	0.159778	9.478114
935.880579	62.011131	3.426040	0.072995	21.331944	0.159775	9.482839
935.880579	62.011131	3.433133	0.072989	21.376113	0.159763	9.502474
935.900580	62.011131	3.427343	0.072994	21.340061	0.159773	9.486447
935.940585	62.011131	3.429557	0.072992	21.353845	0.159769	9.492575
935.960587	62.011131	3.431401	0.072990	21.365324	0.159766	9.497678
935.960587	62.011131	3.424297	0.072996	21.321092	0.159778	9.478015
935.980588	62.011131	3.430348	0.072991	21.358767	0.159768	9.494763
936.000591	62.011131	3.425274	0.072995	21.327177	0.159776	9.480720
936.020593	62.011131	3.430018	0.072991	21.356714	0.159768	9.493850
936.040595	62.011131	3.430912	0.072991	21.362280	0.159767	9.496324
936.060596	62.011131	3.423708	0.072997	21.317426	0.159779	9.476385
936.080599	62.011131	3.424819	0.072996	21.324341	0.159777	9.479459
936.100601	62.011131	3.426916	0.072994	21.337400	0.159774	9.485264
936.140604	62.011131	3.421972	0.072998	21.306618	0.159782	9.471580
936.160606	62.011131	3.429494	0.072992	21.353453	0.159769	9.492401
936.180609	62.011131	3.430094	0.072991	21.357187	0.159768	9.494061
936.180609	62.011131	3.424635	0.072996	21.323197	0.159778	9.478951
936.200611	62.011131	3.426539	0.072994	21.335054	0.159774	9.484221
936.220613	62.011131	3.432157	0.072990	21.370033	0.159764	9.499771
936.240614	62.011131	3.425852	0.072995	21.330775	0.159775	9.482319
936.260617	62.011050	3.434207	0.072988	21.382798	0.159761	9.505446
936.280619	62.011131	3.430248	0.072991	21.358146	0.159768	9.494487
936.300621	62.011131	3.434841	0.072987	21.386746	0.159760	9.507200
936.340625	62.011131	3.438464	0.072985	21.409301	0.159753	9.517227
936.360627	62.011131	3.425624	0.072995	21.329357	0.159776	9.481689
936.380629	62.011131	3.432375	0.072990	21.371388	0.159764	9.500373
936.400630	62.011131	3.433787	0.072988	21.380181	0.159762	9.504282
936.400630	62.011131	3.428729	0.072992	21.348690	0.159770	9.490283
936.420632	62.011131	3.433333	0.072989	21.377353	0.159762	9.503025
936.440635	62.011131	3.431609	0.072990	21.366621	0.159765	9.498254
936.460637	62.011131	3.424841	0.072996	21.324478	0.159777	9.479520
936.480639	62.011131	3.422297	0.072998	21.308641	0.159782	9.472480
936.500640	62.011131	3.428818	0.072992	21.349243	0.159770	9.490529
936.540645	62.011131	3.432209	0.072990	21.370356	0.159764	9.499914
936.540645	62.011131	3.425017	0.072996	21.325579	0.159777	9.480009
936.580648	62.011050	3.432809	0.072989	21.374090	0.159763	9.501574
936.600651	62.011131	3.424291	0.072996	21.321053	0.159778	9.477998
936.600651	62.011131	3.433001	0.072989	21.375289	0.159763	9.502107
936.620653	62.011131	3.431633	0.072990	21.366769	0.159765	9.498320
936.640655	62.011131	3.434205	0.072988	21.382782	0.159761	9.505438
936.660656	62.011131	3.436338	0.072986	21.396068	0.159757	9.511344
936.680659	62.011131	3.423079	0.072997	21.313511	0.159780	9.474645
936.700661	62.011131	3.417435	0.073002	21.278365	0.159790	9.459021
936.740664	62.011131	3.425365	0.072995	21.327741	0.159776	9.480971
936.760666	62.011131	3.426768	0.072994	21.336480	0.159774	9.484855
936.780669	62.011131	3.425439	0.072995	21.328201	0.159776	9.481175
936.800671	62.011131	3.426294	0.072994	21.333529	0.159775	9.483543
936.820673	62.011131	3.423642	0.072997	21.317015	0.159779	9.476203
936.820673	62.011131	3.423216	0.072997	21.314360	0.159780	9.475022
936.840674	62.011131	3.425051	0.072996	21.325787	0.159777	9.480102
936.860677	62.011050	3.425772	0.072995	21.330276	0.159775	9.482098
936.880679	62.011131	3.418002	0.073001	21.281897	0.159789	9.460591
936.900681	62.011050	3.421199	0.072999	21.301805	0.159783	9.469441
936.920682	62.011131	3.425719	0.072995	21.329945	0.159776	9.481950
936.960687	62.011131	3.426852	0.072994	21.337000	0.159774	9.485087
936.960687	62.011131	3.424231	0.072996	21.320681	0.159778	9.477832
937.000690	62.011131	3.428311	0.072993	21.346086	0.159771	9.489126
937.020693	62.011131	3.428903	0.072992	21.349774	0.159770	9.490765
937.040695	62.011131	3.430151	0.072991	21.357543	0.159768	9.494219
937.040695	62.011131	3.431837	0.072990	21.368042	0.159765	9.498886
937.060697	62.011131	3.428090	0.072993	21.344709	0.159771	9.488514
937.080698	62.011131	3.430140	0.072991	21.357475	0.159768	9.494188
937.100700	62.011131	3.428018	0.072993	21.344263	0.159772	9.488315
937.120703	62.011131	3.434111	0.072988	21.382201	0.159761	9.505180
937.160707	62.011131	3.432057	0.072990	21.369408	0.159765	9.499493
937.160707	62.011131	3.430672	0.072991	21.360788	0.159767	9.495661
937.180708	62.011131	3.432028	0.072990	21.369230	0.159765	9.499414
937.220713	62.011131	3.422382	0.072998	21.309169	0.159781	9.472715
937.240715	62.011131	3.430927	0.072991	21.362375	0.159767	9.496367
937.240715	62.011131	3.425937	0.072995	21.331306	0.159775	9.482555
937.260716	62.011131	3.425198	0.072995	21.326704	0.159777	9.480510
937.280719	62.011131	3.422209	0.072998	21.308091	0.159782	9.472235
937.300721	62.011131	3.425924	0.072995	21.331226	0.159775	9.482520
937.320723	62.011131	3.422851	0.072997	21.312090	0.159781	9.474013
937.340724	62.011131	3.427015	0.072994	21.338016	0.159773	9.485538
937.380729	62.011131	3.426123	0.072995	21.332461	0.159775	9.483069
937.400731	62.011131	3.432096	0.072990	21.369652	0.159764	9.499602
937.420732	62.011131	3.425707	0.072995	21.329874	0.159776	9.481919
937.420732	62.011131	3.424832	0.072996	21.324423	0.159777	9.479496
937.460737	62.011131	3.428279	0.072993	21.345889	0.159771	9.489038
937.460737	62.011131	3.422877	0.072997	21.312249	0.159781	9.474084
937.480739	62.011131	3.433940	0.072988	21.381134	0.159761	9.504706
937.500741	62.011131	3.429555	0.072992	21.353831	0.159769	9.492569
937.520742	62.011131	3.426861	0.072994	21.337058	0.159774	9.485112
937.540745	62.011131	3.431335	0.072990	21.364916	0.159766	9.497496
937.560747	62.011131	3.429390	0.072992	21.352805	0.159769	9.492112
937.580749	62.011131	3.439309	0.072984	21.414566	0.159752	9.519567
937.620753	62.011131	3.434781	0.072988	21.386371	0.159760	9.507034
937.620753	62.011131	3.429733	0.072992	21.354940	0.159769	9.493061
937.660757	62.011050	3.428530	0.072993	21.347450	0.159770	9.489732
937.680758	62.011131	3.434427	0.072988	21.384167	0.159760	9.506054
937.680758	62.011131	3.434023	0.072988	21.381648	0.159761	9.504934
937.700760	62.011131	3.436160	0.072986	21.394959	0.159757	9.510851
937.720763	62.011131	3.428310	0.072993	21.346081	0.159771	9.489123
937.740765	62.011131	3.442749	0.072981	21.435985	0.159746	9.529089
937.760767	62.011131	3.429253	0.072992	21.351953	0.159769	9.491734
937.780768	62.011131	3.427949	0.072993	21.343833	0.159772	9.488124
937.800771	62.011131	3.434608	0.072988	21.385295	0.159760	9.506555
937.820773	62.011131	3.430575	0.072991	21.360185	0.159767	9.495393
937.860776	62.011131	3.428465	0.072993	21.347047	0.159771	9.489553
937.880779	62.011131	3.432789	0.072989	21.373967	0.159763	9.501520
937.880779	62.011131	3.429920	0.072992	21.356103	0.159768	9.493579
937.900781	62.011131	3.436371	0.072986	21.396273	0.159757	9.511436
937.920783	62.011050	3.435624	0.072987	21.391619	0.159758	9.509367
937.940784	62.011131	3.430196	0.072991	21.357823	0.159768	9.494343
937.960787	62.011050	3.433835	0.072988	21.380479	0.159761	9.504415
937.980789	62.011131	3.436916	0.072986	21.399665	0.159756	9.512943
938.020792	62.011131	3.425151	0.072995	21.326411	0.159777	9.480379
938.020792	62.011131	3.429437	0.072992	21.353095	0.159769	9.492241
938.060797	62.011131	3.423494	0.072997	21.316095	0.159780	9.475794
938.080799	62.011131	3.417541	0.073002	21.279030	0.159790	9.459317
938.100801	62.011131	3.424249	0.072996	21.320796	0.159778	9.477883
938.100801	62.011131	3.425482	0.072995	21.328472	0.159776	9.481296
938.120802	62.011131	3.423721	0.072997	21.317508	0.159779	9.476422
938.140805	62.011131	3.427764	0.072993	21.342681	0.159772	9.487612
938.160807	62.011131	3.426128	0.072995	21.332497	0.159775	9.483085
938.180809	62.011131	3.422987	0.072997	21.312939	0.159780	9.474391
938.200810	62.011131	3.420386	0.072999	21.296743	0.159785	9.467191
938.220813	62.011131	3.430101	0.072991	21.357234	0.159768	9.494081
938.240815	62.011131	3.427236	0.072994	21.339390	0.159773	9.486149
938.280818	62.011131	3.428193	0.072993	21.345353	0.159771	9.488800
938.300821	62.011131	3.428145	0.072993	21.345052	0.159771	9.488666
938.320823	62.011131	3.428946	0.072992	21.350037	0.159770	9.490882
938.320823	62.011131	3.429683	0.072992	21.354628	0.159769	9.492923
938.340825	62.011131	3.424857	0.072996	21.324579	0.159777	9.479565
938.360826	62.011131	3.426057	0.072995	21.332053	0.159775	9.482888
938.380828	62.011131	3.420585	0.072999	21.297983	0.159785	9.467742
938.400831	62.011131	3.425985	0.072995	21.331601	0.159775	9.482687
938.420833	62.011131	3.428672	0.072993	21.348334	0.159770	9.490125
938.460836	62.011050	3.424451	0.072996	21.322053	0.159778	9.478442
938.480839	62.011131	3.435803	0.072987	21.392733	0.159758	9.509862
938.500841	62.011131	3.422518	0.072998	21.310015	0.159781	9.473091
938.520843	62.011131	3.423762	0.072997	21.317760	0.159779	9.476534
938.520843	62.011131	3.423078	0.072997	21.313506	0.159780	9.474642
938.540844	62.011131	3.421485	0.072998	21.303584	0.159783	9.470232
938.560847	62.011131	3.431796	0.072990	21.367785	0.159765	9.498772
938.580849	62.011131	3.430386	0.072991	21.359005	0.159767	9.494869
938.600851	62.011131	3.422838	0.072997	21.312008	0.159781	9.473977
938.620852	62.011131	3.423165	0.072997	21.314045	0.159780	9.474882
938.640854	62.011131	3.422505	0.072998	21.309936	0.159781	9.473055
938.660857	62.011131	3.424888	0.072996	21.324774	0.159777	9.479652
938.700860	62.011131	3.424500	0.072996	21.322356	0.159778	9.478577
938.720862	62.011131	3.422399	0.072998	21.309276	0.159781	9.472762
938.740865	62.011131	3.424831	0.072996	21.324418	0.159777	9.479493
938.740865	62.011131	3.420576	0.072999	21.297926	0.159785	9.467717
938.760867	62.011131	3.428371	0.072993	21.346461	0.159771	9.489292
938.780869	62.011050	3.426383	0.072994	21.334079	0.159774	9.483788
938.800870	62.011131	3.425278	0.072995	21.327199	0.159776	9.480730
938.820873	62.011131	3.422004	0.072998	21.306818	0.159782	9.471669
938.840875	62.011131	3.428000	0.072993	21.344151	0.159772	9.488265
938.860877	62.011131	3.430716	0.072991	21.361059	0.159767	9.495781
938.900881	62.011131	3.419408	0.073000	21.290654	0.159787	9.464484
938.920883	62.011131	3.422281	0.072998	21.308540	0.159782	9.472435
938.940885	62.011131	3.422305	0.072998	21.308687	0.159782	9.472501
938.960886	62.011131	3.421758	0.072998	21.305282	0.159783	9.470987
938.960886	62.011131	3.425870	0.072995	21.330890	0.159775	9.482370
938.980888	62.011131	3.434801	0.072988	21.386497	0.159760	9.507090
939.000891	62.011131	3.429570	0.072992	21.353927	0.159769	9.492611
939.020893	62.011131	3.429859	0.072992	21.355726	0.159768	9.493411
939.040895	62.011131	3.426214	0.072995	21.333031	0.159775	9.483322
939.060896	62.011131	3.427604	0.072993	21.341684	0.159772	9.487169
939.100901	62.011131	3.423741	0.072997	21.317634	0.159779	9.476478
939.120903	62.011131	3.424335	0.072996	21.321333	0.159778	9.478122
939.140904	62.011131	3.430294	0.072991	21.358436	0.159768	9.494616
939.160907	62.011131	3.419365	0.073000	21.290383	0.159787	9.464364
939.160907	62.011131	3.419395	0.073000	21.290570	0.159787	9.464447
939.180909	62.011131	3.423422	0.072997	21.315644	0.159780	9.475593
939.200911	62.011131	3.421931	0.072998	21.306360	0.159782	9.471466
939.220912	62.011131	3.430767	0.072991	21.361379	0.159767	9.495924
939.240915	62.011131	3.437469	0.072985	21.403106	0.159755	9.514473
939.260917	62.011131	3.429408	0.072992	21.352914	0.159769	9.492161
939.300920	62.011131	3.428989	0.072992	21.350311	0.159770	9.491004
939.300920	62.011131	3.426618	0.072994	21.335544	0.159774	9.484439
939.340925	62.011131	3.424159	0.072996	21.320235	0.159778	9.477634
939.360927	62.011131	3.425772	0.072995	21.330276	0.159776	9.482098
939.380929	62.011131	3.425347	0.072995	21.327629	0.159776	9.480921
939.380929	62.011131	3.424721	0.072996	21.323733	0.159777	9.479189
939.400930	62.011131	3.429949	0.072991	21.356287	0.159768	9.493660
939.420933	62.011131	3.424005	0.072996	21.319277	0.159779	9.477208
939.440935	62.011131	3.426402	0.072994	21.334202	0.159774	9.483843
939.460937	62.011131	3.424837	0.072996	21.324453	0.159777	9.479509
939.480938	62.011131	3.427938	0.072993	21.343762	0.159772	9.488093
939.520943	62.011131	3.422828	0.072997	21.311948	0.159781	9.473950
939.520943	62.011131	3.432419	0.072989	21.371661	0.159764	9.500495
939.560946	62.011131	3.426336	0.072994	21.333792	0.159775	9.483660
939.580949	62.011131	3.426901	0.072994	21.337307	0.159774	9.485223
939.600951	62.011131	3.430714	0.072991	21.361050	0.159767	9.495778
939.600951	62.011131	3.431038	0.072991	21.363062	0.159766	9.496672
939.620953	62.011131	3.421990	0.072998	21.306730	0.159782	9.471630
939.640954	62.011131	3.424926	0.072996	21.325009	0.159777	9.479756
939.660956	62.011131	3.423936	0.072996	21.318844	0.159779	9.477016
939.680959	62.011131	3.413970	0.073005	21.256795	0.159796	9.449433
939.700961	62.011131	3.420840	0.072999	21.299571	0.159784	9.468448
939.740964	62.011131	3.416810	0.073002	21.274478	0.159791	9.457293
939.740964	62.011131	3.422088	0.072998	21.307338	0.159782	9.471901
939.780969	62.011131	3.418277	0.073001	21.283608	0.159789	9.461352
939.800971	62.011131	3.415538	0.073003	21.266555	0.159793	9.453771
939.800971	62.011131	3.417327	0.073002	21.277697	0.159790	9.458724
939.820972	62.011131	3.421598	0.072998	21.304291	0.159783	9.470546
939.840975	62.011131	3.415711	0.073003	21.267636	0.159793	9.454252
939.860977	62.011131	3.413574	0.073005	21.254326	0.159797	9.448335
939.880979	62.011131	3.411574	0.073007	21.241875	0.159800	9.442800
939.900980	62.011131	3.422808	0.072997	21.311819	0.159781	9.473893
939.920982	62.011131	3.417577	0.073002	21.279249	0.159790	9.459414
939.940985	62.011131	3.413049	0.073005	21.251060	0.159798	9.446883
939.980989	62.011131	3.409251	0.073008	21.227409	0.159804	9.436369
940.000990	62.011131	3.415374	0.073003	21.265537	0.159794	9.453318
940.020993	62.011131	3.420079	0.073000	21.294829	0.159785	9.466340
940.020993	62.011131	3.417015	0.073002	21.275753	0.159791	9.457860
940.040995	62.011131	3.418431	0.073001	21.284569	0.159788	9.461779
940.060997	62.011131	3.414726	0.073004	21.261499	0.159795	9.451523
940.080998	62.011131	3.416415	0.073003	21.272019	0.159792	9.456200
940.101001	62.011131	3.413018	0.073005	21.250863	0.159798	9.446795
940.121003	62.011131	3.420750	0.072999	21.299007	0.159784	9.468197
940.160007	62.011131	3.416705	0.073002	21.273821	0.159791	9.457001
940.180008	62.011131	3.421105	0.072999	21.301216	0.159784	9.469179
940.200010	62.011131	3.420282	0.072999	21.296094	0.159785	9.466902
940.220013	62.011131	3.416693	0.073002	21.273749	0.159791	9.456969
940.240015	62.011131	3.420589	0.072999	21.298005	0.159785	9.467752
940.240015	62.011131	3.421385	0.072999	21.302960	0.159783	9.469955
940.260016	62.011131	3.422831	0.072997	21.311967	0.159781	9.473958
940.280018	62.011131	3.420241	0.072999	21.295837	0.159785	9.466788
940.300021	62.011131	3.414543	0.073004	21.260360	0.159795	9.451017
940.320023	62.011131	3.417227	0.073002	21.277073	0.159790	9.458447
940.340024	62.011131	3.413185	0.073005	21.251906	0.159798	9.447259
940.360026	62.011131	3.423390	0.072997	21.315444	0.159780	9.475504
940.400031	62.011131	3.417778	0.073001	21.280501	0.159790	9.459970
940.420033	62.011131	3.415581	0.073003	21.266823	0.159793	9.453890
940.440034	62.011131	3.424708	0.072996	21.323651	0.159777	9.479153
940.440034	62.011131	3.421194	0.072999	21.301772	0.159784	9.469426
940.460036	62.011131	3.417878	0.073001	21.281127	0.159789	9.460249
940.480039	62.011131	3.422124	0.072998	21.307565	0.159782	9.472002
940.500041	62.011131	3.418972	0.073000	21.287936	0.159787	9.463276
940.520042	62.011131	3.414418	0.073004	21.259582	0.159795	9.450671
940.560047	62.011050	3.417304	0.073002	21.277549	0.159790	9.458659
940.580049	62.011131	3.412924	0.073005	21.250280	0.159798	9.446536
940.600050	62.011131	3.417448	0.073002	21.278450	0.159790	9.459059
940.620052	62.011131	3.413647	0.073005	21.254780	0.159797	9.448537
940.640055	62.011131	3.420629	0.072999	21.298257	0.159785	9.467864
940.660057	62.011131	3.418633	0.073001	21.285828	0.159788	9.462339
940.660057	62.011131	3.417356	0.073002	21.277878	0.159790	9.458805
940.680058	62.011131	3.420435	0.072999	21.297047	0.159785	9.467326
940.700060	62.011131	3.424284	0.072996	21.321015	0.159778	9.477981
940.720063	62.011131	3.420697	0.072999	21.298676	0.159784	9.468050
940.760067	62.011131	3.413129	0.073005	21.251555	0.159798	9.447103
940.760067	62.011131	3.424553	0.072996	21.322688	0.159778	9.478724
940.800070	62.011131	3.418254	0.073001	21.283465	0.159789	9.461288
940.820073	62.011131	3.417273	0.073002	21.277358	0.159790	9.458573
940.840075	62.011131	3.415758	0.073003	21.267927	0.159793	9.454381
940.860076	62.011131	3.414165	0.073004	21.258008	0.159796	9.449972
940.880078	62.011131	3.418580	0.073001	21.285499	0.159788	9.462193
940.880078	62.011131	3.420114	0.073000	21.295048	0.159785	9.466438
940.900081	62.011131	3.418531	0.073001	21.285190	0.159788	9.462055
940.920083	62.011131	3.414384	0.073004	21.259369	0.159795	9.450577
940.940084	62.011131	3.417976	0.073001	21.281735	0.159789	9.460519
940.960086	62.011131	3.417614	0.073002	21.279479	0.159790	9.459517
940.980089	62.011131	3.418659	0.073001	21.285990	0.159788	9.462411
941.020092	62.011131	3.416889	0.073002	21.274968	0.159791	9.457511
941.040094	62.011131	3.414855	0.073004	21.262301	0.159795	9.451880
941.060096	62.011131	3.421707	0.072998	21.304964	0.159783	9.470845
941.080099	62.011131	3.417239	0.073002	21.277150	0.159790	9.458481
941.080099	62.011131	3.417201	0.073002	21.276909	0.159791	9.458374
941.100101	62.011131	3.413440	0.073005	21.253491	0.159797	9.447964
941.120102	62.011050	3.421703	0.072998	21.304945	0.159782	9.470837
941.140104	62.011131	3.419962	0.073000	21.294104	0.159786	9.466018
941.160107	62.011050	3.417771	0.073001	21.280459	0.159789	9.459952
941.200110	62.011131	3.416600	0.073002	21.273166	0.159792	9.456710
941.200110	62.011131	3.413186	0.073005	21.251911	0.159798	9.447261
941.240115	62.011131	3.417563	0.073002	21.279165	0.159790	9.459377
941.260117	62.011131	3.418108	0.073001	21.282559	0.159789	9.460886
941.280118	62.011131	3.418275	0.073001	21.283600	0.159789	9.461348
941.300120	62.011131	3.416132	0.073003	21.270254	0.159792	9.455415
941.300120	62.011131	3.415340	0.073003	21.265326	0.159794	9.453225
941.320123	62.011131	3.409924	0.073008	21.231598	0.159803	9.438231
941.340125	62.011131	3.416282	0.073003	21.271190	0.159792	9.455831
941.360126	62.011131	3.411899	0.073006	21.243901	0.159800	9.443701
941.380128	62.011131	3.412592	0.073006	21.248215	0.159799	9.445619
941.400130	62.011131	3.416241	0.073003	21.270932	0.159792	9.455717
941.440135	62.011131	3.416889	0.073002	21.274968	0.159791	9.457511
941.460136	62.011131	3.416099	0.073003	21.270051	0.159792	9.455325
941.480138	62.011131	3.418909	0.073001	21.287544	0.159788	9.463102
941.500141	62.011131	3.417105	0.073002	21.276315	0.159791	9.458110
941.520143	62.011131	3.417580	0.073002	21.279269	0.159790	9.459423
941.520143	62.011131	3.417370	0.073002	21.277960	0.159790	9.458841
941.540144	62.011131	3.415923	0.073003	21.268950	0.159793	9.454836
941.560146	62.011050	3.418255	0.073001	21.283471	0.159788	9.461291
941.580149	62.011131	3.418187	0.073001	21.283052	0.159789	9.461105
941.600151	62.011131	3.413237	0.073005	21.252232	0.159797	9.447404
941.620152	62.011131	3.411990	0.073006	21.244462	0.159800	9.443950
941.660157	62.011050	3.415860	0.073003	21.268559	0.159793	9.454662
941.680159	62.011131	3.417069	0.073002	21.276090	0.159791	9.458010
941.700161	62.011131	3.415322	0.073003	21.265214	0.159794	9.453175
941.720162	62.011131	3.418808	0.073001	21.286915	0.159788	9.462822
941.720162	62.011131	3.417626	0.073002	21.279559	0.159790	9.459552
941.740164	62.011050	3.419837	0.073000	21.293326	0.159786	9.465672
941.760167	62.011131	3.418767	0.073001	21.286663	0.159788	9.462710
941.780169	62.011131	3.420720	0.072999	21.298821	0.159784	9.468115
941.800170	62.011131	3.413971	0.073005	21.256801	0.159796	9.449435
941.820172	62.011131	3.420373	0.072999	21.296661	0.159785	9.467154
941.840175	62.011131	3.412291	0.073006	21.246340	0.159799	9.444785
941.880178	62.011131	3.415820	0.073003	21.268310	0.159793	9.454551
941.900180	62.011131	3.412898	0.073005	21.250118	0.159798	9.446464
941.920183	62.011131	3.412580	0.073006	21.248136	0.159799	9.445583
941.940185	62.011131	3.410226	0.073008	21.233481	0.159803	9.439069
941.940185	62.011131	3.413069	0.073005	21.251183	0.159798	9.446938
941.960186	62.011131	3.418890	0.073001	21.287430	0.159788	9.463051
941.980188	62.011131	3.419819	0.073000	21.293214	0.159786	9.465622
942.000190	62.011131	3.416155	0.073003	21.270399	0.159792	9.455480
942.020193	62.011131	3.412350	0.073006	21.246704	0.159799	9.444947
942.040195	62.011131	3.411119	0.073007	21.239042	0.159801	9.441540
942.080198	62.011131	3.414275	0.073004	21.258692	0.159796	9.450276
942.100201	62.011131	3.413426	0.073005	21.253409	0.159797	9.447927
942.120203	62.011131	3.410798	0.073007	21.237046	0.159802	9.440653
942.140204	62.011131	3.417760	0.073001	21.280388	0.159790	9.459921
942.160206	62.011131	3.418168	0.073001	21.282932	0.159789	9.461051
942.160206	62.011131	3.421084	0.072999	21.301085	0.159784	9.469121
942.180209	62.011050	3.412997	0.073005	21.250734	0.159798	9.446738
942.200211	62.011131	3.426629	0.072994	21.335615	0.159774	9.484471
942.220212	62.011131	3.417613	0.073002	21.279477	0.159790	9.459515
942.260217	62.011131	3.412737	0.073006	21.249116	0.159798	9.446019
942.260217	62.011131	3.416407	0.073003	21.271967	0.159792	9.456177
942.300220	62.011131	3.415560	0.073003	21.266692	0.159793	9.453832
942.300220	62.011131	3.414237	0.073004	21.258457	0.159796	9.450171
942.340224	62.011131	3.417946	0.073001	21.281552	0.159789	9.460438
942.360227	62.011131	3.418538	0.073001	21.285234	0.159788	9.462075
942.360227	62.011131	3.414618	0.073004	21.260825	0.159795	9.451224
942.380229	62.011050	3.413813	0.073005	21.255812	0.159796	9.448996
942.400230	62.011131	3.413245	0.073005	21.252278	0.159797	9.447425
942.420232	62.011131	3.420320	0.072999	21.296330	0.159785	9.467007
942.440235	62.011131	3.417435	0.073002	21.278368	0.159790	9.459022
942.460237	62.011131	3.419254	0.073000	21.289694	0.159787	9.464057
942.480238	62.011131	3.419610	0.073000	21.291911	0.159786	9.465043
942.500240	62.011131	3.413172	0.073005	21.251826	0.159798	9.447224
942.540245	62.011131	3.413142	0.073005	21.251635	0.159798	9.447139
942.560246	62.011131	3.411016	0.073007	21.238398	0.159801	9.441254
942.580248	62.011131	3.413127	0.073005	21.251547	0.159798	9.447100
942.580248	62.011131	3.413629	0.073005	21.254668	0.159797	9.448487
942.600251	62.011131	3.420812	0.072999	21.299393	0.159784	9.468369
942.620253	62.011131	3.414447	0.073004	21.259766	0.159795	9.450753
942.640254	62.011050	3.416476	0.073002	21.272394	0.159792	9.456367
942.660256	62.011131	3.415160	0.073004	21.264201	0.159794	9.452725
942.700261	62.011131	3.413678	0.073005	21.254977	0.159797	9.448624
942.720263	62.011131	3.413731	0.073005	21.255303	0.159797	9.448769
942.740264	62.011131	3.412124	0.073006	21.245300	0.159799	9.444322
942.760266	62.011131	3.417380	0.073002	21.278026	0.159790	9.458870
942.780269	62.011131	3.416442	0.073003	21.272184	0.159792	9.456273
942.800271	62.011131	3.413710	0.073005	21.255175	0.159797	9.448712
942.800271	62.011131	3.418459	0.073001	21.284744	0.159788	9.461857
942.820272	62.011131	3.412789	0.073006	21.249439	0.159798	9.446163
942.840274	62.011131	3.415966	0.073003	21.269221	0.159793	9.454956
942.860277	62.011131	3.413987	0.073005	21.256899	0.159796	9.449479
942.900280	62.011131	3.416463	0.073003	21.272318	0.159792	9.456333
942.900280	62.011131	3.418226	0.073001	21.283293	0.159789	9.461212
942.920282	62.011131	3.418087	0.073001	21.282428	0.159789	9.460827
942.960287	62.011131	3.411833	0.073006	21.243488	0.159800	9.443517
942.980289	62.011131	3.414419	0.073004	21.259590	0.159795	9.450675
943.000290	62.011131	3.418122	0.073001	21.282647	0.159789	9.460925
943.000290	62.011131	3.420890	0.072999	21.299878	0.159784	9.468584
943.020292	62.011131	3.411309	0.073007	21.240227	0.159801	9.442067
943.040295	62.011131	3.417289	0.073002	21.277459	0.159790	9.458618
943.060297	62.011131	3.417153	0.073002	21.276613	0.159791	9.458242
943.080298	62.011131	3.417126	0.073002	21.276441	0.159791	9.458166
943.120303	62.011131	3.411600	0.073007	21.242039	0.159800	9.442873
943.120303	62.011131	3.414945	0.073004	21.262862	0.159794	9.452129
943.160306	62.011131	3.414853	0.073004	21.262290	0.159795	9.451875
943.180308	62.011131	3.407788	0.073010	21.218298	0.159807	9.432319
943.200311	62.011131	3.417857	0.073001	21.280996	0.159789	9.460191
943.220313	62.011131	3.411336	0.073007	21.240391	0.159801	9.442140
943.220313	62.011131	3.409332	0.073008	21.227913	0.159804	9.436593
943.240314	62.011131	3.410026	0.073008	21.232239	0.159803	9.438516
943.260316	62.011131	3.409807	0.073008	21.230872	0.159803	9.437909
943.280318	62.011131	3.409441	0.073008	21.228595	0.159804	9.436896
943.300321	62.011131	3.408617	0.073009	21.223464	0.159806	9.434616
943.320323	62.011131	3.413286	0.073005	21.252533	0.159797	9.447538
943.360326	62.011131	3.410717	0.073007	21.236539	0.159802	9.440428
943.380329	62.011131	3.406732	0.073011	21.211725	0.159809	9.429397
943.400331	62.011131	3.414016	0.073005	21.257080	0.159796	9.449559
943.420332	62.011050	3.405535	0.073011	21.204276	0.159811	9.426086
943.440334	62.011131	3.403583	0.073013	21.192118	0.159814	9.420681
943.440334	62.011131	3.409650	0.073008	21.229895	0.159804	9.437474
943.460337	62.011131	3.414873	0.073004	21.262416	0.159795	9.451931
943.480339	62.011131	3.420207	0.072999	21.295629	0.159785	9.466696
943.500340	62.011131	3.413794	0.073005	21.255700	0.159796	9.448946
943.520342	62.011131	3.411283	0.073007	21.240060	0.159801	9.441993
943.540345	62.011131	3.414429	0.073004	21.259648	0.159795	9.450701
943.560347	62.011131	3.409335	0.073008	21.227932	0.159804	9.436602
943.600350	62.011131	3.413369	0.073005	21.253050	0.159797	9.447768
943.620352	62.011131	3.410783	0.073007	21.236950	0.159802	9.440611
943.640355	62.011131	3.429061	0.072992	21.350754	0.159770	9.491201
943.640355	62.011131	3.413833	0.073005	21.255938	0.159796	9.449052
943.660357	62.011131	3.414241	0.073004	21.258479	0.159796	9.450181
943.680358	62.011131	3.417574	0.073002	21.279230	0.159790	9.459406
943.700360	62.011131	3.417624	0.073002	21.279545	0.159790	9.459546
943.720363	62.011131	3.418059	0.073001	21.282253	0.159789	9.460749
943.740365	62.011131	3.412205	0.073006	21.245804	0.159799	9.444546
943.760366	62.011131	3.411966	0.073006	21.244314	0.159800	9.443884
943.800371	62.011131	3.412728	0.073006	21.249061	0.159798	9.445995
943.820373	62.011131	3.414879	0.073004	21.262451	0.159795	9.451947
943.840374	62.011131	3.424669	0.072996	21.323410	0.159777	9.479045
943.860376	62.011131	3.414987	0.073004	21.263125	0.159794	9.452246
943.860376	62.011131	3.411330	0.073007	21.240358	0.159801	9.442126
943.880379	62.011131	3.411009	0.073007	21.238354	0.159801	9.441235
943.900381	62.011050	3.414108	0.073004	21.257655	0.159796	9.449815
943.920382	62.011131	3.414738	0.073004	21.261575	0.159795	9.451557
943.940384	62.011050	3.412651	0.073006	21.248580	0.159798	9.445780
943.960386	62.011131	3.411053	0.073007	21.238634	0.159801	9.441359
944.000391	62.011131	3.413197	0.073005	21.251982	0.159798	9.447293
944.020392	62.011131	3.409169	0.073009	21.226903	0.159805	9.436144
944.040394	62.011131	3.411283	0.073007	21.240065	0.159801	9.441996
944.060397	62.011131	3.417862	0.073001	21.281026	0.159789	9.460204
944.080399	62.011131	3.414899	0.073004	21.262577	0.159795	9.452003
944.080399	62.011131	3.410051	0.073008	21.232389	0.159803	9.438583
944.100400	62.011131	3.411520	0.073007	21.241538	0.159800	9.442650
944.120402	62.011131	3.412338	0.073006	21.246633	0.159799	9.444915
944.140405	62.011131	3.409683	0.073008	21.230100	0.159804	9.437566
944.160407	62.011131	3.410594	0.073007	21.235770	0.159802	9.440086
944.180408	62.011131	3.411630	0.073007	21.242223	0.159800	9.442955
944.220413	62.011131	3.409280	0.073008	21.227590	0.159804	9.436450
944.240415	62.011131	3.413888	0.073005	21.256283	0.159796	9.449205
944.260417	62.011131	3.407709	0.073010	21.217808	0.159807	9.432101
944.280418	62.011131	3.407423	0.073010	21.216029	0.159808	9.431310
944.280418	62.011131	3.406920	0.073010	21.212900	0.159809	9.429919
944.300420	62.011131	3.412367	0.073006	21.246814	0.159799	9.444995
944.320423	62.011131	3.410197	0.073008	21.233301	0.159803	9.438988
944.340425	62.011131	3.412110	0.073006	21.245210	0.159799	9.444282
944.360426	62.011131	3.410475	0.073007	21.235034	0.159802	9.439759
944.380428	62.011131	3.413122	0.073005	21.251512	0.159798	9.447084
944.400431	62.011131	3.407065	0.073010	21.213798	0.159808	9.430319
944.420433	62.011050	3.410819	0.073007	21.237172	0.159801	9.440709
944.460436	62.011131	3.410112	0.073008	21.232770	0.159803	9.438752
944.480439	62.011131	3.411944	0.073006	21.244180	0.159800	9.443825
944.500441	62.011131	3.407064	0.073010	21.213795	0.159808	9.430317
944.500441	62.011131	3.408670	0.073009	21.223793	0.159805	9.434762
944.520442	62.011131	3.410702	0.073007	21.236446	0.159802	9.440387
944.540444	62.011131	3.410123	0.073008	21.232841	0.159803	9.438784
944.560446	62.011131	3.412738	0.073006	21.249122	0.159798	9.446021
944.600451	62.011131	3.410765	0.073007	21.236835	0.159802	9.440560
944.620452	62.011131	3.411095	0.073007	21.238894	0.159801	9.441475
944.620452	62.011131	3.409412	0.073008	21.228414	0.159804	9.436816
944.660457	62.011131	3.407872	0.073010	21.218827	0.159807	9.432554
944.680459	62.011131	3.409355	0.073008	21.228058	0.159804	9.436658
944.680459	62.011131	3.410850	0.073007	21.237369	0.159802	9.440797
944.720462	62.011131	3.407799	0.073010	21.218372	0.159807	9.432352
944.720462	62.011131	3.402317	0.073014	21.184234	0.159817	9.417176
944.740465	62.011131	3.410425	0.073007	21.234719	0.159802	9.439619
944.760467	62.011131	3.405015	0.073012	21.201038	0.159812	9.424646
944.780468	62.011131	3.409147	0.073009	21.226761	0.159805	9.436081
944.800470	62.011131	3.412825	0.073006	21.249664	0.159798	9.446262
944.820473	62.011050	3.417270	0.073002	21.277341	0.159790	9.458566
944.860476	62.011050	3.414192	0.073004	21.258172	0.159796	9.450045
944.880478	62.011131	3.415816	0.073003	21.268285	0.159793	9.454540
944.900480	62.011131	3.412298	0.073006	21.246384	0.159799	9.444804
944.920483	62.011131	3.408637	0.073009	21.223588	0.159806	9.434671
944.920483	62.011131	3.411015	0.073007	21.238396	0.159801	9.441253
944.940485	62.011131	3.414919	0.073004	21.262700	0.159795	9.452058
944.960486	62.011131	3.406251	0.073011	21.208733	0.159810	9.428067
944.980488	62.011131	3.407687	0.073010	21.217672	0.159807	9.432041
945.000491	62.011131	3.408750	0.073009	21.224294	0.159805	9.434985
945.020493	62.011131	3.406539	0.073011	21.210526	0.159809	9.428864
945.040494	62.011131	3.406692	0.073011	21.211476	0.159809	9.429287
945.080499	62.011131	3.411284	0.073007	21.240068	0.159801	9.441997
945.100501	62.011131	3.413696	0.073005	21.255084	0.159797	9.448672
945.120502	62.011131	3.408766	0.073009	21.224392	0.159805	9.435028
945.140504	62.011131	3.406351	0.073011	21.209352	0.159810	9.428342
945.140504	62.011131	3.411701	0.073006	21.242666	0.159800	9.443152
945.160507	62.011131	3.410446	0.073007	21.234850	0.159802	9.439677
945.180509	62.011131	3.410960	0.073007	21.238051	0.159801	9.441100
945.200511	62.011050	3.414213	0.073004	21.258309	0.159796	9.450106
945.220512	62.011131	3.412015	0.073006	21.244621	0.159800	9.444021
945.240514	62.011050	3.408947	0.073009	21.225515	0.159805	9.435527
945.280519	62.011131	3.405659	0.073011	21.205048	0.159811	9.426429
945.300520	62.011131	3.412651	0.073006	21.248580	0.159798	9.445780
945.320522	62.011131	3.413922	0.073005	21.256497	0.159796	9.449300
945.340525	62.011131	3.409317	0.073008	21.227820	0.159804	9.436552
945.360527	62.011131	3.401822	0.073015	21.181154	0.159817	9.415807
945.360527	62.011131	3.406087	0.073011	21.207709	0.159810	9.427612
945.380528	62.011131	3.401760	0.073015	21.180768	0.159818	9.415636
945.400530	62.011131	3.401962	0.073014	21.182027	0.159817	9.416195
945.420533	62.011131	3.400705	0.073015	21.174200	0.159819	9.412716
945.460536	62.011131	3.406313	0.073011	21.209116	0.159810	9.428238
945.480538	62.011050	3.406801	0.073010	21.212158	0.159809	9.429590
945.500541	62.011131	3.402718	0.073014	21.186736	0.159816	9.418289
945.520543	62.011050	3.404292	0.073012	21.196534	0.159813	9.422644
945.540545	62.011131	3.416280	0.073003	21.271173	0.159792	9.455824
945.560546	62.011131	3.408570	0.073009	21.223171	0.159806	9.434486
945.560546	62.011131	3.408098	0.073009	21.220231	0.159806	9.433179
945.580548	62.011131	3.403700	0.073013	21.192847	0.159814	9.421005
945.600551	62.011131	3.406877	0.073010	21.212629	0.159809	9.429799
945.620553	62.011131	3.409465	0.073008	21.228743	0.159804	9.436962
945.640554	62.011131	3.410041	0.073008	21.232329	0.159803	9.438556
945.660556	62.011050	3.410747	0.073007	21.236723	0.159802	9.440510
945.680559	62.011131	3.409858	0.073008	21.231190	0.159803	9.438050
945.700561	62.011131	3.406541	0.073011	21.210540	0.159809	9.428870
945.720562	62.011131	3.410395	0.073008	21.234535	0.159802	9.439537
945.760567	62.011131	3.407700	0.073010	21.217756	0.159807	9.432078
945.780569	62.011131	3.406272	0.073011	21.208862	0.159810	9.428124
945.780569	62.011131	3.402414	0.073014	21.184839	0.159816	9.417445
945.800570	62.011131	3.404065	0.073013	21.195122	0.159814	9.422016
945.820572	62.011131	3.413836	0.073005	21.255958	0.159796	9.449060
945.840574	62.011131	3.405419	0.073012	21.203548	0.159811	9.425762
945.860577	62.011131	3.401420	0.073015	21.178655	0.159818	9.414696
945.880579	62.011131	3.404012	0.073013	21.194788	0.159814	9.421868
945.920582	62.011131	3.403966	0.073013	21.194503	0.159814	9.421741
945.920582	62.011131	3.415281	0.073004	21.264959	0.159794	9.453062
945.960587	62.011131	3.406800	0.073010	21.212152	0.159809	9.429587
945.980588	62.011050	3.411733	0.073006	21.242866	0.159800	9.443241
946.000590	62.011131	3.410345	0.073008	21.234221	0.159803	9.439397
946.000590	62.011131	3.409829	0.073008	21.231007	0.159803	9.437969
946.020593	62.011131	3.408306	0.073009	21.221526	0.159806	9.433754
946.040595	62.011131	3.409258	0.073008	21.227456	0.159804	9.436390
946.060596	62.011131	3.411645	0.073006	21.242316	0.159800	9.442996
946.080598	62.011131	3.402475	0.073014	21.185222	0.159816	9.417616
946.100601	62.011050	3.405789	0.073011	21.205856	0.159810	9.426788
946.120603	62.011131	3.410633	0.073007	21.236014	0.159802	9.440194
946.160606	62.011131	3.411386	0.073007	21.240706	0.159801	9.442280
946.180608	62.011131	3.406474	0.073011	21.210118	0.159809	9.428683
946.200611	62.011131	3.414470	0.073004	21.259905	0.159795	9.450815
946.200611	62.011131	3.413330	0.073005	21.252809	0.159797	9.447661
946.220613	62.011131	3.411327	0.073007	21.240337	0.159801	9.442116
946.240614	62.011131	3.410629	0.073007	21.235992	0.159802	9.440185
946.260616	62.011131	3.406009	0.073011	21.207225	0.159810	9.427397
946.280619	62.011131	3.410755	0.073007	21.236772	0.159802	9.440532
946.320622	62.011131	3.404606	0.073012	21.198486	0.159813	9.423512
946.340624	62.011131	3.409078	0.073009	21.226336	0.159805	9.435892
946.360627	62.011131	3.409687	0.073008	21.230125	0.159804	9.437577
946.380629	62.011131	3.409128	0.073009	21.226646	0.159805	9.436030
946.400630	62.011131	3.408393	0.073009	21.222065	0.159806	9.433994
946.420632	62.011131	3.411970	0.073006	21.244339	0.159800	9.443895
946.420632	62.011131	3.400746	0.073015	21.174455	0.159819	9.412829
946.440635	62.011131	3.405127	0.073012	21.201736	0.159812	9.424957
946.460637	62.011131	3.402562	0.073014	21.185764	0.159816	9.417857
946.480639	62.011131	3.407173	0.073010	21.214471	0.159808	9.430618
946.500640	62.011131	3.407279	0.073010	21.215134	0.159808	9.430912
946.520642	62.011131	3.401526	0.073015	21.179309	0.159818	9.414987
946.540645	62.011131	3.403168	0.073013	21.189537	0.159815	9.419534
946.580648	62.011131	3.401384	0.073015	21.178425	0.159818	9.414594
946.600650	62.011131	3.406384	0.073011	21.209557	0.159809	9.428433
946.620653	62.011131	3.413215	0.073005	21.252089	0.159798	9.447341
946.640655	62.011131	3.411109	0.073007	21.238979	0.159801	9.441512
946.640655	62.011131	3.412952	0.073005	21.250458	0.159798	9.446615
946.660656	62.011131	3.413361	0.073005	21.252998	0.159797	9.447745
946.680658	62.011131	3.404552	0.073012	21.198152	0.159813	9.423364
946.700661	62.011131	3.405979	0.073011	21.207036	0.159810	9.427313
946.720663	62.011131	3.404493	0.073012	21.197785	0.159813	9.423200
946.760666	62.011131	3.401785	0.073015	21.180927	0.159818	9.415706
946.780668	62.011131	3.404068	0.073013	21.195141	0.159814	9.422025
946.800671	62.011131	3.405463	0.073012	21.203827	0.159811	9.425886
946.820673	62.011131	3.408918	0.073009	21.225337	0.159805	9.435448
946.840674	62.011131	3.407825	0.073010	21.218534	0.159807	9.432424
946.840674	62.011131	3.406221	0.073011	21.208547	0.159810	9.427984
946.860676	62.011131	3.403491	0.073013	21.191543	0.159815	9.420426
946.880679	62.011050	3.403229	0.073013	21.189915	0.159815	9.419702
946.900681	62.011131	3.406758	0.073010	21.211887	0.159809	9.429469
946.920682	62.011131	3.414130	0.073004	21.257792	0.159796	9.449876
946.940684	62.011131	3.404184	0.073013	21.195861	0.159813	9.422345
946.960687	62.011131	3.405551	0.073011	21.204375	0.159811	9.426130
947.000690	62.011131	3.400420	0.073016	21.172426	0.159820	9.411928
947.000690	62.011131	3.404795	0.073012	21.199663	0.159812	9.424035
947.040695	62.011131	3.413829	0.073005	21.255914	0.159796	9.449041
947.060697	62.011050	3.409377	0.073008	21.228198	0.159804	9.436720
947.060697	62.011050	3.415146	0.073004	21.264113	0.159794	9.452686
947.080698	62.011131	3.403840	0.073013	21.193720	0.159814	9.421393
947.100700	62.011131	3.403574	0.073013	21.192066	0.159814	9.420658
947.120702	62.011131	3.409364	0.073008	21.228113	0.159804	9.436682
947.140705	62.011131	3.406086	0.073011	21.207706	0.159810	9.427611
947.160707	62.011131	3.404313	0.073012	21.196666	0.159813	9.422703
947.180708	62.011131	3.410664	0.073007	21.236208	0.159802	9.440281
947.220713	62.011131	3.408035	0.073009	21.219840	0.159807	9.433004
947.240715	62.011131	3.408261	0.073009	21.221244	0.159806	9.433629
947.260716	62.011131	3.408210	0.073009	21.220927	0.159806	9.433488
947.280718	62.011131	3.402659	0.073014	21.186364	0.159816	9.418123
947.280718	62.011131	3.402646	0.073014	21.186284	0.159816	9.418088
947.300721	62.011131	3.403229	0.073013	21.189917	0.159815	9.419703
947.320723	62.011131	3.403782	0.073013	21.193361	0.159814	9.421234
947.340724	62.011131	3.401877	0.073014	21.181496	0.159817	9.415959
947.360726	62.011131	3.394977	0.073020	21.138534	0.159829	9.396861
947.400731	62.011131	3.404347	0.073012	21.196879	0.159813	9.422798
947.420732	62.011131	3.406753	0.073010	21.211854	0.159809	9.429455
947.440734	62.011131	3.399824	0.073016	21.168711	0.159821	9.410276
947.460736	62.011131	3.400247	0.073016	21.171345	0.159820	9.411447
947.480739	62.011131	3.398413	0.073017	21.159926	0.159823	9.406371
947.480739	62.011131	3.402705	0.073014	21.186654	0.159816	9.418252
947.500741	62.011131	3.405621	0.073011	21.204807	0.159811	9.426322
947.520742	62.011131	3.410945	0.073007	21.237960	0.159801	9.441060
947.540744	62.011131	3.409727	0.073008	21.230371	0.159804	9.437686
947.560747	62.011131	3.408136	0.073009	21.220467	0.159806	9.433283
947.580749	62.011131	3.415205	0.073004	21.264483	0.159794	9.452850
947.620752	62.011131	3.406487	0.073011	21.210200	0.159809	9.428719
947.620752	62.011131	3.406919	0.073010	21.212892	0.159809	9.429916
947.660757	62.011131	3.407734	0.073010	21.217964	0.159807	9.432171
947.680758	62.011131	3.407682	0.073010	21.217644	0.159807	9.432028
947.700760	62.011131	3.409481	0.073008	21.228841	0.159804	9.437006
947.700760	62.011131	3.413037	0.073005	21.250986	0.159798	9.446850
947.720763	62.011131	3.410465	0.073007	21.234968	0.159802	9.439730
947.740765	62.011131	3.414674	0.073004	21.261175	0.159795	9.451380
947.760767	62.011131	3.412592	0.073006	21.248215	0.159799	9.445619
947.780768	62.011050	3.410154	0.073008	21.233035	0.159803	9.438870
947.820773	62.011131	3.406037	0.073011	21.207397	0.159810	9.427473
947.820773	62.011131	3.407660	0.073010	21.217502	0.159807	9.431965
947.860776	62.011131	3.406693	0.073011	21.211482	0.159809	9.429289
947.880778	62.011131	3.406060	0.073011	21.207539	0.159810	9.427537
947.900781	62.011131	3.406772	0.073010	21.211974	0.159809	9.429508
947.920783	62.011131	3.409871	0.073008	21.231269	0.159803	9.438085
947.920783	62.011131	3.409597	0.073008	21.229567	0.159804	9.437328
947.940784	62.011131	3.412511	0.073006	21.247709	0.159799	9.445393
947.960786	62.011050	3.410285	0.073008	21.233848	0.159802	9.439232
947.980789	62.011131	3.407347	0.073010	21.215558	0.159808	9.431101
948.000791	62.011131	3.399820	0.073016	21.168692	0.159821	9.410268
948.020792	62.011131	3.401462	0.073015	21.178912	0.159818	9.414811
948.060796	62.011131	3.402470	0.073014	21.185192	0.159816	9.417602
948.080799	62.011131	3.403984	0.073013	21.194618	0.159814	9.421792
948.100801	62.011131	3.408718	0.073009	21.224091	0.159805	9.434894
948.120802	62.011131	3.410299	0.073008	21.233936	0.159803	9.439271
948.120802	62.011131	3.408353	0.073009	21.221819	0.159806	9.433884
948.140804	62.011050	3.408440	0.073009	21.222358	0.159806	9.434124
948.160807	62.011131	3.409407	0.073008	21.228381	0.159804	9.436801
948.180809	62.011131	3.410117	0.073008	21.232800	0.159803	9.438766
948.200810	62.011131	3.413111	0.073005	21.251446	0.159798	9.447055
948.220812	62.011131	3.409379	0.073008	21.228206	0.159804	9.436724
948.260817	62.011131	3.412173	0.073006	21.245606	0.159799	9.444459
948.280818	62.011050	3.413564	0.073005	21.254266	0.159797	9.448308
948.300820	62.011131	3.404882	0.073012	21.200205	0.159812	9.424276
948.320823	62.011131	3.410205	0.073008	21.233350	0.159803	9.439010
948.340825	62.011131	3.408697	0.073009	21.223963	0.159805	9.434837
948.340825	62.011131	3.413063	0.073005	21.251145	0.159798	9.446921
948.360826	62.011131	3.409977	0.073008	21.231929	0.159803	9.438379
948.380828	62.011050	3.407676	0.073010	21.217603	0.159807	9.432010
948.400830	62.011131	3.400847	0.073015	21.175085	0.159819	9.413109
948.420833	62.011131	3.402578	0.073014	21.185863	0.159816	9.417900
948.440835	62.011131	3.406054	0.073011	21.207504	0.159810	9.427521
948.480838	62.011131	3.404170	0.073013	21.195776	0.159813	9.422307
948.500841	62.011131	3.405820	0.073011	21.206050	0.159810	9.426875
948.520843	62.011131	3.408433	0.073009	21.222317	0.159806	9.434106
948.540844	62.011131	3.406944	0.073010	21.213045	0.159808	9.429984
948.560846	62.011131	3.402798	0.073014	21.187229	0.159816	9.418508
948.560846	62.011131	3.407540	0.073010	21.216757	0.159807	9.431634
948.580849	62.011131	3.408289	0.073009	21.221422	0.159806	9.433708
948.600851	62.011131	3.403525	0.073013	21.191760	0.159814	9.420522
948.620852	62.011131	3.403075	0.073014	21.188959	0.159815	9.419277
948.640854	62.011131	3.405998	0.073011	21.207156	0.159810	9.427366
948.680859	62.011131	3.403586	0.073013	21.192140	0.159814	9.420691
948.680859	62.011131	3.414749	0.073004	21.261641	0.159795	9.451587
948.700860	62.011131	3.408876	0.073009	21.225074	0.159805	9.435331
948.740864	62.011131	3.411869	0.073006	21.243712	0.159800	9.443617
948.760867	62.011131	3.408944	0.073009	21.225498	0.159805	9.435520
948.760867	62.011131	3.408224	0.073009	21.221017	0.159806	9.433528
948.780869	62.011131	3.408789	0.073009	21.224532	0.159805	9.435090
948.800870	62.011131	3.414355	0.073004	21.259188	0.159796	9.450496
948.820872	62.011131	3.410602	0.073007	21.235825	0.159802	9.440110
948.840875	62.011131	3.408248	0.073009	21.221168	0.159806	9.433595
948.880878	62.011131	3.410655	0.073007	21.236153	0.159802	9.440256
948.880878	62.011131	3.408914	0.073009	21.225315	0.159805	9.435438
948.920883	62.011131	3.404301	0.073013	21.196592	0.159813	9.422670
948.940885	62.011131	3.403585	0.073013	21.192135	0.159814	9.420689
948.960886	62.011131	3.404988	0.073012	21.200868	0.159812	9.424571
948.980888	62.011131	3.400083	0.073016	21.170324	0.159820	9.410993
948.980888	62.011131	3.401193	0.073015	21.177239	0.159819	9.414067
949.000891	62.011131	3.402630	0.073014	21.186186	0.159816	9.418044
949.020893	62.011131	3.406703	0.073011	21.211545	0.159809	9.429317
949.040895	62.011131	3.404938	0.073012	21.200553	0.159812	9.424431
949.060896	62.011131	3.404824	0.073012	21.199844	0.159812	9.424116
949.080898	62.011131	3.401749	0.073015	21.180702	0.159818	9.415606
949.100901	62.011131	3.398344	0.073017	21.159502	0.159824	9.406182
949.140904	62.011131	3.406258	0.073011	21.208774	0.159810	9.428085
949.160906	62.011131	3.399755	0.073016	21.168282	0.159821	9.410085
949.180909	62.011131	3.399670	0.073016	21.167756	0.159821	9.409851
949.200911	62.011131	3.400819	0.073015	21.174909	0.159819	9.413031
949.200911	62.011131	3.404905	0.073012	21.200353	0.159812	9.424342
949.220912	62.011131	3.405347	0.073012	21.203102	0.159811	9.425564
949.240914	62.011131	3.403211	0.073013	21.189805	0.159815	9.419653
949.260917	62.011131	3.398431	0.073017	21.160039	0.159823	9.406421
949.280919	62.011131	3.395806	0.073019	21.143698	0.159828	9.399156
949.300920	62.011131	3.402758	0.073014	21.186980	0.159816	9.418397
949.340924	62.011050	3.400238	0.073016	21.171293	0.159820	9.411424
949.360927	62.011131	3.401029	0.073015	21.176215	0.159819	9.413612
949.380929	62.011131	3.402701	0.073014	21.186629	0.159816	9.418241
949.400930	62.011050	3.404575	0.073012	21.198297	0.159812	9.423428
949.400930	62.011050	3.402317	0.073014	21.184234	0.159816	9.417176
949.420932	62.011131	3.398951	0.073017	21.163277	0.159822	9.407860
949.440935	62.011131	3.398183	0.073018	21.158495	0.159824	9.405734
949.460937	62.011131	3.403974	0.073013	21.194552	0.159814	9.421763
949.480938	62.011131	3.402921	0.073014	21.187995	0.159816	9.418849
949.500940	62.011131	3.409007	0.073009	21.225890	0.159805	9.435694
949.540945	62.011131	3.406126	0.073011	21.207956	0.159810	9.427722
949.560946	62.011131	3.403619	0.073013	21.192346	0.159814	9.420782
949.580948	62.011050	3.399671	0.073016	21.167764	0.159821	9.409855
949.600951	62.011131	3.399464	0.073016	21.166475	0.159822	9.409282
949.620953	62.011131	3.402525	0.073014	21.185534	0.159816	9.417754
949.620953	62.011131	3.399742	0.073016	21.168205	0.159821	9.410051
949.640954	62.011131	3.396332	0.073019	21.146972	0.159827	9.400612
949.660956	62.011131	3.403721	0.073013	21.192981	0.159814	9.421065
949.680958	62.011131	3.399875	0.073016	21.169034	0.159821	9.410420
949.700961	62.011050	3.405243	0.073012	21.202456	0.159811	9.425277
949.720963	62.011131	3.401613	0.073015	21.179854	0.159818	9.415229
949.760966	62.011131	3.409791	0.073008	21.230771	0.159803	9.437864
949.780969	62.011131	3.407463	0.073010	21.216278	0.159808	9.431421
949.800971	62.011131	3.396959	0.073019	21.150876	0.159826	9.402347
949.820972	62.011131	3.398808	0.073017	21.162387	0.159823	9.407465
949.840974	62.011050	3.407592	0.073010	21.217080	0.159807	9.431778
949.840974	62.011050	3.405893	0.073011	21.206499	0.159810	9.427074
949.860977	62.011131	3.403657	0.073013	21.192581	0.159814	9.420887
949.880979	62.011131	3.404420	0.073012	21.197334	0.159813	9.423000
949.900980	62.011131	3.404722	0.073012	21.199209	0.159812	9.423833
949.920982	62.011131	3.404806	0.073012	21.199732	0.159812	9.424066
949.940985	62.011131	3.399849	0.073016	21.168867	0.159821	9.410345
949.960987	62.011131	3.404890	0.073012	21.200255	0.159812	9.424298
950.000990	62.011131	3.403288	0.073013	21.190284	0.159815	9.419866
950.020992	62.011131	3.406178	0.073011	21.208279	0.159810	9.427865
950.040995	62.011131	3.399097	0.073017	21.164189	0.159822	9.408266
950.040995	62.011131	3.404767	0.073012	21.199491	0.159812	9.423959
950.060997	62.011131	3.407017	0.073010	21.213499	0.159808	9.430186
950.080998	62.011131	3.402281	0.073014	21.184015	0.159817	9.417079
950.101000	62.011131	3.401981	0.073014	21.182145	0.159817	9.416248
950.121003	62.011131	3.407208	0.073010	21.214687	0.159808	9.430714
950.161006	62.011131	3.400335	0.073016	21.171898	0.159820	9.411693
950.181008	62.011131	3.404095	0.073013	21.195305	0.159813	9.422098
950.201011	62.011131	3.406552	0.073011	21.210606	0.159809	9.428900
950.221013	62.011131	3.407423	0.073010	21.216029	0.159808	9.431310
950.241014	62.011131	3.397659	0.073018	21.155237	0.159825	9.404286
950.261016	62.011131	3.400270	0.073016	21.171493	0.159820	9.411513
950.261016	62.011131	3.403475	0.073013	21.191448	0.159815	9.420383
950.281018	62.011131	3.402322	0.073014	21.184267	0.159817	9.417191
950.301021	62.011131	3.401759	0.073015	21.180760	0.159818	9.415632
950.321023	62.011131	3.406140	0.073011	21.208040	0.159810	9.427759
950.341024	62.011131	3.407689	0.073010	21.217685	0.159807	9.432047
950.361026	62.011131	3.396824	0.073019	21.150038	0.159826	9.401975
950.401031	62.011131	3.401995	0.073014	21.182230	0.159817	9.416286
950.421032	62.011131	3.400566	0.073016	21.173333	0.159820	9.412330
950.421032	62.011131	3.399838	0.073016	21.168799	0.159821	9.410315
950.461037	62.011131	3.396929	0.073019	21.150687	0.159826	9.402263
950.481039	62.011131	3.406785	0.073010	21.212059	0.159809	9.429546
950.481039	62.011131	3.401190	0.073015	21.177217	0.159819	9.414057
950.501040	62.011131	3.402795	0.073014	21.187215	0.159816	9.418502
950.521042	62.011131	3.406487	0.073011	21.210198	0.159809	9.428718
950.541045	62.011131	3.402746	0.073014	21.186909	0.159816	9.418365
950.561047	62.011131	3.403496	0.073013	21.191576	0.159815	9.420440
950.581048	62.011131	3.404553	0.073012	21.198160	0.159813	9.423367
950.601050	62.011131	3.403241	0.073013	21.189988	0.159815	9.419734
950.641055	62.011050	3.407872	0.073009	21.218824	0.159807	9.432553
950.661057	62.011131	3.400555	0.073016	21.173264	0.159820	9.412300
950.681058	62.011131	3.404350	0.073012	21.196896	0.159813	9.422805
950.681058	62.011131	3.402193	0.073014	21.183467	0.159817	9.416836
950.701060	62.011131	3.406403	0.073011	21.209675	0.159809	9.428486
950.721063	62.011131	3.401401	0.073015	21.178531	0.159818	9.414641
950.741065	62.011131	3.404148	0.073013	21.195636	0.159813	9.422245
950.761066	62.011131	3.407310	0.073010	21.215328	0.159808	9.430999
950.781068	62.011131	3.403404	0.073013	21.191004	0.159815	9.420186
950.801071	62.011131	3.403866	0.073013	21.193884	0.159814	9.421466
950.841074	62.011131	3.404776	0.073012	21.199548	0.159812	9.423984
950.861076	62.011131	3.402356	0.073014	21.184478	0.159817	9.417285
950.881079	62.011131	3.407241	0.073010	21.214898	0.159808	9.430808
950.901081	62.011131	3.403247	0.073013	21.190027	0.159815	9.419752
950.901081	62.011131	3.399344	0.073017	21.165725	0.159822	9.408948
950.921082	62.011131	3.401967	0.073014	21.182055	0.159817	9.416208
950.941084	62.011131	3.400010	0.073016	21.169875	0.159821	9.410793
950.961086	62.011131	3.405592	0.073011	21.204627	0.159811	9.426242
950.981089	62.011131	3.407558	0.073010	21.216867	0.159807	9.431683
951.021092	62.011131	3.409909	0.073008	21.231505	0.159803	9.438190
951.021092	62.011131	3.403011	0.073014	21.188559	0.159815	9.419099
951.061097	62.011131	3.405103	0.073012	21.201582	0.159812	9.424888
951.061097	62.011131	3.406277	0.073011	21.208895	0.159810	9.428139
951.101100	62.011131	3.400182	0.073016	21.170943	0.159820	9.411268
951.121102	62.011131	3.405512	0.073012	21.204128	0.159811	9.426020
951.121102	62.011131	3.404832	0.073012	21.199893	0.159812	9.424138
951.141105	62.011131	3.398570	0.073017	21.160904	0.159823	9.406805
951.161107	62.011131	3.405450	0.073012	21.203742	0.159811	9.425849
951.181108	62.011131	3.401384	0.073015	21.178427	0.159818	9.414595
951.201110	62.011131	3.403892	0.073013	21.194040	0.159814	9.421536
951.221113	62.011131	3.395384	0.073020	21.141067	0.159829	9.397987
951.241115	62.011131	3.399983	0.073016	21.169702	0.159821	9.410717
951.281118	62.011050	3.399302	0.073017	21.165462	0.159822	9.408831
951.301120	62.011131	3.406176	0.073011	21.208265	0.159810	9.427859
951.321123	62.011131	3.407452	0.073010	21.216212	0.159808	9.431392
951.321123	62.011131	3.395928	0.073019	21.144456	0.159828	9.399494
951.341125	62.011131	3.400182	0.073016	21.170945	0.159820	9.411269
951.361126	62.011131	3.399225	0.073017	21.164986	0.159822	9.408620
951.381128	62.011131	3.400894	0.073015	21.175378	0.159819	9.413239
951.401131	62.011131	3.398672	0.073017	21.161539	0.159823	9.407088
951.441134	62.011131	3.401664	0.073015	21.180168	0.159818	9.415369
951.461136	62.011050	3.403185	0.073013	21.189643	0.159815	9.419581
951.481139	62.011131	3.407200	0.073010	21.214641	0.159808	9.430693
951.501141	62.011131	3.398860	0.073017	21.162711	0.159823	9.407608
951.521142	62.011050	3.397094	0.073018	21.151716	0.159825	9.402721
951.541144	62.011131	3.403970	0.073013	21.194527	0.159814	9.421752
951.541144	62.011131	3.399296	0.073017	21.165424	0.159822	9.408814
951.561146	62.011131	3.397499	0.073018	21.154240	0.159825	9.403843
951.581149	62.011131	3.404135	0.073013	21.195554	0.159813	9.422209
951.601151	62.011131	3.406164	0.073011	21.208191	0.159810	9.427826
951.621152	62.011131	3.397449	0.073018	21.153925	0.159825	9.403703
951.641154	62.011131	3.397464	0.073018	21.154021	0.159825	9.403746
951.661157	62.011131	3.400753	0.073015	21.174499	0.159819	9.412849
951.701160	62.011131	3.400971	0.073015	21.175854	0.159819	9.413451
951.701160	62.011131	3.405354	0.073012	21.203148	0.159811	9.425585
951.741165	62.011050	3.407734	0.073010	21.217964	0.159807	9.432171
951.761167	62.011131	3.401275	0.073015	21.177748	0.159818	9.414293
951.761167	62.011131	3.401321	0.073015	21.178036	0.159818	9.414421
951.781168	62.011131	3.395097	0.073020	21.139284	0.159829	9.397195
951.801170	62.011131	3.403622	0.073013	21.192365	0.159814	9.420791
951.821173	62.011050	3.401526	0.073015	21.179314	0.159818	9.414989
951.841175	62.011131	3.404099	0.073013	21.195332	0.159813	9.422110
951.861176	62.011131	3.402445	0.073014	21.185036	0.159816	9.417533
951.881178	62.011131	3.402786	0.073014	21.187158	0.159816	9.418476
951.901180	62.011131	3.404293	0.073013	21.196540	0.159813	9.422647
951.921183	62.011131	3.402342	0.073014	21.184390	0.159817	9.417246
951.961186	62.011131	3.403626	0.073013	21.192389	0.159814	9.420802
951.961186	62.011131	3.405293	0.073012	21.202765	0.159811	9.425414
951.981188	62.011131	3.398498	0.073017	21.160460	0.159823	9.406608
952.001191	62.011131	3.404076	0.073013	21.195187	0.159813	9.422046
952.021193	62.011131	3.403546	0.073013	21.191888	0.159814	9.420579
952.041194	62.011050	3.401440	0.073015	21.178778	0.159818	9.414751
952.081199	62.011131	3.403546	0.073013	21.191888	0.159814	9.420579
952.101201	62.011131	3.398752	0.073017	21.162037	0.159823	9.407309
952.121202	62.011131	3.395986	0.073019	21.144817	0.159828	9.399654
952.141204	62.011131	3.393274	0.073022	21.127934	0.159832	9.392149
952.161207	62.011131	3.394455	0.073021	21.135288	0.159830	9.395418
952.181209	62.011131	3.398141	0.073018	21.158234	0.159824	9.405619
952.181209	62.011131	3.398194	0.073018	21.158563	0.159824	9.405765
952.201210	62.011131	3.402533	0.073014	21.185581	0.159816	9.417775
952.221212	62.011131	3.398446	0.073017	21.160134	0.159823	9.406463
952.241214	62.011131	3.394832	0.073020	21.137634	0.159830	9.396461
952.261217	62.011131	3.392540	0.073022	21.123360	0.159834	9.390115
952.281219	62.011131	3.395669	0.073020	21.142843	0.159828	9.398777
952.301220	62.011131	3.390289	0.073024	21.109343	0.159838	9.383885
952.321222	62.011050	3.402173	0.073014	21.183339	0.159817	9.416778
952.361227	62.011131	3.395447	0.073020	21.141458	0.159829	9.398161
952.381228	62.011131	3.402811	0.073014	21.187314	0.159816	9.418545
952.401230	62.011131	3.400140	0.073016	21.170683	0.159820	9.411152
952.401230	62.011131	3.400035	0.073016	21.170028	0.159821	9.410861
952.421233	62.011131	3.397135	0.073018	21.151973	0.159826	9.402835
952.441235	62.011131	3.400846	0.073015	21.175076	0.159819	9.413106
952.461236	62.011131	3.393213	0.073022	21.127551	0.159832	9.391979
952.481238	62.011131	3.405262	0.073012	21.202576	0.159811	9.425330
952.501241	62.011131	3.399654	0.073016	21.167657	0.159821	9.409808
952.521243	62.011131	3.398304	0.073017	21.159247	0.159824	9.406069
952.561246	62.011131	3.400892	0.073015	21.175367	0.159819	9.413235
952.581248	62.011131	3.401417	0.073015	21.178630	0.159818	9.414685
952.601251	62.011131	3.402194	0.073014	21.183473	0.159817	9.416838
952.601251	62.011131	3.403284	0.073013	21.190257	0.159815	9.419854
952.621253	62.011131	3.402678	0.073014	21.186484	0.159816	9.418177
952.641254	62.011131	3.396259	0.073019	21.146520	0.159827	9.400411
952.661256	62.011131	3.400368	0.073016	21.172101	0.159820	9.411783
952.681259	62.011131	3.402835	0.073014	21.187462	0.159816	9.418611
952.701261	62.011131	3.396927	0.073019	21.150676	0.159826	9.402259
952.721262	62.011131	3.397557	0.073018	21.154602	0.159825	9.404004
952.761267	62.011131	3.398890	0.073017	21.162899	0.159823	9.407692
952.781269	62.011131	3.400489	0.073016	21.172854	0.159820	9.412117
952.801270	62.011131	3.400101	0.073016	21.170439	0.159820	9.411044
952.821272	62.011050	3.403195	0.073013	21.189706	0.159815	9.419609
952.821272	62.011050	3.398008	0.073018	21.157408	0.159824	9.405251
952.841274	62.011131	3.400270	0.073016	21.171490	0.159820	9.411511
952.861277	62.011050	3.403777	0.073013	21.193328	0.159814	9.421219
952.881279	62.011131	3.397704	0.073018	21.155516	0.159825	9.404410
952.901280	62.011131	3.396848	0.073019	21.150186	0.159826	9.402041
952.941285	62.011131	3.397536	0.073018	21.154467	0.159825	9.403944
952.961287	62.011131	3.400959	0.073015	21.175783	0.159819	9.413420
952.981288	62.011131	3.398796	0.073017	21.162314	0.159823	9.407432
953.001290	62.011050	3.406963	0.073010	21.213163	0.159808	9.430036
953.021293	62.011131	3.400146	0.073016	21.170718	0.159820	9.411168
953.041295	62.011050	3.399730	0.073016	21.168128	0.159821	9.410017
953.041295	62.011050	3.399215	0.073017	21.164923	0.159822	9.408592
953.061296	62.011131	3.402526	0.073014	21.185540	0.159816	9.417757
953.081298	62.011131	3.404172	0.073013	21.195790	0.159813	9.422313
953.101301	62.011131	3.396942	0.073019	21.150769	0.159826	9.402300
953.121303	62.011131	3.397185	0.073018	21.152280	0.159826	9.402972
953.141304	62.011131	3.394103	0.073021	21.133092	0.159831	9.394442
953.181308	62.011050	3.400090	0.073016	21.170368	0.159820	9.411012
953.201311	62.011131	3.396282	0.073019	21.146662	0.159827	9.400474
953.201311	62.011131	3.395651	0.073020	21.142728	0.159828	9.398726
953.241314	62.011131	3.401575	0.073015	21.179618	0.159818	9.415125
953.241314	62.011131	3.404840	0.073012	21.199945	0.159812	9.424161
953.261316	62.011131	3.401724	0.073015	21.180544	0.159818	9.415536
953.281319	62.011131	3.399719	0.073016	21.168063	0.159821	9.409988
953.301321	62.011131	3.397955	0.073018	21.157076	0.159824	9.405104
953.321322	62.011131	3.403728	0.073013	21.193019	0.159814	9.421082
953.361327	62.011050	3.396671	0.073019	21.149083	0.159826	9.401550
953.361327	62.011050	3.397324	0.073018	21.153145	0.159825	9.403356
953.401330	62.011131	3.397331	0.073018	21.153192	0.159825	9.403377
953.421332	62.011131	3.400393	0.073016	21.172257	0.159820	9.411852
953.441335	62.011131	3.403687	0.073013	21.192770	0.159814	9.420971
953.461337	62.011131	3.401258	0.073015	21.177644	0.159818	9.414247
953.461337	62.011131	3.392291	0.073022	21.121810	0.159834	9.389427
953.481339	62.011131	3.397669	0.073018	21.155297	0.159825	9.404313
953.501340	62.011131	3.396591	0.073019	21.148582	0.159827	9.401328
953.521342	62.011131	3.397489	0.073018	21.154177	0.159825	9.403815
953.541345	62.011131	3.392889	0.073022	21.125536	0.159833	9.391083
953.561347	62.011131	3.393672	0.073021	21.130409	0.159832	9.393249
953.581348	62.011131	3.395757	0.073020	21.143391	0.159828	9.399020
953.621353	62.011131	3.393698	0.073021	21.130573	0.159832	9.393322
953.641355	62.011050	3.397145	0.073018	21.152031	0.159825	9.402861
953.661356	62.011131	3.392595	0.073022	21.123702	0.159834	9.390268
953.681358	62.011131	3.394554	0.073020	21.135898	0.159830	9.395689
953.681358	62.011131	3.396824	0.073019	21.150035	0.159826	9.401974
953.701361	62.011131	3.397327	0.073018	21.153167	0.159825	9.403366
953.721363	62.011131	3.392413	0.073022	21.122568	0.159834	9.389764
953.741364	62.011131	3.397776	0.073018	21.155965	0.159825	9.404610
953.761366	62.011131	3.393223	0.073022	21.127614	0.159832	9.392007
953.781369	62.011131	3.399347	0.073017	21.165747	0.159822	9.408958
953.801371	62.011131	3.394227	0.073021	21.133864	0.159831	9.394785
953.841374	62.011131	3.402228	0.073014	21.183684	0.159817	9.416932
953.861376	62.011131	3.399582	0.073016	21.167208	0.159821	9.409608
953.881379	62.011131	3.396700	0.073019	21.149263	0.159826	9.401631
953.881379	62.011131	3.400405	0.073016	21.172331	0.159820	9.411885
953.901381	62.011131	3.395250	0.073020	21.140234	0.159829	9.397617
953.921382	62.011131	3.401327	0.073015	21.178074	0.159818	9.414438
953.941384	62.011131	3.401420	0.073015	21.178649	0.159818	9.414694
953.961387	62.011131	3.399391	0.073017	21.166020	0.159822	9.409080
953.981389	62.011131	3.397455	0.073018	21.153966	0.159825	9.403721
954.021392	62.011050	3.390982	0.073023	21.113663	0.159836	9.385805
954.041395	62.011050	3.400736	0.073015	21.174392	0.159819	9.412801
954.061397	62.011131	3.390118	0.073024	21.108278	0.159838	9.383411
954.081398	62.011131	3.391393	0.073023	21.116220	0.159836	9.386942
954.101400	62.011131	3.391641	0.073023	21.117761	0.159835	9.387627
954.101400	62.011131	3.388546	0.073025	21.098494	0.159841	9.379062
954.121402	62.011050	3.385696	0.073028	21.080745	0.159845	9.371172
954.141405	62.011050	3.388100	0.073026	21.095718	0.159841	9.377828
954.161407	62.011131	3.396017	0.073019	21.145012	0.159828	9.399741
954.181408	62.011050	3.381768	0.073031	21.056293	0.159852	9.360302
954.221413	62.011131	3.389949	0.073024	21.107227	0.159838	9.382944
954.221413	62.011131	3.390287	0.073024	21.109335	0.159838	9.383881
954.261416	62.011131	3.391971	0.073023	21.119820	0.159835	9.388542
954.281418	62.011131	3.388572	0.073025	21.098655	0.159841	9.379133
954.281418	62.011131	3.390261	0.073024	21.109170	0.159838	9.383808
954.321423	62.011050	3.390900	0.073023	21.113148	0.159836	9.385576
954.321423	62.011050	3.392582	0.073022	21.123625	0.159833	9.390234
954.341424	62.011131	3.387009	0.073027	21.088920	0.159843	9.374806
954.361426	62.011131	3.394087	0.073021	21.132996	0.159831	9.394399
954.381429	62.011131	3.391957	0.073023	21.119732	0.159835	9.388503
954.401431	62.011131	3.392553	0.073022	21.123439	0.159834	9.390151
954.421432	62.011131	3.391901	0.073023	21.119382	0.159835	9.388347
954.441434	62.011050	3.394673	0.073020	21.136643	0.159830	9.396020
954.481439	62.011131	3.389956	0.073024	21.107270	0.159838	9.382963
954.501441	62.011131	3.391618	0.073023	21.117619	0.159835	9.387563
954.521442	62.011131	3.389408	0.073025	21.103862	0.159839	9.381448
954.521442	62.011131	3.391469	0.073023	21.116691	0.159836	9.387151
954.541444	62.011131	3.394713	0.073020	21.136889	0.159830	9.396130
954.561447	62.011131	3.388281	0.073026	21.096843	0.159841	9.378328
954.581449	62.011131	3.387453	0.073026	21.091688	0.159843	9.376036
954.601450	62.011131	3.380559	0.073032	21.048764	0.159855	9.356955
954.621452	62.011131	3.383947	0.073029	21.069860	0.159849	9.366333
954.661457	62.011131	3.388641	0.073025	21.099082	0.159840	9.379323
954.661457	62.011131	3.384497	0.073029	21.073283	0.159848	9.367854
954.701460	62.011131	3.392360	0.073022	21.122237	0.159834	9.389617
954.721463	62.011131	3.392403	0.073022	21.122508	0.159834	9.389737
954.741465	62.011131	3.381646	0.073031	21.055532	0.159853	9.359963
954.741465	62.011131	3.389437	0.073025	21.104043	0.159839	9.381528
954.761467	62.011131	3.390227	0.073024	21.108957	0.159838	9.383713
954.781468	62.011131	3.394065	0.073021	21.132854	0.159831	9.394336
954.801470	62.011050	3.386596	0.073027	21.086352	0.159844	9.373664
954.821473	62.011131	3.385960	0.073028	21.082393	0.159845	9.371905
954.841475	62.011131	3.386459	0.073027	21.085501	0.159844	9.373286
954.881478	62.011131	3.379470	0.073033	21.041980	0.159857	9.353939
954.901481	62.011131	3.388580	0.073025	21.098702	0.159841	9.379154
954.921483	62.011131	3.392281	0.073022	21.121750	0.159834	9.389400
954.941484	62.011131	3.388190	0.073026	21.096273	0.159841	9.378075
954.961486	62.011131	3.396198	0.073019	21.146137	0.159827	9.400241
954.961486	62.011131	3.393315	0.073022	21.128189	0.159832	9.392262
954.981489	62.011131	3.389137	0.073025	21.102170	0.159840	9.380696
955.001491	62.011131	3.395217	0.073020	21.140026	0.159829	9.397524
955.021492	62.011131	3.391164	0.073023	21.114791	0.159836	9.386306
955.041494	62.011131	3.389876	0.073024	21.106775	0.159838	9.382743
955.081499	62.011131	3.395106	0.073020	21.139336	0.159829	9.397218
955.101501	62.011131	3.392556	0.073022	21.123464	0.159834	9.390162
955.121502	62.011131	3.392257	0.073022	21.121597	0.159834	9.389332
955.141504	62.011131	3.393789	0.073021	21.131137	0.159831	9.393573
955.161507	62.011131	3.389400	0.073025	21.103807	0.159839	9.381424
955.161507	62.011131	3.390837	0.073024	21.112759	0.159837	9.385403
955.181509	62.011131	3.389959	0.073024	21.107292	0.159838	9.382973
955.201510	62.011131	3.387704	0.073026	21.093248	0.159842	9.376730
955.221512	62.011131	3.391811	0.073023	21.118821	0.159835	9.388098
955.241515	62.011131	3.383956	0.073029	21.069915	0.159849	9.366357
955.261517	62.011050	3.384664	0.073028	21.074320	0.159847	9.368316
955.301520	62.011131	3.383127	0.073030	21.064749	0.159850	9.364061
955.301520	62.011131	3.386546	0.073027	21.086043	0.159844	9.373527
955.321523	62.011050	3.387416	0.073026	21.091458	0.159842	9.375934
955.361526	62.011050	3.385975	0.073027	21.082487	0.159845	9.371946
955.381528	62.011131	3.385431	0.073028	21.079100	0.159846	9.370440
955.381528	62.011131	3.387530	0.073026	21.092167	0.159842	9.376249
955.401530	62.011131	3.388970	0.073025	21.101135	0.159840	9.380236
955.421533	62.011131	3.386626	0.073027	21.086538	0.159844	9.373747
955.441535	62.011131	3.382298	0.073031	21.059592	0.159852	9.361768
955.461536	62.011131	3.384933	0.073028	21.075996	0.159847	9.369060
955.481538	62.011131	3.384838	0.073028	21.075404	0.159847	9.368798
955.521543	62.011131	3.383515	0.073030	21.067169	0.159849	9.365137
955.541544	62.011131	3.383589	0.073029	21.067627	0.159849	9.365340
955.561546	62.011131	3.394457	0.073021	21.135296	0.159830	9.395422
955.581549	62.011131	3.397372	0.073018	21.153449	0.159825	9.403491
955.601551	62.011131	3.396160	0.073019	21.145899	0.159827	9.400135
955.601551	62.011131	3.392397	0.073022	21.122473	0.159834	9.389721
955.621552	62.011131	3.393219	0.073022	21.127589	0.159832	9.391996
955.641554	62.011050	3.394749	0.073020	21.137116	0.159830	9.396231
955.661557	62.011131	3.391305	0.073023	21.115672	0.159836	9.386698
955.681559	62.011050	3.391357	0.073023	21.115998	0.159836	9.386843
955.701560	62.011131	3.389196	0.073025	21.102540	0.159840	9.380860
955.741564	62.011131	3.388491	0.073025	21.098151	0.159841	9.378909
955.761567	62.011131	3.384294	0.073029	21.072018	0.159848	9.367292
955.781569	62.011050	3.392827	0.073022	21.125147	0.159833	9.390910
955.801570	62.011131	3.394127	0.073021	21.133242	0.159831	9.394509
955.801570	62.011131	3.385189	0.073028	21.077592	0.159847	9.369770
955.821572	62.011131	3.388157	0.073026	21.096071	0.159841	9.377985
955.841575	62.011131	3.388545	0.073025	21.098488	0.159841	9.379059
955.861577	62.011050	3.394953	0.073020	21.138387	0.159829	9.396796
955.881578	62.011131	3.391948	0.073023	21.119675	0.159835	9.388477
955.901580	62.011131	3.392914	0.073022	21.125687	0.159833	9.391150
955.941585	62.011211	3.383483	0.073030	21.066967	0.159850	9.365047
955.941585	62.011211	3.384627	0.073029	21.074090	0.159848	9.368213
955.981588	62.011131	3.389350	0.073025	21.103498	0.159839	9.381286
956.001591	62.011131	3.391272	0.073023	21.115467	0.159836	9.386607
956.021593	62.011131	3.384839	0.073028	21.075412	0.159847	9.368801
956.021593	62.011131	3.385467	0.073028	21.079319	0.159846	9.370538
956.041595	62.011131	3.383036	0.073030	21.064188	0.159850	9.363812
956.061596	62.011131	3.383725	0.073029	21.068475	0.159849	9.365717
956.081598	62.011131	3.385206	0.073028	21.077696	0.159847	9.369816
956.101601	62.011131	3.393981	0.073021	21.132331	0.159831	9.394104
956.121603	62.011131	3.391167	0.073023	21.114813	0.159836	9.386316
956.161606	62.011131	3.387882	0.073026	21.094360	0.159842	9.377224
956.181609	62.011131	3.389209	0.073025	21.102622	0.159840	9.380897
956.201611	62.011131	3.391127	0.073023	21.114564	0.159836	9.386205
956.221612	62.011131	3.394175	0.073021	21.133544	0.159831	9.394643
956.241614	62.011131	3.393814	0.073021	21.131296	0.159831	9.393644
956.241614	62.011131	3.395224	0.073020	21.140073	0.159829	9.397545
956.261617	62.011131	3.395997	0.073019	21.144886	0.159828	9.399685
956.281619	62.011131	3.395590	0.073020	21.142351	0.159828	9.398558
956.301620	62.011131	3.386694	0.073027	21.086960	0.159844	9.373934
956.321622	62.011131	3.388621	0.073025	21.098959	0.159841	9.379268
956.361627	62.011131	3.393471	0.073021	21.129158	0.159832	9.392693
956.381629	62.011131	3.390603	0.073024	21.111303	0.159837	9.384756
956.401630	62.011131	3.388136	0.073026	21.095942	0.159841	9.377927
956.421632	62.011050	3.394440	0.073020	21.135192	0.159830	9.395375
956.441635	62.011131	3.389464	0.073025	21.104210	0.159839	9.381603
956.441635	62.011131	3.392594	0.073022	21.123699	0.159834	9.390266
956.461637	62.011131	3.388223	0.073026	21.096479	0.159841	9.378166
956.481638	62.011131	3.389393	0.073025	21.103764	0.159839	9.381404
956.501640	62.011131	3.390119	0.073024	21.108286	0.159838	9.383415
956.521643	62.011131	3.395091	0.073020	21.139243	0.159829	9.397176
956.541645	62.011131	3.389137	0.073025	21.102173	0.159840	9.380697
956.581648	62.011131	3.388147	0.073026	21.096008	0.159841	9.377957
956.581648	62.011131	3.390340	0.073024	21.109666	0.159838	9.384028
956.621653	62.011131	3.394367	0.073021	21.134735	0.159830	9.395172
956.641654	62.011131	3.390397	0.073024	21.110019	0.159837	9.384185
956.661656	62.011131	3.390082	0.073024	21.108059	0.159838	9.383314
956.661656	62.011131	3.388321	0.073026	21.097095	0.159841	9.378440
956.681658	62.011131	3.383278	0.073030	21.065691	0.159850	9.364480
956.701661	62.011131	3.386962	0.073027	21.088627	0.159843	9.374676
956.721663	62.011131	3.388081	0.073026	21.095594	0.159841	9.377773
956.741664	62.011131	3.385758	0.073028	21.081134	0.159846	9.371345
956.761666	62.011131	3.390356	0.073024	21.109764	0.159837	9.384072
956.781669	62.011131	3.394100	0.073021	21.133075	0.159831	9.394435
956.821672	62.011131	3.397889	0.073018	21.156669	0.159824	9.404923
956.841674	62.011131	3.392189	0.073022	21.121178	0.159834	9.389146
956.861677	62.011131	3.386520	0.073027	21.085876	0.159844	9.373453
956.881679	62.011131	3.399952	0.073016	21.169514	0.159821	9.410633
956.881679	62.011131	3.398583	0.073017	21.160986	0.159823	9.406842
956.901680	62.011131	3.400641	0.073016	21.173801	0.159820	9.412538
956.921682	62.011131	3.391990	0.073023	21.119938	0.159835	9.388594
956.941685	62.011131	3.396084	0.073019	21.145430	0.159827	9.399927
956.961687	62.011131	3.393062	0.073022	21.126612	0.159833	9.391561
956.981688	62.011131	3.393214	0.073022	21.127556	0.159832	9.391981
957.021692	62.011131	3.388994	0.073025	21.101283	0.159840	9.380302
957.041695	62.011131	3.392572	0.073022	21.123562	0.159834	9.390206
957.061697	62.011131	3.396071	0.073019	21.145348	0.159827	9.399890
957.081698	62.011131	3.386702	0.073027	21.087009	0.159844	9.373956
957.081698	62.011131	3.394338	0.073021	21.134554	0.159831	9.395092
957.101700	62.011131	3.393019	0.073022	21.126346	0.159833	9.391443
957.121703	62.011050	3.386748	0.073027	21.087299	0.159844	9.374085
957.141705	62.011131	3.385349	0.073028	21.078588	0.159846	9.370213
957.161706	62.011050	3.391710	0.073023	21.118194	0.159835	9.387819
957.181708	62.011131	3.380985	0.073032	21.051414	0.159854	9.358133
957.221713	62.011131	3.386936	0.073027	21.088471	0.159843	9.374606
957.241714	62.011131	3.389526	0.073025	21.104593	0.159839	9.381773
957.261716	62.011131	3.389603	0.073025	21.105075	0.159839	9.381987
957.281719	62.011131	3.391296	0.073023	21.115618	0.159836	9.386674
957.301721	62.011131	3.393954	0.073021	21.132164	0.159831	9.394029
957.301721	62.011131	3.390414	0.073024	21.110123	0.159837	9.384231
957.321723	62.011131	3.389072	0.073025	21.101768	0.159840	9.380517
957.341724	62.011131	3.390105	0.073024	21.108201	0.159838	9.383377
957.361726	62.011131	3.386752	0.073027	21.087321	0.159844	9.374095
957.381729	62.011131	3.386932	0.073027	21.088444	0.159843	9.374594
957.421732	62.011131	3.388430	0.073026	21.097768	0.159841	9.378739
957.441734	62.011131	3.389327	0.073025	21.103356	0.159839	9.381223
957.461737	62.011131	3.387377	0.073026	21.091217	0.159843	9.375827
957.481739	62.011131	3.393422	0.073021	21.128851	0.159832	9.392557
957.501740	62.011131	3.388130	0.073026	21.095901	0.159841	9.377909
957.521742	62.011131	3.390840	0.073024	21.112773	0.159837	9.385409
957.521742	62.011131	3.389316	0.073025	21.103284	0.159839	9.381191
957.541745	62.011131	3.389721	0.073024	21.105811	0.159839	9.382315
957.561747	62.011131	3.390747	0.073024	21.112195	0.159837	9.385153
957.581748	62.011131	3.389619	0.073025	21.105173	0.159839	9.382031
957.601750	62.011131	3.391117	0.073023	21.114501	0.159836	9.386177
957.640754	62.011131	3.390501	0.073024	21.110662	0.159837	9.384471
957.660757	62.011131	3.394857	0.073020	21.137790	0.159830	9.396530
957.680758	62.011131	3.396124	0.073019	21.145677	0.159827	9.400036
957.700760	62.011131	3.398805	0.073017	21.162368	0.159823	9.407456
957.720762	62.011131	3.397805	0.073018	21.156143	0.159824	9.404689
957.720762	62.011131	3.393965	0.073021	21.132235	0.159831	9.394061
957.740765	62.011131	3.391774	0.073023	21.118593	0.159835	9.387997
957.760767	62.011131	3.395350	0.073020	21.140859	0.159829	9.397894
957.780768	62.011131	3.385493	0.073028	21.079483	0.159846	9.370611
957.820772	62.011131	3.384005	0.073029	21.070216	0.159849	9.366491
957.820772	62.011131	3.388947	0.073025	21.100988	0.159840	9.380170
957.860776	62.011131	3.387370	0.073026	21.091170	0.159843	9.375806
957.880778	62.011131	3.391594	0.073023	21.117474	0.159835	9.387499
957.900780	62.011131	3.385227	0.073028	21.077827	0.159846	9.369875
957.920783	62.011131	3.388459	0.073025	21.097951	0.159841	9.378821
957.940784	62.011050	3.388210	0.073026	21.096402	0.159841	9.378132
957.940784	62.011050	3.386852	0.073027	21.087945	0.159843	9.374373
957.960786	62.011131	3.385314	0.073028	21.078369	0.159846	9.370116
957.980788	62.011050	3.385507	0.073028	21.079571	0.159846	9.370650
958.000791	62.011131	3.394388	0.073021	21.134869	0.159830	9.395232
958.020792	62.011131	3.394085	0.073021	21.132982	0.159831	9.394393
958.040794	62.011131	3.392078	0.073023	21.120485	0.159834	9.388838
958.060796	62.011131	3.397798	0.073018	21.156096	0.159824	9.404668
958.100801	62.011131	3.393668	0.073021	21.130382	0.159832	9.393237
958.120802	62.011131	3.391980	0.073023	21.119877	0.159835	9.388567
958.140804	62.011131	3.392460	0.073022	21.122864	0.159834	9.389895
958.160806	62.011131	3.393419	0.073021	21.128835	0.159832	9.392549
958.160806	62.011131	3.396032	0.073019	21.145105	0.159828	9.399782
958.180809	62.011131	3.399003	0.073017	21.163600	0.159822	9.408004
958.200810	62.011131	3.393433	0.073021	21.128922	0.159832	9.392588
958.240814	62.011131	3.394647	0.073020	21.136481	0.159830	9.395948
958.240814	62.011131	3.394212	0.073021	21.133774	0.159831	9.394745
958.280818	62.011131	3.393836	0.073021	21.131433	0.159831	9.393704
958.300820	62.011131	3.389984	0.073024	21.107446	0.159838	9.383041
958.320822	62.011131	3.392228	0.073022	21.121419	0.159834	9.389253
958.340825	62.011131	3.386060	0.073027	21.083012	0.159845	9.372180
958.360826	62.011131	3.390608	0.073024	21.111333	0.159837	9.384769
958.360826	62.011131	3.391031	0.073023	21.113967	0.159836	9.385940
958.380828	62.011131	3.388246	0.073026	21.096626	0.159841	9.378232
958.400830	62.011131	3.386708	0.073027	21.087050	0.159844	9.373975
958.420832	62.011131	3.388618	0.073025	21.098940	0.159841	9.379260
958.440835	62.011131	3.393128	0.073022	21.127020	0.159833	9.391743
958.480838	62.011131	3.387627	0.073026	21.092769	0.159842	9.376517
958.500840	62.011050	3.392844	0.073022	21.125251	0.159833	9.390956
958.520843	62.011131	3.392421	0.073022	21.122618	0.159834	9.389786
958.540844	62.011131	3.401405	0.073015	21.178556	0.159818	9.414652
958.560846	62.011131	3.395472	0.073020	21.141617	0.159829	9.398232
958.580848	62.011131	3.390192	0.073024	21.108741	0.159838	9.383617
958.580848	62.011131	3.390196	0.073024	21.108768	0.159838	9.383629
958.600851	62.011131	3.394795	0.073020	21.137401	0.159830	9.396357
958.620852	62.011131	3.390680	0.073024	21.111782	0.159837	9.384969
958.640854	62.011050	3.395699	0.073019	21.143030	0.159828	9.398860
958.680859	62.011131	3.392208	0.073022	21.121295	0.159834	9.389198
958.680859	62.011131	3.389436	0.073025	21.104032	0.159839	9.381524
958.700860	62.011131	3.385638	0.073028	21.080387	0.159846	9.371012
958.740864	62.011131	3.394405	0.073021	21.134975	0.159830	9.395279
958.760866	62.011131	3.393686	0.073021	21.130497	0.159832	9.393288
958.780869	62.011131	3.397619	0.073018	21.154982	0.159825	9.404173
958.800870	62.011131	3.396464	0.073019	21.147790	0.159827	9.400976
958.800870	62.011131	3.399626	0.073016	21.167480	0.159821	9.409728
958.820872	62.011131	3.398108	0.073018	21.158032	0.159824	9.405529
958.840874	62.011131	3.393464	0.073021	21.129114	0.159832	9.392674
958.860877	62.011131	3.393400	0.073021	21.128717	0.159832	9.392497
958.880878	62.011131	3.396475	0.073019	21.147864	0.159827	9.401009
958.920882	62.011131	3.395419	0.073020	21.141288	0.159829	9.398086
958.940885	62.011131	3.394870	0.073020	21.137866	0.159830	9.396564
958.960886	62.011131	3.396598	0.073019	21.148631	0.159827	9.401349
958.980888	62.011131	3.388349	0.073026	21.097267	0.159841	9.378516
959.000890	62.011050	3.395108	0.073020	21.139353	0.159829	9.397225
959.000890	62.011050	3.396926	0.073018	21.150673	0.159826	9.402257
959.020893	62.011131	3.388793	0.073025	21.100029	0.159840	9.379744
959.040895	62.011131	3.391961	0.073023	21.119757	0.159835	9.388514
959.060896	62.011131	3.391250	0.073023	21.115330	0.159836	9.386546
959.080898	62.011131	3.384536	0.073029	21.073526	0.159848	9.367963
959.120903	62.011131	3.391435	0.073023	21.116483	0.159836	9.387058
959.140904	62.011131	3.391155	0.073023	21.114736	0.159836	9.386282
959.160906	62.011131	3.393672	0.073021	21.130412	0.159832	9.393250
959.180908	62.011131	3.390191	0.073024	21.108732	0.159838	9.383613
959.200911	62.011131	3.400942	0.073015	21.175676	0.159819	9.413372
959.220912	62.011050	3.388321	0.073026	21.097095	0.159841	9.378440
959.220912	62.011050	3.395093	0.073020	21.139257	0.159829	9.397183
959.240914	62.011131	3.400040	0.073016	21.170058	0.159821	9.410875
959.260916	62.011211	3.399968	0.073016	21.169612	0.159821	9.410676
959.300920	62.011131	3.390359	0.073024	21.109784	0.159837	9.384080
959.320922	62.011131	3.390810	0.073024	21.112587	0.159837	9.385327
959.320922	62.011131	3.396942	0.073019	21.150769	0.159826	9.402300
959.360927	62.011131	3.390967	0.073023	21.113570	0.159836	9.385764
959.380929	62.011131	3.393859	0.073021	21.131575	0.159831	9.393768
959.400930	62.011131	3.391797	0.073023	21.118733	0.159835	9.388059
959.420932	62.011131	3.388912	0.073025	21.100771	0.159840	9.380074
959.440934	62.011131	3.391860	0.073023	21.119130	0.159835	9.388235
959.440934	62.011131	3.386952	0.073027	21.088567	0.159843	9.374649
959.460937	62.011131	3.390937	0.073023	21.113378	0.159836	9.385678
959.480938	62.011131	3.384903	0.073028	21.075812	0.159847	9.368979
959.520942	62.011131	3.382778	0.073030	21.062581	0.159851	9.363097
959.540945	62.011131	3.385389	0.073028	21.078834	0.159846	9.370322
959.560946	62.011131	3.388454	0.073025	21.097919	0.159841	9.378806
959.580948	62.011131	3.385486	0.073028	21.079442	0.159846	9.370593
959.600950	62.011131	3.389969	0.073024	21.107355	0.159838	9.383001
959.620953	62.011131	3.383591	0.073029	21.067640	0.159849	9.365346
959.640954	62.011131	3.386424	0.073027	21.085279	0.159844	9.373187
959.640954	62.011131	3.378753	0.073033	21.037515	0.159858	9.351954
959.660956	62.011131	3.383778	0.073029	21.068804	0.159849	9.365863
959.680958	62.011131	3.387992	0.073026	21.095044	0.159842	9.377528
959.700960	62.011131	3.389806	0.073024	21.106340	0.159838	9.382549
959.720963	62.011131	3.383521	0.073030	21.067205	0.159849	9.365153
959.760966	62.011131	3.386150	0.073027	21.083576	0.159845	9.372430
959.780968	62.011131	3.382080	0.073031	21.058231	0.159852	9.361163
959.800971	62.011131	3.383995	0.073029	21.070153	0.159849	9.366463
959.820972	62.011131	3.379483	0.073033	21.042065	0.159857	9.353977
959.840974	62.011131	3.379180	0.073033	21.040173	0.159857	9.353136
959.860976	62.011131	3.383364	0.073030	21.066230	0.159850	9.364719
959.860976	62.011131	3.380650	0.073032	21.049331	0.159854	9.357207
959.880979	62.011131	3.379520	0.073033	21.042295	0.159856	9.354079
959.900980	62.011131	3.389535	0.073025	21.104653	0.159839	9.381800
959.920982	62.011131	3.379667	0.073033	21.043207	0.159856	9.354485
959.960987	62.011131	3.387207	0.073027	21.090155	0.159843	9.375355
959.960987	62.011131	3.388019	0.073026	21.095211	0.159842	9.377602
960.000990	62.011131	3.383822	0.073029	21.069078	0.159849	9.365985
960.020992	62.011131	3.381622	0.073031	21.055378	0.159853	9.359895
960.040994	62.011131	3.390048	0.073024	21.107845	0.159838	9.383219
960.060997	62.011131	3.389961	0.073024	21.107301	0.159838	9.382977
960.080998	62.011131	3.386440	0.073027	21.085380	0.159844	9.373232
960.080998	62.011131	3.386150	0.073027	21.083573	0.159845	9.372429
960.101000	62.011131	3.383275	0.073030	21.065672	0.159850	9.364471
960.121002	62.011131	3.386453	0.073027	21.085460	0.159844	9.373268
960.141005	62.011131	3.386478	0.073027	21.085618	0.159844	9.373338
960.161006	62.011131	3.380693	0.073032	21.049594	0.159854	9.357324
960.181008	62.011131	3.384856	0.073028	21.075519	0.159847	9.368849
960.221013	62.011131	3.385416	0.073028	21.079001	0.159846	9.370397
960.241014	62.011131	3.385546	0.073028	21.079815	0.159846	9.370758
960.261016	62.011131	3.387298	0.073026	21.090724	0.159843	9.375608
960.281018	62.011131	3.386167	0.073027	21.083683	0.159845	9.372478
960.281018	62.011131	3.383142	0.073030	21.064845	0.159850	9.364104
960.301021	62.011131	3.381539	0.073031	21.054866	0.159853	9.359668
960.321023	62.011131	3.382372	0.073030	21.060049	0.159851	9.361971
960.341024	62.011131	3.389163	0.073025	21.102337	0.159840	9.380770
960.361026	62.011131	3.387989	0.073026	21.095025	0.159842	9.377520
960.381028	62.011131	3.386609	0.073027	21.086434	0.159844	9.373701
960.421032	62.011131	3.385219	0.073028	21.077775	0.159846	9.369851
960.441034	62.011050	3.382268	0.073030	21.059405	0.159851	9.361685
960.461036	62.011131	3.376500	0.073035	21.023487	0.159862	9.345719
960.481039	62.011131	3.386317	0.073027	21.084614	0.159845	9.372891
960.501040	62.011131	3.383936	0.073029	21.069789	0.159849	9.366302
960.501040	62.011131	3.386273	0.073027	21.084343	0.159845	9.372771
960.521042	62.011131	3.383675	0.073029	21.068163	0.159849	9.365579
960.541044	62.011131	3.387996	0.073026	21.095069	0.159842	9.377539
960.561047	62.011131	3.388135	0.073026	21.095937	0.159841	9.377925
960.581048	62.011131	3.390377	0.073024	21.109890	0.159837	9.384128
960.601050	62.011131	3.383164	0.073030	21.064985	0.159850	9.364166
960.641055	62.011131	3.381561	0.073031	21.055003	0.159853	9.359729
960.661057	62.011131	3.379574	0.073033	21.042626	0.159856	9.354227
960.681058	62.011131	3.380593	0.073032	21.048972	0.159855	9.357048
960.701060	62.011131	3.387775	0.073026	21.093692	0.159842	9.376927
960.721062	62.011131	3.386992	0.073027	21.088816	0.159843	9.374760
960.721062	62.011131	3.388981	0.073025	21.101204	0.159840	9.380266
960.741065	62.011131	3.389067	0.073025	21.101735	0.159840	9.380503
960.761066	62.011131	3.388179	0.073026	21.096208	0.159841	9.378045
960.781068	62.011131	3.385226	0.073028	21.077822	0.159846	9.369872
960.821073	62.011131	3.389048	0.073025	21.101620	0.159840	9.380451
960.841074	62.011131	3.392424	0.073022	21.122640	0.159834	9.389795
960.861076	62.011131	3.388096	0.073026	21.095693	0.159841	9.377817
960.881078	62.011131	3.389038	0.073025	21.101557	0.159840	9.380423
960.901081	62.011131	3.389506	0.073025	21.104470	0.159839	9.381718
960.921082	62.011131	3.393192	0.073022	21.127420	0.159833	9.391920
960.921082	62.011131	3.389083	0.073025	21.101836	0.159840	9.380548
960.941084	62.011131	3.383026	0.073030	21.064122	0.159850	9.363782
960.961086	62.011131	3.379329	0.073033	21.041101	0.159857	9.353549
960.981088	62.011131	3.383341	0.073030	21.066085	0.159850	9.364655
961.021092	62.011131	3.392241	0.073022	21.121501	0.159834	9.389289
961.041094	62.011131	3.387883	0.073026	21.094365	0.159842	9.377226
961.061096	62.011131	3.390739	0.073024	21.112149	0.159837	9.385132
961.081099	62.011131	3.387244	0.073026	21.090387	0.159843	9.375458
961.101100	62.011131	3.392841	0.073022	21.125232	0.159833	9.390948
961.121102	62.011050	3.391262	0.073023	21.115404	0.159836	9.386579
961.141104	62.011131	3.387425	0.073026	21.091510	0.159843	9.375957
961.141104	62.011131	3.382253	0.073031	21.059307	0.159852	9.361642
961.161107	62.011131	3.390949	0.073023	21.113452	0.159836	9.385711
961.181108	62.011131	3.387164	0.073027	21.089889	0.159843	9.375237
961.201110	62.011131	3.380457	0.073032	21.048126	0.159855	9.356671
961.241115	62.011131	3.382628	0.073030	21.061642	0.159851	9.362680
961.241115	62.011131	3.389346	0.073025	21.103476	0.159839	9.381277
961.281118	62.011131	3.394707	0.073020	21.136856	0.159830	9.396115
961.301120	62.011131	3.385285	0.073028	21.078188	0.159846	9.370035
961.321122	62.011131	3.389608	0.073025	21.105102	0.159839	9.381999
961.341125	62.011131	3.389563	0.073025	21.104826	0.159839	9.381876
961.361126	62.011131	3.382839	0.073030	21.062959	0.159851	9.363265
961.361126	62.011131	3.385751	0.073028	21.081088	0.159846	9.371324
961.381128	62.011131	3.389070	0.073025	21.101754	0.159840	9.380511
961.401130	62.011131	3.387414	0.073026	21.091441	0.159843	9.375927
961.421133	62.011131	3.382491	0.073030	21.060791	0.159851	9.362301
961.461136	62.011131	3.385035	0.073028	21.076633	0.159847	9.369344
961.481138	62.011131	3.383783	0.073029	21.068839	0.159849	9.365879
961.501141	62.011131	3.383793	0.073029	21.068900	0.159849	9.365906
961.521142	62.011131	3.387765	0.073026	21.093629	0.159842	9.376899
961.541144	62.011131	3.384786	0.073028	21.075078	0.159847	9.368653
961.561146	62.011131	3.385117	0.073028	21.077145	0.159847	9.369572
961.561146	62.011131	3.387172	0.073027	21.089938	0.159843	9.375259
961.581149	62.011131	3.389440	0.073025	21.104059	0.159839	9.381536
961.601151	62.011131	3.382930	0.073030	21.063523	0.159850	9.363516
961.621152	62.011131	3.381956	0.073031	21.057459	0.159852	9.360820
961.641154	62.011131	3.378389	0.073034	21.035251	0.159858	9.350948
961.681159	62.011131	3.383889	0.073029	21.069494	0.159849	9.366170
961.701160	62.011131	3.385218	0.073028	21.077772	0.159846	9.369850
961.721162	62.011131	3.384004	0.073029	21.070211	0.159849	9.366489
961.741164	62.011131	3.384961	0.073028	21.076168	0.159847	9.369137
961.761167	62.011131	3.382441	0.073030	21.060481	0.159851	9.362164
961.781168	62.011131	3.386401	0.073027	21.085137	0.159844	9.373124
961.781168	62.011131	3.390588	0.073024	21.111210	0.159837	9.384714
961.801170	62.011131	3.384171	0.073029	21.071251	0.159848	9.366951
961.821172	62.011131	3.380111	0.073032	21.045975	0.159855	9.355715
961.841175	62.011131	3.385412	0.073028	21.078980	0.159846	9.370387
961.881178	62.011131	3.390073	0.073024	21.108001	0.159838	9.383288
961.901180	62.011131	3.382674	0.073030	21.061932	0.159851	9.362809
961.921183	62.011131	3.384634	0.073029	21.074134	0.159848	9.368233
961.941185	62.011131	3.389728	0.073024	21.105855	0.159839	9.382334
961.961186	62.011131	3.391497	0.073023	21.116866	0.159836	9.387229
961.981188	62.011131	3.383169	0.073030	21.065015	0.159850	9.364179
962.001190	62.011131	3.388155	0.073026	21.096060	0.159841	9.377980
962.001190	62.011131	3.387570	0.073026	21.092413	0.159842	9.376359
962.021193	62.011131	3.378878	0.073033	21.038293	0.159858	9.352300
962.041194	62.011131	3.386371	0.073027	21.084950	0.159844	9.373041
962.081198	62.011131	3.386386	0.073027	21.085046	0.159844	9.373084
962.081198	62.011131	3.391242	0.073023	21.115281	0.159836	9.386524
962.101201	62.011131	3.388621	0.073025	21.098959	0.159841	9.379268
962.141204	62.011131	3.383274	0.073030	21.065669	0.159850	9.364470
962.161206	62.011131	3.382196	0.073031	21.058956	0.159852	9.361486
962.181209	62.011131	3.388992	0.073025	21.101270	0.159840	9.380296
962.201210	62.011131	3.384917	0.073028	21.075900	0.159847	9.369018
962.201210	62.011131	3.386864	0.073027	21.088022	0.159844	9.374407
962.221212	62.011131	3.386300	0.073027	21.084507	0.159845	9.372844
962.241214	62.011131	3.388055	0.073026	21.095433	0.159842	9.377701
962.261216	62.011131	3.379795	0.073033	21.044003	0.159856	9.354839
962.281219	62.011131	3.386923	0.073027	21.088386	0.159844	9.374568
962.301220	62.011131	3.385511	0.073028	21.079593	0.159846	9.370660
962.341224	62.011131	3.389240	0.073025	21.102816	0.159839	9.380983
962.361227	62.011131	3.381156	0.073031	21.052482	0.159854	9.358608
962.381228	62.011131	3.383818	0.073029	21.069053	0.159849	9.365974
962.401230	62.011131	3.382695	0.073030	21.062061	0.159851	9.362866
962.421232	62.011131	3.387344	0.073026	21.091006	0.159843	9.375733
962.421232	62.011131	3.388630	0.073025	21.099014	0.159841	9.379293
962.441235	62.011131	3.386922	0.073027	21.088381	0.159844	9.374566
962.461236	62.011131	3.385168	0.073028	21.077457	0.159847	9.369710
962.481238	62.011131	3.384923	0.073028	21.075933	0.159847	9.369032
962.501240	62.011131	3.388605	0.073025	21.098858	0.159841	9.379223
962.521243	62.011131	3.382272	0.073031	21.059427	0.159852	9.361695
962.561246	62.011131	3.389054	0.073025	21.101653	0.159840	9.380466
962.581248	62.011131	3.386735	0.073027	21.087217	0.159844	9.374049
962.601250	62.011131	3.386964	0.073027	21.088643	0.159843	9.374683
962.621253	62.011131	3.386696	0.073027	21.086976	0.159844	9.373942
962.641254	62.011131	3.390049	0.073024	21.107854	0.159838	9.383222
962.641254	62.011131	3.390100	0.073024	21.108168	0.159838	9.383362
962.661256	62.011131	3.390356	0.073024	21.109762	0.159837	9.384071
962.681258	62.011131	3.383010	0.073030	21.064021	0.159850	9.363737
962.701261	62.011131	3.386039	0.073027	21.082881	0.159845	9.372121
962.721262	62.011131	3.387614	0.073026	21.092692	0.159842	9.376483
962.761266	62.011131	3.390153	0.073024	21.108497	0.159838	9.383508
962.781269	62.011131	3.393421	0.073021	21.128849	0.159832	9.392556
962.801270	62.011050	3.393096	0.073022	21.126825	0.159832	9.391656
962.821272	62.011131	3.388783	0.073025	21.099966	0.159840	9.379716
962.841274	62.011131	3.395898	0.073019	21.144270	0.159828	9.399411
962.841274	62.011131	3.392455	0.073022	21.122834	0.159834	9.389882
962.861277	62.011131	3.386985	0.073027	21.088772	0.159843	9.374740
962.881279	62.011131	3.391125	0.073023	21.114550	0.159836	9.386199
962.901280	62.011131	3.386364	0.073027	21.084907	0.159844	9.373022
962.921282	62.011131	3.386410	0.073027	21.085191	0.159844	9.373148
962.961287	62.011131	3.389983	0.073024	21.107437	0.159838	9.383037
962.981288	62.011050	3.384176	0.073029	21.071281	0.159848	9.366965
963.001290	62.011131	3.389168	0.073025	21.102367	0.159840	9.380784
963.021292	62.011131	3.388664	0.073025	21.099224	0.159840	9.379387
963.041295	62.011131	3.385659	0.073028	21.080518	0.159846	9.371071
963.061296	62.011131	3.384490	0.073029	21.073236	0.159848	9.367834
963.061296	62.011131	3.386852	0.073027	21.087943	0.159844	9.374371
963.081298	62.011131	3.387125	0.073027	21.089643	0.159843	9.375127
963.101300	62.011131	3.387314	0.073026	21.090823	0.159843	9.375652
963.121303	62.011131	3.384275	0.073029	21.071897	0.159848	9.367239
963.161306	62.011131	3.385674	0.073028	21.080611	0.159846	9.371112
963.161306	62.011131	3.381995	0.073031	21.057705	0.159852	9.360930
963.181308	62.011131	3.385736	0.073028	21.080997	0.159846	9.371284
963.221313	62.011131	3.388110	0.073026	21.095781	0.159841	9.377856
963.241314	62.011131	3.388008	0.073026	21.095140	0.159842	9.377571
963.261316	62.011131	3.386962	0.073027	21.088630	0.159843	9.374677
963.281318	62.011131	3.389546	0.073025	21.104719	0.159839	9.381829
963.281318	62.011131	3.382690	0.073030	21.062031	0.159851	9.362853
963.301321	62.011131	3.382106	0.073031	21.058395	0.159852	9.361236
963.321322	62.011131	3.383569	0.073029	21.067506	0.159849	9.365287
963.341324	62.011131	3.389530	0.073025	21.104620	0.159839	9.381785
963.361326	62.011131	3.387602	0.073026	21.092616	0.159842	9.376449
963.381329	62.011131	3.384957	0.073028	21.076149	0.159847	9.369129
963.421332	62.011131	3.385069	0.073028	21.076841	0.159847	9.369436
963.421332	62.011131	3.390779	0.073024	21.112395	0.159837	9.385241
963.461337	62.011131	3.388310	0.073026	21.097021	0.159841	9.378407
963.481339	62.011131	3.393478	0.073021	21.129202	0.159832	9.392713
963.481339	62.011131	3.380025	0.073032	21.045435	0.159856	9.355475
963.501340	62.011131	3.388816	0.073025	21.100174	0.159840	9.379809
963.521342	62.011131	3.381793	0.073031	21.056443	0.159852	9.360369
963.541344	62.011131	3.385788	0.073028	21.081323	0.159845	9.371429
963.581348	62.011131	3.387726	0.073026	21.093388	0.159842	9.376792
963.601350	62.011131	3.395124	0.073020	21.139449	0.159829	9.397268
963.621352	62.011050	3.392777	0.073022	21.124835	0.159833	9.390771
963.641355	62.011131	3.390313	0.073024	21.109493	0.159838	9.383951
963.661356	62.011131	3.384998	0.073028	21.076401	0.159847	9.369241
963.681358	62.011131	3.387103	0.073027	21.089509	0.159843	9.375067
963.701360	62.011131	3.389170	0.073025	21.102376	0.159840	9.380787
963.701360	62.011131	3.400344	0.073016	21.171953	0.159820	9.411717
963.721363	62.011131	3.388616	0.073025	21.098929	0.159841	9.379255
963.741364	62.011131	3.390400	0.073024	21.110035	0.159837	9.384192
963.761366	62.011131	3.384796	0.073028	21.075144	0.159847	9.368682
963.781368	62.011131	3.386559	0.073027	21.086119	0.159844	9.373561
963.801371	62.011131	3.388431	0.073026	21.097779	0.159841	9.378744
963.821373	62.011131	3.386570	0.073027	21.086188	0.159844	9.373591
963.861376	62.011131	3.384894	0.073028	21.075755	0.159847	9.368953
963.881378	62.011131	3.387505	0.073026	21.092014	0.159842	9.376181
963.901381	62.011131	3.391570	0.073023	21.117323	0.159835	9.387432
963.921382	62.011131	3.385284	0.073028	21.078183	0.159846	9.370033
963.921382	62.011131	3.390665	0.073024	21.111684	0.159837	9.384925
963.941384	62.011131	3.379262	0.073033	21.040685	0.159857	9.353364
963.961386	62.011131	3.389233	0.073025	21.102770	0.159839	9.380963
963.981389	62.011131	3.381303	0.073031	21.053396	0.159853	9.359014
964.001390	62.011131	3.384245	0.073029	21.071714	0.159848	9.367157
964.021392	62.011131	3.389165	0.073025	21.102345	0.159840	9.380774
964.061397	62.011131	3.387821	0.073026	21.093976	0.159842	9.377054
964.081398	62.011131	3.383595	0.073029	21.067668	0.159849	9.365358
964.101400	62.011131	3.379870	0.073033	21.044472	0.159856	9.355047
964.121402	62.011050	3.381812	0.073031	21.056564	0.159852	9.360422
964.121402	62.011050	3.386860	0.073027	21.087997	0.159843	9.374396
964.141405	62.011131	3.384614	0.073029	21.074008	0.159848	9.368177
964.161407	62.011131	3.390289	0.073024	21.109343	0.159838	9.383885
964.181408	62.011131	3.390234	0.073024	21.109003	0.159838	9.383734
964.201410	62.011131	3.385072	0.073028	21.076861	0.159847	9.369445
964.221412	62.011131	3.383106	0.073030	21.064623	0.159850	9.364005
964.261416	62.011131	3.386393	0.073027	21.085085	0.159844	9.373101
964.281418	62.011131	3.386392	0.073027	21.085079	0.159844	9.373098
964.301420	62.011131	3.392400	0.073022	21.122486	0.159834	9.389727
964.321423	62.011131	3.388514	0.073025	21.098294	0.159841	9.378973
964.341424	62.011131	3.384958	0.073028	21.076154	0.159847	9.369131
964.341424	62.011131	3.387591	0.073026	21.092547	0.159842	9.376418
964.361426	62.011131	3.387977	0.073026	21.094948	0.159842	9.377486
964.381428	62.011131	3.390698	0.073024	21.111889	0.159837	9.385016
964.401431	62.011131	3.395024	0.073020	21.138830	0.159829	9.396993
964.421432	62.011131	3.389586	0.073025	21.104971	0.159839	9.381941
964.461436	62.011131	3.382003	0.073031	21.057752	0.159852	9.360950
964.481438	62.011131	3.391915	0.073023	21.119469	0.159835	9.388386
964.501441	62.011131	3.391165	0.073023	21.114802	0.159836	9.386311
964.521442	62.011050	3.389370	0.073025	21.103621	0.159839	9.381341
964.541444	62.011131	3.389725	0.073024	21.105836	0.159839	9.382326
964.561446	62.011131	3.385898	0.073028	21.082005	0.159845	9.371732
964.561446	62.011131	3.377531	0.073034	21.029910	0.159860	9.348574
964.581449	62.011131	3.381733	0.073031	21.056074	0.159853	9.360204
964.601450	62.011131	3.383580	0.073029	21.067575	0.159849	9.365317
964.621452	62.011050	3.379582	0.073033	21.042678	0.159856	9.354250
964.641454	62.011131	3.391281	0.073023	21.115522	0.159836	9.386631
964.661457	62.011131	3.383880	0.073029	21.069439	0.159849	9.366146
964.701460	62.011131	3.383674	0.073029	21.068158	0.159849	9.365576
964.721462	62.011131	3.385532	0.073028	21.079724	0.159846	9.370718
964.741465	62.011050	3.379324	0.073033	21.041074	0.159857	9.353537
964.761467	62.011131	3.385310	0.073028	21.078344	0.159846	9.370105
964.761467	62.011131	3.383554	0.073030	21.067410	0.159849	9.365244
964.781468	62.011131	3.386695	0.073027	21.086968	0.159844	9.373938
964.801470	62.011131	3.389938	0.073024	21.107158	0.159838	9.382913
964.821472	62.011131	3.392020	0.073023	21.120121	0.159835	9.388676
964.861476	62.011131	3.384527	0.073029	21.073469	0.159848	9.367937
964.881478	62.011131	3.378719	0.073033	21.037304	0.159858	9.351861
964.901480	62.011131	3.385594	0.073028	21.080110	0.159846	9.370890
964.921483	62.011131	3.378361	0.073034	21.035079	0.159858	9.350871
964.921483	62.011131	3.373180	0.073038	21.002818	0.159868	9.336530
964.961486	62.011131	3.379945	0.073032	21.044940	0.159856	9.355255
964.981488	62.011050	3.378589	0.073033	21.036494	0.159858	9.351501
964.981488	62.011050	3.386683	0.073027	21.086891	0.159844	9.373904
965.001491	62.011131	3.385336	0.073028	21.078509	0.159846	9.370178
965.021492	62.011050	3.382571	0.073030	21.061292	0.159851	9.362524
965.041494	62.011131	3.382751	0.073030	21.062411	0.159851	9.363022
965.081499	62.011131	3.384361	0.073029	21.072437	0.159848	9.367478
965.081499	62.011131	3.376923	0.073035	21.026124	0.159861	9.346891
965.101501	62.011131	3.381349	0.073031	21.053684	0.159853	9.359142
965.141504	62.011131	3.383044	0.073030	21.064235	0.159850	9.363832
965.161506	62.011131	3.380546	0.073032	21.048679	0.159855	9.356917
965.181509	62.011131	3.391412	0.073023	21.116338	0.159836	9.386994
965.201510	62.011131	3.378134	0.073034	21.033663	0.159859	9.350242
965.201510	62.011131	3.378141	0.073034	21.033710	0.159859	9.350263
965.221512	62.011050	3.385403	0.073028	21.078922	0.159846	9.370361
965.241514	62.011131	3.384644	0.073029	21.074197	0.159847	9.368261
965.261517	62.011131	3.378779	0.073033	21.037679	0.159858	9.352027
965.301520	62.011131	3.386854	0.073027	21.087959	0.159844	9.374379
965.301520	62.011131	3.383335	0.073030	21.066047	0.159850	9.364638
965.341525	62.011050	3.386914	0.073027	21.088334	0.159843	9.374545
965.361526	62.011131	3.382349	0.073030	21.059909	0.159852	9.361909
965.381528	62.011131	3.383753	0.073029	21.068650	0.159849	9.365795
965.401530	62.011050	3.384814	0.073028	21.075254	0.159847	9.368731
965.401530	62.011050	3.387625	0.073026	21.092755	0.159842	9.376511
965.421533	62.011131	3.390169	0.073024	21.108595	0.159838	9.383552
965.441535	62.011131	3.385003	0.073028	21.076431	0.159847	9.369254
965.461536	62.011131	3.385909	0.073028	21.082073	0.159845	9.371762
965.501540	62.011131	3.384073	0.073029	21.070641	0.159848	9.366680
965.521543	62.011131	3.387020	0.073027	21.088988	0.159843	9.374836
965.541544	62.011050	3.378592	0.073033	21.036513	0.159858	9.351509
965.561546	62.011131	3.386459	0.073027	21.085498	0.159844	9.373285
965.581548	62.011131	3.386834	0.073027	21.087830	0.159844	9.374321
965.601551	62.011131	3.383874	0.073029	21.069403	0.159849	9.366130
965.621552	62.011131	3.385116	0.073028	21.077134	0.159847	9.369567
965.621552	62.011131	3.387049	0.073027	21.089172	0.159843	9.374918
965.641554	62.011131	3.388138	0.073026	21.095953	0.159841	9.377932
965.661556	62.011131	3.387761	0.073026	21.093607	0.159842	9.376889
965.681559	62.011131	3.391437	0.073023	21.116491	0.159836	9.387062
965.701560	62.011131	3.392644	0.073022	21.124006	0.159833	9.390403
965.721562	62.011050	3.380514	0.073032	21.048482	0.159855	9.356830
965.761566	62.011131	3.383197	0.073030	21.065185	0.159850	9.364255
965.781569	62.011131	3.378980	0.073033	21.038933	0.159857	9.352585
965.801570	62.011131	3.388808	0.073025	21.100125	0.159840	9.379787
965.821572	62.011050	3.387505	0.073026	21.092011	0.159842	9.376180
965.841574	62.011131	3.383043	0.073030	21.064226	0.159850	9.363829
965.841574	62.011131	3.382167	0.073031	21.058776	0.159852	9.361406
965.861577	62.011050	3.377910	0.073034	21.032267	0.159859	9.349622
965.881578	62.011131	3.379346	0.073033	21.041211	0.159857	9.353597
965.901580	62.011131	3.378168	0.073034	21.033877	0.159859	9.350337
965.921582	62.011131	3.371297	0.073040	20.991090	0.159871	9.331317
965.961586	62.011050	3.371493	0.073039	20.992311	0.159870	9.331860
965.981588	62.011131	3.375184	0.073036	21.015294	0.159864	9.342076
966.001590	62.011131	3.383072	0.073030	21.064407	0.159850	9.363909
966.021593	62.011131	3.377548	0.073034	21.030014	0.159860	9.348620
966.041595	62.011131	3.383007	0.073030	21.064002	0.159850	9.363729
966.041595	62.011131	3.377879	0.073034	21.032078	0.159859	9.349538
966.061596	62.011131	3.382736	0.073030	21.062318	0.159851	9.362980
966.081598	62.011131	3.383446	0.073030	21.066737	0.159850	9.364945
966.101600	62.011050	3.380392	0.073032	21.047721	0.159855	9.356491
966.121603	62.011131	3.384897	0.073028	21.075774	0.159847	9.368962
966.161606	62.011131	3.377702	0.073034	21.030975	0.159860	9.349047
966.161606	62.011131	3.378679	0.073034	21.037058	0.159858	9.351751
966.201611	62.011131	3.384379	0.073029	21.072549	0.159848	9.367528
966.221612	62.011131	3.379974	0.073032	21.045120	0.159856	9.355335
966.241614	62.011131	3.386643	0.073027	21.086645	0.159844	9.373794
966.261616	62.011131	3.385478	0.073028	21.079387	0.159846	9.370568
966.261616	62.011131	3.378479	0.073034	21.035810	0.159858	9.351196
966.281619	62.011131	3.382395	0.073030	21.060191	0.159851	9.362035
966.301620	62.011131	3.383772	0.073029	21.068765	0.159849	9.365846
966.321622	62.011131	3.380795	0.073032	21.050234	0.159854	9.357609
966.361627	62.011050	3.377131	0.073035	21.027419	0.159860	9.347466
966.381629	62.011131	3.370791	0.073040	20.987942	0.159872	9.329917
966.401630	62.011131	3.383510	0.073030	21.067137	0.159849	9.365122
966.421632	62.011131	3.380304	0.073032	21.047176	0.159855	9.356249
966.441634	62.011131	3.376879	0.073035	21.025850	0.159861	9.346769
966.461637	62.011131	3.373445	0.073038	21.004469	0.159867	9.337264
966.481638	62.011131	3.377551	0.073034	21.030030	0.159860	9.348627
966.481638	62.011131	3.379884	0.073033	21.044562	0.159856	9.355087
966.501640	62.011131	3.384848	0.073028	21.075464	0.159847	9.368824
966.521642	62.011131	3.378322	0.073034	21.034835	0.159859	9.350763
966.541645	62.011131	3.383109	0.073030	21.064640	0.159850	9.364012
966.581648	62.011131	3.374401	0.073037	21.010418	0.159865	9.339909
966.581648	62.011131	3.379197	0.073033	21.040283	0.159857	9.353185
966.621653	62.011131	3.377216	0.073035	21.027944	0.159860	9.347700
966.641654	62.011050	3.377697	0.073034	21.030939	0.159859	9.349031
966.661656	62.011131	3.381796	0.073031	21.056465	0.159852	9.360378
966.681658	62.011131	3.386244	0.073027	21.084156	0.159845	9.372688
966.681658	62.011131	3.378043	0.073034	21.033094	0.159859	9.349989
966.701661	62.011050	3.382164	0.073031	21.058757	0.159852	9.361397
966.721663	62.011131	3.380211	0.073032	21.046593	0.159855	9.355990
966.741664	62.011131	3.383517	0.073030	21.067180	0.159849	9.365142
966.761666	62.011131	3.383588	0.073029	21.067624	0.159849	9.365339
966.781668	62.011131	3.382020	0.073031	21.057861	0.159852	9.360999
966.801671	62.011050	3.381771	0.073031	21.056306	0.159852	9.360308
966.841674	62.011131	3.374637	0.073037	21.011888	0.159865	9.340562
966.861676	62.011131	3.376624	0.073035	21.024262	0.159862	9.346063
966.881679	62.011131	3.377438	0.073035	21.029327	0.159860	9.348314
966.901680	62.011131	3.375986	0.073036	21.020287	0.159863	9.344296
966.901680	62.011131	3.376398	0.073035	21.022852	0.159862	9.345436
966.921682	62.011131	3.374879	0.073037	21.013399	0.159865	9.341234
966.941684	62.011131	3.379922	0.073032	21.044795	0.159856	9.355190
[truncated: 1,003 more rows]
