# Supplementary material for: Stress relaxation in the presence of sudden strain bursts: Methodology and stress relaxation data of microcast aluminium microwires
Source: Data Brief. 2018 Nov 14;21:2134–41. doi: 10.1016/j.dib.2018.11.047 (PMC6265499; doi:10.1016/j.dib.2018.11.047)
Supplement: Supplementary file 2 — Supplementary material [file mmc2.zip › Data in brief/As-cast/Al4N/Al_20_r_14/Stress relaxation txt files/Al_20_r_14_Relaxcycle0014.txt]

Time[s]	Motordispl[�m]	Force[mN]	EngStrain	EngStress[MPa]	Shearstrain	Shearstress [MPa]
1154.669456	112.292063	3.810798	0.134143	23.727609	0.288110	10.547801
1154.669456	112.292063	3.800462	0.134151	23.663256	0.288127	10.519193
1154.709459	112.297790	3.804612	0.134155	23.689091	0.288134	10.530678
1154.729461	112.297790	3.794526	0.134163	23.626292	0.288152	10.502762
1154.749463	112.297871	3.794627	0.134163	23.626921	0.288152	10.503041
1154.769465	112.297871	3.785971	0.134170	23.573028	0.288166	10.479084
1154.789467	112.297871	3.798981	0.134159	23.654030	0.288144	10.515092
1154.809469	112.297790	3.792108	0.134165	23.611237	0.288156	10.496069
1154.829471	112.297871	3.794433	0.134163	23.625714	0.288152	10.502505
1154.849473	112.297871	3.797652	0.134160	23.645756	0.288146	10.511414
1154.869475	112.297951	3.792852	0.134164	23.615872	0.288155	10.498130
1154.889477	112.297951	3.785000	0.134171	23.566981	0.288168	10.476396
1154.909479	112.297871	3.783988	0.134172	23.560681	0.288170	10.473595
1154.929482	112.297951	3.785660	0.134170	23.571087	0.288167	10.478221
1154.949483	112.297951	3.780070	0.134175	23.536286	0.288176	10.462751
1154.969485	112.297951	3.745775	0.134203	23.322750	0.288234	10.367826
1154.989487	112.298032	3.726451	0.134219	23.202427	0.288267	10.314338
1155.009489	112.298032	3.726675	0.134219	23.203824	0.288267	10.314959
1155.029491	112.298032	3.727643	0.134218	23.209852	0.288265	10.317639
1155.049493	112.298032	3.729452	0.134216	23.221112	0.288262	10.322644
1155.069495	112.298113	3.729645	0.134216	23.222319	0.288262	10.323181
1155.089497	112.298113	3.734177	0.134213	23.250533	0.288255	10.335723
1155.109499	112.298193	3.729933	0.134216	23.224110	0.288262	10.323977
1155.129501	112.298193	3.726879	0.134219	23.205094	0.288267	10.315523
1155.149503	112.298193	3.729310	0.134217	23.220230	0.288263	10.322252
1155.169505	112.298193	3.720675	0.134224	23.166468	0.288278	10.298353
1155.189507	112.298193	3.717987	0.134226	23.149730	0.288282	10.290912
1155.209509	112.298113	3.682540	0.134255	22.929019	0.288342	10.192798
1155.229511	112.298193	3.675474	0.134261	22.885027	0.288354	10.173242
1155.249513	112.298193	3.679060	0.134258	22.907353	0.288348	10.183167
1155.269516	112.298193	3.679253	0.134258	22.908555	0.288348	10.183701
1155.289517	112.298193	3.678495	0.134258	22.903838	0.288349	10.181604
1155.309519	112.298113	3.679029	0.134258	22.907158	0.288348	10.183080
1155.329521	112.298193	3.678108	0.134259	22.901426	0.288350	10.180532
1155.349523	112.298113	3.681627	0.134256	22.923335	0.288343	10.190271
1155.369525	112.298113	3.681461	0.134256	22.922306	0.288344	10.189814
1155.389527	112.298113	3.675666	0.134261	22.886218	0.288354	10.173771
1155.409529	112.298193	3.674084	0.134262	22.876368	0.288356	10.169393
1155.429531	112.298193	3.680003	0.134257	22.913222	0.288346	10.185776
1155.449533	112.298193	3.679010	0.134258	22.907041	0.288348	10.183028
1155.469535	112.298193	3.687104	0.134251	22.957441	0.288334	10.205432
1155.489537	112.298193	3.679799	0.134257	22.911955	0.288347	10.185212
1155.509539	112.298193	3.676956	0.134260	22.894253	0.288352	10.177343
1155.529541	112.298193	3.681258	0.134256	22.921038	0.288344	10.189250
1155.549543	112.298193	3.676266	0.134260	22.889958	0.288353	10.175434
1155.569545	112.298193	3.682138	0.134255	22.926516	0.288343	10.191685
1155.589547	112.298193	3.677600	0.134259	22.898261	0.288350	10.179125
1155.609550	112.298193	3.675291	0.134261	22.883888	0.288354	10.172736
1155.629551	112.298193	3.678472	0.134258	22.903693	0.288349	10.181539
1155.649553	112.298193	3.673009	0.134263	22.869675	0.288358	10.166417
1155.669555	112.298193	3.673651	0.134262	22.873674	0.288357	10.168195
1155.689557	112.298193	3.668531	0.134267	22.841797	0.288366	10.154025
1155.709559	112.298193	3.671329	0.134264	22.859217	0.288361	10.161768
1155.729561	112.298193	3.668593	0.134267	22.842180	0.288366	10.154195
1155.749563	112.298193	3.672830	0.134263	22.868563	0.288359	10.165923
1155.769565	112.298193	3.672772	0.134263	22.868202	0.288359	10.165762
1155.789567	112.298193	3.670240	0.134265	22.852438	0.288363	10.158755
1155.809569	112.298193	3.664949	0.134270	22.819491	0.288372	10.144109
1155.829571	112.298193	3.678403	0.134258	22.903266	0.288349	10.181350
1155.849573	112.298193	3.673585	0.134262	22.873261	0.288357	10.168011
1155.869576	112.298193	3.670522	0.134265	22.854190	0.288362	10.159534
1155.889577	112.298193	3.672363	0.134263	22.865653	0.288359	10.164629
1155.909579	112.298193	3.677120	0.134260	22.895272	0.288351	10.177796
1155.929581	112.298193	3.671479	0.134264	22.860150	0.288361	10.162183
1155.949584	112.298193	3.673878	0.134262	22.875090	0.288357	10.168824
1155.969585	112.298193	3.669481	0.134266	22.847710	0.288364	10.156653
1155.989587	112.298193	3.666716	0.134268	22.830496	0.288369	10.149001
1156.009589	112.298193	3.668951	0.134266	22.844412	0.288365	10.155187
1156.029591	112.298193	3.669663	0.134266	22.848841	0.288364	10.157156
1156.049593	112.298193	3.672114	0.134264	22.864106	0.288360	10.163942
1156.069595	112.298193	3.668623	0.134267	22.842369	0.288366	10.154279
1156.089597	112.298193	3.671594	0.134264	22.860865	0.288361	10.162501
1156.109599	112.298193	3.666039	0.134269	22.826277	0.288370	10.147126
1156.129601	112.298193	3.671283	0.134264	22.858932	0.288361	10.161642
1156.149603	112.298193	3.667975	0.134267	22.838334	0.288367	10.152485
1156.169605	112.298193	3.667790	0.134267	22.837179	0.288367	10.151972
1156.189607	112.298193	3.667914	0.134267	22.837953	0.288367	10.152316
1156.209610	112.298193	3.668001	0.134267	22.838498	0.288367	10.152558
1156.229611	112.298193	3.663119	0.134271	22.808097	0.288375	10.139043
1156.249613	112.298193	3.664968	0.134270	22.819608	0.288372	10.144161
1156.269615	112.298193	3.659202	0.134274	22.783707	0.288382	10.128201
1156.289617	112.298193	3.668623	0.134267	22.842369	0.288366	10.154279
1156.309619	112.298193	3.665679	0.134269	22.824038	0.288371	10.146130
1156.329621	112.298113	3.664517	0.134270	22.816805	0.288372	10.142915
1156.349623	112.298193	3.661580	0.134272	22.798518	0.288378	10.134785
1156.369625	112.298193	3.663568	0.134271	22.810892	0.288374	10.140286
1156.389627	112.298113	3.662005	0.134272	22.801162	0.288377	10.135961
1156.409629	112.298193	3.657730	0.134275	22.774541	0.288384	10.124127
1156.429631	112.298193	3.660848	0.134273	22.793959	0.288379	10.132759
1156.449633	112.298193	3.660662	0.134273	22.792801	0.288379	10.132244
1156.469635	112.298193	3.662781	0.134271	22.805991	0.288376	10.138108
1156.489637	112.298193	3.662760	0.134271	22.805866	0.288376	10.138052
1156.509639	112.298193	3.665504	0.134269	22.822948	0.288371	10.145646
1156.529641	112.298193	3.667825	0.134267	22.837400	0.288367	10.152070
1156.549644	112.298193	3.661097	0.134273	22.795506	0.288378	10.133447
1156.569645	112.298193	3.665250	0.134269	22.821369	0.288371	10.144943
1156.589647	112.298193	3.664359	0.134270	22.815817	0.288373	10.142475
1156.609649	112.298193	3.664015	0.134270	22.813679	0.288373	10.141525
1156.629651	112.298193	3.664985	0.134269	22.819715	0.288372	10.144208
1156.649653	112.298193	3.661464	0.134272	22.797795	0.288378	10.134464
1156.669655	112.298193	3.662620	0.134271	22.804989	0.288376	10.137662
1156.689657	112.298193	3.659472	0.134274	22.785393	0.288381	10.128951
1156.709659	112.298193	3.663333	0.134271	22.809430	0.288375	10.139636
1156.729661	112.298193	3.673319	0.134263	22.871607	0.288358	10.167276
1156.749663	112.298193	3.670941	0.134265	22.856802	0.288362	10.160695
1156.769665	112.298113	3.673551	0.134262	22.873050	0.288357	10.167918
1156.789667	112.298193	3.672613	0.134263	22.867213	0.288359	10.165323
1156.809669	112.298193	3.668304	0.134267	22.840379	0.288366	10.153394
1156.829671	112.298193	3.662737	0.134271	22.805720	0.288376	10.137987
1156.849673	112.298193	3.666142	0.134269	22.826921	0.288370	10.147411
1156.869675	112.298193	3.661137	0.134273	22.795758	0.288378	10.133559
1156.889678	112.298193	3.659497	0.134274	22.785544	0.288381	10.129018
1156.909679	112.298193	3.661349	0.134272	22.797075	0.288378	10.134144
1156.929681	112.298193	3.658856	0.134275	22.781555	0.288382	10.127245
1156.949683	112.298193	3.663131	0.134271	22.808173	0.288375	10.139078
1156.969685	112.298193	3.654618	0.134278	22.755164	0.288389	10.115513
1156.989687	112.298193	3.666117	0.134269	22.826765	0.288370	10.147342
1157.009689	112.298193	3.658500	0.134275	22.779338	0.288383	10.126259
1157.029691	112.298193	3.662698	0.134271	22.805477	0.288376	10.137879
1157.049693	112.298193	3.664370	0.134270	22.815885	0.288373	10.142506
1157.069695	112.298193	3.664696	0.134270	22.817919	0.288372	10.143410
1157.089697	112.298193	3.662153	0.134272	22.802085	0.288377	10.136371
1157.109699	112.298193	3.660375	0.134273	22.791011	0.288380	10.131448
1157.129701	112.298193	3.659120	0.134274	22.783198	0.288382	10.127975
1157.149704	112.298193	3.654439	0.134278	22.754053	0.288390	10.115019
1157.169705	112.298193	3.662253	0.134272	22.802709	0.288376	10.136648
1157.189707	112.298193	3.652545	0.134280	22.742262	0.288393	10.109777
1157.209709	112.298193	3.658833	0.134275	22.781413	0.288382	10.127182
1157.229712	112.298193	3.655488	0.134277	22.760582	0.288388	10.117921
1157.249713	112.298193	3.660224	0.134273	22.790072	0.288380	10.131031
1157.269715	112.298193	3.660821	0.134273	22.793787	0.288379	10.132682
1157.289717	112.298193	3.657950	0.134275	22.775913	0.288384	10.124737
1157.309719	112.298193	3.655366	0.134277	22.759826	0.288388	10.117586
1157.329721	112.298193	3.663574	0.134271	22.810930	0.288374	10.140303
1157.349723	112.298193	3.658209	0.134275	22.777525	0.288383	10.125453
1157.369725	112.298193	3.654915	0.134278	22.757015	0.288389	10.116336
1157.389727	112.298193	3.661761	0.134272	22.799643	0.288377	10.135285
1157.409729	112.298193	3.667193	0.134268	22.833464	0.288368	10.150320
1157.429731	112.298193	3.660044	0.134274	22.788950	0.288380	10.130532
1157.449733	112.298193	3.659976	0.134274	22.788528	0.288380	10.130344
1157.469735	112.298193	3.657810	0.134275	22.775045	0.288384	10.124351
1157.489738	112.298193	3.652923	0.134279	22.744616	0.288392	10.110824
1157.509739	112.298193	3.656321	0.134277	22.765773	0.288386	10.120229
1157.529741	112.298193	3.657505	0.134276	22.773145	0.288384	10.123506
1157.549743	112.298193	3.656856	0.134276	22.769104	0.288386	10.121710
1157.569745	112.298193	3.658433	0.134275	22.778919	0.288383	10.126073
1157.589747	112.298193	3.656257	0.134277	22.765370	0.288387	10.120050
1157.609749	112.298193	3.652996	0.134279	22.745065	0.288392	10.111024
1157.629751	112.298193	3.654042	0.134278	22.751578	0.288390	10.113919
1157.649753	112.298193	3.649330	0.134282	22.722244	0.288398	10.100879
1157.669755	112.298193	3.646063	0.134285	22.701898	0.288404	10.091834
1157.689757	112.298193	3.643592	0.134287	22.686512	0.288408	10.084995
1157.709759	112.298193	3.637491	0.134292	22.648525	0.288418	10.068108
1157.729761	112.298113	3.639448	0.134290	22.660710	0.288415	10.073525
1157.749763	112.298193	3.635117	0.134294	22.633747	0.288422	10.061539
1157.769765	112.298193	3.633178	0.134296	22.621671	0.288426	10.056170
1157.789767	112.298193	3.634801	0.134294	22.631776	0.288423	10.060662
1157.809769	112.298193	3.629029	0.134299	22.595839	0.288433	10.044687
1157.829772	112.298193	3.630680	0.134298	22.606121	0.288430	10.049258
1157.849773	112.298193	3.632275	0.134296	22.616048	0.288427	10.053671
1157.869775	112.298193	3.631564	0.134297	22.611624	0.288428	10.051704
1157.889777	112.298193	3.633959	0.134295	22.626539	0.288424	10.058334
1157.909779	112.298193	3.636441	0.134293	22.641993	0.288420	10.065204
1157.929781	112.298193	3.641403	0.134289	22.672884	0.288412	10.078937
1157.949783	112.298193	3.635787	0.134293	22.637919	0.288421	10.063393
1157.969785	112.298193	3.632937	0.134296	22.620171	0.288426	10.055504
1157.989787	112.298193	3.629753	0.134298	22.600350	0.288431	10.046693
1158.009789	112.298193	3.625022	0.134302	22.570893	0.288439	10.033598
1158.029791	112.298193	3.637502	0.134292	22.648593	0.288418	10.068138
1158.049793	112.298193	3.631627	0.134297	22.612013	0.288428	10.051877
1158.069795	112.298193	3.627850	0.134300	22.588496	0.288435	10.041423
1158.089797	112.298193	3.625432	0.134302	22.573445	0.288439	10.034732
1158.109799	112.298193	3.622999	0.134304	22.558292	0.288443	10.027996
1158.129801	112.298193	3.631359	0.134297	22.610345	0.288429	10.051136
1158.149803	112.298113	3.627008	0.134301	22.583254	0.288436	10.039092
1158.169806	112.298193	3.635169	0.134294	22.634073	0.288422	10.061683
1158.189807	112.298193	3.635492	0.134294	22.636079	0.288422	10.062575
1158.209809	112.298193	3.624969	0.134302	22.570562	0.288440	10.033451
1158.229811	112.298193	3.628342	0.134300	22.591562	0.288434	10.042786
1158.249813	112.298193	3.625738	0.134302	22.575350	0.288438	10.035579
1158.269815	112.298193	3.633666	0.134295	22.624710	0.288425	10.057521
1158.289817	112.298193	3.633417	0.134295	22.623160	0.288425	10.056832
1158.309819	112.298193	3.633120	0.134296	22.621312	0.288426	10.056011
1158.329821	112.298193	3.643885	0.134287	22.688341	0.288408	10.085808
1158.349823	112.298193	3.631000	0.134297	22.608109	0.288429	10.050141
1158.369825	112.298193	3.641042	0.134289	22.670639	0.288412	10.077939
1158.389827	112.298193	3.634332	0.134295	22.628860	0.288424	10.059366
1158.409829	112.298193	3.641860	0.134288	22.675729	0.288411	10.080201
1158.429832	112.298193	3.640224	0.134290	22.665545	0.288414	10.075674
1158.449833	112.298193	3.629168	0.134299	22.596704	0.288432	10.045072
1158.469835	112.298193	3.631567	0.134297	22.611643	0.288428	10.051713
1158.489837	112.298113	3.630559	0.134298	22.605363	0.288430	10.048921
1158.509839	112.298193	3.631241	0.134297	22.609612	0.288429	10.050810
1158.529841	112.298193	3.630258	0.134298	22.603490	0.288431	10.048088
1158.549843	112.298193	3.625403	0.134302	22.573264	0.288439	10.034652
1158.569845	112.298193	3.626190	0.134301	22.578162	0.288437	10.036829
1158.589847	112.298193	3.629738	0.134298	22.600255	0.288431	10.046650
1158.609849	112.298193	3.626209	0.134301	22.578282	0.288437	10.036882
1158.629851	112.298113	3.624142	0.134303	22.565410	0.288441	10.031160
1158.649853	112.298193	3.626700	0.134301	22.581337	0.288437	10.038241
1158.669855	112.298193	3.627674	0.134300	22.587404	0.288435	10.040937
1158.689857	112.298193	3.620690	0.134306	22.543916	0.288447	10.021606
1158.689857	112.298193	3.621876	0.134305	22.551303	0.288445	10.024889
1158.729861	112.298193	3.619919	0.134306	22.539115	0.288448	10.019471
1158.749863	112.298193	3.619864	0.134306	22.538772	0.288448	10.019319
1158.769866	112.298193	3.626881	0.134301	22.582465	0.288436	10.038742
1158.789867	112.298193	3.618243	0.134308	22.528679	0.288451	10.014832
1158.809869	112.298193	3.621041	0.134305	22.546104	0.288446	10.022578
1158.829871	112.298193	3.626151	0.134301	22.577921	0.288438	10.036722
1158.849873	112.298193	3.619537	0.134307	22.536738	0.288449	10.018415
1158.869875	112.298193	3.610302	0.134314	22.479240	0.288464	9.992854
1158.889877	112.298193	3.613237	0.134312	22.497511	0.288459	10.000976
1158.909879	112.298193	3.609567	0.134315	22.474659	0.288466	9.990818
1158.929881	112.298193	3.617467	0.134308	22.523850	0.288452	10.012685
1158.949883	112.298193	3.609360	0.134315	22.473373	0.288466	9.990246
1158.969885	112.298193	3.618411	0.134308	22.529727	0.288451	10.015298
1158.989887	112.298193	3.612919	0.134312	22.495534	0.288460	10.000098
1159.009889	112.298193	3.611951	0.134313	22.489506	0.288462	9.997418
1159.029891	112.298193	3.614914	0.134311	22.507952	0.288457	10.005618
1159.049893	112.298193	3.626327	0.134301	22.579013	0.288437	10.037207
1159.069895	112.298193	3.617317	0.134309	22.522919	0.288452	10.012271
1159.089897	112.298193	3.611238	0.134314	22.485068	0.288463	9.995445
1159.109900	112.298193	3.618083	0.134308	22.527688	0.288451	10.014391
1159.129901	112.298193	3.615960	0.134310	22.514465	0.288455	10.008513
1159.149903	112.298193	3.613643	0.134312	22.500043	0.288459	10.002102
1159.169905	112.298193	3.611574	0.134313	22.487160	0.288462	9.996375
1159.189907	112.298193	3.609766	0.134315	22.475902	0.288465	9.991371
1159.209909	112.298193	3.616231	0.134309	22.516151	0.288454	10.009263
1159.229911	112.298193	3.615277	0.134310	22.510213	0.288456	10.006623
1159.249913	112.298193	3.611456	0.134313	22.486426	0.288462	9.996049
1159.269915	112.298193	3.616566	0.134309	22.518240	0.288454	10.010192
1159.289917	112.298193	3.614747	0.134311	22.506914	0.288457	10.005157
1159.309919	112.298113	3.621354	0.134305	22.548053	0.288445	10.023444
1159.329921	112.298193	3.614604	0.134311	22.506022	0.288457	10.004760
1159.349923	112.298193	3.607770	0.134316	22.463473	0.288469	9.985846
1159.369925	112.298193	3.613381	0.134312	22.498406	0.288459	10.001374
1159.389927	112.298193	3.611042	0.134314	22.483844	0.288463	9.994901
1159.409929	112.298193	3.609826	0.134315	22.476275	0.288465	9.991536
1159.429931	112.298113	3.609658	0.134315	22.475229	0.288465	9.991071
1159.449934	112.298193	3.614545	0.134311	22.505658	0.288457	10.004598
1159.469935	112.298193	3.618502	0.134308	22.530291	0.288450	10.015549
1159.489937	112.298193	3.608875	0.134315	22.470353	0.288467	9.988904
1159.509939	112.298193	3.614680	0.134311	22.506496	0.288457	10.004971
1159.529941	112.298193	3.616112	0.134310	22.515415	0.288455	10.008936
1159.549943	112.298193	3.614449	0.134311	22.505056	0.288457	10.004331
1159.569945	112.298113	3.621568	0.134305	22.549384	0.288445	10.024036
1159.589947	112.298193	3.616796	0.134309	22.519669	0.288453	10.010827
1159.609949	112.298193	3.613167	0.134312	22.497075	0.288460	10.000783
1159.629951	112.298193	3.612483	0.134313	22.492816	0.288461	9.998889
1159.649953	112.298193	3.610717	0.134314	22.481821	0.288464	9.994002
1159.669955	112.298113	3.618753	0.134307	22.531857	0.288450	10.016245
1159.689957	112.298193	3.623106	0.134304	22.558960	0.288443	10.028293
1159.709960	112.298193	3.611963	0.134313	22.489580	0.288462	9.997451
1159.729961	112.298193	3.612389	0.134313	22.492232	0.288461	9.998630
1159.749963	112.298193	3.609111	0.134315	22.471821	0.288466	9.989556
1159.769965	112.298193	3.611368	0.134313	22.485876	0.288463	9.995804
1159.789967	112.298193	3.615333	0.134310	22.510564	0.288456	10.006779
1159.809969	112.298193	3.612661	0.134312	22.493927	0.288460	9.999383
1159.829971	112.298193	3.603899	0.134320	22.439371	0.288475	9.975131
1159.849973	112.298193	3.615225	0.134310	22.509893	0.288456	10.006481
1159.869975	112.298193	3.614680	0.134311	22.506496	0.288457	10.004971
1159.889977	112.298193	3.617774	0.134308	22.525763	0.288452	10.013536
1159.909979	112.298193	3.624808	0.134302	22.569560	0.288440	10.033005
1159.929981	112.298193	3.617551	0.134308	22.524375	0.288452	10.012919
1159.949983	112.298193	3.620841	0.134306	22.544858	0.288447	10.022024
1159.969985	112.298193	3.614945	0.134310	22.508146	0.288456	10.005704
1159.989987	112.298113	3.611829	0.134313	22.488747	0.288462	9.997081
1160.009989	112.298193	3.608153	0.134316	22.465855	0.288468	9.986904
1160.029991	112.298193	3.614671	0.134311	22.506438	0.288457	10.004945
1160.049994	112.298193	3.614225	0.134311	22.503662	0.288458	10.003711
1160.069995	112.298193	3.608058	0.134316	22.465264	0.288468	9.986642
1160.089997	112.298193	3.617167	0.134309	22.521982	0.288453	10.011855
1160.109999	112.298193	3.618335	0.134308	22.529254	0.288451	10.015087
1160.130001	112.298193	3.615025	0.134310	22.508647	0.288456	10.005927
1160.150003	112.298193	3.606290	0.134318	22.454259	0.288471	9.981749
1160.170005	112.298193	3.609052	0.134315	22.471454	0.288466	9.989393
1160.190007	112.298193	3.617324	0.134309	22.522957	0.288452	10.012288
1160.210009	112.298193	3.611120	0.134314	22.484329	0.288463	9.995117
1160.230011	112.298193	3.611869	0.134313	22.488994	0.288462	9.997190
1160.250013	112.298193	3.614934	0.134311	22.508081	0.288457	10.005675
1160.270015	112.298193	3.612177	0.134313	22.490910	0.288461	9.998042
1160.290017	112.298113	3.608942	0.134315	22.470772	0.288466	9.989090
1160.310019	112.298193	3.605816	0.134318	22.451307	0.288472	9.980437
1160.330021	112.298193	3.604691	0.134319	22.444299	0.288474	9.977322
1160.350023	112.298193	3.607513	0.134317	22.461869	0.288469	9.985133
1160.370025	112.298193	3.612594	0.134312	22.493511	0.288460	9.999198
1160.390028	112.298193	3.613343	0.134312	22.498173	0.288459	10.001271
1160.410029	112.298193	3.618623	0.134307	22.531047	0.288450	10.015885
1160.430031	112.298193	3.604991	0.134319	22.446169	0.288473	9.978153
1160.450033	112.298193	3.612554	0.134312	22.493262	0.288461	9.999088
1160.470035	112.298193	3.610872	0.134314	22.482785	0.288463	9.994430
1160.490037	112.298193	3.614766	0.134311	22.507029	0.288457	10.005208
1160.510039	112.298193	3.610575	0.134314	22.480937	0.288464	9.993609
1160.530041	112.298193	3.620983	0.134306	22.545742	0.288446	10.022417
1160.550043	112.298193	3.612023	0.134313	22.489952	0.288461	9.997616
1160.570045	112.298193	3.615619	0.134310	22.512340	0.288455	10.007569
1160.590047	112.298113	3.619507	0.134307	22.536552	0.288449	10.018332
1160.610049	112.298193	3.612452	0.134313	22.492624	0.288461	9.998804
1160.630051	112.298193	3.619003	0.134307	22.533412	0.288450	10.016936
1160.650054	112.298193	3.607180	0.134317	22.459800	0.288470	9.984213
1160.670055	112.298193	3.613793	0.134311	22.500974	0.288458	10.002516
1160.690057	112.298193	3.616180	0.134309	22.515836	0.288454	10.009123
1160.710059	112.298193	3.613418	0.134312	22.498639	0.288459	10.001478
1160.730062	112.298193	3.606059	0.134318	22.452821	0.288472	9.981110
1160.750063	112.298193	3.607814	0.134316	22.463747	0.288469	9.985967
1160.770065	112.298193	3.607060	0.134317	22.459049	0.288470	9.983879
1160.790067	112.298193	3.612196	0.134313	22.491028	0.288461	9.998095
1160.810069	112.298193	3.608191	0.134316	22.466096	0.288468	9.987012
1160.830071	112.298193	3.613042	0.134312	22.496301	0.288460	10.000439
1160.850073	112.298193	3.609646	0.134315	22.475152	0.288465	9.991037
1160.870075	112.298193	3.606850	0.134317	22.457746	0.288470	9.983300
1160.890077	112.298193	3.610780	0.134314	22.482213	0.288464	9.994176
1160.910079	112.298193	3.601369	0.134322	22.423619	0.288479	9.968129
1160.930081	112.298193	3.610525	0.134314	22.480628	0.288464	9.993471
1160.950083	112.298113	3.608520	0.134316	22.468141	0.288467	9.987921
1160.970085	112.298193	3.610369	0.134314	22.479656	0.288464	9.993039
1160.990088	112.298193	3.608561	0.134316	22.468396	0.288467	9.988034
1161.010089	112.298193	3.602645	0.134321	22.431561	0.288477	9.971659
1161.030091	112.298193	3.609837	0.134315	22.476340	0.288465	9.991566
1161.050093	112.298193	3.609817	0.134315	22.476220	0.288465	9.991512
1161.070095	112.298193	3.610357	0.134314	22.479579	0.288464	9.993005
1161.090097	112.298193	3.604098	0.134319	22.440606	0.288475	9.975680
1161.110099	112.298193	3.604830	0.134319	22.445170	0.288474	9.977709
1161.130101	112.298193	3.606441	0.134317	22.455195	0.288471	9.982166
1161.150103	112.298193	3.610926	0.134314	22.483124	0.288463	9.994581
1161.170105	112.298193	3.606193	0.134318	22.453654	0.288471	9.981480
1161.190107	112.298193	3.604316	0.134319	22.441969	0.288474	9.976286
1161.210109	112.298193	3.608991	0.134315	22.471073	0.288467	9.989224
1161.230111	112.298193	3.606075	0.134318	22.452917	0.288472	9.981153
1161.250113	112.298193	3.609647	0.134315	22.475158	0.288465	9.991040
1161.270115	112.298193	3.613799	0.134311	22.501012	0.288458	10.002533
1161.290117	112.298193	3.607572	0.134317	22.462242	0.288469	9.985298
1161.310119	112.298193	3.609422	0.134315	22.473759	0.288466	9.990418
1161.330122	112.298193	3.606802	0.134317	22.457442	0.288470	9.983165
1161.350123	112.298193	3.608939	0.134315	22.470753	0.288467	9.989082
1161.370125	112.298193	3.609241	0.134315	22.472634	0.288466	9.989918
1161.390127	112.298193	3.607206	0.134317	22.459961	0.288470	9.984284
1161.410129	112.298193	3.607142	0.134317	22.459564	0.288470	9.984108
1161.430131	112.298193	3.610474	0.134314	22.480310	0.288464	9.993330
1161.450133	112.298193	3.610269	0.134314	22.479031	0.288464	9.992762
1161.470135	112.298193	3.611878	0.134313	22.489049	0.288462	9.997215
1161.490137	112.298193	3.604872	0.134319	22.445427	0.288474	9.977823
1161.510139	112.298193	3.604833	0.134319	22.445183	0.288474	9.977715
1161.530141	112.298193	3.606361	0.134318	22.454699	0.288471	9.981945
1161.550143	112.298193	3.605540	0.134318	22.449585	0.288472	9.979672
1161.570145	112.298193	3.606412	0.134317	22.455020	0.288471	9.982088
1161.590147	112.298193	3.602585	0.134321	22.431188	0.288477	9.971494
1161.610149	112.298193	3.610824	0.134314	22.482489	0.288463	9.994299
1161.630151	112.298193	3.603862	0.134320	22.439141	0.288475	9.975029
1161.650153	112.298193	3.610440	0.134314	22.480096	0.288464	9.993235
1161.670156	112.298193	3.600297	0.134322	22.416942	0.288481	9.965161
1161.690157	112.298193	3.603579	0.134320	22.437375	0.288476	9.974244
1161.690157	112.298193	3.608506	0.134316	22.468054	0.288467	9.987882
1161.730161	112.298193	3.603261	0.134320	22.435399	0.288476	9.973366
1161.750163	112.298113	3.611898	0.134313	22.489174	0.288461	9.997271
1161.770165	112.298193	3.607910	0.134316	22.464344	0.288468	9.986233
1161.790167	112.298193	3.606254	0.134318	22.454031	0.288471	9.981648
1161.810169	112.298193	3.605128	0.134319	22.447020	0.288473	9.978532
1161.830171	112.298193	3.602446	0.134321	22.430321	0.288478	9.971108
1161.850173	112.298193	3.602133	0.134321	22.428374	0.288478	9.970243
1161.870175	112.298193	3.599219	0.134323	22.410229	0.288483	9.962177
1161.890177	112.298193	3.590476	0.134331	22.355794	0.288498	9.937978
1161.910179	112.298193	3.596141	0.134326	22.391065	0.288488	9.953658
1161.930182	112.298193	3.603176	0.134320	22.434865	0.288476	9.973128
1161.950183	112.298193	3.598217	0.134324	22.403990	0.288485	9.959403
1161.970185	112.298193	3.593083	0.134328	22.372022	0.288493	9.945192
1161.990187	112.298193	3.595715	0.134326	22.388410	0.288489	9.952477
1162.010190	112.298193	3.597363	0.134325	22.398676	0.288486	9.957041
1162.030191	112.298193	3.597798	0.134325	22.401381	0.288486	9.958243
1162.050193	112.298193	3.595606	0.134326	22.387734	0.288489	9.952177
1162.070195	112.298193	3.597688	0.134325	22.400699	0.288486	9.957940
1162.090197	112.298193	3.593097	0.134328	22.372113	0.288493	9.945232
1162.110199	112.298193	3.599840	0.134323	22.414097	0.288482	9.963896
1162.130201	112.298193	3.599097	0.134323	22.409471	0.288483	9.961839
1162.150203	112.298193	3.582937	0.134337	22.308854	0.288511	9.917112
1162.170205	112.298193	3.587468	0.134333	22.337065	0.288503	9.929653
1162.190207	112.298193	3.587952	0.134333	22.340077	0.288502	9.930991
1162.210209	112.298193	3.598938	0.134324	22.408480	0.288484	9.961399
1162.230211	112.298193	3.591763	0.134329	22.363804	0.288496	9.941539
1162.250213	112.298193	3.593745	0.134328	22.376148	0.288492	9.947026
1162.270216	112.298193	3.591040	0.134330	22.359306	0.288497	9.939539
1162.290217	112.298193	3.593556	0.134328	22.374968	0.288493	9.946502
1162.310219	112.298193	3.597089	0.134325	22.396971	0.288487	9.956283
1162.330221	112.298193	3.596418	0.134326	22.392787	0.288488	9.954423
1162.350223	112.298193	3.598663	0.134324	22.406766	0.288484	9.960637
1162.370225	112.298193	3.591905	0.134329	22.364691	0.288495	9.941933
1162.390227	112.298193	3.585976	0.134334	22.327776	0.288506	9.925523
1162.410229	112.298193	3.596203	0.134326	22.391451	0.288488	9.953829
1162.430231	112.298193	3.593124	0.134328	22.372280	0.288493	9.945307
1162.450233	112.298193	3.596066	0.134326	22.390600	0.288488	9.953451
1162.470235	112.298193	3.599291	0.134323	22.410681	0.288483	9.962377
1162.490237	112.298193	3.599441	0.134323	22.411611	0.288483	9.962791
1162.510239	112.298193	3.600378	0.134322	22.417448	0.288481	9.965386
1162.530241	112.298193	3.589437	0.134331	22.349322	0.288500	9.935101
1162.530241	112.298193	3.590732	0.134330	22.357390	0.288497	9.938688
1162.570245	112.298193	3.592696	0.134329	22.369613	0.288494	9.944121
1162.590247	112.298193	3.594336	0.134327	22.379825	0.288491	9.948661
1162.610250	112.298113	3.593424	0.134328	22.374147	0.288493	9.946137
1162.630251	112.298193	3.584396	0.134336	22.317937	0.288508	9.921150
1162.650253	112.298193	3.590941	0.134330	22.358687	0.288497	9.939264
1162.670255	112.298193	3.589457	0.134331	22.349450	0.288500	9.935158
1162.690257	112.298193	3.594168	0.134328	22.378779	0.288492	9.948196
1162.710259	112.298193	3.586607	0.134334	22.331705	0.288504	9.927270
1162.730261	112.298193	3.588906	0.134332	22.346015	0.288501	9.933631
1162.750263	112.298193	3.590057	0.134331	22.353182	0.288499	9.936817
1162.770265	112.298193	3.591189	0.134330	22.360231	0.288497	9.939951
1162.790267	112.298193	3.586914	0.134333	22.333616	0.288504	9.928119
1162.810269	112.298193	3.588234	0.134332	22.341832	0.288502	9.931771
1162.830271	112.298193	3.586012	0.134334	22.328001	0.288505	9.925623
1162.850273	112.298193	3.584717	0.134335	22.319933	0.288508	9.922037
1162.870275	112.298193	3.584690	0.134335	22.319769	0.288508	9.921964
1162.890277	112.298193	3.583981	0.134336	22.315350	0.288509	9.919999
1162.910279	112.298193	3.591978	0.134329	22.365145	0.288495	9.942135
1162.930281	112.298193	3.583147	0.134337	22.310157	0.288510	9.917691
1162.950284	112.298193	3.586977	0.134333	22.334007	0.288504	9.928293
1162.970285	112.298193	3.583480	0.134336	22.312235	0.288510	9.918615
1162.990287	112.298193	3.579932	0.134339	22.290139	0.288516	9.908792
1163.010289	112.298193	3.582231	0.134337	22.304454	0.288512	9.915156
1163.030291	112.298193	3.580424	0.134339	22.293203	0.288515	9.910154
1163.050293	112.298193	3.577475	0.134341	22.274841	0.288520	9.901992
1163.070295	112.298193	3.573788	0.134344	22.251889	0.288526	9.891789
1163.090297	112.298113	3.578471	0.134340	22.281048	0.288518	9.904751
1163.110299	112.298193	3.577989	0.134341	22.278042	0.288519	9.903414
1163.130301	112.298193	3.578327	0.134340	22.280147	0.288518	9.904350
1163.150303	112.298113	3.578859	0.134340	22.283462	0.288517	9.905824
1163.170305	112.298193	3.577234	0.134341	22.273344	0.288520	9.901326
1163.190307	112.298193	3.585950	0.134334	22.327609	0.288506	9.925449
1163.210310	112.298193	3.579585	0.134339	22.287979	0.288516	9.907832
1163.230311	112.298193	3.577773	0.134341	22.276700	0.288519	9.902818
1163.250313	112.298193	3.576179	0.134342	22.266774	0.288522	9.898405
1163.270315	112.298193	3.575845	0.134343	22.264693	0.288523	9.897480
1163.290317	112.298193	3.575618	0.134343	22.263278	0.288523	9.896851
1163.310319	112.298193	3.577826	0.134341	22.277026	0.288519	9.902963
1163.330321	112.298193	3.570412	0.134347	22.230867	0.288532	9.882443
1163.350323	112.298193	3.581362	0.134338	22.299042	0.288513	9.912750
1163.370325	112.298193	3.579174	0.134340	22.285420	0.288517	9.906694
1163.390327	112.298193	3.579480	0.134340	22.287325	0.288517	9.907541
1163.410329	112.298193	3.578521	0.134340	22.281354	0.288518	9.904887
1163.430331	112.298193	3.578836	0.134340	22.283317	0.288518	9.905760
1163.450333	112.298193	3.574733	0.134343	22.257772	0.288525	9.894404
1163.470335	112.298193	3.578682	0.134340	22.282356	0.288518	9.905332
1163.490337	112.298193	3.578582	0.134340	22.281735	0.288518	9.905056
1163.510339	112.298193	3.581367	0.134338	22.299078	0.288513	9.912766
1163.530341	112.298193	3.574623	0.134344	22.257085	0.288525	9.894098
1163.550344	112.298193	3.583083	0.134337	22.309760	0.288510	9.917514
1163.570345	112.298193	3.581427	0.134338	22.299450	0.288513	9.912931
1163.590347	112.298193	3.582023	0.134337	22.303160	0.288512	9.914580
1163.610349	112.298113	3.577639	0.134341	22.275865	0.288519	9.902447
1163.630351	112.298193	3.576080	0.134342	22.266158	0.288522	9.898131
1163.650353	112.298193	3.577291	0.134341	22.273697	0.288520	9.901483
1163.670355	112.298193	3.576703	0.134342	22.270034	0.288521	9.899855
1163.690357	112.298193	3.582828	0.134337	22.308172	0.288511	9.916809
1163.710359	112.298193	3.581078	0.134338	22.297279	0.288514	9.911966
1163.730361	112.298193	3.581345	0.134338	22.298941	0.288513	9.912705
1163.750363	112.298193	3.584429	0.134335	22.318140	0.288508	9.921240
1163.770365	112.298193	3.581534	0.134338	22.300118	0.288513	9.913228
1163.790367	112.298193	3.577731	0.134341	22.276435	0.288519	9.902700
1163.810369	112.298193	3.583023	0.134337	22.309385	0.288511	9.917348
1163.810369	112.298193	3.580030	0.134339	22.290753	0.288516	9.909065
1163.830371	112.298193	3.581266	0.134338	22.298448	0.288513	9.912486
1163.870375	112.298193	3.580574	0.134339	22.294136	0.288515	9.910569
1163.890378	112.298193	3.575425	0.134343	22.262081	0.288523	9.896319
1163.910379	112.298193	3.581192	0.134338	22.297985	0.288514	9.912280
1163.930381	112.298193	3.584671	0.134335	22.319651	0.288508	9.921911
1163.950383	112.298193	3.579988	0.134339	22.290487	0.288516	9.908947
1163.970385	112.298193	3.584138	0.134336	22.316328	0.288509	9.920434
1163.990387	112.298113	3.575816	0.134342	22.264512	0.288523	9.897400
1164.010389	112.298193	3.580112	0.134339	22.291259	0.288515	9.909290
1164.030391	112.298193	3.581631	0.134338	22.300723	0.288513	9.913497
1164.050393	112.298193	3.585723	0.134334	22.326200	0.288506	9.924822
1164.070395	112.298113	3.579018	0.134340	22.284450	0.288517	9.906263
1164.090397	112.298193	3.576708	0.134342	22.270067	0.288521	9.899869
1164.110399	112.298193	3.577156	0.134341	22.272859	0.288520	9.901111
1164.130401	112.298193	3.575111	0.134343	22.260126	0.288524	9.895450
1164.150404	112.298193	3.579468	0.134340	22.287251	0.288517	9.907508
1164.170405	112.298193	3.579025	0.134340	22.284492	0.288517	9.906282
1164.190407	112.298193	3.579388	0.134340	22.286753	0.288517	9.907287
1164.210409	112.298193	3.582918	0.134337	22.308733	0.288511	9.917058
1164.230412	112.298193	3.582703	0.134337	22.307392	0.288511	9.916462
1164.250413	112.298113	3.576786	0.134342	22.270551	0.288521	9.900085
1164.270415	112.298193	3.583014	0.134337	22.309333	0.288511	9.917325
1164.290417	112.298193	3.577316	0.134341	22.273853	0.288520	9.901552
1164.310419	112.298193	3.582506	0.134337	22.306171	0.288511	9.915919
1164.330421	112.298193	3.579656	0.134339	22.288420	0.288516	9.908028
1164.350423	112.298193	3.578241	0.134341	22.279610	0.288519	9.904112
1164.370425	112.298193	3.579248	0.134340	22.285882	0.288517	9.906900
1164.390427	112.298193	3.581950	0.134338	22.302708	0.288512	9.914379
1164.410429	112.298113	3.575972	0.134342	22.265484	0.288522	9.897832
1164.430431	112.298193	3.577819	0.134341	22.276982	0.288519	9.902943
1164.450433	112.298193	3.576687	0.134342	22.269935	0.288521	9.899811
1164.470435	112.298193	3.582270	0.134337	22.304698	0.288512	9.915264
1164.490438	112.298193	3.579963	0.134339	22.290334	0.288516	9.908879
1164.510439	112.298193	3.574293	0.134344	22.255029	0.288525	9.893184
1164.530441	112.298193	3.581116	0.134338	22.297515	0.288514	9.912071
1164.550443	112.298193	3.583292	0.134336	22.311060	0.288510	9.918092
1164.570445	112.298193	3.581279	0.134338	22.298530	0.288513	9.912522
1164.590447	112.298193	3.578176	0.134341	22.279205	0.288519	9.903932
1164.610449	112.298113	3.576809	0.134342	22.270697	0.288521	9.900149
1164.630451	112.298193	3.578039	0.134341	22.278354	0.288519	9.903553
1164.650453	112.298193	3.576625	0.134342	22.269549	0.288521	9.899639
1164.670455	112.298193	3.574257	0.134344	22.254805	0.288525	9.893085
1164.690457	112.298193	3.573054	0.134345	22.247314	0.288527	9.889755
1164.710459	112.298193	3.576776	0.134342	22.270491	0.288521	9.900058
1164.730461	112.298193	3.574384	0.134344	22.255596	0.288525	9.893436
1164.750463	112.298193	3.574641	0.134344	22.257200	0.288525	9.894150
1164.770465	112.298193	3.575391	0.134343	22.261865	0.288523	9.896223
1164.790467	112.298193	3.569877	0.134347	22.227532	0.288533	9.880961
1164.810469	112.298193	3.576991	0.134342	22.271830	0.288521	9.900653
1164.830472	112.298193	3.573702	0.134344	22.251352	0.288526	9.891550
1164.850473	112.298193	3.583092	0.134337	22.309818	0.288510	9.917540
1164.870475	112.298193	3.579586	0.134339	22.287988	0.288516	9.907836
1164.890477	112.298193	3.577992	0.134341	22.278061	0.288519	9.903423
1164.910479	112.298193	3.573806	0.134344	22.251998	0.288526	9.891837
1164.930481	112.298193	3.577564	0.134341	22.275400	0.288520	9.902240
1164.950483	112.298193	3.573247	0.134345	22.248516	0.288527	9.890289
1164.970485	112.298193	3.574741	0.134343	22.257821	0.288525	9.894426
1164.990487	112.298193	3.571760	0.134346	22.239260	0.288530	9.886175
1165.010489	112.298193	3.572934	0.134345	22.246570	0.288528	9.889424
1165.030491	112.298193	3.575696	0.134343	22.263768	0.288523	9.897069
1165.050493	112.298193	3.573287	0.134345	22.248768	0.288527	9.890401
1165.070495	112.298193	3.571934	0.134346	22.240342	0.288529	9.886655
1165.090497	112.298193	3.576702	0.134342	22.270031	0.288521	9.899854
1165.110499	112.298193	3.567543	0.134349	22.213003	0.288537	9.874502
1165.130501	112.298193	3.571712	0.134346	22.238959	0.288530	9.886041
1165.150503	112.298193	3.571380	0.134346	22.236895	0.288530	9.885123
1165.170506	112.298193	3.569340	0.134348	22.224189	0.288534	9.879475
1165.190507	112.298113	3.563799	0.134352	22.189692	0.288543	9.864140
1165.210509	112.298193	3.565301	0.134351	22.199041	0.288541	9.868296
1165.230511	112.298193	3.567260	0.134350	22.211240	0.288537	9.873719
1165.250513	112.298193	3.568190	0.134349	22.217028	0.288536	9.876291
1165.270515	112.298193	3.571412	0.134346	22.237092	0.288530	9.885211
1165.290517	112.298193	3.570692	0.134347	22.232608	0.288531	9.883217
1165.310519	112.298193	3.574041	0.134344	22.253460	0.288526	9.892487
1165.330521	112.298193	3.580421	0.134339	22.293184	0.288515	9.910146
1165.350523	112.298193	3.574086	0.134344	22.253742	0.288526	9.892612
1165.370525	112.298193	3.575879	0.134343	22.264906	0.288523	9.897575
1165.390527	112.298193	3.572214	0.134346	22.242088	0.288529	9.887432
1165.410529	112.298193	3.569152	0.134348	22.223023	0.288534	9.878957
1165.430532	112.298193	3.567219	0.134350	22.210986	0.288537	9.873606
1165.450533	112.298193	3.565969	0.134351	22.203200	0.288539	9.870144
1165.470535	112.298193	3.574330	0.134344	22.255259	0.288525	9.893287
1165.490537	112.298193	3.576379	0.134342	22.268022	0.288522	9.898960
1165.510540	112.298193	3.571727	0.134346	22.239055	0.288530	9.886083
1165.530541	112.298193	3.576384	0.134342	22.268049	0.288522	9.898972
1165.550543	112.298193	3.570910	0.134347	22.233966	0.288531	9.883821
1165.570545	112.298193	3.569382	0.134348	22.224452	0.288534	9.879592
1165.590547	112.298193	3.574226	0.134344	22.254613	0.288525	9.892999
1165.610549	112.298193	3.569460	0.134348	22.224940	0.288533	9.879809
1165.630551	112.298193	3.568744	0.134348	22.220477	0.288535	9.877825
1165.650553	112.298193	3.568950	0.134348	22.221764	0.288534	9.878397
1165.670555	112.298193	3.569889	0.134347	22.227611	0.288533	9.880996
1165.690557	112.298193	3.570810	0.134347	22.233344	0.288531	9.883545
1165.710559	112.298193	3.573181	0.134345	22.248105	0.288527	9.890107
1165.730561	112.298193	3.569315	0.134348	22.224033	0.288534	9.879406
1165.750563	112.298193	3.574391	0.134344	22.255642	0.288525	9.893457
1165.770566	112.298193	3.576196	0.134342	22.266878	0.288522	9.898452
1165.790567	112.298193	3.577500	0.134341	22.274997	0.288520	9.902061
1165.810569	112.298193	3.574213	0.134344	22.254533	0.288525	9.892964
1165.830571	112.298193	3.571813	0.134346	22.239586	0.288529	9.886319
1165.850573	112.298193	3.574329	0.134344	22.255256	0.288525	9.893285
1165.870575	112.298193	3.572417	0.134345	22.243347	0.288528	9.887992
1165.890577	112.298113	3.579588	0.134339	22.287998	0.288516	9.907841
1165.910579	112.298193	3.575546	0.134343	22.262834	0.288523	9.896654
1165.930581	112.298193	3.569554	0.134348	22.225525	0.288533	9.880069
1165.950583	112.298193	3.570154	0.134347	22.229260	0.288532	9.881729
1165.970585	112.298193	3.569519	0.134348	22.225304	0.288533	9.879970
1165.990587	112.298193	3.571566	0.134346	22.238053	0.288530	9.885638
1166.010589	112.298193	3.576471	0.134342	22.268591	0.288522	9.899213
1166.030591	112.298193	3.575899	0.134342	22.265030	0.288523	9.897630
1166.050593	112.298193	3.572738	0.134345	22.245346	0.288528	9.888880
1166.070595	112.298193	3.570555	0.134347	22.231759	0.288532	9.882840
1166.090597	112.298193	3.571644	0.134346	22.238535	0.288530	9.885852
1166.110600	112.298193	3.564989	0.134351	22.197098	0.288541	9.867432
1166.130601	112.298193	3.575286	0.134343	22.261211	0.288524	9.895932
1166.150603	112.298193	3.573983	0.134344	22.253102	0.288526	9.892328
1166.170605	112.298193	3.572884	0.134345	22.246255	0.288528	9.889284
1166.190607	112.298193	3.571211	0.134346	22.235841	0.288531	9.884655
1166.210609	112.298193	3.576283	0.134342	22.267422	0.288522	9.898694
1166.230611	112.298193	3.572158	0.134346	22.241735	0.288529	9.887275
1166.250613	112.298193	3.576321	0.134342	22.267660	0.288522	9.898800
1166.270615	112.298193	3.578355	0.134340	22.280319	0.288518	9.904427
1166.290617	112.298193	3.572213	0.134346	22.242083	0.288529	9.887429
1166.310619	112.298193	3.579267	0.134340	22.286003	0.288517	9.906953
1166.330621	112.298193	3.581530	0.134338	22.300091	0.288513	9.913216
1166.350623	112.298193	3.578798	0.134340	22.283079	0.288518	9.905654
1166.370625	112.298113	3.581417	0.134338	22.299390	0.288513	9.912904
1166.390627	112.298193	3.582927	0.134337	22.308788	0.288511	9.917082
1166.390627	112.298193	3.581860	0.134338	22.302144	0.288512	9.914129
1166.430631	112.298193	3.576820	0.134342	22.270762	0.288521	9.900178
1166.450634	112.298193	3.582375	0.134337	22.305350	0.288512	9.915554
1166.470635	112.298193	3.580166	0.134339	22.291596	0.288515	9.909440
1166.490637	112.298193	3.572012	0.134346	22.240826	0.288529	9.886871
1166.510639	112.298193	3.575894	0.134342	22.265000	0.288523	9.897617
1166.530641	112.298193	3.574474	0.134344	22.256160	0.288525	9.893687
1166.550643	112.298193	3.575134	0.134343	22.260266	0.288524	9.895513
1166.570645	112.298193	3.573477	0.134344	22.249951	0.288527	9.890927
1166.590647	112.298193	3.575051	0.134343	22.259749	0.288524	9.895283
1166.610649	112.298193	3.577024	0.134342	22.272035	0.288521	9.900744
1166.630651	112.298193	3.569216	0.134348	22.223420	0.288534	9.879133
1166.650653	112.298193	3.575811	0.134343	22.264482	0.288523	9.897387
1166.670655	112.298193	3.571703	0.134346	22.238902	0.288530	9.886015
1166.690657	112.298193	3.579412	0.134340	22.286903	0.288517	9.907354
1166.710660	112.298193	3.572195	0.134346	22.241968	0.288529	9.887378
1166.730661	112.298193	3.577089	0.134342	22.272440	0.288521	9.900924
1166.750663	112.298193	3.575905	0.134342	22.265065	0.288523	9.897646
1166.770665	112.298193	3.584000	0.134336	22.315471	0.288509	9.920053
1166.790667	112.298193	3.580271	0.134339	22.292250	0.288515	9.909731
1166.810669	112.298193	3.580086	0.134339	22.291100	0.288515	9.909219
1166.830671	112.298193	3.578702	0.134340	22.282482	0.288518	9.905388
1166.850673	112.298193	3.578536	0.134340	22.281447	0.288518	9.904928
1166.870675	112.298193	3.582534	0.134337	22.306343	0.288511	9.915996
1166.890677	112.298193	3.579266	0.134340	22.285997	0.288517	9.906951
1166.910679	112.298193	3.582449	0.134337	22.305815	0.288511	9.915761
1166.930681	112.298193	3.576526	0.134342	22.268936	0.288522	9.899367
1166.950683	112.298193	3.578716	0.134340	22.282570	0.288518	9.905427
1166.970685	112.298193	3.578251	0.134341	22.279676	0.288519	9.904141
1166.990687	112.298193	3.569220	0.134348	22.223442	0.288534	9.879143
1167.010689	112.298193	3.576909	0.134342	22.271318	0.288521	9.900425
1167.030691	112.298193	3.574992	0.134343	22.259382	0.288524	9.895119
1167.050694	112.298193	3.581094	0.134338	22.297378	0.288514	9.912010
1167.070695	112.298193	3.571865	0.134346	22.239912	0.288529	9.886464
1167.090697	112.298113	3.577191	0.134341	22.273076	0.288520	9.901207
1167.110699	112.298193	3.571410	0.134346	22.237078	0.288530	9.885205
1167.130701	112.298193	3.570512	0.134347	22.231488	0.288532	9.882720
1167.150703	112.298193	3.577869	0.134341	22.277297	0.288519	9.903083
1167.170705	112.298193	3.575225	0.134343	22.260836	0.288524	9.895766
1167.190707	112.298193	3.575848	0.134343	22.264715	0.288523	9.897490
1167.210709	112.298193	3.572803	0.134345	22.245754	0.288528	9.889061
1167.230711	112.298193	3.573555	0.134344	22.250432	0.288527	9.891141
1167.250713	112.298193	3.578118	0.134341	22.278847	0.288519	9.903772
1167.270715	112.298193	3.570705	0.134347	22.232690	0.288531	9.883254
1167.290717	112.298193	3.567376	0.134349	22.211963	0.288537	9.874040
1167.310719	112.298193	3.572261	0.134345	22.242378	0.288529	9.887561
1167.330721	112.298193	3.569571	0.134348	22.225632	0.288533	9.880116
1167.350723	112.298193	3.575368	0.134343	22.261723	0.288523	9.896160
1167.370725	112.298193	3.577912	0.134341	22.277563	0.288519	9.903201
1167.390728	112.298193	3.573908	0.134344	22.252636	0.288526	9.892121
1167.410729	112.298193	3.571022	0.134346	22.234661	0.288531	9.884130
1167.430731	112.298193	3.575537	0.134343	22.262777	0.288523	9.896629
1167.449733	112.298193	3.566751	0.134350	22.208070	0.288538	9.872309
1167.469735	112.298193	3.569867	0.134347	22.227472	0.288533	9.880934
1167.489737	112.298193	3.568072	0.134349	22.216297	0.288536	9.875967
1167.509739	112.298113	3.574889	0.134343	22.258741	0.288524	9.894835
1167.529741	112.298193	3.569821	0.134347	22.227184	0.288533	9.880806
1167.549743	112.298193	3.572161	0.134346	22.241754	0.288529	9.887283
1167.569745	112.298193	3.573169	0.134345	22.248034	0.288527	9.890075
1167.589747	112.298193	3.571538	0.134346	22.237875	0.288530	9.885559
1167.609749	112.298193	3.565389	0.134351	22.199592	0.288540	9.868540
1167.629751	112.298193	3.572218	0.134346	22.242113	0.288529	9.887443
1167.649753	112.298193	3.567584	0.134349	22.213258	0.288537	9.874616
1167.669755	112.298193	3.567639	0.134349	22.213603	0.288537	9.874769
1167.689757	112.298193	3.567993	0.134349	22.215801	0.288536	9.875746
1167.709759	112.298193	3.571655	0.134346	22.238603	0.288530	9.885883
1167.729761	112.298193	3.566032	0.134351	22.203591	0.288539	9.870318
1167.749763	112.298193	3.564080	0.134352	22.191442	0.288543	9.864918
1167.769765	112.298193	3.570499	0.134347	22.231409	0.288532	9.882684
1167.789767	112.298193	3.566165	0.134350	22.204421	0.288539	9.870687
1167.809769	112.298193	3.563250	0.134353	22.186273	0.288544	9.862620
1167.829771	112.298193	3.568299	0.134349	22.217712	0.288535	9.876596
1167.849773	112.298193	3.562290	0.134354	22.180297	0.288546	9.859963
1167.869775	112.298193	3.566166	0.134350	22.204429	0.288539	9.870691
1167.889777	112.298193	3.568208	0.134349	22.217143	0.288536	9.876343
1167.909779	112.298193	3.568233	0.134349	22.217296	0.288536	9.876411
1167.929781	112.298113	3.561961	0.134354	22.178243	0.288546	9.859050
1167.949783	112.298193	3.567864	0.134349	22.214999	0.288536	9.875390
1167.969785	112.298193	3.569006	0.134348	22.222112	0.288534	9.878551
1167.989787	112.298193	3.571529	0.134346	22.237823	0.288530	9.885536
1168.009789	112.298193	3.566786	0.134350	22.208292	0.288538	9.872408
1168.029791	112.298193	3.569310	0.134348	22.224006	0.288534	9.879394
1168.049793	112.298193	3.563951	0.134352	22.190634	0.288543	9.864558
1168.069795	112.298193	3.564572	0.134352	22.194502	0.288542	9.866278
1168.089797	112.298193	3.567823	0.134349	22.214747	0.288536	9.875278
1168.109799	112.298193	3.559599	0.134356	22.163540	0.288550	9.852514
1168.129801	112.298193	3.567467	0.134349	22.212530	0.288537	9.874292
1168.149803	112.298193	3.567805	0.134349	22.214632	0.288536	9.875227
1168.169805	112.298193	3.570948	0.134347	22.234201	0.288531	9.883926
1168.189807	112.298193	3.566099	0.134351	22.204013	0.288539	9.870506
1168.209809	112.298193	3.565770	0.134351	22.201960	0.288540	9.869593
1168.229811	112.298193	3.569834	0.134347	22.227267	0.288533	9.880843
1168.249813	112.298193	3.566295	0.134350	22.205234	0.288539	9.871049
1168.269815	112.298193	3.568012	0.134349	22.215922	0.288536	9.875800
1168.289817	112.298193	3.568798	0.134348	22.220819	0.288535	9.877977
1168.309819	112.298193	3.567519	0.134349	22.212853	0.288537	9.874436
1168.329821	112.298193	3.568696	0.134348	22.220181	0.288535	9.877693
1168.349823	112.298193	3.569775	0.134348	22.226900	0.288533	9.880680
1168.369825	112.298193	3.564540	0.134352	22.194303	0.288542	9.866189
1168.389827	112.298193	3.579367	0.134340	22.286621	0.288517	9.907228
1168.409829	112.298193	3.568966	0.134348	22.221862	0.288534	9.878441
1168.429831	112.298193	3.561164	0.134355	22.173286	0.288548	9.856846
1168.449833	112.298193	3.567478	0.134349	22.212595	0.288537	9.874321
1168.469835	112.298193	3.565733	0.134351	22.201732	0.288540	9.869492
1168.489837	112.298193	3.564893	0.134352	22.196501	0.288541	9.867166
1168.509839	112.298193	3.563025	0.134353	22.184871	0.288544	9.861997
1168.529841	112.298113	3.570965	0.134346	22.234308	0.288531	9.883973
1168.549843	112.298193	3.564219	0.134352	22.192307	0.288542	9.865302
1168.569845	112.298193	3.565567	0.134351	22.200698	0.288540	9.869032
1168.589847	112.298113	3.559862	0.134356	22.165179	0.288550	9.853243
1168.609849	112.298193	3.562444	0.134354	22.181252	0.288545	9.860388
1168.629851	112.298193	3.570939	0.134347	22.234146	0.288531	9.883901
1168.649853	112.298193	3.561596	0.134354	22.175971	0.288547	9.858040
1168.669855	112.298193	3.568340	0.134349	22.217964	0.288535	9.876708
1168.689857	112.298193	3.570474	0.134347	22.231253	0.288532	9.882615
1168.709859	112.298193	3.571434	0.134346	22.237232	0.288530	9.885273
1168.729861	112.298193	3.571714	0.134346	22.238975	0.288530	9.886048
1168.749863	112.298193	3.573246	0.134345	22.248511	0.288527	9.890287
1168.769865	112.298193	3.568260	0.134349	22.217466	0.288535	9.876486
1168.789867	112.298193	3.566384	0.134350	22.205784	0.288539	9.871293
1168.809869	112.298193	3.567173	0.134350	22.210696	0.288537	9.873477
1168.829871	112.298193	3.570025	0.134347	22.228455	0.288533	9.881371
1168.849873	112.298113	3.559944	0.134355	22.165689	0.288549	9.853469
1168.869875	112.298193	3.564901	0.134352	22.196550	0.288541	9.867188
1168.889877	112.298193	3.565128	0.134351	22.197968	0.288541	9.867819
1168.909879	112.298193	3.569193	0.134348	22.223275	0.288534	9.879069
1168.929881	112.298193	3.564457	0.134352	22.193785	0.288542	9.865959
1168.949883	112.298193	3.562897	0.134353	22.184075	0.288545	9.861643
1168.969885	112.298193	3.564566	0.134352	22.194467	0.288542	9.866262
1168.989887	112.298193	3.563157	0.134353	22.185695	0.288544	9.862363
1169.009889	112.298193	3.562996	0.134353	22.184688	0.288544	9.861915
1169.029891	112.298193	3.555841	0.134359	22.140138	0.288557	9.842111
1169.049893	112.298113	3.566332	0.134350	22.205461	0.288539	9.871150
1169.069895	112.298193	3.567434	0.134349	22.212324	0.288537	9.874201
1169.089897	112.298193	3.562104	0.134354	22.179136	0.288546	9.859447
1169.109899	112.298193	3.557343	0.134358	22.149495	0.288554	9.846271
1169.129901	112.298193	3.566895	0.134350	22.208965	0.288538	9.872707
1169.149903	112.298193	3.562043	0.134354	22.178758	0.288546	9.859279
1169.169905	112.298193	3.563398	0.134353	22.187193	0.288544	9.863029
1169.189907	112.298193	3.558553	0.134357	22.157027	0.288552	9.849619
1169.209909	112.298193	3.562848	0.134353	22.183771	0.288545	9.861508
1169.229911	112.298193	3.561706	0.134354	22.176656	0.288547	9.858345
1169.249913	112.298193	3.558795	0.134357	22.158535	0.288552	9.850289
1169.269915	112.298193	3.561629	0.134354	22.176177	0.288547	9.858132
1169.289917	112.298193	3.565462	0.134351	22.200043	0.288540	9.868741
1169.309919	112.298193	3.562437	0.134354	22.181211	0.288545	9.860370
1169.329921	112.298193	3.563507	0.134353	22.187872	0.288544	9.863331
1169.349923	112.298193	3.563796	0.134352	22.189670	0.288543	9.864130
1169.369925	112.298113	3.565144	0.134351	22.198067	0.288541	9.867863
1169.389927	112.298193	3.566282	0.134350	22.205152	0.288539	9.871012
1169.409929	112.298193	3.569877	0.134347	22.227535	0.288533	9.880962
1169.429931	112.298193	3.567738	0.134349	22.214213	0.288536	9.875040
1169.449933	112.298193	3.571320	0.134346	22.236522	0.288530	9.884958
1169.469935	112.298193	3.565290	0.134351	22.198976	0.288541	9.868267
1169.489937	112.298193	3.567203	0.134350	22.210884	0.288537	9.873561
1169.509939	112.298193	3.568486	0.134349	22.218876	0.288535	9.877113
1169.529941	112.298193	3.568376	0.134349	22.218186	0.288535	9.876806
1169.549943	112.298193	3.569554	0.134348	22.225523	0.288533	9.880068
1169.569945	112.298193	3.567457	0.134349	22.212467	0.288537	9.874264
1169.589947	112.298193	3.572888	0.134345	22.246282	0.288528	9.889296
1169.609949	112.298193	3.577992	0.134341	22.278064	0.288519	9.903424
1169.629951	112.298193	3.564028	0.134352	22.191119	0.288543	9.864774
1169.649953	112.298193	3.572360	0.134345	22.242994	0.288529	9.887835
1169.669955	112.298193	3.570114	0.134347	22.229008	0.288532	9.881617
1169.689957	112.298193	3.570796	0.134347	22.233256	0.288531	9.883506
1169.709959	112.298193	3.567390	0.134349	22.212051	0.288537	9.874079
1169.729961	112.298193	3.579574	0.134339	22.287914	0.288516	9.907803
1169.749963	112.298193	3.569274	0.134348	22.223779	0.288534	9.879293
1169.769965	112.298193	3.582728	0.134337	22.307548	0.288511	9.916531
1169.789967	112.298193	3.574765	0.134343	22.257966	0.288524	9.894490
1169.809969	112.298193	3.575126	0.134343	22.260220	0.288524	9.895492
1169.829971	112.298193	3.578964	0.134340	22.284114	0.288517	9.906114
1169.849973	112.298193	3.576255	0.134342	22.267247	0.288522	9.898616
1169.869975	112.298193	3.567215	0.134350	22.210961	0.288537	9.873595
1169.889977	112.298193	3.568050	0.134349	22.216160	0.288536	9.875906
1169.909979	112.298193	3.569938	0.134347	22.227913	0.288533	9.881130
1169.929981	112.298193	3.567563	0.134349	22.213127	0.288537	9.874557
1169.949983	112.298193	3.567526	0.134349	22.212897	0.288537	9.874455
1169.969985	112.298193	3.559053	0.134356	22.160142	0.288551	9.851004
1169.989987	112.298193	3.561587	0.134354	22.175919	0.288547	9.858017
1170.009989	112.298193	3.564119	0.134352	22.191683	0.288543	9.865025
1170.029991	112.298193	3.562361	0.134354	22.180735	0.288545	9.860158
1170.049993	112.298193	3.562863	0.134353	22.183864	0.288545	9.861549
1170.069995	112.298193	3.567661	0.134349	22.213734	0.288537	9.874827
1170.089997	112.298193	3.565679	0.134351	22.201398	0.288540	9.869344
1170.109999	112.298193	3.556815	0.134358	22.146205	0.288555	9.844808
1170.130001	112.298193	3.561566	0.134354	22.175788	0.288547	9.857959
1170.150003	112.298193	3.558071	0.134357	22.154024	0.288553	9.848284
1170.170005	112.298193	3.552054	0.134362	22.116562	0.288563	9.831631
1170.190007	112.298193	3.558132	0.134357	22.154404	0.288553	9.848453
1170.210009	112.298193	3.552844	0.134361	22.121478	0.288562	9.833816
1170.230011	112.298113	3.556783	0.134358	22.146005	0.288555	9.844719
1170.250013	112.298193	3.550181	0.134364	22.104902	0.288566	9.826447
1170.270015	112.298193	3.549029	0.134365	22.097724	0.288568	9.823256
1170.290017	112.298193	3.547391	0.134366	22.087529	0.288571	9.818724
1170.310019	112.298193	3.550776	0.134363	22.108603	0.288565	9.828093
1170.330021	112.298193	3.552000	0.134362	22.116225	0.288563	9.831481
1170.350023	112.298193	3.547011	0.134366	22.085163	0.288571	9.817673
1170.370025	112.298193	3.546740	0.134366	22.083472	0.288572	9.816921
1170.390027	112.298193	3.543662	0.134369	22.064308	0.288577	9.808402
1170.410029	112.298193	3.542625	0.134370	22.057850	0.288579	9.805531
1170.430031	112.298193	3.549930	0.134364	22.103339	0.288567	9.825752
1170.450033	112.298193	3.543388	0.134369	22.062603	0.288578	9.807644
1170.470035	112.298193	3.548801	0.134365	22.096306	0.288568	9.822626
1170.490037	112.298193	3.547702	0.134366	22.089464	0.288570	9.819585
1170.510039	112.298193	3.549248	0.134364	22.099087	0.288568	9.823863
1170.530041	112.298193	3.547852	0.134365	22.090398	0.288570	9.820000
1170.550043	112.298193	3.552350	0.134362	22.118401	0.288562	9.832448
1170.570045	112.298193	3.552760	0.134361	22.120955	0.288562	9.833584
1170.590047	112.298193	3.551707	0.134362	22.114399	0.288564	9.830669
1170.610049	112.298193	3.551893	0.134362	22.115557	0.288563	9.831184
1170.630051	112.298193	3.550967	0.134363	22.109794	0.288565	9.828622
1170.650053	112.298193	3.547546	0.134366	22.088490	0.288571	9.819152
1170.670055	112.298193	3.550386	0.134363	22.106175	0.288566	9.827013
1170.690057	112.298193	3.552244	0.134362	22.117741	0.288563	9.832155
1170.710059	112.298193	3.546753	0.134366	22.083556	0.288572	9.816959
1170.730061	112.298193	3.550072	0.134364	22.104223	0.288566	9.826146
1170.750063	112.298193	3.548750	0.134365	22.095991	0.288569	9.822486
1170.770065	112.298193	3.552163	0.134362	22.117240	0.288563	9.831932
1170.790067	112.298193	3.547563	0.134366	22.088599	0.288571	9.819200
1170.810069	112.298193	3.545651	0.134367	22.076696	0.288574	9.813909
1170.830071	112.298193	3.553326	0.134361	22.124482	0.288561	9.835151
1170.850073	112.298193	3.548468	0.134365	22.094231	0.288569	9.821704
1170.870075	112.298193	3.550632	0.134363	22.107708	0.288565	9.827695
1170.890077	112.298193	3.549966	0.134364	22.103560	0.288566	9.825851
1170.910079	112.298193	3.550888	0.134363	22.109299	0.288565	9.828402
1170.930081	112.298193	3.553753	0.134361	22.127140	0.288560	9.836333
1170.950083	112.298193	3.553853	0.134361	22.127764	0.288560	9.836610
1170.970085	112.298193	3.545691	0.134367	22.076942	0.288574	9.814018
1170.990087	112.298193	3.549439	0.134364	22.100281	0.288567	9.824393
1171.010089	112.298193	3.551511	0.134362	22.113181	0.288564	9.830128
1171.030091	112.298193	3.548760	0.134365	22.096054	0.288568	9.822514
1171.050093	112.298193	3.546256	0.134367	22.080463	0.288573	9.815583
1171.070095	112.298193	3.544365	0.134368	22.068688	0.288576	9.810349
1171.090097	112.298193	3.543079	0.134369	22.060678	0.288578	9.806788
1171.110099	112.298113	3.547541	0.134366	22.088460	0.288570	9.819138
1171.130101	112.298193	3.545196	0.134368	22.073862	0.288575	9.812649
1171.150103	112.298193	3.543026	0.134369	22.060349	0.288578	9.806642
1171.170105	112.298193	3.553248	0.134361	22.123994	0.288561	9.834935
1171.190107	112.298193	3.547489	0.134366	22.088137	0.288571	9.818995
1171.210109	112.298193	3.546988	0.134366	22.085018	0.288571	9.817608
1171.230111	112.298193	3.543563	0.134369	22.063695	0.288577	9.808129
1171.250113	112.298193	3.546930	0.134366	22.084654	0.288572	9.817447
1171.270115	112.298193	3.548508	0.134365	22.094482	0.288569	9.821816
1171.290117	112.298193	3.551785	0.134362	22.114889	0.288563	9.830887
1171.310119	112.298193	3.556565	0.134358	22.144647	0.288555	9.844116
1171.330121	112.298193	3.544586	0.134368	22.070063	0.288576	9.810960
1171.350123	112.298193	3.542191	0.134370	22.055148	0.288580	9.804330
1171.370125	112.298193	3.547221	0.134366	22.086472	0.288571	9.818255
1171.390127	112.298193	3.542694	0.134370	22.058280	0.288579	9.805722
1171.410129	112.298193	3.541941	0.134370	22.053596	0.288580	9.803640
1171.430131	112.298193	3.544626	0.134368	22.070312	0.288575	9.811071
1171.450133	112.298193	3.543261	0.134369	22.061811	0.288578	9.807292
1171.470135	112.298193	3.551842	0.134362	22.115239	0.288563	9.831043
1171.490137	112.298193	3.546086	0.134367	22.079401	0.288573	9.815111
1171.510139	112.298193	3.551356	0.134363	22.112217	0.288564	9.829699
1171.530141	112.298193	3.551273	0.134363	22.111697	0.288564	9.829468
1171.550143	112.298113	3.542923	0.134369	22.059709	0.288578	9.806357
1171.570145	112.298193	3.551147	0.134363	22.110914	0.288564	9.829120
1171.590147	112.298193	3.546689	0.134366	22.083154	0.288572	9.816780
1171.610149	112.298193	3.547112	0.134366	22.085793	0.288571	9.817953
1171.630151	112.298193	3.550830	0.134363	22.108943	0.288565	9.828244
1171.650153	112.298193	3.549416	0.134364	22.100138	0.288567	9.824330
1171.670155	112.298193	3.540282	0.134372	22.043261	0.288583	9.799046
1171.690157	112.298193	3.551016	0.134363	22.110095	0.288565	9.828756
1171.710159	112.298193	3.542449	0.134370	22.056758	0.288579	9.805045
1171.730161	112.298193	3.552736	0.134361	22.120805	0.288562	9.833517
1171.750163	112.298193	3.543619	0.134369	22.064043	0.288577	9.808284
1171.770165	112.298193	3.541005	0.134371	22.047764	0.288582	9.801048
1171.790167	112.298193	3.549039	0.134364	22.097789	0.288568	9.823286
1171.810169	112.298193	3.546075	0.134367	22.079335	0.288573	9.815082
1171.830171	112.298193	3.545453	0.134367	22.075461	0.288574	9.813360
1171.850173	112.298193	3.545961	0.134367	22.078623	0.288573	9.814766
1171.870175	112.298193	3.547677	0.134366	22.089311	0.288570	9.819517
1171.890177	112.298193	3.550327	0.134363	22.105805	0.288566	9.826849
1171.910179	112.298193	3.541275	0.134371	22.049448	0.288581	9.801796
1171.930181	112.298193	3.545607	0.134367	22.076422	0.288574	9.813787
1171.950183	112.298193	3.547247	0.134366	22.086634	0.288571	9.818326
1171.970185	112.298193	3.547129	0.134366	22.085894	0.288571	9.817998
1171.990187	112.298193	3.549263	0.134364	22.099183	0.288568	9.823905
1172.010189	112.298193	3.544041	0.134369	22.066671	0.288576	9.809452
1172.030191	112.298193	3.553096	0.134361	22.123050	0.288561	9.834515
1172.050193	112.298193	3.557619	0.134357	22.151209	0.288554	9.847033
1172.070195	112.298193	3.546121	0.134367	22.079620	0.288573	9.815209
1172.090197	112.298193	3.546532	0.134367	22.082179	0.288572	9.816346
1172.110199	112.298193	3.544159	0.134368	22.067404	0.288576	9.809778
1172.130201	112.298193	3.544284	0.134368	22.068179	0.288576	9.810123
1172.150203	112.298193	3.543168	0.134369	22.061234	0.288578	9.807035
1172.170205	112.298193	3.542502	0.134370	22.057089	0.288579	9.805193
1172.190207	112.298193	3.543577	0.134369	22.063782	0.288577	9.808168
1172.210209	112.298193	3.544186	0.134368	22.067574	0.288576	9.809854
1172.230211	112.298193	3.544157	0.134368	22.067391	0.288576	9.809772
1172.250213	112.298113	3.551737	0.134362	22.114585	0.288563	9.830752
1172.270215	112.298193	3.554239	0.134360	22.130168	0.288559	9.837679
1172.290217	112.298193	3.547687	0.134366	22.089368	0.288570	9.819542
1172.310219	112.298193	3.540025	0.134372	22.041662	0.288583	9.798335
1172.330221	112.298193	3.550596	0.134363	22.107486	0.288565	9.827596
1172.350223	112.298193	3.545675	0.134367	22.076841	0.288574	9.813973
1172.370225	112.298193	3.541527	0.134371	22.051014	0.288581	9.802492
1172.390227	112.298193	3.544444	0.134368	22.069176	0.288576	9.810566
1172.410229	112.298193	3.551842	0.134362	22.115239	0.288563	9.831043
1172.430231	112.298193	3.548490	0.134365	22.094373	0.288569	9.821767
1172.450233	112.298193	3.547170	0.134366	22.086149	0.288571	9.818111
1172.470235	112.298193	3.541791	0.134370	22.052662	0.288580	9.803225
1172.490237	112.298193	3.548800	0.134365	22.096303	0.288568	9.822625
1172.510239	112.298193	3.542645	0.134370	22.057976	0.288579	9.805587
1172.530241	112.298193	3.546278	0.134367	22.080597	0.288573	9.815643
1172.550243	112.298193	3.551130	0.134363	22.110807	0.288564	9.829072
1172.570245	112.298193	3.544688	0.134368	22.070698	0.288575	9.811242
1172.590247	112.298193	3.544303	0.134368	22.068300	0.288576	9.810176
1172.610249	112.298193	3.541614	0.134371	22.051556	0.288581	9.802733
1172.630251	112.298113	3.542590	0.134370	22.057634	0.288579	9.805435
1172.650253	112.298193	3.545960	0.134367	22.078620	0.288573	9.814764
1172.670255	112.298193	3.542086	0.134370	22.054499	0.288580	9.804041
1172.690257	112.298193	3.541811	0.134370	22.052785	0.288580	9.803280
1172.710259	112.298193	3.537507	0.134374	22.025986	0.288588	9.791367
1172.730261	112.298193	3.535332	0.134376	22.012441	0.288591	9.785345
1172.750263	112.298193	3.538046	0.134374	22.029343	0.288587	9.792859
1172.770265	112.298193	3.540580	0.134371	22.045120	0.288582	9.799872
1172.790267	112.298193	3.546274	0.134367	22.080575	0.288573	9.815633
1172.810269	112.298193	3.545624	0.134367	22.076526	0.288574	9.813833
1172.830271	112.298193	3.549418	0.134364	22.100149	0.288567	9.824335
1172.850273	112.298193	3.554639	0.134360	22.132659	0.288559	9.838786
1172.870275	112.298193	3.545193	0.134368	22.073841	0.288575	9.812639
1172.890277	112.298193	3.544499	0.134368	22.069523	0.288576	9.810720
1172.910279	112.298193	3.541567	0.134371	22.051263	0.288581	9.802603
1172.930281	112.298193	3.543727	0.134369	22.064716	0.288577	9.808583
1172.950283	112.298193	3.547387	0.134366	22.087504	0.288571	9.818713
1172.970285	112.298193	3.547426	0.134366	22.087748	0.288571	9.818822
1172.990287	112.298193	3.540075	0.134372	22.041977	0.288583	9.798475
1173.010289	112.298193	3.541252	0.134371	22.049306	0.288581	9.801733
1173.030291	112.298193	3.539052	0.134373	22.035604	0.288585	9.795642
1173.050293	112.298193	3.534056	0.134377	22.004499	0.288593	9.781814
1173.070295	112.298193	3.535695	0.134375	22.014702	0.288591	9.786350
1173.090297	112.298193	3.533984	0.134377	22.004047	0.288594	9.781614
1173.110299	112.298193	3.534655	0.134376	22.008227	0.288592	9.783472
1173.130301	112.298193	3.538524	0.134373	22.032316	0.288586	9.794180
1173.150303	112.298193	3.533098	0.134378	21.998533	0.288595	9.779163
1173.170305	112.298193	3.531516	0.134379	21.988681	0.288598	9.774783
1173.190307	112.298193	3.539828	0.134372	22.040439	0.288584	9.797791
1173.210309	112.298193	3.541237	0.134371	22.049213	0.288581	9.801691
1173.230311	112.298193	3.547545	0.134366	22.088484	0.288571	9.819149
1173.250313	112.298193	3.540548	0.134371	22.044923	0.288582	9.799784
1173.270315	112.298193	3.544408	0.134368	22.068954	0.288576	9.810467
1173.290317	112.298193	3.542334	0.134370	22.056040	0.288579	9.804727
1173.310319	112.298193	3.546369	0.134367	22.081166	0.288573	9.815896
1173.330321	112.298193	3.541092	0.134371	22.048309	0.288581	9.801290
1173.350323	112.298193	3.544426	0.134368	22.069066	0.288576	9.810517
1173.370325	112.298193	3.541239	0.134371	22.049221	0.288581	9.801695
1173.390327	112.298113	3.537511	0.134374	22.026011	0.288587	9.791378
1173.410329	112.298193	3.536419	0.134375	22.019214	0.288589	9.788356
1173.430331	112.298193	3.535441	0.134376	22.013120	0.288591	9.785647
1173.450333	112.298193	3.542528	0.134370	22.057250	0.288579	9.805265
1173.470335	112.298193	3.536560	0.134375	22.020087	0.288589	9.788744
1173.490337	112.298193	3.544352	0.134368	22.068606	0.288576	9.810313
1173.510339	112.298193	3.542462	0.134370	22.056840	0.288579	9.805082
1173.530341	112.298193	3.538676	0.134373	22.033263	0.288586	9.794601
1173.550343	112.298193	3.538517	0.134373	22.032272	0.288586	9.794161
1173.570345	112.298193	3.541069	0.134371	22.048167	0.288582	9.801227
1173.590347	112.298193	3.540046	0.134372	22.041794	0.288583	9.798393
1173.610349	112.298193	3.545765	0.134367	22.077402	0.288574	9.814223
1173.630351	112.298193	3.541580	0.134371	22.051345	0.288581	9.802639
1173.650353	112.298193	3.539783	0.134372	22.040159	0.288584	9.797667
1173.670355	112.298193	3.536302	0.134375	22.018480	0.288590	9.788030
1173.690357	112.298193	3.546897	0.134366	22.084449	0.288572	9.817355
1173.710359	112.298193	3.542579	0.134370	22.057568	0.288579	9.805406
1173.730361	112.298193	3.541769	0.134370	22.052525	0.288580	9.803164
1173.750363	112.298193	3.542560	0.134370	22.057445	0.288579	9.805351
1173.770365	112.298193	3.544024	0.134369	22.066564	0.288577	9.809405
1173.790367	112.298193	3.541258	0.134371	22.049339	0.288581	9.801747
1173.810369	112.298193	3.534596	0.134376	22.007863	0.288592	9.783310
1173.830371	112.298113	3.537709	0.134374	22.027240	0.288587	9.791924
1173.850373	112.298193	3.544179	0.134368	22.067528	0.288576	9.809833
1173.870375	112.298193	3.540692	0.134371	22.045818	0.288582	9.800182
1173.890377	112.298193	3.542575	0.134370	22.057541	0.288579	9.805394
1173.910379	112.298193	3.538709	0.134373	22.033468	0.288586	9.794693
1173.930381	112.298193	3.540381	0.134372	22.043880	0.288583	9.799321
1173.950383	112.298193	3.540849	0.134371	22.046793	0.288582	9.800616
1173.970385	112.298193	3.536972	0.134374	22.022658	0.288588	9.789887
1173.990387	112.298193	3.541909	0.134370	22.053393	0.288580	9.803550
1174.010389	112.298193	3.544670	0.134368	22.070588	0.288575	9.811194
1174.030391	112.298113	3.540661	0.134371	22.045621	0.288582	9.800095
1174.050393	112.298193	3.539494	0.134372	22.038358	0.288584	9.796866
1174.070395	112.298193	3.541433	0.134371	22.050431	0.288581	9.802233
1174.090397	112.298193	3.540291	0.134372	22.043319	0.288583	9.799071
1174.110399	112.298193	3.538857	0.134373	22.034388	0.288585	9.795101
1174.130401	112.298193	3.539560	0.134372	22.038766	0.288584	9.797047
1174.150403	112.298193	3.539841	0.134372	22.040518	0.288584	9.797826
1174.170405	112.298193	3.544155	0.134369	22.067380	0.288576	9.809767
1174.190407	112.298193	3.541448	0.134371	22.050524	0.288581	9.802274
1174.210409	112.298193	3.539485	0.134372	22.038303	0.288584	9.796842
1174.230411	112.298193	3.541130	0.134371	22.048545	0.288581	9.801395
1174.250413	112.298193	3.544303	0.134368	22.068302	0.288576	9.810178
1174.270415	112.298113	3.539819	0.134372	22.040378	0.288583	9.797764
1174.290417	112.298193	3.542036	0.134370	22.054187	0.288580	9.803903
1174.310419	112.298193	3.539794	0.134372	22.040228	0.288584	9.797697
1174.330421	112.298193	3.545811	0.134367	22.077690	0.288573	9.814351
1174.350423	112.298193	3.537909	0.134374	22.028489	0.288587	9.792479
1174.370425	112.298193	3.544854	0.134368	22.071733	0.288575	9.811702
1174.390427	112.298193	3.545059	0.134368	22.073006	0.288575	9.812268
1174.410429	112.298193	3.544930	0.134368	22.072203	0.288575	9.811912
1174.430431	112.298193	3.548539	0.134365	22.094677	0.288569	9.821902
1174.450433	112.298193	3.543940	0.134369	22.066041	0.288577	9.809172
1174.470435	112.298193	3.544229	0.134368	22.067842	0.288576	9.809973
1174.490437	112.298193	3.546231	0.134367	22.080307	0.288573	9.815514
1174.510439	112.298193	3.548300	0.134365	22.093188	0.288569	9.821240
1174.530441	112.298193	3.548151	0.134365	22.092259	0.288570	9.820827
1174.550443	112.298193	3.546615	0.134366	22.082697	0.288572	9.816576
1174.570445	112.298193	3.550915	0.134363	22.109468	0.288565	9.828477
1174.590447	112.298193	3.546860	0.134366	22.084219	0.288572	9.817253
1174.610449	112.298193	3.540640	0.134371	22.045495	0.288582	9.800039
1174.630451	112.298193	3.541129	0.134371	22.048536	0.288581	9.801391
1174.650453	112.298113	3.543509	0.134369	22.063355	0.288577	9.807978
1174.670455	112.298193	3.544462	0.134368	22.069288	0.288576	9.810616
1174.690457	112.298193	3.542977	0.134369	22.060046	0.288578	9.806507
1174.710459	112.298193	3.538715	0.134373	22.033507	0.288585	9.794710
1174.730461	112.298193	3.540203	0.134372	22.042774	0.288583	9.798829
1174.750463	112.298193	3.540596	0.134371	22.045218	0.288582	9.799916
1174.770465	112.298193	3.536251	0.134375	22.018162	0.288590	9.787888
1174.790467	112.298193	3.543147	0.134369	22.061102	0.288578	9.806977
1174.810469	112.298193	3.543686	0.134369	22.064459	0.288577	9.808469
1174.830471	112.298193	3.543488	0.134369	22.063224	0.288577	9.807920
1174.850473	112.298113	3.538642	0.134373	22.033052	0.288585	9.794508
1174.870475	112.298193	3.540238	0.134372	22.042990	0.288583	9.798925
1174.890477	112.298193	3.541116	0.134371	22.048457	0.288581	9.801356
1174.910479	112.298193	3.538633	0.134373	22.032998	0.288586	9.794483
1174.930481	112.298193	3.545777	0.134367	22.077476	0.288574	9.814256
1174.950483	112.298193	3.540264	0.134372	22.043149	0.288583	9.798996
1174.970485	112.298193	3.539524	0.134372	22.038544	0.288584	9.796949
1174.990487	112.298193	3.542493	0.134370	22.057031	0.288579	9.805167
1175.010489	112.298193	3.549162	0.134364	22.098556	0.288568	9.823626
1175.030491	112.298193	3.544987	0.134368	22.072557	0.288575	9.812069
1175.050493	112.298193	3.546857	0.134366	22.084203	0.288572	9.817246
1175.070495	112.298193	3.545866	0.134367	22.078029	0.288573	9.814501
1175.090497	112.298193	3.549259	0.134364	22.099161	0.288568	9.823895
1175.110499	112.298193	3.544069	0.134369	22.066840	0.288576	9.809528
1175.130501	112.298193	3.540530	0.134371	22.044805	0.288582	9.799732
1175.150503	112.298193	3.544171	0.134368	22.067478	0.288576	9.809811
1175.170505	112.298193	3.544426	0.134368	22.069063	0.288576	9.810516
1175.190507	112.298193	3.546097	0.134367	22.079472	0.288573	9.815143
1175.210509	112.298193	3.546351	0.134367	22.081054	0.288573	9.815846
1175.230511	112.298193	3.547228	0.134366	22.086510	0.288571	9.818272
1175.250513	112.298193	3.552273	0.134362	22.117928	0.288563	9.832238
1175.270515	112.298193	3.547505	0.134366	22.088235	0.288571	9.819038
1175.290517	112.298193	3.545576	0.134367	22.076228	0.288574	9.813701
1175.310519	112.298193	3.543804	0.134369	22.065192	0.288577	9.808795
1175.330521	112.298193	3.547154	0.134366	22.086050	0.288571	9.818067
1175.350523	112.298193	3.541268	0.134371	22.049404	0.288581	9.801777
1175.370525	112.298193	3.546592	0.134367	22.082554	0.288572	9.816513
1175.390527	112.298193	3.544029	0.134369	22.066594	0.288577	9.809418
1175.410529	112.298193	3.554124	0.134360	22.129448	0.288559	9.837359
1175.430531	112.298193	3.547160	0.134366	22.086092	0.288571	9.818085
1175.450533	112.298193	3.549659	0.134364	22.101650	0.288567	9.825002
1175.470535	112.298193	3.547177	0.134366	22.086196	0.288571	9.818132
1175.490537	112.298193	3.543985	0.134369	22.066320	0.288577	9.809296
1175.510539	112.298113	3.545869	0.134367	22.078051	0.288573	9.814511
1175.530541	112.298193	3.543285	0.134369	22.061965	0.288578	9.807360
1175.550543	112.298193	3.546791	0.134366	22.083792	0.288572	9.817063
1175.570545	112.298113	3.543857	0.134369	22.065524	0.288577	9.808942
1175.590547	112.298113	3.543879	0.134369	22.065658	0.288577	9.809002
1175.610549	112.298193	3.546201	0.134367	22.080118	0.288573	9.815430
1175.630551	112.298193	3.545687	0.134367	22.076918	0.288574	9.814007
1175.650553	112.298193	3.552927	0.134361	22.121996	0.288561	9.834046
1175.670555	112.298193	3.552224	0.134362	22.117618	0.288563	9.832100
1175.690557	112.298193	3.550549	0.134363	22.107193	0.288565	9.827466
1175.710559	112.298193	3.543704	0.134369	22.064571	0.288577	9.808519
1175.730561	112.298193	3.551833	0.134362	22.115185	0.288563	9.831018
1175.750563	112.298193	3.542527	0.134370	22.057239	0.288579	9.805260
1175.770565	112.298193	3.542531	0.134370	22.057267	0.288579	9.805272
1175.790567	112.298193	3.540870	0.134371	22.046927	0.288582	9.800675
1175.810569	112.298193	3.541957	0.134370	22.053694	0.288580	9.803684
1175.830571	112.298193	3.541875	0.134370	22.053180	0.288580	9.803455
1175.850573	112.298193	3.543425	0.134369	22.062832	0.288578	9.807746
1175.870575	112.298193	3.538505	0.134373	22.032198	0.288586	9.794128
1175.890577	112.298193	3.545938	0.134367	22.078478	0.288573	9.814701
1175.910579	112.298193	3.547662	0.134366	22.089212	0.288570	9.819473
1175.930581	112.298193	3.543950	0.134369	22.066101	0.288577	9.809199
1175.950583	112.298193	3.540039	0.134372	22.041753	0.288583	9.798375
1175.970585	112.298193	3.546843	0.134366	22.084115	0.288572	9.817207
1175.990587	112.298193	3.544080	0.134369	22.066914	0.288576	9.809560
1176.010589	112.298193	3.541937	0.134370	22.053566	0.288580	9.803626
1176.030591	112.298193	3.545721	0.134367	22.077131	0.288574	9.814102
1176.050593	112.298193	3.545232	0.134368	22.074087	0.288574	9.812749
1176.070595	112.298193	3.544201	0.134368	22.067667	0.288576	9.809895
1176.090597	112.298113	3.547662	0.134366	22.089215	0.288570	9.819474
1176.110599	112.298193	3.550091	0.134364	22.104341	0.288566	9.826198
1176.130601	112.298193	3.546026	0.134367	22.079026	0.288573	9.814944
1176.150603	112.298193	3.542319	0.134370	22.055947	0.288579	9.804685
1176.170605	112.298113	3.550744	0.134363	22.108406	0.288565	9.828005
1176.190607	112.298193	3.545465	0.134367	22.075535	0.288574	9.813393
1176.210609	112.298193	3.539569	0.134372	22.038823	0.288584	9.797073
1176.230611	112.298113	3.545791	0.134367	22.077566	0.288573	9.814296
1176.250613	112.298193	3.542759	0.134370	22.058685	0.288579	9.805902
1176.270615	112.298193	3.547484	0.134366	22.088106	0.288571	9.818981
1176.290617	112.298193	3.542368	0.134370	22.056254	0.288579	9.804822
1176.310619	112.298193	3.537363	0.134374	22.025089	0.288588	9.790967
1176.330621	112.298193	3.537162	0.134374	22.023840	0.288588	9.790412
1176.350623	112.298193	3.542291	0.134370	22.055775	0.288579	9.804609
1176.370625	112.298193	3.543551	0.134369	22.063615	0.288577	9.808094
1176.390627	112.298193	3.543795	0.134369	22.065140	0.288577	9.808772
1176.410629	112.298193	3.542880	0.134370	22.059441	0.288578	9.806238
1176.430631	112.298193	3.548494	0.134365	22.094395	0.288569	9.821777
1176.450633	112.298193	3.551784	0.134362	22.114878	0.288563	9.830882
1176.470635	112.298193	3.550486	0.134363	22.106799	0.288566	9.827291
1176.490637	112.298193	3.548916	0.134365	22.097023	0.288568	9.822945
1176.510639	112.298193	3.554434	0.134360	22.131380	0.288559	9.838218
1176.530641	112.298193	3.549357	0.134364	22.099769	0.288567	9.824166
1176.550643	112.298193	3.547626	0.134366	22.088993	0.288570	9.819375
1176.570645	112.298113	3.550875	0.134363	22.109219	0.288565	9.828367
1176.590647	112.298113	3.539598	0.134372	22.039004	0.288584	9.797153
1176.610649	112.298193	3.540747	0.134371	22.046160	0.288582	9.800335
1176.630651	112.298193	3.539218	0.134373	22.036639	0.288585	9.796102
1176.650653	112.298193	3.539589	0.134372	22.038949	0.288584	9.797129
1176.670655	112.298193	3.540955	0.134371	22.047452	0.288582	9.800909
1176.690657	112.298193	3.542556	0.134370	22.057420	0.288579	9.805340
1176.710659	112.298193	3.545143	0.134368	22.073528	0.288575	9.812501
1176.730661	112.298193	3.539386	0.134372	22.037687	0.288584	9.796568
1176.750663	112.298193	3.542600	0.134370	22.057694	0.288579	9.805462
1176.770665	112.298193	3.544083	0.134369	22.066931	0.288576	9.809568
1176.790667	112.298193	3.541270	0.134371	22.049415	0.288581	9.801782
1176.810669	112.298193	3.544557	0.134368	22.069885	0.288576	9.810881
1176.830671	112.298193	3.545166	0.134368	22.073676	0.288575	9.812566
1176.850673	112.298193	3.545529	0.134367	22.075932	0.288574	9.813569
1176.870675	112.298193	3.540260	0.134372	22.043130	0.288583	9.798987
1176.890677	112.298193	3.545979	0.134367	22.078738	0.288573	9.814817
1176.910679	112.298193	3.545968	0.134367	22.078664	0.288573	9.814784
1176.930681	112.298193	3.544654	0.134368	22.070484	0.288575	9.811147
1176.950683	112.298193	3.544726	0.134368	22.070933	0.288575	9.811347
1176.970685	112.298193	3.544338	0.134368	22.068516	0.288576	9.810272
1176.990687	112.298193	3.545151	0.134368	22.073583	0.288575	9.812525
1177.010689	112.298193	3.542911	0.134370	22.059632	0.288578	9.806323
1177.030691	112.298193	3.550042	0.134364	22.104034	0.288566	9.826062
1177.050693	112.298193	3.546959	0.134366	22.084838	0.288572	9.817528
1177.070695	112.298193	3.550028	0.134364	22.103944	0.288566	9.826021
1177.090697	112.298193	3.551660	0.134362	22.114106	0.288564	9.830539
1177.110699	112.298193	3.548654	0.134365	22.095391	0.288569	9.822220
1177.130701	112.298193	3.548791	0.134365	22.096245	0.288568	9.822599
1177.150703	112.298193	3.540555	0.134371	22.044967	0.288582	9.799804
1177.170705	112.298193	3.543805	0.134369	22.065201	0.288577	9.808799
1177.190707	112.298193	3.541309	0.134371	22.049656	0.288581	9.801889
1177.210709	112.298193	3.539026	0.134373	22.035442	0.288585	9.795570
1177.230711	112.298193	3.541189	0.134371	22.048912	0.288581	9.801558
1177.250713	112.298193	3.533601	0.134377	22.001668	0.288594	9.780556
1177.270715	112.298193	3.544734	0.134368	22.070985	0.288575	9.811370
1177.290717	112.298193	3.540824	0.134371	22.046637	0.288582	9.800546
1177.310719	112.298193	3.532340	0.134378	21.993814	0.288596	9.777065
1177.330721	112.298193	3.534086	0.134377	22.004685	0.288593	9.781897
1177.350723	112.298193	3.544364	0.134368	22.068680	0.288576	9.810345
1177.370725	112.298193	3.541831	0.134370	22.052906	0.288580	9.803333
1177.390727	112.298193	3.544528	0.134368	22.069701	0.288576	9.810799
1177.410729	112.298193	3.541299	0.134371	22.049596	0.288581	9.801862
1177.430731	112.298193	3.546786	0.134366	22.083762	0.288572	9.817050
1177.450733	112.298193	3.538037	0.134374	22.029285	0.288587	9.792833
1177.470735	112.298193	3.542449	0.134370	22.056755	0.288579	9.805044
1177.490737	112.298193	3.542259	0.134370	22.055572	0.288579	9.804519
1177.510739	112.298193	3.551669	0.134362	22.114163	0.288564	9.830564
1177.530741	112.298193	3.543872	0.134369	22.065614	0.288577	9.808982
1177.550743	112.298193	3.547039	0.134366	22.085333	0.288571	9.817748
1177.570745	112.298193	3.543013	0.134369	22.060267	0.288578	9.806606
1177.590747	112.298193	3.551165	0.134363	22.111029	0.288564	9.829171
1177.610749	112.298193	3.546094	0.134367	22.079453	0.288573	9.815134
1177.630751	112.298193	3.551623	0.134362	22.113876	0.288564	9.830437
1177.650753	112.298193	3.548745	0.134365	22.095955	0.288569	9.822470
1177.670755	112.298193	3.545302	0.134368	22.074519	0.288574	9.812941
1177.690757	112.298193	3.544114	0.134369	22.067122	0.288576	9.809653
1177.710759	112.298113	3.547711	0.134365	22.089519	0.288570	9.819609
1177.730761	112.298193	3.543937	0.134369	22.066022	0.288577	9.809164
1177.750763	112.298193	3.549475	0.134364	22.100505	0.288567	9.824493
1177.770765	112.298113	3.539933	0.134372	22.041090	0.288583	9.798081
1177.790767	112.298193	3.544481	0.134368	22.069406	0.288576	9.810668
1177.810769	112.298193	3.541755	0.134370	22.052438	0.288580	9.803125
1177.830771	112.298193	3.549177	0.134364	22.098646	0.288568	9.823667
1177.850773	112.298193	3.546407	0.134367	22.081402	0.288572	9.816001
1177.870775	112.298193	3.541891	0.134370	22.053284	0.288580	9.803501
1177.890777	112.298193	3.546590	0.134367	22.082541	0.288572	9.816507
1177.910779	112.298113	3.543150	0.134369	22.061121	0.288578	9.806985
1177.930781	112.298193	3.547556	0.134366	22.088555	0.288571	9.819181
1177.950783	112.298193	3.546952	0.134366	22.084794	0.288572	9.817509
1177.970785	112.298193	3.542667	0.134370	22.058116	0.288579	9.805649
1177.990787	112.298193	3.548060	0.134365	22.091693	0.288570	9.820575
1178.010789	112.298193	3.544011	0.134369	22.066482	0.288577	9.809368
1178.030791	112.298193	3.547190	0.134366	22.086278	0.288571	9.818168
1178.050793	112.298193	3.544642	0.134368	22.070413	0.288575	9.811116
1178.070795	112.298193	3.544419	0.134368	22.069022	0.288576	9.810498
1178.090797	112.298193	3.548103	0.134365	22.091961	0.288570	9.820695
1178.110799	112.298193	3.548807	0.134365	22.096341	0.288568	9.822642
1178.130801	112.298193	3.542230	0.134370	22.055394	0.288580	9.804439
1178.150803	112.298193	3.547808	0.134366	22.090127	0.288570	9.819879
1178.170805	112.298193	3.543088	0.134369	22.060738	0.288578	9.806815
1178.190807	112.298193	3.546759	0.134366	22.083592	0.288572	9.816974
1178.210809	112.298193	3.545532	0.134367	22.075951	0.288574	9.813578
1178.230811	112.298193	3.541514	0.134371	22.050935	0.288581	9.802457
1178.250813	112.298193	3.542634	0.134370	22.057910	0.288579	9.805558
1178.270815	112.298193	3.548531	0.134365	22.094628	0.288569	9.821880
1178.290817	112.298193	3.547120	0.134366	22.085842	0.288571	9.817975
1178.310819	112.298193	3.546192	0.134367	22.080063	0.288573	9.815406
1178.330821	112.298113	3.549088	0.134364	22.098093	0.288568	9.823421
1178.350823	112.298193	3.545081	0.134368	22.073145	0.288575	9.812330
1178.370825	112.298193	3.541360	0.134371	22.049974	0.288581	9.802030
1178.390827	112.298193	3.542914	0.134370	22.059654	0.288578	9.806333
1178.410829	112.298193	3.543152	0.134369	22.061135	0.288578	9.806991
1178.430831	112.298193	3.542561	0.134370	22.057456	0.288579	9.805356
1178.450833	112.298193	3.547061	0.134366	22.085470	0.288571	9.817809
1178.470835	112.298193	3.545918	0.134367	22.078355	0.288573	9.814646
1178.490837	112.298193	3.543186	0.134369	22.061346	0.288578	9.807085
1178.510839	112.298193	3.540499	0.134371	22.044613	0.288582	9.799647
1178.530841	112.298193	3.535109	0.134376	22.011055	0.288592	9.784729
1178.550843	112.298193	3.540319	0.134372	22.043494	0.288583	9.799149
1178.570845	112.298193	3.539199	0.134373	22.036518	0.288585	9.796048
1178.590847	112.298113	3.545991	0.134367	22.078812	0.288573	9.814850
1178.610849	112.298193	3.544166	0.134368	22.067448	0.288576	9.809798
1178.630851	112.298193	3.538560	0.134373	22.032543	0.288586	9.794281
1178.650853	112.298193	3.537018	0.134374	22.022942	0.288588	9.790013
1178.670855	112.298193	3.536539	0.134375	22.019958	0.288589	9.788687
1178.690857	112.298193	3.539509	0.134372	22.038454	0.288584	9.796909
1178.710859	112.298193	3.545999	0.134367	22.078859	0.288573	9.814870
1178.730861	112.298113	3.538056	0.134373	22.029406	0.288586	9.792887
1178.750863	112.298193	3.538330	0.134373	22.031111	0.288586	9.793645
1178.770865	112.298193	3.538972	0.134373	22.035106	0.288585	9.795420
1178.790867	112.298193	3.547247	0.134366	22.086628	0.288571	9.818324
1178.810869	112.298193	3.543375	0.134369	22.062523	0.288578	9.807608
1178.830871	112.298193	3.549054	0.134364	22.097883	0.288568	9.823327
1178.850873	112.298193	3.545031	0.134368	22.072836	0.288575	9.812193
1178.870875	112.298193	3.540081	0.134372	22.042013	0.288583	9.798491
1178.890877	112.298193	3.539114	0.134373	22.035990	0.288585	9.795813
1178.910879	112.298193	3.538388	0.134373	22.031470	0.288586	9.793804
1178.930881	112.298193	3.539787	0.134372	22.040181	0.288584	9.797677
1178.950883	112.298193	3.543747	0.134369	22.064836	0.288577	9.808637
1178.970885	112.298193	3.544269	0.134368	22.068089	0.288576	9.810083
1178.990887	112.298193	3.540494	0.134372	22.044583	0.288582	9.799634
1179.010889	112.298193	3.541490	0.134371	22.050787	0.288581	9.802391
1179.030891	112.298113	3.548898	0.134365	22.096913	0.288568	9.822896
1179.050893	112.298193	3.540042	0.134372	22.041769	0.288583	9.798382
1179.070895	112.298193	3.543576	0.134369	22.063774	0.288577	9.808165
1179.090897	112.298113	3.540629	0.134371	22.045424	0.288582	9.800007
1179.110899	112.298193	3.542449	0.134370	22.056755	0.288579	9.805044
1179.130901	112.298193	3.532375	0.134378	21.994033	0.288596	9.777162
1179.150903	112.298193	3.544895	0.134368	22.071984	0.288575	9.811814
1179.170905	112.298193	3.539552	0.134372	22.038719	0.288584	9.797027
1179.190907	112.298193	3.541339	0.134371	22.049848	0.288581	9.801974
1179.210909	112.298193	3.536857	0.134374	22.021938	0.288589	9.789567
1179.230911	112.298193	3.539521	0.134372	22.038528	0.288584	9.796942
1179.250913	112.298193	3.538048	0.134374	22.029354	0.288587	9.792863
1179.270915	112.298193	3.545370	0.134368	22.074941	0.288574	9.813129
1179.290917	112.298193	3.545473	0.134367	22.075584	0.288574	9.813415
1179.310919	112.298193	3.555156	0.134359	22.135876	0.288558	9.840216
1179.330921	112.298193	3.542389	0.134370	22.056385	0.288579	9.804880
1179.350923	112.298113	3.537988	0.134373	22.028979	0.288587	9.792697
1179.370925	112.298193	3.538886	0.134373	22.034569	0.288585	9.795182
1179.390927	112.298193	3.538675	0.134373	22.033260	0.288586	9.794600
1179.410929	112.298193	3.538980	0.134373	22.035155	0.288585	9.795442
1179.430931	112.298193	3.540143	0.134372	22.042401	0.288583	9.798664
1179.450933	112.298193	3.539368	0.134372	22.037575	0.288584	9.796518
1179.470935	112.298193	3.538974	0.134373	22.035119	0.288585	9.795426
1179.490937	112.298113	3.541412	0.134371	22.050300	0.288581	9.802175
1179.510939	112.298193	3.543731	0.134369	22.064738	0.288577	9.808593
1179.530941	112.298193	3.537251	0.134374	22.024393	0.288588	9.790658
1179.550943	112.298193	3.535029	0.134376	22.010557	0.288592	9.784508
1179.570945	112.298193	3.538284	0.134373	22.030824	0.288586	9.793517
1179.590947	112.298193	3.535625	0.134375	22.014269	0.288591	9.786158
1179.610949	112.298193	3.539741	0.134372	22.039896	0.288584	9.797550
1179.630951	112.298193	3.534906	0.134376	22.009793	0.288592	9.784168
1179.650953	112.298193	3.533678	0.134377	22.002142	0.288594	9.780767
1179.670955	112.298193	3.535463	0.134376	22.013256	0.288591	9.785708
1179.690957	112.298193	3.535164	0.134376	22.011398	0.288592	9.784881
1179.710959	112.298193	3.538136	0.134373	22.029901	0.288586	9.793107
1179.730961	112.298193	3.539764	0.134372	22.040039	0.288584	9.797613
1179.750963	112.298193	3.545043	0.134368	22.072907	0.288575	9.812224
1179.770965	112.298193	3.534324	0.134377	22.006169	0.288593	9.782557
1179.790967	112.298193	3.538453	0.134373	22.031878	0.288586	9.793986
1179.810969	112.298193	3.542513	0.134370	22.057157	0.288579	9.805223
1179.810969	112.298193	3.539863	0.134372	22.040652	0.288584	9.797886
1179.850973	112.298193	3.538325	0.134373	22.031076	0.288586	9.793629
1179.870975	112.298193	3.537540	0.134374	22.026192	0.288587	9.791458
1179.890977	112.298193	3.533699	0.134377	22.002278	0.288594	9.780827
1179.910979	112.298193	3.530821	0.134379	21.984355	0.288599	9.772860
1179.930981	112.298193	3.530598	0.134380	21.982967	0.288599	9.772243
1179.950983	112.298193	3.542278	0.134370	22.055693	0.288579	9.804572
1179.970985	112.298193	3.538497	0.134373	22.032149	0.288586	9.794106
1179.990987	112.298193	3.532827	0.134378	21.996844	0.288595	9.778412
1180.010989	112.298193	3.536692	0.134375	22.020914	0.288589	9.789111
1180.030991	112.298113	3.548276	0.134365	22.093040	0.288569	9.821174
1180.050993	112.298193	3.539154	0.134373	22.036242	0.288585	9.795925
1180.070995	112.298193	3.535638	0.134375	22.014351	0.288591	9.786194
1180.090997	112.298193	3.538284	0.134373	22.030824	0.288586	9.793517
1180.110999	112.298193	3.534254	0.134377	22.005733	0.288593	9.782363
1180.131001	112.298193	3.531558	0.134379	21.988943	0.288598	9.774900
1180.151003	112.298193	3.533764	0.134377	22.002678	0.288594	9.781005
1180.171005	112.298193	3.532410	0.134378	21.994249	0.288596	9.777258
1180.191007	112.298193	3.533916	0.134377	22.003628	0.288594	9.781427
1180.211009	112.298193	3.538653	0.134373	22.033124	0.288586	9.794539
1180.231011	112.298193	3.533114	0.134378	21.998635	0.288595	9.779208
1180.251013	112.298193	3.538267	0.134373	22.030717	0.288586	9.793470
1180.271015	112.298193	3.533698	0.134377	22.002270	0.288594	9.780824
1180.291017	112.298193	3.539468	0.134372	22.038194	0.288584	9.796793
1180.311019	112.298193	3.534312	0.134377	22.006095	0.288593	9.782524
1180.331021	112.298193	3.537320	0.134374	22.024820	0.288588	9.790848
1180.351023	112.298193	3.527414	0.134382	21.963141	0.288605	9.763429
1180.371025	112.298193	3.528788	0.134381	21.971696	0.288602	9.767233
1180.391027	112.298193	3.537417	0.134374	22.025425	0.288588	9.791117
1180.411029	112.298113	3.539335	0.134372	22.037367	0.288584	9.796426
1180.431031	112.298193	3.546876	0.134366	22.084323	0.288572	9.817299
1180.451033	112.298193	3.540342	0.134372	22.043639	0.288583	9.799214
1180.471035	112.298193	3.537336	0.134374	22.024919	0.288588	9.790892
1180.491037	112.298193	3.541430	0.134371	22.050412	0.288581	9.802225
1180.511039	112.298193	3.536007	0.134375	22.016648	0.288590	9.787215
1180.531041	112.298193	3.536644	0.134375	22.020612	0.288589	9.788978
1180.551043	112.298193	3.538413	0.134373	22.031629	0.288586	9.793875
1180.571045	112.298193	3.541939	0.134370	22.053582	0.288580	9.803634
1180.591047	112.298193	3.538415	0.134373	22.031637	0.288586	9.793878
1180.611049	112.298193	3.542012	0.134370	22.054034	0.288580	9.803835
1180.631051	112.298193	3.541951	0.134370	22.053653	0.288580	9.803665
1180.651053	112.298193	3.539788	0.134372	22.040189	0.288584	9.797680
1180.671055	112.298193	3.532215	0.134378	21.993036	0.288596	9.776719
1180.691057	112.298193	3.536444	0.134375	22.019364	0.288589	9.788423
1180.711059	112.298193	3.544214	0.134368	22.067744	0.288576	9.809929
1180.731061	112.298193	3.539181	0.134373	22.036411	0.288585	9.796001
1180.751063	112.298193	3.540799	0.134371	22.046483	0.288582	9.800478
1180.771065	112.298193	3.540434	0.134372	22.044211	0.288583	9.799468
1180.791067	112.298193	3.540153	0.134372	22.042459	0.288583	9.798689
1180.811069	112.298193	3.543714	0.134369	22.064631	0.288577	9.808546
1180.831071	112.298193	3.543181	0.134369	22.061316	0.288578	9.807072
1180.851073	112.298193	3.540971	0.134371	22.047551	0.288582	9.800953
1180.871075	112.298193	3.543286	0.134369	22.061967	0.288578	9.807361
1180.891077	112.298193	3.542042	0.134370	22.054225	0.288580	9.803920
1180.911079	112.298193	3.539407	0.134372	22.037819	0.288584	9.796626
1180.931081	112.298193	3.545097	0.134368	22.073246	0.288575	9.812375
1180.951083	112.298193	3.533193	0.134377	21.999122	0.288595	9.779424
1180.971085	112.298193	3.539800	0.134372	22.040261	0.288584	9.797712
1180.991087	112.298193	3.550856	0.134363	22.109104	0.288565	9.828315
1181.011089	112.298193	3.542361	0.134370	22.056210	0.288579	9.804802
1181.031091	112.298193	3.536323	0.134375	22.018611	0.288590	9.788088
1181.051093	112.298193	3.543508	0.134369	22.063353	0.288577	9.807977
1181.071095	112.298193	3.540481	0.134372	22.044501	0.288583	9.799597
1181.091097	112.298193	3.540313	0.134372	22.043455	0.288583	9.799132
1181.111099	112.298193	3.549765	0.134364	22.102307	0.288567	9.825294
1181.131101	112.298193	3.548634	0.134365	22.095268	0.288569	9.822165
1181.151103	112.298193	3.549273	0.134364	22.099249	0.288568	9.823934
1181.171105	112.298193	3.546696	0.134366	22.083198	0.288572	9.816799
1181.191107	112.298193	3.550341	0.134363	22.105896	0.288566	9.826889
1181.211109	112.298193	3.546917	0.134366	22.084578	0.288572	9.817412
1181.231111	112.298193	3.544559	0.134368	22.069896	0.288576	9.810886
1181.251113	112.298193	3.545866	0.134367	22.078032	0.288573	9.814503
1181.271115	112.298193	3.538663	0.134373	22.033181	0.288586	9.794565
1181.291117	112.298193	3.539021	0.134373	22.035415	0.288585	9.795558
1181.311119	112.298193	3.543755	0.134369	22.064891	0.288577	9.808661
1181.331121	112.298193	3.536840	0.134374	22.021831	0.288589	9.789519
1181.351123	112.298193	3.543738	0.134369	22.064784	0.288577	9.808614
1181.371125	112.298113	3.539921	0.134372	22.041016	0.288583	9.798048
1181.391127	112.298193	3.540483	0.134372	22.044515	0.288583	9.799603
1181.411129	112.298193	3.538046	0.134374	22.029340	0.288587	9.792857
1181.431131	112.298193	3.531568	0.134379	21.989006	0.288598	9.774928
1181.451133	112.298193	3.530619	0.134380	21.983096	0.288599	9.772300
1181.471135	112.298193	3.532689	0.134378	21.995987	0.288596	9.778031
1181.491137	112.298193	3.539231	0.134373	22.036718	0.288585	9.796137
1181.511139	112.298193	3.534214	0.134377	22.005482	0.288593	9.782251
1181.531141	112.298193	3.533755	0.134377	22.002626	0.288594	9.780982
1181.551143	112.298193	3.534984	0.134376	22.010278	0.288592	9.784383
1181.571145	112.298193	3.536112	0.134375	22.017297	0.288590	9.787504
1181.591147	112.298193	3.539599	0.134372	22.039009	0.288584	9.797156
1181.611149	112.298193	3.537783	0.134374	22.027703	0.288587	9.792130
1181.631151	112.298193	3.538600	0.134373	22.032790	0.288586	9.794391
1181.651153	112.298193	3.538655	0.134373	22.033134	0.288586	9.794544
1181.671155	112.298193	3.537572	0.134374	22.026389	0.288587	9.791545
1181.691157	112.298193	3.532814	0.134378	21.996762	0.288595	9.778375
1181.711159	112.298193	3.539545	0.134372	22.038675	0.288584	9.797007
1181.731161	112.298193	3.534970	0.134376	22.010188	0.288592	9.784343
1181.751163	112.298193	3.538328	0.134373	22.031095	0.288586	9.793637
1181.771165	112.298193	3.539091	0.134373	22.035847	0.288585	9.795750
1181.791167	112.298193	3.536881	0.134374	22.022088	0.288589	9.789634
1181.811169	112.298193	3.534918	0.134376	22.009864	0.288592	9.784200
1181.831171	112.298193	3.536573	0.134375	22.020169	0.288589	9.788780
1181.851173	112.298193	3.533226	0.134377	21.999330	0.288595	9.779517
1181.871175	112.298193	3.530159	0.134380	21.980235	0.288600	9.771028
1181.891177	112.298193	3.533367	0.134377	22.000209	0.288595	9.779907
1181.911179	112.298193	3.532756	0.134378	21.996403	0.288596	9.778216
1181.931181	112.298193	3.532354	0.134378	21.993904	0.288596	9.777105
1181.951183	112.298193	3.530690	0.134380	21.983542	0.288599	9.772498
1181.971185	112.298193	3.536019	0.134375	22.016722	0.288590	9.787248
1181.991187	112.298193	3.526647	0.134383	21.958369	0.288606	9.761308
1182.011189	112.298193	3.534919	0.134376	22.009873	0.288592	9.784203
1182.031191	112.298193	3.533196	0.134377	21.999144	0.288595	9.779434
1182.051193	112.298193	3.527700	0.134382	21.964926	0.288604	9.764223
1182.071195	112.298193	3.529945	0.134380	21.978902	0.288600	9.770436
1182.091197	112.298193	3.529004	0.134381	21.973043	0.288602	9.767831
1182.111199	112.298193	3.529605	0.134380	21.976783	0.288601	9.769494
1182.131201	112.298193	3.527537	0.134382	21.963908	0.288604	9.763770
1182.151203	112.298193	3.533759	0.134377	22.002651	0.288594	9.780993
1182.171205	112.298193	3.528633	0.134381	21.970735	0.288603	9.766805
1182.191207	112.298193	3.529651	0.134380	21.977070	0.288601	9.769621
1182.211209	112.298193	3.532103	0.134378	21.992335	0.288597	9.776407
1182.231211	112.298193	3.532583	0.134378	21.995328	0.288596	9.777738
1182.251213	112.298193	3.536785	0.134375	22.021489	0.288589	9.789367
1182.271215	112.298113	3.529864	0.134380	21.978398	0.288600	9.770212
1182.291217	112.298193	3.530253	0.134380	21.980818	0.288600	9.771288
1182.311219	112.298193	3.536783	0.134375	22.021475	0.288589	9.789361
1182.331221	112.298193	3.533365	0.134377	22.000198	0.288595	9.779903
1182.351223	112.298193	3.538022	0.134374	22.029190	0.288587	9.792790
1182.371225	112.298193	3.529282	0.134381	21.974776	0.288601	9.768602
1182.391227	112.298193	3.532032	0.134378	21.991897	0.288597	9.776213
1182.411229	112.298113	3.533419	0.134377	22.000532	0.288594	9.780051
1182.431231	112.298193	3.529709	0.134380	21.977432	0.288601	9.769782
1182.451233	112.298193	3.529057	0.134381	21.973374	0.288602	9.767979
1182.471235	112.298193	3.534036	0.134377	22.004373	0.288593	9.781758
1182.491237	112.298193	3.534570	0.134376	22.007699	0.288593	9.783237
1182.511239	112.298193	3.536464	0.134375	22.019490	0.288589	9.788479
1182.531241	112.298193	3.529787	0.134380	21.977916	0.288601	9.769998
1182.551243	112.298193	3.532147	0.134378	21.992615	0.288597	9.776532
1182.571245	112.298193	3.529736	0.134380	21.977601	0.288601	9.769858
1182.591247	112.298193	3.528998	0.134381	21.973005	0.288602	9.767814
1182.611249	112.298193	3.534089	0.134377	22.004707	0.288593	9.781907
1182.631251	112.298193	3.529744	0.134380	21.977648	0.288601	9.769878
1182.651253	112.298193	3.534218	0.134377	22.005509	0.288593	9.782264
1182.671255	112.298193	3.531150	0.134379	21.986403	0.288598	9.773770
1182.691257	112.298193	3.528050	0.134382	21.967105	0.288604	9.765192
1182.711259	112.298193	3.532170	0.134378	21.992754	0.288597	9.776594
1182.731261	112.298193	3.529719	0.134380	21.977492	0.288601	9.769809
1182.751263	112.298193	3.535051	0.134376	22.010694	0.288592	9.784568
1182.771265	112.298193	3.523878	0.134385	21.941128	0.288611	9.753644
1182.791267	112.298193	3.532447	0.134378	21.994479	0.288596	9.777360
1182.811269	112.298193	3.530469	0.134380	21.982162	0.288599	9.771885
1182.831271	112.298193	3.526475	0.134383	21.957293	0.288606	9.760830
1182.851273	112.298193	3.532490	0.134378	21.994747	0.288596	9.777480
1182.871275	112.298193	3.532315	0.134378	21.993660	0.288596	9.776996
1182.891277	112.298193	3.527846	0.134382	21.965829	0.288604	9.764625
1182.911279	112.298193	3.540482	0.134372	22.044512	0.288583	9.799602
1182.931281	112.298193	3.531553	0.134379	21.988911	0.288598	9.774885
1182.951283	112.298193	3.530429	0.134380	21.981916	0.288600	9.771776
1182.971285	112.298193	3.535573	0.134376	22.013946	0.288591	9.786014
1182.991287	112.298193	3.533404	0.134377	22.000441	0.288594	9.780011
1183.011289	112.298193	3.529745	0.134380	21.977659	0.288601	9.769883
1183.011289	112.298193	3.532167	0.134378	21.992738	0.288597	9.776586
1183.051293	112.298193	3.534829	0.134376	22.009311	0.288592	9.783954
1183.071295	112.298193	3.531711	0.134379	21.989896	0.288597	9.775323
1183.091297	112.298193	3.535628	0.134375	22.014289	0.288591	9.786166
1183.111299	112.298193	3.531629	0.134379	21.989390	0.288597	9.775098
1183.131301	112.298193	3.529617	0.134380	21.976862	0.288601	9.769529
1183.151303	112.298193	3.534250	0.134377	22.005709	0.288593	9.782352
1183.171305	112.298193	3.532893	0.134378	21.997255	0.288595	9.778594
1183.191307	112.298193	3.535235	0.134376	22.011841	0.288591	9.785078
1183.211309	112.298193	3.534804	0.134376	22.009158	0.288592	9.783886
1183.231311	112.298193	3.534328	0.134377	22.006193	0.288593	9.782568
1183.251313	112.298193	3.538758	0.134373	22.033772	0.288585	9.794828
1183.271315	112.298193	3.535934	0.134375	22.016194	0.288590	9.787013
1183.291317	112.298113	3.536668	0.134375	22.020760	0.288589	9.789043
1183.311319	112.298193	3.537687	0.134374	22.027103	0.288587	9.791863
1183.331321	112.298193	3.535962	0.134375	22.016364	0.288590	9.787089
1183.351323	112.298193	3.540850	0.134371	22.046801	0.288582	9.800619
1183.371325	112.298193	3.536014	0.134375	22.016692	0.288590	9.787235
1183.391327	112.298193	3.541565	0.134371	22.051252	0.288581	9.802598
1183.411329	112.298193	3.537051	0.134374	22.023148	0.288588	9.790105
1183.431331	112.298193	3.540037	0.134372	22.041736	0.288583	9.798368
1183.451333	112.298193	3.539412	0.134372	22.037846	0.288584	9.796639
1183.471335	112.298193	3.534041	0.134377	22.004403	0.288593	9.781772
1183.491337	112.298193	3.535217	0.134376	22.011726	0.288591	9.785027
1183.511339	112.298193	3.545377	0.134367	22.074990	0.288574	9.813151
1183.531341	112.298193	3.537869	0.134374	22.028242	0.288587	9.792369
1183.551343	112.298193	3.543569	0.134369	22.063730	0.288577	9.808145
1183.571345	112.298193	3.541929	0.134370	22.053522	0.288580	9.803607
1183.591347	112.298193	3.547835	0.134365	22.090294	0.288570	9.819954
1183.611349	112.298193	3.542254	0.134370	22.055542	0.288580	9.804505
1183.631351	112.298193	3.546296	0.134367	22.080707	0.288573	9.815692
1183.651353	112.298193	3.545377	0.134367	22.074985	0.288574	9.813148
1183.671355	112.298193	3.536494	0.134375	22.019676	0.288589	9.788561
1183.691357	112.298193	3.540056	0.134372	22.041859	0.288583	9.798423
1183.711359	112.298193	3.539704	0.134372	22.039664	0.288584	9.797447
1183.731361	112.298193	3.530514	0.134380	21.982447	0.288599	9.772012
1183.751363	112.298193	3.540741	0.134371	22.046122	0.288582	9.800317
1183.771365	112.298113	3.538152	0.134373	22.030003	0.288586	9.793152
1183.791367	112.298193	3.531851	0.134379	21.990769	0.288597	9.775711
1183.811369	112.298193	3.533466	0.134377	22.000828	0.288594	9.780182
1183.831371	112.298193	3.536058	0.134375	22.016963	0.288590	9.787355
1183.851373	112.298193	3.541306	0.134371	22.049640	0.288581	9.801881
1183.871375	112.298193	3.529847	0.134380	21.978294	0.288600	9.770165
1183.891377	112.298193	3.533810	0.134377	22.002966	0.288594	9.781133
1183.911379	112.298193	3.528492	0.134381	21.969857	0.288603	9.766415
1183.931381	112.298193	3.531181	0.134379	21.986597	0.288598	9.773857
1183.951383	112.298193	3.533773	0.134377	22.002738	0.288594	9.781032
1183.971385	112.298193	3.538941	0.134373	22.034914	0.288585	9.795335
1183.991387	112.298193	3.531527	0.134379	21.988749	0.288598	9.774813
1184.011389	112.298193	3.532916	0.134378	21.997397	0.288595	9.778658
1184.031391	112.298193	3.536973	0.134374	22.022663	0.288588	9.789889
1184.051393	112.298193	3.531318	0.134379	21.987451	0.288598	9.774236
1184.071395	112.298193	3.530170	0.134380	21.980303	0.288600	9.771059
1184.091397	112.298193	3.536677	0.134375	22.020821	0.288589	9.789070
1184.111399	112.298193	3.534727	0.134376	22.008679	0.288592	9.783673
1184.131401	112.298193	3.537775	0.134374	22.027654	0.288587	9.792108
1184.151403	112.298193	3.534257	0.134377	22.005753	0.288593	9.782372
1184.171405	112.298193	3.540557	0.134371	22.044978	0.288582	9.799809
1184.191407	112.298193	3.533975	0.134377	22.003992	0.288594	9.781589
1184.211409	112.298193	3.541422	0.134371	22.050360	0.288581	9.802201
1184.231411	112.298193	3.538317	0.134373	22.031026	0.288586	9.793607
1184.251413	112.298193	3.536058	0.134375	22.016963	0.288590	9.787355
1184.271415	112.298193	3.530279	0.134380	21.980982	0.288600	9.771361
1184.291417	112.298193	3.538275	0.134373	22.030769	0.288586	9.793493
1184.311419	112.298193	3.537215	0.134374	22.024166	0.288588	9.790557
1184.331421	112.298193	3.532014	0.134378	21.991782	0.288597	9.776162
1184.351423	112.298193	3.528410	0.134381	21.969345	0.288603	9.766187
1184.371425	112.298193	3.533473	0.134377	22.000866	0.288594	9.780199
1184.391427	112.298193	3.533554	0.134377	22.001375	0.288594	9.780426
1184.411429	112.298193	3.541862	0.134370	22.053100	0.288580	9.803420
1184.431431	112.298193	3.535117	0.134376	22.011102	0.288592	9.784750
1184.451433	112.298193	3.531571	0.134379	21.989023	0.288598	9.774935
1184.471435	112.298193	3.530639	0.134380	21.983222	0.288599	9.772356
1184.491437	112.298193	3.529058	0.134381	21.973377	0.288602	9.767980
1184.511439	112.298193	3.530289	0.134380	21.981045	0.288600	9.771389
1184.531441	112.298193	3.533135	0.134378	21.998766	0.288595	9.779266
1184.551443	112.298193	3.535284	0.134376	22.012142	0.288591	9.785212
1184.571445	112.298193	3.538960	0.134373	22.035032	0.288585	9.795387
1184.591447	112.298193	3.536739	0.134375	22.021207	0.288589	9.789242
1184.611449	112.298113	3.535413	0.134376	22.012947	0.288591	9.785570
1184.631451	112.298193	3.534228	0.134377	22.005566	0.288593	9.782289
1184.651453	112.298193	3.530750	0.134379	21.983912	0.288599	9.772663
1184.671455	112.298193	3.536368	0.134375	22.018893	0.288589	9.788213
1184.691457	112.298193	3.539566	0.134372	22.038807	0.288584	9.797066
1184.711459	112.298193	3.538029	0.134374	22.029236	0.288587	9.792811
1184.731461	112.298113	3.538569	0.134373	22.032598	0.288586	9.794306
1184.751463	112.298193	3.538621	0.134373	22.032924	0.288586	9.794450
1184.771465	112.298193	3.537046	0.134374	22.023117	0.288588	9.790091
1184.791467	112.298193	3.539087	0.134373	22.035823	0.288585	9.795739
1184.811469	112.298193	3.534590	0.134376	22.007822	0.288592	9.783292
1184.831471	112.298193	3.537623	0.134374	22.026706	0.288587	9.791687
1184.851473	112.298193	3.537100	0.134374	22.023451	0.288588	9.790240
1184.871475	112.298193	3.532710	0.134378	21.996116	0.288596	9.778088
1184.891477	112.298193	3.526876	0.134383	21.959793	0.288606	9.761941
1184.911479	112.298193	3.532107	0.134378	21.992363	0.288597	9.776420
1184.930481	112.298113	3.530137	0.134380	21.980095	0.288600	9.770966
1184.950483	112.298193	3.538601	0.134373	22.032798	0.288586	9.794394
1184.970485	112.298193	3.534747	0.134376	22.008800	0.288592	9.783726
1184.990487	112.298193	3.533430	0.134377	22.000600	0.288594	9.780081
1185.010489	112.298193	3.526046	0.134383	21.954627	0.288607	9.759645
1185.030491	112.298193	3.533363	0.134377	22.000181	0.288595	9.779895
1185.050493	112.298193	3.532875	0.134378	21.997145	0.288595	9.778546
1185.070495	112.298193	3.532641	0.134378	21.995686	0.288596	9.777897
1185.090497	112.298193	3.526302	0.134383	21.956220	0.288606	9.760353
1185.110499	112.298193	3.528389	0.134381	21.969210	0.288603	9.766127
1185.130501	112.298193	3.531351	0.134379	21.987657	0.288598	9.774328
1185.150503	112.298193	3.531578	0.134379	21.989072	0.288598	9.774957
1185.170505	112.298193	3.532890	0.134378	21.997241	0.288595	9.778588
1185.190507	112.298193	3.531997	0.134378	21.991678	0.288597	9.776115
1185.210509	112.298193	3.530292	0.134380	21.981062	0.288600	9.771396
1185.230511	112.298193	3.529758	0.134380	21.977738	0.288601	9.769918
1185.250513	112.298193	3.535561	0.134376	22.013870	0.288591	9.785980
1185.270515	112.298113	3.539874	0.134372	22.040726	0.288583	9.797919
1185.290517	112.298193	3.535419	0.134376	22.012983	0.288591	9.785586
1185.310519	112.298193	3.536526	0.134375	22.019879	0.288589	9.788651
1185.330521	112.298193	3.529909	0.134380	21.978677	0.288600	9.770336
1185.350523	112.298193	3.536867	0.134374	22.022003	0.288589	9.789596
1185.370525	112.298193	3.527657	0.134382	21.964655	0.288604	9.764102
1185.390527	112.298193	3.531327	0.134379	21.987506	0.288598	9.774261
1185.410529	112.298193	3.533126	0.134378	21.998709	0.288595	9.779241
1185.430531	112.298193	3.526442	0.134383	21.957091	0.288606	9.760740
1185.450533	112.298193	3.531259	0.134379	21.987082	0.288598	9.774072
1185.470535	112.298193	3.529333	0.134381	21.975094	0.288601	9.768743
1185.490537	112.298113	3.528233	0.134381	21.968241	0.288603	9.765697
1185.510539	112.298193	3.540588	0.134371	22.045169	0.288582	9.799894
1185.530541	112.298193	3.536757	0.134375	22.021316	0.288589	9.789290
1185.550543	112.298193	3.535642	0.134375	22.014371	0.288591	9.786203
1185.570545	112.298193	3.532171	0.134378	21.992760	0.288597	9.776596
1185.590547	112.298193	3.538262	0.134373	22.030687	0.288586	9.793456
1185.610549	112.298193	3.533641	0.134377	22.001917	0.288594	9.780667
1185.630551	112.298193	3.531193	0.134379	21.986674	0.288598	9.773891
1185.650553	112.298193	3.535861	0.134375	22.015734	0.288590	9.786809
1185.670555	112.298193	3.535157	0.134376	22.011356	0.288592	9.784863
1185.690557	112.298113	3.532613	0.134378	21.995516	0.288596	9.777822
1185.710559	112.298193	3.534599	0.134376	22.007877	0.288592	9.783316
1185.730561	112.298193	3.540478	0.134372	22.044482	0.288583	9.799589
1185.750563	112.298193	3.532533	0.134378	21.995013	0.288596	9.777598
1185.770565	112.298193	3.533626	0.134377	22.001824	0.288594	9.780625
1185.790567	112.298193	3.531609	0.134379	21.989261	0.288598	9.775041
1185.810569	112.298193	3.531461	0.134379	21.988341	0.288598	9.774632
1185.830571	112.298193	3.536921	0.134374	22.022334	0.288589	9.789743
1185.850573	112.298193	3.537975	0.134374	22.028897	0.288587	9.792660
1185.870575	112.298193	3.548148	0.134365	22.092243	0.288570	9.820820
1185.890577	112.298193	3.536648	0.134375	22.020640	0.288589	9.788990
1185.910579	112.298193	3.529649	0.134380	21.977059	0.288601	9.769617
1185.930581	112.298193	3.531582	0.134379	21.989091	0.288598	9.774965
1185.950583	112.298193	3.537111	0.134374	22.023523	0.288588	9.790271
1185.970585	112.298193	3.532322	0.134378	21.993704	0.288596	9.777016
1185.990587	112.298193	3.538541	0.134373	22.032425	0.288586	9.794229
1186.010589	112.298193	3.539705	0.134372	22.039672	0.288584	9.797450
1186.030591	112.298193	3.539609	0.134372	22.039072	0.288584	9.797184
1186.050593	112.298113	3.547096	0.134366	22.085689	0.288571	9.817907
1186.070595	112.298193	3.534723	0.134376	22.008649	0.288592	9.783659
1186.090597	112.298193	3.539585	0.134372	22.038922	0.288584	9.797117
1186.110599	112.298193	3.532346	0.134378	21.993852	0.288596	9.777082
1186.130601	112.298193	3.533229	0.134377	21.999346	0.288595	9.779524
1186.150603	112.298193	3.539652	0.134372	22.039341	0.288584	9.797303
1186.170605	112.298193	3.547072	0.134366	22.085544	0.288571	9.817842
1186.190607	112.298193	3.534717	0.134376	22.008616	0.288592	9.783645
1186.210609	112.298193	3.541737	0.134370	22.052325	0.288580	9.803075
1186.230611	112.298193	3.534833	0.134376	22.009333	0.288592	9.783964
1186.250613	112.298193	3.538953	0.134373	22.034988	0.288585	9.795368
1186.270615	112.298193	3.538231	0.134373	22.030495	0.288586	9.793371
1186.290617	112.298193	3.534124	0.134377	22.004923	0.288593	9.782003
1186.310619	112.298193	3.531776	0.134379	21.990304	0.288597	9.775504
1186.330621	112.298193	3.533234	0.134377	21.999379	0.288595	9.779539
1186.350623	112.298193	3.535092	0.134376	22.010949	0.288592	9.784682
1186.370625	112.298193	3.533145	0.134378	21.998829	0.288595	9.779294
1186.390627	112.298193	3.535269	0.134376	22.012049	0.288591	9.785171
1186.410629	112.298193	3.531421	0.134379	21.988089	0.288598	9.774520
1186.430631	112.298193	3.532129	0.134378	21.992502	0.288597	9.776482
1186.450633	112.298193	3.542479	0.134370	22.056944	0.288579	9.805128
1186.470635	112.298193	3.532272	0.134378	21.993389	0.288596	9.776876
1186.490637	112.298193	3.536893	0.134374	22.022165	0.288589	9.789668
1186.510639	112.298113	3.530416	0.134380	21.981834	0.288599	9.771739
1186.530641	112.298193	3.538116	0.134373	22.029778	0.288587	9.793052
1186.550643	112.298193	3.527175	0.134382	21.961657	0.288605	9.762770
1186.570645	112.298193	3.533626	0.134377	22.001821	0.288594	9.780624
1186.590647	112.298193	3.541150	0.134371	22.048671	0.288581	9.801450
1186.610649	112.298193	3.537513	0.134374	22.026025	0.288588	9.791384
1186.630651	112.298193	3.537713	0.134374	22.027268	0.288587	9.791936
1186.650653	112.298193	3.539657	0.134372	22.039374	0.288584	9.797318
1186.670655	112.298193	3.540156	0.134372	22.042478	0.288583	9.798698
1186.690657	112.298193	3.537327	0.134374	22.024867	0.288588	9.790869
1186.710659	112.298193	3.536774	0.134375	22.021423	0.288589	9.789338
1186.730661	112.298193	3.531180	0.134379	21.986589	0.288598	9.773853
1186.750663	112.298193	3.530362	0.134380	21.981500	0.288600	9.771591
1186.770665	112.298193	3.539334	0.134372	22.037359	0.288584	9.796422
1186.790667	112.298193	3.536581	0.134375	22.020221	0.288589	9.788804
1186.810669	112.298193	3.532570	0.134378	21.995248	0.288596	9.777702
1186.830671	112.298193	3.534074	0.134377	22.004608	0.288593	9.781863
1186.850673	112.298113	3.535043	0.134376	22.010645	0.288592	9.784547
1186.870675	112.298113	3.534350	0.134376	22.006330	0.288593	9.782629
1186.890677	112.298193	3.535370	0.134376	22.012679	0.288591	9.785451
1186.910679	112.298193	3.531813	0.134379	21.990531	0.288597	9.775605
1186.930681	112.298193	3.528793	0.134381	21.971729	0.288602	9.767247
1186.950683	112.298193	3.527440	0.134382	21.963303	0.288605	9.763501
1186.970685	112.298193	3.528038	0.134382	21.967029	0.288604	9.765158
1186.990687	112.298193	3.530258	0.134380	21.980848	0.288600	9.771301
1187.010689	112.298193	3.533021	0.134378	21.998054	0.288595	9.778950
1187.030691	112.298193	3.535771	0.134375	22.015176	0.288590	9.786561
1187.050693	112.298193	3.525309	0.134384	21.950036	0.288608	9.757604
1187.070695	112.298193	3.528338	0.134381	21.968893	0.288603	9.765986
1187.090697	112.298193	3.530049	0.134380	21.979551	0.288600	9.770724
1187.110699	112.298193	3.527400	0.134382	21.963053	0.288605	9.763390
1187.130701	112.298193	3.531729	0.134379	21.990008	0.288597	9.775373
1187.150703	112.298193	3.537333	0.134374	22.024905	0.288588	9.790886
1187.170705	112.298193	3.529283	0.134381	21.974782	0.288601	9.768604
1187.190707	112.298193	3.529298	0.134381	21.974872	0.288601	9.768644
1187.210709	112.298193	3.531123	0.134379	21.986233	0.288598	9.773695
1187.230711	112.298193	3.536874	0.134374	22.022044	0.288589	9.789614
1187.250713	112.298193	3.526891	0.134383	21.959883	0.288606	9.761981
1187.270715	112.298193	3.531738	0.134379	21.990066	0.288597	9.775398
1187.290717	112.298193	3.536067	0.134375	22.017018	0.288590	9.787380
1187.310719	112.298193	3.537773	0.134374	22.027643	0.288587	9.792103
1187.330721	112.298193	3.536526	0.134375	22.019879	0.288589	9.788651
1187.350723	112.298193	3.534485	0.134376	22.007168	0.288593	9.783001
1187.370725	112.298193	3.531025	0.134379	21.985625	0.288599	9.773425
1187.390727	112.298193	3.536156	0.134375	22.017574	0.288590	9.787627
1187.410729	112.298193	3.531950	0.134379	21.991383	0.288597	9.775984
1187.430731	112.298193	3.534846	0.134376	22.009416	0.288592	9.784000
1187.450733	112.298193	3.532924	0.134378	21.997452	0.288595	9.778682
1187.470735	112.298193	3.528500	0.134381	21.969906	0.288603	9.766437
1187.490737	112.298193	3.532212	0.134378	21.993014	0.288596	9.776709
1187.510739	112.298193	3.533543	0.134377	22.001301	0.288594	9.780393
1187.530741	112.298113	3.528895	0.134381	21.972364	0.288602	9.767529
1187.550743	112.298193	3.530660	0.134380	21.983356	0.288599	9.772416
1187.570745	112.298193	3.538761	0.134373	22.033792	0.288585	9.794836
1187.590747	112.298193	3.534086	0.134377	22.004682	0.288593	9.781896
1187.610749	112.298193	3.532055	0.134378	21.992040	0.288597	9.776276
1187.630751	112.298193	3.535544	0.134376	22.013763	0.288591	9.785933
1187.650753	112.298193	3.534547	0.134376	22.007554	0.288593	9.783173
1187.670755	112.298193	3.531203	0.134379	21.986737	0.288598	9.773919
1187.690757	112.298193	3.532963	0.134378	21.997696	0.288595	9.778790
1187.710759	112.298193	3.534747	0.134376	22.008800	0.288592	9.783726
1187.730761	112.298193	3.537660	0.134374	22.026936	0.288587	9.791789
1187.750763	112.298193	3.537266	0.134374	22.024484	0.288588	9.790698
1187.770765	112.298193	3.523776	0.134385	21.940493	0.288611	9.753361
1187.790767	112.298193	3.529196	0.134381	21.974239	0.288602	9.768363
1187.810769	112.298193	3.534730	0.134376	22.008696	0.288592	9.783680
1187.830771	112.298193	3.530912	0.134379	21.984925	0.288599	9.773113
1187.850773	112.298113	3.533653	0.134377	22.001988	0.288594	9.780698
1187.870775	112.298193	3.530353	0.134380	21.981442	0.288600	9.771565
1187.890777	112.298193	3.529536	0.134380	21.976353	0.288601	9.769303
1187.910779	112.298193	3.532755	0.134378	21.996395	0.288596	9.778212
1187.930781	112.298193	3.530274	0.134380	21.980952	0.288600	9.771347
1187.950783	112.298193	3.528346	0.134381	21.968945	0.288603	9.766009
1187.970785	112.298193	3.530915	0.134379	21.984941	0.288599	9.773120
1187.990787	112.298193	3.538071	0.134373	22.029499	0.288587	9.792928
1188.010789	112.298193	3.531400	0.134379	21.987961	0.288598	9.774463
1188.030791	112.298193	3.525050	0.134384	21.948421	0.288609	9.756886
1188.050793	112.298193	3.532930	0.134378	21.997490	0.288595	9.778699
1188.070795	112.298193	3.536528	0.134375	22.019890	0.288589	9.788656
1188.090797	112.298193	3.540050	0.134372	22.041821	0.288583	9.798406
1188.110799	112.298193	3.532895	0.134378	21.997271	0.288595	9.778602
1188.130801	112.298113	3.536610	0.134375	22.020399	0.288589	9.788883
1188.150803	112.298193	3.525991	0.134383	21.954282	0.288607	9.759491
1188.170805	112.298193	3.528669	0.134381	21.970954	0.288602	9.766903
1188.190807	112.298193	3.528333	0.134381	21.968865	0.288603	9.765974
1188.210809	112.298193	3.534436	0.134376	22.006861	0.288593	9.782865
1188.230811	112.298193	3.533522	0.134377	22.001172	0.288594	9.780336
1188.250813	112.298193	3.532395	0.134378	21.994156	0.288596	9.777217
1188.270815	112.298193	3.530333	0.134380	21.981319	0.288600	9.771510
1188.290817	112.298193	3.527660	0.134382	21.964674	0.288604	9.764111
1188.310819	112.298193	3.525904	0.134383	21.953740	0.288607	9.759250
1188.330821	112.298193	3.529222	0.134381	21.974401	0.288602	9.768435
1188.350823	112.298193	3.530366	0.134380	21.981524	0.288600	9.771601
1188.370825	112.298193	3.530054	0.134380	21.979581	0.288600	9.770737
1188.390827	112.298193	3.534162	0.134377	22.005158	0.288593	9.782108
1188.410829	112.298193	3.527360	0.134382	21.962807	0.288605	9.763281
1188.430831	112.298193	3.531442	0.134379	21.988223	0.288598	9.774579
1188.450833	112.298193	3.529938	0.134380	21.978858	0.288600	9.770416
1188.470835	112.298193	3.531152	0.134379	21.986417	0.288598	9.773776
1188.490837	112.298193	3.526071	0.134383	21.954783	0.288607	9.759714
1188.510839	112.298193	3.536449	0.134375	22.019397	0.288589	9.788437
1188.530841	112.298193	3.537922	0.134374	22.028571	0.288587	9.792515
1188.550843	112.298193	3.534419	0.134376	22.006757	0.288593	9.782818
1188.570845	112.298193	3.528779	0.134381	21.971639	0.288602	9.767207
1188.590847	112.298113	3.534702	0.134376	22.008523	0.288592	9.783603
1188.610849	112.298193	3.530736	0.134379	21.983824	0.288599	9.772624
1188.630851	112.298193	3.529332	0.134381	21.975085	0.288601	9.768739
1188.650853	112.298193	3.526751	0.134383	21.959013	0.288606	9.761594
1188.670855	112.298193	3.537997	0.134374	22.029039	0.288587	9.792723
1188.690857	112.298193	3.533726	0.134377	22.002445	0.288594	9.780902
1188.710859	112.298193	3.530272	0.134380	21.980939	0.288600	9.771341
1188.730861	112.298193	3.527411	0.134382	21.963125	0.288605	9.763422
1188.750863	112.298193	3.529408	0.134381	21.975556	0.288601	9.768948
1188.770865	112.298193	3.527447	0.134382	21.963349	0.288605	9.763522
1188.790867	112.298193	3.529454	0.134381	21.975844	0.288601	9.769076
1188.810869	112.298193	3.528060	0.134382	21.967163	0.288604	9.765217
1188.830871	112.298193	3.523036	0.134386	21.935882	0.288612	9.751312
1188.850873	112.298113	3.533332	0.134377	21.999993	0.288594	9.779811
1188.870875	112.298193	3.527124	0.134382	21.961337	0.288605	9.762627
1188.890877	112.298193	3.529676	0.134380	21.977229	0.288601	9.769692
1188.910879	112.298193	3.530639	0.134380	21.983222	0.288599	9.772356
1188.930881	112.298193	3.528769	0.134381	21.971581	0.288602	9.767181
1188.950883	112.298193	3.532049	0.134378	21.992004	0.288597	9.776260
1188.970885	112.298193	3.533352	0.134377	22.000116	0.288595	9.779866
1188.990887	112.298193	3.531253	0.134379	21.987043	0.288598	9.774055
1189.010889	112.298193	3.530415	0.134380	21.981825	0.288600	9.771735
1189.030891	112.298193	3.529450	0.134381	21.975819	0.288601	9.769065
1189.050893	112.298193	3.538287	0.134373	22.030843	0.288586	9.793525
1189.070895	112.298193	3.540237	0.134372	22.042985	0.288583	9.798923
1189.090897	112.298193	3.535799	0.134375	22.015348	0.288590	9.786637
1189.110899	112.298193	3.531097	0.134379	21.986072	0.288598	9.773623
1189.130901	112.298193	3.535099	0.134376	22.010995	0.288592	9.784702
1189.150903	112.298193	3.534675	0.134376	22.008351	0.288592	9.783527
1189.170905	112.298193	3.539818	0.134372	22.040373	0.288584	9.797762
1189.190907	112.298193	3.536375	0.134375	22.018940	0.288589	9.788234
1189.210909	112.298193	3.530837	0.134379	21.984454	0.288599	9.772904
1189.230911	112.298193	3.541215	0.134371	22.049076	0.288581	9.801631
1189.250913	112.298193	3.528472	0.134381	21.969731	0.288603	9.766359
1189.270915	112.298193	3.542649	0.134370	22.058003	0.288579	9.805599
1189.290917	112.298193	3.535142	0.134376	22.011261	0.288592	9.784820
1189.310919	112.298193	3.529515	0.134380	21.976227	0.288601	9.769247
1189.330921	112.298193	3.530909	0.134379	21.984903	0.288599	9.773103
1189.350923	112.298193	3.530148	0.134380	21.980164	0.288600	9.770997
1189.370925	112.298193	3.523868	0.134385	21.941062	0.288611	9.753614
1189.390927	112.298193	3.529775	0.134380	21.977845	0.288601	9.769966
1189.410929	112.298193	3.525166	0.134384	21.949143	0.288608	9.757207
1189.430931	112.298193	3.531649	0.134379	21.989510	0.288597	9.775151
1189.450933	112.298193	3.532333	0.134378	21.993767	0.288596	9.777044
1189.470935	112.298193	3.531585	0.134379	21.989113	0.288598	9.774975
1189.490937	112.298193	3.528195	0.134382	21.968003	0.288603	9.765591
1189.510939	112.298193	3.533034	0.134378	21.998134	0.288595	9.778985
1189.530941	112.298193	3.524033	0.134385	21.942091	0.288610	9.754072
1189.550943	112.298193	3.535156	0.134376	22.011346	0.288592	9.784858
1189.570945	112.298193	3.538786	0.134373	22.033948	0.288585	9.794906
1189.590947	112.298113	3.533247	0.134377	21.999461	0.288595	9.779575
1189.610949	112.298193	3.536646	0.134375	22.020626	0.288589	9.788984
1189.630951	112.298193	3.530667	0.134380	21.983394	0.288599	9.772433
1189.650953	112.298193	3.533644	0.134377	22.001931	0.288594	9.780673
1189.670955	112.298193	3.530988	0.134379	21.985393	0.288599	9.773321
1189.690957	112.298193	3.530572	0.134380	21.982808	0.288599	9.772172
1189.710959	112.298193	3.533654	0.134377	22.001994	0.288594	9.780701
1189.730961	112.298193	3.529444	0.134381	21.975781	0.288601	9.769048
1189.750963	112.298193	3.529186	0.134381	21.974177	0.288602	9.768335
1189.770965	112.298193	3.529544	0.134380	21.976408	0.288601	9.769327
1189.790967	112.298193	3.530073	0.134380	21.979696	0.288600	9.770789
1189.810969	112.298193	3.533192	0.134377	21.999119	0.288595	9.779423
1189.830971	112.298193	3.529034	0.134381	21.973227	0.288602	9.767913
1189.850973	112.298193	3.524436	0.134385	21.944599	0.288610	9.755187
1189.870975	112.298193	3.530297	0.134380	21.981092	0.288600	9.771409
1189.890977	112.298193	3.527334	0.134382	21.962646	0.288605	9.763209
1189.910979	112.298193	3.532785	0.134378	21.996581	0.288596	9.778295
1189.930981	112.298193	3.537070	0.134374	22.023265	0.288588	9.790157
1189.950983	112.298193	3.531582	0.134379	21.989094	0.288598	9.774966
1189.970985	112.298193	3.528783	0.134381	21.971666	0.288602	9.767219
1189.990987	112.298193	3.530152	0.134380	21.980191	0.288600	9.771009
1190.010989	112.298193	3.529661	0.134380	21.977133	0.288601	9.769649
1190.030991	112.298193	3.524095	0.134385	21.942475	0.288610	9.754242
1190.050993	112.298193	3.525109	0.134384	21.948793	0.288609	9.757051
1190.070995	112.298193	3.523683	0.134385	21.939909	0.288611	9.753102
1190.090997	112.298193	3.521881	0.134387	21.928693	0.288614	9.748116
1190.110999	112.298193	3.527175	0.134382	21.961652	0.288605	9.762767
1190.131001	112.298193	3.530376	0.134380	21.981585	0.288600	9.771628
1190.151003	112.298193	3.526262	0.134383	21.955968	0.288607	9.760241
1190.171005	112.298193	3.530273	0.134380	21.980947	0.288600	9.771345
1190.191007	112.298193	3.532244	0.134378	21.993217	0.288596	9.776799
1190.211009	112.298193	3.531341	0.134379	21.987591	0.288598	9.774298
1190.231011	112.298193	3.525677	0.134384	21.952325	0.288608	9.758621
1190.251013	112.298193	3.528560	0.134381	21.970281	0.288603	9.766603
1190.271015	112.298193	3.523016	0.134386	21.935759	0.288612	9.751257
1190.291017	112.298193	3.532676	0.134378	21.995908	0.288596	9.777996
1190.311019	112.298193	3.534956	0.134376	22.010103	0.288592	9.784306
1190.331021	112.298193	3.532657	0.134378	21.995785	0.288596	9.777941
1190.351023	112.298193	3.528242	0.134382	21.968299	0.288603	9.765722
1190.371025	112.298193	3.527976	0.134382	21.966640	0.288604	9.764985
1190.391027	112.298193	3.528008	0.134382	21.966840	0.288604	9.765074
1190.411029	112.298193	3.521176	0.134387	21.924305	0.288615	9.746165
1190.431031	112.298193	3.522181	0.134387	21.930558	0.288613	9.748945
1190.451033	112.298193	3.528071	0.134382	21.967231	0.288604	9.765248
1190.471035	112.298193	3.531721	0.134379	21.989962	0.288597	9.775352
1190.491037	112.298193	3.531149	0.134379	21.986400	0.288598	9.773769
1190.511039	112.298193	3.521194	0.134387	21.924417	0.288615	9.746215
1190.531041	112.298193	3.523469	0.134385	21.938582	0.288611	9.752512
1190.551043	112.298193	3.527990	0.134382	21.966730	0.288604	9.765025
1190.571045	112.298193	3.529540	0.134380	21.976378	0.288601	9.769314
1190.591047	112.298193	3.521893	0.134387	21.928767	0.288614	9.748149
1190.611049	112.298193	3.521079	0.134387	21.923697	0.288615	9.745895
1190.631051	112.298193	3.526907	0.134383	21.959985	0.288605	9.762026
1190.651053	112.298193	3.528864	0.134381	21.972173	0.288602	9.767444
1190.671055	112.298193	3.525587	0.134384	21.951766	0.288608	9.758373
1190.691057	112.298193	3.538612	0.134373	22.032863	0.288586	9.794424
1190.711059	112.298193	3.534365	0.134377	22.006421	0.288593	9.782669
1190.731061	112.298193	3.526443	0.134383	21.957094	0.288606	9.760741
1190.751063	112.298193	3.529695	0.134380	21.977347	0.288601	9.769744
1190.771065	112.298193	3.533906	0.134377	22.003562	0.288594	9.781398
1190.791067	112.298193	3.534201	0.134377	22.005399	0.288593	9.782215
1190.811069	112.298193	3.527642	0.134382	21.964559	0.288604	9.764060
1190.831071	112.298193	3.533446	0.134377	22.000699	0.288594	9.780125
1190.851073	112.298113	3.531865	0.134378	21.990857	0.288597	9.775750
1190.871075	112.298193	3.527518	0.134382	21.963793	0.288604	9.763719
1190.891077	112.298193	3.531330	0.134379	21.987528	0.288598	9.774270
1190.911079	112.298193	3.527549	0.134382	21.963984	0.288604	9.763804
1190.931081	112.298193	3.526326	0.134383	21.956371	0.288606	9.760420
1190.951083	112.298193	3.524454	0.134385	21.944714	0.288610	9.755238
1190.971085	112.298193	3.523772	0.134385	21.940465	0.288611	9.753349
1190.991087	112.298193	3.525572	0.134384	21.951673	0.288608	9.758331
1191.011089	112.298193	3.530151	0.134380	21.980183	0.288600	9.771005
1191.031091	112.298113	3.527976	0.134382	21.966643	0.288603	9.764986
1191.051093	112.298113	3.524040	0.134385	21.942135	0.288610	9.754092
1191.071095	112.298193	3.526020	0.134383	21.954460	0.288607	9.759570
1191.091097	112.298193	3.529072	0.134381	21.973465	0.288602	9.768019
1191.111099	112.298193	3.526154	0.134383	21.955295	0.288607	9.759942
1191.131101	112.298193	3.530905	0.134379	21.984878	0.288599	9.773092
1191.151103	112.298193	3.526301	0.134383	21.956212	0.288607	9.760349
1191.171105	112.298193	3.529813	0.134380	21.978080	0.288601	9.770071
1191.191107	112.298193	3.526938	0.134383	21.960179	0.288605	9.762113
1191.211109	112.298193	3.527900	0.134382	21.966169	0.288604	9.764775
1191.231111	112.298193	3.528051	0.134382	21.967108	0.288604	9.765193
1191.251113	112.298193	3.526460	0.134383	21.957203	0.288606	9.760790
1191.271115	112.298193	3.526847	0.134383	21.959612	0.288606	9.761861
1191.291117	112.298193	3.530183	0.134380	21.980385	0.288600	9.771095
1191.311119	112.298193	3.526893	0.134383	21.959900	0.288605	9.761989
1191.331121	112.298193	3.528269	0.134382	21.968463	0.288603	9.765795
1191.351123	112.298193	3.526392	0.134383	21.956782	0.288606	9.760602
1191.371125	112.298193	3.527807	0.134382	21.965591	0.288604	9.764519
1191.391127	112.298193	3.531897	0.134379	21.991057	0.288597	9.775839
1191.411129	112.298193	3.530052	0.134380	21.979570	0.288600	9.770733
1191.431131	112.298193	3.529258	0.134381	21.974625	0.288601	9.768535
1191.451133	112.298193	3.523928	0.134385	21.941437	0.288611	9.753781
1191.471135	112.298193	3.524395	0.134385	21.944347	0.288610	9.755075
1191.491137	112.298193	3.530386	0.134380	21.981645	0.288600	9.771655
1191.511139	112.298193	3.523541	0.134385	21.939031	0.288611	9.752711
1191.531141	112.298193	3.533358	0.134377	22.000151	0.288595	9.779882
1191.551143	112.298193	3.531197	0.134379	21.986696	0.288598	9.773900
1191.571145	112.298193	3.530153	0.134380	21.980194	0.288600	9.771010
1191.591147	112.298193	3.526342	0.134383	21.956467	0.288606	9.760462
1191.611149	112.298193	3.526696	0.134383	21.958670	0.288606	9.761442
1191.631151	112.298193	3.524583	0.134385	21.945516	0.288609	9.755594
1191.651153	112.298193	3.530725	0.134380	21.983756	0.288599	9.772593
1191.671155	112.298193	3.525612	0.134384	21.951919	0.288608	9.758441
1191.691157	112.298193	3.531504	0.134379	21.988607	0.288598	9.774750
1191.711159	112.298193	3.536018	0.134375	22.016717	0.288590	9.787246
1191.731161	112.298193	3.532273	0.134378	21.993395	0.288596	9.776878
1191.751163	112.298193	3.523282	0.134386	21.937415	0.288612	9.751993
1191.771165	112.298193	3.530984	0.134379	21.985371	0.288599	9.773311
1191.791167	112.298193	3.523688	0.134385	21.939945	0.288611	9.753118
1191.811169	112.298193	3.525647	0.134384	21.952141	0.288608	9.758540
1191.831171	112.298193	3.527203	0.134382	21.961830	0.288605	9.762847
1191.851173	112.298193	3.531013	0.134379	21.985551	0.288599	9.773392
1191.871175	112.298193	3.529093	0.134381	21.973596	0.288602	9.768077
1191.891177	112.298193	3.532978	0.134378	21.997786	0.288595	9.778830
1191.911179	112.298193	3.524267	0.134385	21.943550	0.288610	9.754721
1191.931181	112.298193	3.528043	0.134382	21.967056	0.288604	9.765170
1191.951183	112.298193	3.526647	0.134383	21.958367	0.288606	9.761307
1191.971185	112.298193	3.523328	0.134386	21.937703	0.288612	9.752121
1191.991187	112.298193	3.524139	0.134385	21.942748	0.288610	9.754364
1192.011189	112.298193	3.525954	0.134383	21.954055	0.288607	9.759390
1192.031191	112.298193	3.525590	0.134384	21.951783	0.288608	9.758380
1192.051193	112.298193	3.526838	0.134383	21.959557	0.288606	9.761836
1192.071195	112.298193	3.526368	0.134383	21.956628	0.288606	9.760534
1192.091197	112.298193	3.522455	0.134386	21.932269	0.288613	9.749705
1192.111199	112.298193	3.526640	0.134383	21.958326	0.288606	9.761289
1192.131201	112.298193	3.520964	0.134388	21.922983	0.288616	9.745577
1192.151203	112.298193	3.522295	0.134386	21.931272	0.288613	9.749263
1192.171205	112.298193	3.528399	0.134381	21.969276	0.288603	9.766157
1192.191207	112.298193	3.529501	0.134381	21.976134	0.288601	9.769205
1192.211209	112.298193	3.529162	0.134381	21.974029	0.288602	9.768269
1192.231211	112.298193	3.534029	0.134377	22.004332	0.288593	9.781740
1192.251213	112.298193	3.535414	0.134376	22.012955	0.288591	9.785574
1192.271215	112.298193	3.529351	0.134381	21.975203	0.288601	9.768791
1192.291217	112.298193	3.536145	0.134375	22.017503	0.288590	9.787595
1192.311219	112.298193	3.532338	0.134378	21.993800	0.288596	9.777058
1192.331221	112.298193	3.532776	0.134378	21.996529	0.288596	9.778272
1192.351223	112.298193	3.529093	0.134381	21.973596	0.288602	9.768077
1192.371225	112.298193	3.528825	0.134381	21.971929	0.288602	9.767336
1192.391227	112.298193	3.529435	0.134381	21.975726	0.288601	9.769024
1192.411229	112.298193	3.521285	0.134387	21.924981	0.288615	9.746466
1192.431231	112.298193	3.531472	0.134379	21.988412	0.288598	9.774663
1192.451233	112.298193	3.528167	0.134382	21.967831	0.288603	9.765514
1192.471235	112.298193	3.529302	0.134381	21.974897	0.288601	9.768655
1192.491237	112.298193	3.527972	0.134382	21.966615	0.288604	9.764974
1192.511239	112.298193	3.523500	0.134385	21.938773	0.288611	9.752597
1192.531241	112.298193	3.528658	0.134381	21.970889	0.288603	9.766874
1192.551243	112.298193	3.521794	0.134387	21.928151	0.288614	9.747875
1192.571245	112.298193	3.531002	0.134379	21.985480	0.288599	9.773360
1192.591247	112.298193	3.527591	0.134382	21.964242	0.288604	9.763919
1192.611249	112.298113	3.525247	0.134384	21.949647	0.288608	9.757431
1192.631251	112.298113	3.531601	0.134379	21.989212	0.288597	9.775019
1192.651253	112.298193	3.532625	0.134378	21.995590	0.288596	9.777854
1192.671255	112.298113	3.530571	0.134380	21.982800	0.288599	9.772169
1192.691257	112.298193	3.528541	0.134381	21.970160	0.288603	9.766550
1192.711259	112.298193	3.524639	0.134384	21.945864	0.288609	9.755749
1192.731261	112.298193	3.523251	0.134386	21.937224	0.288612	9.751908
1192.751263	112.298113	3.522097	0.134386	21.930037	0.288613	9.748714
1192.771265	112.298193	3.525068	0.134384	21.948536	0.288609	9.756937
1192.791267	112.298193	3.520679	0.134388	21.921206	0.288616	9.744788
1192.811269	112.298193	3.521800	0.134387	21.928190	0.288614	9.747892
1192.831271	112.298193	3.525087	0.134384	21.948653	0.288609	9.756989
1192.851273	112.298193	3.525024	0.134384	21.948262	0.288609	9.756815
1192.871275	112.298193	3.527300	0.134382	21.962435	0.288605	9.763115
1192.891277	112.298193	3.521386	0.134387	21.925611	0.288615	9.746746
1192.911279	112.298193	3.519802	0.134388	21.915750	0.288617	9.742362
1192.931281	112.298193	3.527615	0.134382	21.964392	0.288604	9.763986
1192.951283	112.298193	3.528092	0.134382	21.967363	0.288603	9.765306
1192.971285	112.298193	3.522962	0.134386	21.935420	0.288612	9.751106
1192.991287	112.298193	3.525163	0.134384	21.949124	0.288608	9.757198
1193.011289	112.298193	3.522499	0.134386	21.932540	0.288613	9.749826
1193.031291	112.298193	3.523303	0.134386	21.937547	0.288612	9.752052
1193.051293	112.298193	3.523392	0.134386	21.938103	0.288611	9.752299
1193.071295	112.298193	3.532048	0.134378	21.991996	0.288597	9.776256
1193.091297	112.298193	3.523184	0.134386	21.936808	0.288612	9.751723
1193.111299	112.298193	3.520390	0.134388	21.919407	0.288617	9.743988
1193.131301	112.298193	3.521722	0.134387	21.927699	0.288614	9.747674
1193.151303	112.298193	3.525859	0.134383	21.953461	0.288607	9.759126
1193.171305	112.298193	3.525697	0.134384	21.952451	0.288608	9.758677
1193.191307	112.298193	3.520322	0.134388	21.918983	0.288617	9.743799
1193.211309	112.298193	3.526584	0.134383	21.957972	0.288606	9.761132
1193.231311	112.298193	3.521271	0.134387	21.924893	0.288615	9.746427
1193.251313	112.298193	3.523938	0.134385	21.941500	0.288610	9.753809
1193.271315	112.298193	3.526047	0.134383	21.954632	0.288607	9.759647
1193.291317	112.298193	3.532140	0.134378	21.992568	0.288597	9.776511
1193.311319	112.298193	3.531381	0.134379	21.987840	0.288598	9.774409
1193.331321	112.298193	3.526348	0.134383	21.956505	0.288606	9.760479
1193.351323	112.298193	3.530670	0.134380	21.983416	0.288599	9.772442
1193.371325	112.298193	3.530664	0.134380	21.983380	0.288599	9.772427
1193.391327	112.298193	3.527926	0.134382	21.966328	0.288604	9.764846
1193.411329	112.298193	3.532710	0.134378	21.996119	0.288596	9.778089
1193.431331	112.298193	3.522233	0.134386	21.930881	0.288613	9.749088
1193.451333	112.298193	3.531298	0.134379	21.987328	0.288598	9.774182
1193.471335	112.298193	3.524395	0.134385	21.944344	0.288610	9.755074
1193.491337	112.298193	3.528481	0.134381	21.969788	0.288603	9.766384
1193.511339	112.298193	3.533166	0.134378	21.998955	0.288595	9.779350
1193.531341	112.298193	3.528912	0.134381	21.972471	0.288602	9.767577
1193.551343	112.298193	3.525616	0.134384	21.951947	0.288608	9.758453
1193.571345	112.298193	3.523192	0.134386	21.936854	0.288612	9.751744
1193.591347	112.298193	3.525473	0.134384	21.951057	0.288608	9.758058
1193.611349	112.298193	3.524111	0.134385	21.942579	0.288610	9.754289
1193.631351	112.298193	3.530461	0.134380	21.982113	0.288599	9.771863
1193.651353	112.298193	3.521046	0.134387	21.923492	0.288615	9.745804
1193.671355	112.298193	3.524121	0.134385	21.942639	0.288610	9.754315
1193.691357	112.298193	3.533074	0.134378	21.998383	0.288595	9.779096
1193.711359	112.298193	3.524244	0.134385	21.943405	0.288610	9.754656
1193.731361	112.298193	3.533111	0.134378	21.998613	0.288595	9.779198
1193.751363	112.298193	3.522516	0.134386	21.932646	0.288613	9.749873
1193.771365	112.298193	3.525363	0.134384	21.950370	0.288608	9.757752
1193.791367	112.298193	3.529889	0.134380	21.978551	0.288600	9.770280
1193.811369	112.298193	3.528610	0.134381	21.970590	0.288603	9.766741
1193.831371	112.298193	3.529061	0.134381	21.973396	0.288602	9.767988
1193.851373	112.298193	3.525289	0.134384	21.949910	0.288608	9.757548
1193.871375	112.298193	3.523245	0.134386	21.937183	0.288612	9.751890
1193.891377	112.298193	3.527700	0.134382	21.964921	0.288604	9.764220
1193.911379	112.298193	3.527511	0.134382	21.963749	0.288604	9.763700
1193.931381	112.298193	3.529921	0.134380	21.978754	0.288600	9.770370
1193.951383	112.298193	3.522531	0.134386	21.932737	0.288613	9.749914
1193.971385	112.298193	3.528352	0.134381	21.968980	0.288603	9.766025
1193.991387	112.298193	3.525652	0.134384	21.952174	0.288608	9.758554
1194.011389	112.298193	3.527325	0.134382	21.962588	0.288605	9.763184
1194.031391	112.298113	3.530726	0.134379	21.983764	0.288599	9.772597
1194.051393	112.298193	3.528013	0.134382	21.966872	0.288604	9.765088
1194.071395	112.298193	3.525892	0.134383	21.953666	0.288607	9.759217
1194.091397	112.298113	3.526003	0.134383	21.954359	0.288607	9.759525
1194.111399	112.298193	3.524262	0.134385	21.943518	0.288610	9.754706
1194.131401	112.298193	3.521533	0.134387	21.926528	0.288615	9.747153
1194.151403	112.298193	3.522206	0.134386	21.930716	0.288613	9.749015
1194.171405	112.298193	3.528895	0.134381	21.972364	0.288602	9.767529
1194.191407	112.298193	3.527523	0.134382	21.963823	0.288604	9.763732
1194.211409	112.298193	3.523242	0.134386	21.937166	0.288612	9.751883
1194.231411	112.298113	3.530959	0.134379	21.985215	0.288598	9.773242
1194.251413	112.298193	3.529461	0.134381	21.975885	0.288601	9.769095
1194.271415	112.298193	3.525387	0.134384	21.950521	0.288608	9.757819
1194.291417	112.298193	3.520844	0.134388	21.922235	0.288616	9.745245
1194.311419	112.298193	3.526763	0.134383	21.959089	0.288606	9.761628
1194.331421	112.298193	3.529659	0.134380	21.977122	0.288601	9.769645
1194.351423	112.298193	3.527637	0.134382	21.964532	0.288604	9.764048
1194.371425	112.298193	3.530998	0.134379	21.985456	0.288599	9.773349
1194.391427	112.298193	3.522540	0.134386	21.932794	0.288613	9.749939
1194.411429	112.298193	3.523009	0.134386	21.935718	0.288612	9.751239
1194.431431	112.298113	3.530207	0.134380	21.980533	0.288600	9.771161
1194.451433	112.298193	3.528381	0.134381	21.969164	0.288603	9.766107
1194.471435	112.298193	3.529649	0.134380	21.977059	0.288601	9.769617
1194.491437	112.298193	3.531859	0.134379	21.990819	0.288597	9.775733
1194.511439	112.298193	3.526618	0.134383	21.958189	0.288606	9.761228
1194.531441	112.298193	3.528739	0.134381	21.971392	0.288602	9.767097
1194.551443	112.298193	3.530903	0.134379	21.984867	0.288599	9.773087
1194.571445	112.298193	3.531858	0.134379	21.990813	0.288597	9.775731
1194.591447	112.298193	3.525546	0.134384	21.951514	0.288608	9.758261
1194.611449	112.298193	3.524274	0.134385	21.943594	0.288610	9.754740
1194.631451	112.298113	3.528746	0.134381	21.971433	0.288602	9.767116
[truncated: 1,002 more rows]
