# Supplementary material for: Stress relaxation in the presence of sudden strain bursts: Methodology and stress relaxation data of microcast aluminium microwires
Source: Data Brief. 2018 Nov 14;21:2134–41. doi: 10.1016/j.dib.2018.11.047 (PMC6265499; doi:10.1016/j.dib.2018.11.047)
Supplement: Supplementary file 2 — Supplementary material [file mmc2.zip › Data in brief/As-cast/Al4N/Al_20_r_14/Stress relaxation txt files/Al_20_r_14_Relaxcycle0015.txt]

Time[s]	Motordispl[�m]	Force[mN]	EngStrain	EngStress[MPa]	Shearstrain	Shearstress [MPa]
1307.795766	140.218503	4.004275	0.168121	24.932275	0.357739	11.083320
1307.815768	140.224875	4.004746	0.168128	24.935210	0.357754	11.084624
1307.835771	140.224956	3.990383	0.168140	24.845777	0.357778	11.044868
1307.835771	140.224956	3.983904	0.168146	24.805437	0.357788	11.026935
1307.875774	140.225036	3.983043	0.168146	24.800077	0.357790	11.024553
1307.895776	140.225036	3.982161	0.168147	24.794588	0.357792	11.022113
1307.915778	140.225036	3.974897	0.168153	24.749354	0.357804	11.002004
1307.935781	140.225117	3.978315	0.168150	24.770642	0.357798	11.011468
1307.955782	140.225198	3.978462	0.168150	24.771554	0.357798	11.011873
1307.975784	140.225198	3.983213	0.168147	24.801134	0.357790	11.025022
1307.995786	140.225117	3.984480	0.168145	24.809027	0.357788	11.028531
1308.015789	140.225117	3.981144	0.168148	24.788253	0.357793	11.019296
1308.035790	140.225117	3.954187	0.168170	24.620405	0.357838	10.944682
1308.055792	140.225198	3.943540	0.168179	24.554116	0.357856	10.915214
1308.075794	140.225198	3.940541	0.168181	24.535443	0.357861	10.906913
1308.095797	140.225198	3.939924	0.168182	24.531599	0.357862	10.905204
1308.115798	140.225198	3.942400	0.168180	24.547017	0.357858	10.912058
1308.135800	140.225117	3.939399	0.168182	24.528333	0.357863	10.903752
1308.155802	140.225198	3.935154	0.168186	24.501904	0.357870	10.892003
1308.175805	140.225198	3.933875	0.168187	24.493934	0.357872	10.888461
1308.195807	140.225198	3.928641	0.168191	24.461345	0.357881	10.873974
1308.215808	140.225198	3.934013	0.168187	24.494794	0.357872	10.888843
1308.235810	140.225198	3.938734	0.168183	24.524194	0.357864	10.901912
1308.255812	140.225198	3.933830	0.168187	24.493658	0.357873	10.888338
1308.275815	140.225198	3.931905	0.168189	24.481672	0.357876	10.883010
1308.295816	140.225198	3.919346	0.168199	24.403474	0.357897	10.848248
1308.315818	140.225198	3.920087	0.168198	24.408084	0.357895	10.850297
1308.335820	140.225198	3.929524	0.168191	24.466845	0.357880	10.876419
1308.355823	140.225198	3.934308	0.168187	24.496634	0.357872	10.889661
1308.375824	140.225198	3.931910	0.168189	24.481703	0.357876	10.883023
1308.395826	140.225198	3.928844	0.168191	24.462610	0.357881	10.874536
1308.415828	140.225198	3.926984	0.168193	24.451033	0.357884	10.869389
1308.435831	140.225198	3.934611	0.168186	24.498523	0.357871	10.890500
1308.455832	140.225198	3.929899	0.168190	24.469181	0.357879	10.877457
1308.475834	140.225198	3.928036	0.168192	24.457584	0.357882	10.872302
1308.495836	140.225198	3.922297	0.168196	24.421847	0.357892	10.856415
1308.515839	140.225198	3.922395	0.168196	24.422460	0.357892	10.856688
1308.535841	140.225198	3.916831	0.168201	24.387812	0.357901	10.841286
1308.555842	140.225198	3.914868	0.168203	24.375594	0.357904	10.835854
1308.575844	140.225198	3.923108	0.168196	24.426900	0.357890	10.858662
1308.595846	140.225198	3.910646	0.168206	24.349304	0.357911	10.824167
1308.615849	140.225198	3.906974	0.168209	24.326440	0.357917	10.814003
1308.635850	140.225198	3.909860	0.168207	24.344412	0.357912	10.821993
1308.655852	140.225117	3.914772	0.168203	24.374992	0.357904	10.835586
1308.675854	140.225198	3.914016	0.168203	24.370288	0.357906	10.833496
1308.695857	140.225198	3.910902	0.168206	24.350900	0.357911	10.824877
1308.715858	140.225198	3.911517	0.168205	24.354725	0.357910	10.826577
1308.735860	140.225198	3.909716	0.168207	24.343512	0.357913	10.821592
1308.755862	140.225198	3.912244	0.168205	24.359253	0.357909	10.828590
1308.775865	140.225117	3.915216	0.168202	24.377760	0.357903	10.836817
1308.795866	140.225198	3.913805	0.168203	24.368972	0.357906	10.832910
1308.815868	140.225198	3.915069	0.168202	24.376845	0.357904	10.836410
1308.835870	140.225198	3.912206	0.168205	24.359018	0.357909	10.828485
1308.855873	140.225198	3.907894	0.168208	24.332169	0.357916	10.816550
1308.875875	140.225198	3.905912	0.168210	24.319825	0.357919	10.811063
1308.895876	140.225198	3.916474	0.168201	24.385592	0.357901	10.840299
1308.915878	140.225198	3.912304	0.168205	24.359628	0.357908	10.828757
1308.935880	140.225198	3.911976	0.168205	24.357583	0.357909	10.827848
1308.955883	140.225198	3.904534	0.168211	24.311248	0.357921	10.807250
1308.975884	140.225117	3.907333	0.168209	24.328676	0.357916	10.814997
1308.995886	140.225198	3.914109	0.168203	24.370866	0.357905	10.833752
1309.015888	140.225198	3.905720	0.168210	24.318632	0.357919	10.810532
1309.035891	140.225117	3.908784	0.168207	24.337713	0.357914	10.819015
1309.055892	140.225198	3.907700	0.168208	24.330962	0.357916	10.816014
1309.075894	140.225198	3.908532	0.168208	24.336142	0.357915	10.818316
1309.095896	140.225198	3.912003	0.168205	24.357750	0.357909	10.827922
1309.115899	140.225198	3.910117	0.168206	24.346011	0.357912	10.822703
1309.135900	140.225198	3.909700	0.168207	24.343413	0.357913	10.821548
1309.155902	140.225198	3.907056	0.168209	24.326949	0.357917	10.814230
1309.175904	140.225198	3.908273	0.168208	24.334529	0.357915	10.817599
1309.195906	140.225198	3.911537	0.168205	24.354854	0.357910	10.826634
1309.215909	140.225198	3.914845	0.168203	24.375449	0.357904	10.835790
1309.235910	140.225117	3.906558	0.168209	24.323853	0.357918	10.812853
1309.255912	140.225198	3.907716	0.168208	24.331061	0.357916	10.816057
1309.275914	140.225198	3.915756	0.168202	24.381119	0.357903	10.838310
1309.295917	140.225198	3.915876	0.168202	24.381869	0.357902	10.838643
1309.315918	140.225198	3.918672	0.168199	24.399275	0.357898	10.846381
1309.335920	140.225198	3.916488	0.168201	24.385680	0.357901	10.840337
1309.355922	140.225117	3.912623	0.168204	24.361616	0.357908	10.829640
1309.375925	140.225198	3.914636	0.168203	24.374146	0.357905	10.835210
1309.395926	140.225198	3.915315	0.168202	24.378373	0.357903	10.837089
1309.415928	140.225198	3.914639	0.168203	24.374168	0.357905	10.835220
1309.435930	140.225198	3.921315	0.168197	24.415731	0.357893	10.853696
1309.455933	140.225198	3.922840	0.168196	24.425228	0.357891	10.857918
1309.475935	140.225198	3.916552	0.168201	24.386076	0.357901	10.840514
1309.495936	140.225198	3.913536	0.168204	24.367299	0.357906	10.832167
1309.515938	140.225198	3.916571	0.168201	24.386194	0.357901	10.840566
1309.535940	140.225198	3.914253	0.168203	24.371764	0.357905	10.834152
1309.555943	140.225198	3.905181	0.168210	24.315275	0.357920	10.809040
1309.575944	140.225117	3.903949	0.168211	24.307607	0.357922	10.805632
1309.595946	140.225198	3.909310	0.168207	24.340987	0.357913	10.820470
1309.615948	140.225198	3.908177	0.168208	24.333930	0.357915	10.817333
1309.635951	140.225198	3.908228	0.168208	24.334250	0.357915	10.817475
1309.655952	140.225198	3.908435	0.168208	24.335537	0.357915	10.818047
1309.675954	140.225198	3.902843	0.168212	24.300717	0.357924	10.802568
1309.695956	140.225117	3.908861	0.168207	24.338187	0.357914	10.819225
1309.715959	140.225198	3.904472	0.168211	24.310862	0.357921	10.807078
1309.735960	140.225117	3.906588	0.168209	24.324036	0.357918	10.812935
1309.755962	140.225198	3.904157	0.168211	24.308902	0.357922	10.806207
1309.775964	140.225198	3.901434	0.168214	24.291945	0.357927	10.798669
1309.795967	140.225198	3.899992	0.168215	24.282966	0.357929	10.794677
1309.815969	140.225198	3.907114	0.168209	24.327313	0.357917	10.814391
1309.835970	140.225198	3.909247	0.168207	24.340593	0.357913	10.820295
1309.855972	140.225198	3.909452	0.168207	24.341872	0.357913	10.820863
1309.875974	140.225117	3.906423	0.168209	24.323009	0.357918	10.812478
1309.895977	140.225198	3.898192	0.168216	24.271761	0.357932	10.789696
1309.915978	140.225198	3.896425	0.168218	24.260761	0.357935	10.784806
1309.935980	140.225198	3.900384	0.168214	24.285408	0.357928	10.795763
1309.955982	140.225198	3.900278	0.168214	24.284745	0.357928	10.795468
1309.975985	140.225198	3.898894	0.168216	24.276130	0.357931	10.791639
1309.995986	140.225198	3.900197	0.168215	24.284247	0.357929	10.795247
1310.015988	140.225198	3.892887	0.168221	24.238728	0.357941	10.775012
1310.035990	140.225198	3.895770	0.168218	24.256679	0.357936	10.782992
1310.055993	140.225198	3.901631	0.168213	24.293174	0.357926	10.799216
1310.075994	140.225198	3.897823	0.168216	24.269461	0.357933	10.788674
1310.095996	140.225198	3.899772	0.168215	24.281600	0.357929	10.794070
1310.115998	140.225198	3.899861	0.168215	24.282150	0.357929	10.794315
1310.136001	140.225198	3.899144	0.168215	24.277685	0.357930	10.792330
1310.156003	140.225198	3.892911	0.168221	24.238879	0.357941	10.775079
1310.176004	140.225198	3.896834	0.168217	24.263304	0.357934	10.785937
1310.196006	140.225117	3.901295	0.168214	24.291080	0.357927	10.798285
1310.216008	140.225198	3.895742	0.168218	24.256506	0.357936	10.782915
1310.236011	140.225198	3.900176	0.168215	24.284113	0.357929	10.795187
1310.256012	140.225198	3.891427	0.168222	24.229636	0.357943	10.770971
1310.276014	140.225198	3.892129	0.168221	24.234008	0.357942	10.772914
1310.296016	140.225198	3.888977	0.168224	24.214385	0.357947	10.764191
1310.316019	140.225117	3.897443	0.168217	24.267098	0.357933	10.787624
1310.336020	140.225117	3.900321	0.168214	24.285019	0.357928	10.795590
1310.356022	140.225198	3.899872	0.168215	24.282221	0.357929	10.794346
1310.376024	140.225198	3.898356	0.168216	24.272782	0.357932	10.790150
1310.396027	140.225198	3.904035	0.168211	24.308141	0.357922	10.805869
1310.416029	140.225198	3.904846	0.168211	24.313192	0.357921	10.808114
1310.436030	140.225198	3.899385	0.168215	24.279185	0.357930	10.792997
1310.456032	140.225198	3.889075	0.168224	24.214993	0.357947	10.764461
1310.476034	140.225198	3.889080	0.168224	24.215026	0.357947	10.764475
1310.496037	140.225198	3.891448	0.168222	24.229771	0.357943	10.771030
1310.516038	140.225198	3.893466	0.168220	24.242334	0.357940	10.776615
1310.536040	140.225198	3.892188	0.168221	24.234375	0.357942	10.773077
1310.556042	140.225198	3.895060	0.168219	24.252258	0.357937	10.781026
1310.576045	140.225198	3.894880	0.168219	24.251141	0.357937	10.780530
1310.596046	140.225198	3.901404	0.168214	24.291762	0.357927	10.798588
1310.616048	140.225198	3.894556	0.168219	24.249120	0.357938	10.779632
1310.636050	140.225198	3.894455	0.168219	24.248491	0.357938	10.779352
1310.656053	140.225117	3.889428	0.168223	24.217194	0.357946	10.765439
1310.676054	140.225117	3.891110	0.168222	24.227665	0.357944	10.770094
1310.696056	140.225198	3.891154	0.168222	24.227936	0.357944	10.770215
1310.716058	140.225198	3.898749	0.168216	24.275226	0.357931	10.791237
1310.736061	140.225198	3.897290	0.168217	24.266143	0.357933	10.787199
1310.756063	140.225198	3.894912	0.168219	24.251340	0.357937	10.780619
1310.776064	140.225198	3.886894	0.168225	24.201414	0.357951	10.758425
1310.796066	140.225198	3.885645	0.168226	24.193636	0.357953	10.754967
1310.816068	140.225117	3.889999	0.168223	24.220747	0.357945	10.767019
1310.836071	140.225198	3.887249	0.168225	24.203623	0.357950	10.759407
1310.856072	140.225198	3.884458	0.168227	24.186245	0.357955	10.751681
1310.876074	140.225198	3.887273	0.168225	24.203771	0.357950	10.759472
1310.896076	140.225198	3.887007	0.168225	24.202115	0.357951	10.758736
1310.916079	140.225198	3.891366	0.168222	24.229256	0.357943	10.770801
1310.936080	140.225198	3.887025	0.168225	24.202227	0.357951	10.758786
1310.956082	140.225198	3.888619	0.168224	24.212154	0.357948	10.763199
1310.976084	140.225198	3.893952	0.168220	24.245361	0.357939	10.777961
1310.996087	140.225198	3.896936	0.168217	24.263939	0.357934	10.786219
1311.016088	140.225198	3.890776	0.168222	24.225587	0.357944	10.769171
1311.036090	140.225198	3.888470	0.168224	24.211228	0.357948	10.762788
1311.056092	140.225198	3.888907	0.168224	24.213947	0.357947	10.763996
1311.076095	140.225198	3.889451	0.168223	24.217333	0.357946	10.765501
1311.096097	140.225198	3.892354	0.168221	24.235410	0.357942	10.773537
1311.116098	140.225198	3.891454	0.168222	24.229806	0.357943	10.771046
1311.136100	140.225198	3.888937	0.168224	24.214136	0.357947	10.764080
1311.156102	140.225198	3.890089	0.168223	24.221308	0.357945	10.767268
1311.176105	140.225117	3.889784	0.168223	24.219406	0.357946	10.766423
1311.196106	140.225198	3.885507	0.168227	24.192779	0.357953	10.754586
1311.216108	140.225198	3.889290	0.168223	24.216331	0.357947	10.765056
1311.236110	140.225198	3.885782	0.168226	24.194493	0.357953	10.755348
1311.256113	140.225198	3.885424	0.168227	24.192259	0.357953	10.754355
1311.276114	140.225198	3.886205	0.168226	24.197127	0.357952	10.756519
1311.296116	140.225198	3.889850	0.168223	24.219816	0.357946	10.766605
1311.316118	140.225198	3.888281	0.168224	24.210049	0.357948	10.762263
1311.336121	140.225198	3.888162	0.168224	24.209309	0.357949	10.761934
1311.356122	140.225198	3.888089	0.168224	24.208858	0.357949	10.761734
1311.376124	140.225198	3.889395	0.168223	24.216988	0.357947	10.765348
1311.396126	140.225198	3.889392	0.168223	24.216969	0.357947	10.765340
1311.416128	140.225198	3.888915	0.168224	24.213996	0.357947	10.764018
1311.436131	140.225198	3.881933	0.168230	24.170525	0.357959	10.744693
1311.456132	140.225198	3.884160	0.168228	24.184391	0.357955	10.750857
1311.476134	140.225198	3.886498	0.168226	24.198950	0.357951	10.757329
1311.496136	140.225117	3.880443	0.168231	24.161250	0.357961	10.740570
1311.516139	140.225117	3.878979	0.168232	24.152134	0.357964	10.736518
1311.536140	140.225198	3.883630	0.168228	24.181092	0.357956	10.749391
1311.556142	140.225198	3.881614	0.168230	24.168538	0.357960	10.743810
1311.576144	140.225117	3.880039	0.168231	24.158734	0.357962	10.739452
1311.596147	140.225198	3.883094	0.168229	24.177755	0.357957	10.747907
1311.616148	140.225198	3.882397	0.168229	24.173416	0.357958	10.745979
1311.636150	140.225198	3.883659	0.168228	24.181273	0.357956	10.749471
1311.656152	140.225198	3.884008	0.168228	24.183447	0.357956	10.750438
1311.676155	140.225198	3.885789	0.168226	24.194534	0.357953	10.755366
1311.696157	140.225198	3.883114	0.168229	24.177876	0.357957	10.747961
1311.716158	140.225198	3.880712	0.168231	24.162923	0.357961	10.741314
1311.736160	140.225198	3.887658	0.168225	24.206169	0.357949	10.760539
1311.756162	140.225117	3.878108	0.168233	24.146708	0.357965	10.734106
1311.776165	140.225198	3.891580	0.168222	24.230589	0.357943	10.771394
1311.796166	140.225198	3.883080	0.168229	24.177665	0.357957	10.747867
1311.816168	140.225198	3.884180	0.168228	24.184517	0.357955	10.750913
1311.836170	140.225198	3.882814	0.168229	24.176011	0.357958	10.747132
1311.856173	140.225198	3.882251	0.168229	24.172502	0.357958	10.745572
1311.876174	140.225198	3.879675	0.168231	24.156467	0.357963	10.738444
1311.896176	140.225198	3.886392	0.168226	24.198290	0.357952	10.757036
1311.916178	140.225198	3.882542	0.168229	24.174319	0.357958	10.746380
1311.936181	140.225198	3.888862	0.168224	24.213665	0.357947	10.763871
1311.956182	140.225198	3.886098	0.168226	24.196456	0.357952	10.756221
1311.976184	140.225198	3.884032	0.168228	24.183595	0.357956	10.750503
1311.996186	140.225198	3.877665	0.168233	24.143954	0.357966	10.732881
1312.016189	140.225198	3.884350	0.168228	24.185571	0.357955	10.751382
1312.036191	140.225198	3.884304	0.168228	24.185289	0.357955	10.751257
1312.056192	140.225198	3.885956	0.168226	24.195575	0.357952	10.755829
1312.076194	140.225198	3.885188	0.168227	24.190795	0.357954	10.753704
1312.096196	140.225198	3.885810	0.168226	24.194663	0.357953	10.755424
1312.116199	140.225198	3.878147	0.168233	24.146951	0.357965	10.734214
1312.136200	140.225198	3.880337	0.168231	24.160590	0.357962	10.740277
1312.156202	140.225198	3.883898	0.168228	24.182757	0.357956	10.750131
1312.176204	140.225198	3.887622	0.168225	24.205945	0.357950	10.760439
1312.196207	140.225198	3.885206	0.168227	24.190904	0.357954	10.753753
1312.216208	140.225198	3.875504	0.168235	24.130498	0.357970	10.726900
1312.236210	140.225198	3.880621	0.168231	24.162356	0.357961	10.741062
1312.256212	140.225198	3.881694	0.168230	24.169036	0.357959	10.744031
1312.276215	140.225198	3.878579	0.168232	24.149642	0.357965	10.735410
1312.296216	140.225117	3.877512	0.168233	24.143001	0.357966	10.732458
1312.316218	140.225117	3.877925	0.168233	24.145571	0.357965	10.733601
1312.336220	140.225198	3.882003	0.168229	24.170960	0.357959	10.744887
1312.356223	140.225198	3.885475	0.168227	24.192580	0.357953	10.754497
1312.376225	140.225198	3.880489	0.168231	24.161532	0.357961	10.740696
1312.396226	140.225198	3.882099	0.168229	24.171557	0.357959	10.745152
1312.416228	140.225198	3.877181	0.168233	24.140939	0.357967	10.731541
1312.436230	140.225117	3.878868	0.168232	24.151438	0.357964	10.736209
1312.456233	140.225198	3.882640	0.168229	24.174927	0.357958	10.746650
1312.476234	140.225198	3.883135	0.168229	24.178010	0.357957	10.748021
1312.496236	140.225117	3.876861	0.168234	24.138944	0.357967	10.730654
1312.516238	140.225117	3.881688	0.168230	24.169000	0.357959	10.744016
1312.536241	140.225198	3.882615	0.168229	24.174771	0.357958	10.746581
1312.556242	140.225198	3.885560	0.168227	24.193108	0.357953	10.754732
1312.576244	140.225198	3.879231	0.168232	24.153702	0.357964	10.737215
1312.596246	140.225117	3.886048	0.168226	24.196149	0.357952	10.756084
1312.616249	140.225198	3.883670	0.168228	24.181339	0.357956	10.749500
1312.636250	140.225198	3.883259	0.168228	24.178779	0.357957	10.748363
1312.656252	140.225198	3.876463	0.168234	24.136466	0.357968	10.729553
1312.676254	140.225198	3.873143	0.168237	24.115797	0.357974	10.720365
1312.696256	140.225198	3.877593	0.168233	24.143505	0.357966	10.732682
1312.716259	140.225198	3.878154	0.168233	24.146992	0.357965	10.734232
1312.736260	140.225198	3.877801	0.168233	24.144797	0.357966	10.733256
1312.756262	140.225198	3.885608	0.168227	24.193406	0.357953	10.754865
1312.776264	140.225198	3.879288	0.168232	24.154058	0.357963	10.737373
1312.796267	140.225198	3.882284	0.168229	24.172710	0.357958	10.745665
1312.816268	140.225198	3.882693	0.168229	24.175256	0.357958	10.746796
1312.836270	140.225198	3.875352	0.168235	24.129548	0.357970	10.726478
1312.856272	140.225198	3.876532	0.168234	24.136899	0.357968	10.729745
1312.876275	140.225198	3.883532	0.168228	24.180479	0.357956	10.749118
1312.896276	140.225198	3.884528	0.168227	24.186680	0.357955	10.751875
1312.916278	140.225198	3.879172	0.168232	24.153335	0.357964	10.737052
1312.936280	140.225198	3.879290	0.168232	24.154066	0.357963	10.737377
1312.956283	140.225198	3.873824	0.168236	24.120032	0.357973	10.722247
1312.976285	140.225198	3.875781	0.168235	24.132223	0.357969	10.727667
1312.996286	140.225117	3.875663	0.168235	24.131486	0.357969	10.727339
1313.016288	140.225198	3.871377	0.168238	24.104797	0.357977	10.715475
1313.036290	140.225198	3.874023	0.168236	24.121272	0.357972	10.722799
1313.056293	140.225198	3.879822	0.168231	24.157379	0.357963	10.738849
1313.076294	140.225198	3.878324	0.168232	24.148052	0.357965	10.734703
1313.096296	140.225198	3.871042	0.168238	24.102714	0.357977	10.714549
1313.116298	140.225198	3.871839	0.168238	24.107677	0.357976	10.716755
1313.136301	140.225198	3.873095	0.168237	24.115496	0.357974	10.720231
1313.156302	140.225198	3.872133	0.168238	24.109508	0.357975	10.717569
1313.176304	140.225198	3.873450	0.168236	24.117708	0.357973	10.721214
1313.196306	140.225198	3.872829	0.168237	24.113839	0.357974	10.719494
1313.216309	140.225198	3.871863	0.168238	24.107825	0.357976	10.716821
1313.236310	140.225198	3.882389	0.168229	24.173364	0.357958	10.745955
1313.256312	140.225198	3.879697	0.168231	24.156601	0.357963	10.738504
1313.276314	140.225198	3.875548	0.168235	24.130769	0.357970	10.727020
1313.296317	140.225198	3.881761	0.168230	24.169452	0.357959	10.744216
1313.316319	140.225198	3.878959	0.168232	24.152010	0.357964	10.736463
1313.336320	140.225198	3.884362	0.168228	24.185651	0.357955	10.751417
1313.356322	140.225198	3.877076	0.168233	24.140282	0.357967	10.731249
1313.376324	140.225198	3.873373	0.168237	24.117229	0.357973	10.721001
1313.396327	140.225198	3.879615	0.168231	24.156095	0.357963	10.738279
1313.416328	140.225198	3.875156	0.168235	24.128327	0.357970	10.725935
1313.436330	140.225198	3.878573	0.168232	24.149604	0.357965	10.735393
1313.456332	140.225198	3.875590	0.168235	24.131032	0.357970	10.727137
1313.476335	140.225198	3.876659	0.168234	24.137684	0.357968	10.730094
1313.496336	140.225198	3.875568	0.168235	24.130892	0.357970	10.727075
1313.516338	140.225198	3.875462	0.168235	24.130232	0.357970	10.726782
1313.536340	140.225198	3.878827	0.168232	24.151186	0.357964	10.736097
1313.556343	140.225198	3.878730	0.168232	24.150579	0.357964	10.735826
1313.576344	140.225198	3.879801	0.168231	24.157253	0.357963	10.738793
1313.596346	140.225198	3.877576	0.168233	24.143395	0.357966	10.732633
1313.616348	140.225198	3.874854	0.168235	24.126446	0.357971	10.725099
1313.636351	140.225198	3.874916	0.168235	24.126832	0.357971	10.725270
1313.656353	140.225198	3.878423	0.168232	24.148668	0.357965	10.734977
1313.676354	140.225198	3.875664	0.168235	24.131489	0.357969	10.727340
1313.696356	140.225198	3.881858	0.168230	24.170057	0.357959	10.744485
1313.716358	140.225198	3.873752	0.168236	24.119588	0.357973	10.722050
1313.736361	140.225198	3.873944	0.168236	24.120782	0.357972	10.722581
1313.756362	140.225198	3.875389	0.168235	24.129781	0.357970	10.726581
1313.776364	140.225198	3.877605	0.168233	24.143576	0.357966	10.732713
1313.796366	140.225198	3.883799	0.168228	24.182144	0.357956	10.749858
1313.816369	140.225198	3.876908	0.168234	24.139237	0.357967	10.730784
1313.836370	140.225198	3.875355	0.168235	24.129567	0.357970	10.726486
1313.856372	140.225198	3.881624	0.168230	24.168598	0.357960	10.743837
1313.876374	140.225198	3.872979	0.168237	24.114776	0.357974	10.719911
1313.896377	140.225198	3.879880	0.168231	24.157740	0.357962	10.739010
1313.916378	140.225198	3.873729	0.168236	24.119441	0.357973	10.721984
1313.936380	140.225117	3.872964	0.168237	24.114683	0.357974	10.719869
1313.956382	140.225198	3.878670	0.168232	24.150209	0.357964	10.735662
1313.976384	140.225198	3.876568	0.168234	24.137118	0.357968	10.729843
1313.996387	140.225198	3.875983	0.168234	24.133479	0.357969	10.728225
1314.016388	140.225198	3.876792	0.168234	24.138517	0.357968	10.730464
1314.036390	140.225198	3.875162	0.168235	24.128365	0.357970	10.725952
1314.056392	140.225198	3.875212	0.168235	24.128675	0.357970	10.726089
1314.076395	140.225198	3.876995	0.168234	24.139776	0.357967	10.731024
1314.096396	140.225198	3.870464	0.168239	24.099116	0.357978	10.712950
1314.116398	140.225198	3.873195	0.168237	24.116117	0.357974	10.720507
1314.136400	140.225198	3.875792	0.168235	24.132286	0.357969	10.727695
1314.156403	140.225198	3.877391	0.168233	24.142245	0.357967	10.732122
1314.176404	140.225198	3.873387	0.168237	24.117316	0.357973	10.721040
1314.196406	140.225198	3.879891	0.168231	24.157809	0.357962	10.739040
1314.216408	140.225198	3.876274	0.168234	24.135289	0.357968	10.729030
1314.236411	140.225198	3.881616	0.168230	24.168549	0.357960	10.743815
1314.256413	140.225198	3.879475	0.168232	24.155219	0.357963	10.737889
1314.276414	140.225198	3.881005	0.168230	24.164746	0.357961	10.742124
1314.296416	140.225198	3.877369	0.168233	24.142106	0.357967	10.732060
1314.316418	140.225198	3.881331	0.168230	24.166777	0.357960	10.743027
1314.336421	140.225198	3.882669	0.168229	24.175108	0.357958	10.746731
1314.356422	140.225198	3.881503	0.168230	24.167845	0.357960	10.743502
1314.376424	140.225198	3.873740	0.168236	24.119512	0.357973	10.722016
1314.396426	140.225198	3.878589	0.168232	24.149705	0.357965	10.735438
1314.416429	140.225198	3.877349	0.168233	24.141985	0.357967	10.732006
1314.436430	140.225198	3.878438	0.168232	24.148761	0.357965	10.735018
1314.456432	140.225198	3.881543	0.168230	24.168097	0.357960	10.743614
1314.476434	140.225198	3.880669	0.168231	24.162654	0.357961	10.741195
1314.496437	140.225198	3.875928	0.168234	24.133134	0.357969	10.728072
1314.516438	140.225198	3.874233	0.168236	24.122581	0.357972	10.723380
1314.536440	140.225198	3.875268	0.168235	24.129025	0.357970	10.726245
1314.556442	140.225198	3.880989	0.168230	24.164645	0.357961	10.742079
1314.576445	140.225198	3.877679	0.168233	24.144038	0.357966	10.732919
1314.596447	140.225198	3.877469	0.168233	24.142730	0.357966	10.732337
1314.616448	140.225198	3.874491	0.168236	24.124188	0.357971	10.724095
1314.636450	140.225198	3.876350	0.168234	24.135762	0.357968	10.729240
1314.656452	140.225198	3.884789	0.168227	24.188306	0.357954	10.752598
1314.676455	140.225198	3.828822	0.168273	23.839837	0.358048	10.597690
1314.696456	140.225198	3.775238	0.168317	23.506197	0.358137	10.449375
1314.716458	140.225198	3.777996	0.168315	23.523367	0.358132	10.457008
1314.736460	140.225198	3.776226	0.168316	23.512348	0.358135	10.452109
1314.756463	140.225198	3.769145	0.168322	23.468258	0.358147	10.432510
1314.776464	140.225198	3.776372	0.168316	23.513257	0.358135	10.452513
1314.796466	140.225198	3.782229	0.168311	23.549728	0.358125	10.468726
1314.816468	140.225198	3.780416	0.168313	23.538438	0.358128	10.463707
1314.836471	140.225198	3.775704	0.168317	23.509101	0.358136	10.450666
1314.856472	140.225198	3.772396	0.168319	23.488503	0.358142	10.441509
1314.876474	140.225198	3.777872	0.168315	23.522595	0.358132	10.456665
1314.896476	140.225198	3.768360	0.168323	23.463374	0.358148	10.430339
1314.916478	140.225198	3.775612	0.168317	23.508524	0.358136	10.450409
1314.936481	140.225198	3.772376	0.168319	23.488380	0.358142	10.441455
1314.956482	140.225198	3.773396	0.168318	23.494729	0.358140	10.444277
1314.976484	140.225198	3.770189	0.168321	23.474758	0.358145	10.435399
1314.996486	140.225198	3.780284	0.168313	23.537614	0.358128	10.463341
1315.016489	140.225198	3.775153	0.168317	23.505671	0.358137	10.449141
1315.036490	140.225198	3.772947	0.168319	23.491934	0.358141	10.443034
1315.056492	140.225198	3.778629	0.168314	23.527312	0.358131	10.458761
1315.076494	140.225198	3.775312	0.168317	23.506659	0.358137	10.449580
1315.096497	140.225198	3.776106	0.168316	23.511601	0.358135	10.451777
1315.116498	140.225198	3.777886	0.168315	23.522686	0.358132	10.456705
1315.136500	140.225198	3.775003	0.168317	23.504735	0.358137	10.448725
1315.156502	140.225198	3.768954	0.168322	23.467070	0.358147	10.431982
1315.176505	140.225117	3.780682	0.168312	23.540094	0.358128	10.464444
1315.196506	140.225117	3.774755	0.168317	23.503188	0.358137	10.448037
1315.216508	140.225198	3.771035	0.168320	23.480030	0.358144	10.437743
1315.236510	140.225198	3.776598	0.168316	23.514664	0.358135	10.453139
1315.256512	140.225198	3.776062	0.168316	23.511330	0.358135	10.451657
1315.276515	140.225198	3.780050	0.168313	23.536158	0.358129	10.462693
1315.296516	140.225198	3.771161	0.168320	23.480811	0.358144	10.438090
1315.316518	140.225198	3.772377	0.168319	23.488386	0.358142	10.441457
1315.336520	140.225198	3.777062	0.168315	23.517555	0.358134	10.454424
1315.356523	140.225198	3.771414	0.168320	23.482390	0.358143	10.438792
1315.376524	140.225198	3.770397	0.168321	23.476058	0.358145	10.435977
1315.396526	140.225198	3.779427	0.168314	23.532278	0.358130	10.460969
1315.416528	140.225198	3.767775	0.168323	23.459728	0.358149	10.428718
1315.436531	140.225198	3.771925	0.168320	23.485571	0.358142	10.440206
1315.456532	140.225198	3.766702	0.168324	23.453048	0.358151	10.425748
1315.476534	140.225198	3.767644	0.168323	23.458912	0.358149	10.428355
1315.496536	140.225198	3.765405	0.168325	23.444972	0.358153	10.422158
1315.516539	140.225198	3.768054	0.168323	23.461466	0.358149	10.429490
1315.536541	140.225198	3.770921	0.168320	23.479316	0.358144	10.437425
1315.556542	140.225198	3.768532	0.168322	23.464442	0.358148	10.430813
1315.576544	140.225198	3.768544	0.168322	23.464519	0.358148	10.430847
1315.596546	140.225198	3.770564	0.168321	23.477098	0.358145	10.436439
1315.616549	140.225198	3.781331	0.168312	23.544132	0.358127	10.466239
1315.636550	140.225198	3.773168	0.168319	23.493308	0.358140	10.443645
1315.656552	140.225198	3.772987	0.168319	23.492183	0.358141	10.443145
1315.676554	140.225198	3.773753	0.168318	23.496949	0.358139	10.445264
1315.696557	140.225198	3.772110	0.168320	23.486718	0.358142	10.440716
1315.716558	140.225117	3.771849	0.168320	23.485098	0.358142	10.439996
1315.736560	140.225198	3.775007	0.168317	23.504757	0.358137	10.448735
1315.756562	140.225198	3.773512	0.168318	23.495451	0.358140	10.444598
1315.776565	140.225198	3.772878	0.168319	23.491504	0.358141	10.442843
1315.796566	140.225198	3.778659	0.168314	23.527501	0.358131	10.458845
1315.816568	140.225198	3.776662	0.168316	23.515067	0.358134	10.453318
1315.836570	140.225198	3.776010	0.168316	23.511007	0.358136	10.451513
1315.856573	140.225198	3.770946	0.168320	23.479475	0.358144	10.437496
1315.876575	140.225198	3.773114	0.168319	23.492974	0.358140	10.443497
1315.896576	140.225198	3.776387	0.168316	23.513353	0.358135	10.452556
1315.916578	140.225198	3.773069	0.168319	23.492692	0.358140	10.443371
1315.936580	140.225198	3.775395	0.168317	23.507174	0.358137	10.449809
1315.956583	140.225198	3.775395	0.168317	23.507174	0.358137	10.449809
1315.976584	140.225198	3.771248	0.168320	23.481353	0.358143	10.438331
1315.996586	140.225198	3.769282	0.168322	23.469113	0.358147	10.432890
1316.016588	140.225198	3.777749	0.168315	23.521831	0.358133	10.456325
1316.036591	140.225198	3.774344	0.168318	23.500634	0.358138	10.446902
1316.056592	140.225198	3.771611	0.168320	23.483614	0.358143	10.439336
1316.076594	140.225198	3.775191	0.168317	23.505907	0.358137	10.449246
1316.096596	140.225198	3.776090	0.168316	23.511505	0.358135	10.451735
1316.116599	140.225198	3.771124	0.168320	23.480581	0.358144	10.437987
1316.136600	140.225117	3.772570	0.168319	23.489587	0.358141	10.441991
1316.156602	140.225117	3.774816	0.168317	23.503571	0.358137	10.448208
1316.176604	140.225198	3.768582	0.168322	23.464754	0.358148	10.430952
1316.196606	140.225198	3.776365	0.168316	23.513216	0.358135	10.452495
1316.216609	140.225198	3.772452	0.168319	23.488854	0.358141	10.441665
1316.236610	140.225198	3.775642	0.168317	23.508713	0.358136	10.450493
1316.256612	140.225198	3.774180	0.168318	23.499607	0.358139	10.446446
1316.276614	140.225198	3.771979	0.168320	23.485905	0.358142	10.440355
1316.296617	140.225198	3.774689	0.168317	23.502777	0.358138	10.447855
1316.316618	140.225198	3.772788	0.168319	23.490945	0.358141	10.442595
1316.336620	140.225198	3.772299	0.168319	23.487896	0.358142	10.441239
1316.356622	140.225198	3.768846	0.168322	23.466397	0.358147	10.431682
1316.376625	140.225198	3.770272	0.168321	23.475278	0.358145	10.435630
1316.396626	140.225198	3.770199	0.168321	23.474821	0.358145	10.435427
1316.416628	140.225198	3.776098	0.168316	23.511552	0.358135	10.451755
1316.436630	140.225198	3.768456	0.168323	23.463968	0.358148	10.430603
1316.456633	140.225198	3.775020	0.168317	23.504842	0.358137	10.448772
1316.476635	140.225117	3.771691	0.168320	23.484109	0.358143	10.439556
1316.496636	140.225198	3.770524	0.168321	23.476849	0.358145	10.436329
1316.516638	140.225198	3.774450	0.168318	23.501294	0.358138	10.447195
1316.536640	140.225198	3.775660	0.168317	23.508822	0.358136	10.450542
1316.556643	140.225198	3.768007	0.168323	23.461173	0.358149	10.429360
1316.576644	140.225198	3.773482	0.168318	23.495265	0.358140	10.444515
1316.596646	140.225198	3.773488	0.168318	23.495304	0.358140	10.444532
1316.616648	140.225198	3.768706	0.168322	23.465529	0.358148	10.431296
1316.636651	140.225198	3.767381	0.168323	23.457278	0.358150	10.427628
1316.656652	140.225198	3.768044	0.168323	23.461403	0.358149	10.429462
1316.676654	140.225198	3.769989	0.168321	23.473517	0.358146	10.434848
1316.696656	140.225198	3.773863	0.168318	23.497633	0.358139	10.445568
1316.716659	140.225198	3.765086	0.168325	23.442984	0.358154	10.421275
1316.736660	140.225198	3.766202	0.168324	23.449935	0.358152	10.424365
1316.756662	140.225198	3.768556	0.168322	23.464593	0.358148	10.430880
1316.776664	140.225198	3.764520	0.168326	23.439464	0.358155	10.419710
1316.796667	140.225198	3.770025	0.168321	23.473736	0.358145	10.434945
1316.816669	140.225198	3.771024	0.168320	23.479956	0.358144	10.437710
1316.836670	140.225198	3.773480	0.168318	23.495252	0.358140	10.444509
1316.856672	140.225198	3.772382	0.168319	23.488416	0.358142	10.441470
1316.876674	140.225198	3.768752	0.168322	23.465811	0.358148	10.431422
1316.896677	140.225198	3.769981	0.168321	23.473465	0.358146	10.434825
1316.916678	140.225198	3.768449	0.168323	23.463925	0.358148	10.430583
1316.936680	140.225198	3.765718	0.168325	23.446921	0.358153	10.423025
1316.956682	140.225198	3.772675	0.168319	23.490242	0.358141	10.442282
1316.976685	140.225198	3.767046	0.168324	23.455189	0.358150	10.426700
1316.996686	140.225198	3.773748	0.168318	23.496919	0.358139	10.445250
1317.016688	140.225198	3.768490	0.168322	23.464182	0.358148	10.430698
1317.036690	140.225198	3.769085	0.168322	23.467889	0.358147	10.432346
1317.056693	140.225198	3.770441	0.168321	23.476329	0.358145	10.436097
1317.076694	140.225198	3.766857	0.168324	23.454014	0.358151	10.426178
1317.096696	140.225198	3.765884	0.168325	23.447956	0.358152	10.423485
1317.116698	140.225198	3.766762	0.168324	23.453423	0.358151	10.425915
1317.136701	140.225198	3.770111	0.168321	23.474273	0.358145	10.435184
1317.156703	140.225198	3.770338	0.168321	23.475686	0.358145	10.435812
1317.176704	140.225198	3.764113	0.168326	23.436931	0.358155	10.418584
1317.196706	140.225198	3.763174	0.168327	23.431081	0.358157	10.415983
1317.216708	140.225198	3.765030	0.168325	23.442637	0.358154	10.421120
1317.236711	140.225198	3.763952	0.168326	23.435927	0.358156	10.418137
1317.256712	140.225198	3.771543	0.168320	23.483190	0.358143	10.439147
1317.276714	140.225198	3.762932	0.168327	23.429578	0.358157	10.415315
1317.296716	140.225198	3.770208	0.168321	23.474878	0.358145	10.435452
1317.316719	140.225198	3.769307	0.168322	23.469266	0.358147	10.432958
1317.336720	140.225198	3.765543	0.168325	23.445832	0.358153	10.422540
1317.356722	140.225198	3.766525	0.168324	23.451947	0.358151	10.425259
1317.376724	140.225198	3.767984	0.168323	23.461031	0.358149	10.429297
1317.396727	140.225198	3.759205	0.168330	23.406371	0.358164	10.404999
1317.416728	140.225198	3.762976	0.168327	23.429852	0.358157	10.415437
1317.436730	140.225198	3.762113	0.168328	23.424478	0.358159	10.413048
1317.456732	140.225198	3.770476	0.168321	23.476548	0.358145	10.436195
1317.476734	140.225198	3.770053	0.168321	23.473914	0.358145	10.435024
1317.496737	140.225198	3.767037	0.168324	23.455134	0.358150	10.426676
1317.516738	140.225198	3.761232	0.168328	23.418989	0.358160	10.410608
1317.536740	140.225198	3.768094	0.168323	23.461715	0.358149	10.429601
1317.556742	140.225198	3.774981	0.168317	23.504595	0.358137	10.448663
1317.576745	140.225198	3.771737	0.168320	23.484397	0.358143	10.439684
1317.596746	140.225198	3.768595	0.168322	23.464836	0.358148	10.430989
1317.616748	140.225198	3.764594	0.168326	23.439926	0.358155	10.419915
1317.636750	140.225198	3.761315	0.168328	23.419506	0.358160	10.410838
1317.656753	140.225198	3.770766	0.168321	23.478355	0.358144	10.436998
1317.676754	140.225198	3.769325	0.168322	23.469378	0.358147	10.433008
1317.696756	140.225198	3.770321	0.168321	23.475584	0.358145	10.435766
1317.716758	140.225198	3.764384	0.168326	23.438618	0.358155	10.419334
1317.736761	140.225198	3.769317	0.168322	23.469332	0.358147	10.432987
1317.756763	140.225198	3.764955	0.168325	23.442171	0.358154	10.420913
1317.776764	140.225198	3.770426	0.168321	23.476233	0.358145	10.436055
1317.796766	140.225198	3.760103	0.168329	23.411959	0.358162	10.407483
1317.816768	140.225198	3.758137	0.168331	23.399721	0.358165	10.402043
1317.836771	140.225198	3.760320	0.168329	23.413314	0.358162	10.408085
1317.856772	140.225198	3.764925	0.168325	23.441982	0.358154	10.420829
1317.876774	140.225198	3.764488	0.168326	23.439261	0.358155	10.419620
1317.896776	140.225198	3.762409	0.168327	23.426320	0.358158	10.413867
1317.916779	140.225198	3.767608	0.168323	23.458688	0.358150	10.428255
1317.936780	140.225198	3.763457	0.168327	23.432847	0.358156	10.416768
1317.956782	140.225198	3.762009	0.168328	23.423826	0.358159	10.412758
1317.976784	140.225117	3.766947	0.168324	23.454573	0.358150	10.426426
1317.996787	140.225198	3.765160	0.168325	23.443447	0.358154	10.421480
1318.016788	140.225198	3.766060	0.168324	23.449054	0.358152	10.423973
1318.036790	140.225198	3.766655	0.168324	23.452755	0.358151	10.425618
1318.056792	140.225198	3.772125	0.168319	23.486814	0.358142	10.440759
1318.076795	140.225198	3.764376	0.168326	23.438569	0.358155	10.419312
1318.096797	140.225198	3.761781	0.168328	23.422411	0.358159	10.412129
1318.116798	140.225198	3.765129	0.168325	23.443255	0.358154	10.421395
1318.136800	140.225198	3.759489	0.168330	23.408140	0.358163	10.405785
1318.156802	140.225198	3.770289	0.168321	23.475384	0.358145	10.435678
1318.176805	140.225198	3.763111	0.168327	23.430687	0.358157	10.415808
1318.196806	140.225198	3.762940	0.168327	23.429625	0.358157	10.415336
1318.216808	140.225198	3.767897	0.168323	23.460486	0.358149	10.429055
1318.236810	140.225117	3.768446	0.168322	23.463908	0.358148	10.430576
1318.256813	140.225198	3.762637	0.168327	23.427738	0.358158	10.414497
1318.276814	140.225198	3.772275	0.168319	23.487750	0.358142	10.441175
1318.296816	140.225198	3.767130	0.168324	23.455714	0.358150	10.426934
1318.316818	140.225198	3.764119	0.168326	23.436964	0.358155	10.418598
1318.336821	140.225198	3.767678	0.168323	23.459128	0.358149	10.428451
1318.356822	140.225198	3.763831	0.168326	23.435171	0.358156	10.417801
1318.376824	140.225198	3.762925	0.168327	23.429529	0.358157	10.415293
1318.396826	140.225198	3.764383	0.168326	23.438612	0.358155	10.419331
1318.416829	140.225198	3.769312	0.168322	23.469299	0.358147	10.432972
1318.436831	140.225117	3.768819	0.168322	23.466227	0.358147	10.431607
1318.456832	140.225198	3.762303	0.168328	23.425658	0.358158	10.413572
1318.476834	140.225198	3.765476	0.168325	23.445413	0.358153	10.422354
1318.496836	140.225198	3.762350	0.168328	23.425954	0.358158	10.413704
1318.516839	140.225198	3.766027	0.168324	23.448848	0.358152	10.423881
1318.536840	140.225198	3.761505	0.168328	23.420692	0.358160	10.411365
1318.556842	140.225198	3.760709	0.168329	23.415734	0.358161	10.409161
1318.576844	140.225198	3.764226	0.168326	23.437630	0.358155	10.418894
1318.596847	140.225198	3.770621	0.168321	23.477451	0.358144	10.436596
1318.616848	140.225117	3.760925	0.168329	23.417078	0.358160	10.409758
1318.636850	140.225198	3.761182	0.168328	23.418680	0.358160	10.410470
1318.656852	140.225198	3.762857	0.168327	23.429107	0.358157	10.415106
1318.676855	140.225198	3.771136	0.168320	23.480654	0.358144	10.438020
1318.696856	140.225198	3.765898	0.168325	23.448044	0.358152	10.423524
1318.716858	140.225198	3.766657	0.168324	23.452769	0.358151	10.425624
1318.736860	140.225117	3.759846	0.168329	23.410363	0.358162	10.406773
1318.756862	140.225117	3.759072	0.168330	23.405542	0.358164	10.404630
1318.776865	140.225198	3.767319	0.168323	23.456892	0.358150	10.427457
1318.796866	140.225198	3.759911	0.168330	23.410762	0.358162	10.406951
1318.816868	140.225198	3.760257	0.168329	23.412922	0.358162	10.407911
1318.836870	140.225198	3.763522	0.168327	23.433249	0.358156	10.416947
1318.856873	140.225198	3.762017	0.168328	23.423878	0.358159	10.412781
1318.876874	140.225198	3.756968	0.168332	23.392442	0.358167	10.398807
1318.896876	140.225198	3.754282	0.168334	23.375715	0.358172	10.391371
1318.916878	140.225198	3.755166	0.168333	23.381220	0.358170	10.393818
1318.936881	140.225198	3.757999	0.168331	23.398862	0.358166	10.401660
1318.956882	140.225198	3.763404	0.168327	23.432516	0.358157	10.416621
1318.976884	140.225198	3.762141	0.168328	23.424653	0.358159	10.413126
1318.996886	140.225198	3.758680	0.168331	23.403100	0.358164	10.403544
1319.016889	140.225198	3.763837	0.168326	23.435210	0.358156	10.417818
1319.036891	140.225198	3.763187	0.168327	23.431163	0.358157	10.416020
1319.056892	140.225198	3.770643	0.168321	23.477588	0.358144	10.436657
1319.076894	140.225198	3.771755	0.168320	23.484512	0.358143	10.439735
1319.096896	140.225117	3.770786	0.168320	23.478475	0.358144	10.437052
1319.116899	140.225198	3.765540	0.168325	23.445812	0.358153	10.422532
1319.136900	140.225198	3.763588	0.168326	23.433660	0.358156	10.417130
1319.156902	140.225198	3.763694	0.168326	23.434323	0.358156	10.417424
1319.176904	140.225198	3.764003	0.168326	23.436242	0.358156	10.418277
1319.196907	140.225198	3.767740	0.168323	23.459509	0.358149	10.428620
1319.216908	140.225198	3.767602	0.168323	23.458652	0.358150	10.428239
1319.236910	140.225198	3.766811	0.168324	23.453727	0.358151	10.426050
1319.256912	140.225198	3.769984	0.168321	23.473485	0.358146	10.434833
1319.276915	140.225198	3.765975	0.168325	23.448520	0.358152	10.423735
1319.296916	140.225198	3.764685	0.168326	23.440490	0.358154	10.420166
1319.316918	140.225198	3.762872	0.168327	23.429203	0.358157	10.415148
1319.336920	140.225198	3.774416	0.168318	23.501077	0.358138	10.447099
1319.356923	140.225198	3.765509	0.168325	23.445624	0.358153	10.422448
1319.376925	140.225198	3.761239	0.168328	23.419033	0.358160	10.410627
1319.396926	140.225198	3.765808	0.168325	23.447480	0.358153	10.423273
1319.416928	140.225198	3.761744	0.168328	23.422181	0.358159	10.412027
1319.436930	140.225198	3.759488	0.168330	23.408134	0.358163	10.405782
1319.456933	140.225198	3.766249	0.168324	23.450228	0.358152	10.424495
1319.476934	140.225198	3.769103	0.168322	23.467996	0.358147	10.432393
1319.496936	140.225198	3.765590	0.168325	23.446127	0.358153	10.422672
1319.516938	140.225198	3.765139	0.168325	23.443318	0.358154	10.421423
1319.536941	140.225198	3.758655	0.168331	23.402946	0.358164	10.403476
1319.556942	140.225198	3.765913	0.168325	23.448137	0.358152	10.423565
1319.576944	140.225198	3.759386	0.168330	23.407494	0.358163	10.405498
1319.596946	140.225198	3.762652	0.168327	23.427829	0.358158	10.414537
1319.616949	140.225198	3.758155	0.168331	23.399834	0.358165	10.402092
1319.636950	140.225198	3.764430	0.168326	23.438905	0.358155	10.419461
1319.656952	140.225198	3.761996	0.168328	23.423747	0.358159	10.412723
1319.676954	140.225198	3.763365	0.168327	23.432269	0.358157	10.416511
1319.696956	140.225198	3.762497	0.168327	23.426868	0.358158	10.414110
1319.716959	140.225198	3.762804	0.168327	23.428779	0.358158	10.414960
1319.736960	140.225198	3.762893	0.168327	23.429332	0.358157	10.415206
1319.756962	140.225198	3.757525	0.168331	23.395908	0.358166	10.400347
1319.776964	140.225198	3.763568	0.168327	23.433537	0.358156	10.417075
1319.796967	140.225198	3.767358	0.168323	23.457135	0.358150	10.427565
1319.816968	140.225198	3.756750	0.168332	23.391081	0.358168	10.398202
1319.836970	140.225198	3.762040	0.168328	23.424021	0.358159	10.412845
1319.856972	140.225117	3.755991	0.168333	23.386359	0.358169	10.396102
1319.876975	140.225198	3.760229	0.168329	23.412744	0.358162	10.407832
1319.896976	140.225198	3.754207	0.168334	23.375247	0.358172	10.391163
1319.916978	140.225198	3.757060	0.168332	23.393014	0.358167	10.399061
1319.936980	140.225198	3.757005	0.168332	23.392672	0.358167	10.398909
1319.956983	140.225198	3.762036	0.168328	23.423993	0.358159	10.412832
1319.976985	140.225198	3.761467	0.168328	23.420456	0.358160	10.411260
1319.996986	140.225198	3.761897	0.168328	23.423128	0.358159	10.412448
1320.016988	140.225198	3.764139	0.168326	23.437093	0.358155	10.418656
1320.036990	140.225198	3.755154	0.168333	23.381149	0.358170	10.393787
1320.056993	140.225198	3.764561	0.168326	23.439716	0.358155	10.419822
1320.076994	140.225198	3.765089	0.168325	23.443006	0.358154	10.421284
1320.096996	140.225198	3.758206	0.168331	23.400151	0.358165	10.402234
1320.116998	140.225198	3.757582	0.168331	23.396264	0.358166	10.400506
1320.137001	140.225117	3.766793	0.168324	23.453615	0.358151	10.426000
1320.157002	140.225198	3.754729	0.168334	23.378499	0.358171	10.392609
1320.177004	140.225198	3.761500	0.168328	23.420662	0.358160	10.411351
1320.197006	140.225198	3.758327	0.168331	23.400904	0.358165	10.402568
1320.217009	140.225198	3.757643	0.168331	23.396642	0.358166	10.400673
1320.237010	140.225198	3.757264	0.168332	23.394284	0.358167	10.399626
1320.257012	140.225198	3.760056	0.168329	23.411668	0.358162	10.407354
1320.277014	140.225198	3.768271	0.168323	23.462816	0.358148	10.430090
1320.297017	140.225198	3.766540	0.168324	23.452038	0.358151	10.425299
1320.317019	140.225198	3.762639	0.168327	23.427752	0.358158	10.414503
1320.337020	140.225198	3.760563	0.168329	23.414825	0.358161	10.408757
1320.357022	140.225198	3.762558	0.168327	23.427248	0.358158	10.414279
1320.377024	140.225198	3.755732	0.168333	23.384744	0.358169	10.395384
1320.397027	140.225198	3.760690	0.168329	23.415616	0.358161	10.409108
1320.417028	140.225198	3.757220	0.168332	23.394011	0.358167	10.399504
1320.437030	140.225198	3.762437	0.168327	23.426493	0.358158	10.413943
1320.457032	140.225198	3.762493	0.168327	23.426843	0.358158	10.414099
1320.477035	140.225117	3.760917	0.168329	23.417032	0.358160	10.409738
1320.497036	140.225198	3.760658	0.168329	23.415414	0.358161	10.409018
1320.517038	140.225198	3.762217	0.168328	23.425124	0.358158	10.413335
1320.537040	140.225198	3.760144	0.168329	23.412219	0.358162	10.407598
1320.557043	140.225198	3.765927	0.168325	23.448222	0.358152	10.423603
1320.577044	140.225198	3.761664	0.168328	23.421677	0.358159	10.411803
1320.597046	140.225198	3.762546	0.168327	23.427175	0.358158	10.414247
1320.617048	140.225198	3.759445	0.168330	23.407866	0.358163	10.405663
1320.637051	140.225198	3.763436	0.168327	23.432716	0.358156	10.416710
1320.657053	140.225198	3.758552	0.168331	23.402306	0.358165	10.403191
1320.677054	140.225198	3.754477	0.168334	23.376928	0.358171	10.391910
1320.697056	140.225198	3.765465	0.168325	23.445350	0.358153	10.422326
1320.717058	140.225198	3.765049	0.168325	23.442757	0.358154	10.421174
1320.737061	140.225198	3.758759	0.168330	23.403590	0.358164	10.403762
1320.757062	140.225198	3.756841	0.168332	23.391648	0.358167	10.398454
1320.777064	140.225198	3.763298	0.168327	23.431856	0.358157	10.416328
1320.797066	140.225117	3.757524	0.168331	23.395900	0.358166	10.400344
1320.817069	140.225198	3.758520	0.168331	23.402103	0.358165	10.403101
1320.837070	140.225198	3.757862	0.168331	23.398005	0.358166	10.401280
1320.857072	140.225198	3.760590	0.168329	23.414992	0.358161	10.408831
1320.877074	140.225198	3.756995	0.168332	23.392609	0.358167	10.398881
1320.897077	140.225198	3.761409	0.168328	23.420095	0.358160	10.411099
1320.917078	140.225198	3.754812	0.168334	23.379014	0.358171	10.392837
1320.937080	140.225198	3.757302	0.168332	23.394523	0.358167	10.399732
1320.957082	140.225198	3.757272	0.168332	23.394331	0.358167	10.399646
1320.977084	140.225198	3.754796	0.168334	23.378915	0.358171	10.392794
1320.997087	140.225198	3.752914	0.168335	23.367201	0.358174	10.387586
1321.017088	140.225198	3.757818	0.168331	23.397734	0.358166	10.401159
1321.037090	140.225198	3.748780	0.168339	23.341456	0.358181	10.376141
1321.057092	140.225198	3.752571	0.168336	23.365063	0.358175	10.386636
1321.077095	140.225198	3.755734	0.168333	23.384755	0.358169	10.395389
1321.097096	140.225198	3.758088	0.168331	23.399412	0.358165	10.401905
1321.117098	140.225198	3.755400	0.168333	23.382680	0.358170	10.394467
1321.137100	140.225198	3.755063	0.168333	23.380583	0.358170	10.393535
1321.157103	140.225198	3.756977	0.168332	23.392494	0.358167	10.398830
1321.177104	140.225117	3.759226	0.168330	23.406497	0.358163	10.405055
1321.197106	140.225198	3.750197	0.168337	23.350282	0.358179	10.380065
1321.217108	140.225198	3.758628	0.168331	23.402774	0.358164	10.403400
1321.237111	140.225198	3.759466	0.168330	23.407992	0.358163	10.405719
1321.257113	140.225198	3.750125	0.168338	23.349831	0.358179	10.379864
1321.277114	140.225198	3.749567	0.168338	23.346362	0.358180	10.378322
1321.297116	140.225198	3.751716	0.168336	23.359741	0.358176	10.384270
1321.317118	140.225198	3.757930	0.168331	23.398429	0.358166	10.401468
1321.337121	140.225198	3.756486	0.168332	23.389442	0.358168	10.397473
1321.357122	140.225198	3.753339	0.168335	23.369845	0.358173	10.388762
1321.377124	140.225198	3.756174	0.168333	23.387495	0.358169	10.396608
1321.397126	140.225198	3.760657	0.168329	23.415411	0.358161	10.409017
1321.417129	140.225198	3.766276	0.168324	23.450395	0.358152	10.424569
1321.437130	140.225198	3.762989	0.168327	23.429931	0.358157	10.415472
1321.457132	140.225198	3.762388	0.168327	23.426189	0.358158	10.413808
1321.477134	140.225117	3.761645	0.168328	23.421560	0.358159	10.411750
1321.497137	140.225198	3.762199	0.168328	23.425009	0.358159	10.413284
1321.517138	140.225198	3.762593	0.168327	23.427462	0.358158	10.414374
1321.537140	140.225198	3.762608	0.168327	23.427558	0.358158	10.414417
1321.557142	140.225198	3.760288	0.168329	23.413111	0.358162	10.407995
1321.577145	140.225198	3.756106	0.168333	23.387076	0.358169	10.396421
1321.597147	140.225198	3.764977	0.168325	23.442308	0.358154	10.420974
1321.617148	140.225198	3.760742	0.168329	23.415939	0.358161	10.409252
1321.637150	140.225198	3.760137	0.168329	23.412175	0.358162	10.407579
1321.657152	140.225198	3.761406	0.168328	23.420076	0.358160	10.411091
1321.677155	140.225198	3.760422	0.168329	23.413946	0.358161	10.408366
1321.697156	140.225198	3.755527	0.168333	23.383471	0.358170	10.394819
1321.717158	140.225198	3.757806	0.168331	23.397657	0.358166	10.401125
1321.737160	140.225198	3.758710	0.168330	23.403289	0.358164	10.403628
1321.757163	140.225198	3.760321	0.168329	23.413317	0.358162	10.408086
1321.777164	140.225198	3.759963	0.168329	23.411088	0.358162	10.407096
1321.797166	140.225198	3.764376	0.168326	23.438563	0.358155	10.419309
1321.817168	140.225198	3.764258	0.168326	23.437832	0.358155	10.418984
1321.837171	140.225198	3.764321	0.168326	23.438221	0.358155	10.419157
1321.857172	140.225198	3.760221	0.168329	23.412695	0.358162	10.407810
1321.877174	140.225198	3.756891	0.168332	23.391960	0.358167	10.398592
1321.897176	140.225198	3.762082	0.168328	23.424281	0.358159	10.412960
1321.917179	140.225198	3.764088	0.168326	23.436775	0.358155	10.418514
1321.937181	140.225198	3.765292	0.168325	23.444271	0.358153	10.421847
1321.957182	140.225198	3.768148	0.168323	23.462049	0.358149	10.429750
1321.977184	140.225198	3.764863	0.168325	23.441599	0.358154	10.420659
1321.997186	140.225198	3.764627	0.168326	23.440126	0.358154	10.420004
1322.017189	140.225198	3.763949	0.168326	23.435905	0.358156	10.418127
1322.037190	140.225198	3.763603	0.168326	23.433756	0.358156	10.417172
1322.057192	140.225198	3.764585	0.168326	23.439869	0.358155	10.419890
1322.077194	140.225198	3.756331	0.168332	23.388472	0.358168	10.397042
1322.097197	140.225198	3.756947	0.168332	23.392308	0.358167	10.398747
1322.117198	140.225198	3.760203	0.168329	23.412586	0.358162	10.407761
1322.137200	140.225198	3.758030	0.168331	23.399053	0.358165	10.401746
1322.157202	140.225198	3.760794	0.168329	23.416265	0.358161	10.409397
1322.177205	140.225198	3.763867	0.168326	23.435396	0.358156	10.417901
1322.197206	140.225198	3.757825	0.168331	23.397775	0.358166	10.401177
1322.217208	140.225198	3.764436	0.168326	23.438941	0.358155	10.419477
1322.237210	140.225198	3.766084	0.168324	23.449199	0.358152	10.424037
1322.257212	140.225198	3.762708	0.168327	23.428179	0.358158	10.414693
1322.277215	140.225198	3.765910	0.168325	23.448115	0.358152	10.423555
1322.297216	140.225117	3.764506	0.168326	23.439376	0.358154	10.419671
1322.317218	140.225198	3.762273	0.168328	23.425474	0.358158	10.413491
1322.337220	140.225198	3.758810	0.168330	23.403910	0.358164	10.403905
1322.357223	140.225198	3.761028	0.168329	23.417719	0.358160	10.410043
1322.377224	140.225198	3.757296	0.168332	23.394482	0.358167	10.399713
1322.397226	140.225198	3.759802	0.168330	23.410083	0.358163	10.406649
1322.417228	140.225198	3.763516	0.168327	23.433211	0.358156	10.416930
1322.437231	140.225198	3.759579	0.168330	23.408695	0.358163	10.406032
1322.457232	140.225198	3.760777	0.168329	23.416155	0.358161	10.409348
1322.477234	140.225198	3.760271	0.168329	23.413004	0.358162	10.407947
1322.497236	140.225198	3.763467	0.168327	23.432907	0.358156	10.416795
1322.517239	140.225198	3.758280	0.168331	23.400611	0.358165	10.402438
1322.537241	140.225198	3.768916	0.168322	23.466835	0.358147	10.431877
1322.557242	140.225198	3.763840	0.168326	23.435231	0.358156	10.417828
1322.577244	140.225198	3.767276	0.168323	23.456621	0.358150	10.427336
1322.597246	140.225198	3.763817	0.168326	23.435084	0.358156	10.417762
1322.617249	140.225198	3.759625	0.168330	23.408983	0.358163	10.406160
1322.637250	140.225198	3.762661	0.168327	23.427886	0.358158	10.414563
1322.657252	140.225198	3.760049	0.168329	23.411627	0.358162	10.407335
1322.677254	140.225198	3.763539	0.168327	23.433353	0.358156	10.416993
1322.697257	140.225198	3.762624	0.168327	23.427659	0.358158	10.414462
1322.717258	140.225198	3.760405	0.168329	23.413839	0.358162	10.408319
1322.737260	140.225198	3.764526	0.168326	23.439502	0.358155	10.419727
1322.757262	140.225198	3.762348	0.168328	23.425940	0.358158	10.413698
1322.777265	140.225198	3.759553	0.168330	23.408537	0.358163	10.405961
1322.797266	140.225198	3.759936	0.168329	23.410921	0.358162	10.407021
1322.817268	140.225198	3.762024	0.168328	23.423919	0.358159	10.412800
1322.837270	140.225198	3.757303	0.168332	23.394528	0.358167	10.399734
1322.857273	140.225198	3.753252	0.168335	23.369303	0.358173	10.388521
1322.877275	140.225198	3.764303	0.168326	23.438109	0.358155	10.419107
1322.897276	140.225198	3.761411	0.168328	23.420103	0.358160	10.411103
1322.917278	140.225198	3.761542	0.168328	23.420922	0.358160	10.411467
1322.937280	140.225198	3.763292	0.168327	23.431815	0.358157	10.416309
1322.957283	140.225198	3.754511	0.168334	23.377141	0.358171	10.392005
1322.977284	140.225198	3.760449	0.168329	23.414113	0.358161	10.408440
1322.997286	140.225198	3.759767	0.168330	23.409870	0.358163	10.406554
1323.017288	140.225198	3.760235	0.168329	23.412780	0.358162	10.407848
1323.037291	140.225198	3.757278	0.168332	23.394372	0.358167	10.399665
1323.057292	140.225198	3.764852	0.168325	23.441528	0.358154	10.420627
1323.077294	140.225198	3.765840	0.168325	23.447679	0.358152	10.423362
1323.097296	140.225198	3.758787	0.168330	23.403768	0.358164	10.403841
1323.117299	140.225198	3.760322	0.168329	23.413325	0.358162	10.408090
1323.137300	140.225198	3.760875	0.168329	23.416766	0.358161	10.409620
1323.157302	140.225198	3.765494	0.168325	23.445528	0.358153	10.422405
1323.177304	140.225198	3.767573	0.168323	23.458474	0.358150	10.428160
1323.197307	140.225198	3.759143	0.168330	23.405982	0.358164	10.404826
1323.217309	140.225198	3.764527	0.168326	23.439505	0.358155	10.419728
1323.237310	140.225198	3.767134	0.168324	23.455736	0.358150	10.426943
1323.257312	140.225198	3.765267	0.168325	23.444112	0.358153	10.421776
1323.277314	140.225198	3.762630	0.168327	23.427697	0.358158	10.414479
1323.297317	140.225198	3.762543	0.168327	23.427153	0.358158	10.414237
1323.317318	140.225198	3.765750	0.168325	23.447124	0.358153	10.423115
1323.337320	140.225198	3.758620	0.168331	23.402727	0.358164	10.403379
1323.357322	140.225198	3.761668	0.168328	23.421705	0.358159	10.411815
1323.377325	140.225198	3.763963	0.168326	23.435992	0.358156	10.418166
1323.397326	140.225198	3.762670	0.168327	23.427947	0.358158	10.414590
1323.417328	140.225198	3.763529	0.168327	23.433290	0.358156	10.416965
1323.437330	140.225198	3.763788	0.168326	23.434906	0.358156	10.417683
1323.457333	140.225198	3.757614	0.168331	23.396461	0.358166	10.400593
1323.477334	140.225198	3.760760	0.168329	23.416054	0.358161	10.409303
1323.497336	140.225198	3.758387	0.168331	23.401279	0.358165	10.402735
1323.517338	140.225198	3.758182	0.168331	23.400001	0.358165	10.402167
1323.537340	140.225198	3.764417	0.168326	23.438820	0.358155	10.419424
1323.557343	140.225198	3.758068	0.168331	23.399289	0.358165	10.401850
1323.577344	140.225198	3.759911	0.168330	23.410768	0.358162	10.406953
1323.597346	140.225198	3.763220	0.168327	23.431371	0.358157	10.416112
1323.617348	140.225198	3.766141	0.168324	23.449555	0.358152	10.424195
1323.637351	140.225198	3.765561	0.168325	23.445944	0.358153	10.422590
1323.657352	140.225198	3.761816	0.168328	23.422625	0.358159	10.412224
1323.677354	140.225198	3.765267	0.168325	23.444115	0.358153	10.421777
1323.697356	140.225198	3.766167	0.168324	23.449719	0.358152	10.424268
1323.717359	140.225198	3.764443	0.168326	23.438982	0.358155	10.419495
1323.737360	140.225198	3.766785	0.168324	23.453568	0.358151	10.425979
1323.757362	140.225198	3.767659	0.168323	23.459008	0.358149	10.428398
1323.777364	140.225198	3.767997	0.168323	23.461110	0.358149	10.429332
1323.797367	140.225198	3.759447	0.168330	23.407874	0.358163	10.405667
1323.817369	140.225198	3.765043	0.168325	23.442716	0.358154	10.421155
1323.837370	140.225198	3.764480	0.168326	23.439212	0.358155	10.419598
1323.857372	140.225198	3.767215	0.168324	23.456246	0.358150	10.427170
1323.877374	140.225198	3.769535	0.168322	23.470689	0.358146	10.433591
1323.897377	140.225198	3.768112	0.168323	23.461828	0.358149	10.429651
1323.917378	140.225198	3.765747	0.168325	23.447102	0.358153	10.423105
1323.937380	140.225198	3.765595	0.168325	23.446157	0.358153	10.422685
1323.957382	140.225198	3.763942	0.168326	23.435861	0.358156	10.418108
1323.977385	140.225198	3.770326	0.168321	23.475612	0.358145	10.435779
1323.997386	140.225198	3.759536	0.168330	23.408430	0.358163	10.405914
1324.017388	140.225198	3.761812	0.168328	23.422600	0.358159	10.412213
1324.037390	140.225117	3.758887	0.168330	23.404386	0.358164	10.404116
1324.057393	140.225198	3.765101	0.168325	23.443080	0.358154	10.421317
1324.077394	140.225198	3.764052	0.168326	23.436551	0.358155	10.418415
1324.097396	140.225198	3.764103	0.168326	23.436869	0.358155	10.418556
1324.117398	140.225198	3.762149	0.168328	23.424697	0.358159	10.413145
1324.137401	140.225198	3.762049	0.168328	23.424076	0.358159	10.412869
1324.157403	140.225198	3.762544	0.168327	23.427161	0.358158	10.414240
1324.177404	140.225198	3.760734	0.168329	23.415890	0.358161	10.409230
1324.197406	140.225198	3.754537	0.168334	23.377306	0.358171	10.392078
1324.217408	140.225198	3.752928	0.168335	23.367286	0.358174	10.387624
1324.237411	140.225198	3.757497	0.168331	23.395735	0.358166	10.400271
1324.257412	140.225117	3.756031	0.168333	23.386608	0.358169	10.396213
1324.277414	140.225198	3.764446	0.168326	23.439001	0.358155	10.419504
1324.297416	140.225198	3.760324	0.168329	23.413338	0.358162	10.408096
1324.317419	140.225198	3.768543	0.168322	23.464511	0.358148	10.430844
1324.337420	140.225198	3.768106	0.168323	23.461792	0.358149	10.429635
1324.357422	140.225198	3.755503	0.168333	23.383320	0.358170	10.394752
1324.377424	140.225198	3.762532	0.168327	23.427084	0.358158	10.414206
1324.397427	140.225198	3.757415	0.168332	23.395223	0.358166	10.400043
1324.417428	140.225198	3.756757	0.168332	23.391125	0.358168	10.398221
1324.437430	140.225198	3.755744	0.168333	23.384818	0.358169	10.395417
1324.457432	140.225198	3.760286	0.168329	23.413103	0.358162	10.407991
1324.477434	140.225198	3.756880	0.168332	23.391894	0.358167	10.398563
1324.497437	140.225198	3.753705	0.168335	23.372123	0.358173	10.389774
1324.517438	140.225198	3.757531	0.168331	23.395946	0.358166	10.400364
1324.537440	140.225198	3.755136	0.168333	23.381031	0.358170	10.393734
1324.557442	140.225198	3.748855	0.168339	23.341924	0.358181	10.376350
1324.577445	140.225117	3.753890	0.168334	23.373273	0.358172	10.390285
1324.597446	140.225198	3.758328	0.168331	23.400907	0.358165	10.402570
1324.617448	140.225198	3.753474	0.168335	23.370683	0.358173	10.389134
1324.637450	140.225198	3.753825	0.168334	23.372873	0.358172	10.390108
1324.657453	140.225198	3.758458	0.168331	23.401720	0.358165	10.402931
1324.677454	140.225198	3.752723	0.168335	23.366010	0.358174	10.387057
1324.697456	140.225198	3.754914	0.168334	23.379649	0.358171	10.393120
1324.717458	140.225198	3.752314	0.168336	23.363464	0.358175	10.385925
1324.737461	140.225198	3.760445	0.168329	23.414089	0.358161	10.408429
1324.757463	140.225198	3.760742	0.168329	23.415939	0.358161	10.409252
1324.777464	140.225198	3.764272	0.168326	23.437920	0.358155	10.419023
1324.797466	140.225198	3.762835	0.168327	23.428970	0.358157	10.415045
1324.816468	140.225198	3.754553	0.168334	23.377404	0.358171	10.392122
1324.836470	140.225198	3.757999	0.168331	23.398862	0.358166	10.401660
1324.856472	140.225198	3.765305	0.168325	23.444351	0.358153	10.421882
1324.876474	140.225198	3.760116	0.168329	23.412041	0.358162	10.407519
1324.896476	140.225198	3.763254	0.168327	23.431582	0.358157	10.416206
1324.916478	140.225198	3.758234	0.168331	23.400326	0.358165	10.402312
1324.936481	140.225198	3.751710	0.168336	23.359705	0.358176	10.384254
1324.956482	140.225198	3.754422	0.168334	23.376591	0.358171	10.391760
1324.976484	140.225198	3.759178	0.168330	23.406199	0.358164	10.404922
1324.996486	140.225198	3.764752	0.168326	23.440909	0.358154	10.420352
1325.016488	140.225198	3.758832	0.168330	23.404044	0.358164	10.403964
1325.036490	140.225198	3.762622	0.168327	23.427645	0.358158	10.414456
1325.056492	140.225198	3.759852	0.168330	23.410398	0.358162	10.406789
1325.076494	140.225198	3.760393	0.168329	23.413766	0.358162	10.408286
1325.096496	140.225198	3.755410	0.168333	23.382743	0.358170	10.394495
1325.116498	140.225198	3.759388	0.168330	23.407510	0.358163	10.405505
1325.136500	140.225198	3.762254	0.168328	23.425354	0.358158	10.413437
1325.156502	140.225198	3.765069	0.168325	23.442883	0.358154	10.421230
1325.176504	140.225117	3.756199	0.168332	23.387651	0.358168	10.396677
1325.196506	140.225198	3.759797	0.168330	23.410053	0.358163	10.406635
1325.216508	140.225198	3.755464	0.168333	23.383077	0.358170	10.394643
1325.236510	140.225198	3.757292	0.168332	23.394460	0.358167	10.399704
1325.256512	140.225198	3.758770	0.168330	23.403664	0.358164	10.403795
1325.276515	140.225198	3.760189	0.168329	23.412495	0.358162	10.407721
1325.296516	140.225198	3.757446	0.168332	23.395418	0.358166	10.400129
1325.316518	140.225198	3.759466	0.168330	23.407997	0.358163	10.405722
1325.336520	140.225198	3.757170	0.168332	23.393696	0.358167	10.399364
1325.356522	140.225198	3.757714	0.168331	23.397088	0.358166	10.400872
1325.376524	140.225198	3.759233	0.168330	23.406544	0.358163	10.405075
1325.396526	140.225198	3.761414	0.168328	23.420125	0.358160	10.411113
1325.416528	140.225198	3.756723	0.168332	23.390917	0.358168	10.398129
1325.436530	140.225198	3.762829	0.168327	23.428935	0.358157	10.415029
1325.456532	140.225198	3.758155	0.168331	23.399834	0.358165	10.402092
1325.476534	140.225198	3.761042	0.168329	23.417809	0.358160	10.410083
1325.496536	140.225198	3.764076	0.168326	23.436696	0.358155	10.418479
1325.516538	140.225198	3.760906	0.168329	23.416960	0.358161	10.409706
1325.536541	140.225198	3.756912	0.168332	23.392094	0.358167	10.398652
1325.556542	140.225198	3.754504	0.168334	23.377097	0.358171	10.391985
1325.576544	140.225198	3.763636	0.168326	23.433961	0.358156	10.417263
1325.596546	140.225198	3.757776	0.168331	23.397474	0.358166	10.401043
1325.616548	140.225198	3.760450	0.168329	23.414124	0.358161	10.408445
1325.636550	140.225198	3.763789	0.168326	23.434914	0.358156	10.417687
1325.656552	140.225198	3.762946	0.168327	23.429660	0.358157	10.415352
1325.676554	140.225198	3.762798	0.168327	23.428740	0.358158	10.414943
1325.696556	140.225198	3.758821	0.168330	23.403978	0.358164	10.403935
1325.716558	140.225198	3.759885	0.168330	23.410606	0.358162	10.406881
1325.736560	140.225198	3.755508	0.168333	23.383353	0.358170	10.394766
1325.756562	140.225198	3.760606	0.168329	23.415093	0.358161	10.408876
1325.776564	140.225198	3.759676	0.168330	23.409300	0.358163	10.406301
1325.796566	140.225198	3.757460	0.168332	23.395503	0.358166	10.400167
1325.816568	140.225198	3.755601	0.168333	23.383931	0.358170	10.395023
1325.836570	140.225198	3.756148	0.168333	23.387334	0.358169	10.396536
1325.856572	140.225198	3.753784	0.168335	23.372616	0.358173	10.389993
1325.876575	140.225198	3.756422	0.168332	23.389042	0.358168	10.397295
1325.896576	140.225198	3.754043	0.168334	23.374228	0.358172	10.390710
1325.916578	140.225198	3.759715	0.168330	23.409547	0.358163	10.406410
1325.936580	140.225117	3.759588	0.168330	23.408756	0.358163	10.406059
1325.956582	140.225117	3.754564	0.168334	23.377470	0.358171	10.392151
1325.976584	140.225198	3.755352	0.168333	23.382381	0.358170	10.394334
1325.996586	140.225198	3.759755	0.168330	23.409793	0.358163	10.406520
1326.016588	140.225198	3.753978	0.168334	23.373826	0.358172	10.390531
1326.036590	140.225198	3.754246	0.168334	23.375493	0.358172	10.391272
1326.056592	140.225198	3.754335	0.168334	23.376049	0.358172	10.391519
1326.076594	140.225198	3.757073	0.168332	23.393094	0.358167	10.399096
1326.096596	140.225198	3.756698	0.168332	23.390761	0.358168	10.398059
1326.116598	140.225198	3.758460	0.168331	23.401731	0.358165	10.402936
1326.136600	140.225198	3.756057	0.168333	23.386770	0.358169	10.396285
1326.156602	140.225198	3.759488	0.168330	23.408134	0.358163	10.405782
1326.176604	140.225198	3.751856	0.168336	23.360614	0.358176	10.384658
1326.196606	140.225198	3.753170	0.168335	23.368791	0.358174	10.388293
1326.216609	140.225198	3.753821	0.168334	23.372849	0.358172	10.390097
1326.236610	140.225198	3.757919	0.168331	23.398361	0.358166	10.401438
1326.256612	140.225198	3.759452	0.168330	23.407907	0.358163	10.405681
1326.276614	140.225117	3.761265	0.168328	23.419194	0.358160	10.410699
1326.296616	140.225198	3.760151	0.168329	23.412257	0.358162	10.407615
1326.316618	140.225198	3.760539	0.168329	23.414677	0.358161	10.408691
1326.336620	140.225198	3.760918	0.168329	23.417037	0.358161	10.409740
1326.356622	140.225198	3.760753	0.168329	23.416010	0.358161	10.409284
1326.376624	140.225198	3.755186	0.168333	23.381344	0.358170	10.393873
1326.396626	140.225198	3.761994	0.168328	23.423736	0.358159	10.412718
1326.416628	140.225198	3.758301	0.168331	23.400740	0.358165	10.402495
1326.436630	140.225117	3.756681	0.168332	23.390654	0.358168	10.398012
1326.456632	140.225198	3.756139	0.168333	23.387282	0.358169	10.396513
1326.476635	140.225198	3.755085	0.168333	23.380714	0.358170	10.393593
1326.496636	140.225198	3.754063	0.168334	23.374352	0.358172	10.390765
1326.516638	140.225198	3.755389	0.168333	23.382608	0.358170	10.394435
1326.536640	140.225198	3.761250	0.168328	23.419104	0.358160	10.410659
1326.556643	140.225198	3.753456	0.168335	23.370574	0.358173	10.389085
1326.576644	140.225198	3.756812	0.168332	23.391470	0.358168	10.398375
1326.596646	140.225198	3.757753	0.168331	23.397329	0.358166	10.400979
1326.616648	140.225198	3.754201	0.168334	23.375214	0.358172	10.391148
1326.636650	140.225198	3.758485	0.168331	23.401884	0.358165	10.403004
1326.656652	140.225198	3.752746	0.168335	23.366155	0.358174	10.387121
1326.676654	140.225198	3.757601	0.168331	23.396384	0.358166	10.400559
1326.696656	140.225198	3.760024	0.168329	23.411471	0.358162	10.407266
1326.716658	140.225198	3.759587	0.168330	23.408747	0.358163	10.406055
1326.736660	140.225198	3.759485	0.168330	23.408112	0.358163	10.405773
1326.756662	140.225198	3.753713	0.168335	23.372175	0.358173	10.389797
1326.776664	140.225198	3.753412	0.168335	23.370297	0.358173	10.388962
1326.796666	140.225198	3.762010	0.168328	23.423835	0.358159	10.412762
1326.816669	140.225198	3.752635	0.168335	23.365462	0.358174	10.386813
1326.836670	140.225198	3.758798	0.168330	23.403833	0.358164	10.403871
1326.856672	140.225198	3.759261	0.168330	23.406719	0.358163	10.405153
1326.876674	140.225198	3.750918	0.168337	23.354772	0.358177	10.382061
1326.896676	140.225198	3.758449	0.168331	23.401662	0.358165	10.402905
1326.916678	140.225198	3.759704	0.168330	23.409478	0.358163	10.406380
1326.936680	140.225198	3.752953	0.168335	23.367445	0.358174	10.387694
1326.956682	140.225117	3.754097	0.168334	23.374562	0.358172	10.390858
1326.976684	140.225198	3.751641	0.168336	23.359273	0.358176	10.384062
1326.996686	140.225198	3.749733	0.168338	23.347394	0.358179	10.378781
1327.016688	140.225198	3.754171	0.168334	23.375025	0.358172	10.391064
1327.036690	140.225198	3.754157	0.168334	23.374940	0.358172	10.391026
1327.056692	140.225198	3.758102	0.168331	23.399502	0.358165	10.401945
1327.076694	140.225198	3.753366	0.168335	23.370015	0.358173	10.388837
1327.096696	140.225198	3.755430	0.168333	23.382863	0.358170	10.394548
1327.116698	140.225198	3.757905	0.168331	23.398273	0.358166	10.401399
1327.136700	140.225198	3.753741	0.168335	23.372348	0.358173	10.389874
1327.156703	140.225198	3.753758	0.168335	23.372454	0.358173	10.389921
1327.176704	140.225198	3.756155	0.168333	23.387380	0.358169	10.396556
1327.196706	140.225117	3.759848	0.168329	23.410374	0.358162	10.406778
1327.216708	140.225198	3.751111	0.168337	23.355974	0.358177	10.382595
1327.236710	140.225198	3.752849	0.168335	23.366796	0.358174	10.387406
1327.256712	140.225198	3.754765	0.168334	23.378726	0.358171	10.392710
1327.276714	140.225198	3.759866	0.168330	23.410486	0.358162	10.406828
1327.296716	140.225198	3.752674	0.168335	23.365703	0.358174	10.386920
1327.316718	140.225198	3.757051	0.168332	23.392957	0.358167	10.399035
1327.336720	140.225198	3.762178	0.168328	23.424880	0.358159	10.413227
1327.356722	140.225198	3.754192	0.168334	23.375159	0.358172	10.391124
1327.376724	140.225198	3.757575	0.168331	23.396220	0.358166	10.400486
1327.396726	140.225117	3.761284	0.168328	23.419312	0.358160	10.410751
1327.416728	140.225198	3.762654	0.168327	23.427843	0.358158	10.414543
1327.436730	140.225198	3.761512	0.168328	23.420736	0.358160	10.411384
1327.456732	140.225198	3.762794	0.168327	23.428713	0.358158	10.414930
1327.476734	140.225198	3.756146	0.168333	23.387325	0.358169	10.396532
1327.496737	140.225198	3.758192	0.168331	23.400061	0.358165	10.402193
1327.516738	140.225198	3.761121	0.168329	23.418296	0.358160	10.410300
1327.536740	140.225198	3.759799	0.168330	23.410070	0.358163	10.406643
1327.556742	140.225198	3.762744	0.168327	23.428404	0.358158	10.414793
1327.576744	140.225198	3.756904	0.168332	23.392040	0.358167	10.398628
1327.596746	140.225198	3.759798	0.168330	23.410061	0.358163	10.406639
1327.616748	140.225198	3.754367	0.168334	23.376243	0.358172	10.391606
1327.636750	140.225198	3.761938	0.168328	23.423388	0.358159	10.412563
1327.656752	140.225198	3.759899	0.168330	23.410691	0.358162	10.406919
1327.676754	140.225198	3.756595	0.168332	23.390120	0.358168	10.397775
1327.696756	140.225198	3.762512	0.168327	23.426961	0.358158	10.414152
1327.716758	140.225198	3.763543	0.168327	23.433378	0.358156	10.417004
1327.736760	140.225198	3.757058	0.168332	23.393003	0.358167	10.399056
1327.756763	140.225117	3.760650	0.168329	23.415364	0.358161	10.408996
1327.776764	140.225198	3.766978	0.168324	23.454770	0.358151	10.426514
1327.796766	140.225198	3.756967	0.168332	23.392437	0.358167	10.398804
1327.816768	140.225198	3.762445	0.168327	23.426545	0.358158	10.413967
1327.836770	140.225198	3.762644	0.168327	23.427780	0.358158	10.414515
1327.856772	140.225198	3.755712	0.168333	23.384618	0.358169	10.395328
1327.876774	140.225198	3.754695	0.168334	23.378288	0.358171	10.392515
1327.896776	140.225198	3.754664	0.168334	23.378097	0.358171	10.392430
1327.916778	140.225198	3.759366	0.168330	23.407370	0.358163	10.405443
1327.936780	140.225198	3.761640	0.168328	23.421532	0.358159	10.411738
1327.956782	140.225198	3.759987	0.168329	23.411239	0.358162	10.407162
1327.976784	140.225198	3.753010	0.168335	23.367795	0.358174	10.387850
1327.996786	140.225198	3.753896	0.168334	23.373311	0.358172	10.390302
1328.016788	140.225198	3.752422	0.168336	23.364135	0.358175	10.386223
1328.036790	140.225198	3.754296	0.168334	23.375805	0.358172	10.391411
1328.056792	140.225198	3.750875	0.168337	23.354501	0.358177	10.381940
1328.076794	140.225198	3.757307	0.168332	23.394550	0.358167	10.399744
1328.096797	140.225198	3.756124	0.168333	23.387183	0.358169	10.396469
1328.116798	140.225198	3.758732	0.168330	23.403425	0.358164	10.403689
1328.136800	140.225198	3.760394	0.168329	23.413774	0.358162	10.408289
1328.156802	140.225198	3.758539	0.168331	23.402224	0.358165	10.403155
1328.176804	140.225198	3.759906	0.168330	23.410732	0.358162	10.406937
1328.196806	140.225198	3.758989	0.168330	23.405027	0.358164	10.404401
1328.216808	140.225198	3.764004	0.168326	23.436253	0.358156	10.418282
1328.236810	140.225198	3.759341	0.168330	23.407214	0.358163	10.405373
1328.256812	140.225198	3.762253	0.168328	23.425349	0.358158	10.413435
1328.276814	140.225198	3.759306	0.168330	23.406998	0.358163	10.405277
1328.296816	140.225198	3.756990	0.168332	23.392579	0.358167	10.398867
1328.316818	140.225198	3.760732	0.168329	23.415879	0.358161	10.409225
1328.336820	140.225198	3.756148	0.168333	23.387336	0.358169	10.396537
1328.356822	140.225198	3.753984	0.168334	23.373862	0.358172	10.390547
1328.376824	140.225198	3.754280	0.168334	23.375701	0.358172	10.391365
1328.396826	140.225198	3.750819	0.168337	23.354156	0.358177	10.381787
1328.416828	140.225198	3.755758	0.168333	23.384905	0.358169	10.395456
1328.436831	140.225198	3.752555	0.168336	23.364961	0.358175	10.386591
1328.456832	140.225198	3.746589	0.168340	23.327817	0.358185	10.370078
1328.476834	140.225198	3.753879	0.168334	23.373207	0.358172	10.390256
1328.496836	140.225198	3.755189	0.168333	23.381365	0.358170	10.393883
1328.516838	140.225198	3.750800	0.168337	23.354038	0.358178	10.381735
1328.536840	140.225198	3.751683	0.168336	23.359533	0.358176	10.384177
1328.556842	140.225198	3.754436	0.168334	23.376679	0.358171	10.391799
1328.576844	140.225198	3.759731	0.168330	23.409645	0.358163	10.406454
1328.596846	140.225198	3.757991	0.168331	23.398812	0.358166	10.401639
1328.616848	140.225117	3.759653	0.168330	23.409158	0.358163	10.406238
1328.636850	140.225198	3.754282	0.168334	23.375718	0.358172	10.391372
1328.656852	140.225198	3.757469	0.168332	23.395557	0.358166	10.400192
1328.676854	140.225198	3.755818	0.168333	23.385280	0.358169	10.395623
1328.696856	140.225198	3.764737	0.168326	23.440811	0.358154	10.420308
1328.716858	140.225198	3.760304	0.168329	23.413213	0.358162	10.408040
1328.736860	140.225198	3.753542	0.168335	23.371108	0.358173	10.389323
1328.756862	140.225198	3.754432	0.168334	23.376649	0.358171	10.391786
1328.776865	140.225198	3.757871	0.168331	23.398062	0.358166	10.401305
1328.796866	140.225198	3.755962	0.168333	23.386176	0.358169	10.396021
1328.816868	140.225198	3.750740	0.168337	23.353663	0.358178	10.381568
1328.836870	140.225117	3.759186	0.168330	23.406253	0.358163	10.404946
1328.856872	140.225198	3.759409	0.168330	23.407641	0.358163	10.405563
1328.876874	140.225198	3.756892	0.168332	23.391968	0.358167	10.398596
1328.896876	140.225198	3.752290	0.168336	23.363316	0.358175	10.385859
1328.916878	140.225198	3.758120	0.168331	23.399612	0.358165	10.401994
1328.936880	140.225198	3.753342	0.168335	23.369862	0.358173	10.388769
1328.956882	140.225198	3.749042	0.168338	23.343093	0.358180	10.376869
1328.976884	140.225198	3.754985	0.168334	23.380092	0.358171	10.393317
1328.996886	140.225198	3.749868	0.168338	23.348232	0.358179	10.379154
1329.016888	140.225117	3.755701	0.168333	23.384552	0.358169	10.395299
1329.036891	140.225198	3.756477	0.168332	23.389381	0.358168	10.397446
1329.056892	140.225198	3.755825	0.168333	23.385321	0.358169	10.395641
1329.076894	140.225198	3.753573	0.168335	23.371302	0.358173	10.389409
1329.096896	140.225198	3.755805	0.168333	23.385201	0.358169	10.395588
1329.116898	140.225198	3.751477	0.168336	23.358254	0.358176	10.383609
1329.136900	140.225198	3.754849	0.168334	23.379247	0.358171	10.392941
1329.156902	140.225198	3.746618	0.168340	23.328001	0.358184	10.370160
1329.176904	140.225198	3.750987	0.168337	23.355199	0.358177	10.382251
1329.196906	140.225198	3.746925	0.168340	23.329906	0.358184	10.371007
1329.216908	140.225198	3.746556	0.168340	23.327612	0.358185	10.369987
1329.236910	140.225198	3.750161	0.168337	23.350060	0.358179	10.379966
1329.256912	140.225198	3.747200	0.168340	23.331620	0.358184	10.371769
1329.276914	140.225198	3.750576	0.168337	23.352639	0.358178	10.381113
1329.296916	140.225198	3.754248	0.168334	23.375504	0.358172	10.391277
1329.316918	140.225198	3.750516	0.168337	23.352267	0.358178	10.380947
1329.336920	140.225198	3.748582	0.168339	23.340227	0.358181	10.375595
1329.356922	140.225198	3.759945	0.168329	23.410976	0.358162	10.407046
1329.376925	140.225198	3.752538	0.168336	23.364857	0.358175	10.386544
1329.396926	140.225198	3.750245	0.168337	23.350578	0.358178	10.380196
1329.416928	140.225198	3.752064	0.168336	23.361904	0.358175	10.385231
1329.436930	140.225198	3.749150	0.168338	23.343764	0.358180	10.377167
1329.456932	140.225198	3.751426	0.168336	23.357937	0.358176	10.383468
1329.476934	140.225198	3.757562	0.168331	23.396141	0.358166	10.400451
1329.496936	140.225198	3.749896	0.168338	23.348407	0.358179	10.379231
1329.516938	140.225198	3.750204	0.168337	23.350326	0.358179	10.380085
1329.536940	140.225117	3.753407	0.168335	23.370270	0.358173	10.388950
1329.556942	140.225198	3.752733	0.168335	23.366073	0.358174	10.387085
1329.576944	140.225198	3.752596	0.168335	23.365222	0.358175	10.386706
1329.596946	140.225198	3.758834	0.168330	23.404061	0.358164	10.403972
1329.616948	140.225198	3.752032	0.168336	23.361706	0.358175	10.385144
1329.636950	140.225198	3.756416	0.168332	23.389006	0.358168	10.397279
1329.656952	140.225198	3.756471	0.168332	23.389346	0.358168	10.397430
1329.676954	140.225198	3.756708	0.168332	23.390824	0.358168	10.398087
1329.696956	140.225198	3.755909	0.168333	23.385850	0.358169	10.395876
1329.716959	140.225198	3.758278	0.168331	23.400597	0.358165	10.402432
1329.736960	140.225198	3.755327	0.168333	23.382225	0.358170	10.394265
1329.756962	140.225198	3.760340	0.168329	23.413434	0.358162	10.408138
1329.776964	140.225198	3.753838	0.168334	23.372950	0.358172	10.390142
1329.796966	140.225198	3.754866	0.168334	23.379351	0.358171	10.392987
1329.816968	140.225198	3.760268	0.168329	23.412985	0.358162	10.407939
1329.836970	140.225198	3.761224	0.168328	23.418942	0.358160	10.410587
1329.856972	140.225198	3.751738	0.168336	23.359878	0.358176	10.384331
1329.876974	140.225198	3.762322	0.168328	23.425778	0.358158	10.413626
1329.896976	140.225198	3.758040	0.168331	23.399116	0.358165	10.401774
1329.916978	140.225198	3.756866	0.168332	23.391807	0.358167	10.398524
1329.936980	140.225198	3.751586	0.168336	23.358930	0.358176	10.383910
1329.956982	140.225198	3.755044	0.168333	23.380459	0.358170	10.393480
1329.976985	140.225198	3.750106	0.168338	23.349718	0.358179	10.379814
1329.996986	140.225198	3.748543	0.168339	23.339983	0.358181	10.375487
1330.016988	140.225117	3.751016	0.168337	23.355380	0.358177	10.382331
1330.036990	140.225198	3.751350	0.168337	23.357463	0.358177	10.383257
1330.056993	140.225198	3.748160	0.168339	23.337601	0.358182	10.374428
1330.076994	140.225198	3.752139	0.168336	23.362372	0.358175	10.385439
1330.096996	140.225198	3.749369	0.168338	23.345127	0.358180	10.377773
1330.116998	140.225198	3.753613	0.168335	23.371554	0.358173	10.389521
1330.137000	140.225198	3.747799	0.168339	23.335351	0.358183	10.373428
1330.157002	140.225198	3.752783	0.168335	23.366385	0.358174	10.387223
1330.177004	140.225198	3.752920	0.168335	23.367234	0.358174	10.387601
1330.197006	140.225198	3.745451	0.168341	23.320732	0.358186	10.366929
1330.217008	140.225198	3.749350	0.168338	23.345010	0.358180	10.377721
1330.237010	140.225198	3.756165	0.168333	23.387443	0.358169	10.396584
1330.257012	140.225198	3.749649	0.168338	23.346871	0.358179	10.378549
1330.277014	140.225198	3.756141	0.168333	23.387290	0.358169	10.396516
1330.297016	140.225198	3.749712	0.168338	23.347260	0.358179	10.378721
1330.317019	140.225198	3.747022	0.168340	23.330514	0.358184	10.371277
1330.337020	140.225198	3.749926	0.168338	23.348593	0.358179	10.379314
1330.357022	140.225198	3.751685	0.168336	23.359544	0.358176	10.384182
1330.377024	140.225198	3.742831	0.168343	23.304416	0.358191	10.359676
1330.397026	140.225198	3.753520	0.168335	23.370973	0.358173	10.389263
1330.417028	140.225198	3.758842	0.168330	23.404110	0.358164	10.403993
1330.437030	140.225198	3.748044	0.168339	23.336879	0.358182	10.374107
1330.457032	140.225198	3.749464	0.168338	23.345719	0.358180	10.378036
1330.477034	140.225198	3.746893	0.168340	23.329712	0.358184	10.370921
1330.497036	140.225198	3.749753	0.168338	23.347520	0.358179	10.378837
1330.517038	140.225198	3.746422	0.168341	23.326777	0.358185	10.369616
1330.537040	140.225198	3.752928	0.168335	23.367283	0.358174	10.387623
1330.557042	140.225198	3.753957	0.168334	23.373695	0.358172	10.390473
1330.577044	140.225198	3.751686	0.168336	23.359555	0.358176	10.384187
1330.597046	140.225198	3.748791	0.168339	23.341527	0.358181	10.376173
1330.617048	140.225198	3.746681	0.168340	23.328389	0.358184	10.370333
1330.637050	140.225198	3.752723	0.168335	23.366007	0.358174	10.387055
1330.657053	140.225198	3.752246	0.168336	23.363042	0.358175	10.385737
1330.677054	140.225198	3.748522	0.168339	23.339852	0.358181	10.375428
1330.697056	140.225198	3.753180	0.168335	23.368854	0.358174	10.388321
1330.717058	140.225198	3.756894	0.168332	23.391982	0.358167	10.398602
1330.737060	140.225198	3.752084	0.168336	23.362032	0.358175	10.385288
1330.757062	140.225117	3.756602	0.168332	23.390164	0.358168	10.397794
1330.777064	140.225198	3.758929	0.168330	23.404649	0.358164	10.404233
1330.797066	140.225198	3.757820	0.168331	23.397748	0.358166	10.401165
1330.817068	140.225198	3.760150	0.168329	23.412252	0.358162	10.407613
1330.837070	140.225198	3.752811	0.168335	23.366560	0.358174	10.387301
1330.857072	140.225198	3.753996	0.168334	23.373938	0.358172	10.390581
1330.877074	140.225198	3.758968	0.168330	23.404896	0.358164	10.404343
1330.897076	140.225198	3.755440	0.168333	23.382926	0.358170	10.394576
1330.917078	140.225198	3.758599	0.168331	23.402599	0.358165	10.403322
1330.937080	140.225198	3.758756	0.168330	23.403573	0.358164	10.403755
1330.957082	140.225198	3.755903	0.168333	23.385809	0.358169	10.395858
1330.977084	140.225198	3.752443	0.168336	23.364263	0.358175	10.386280
1330.997087	140.225198	3.750810	0.168337	23.354099	0.358178	10.381762
1331.017088	140.225198	3.759882	0.168330	23.410587	0.358162	10.406873
1331.037090	140.225198	3.759937	0.168329	23.410929	0.358162	10.407025
1331.057092	140.225198	3.755466	0.168333	23.383087	0.358170	10.394648
1331.077094	140.225198	3.755379	0.168333	23.382545	0.358170	10.394407
1331.097096	140.225117	3.762514	0.168327	23.426972	0.358158	10.414156
1331.117098	140.225198	3.760695	0.168329	23.415649	0.358161	10.409123
1331.137100	140.225198	3.756186	0.168333	23.387569	0.358169	10.396640
1331.157102	140.225198	3.751636	0.168336	23.359240	0.358176	10.384047
1331.177104	140.225198	3.754608	0.168334	23.377744	0.358171	10.392273
1331.197106	140.225198	3.748798	0.168339	23.341568	0.358181	10.376191
1331.217108	140.225198	3.751419	0.168336	23.357890	0.358176	10.383447
1331.237110	140.225198	3.756614	0.168332	23.390235	0.358168	10.397826
1331.257113	140.225198	3.755718	0.168333	23.384659	0.358169	10.395347
1331.277114	140.225198	3.750314	0.168337	23.351008	0.358178	10.380388
1331.297116	140.225198	3.754549	0.168334	23.377377	0.358171	10.392110
1331.317118	140.225198	3.756957	0.168332	23.392371	0.358167	10.398775
1331.337121	140.225198	3.757072	0.168332	23.393085	0.358167	10.399093
1331.357122	140.225198	3.753320	0.168335	23.369725	0.358173	10.388708
1331.377124	140.225198	3.753932	0.168334	23.373539	0.358172	10.390403
1331.397126	140.225198	3.761321	0.168328	23.419545	0.358160	10.410855
1331.417128	140.225198	3.752109	0.168336	23.362186	0.358175	10.385357
1331.437130	140.225198	3.746170	0.168341	23.325208	0.358185	10.368919
1331.457132	140.225198	3.753245	0.168335	23.369262	0.358173	10.388502
1331.477134	140.225198	3.755763	0.168333	23.384941	0.358169	10.395472
1331.497136	140.225198	3.761557	0.168328	23.421012	0.358160	10.411507
1331.517138	140.225198	3.755237	0.168333	23.381664	0.358170	10.394015
1331.537140	140.225198	3.755762	0.168333	23.384930	0.358169	10.395467
1331.557142	140.225198	3.758729	0.168330	23.403404	0.358164	10.403679
1331.577144	140.225198	3.751317	0.168337	23.357255	0.358177	10.383165
1331.597147	140.225198	3.752992	0.168335	23.367683	0.358174	10.387800
1331.617148	140.225198	3.754078	0.168334	23.374445	0.358172	10.390806
1331.637150	140.225198	3.754505	0.168334	23.377106	0.358171	10.391989
1331.657152	140.225198	3.757406	0.168332	23.395169	0.358167	10.400019
1331.677154	140.225198	3.749020	0.168338	23.342956	0.358180	10.376808
1331.697156	140.225198	3.752294	0.168336	23.363338	0.358175	10.385869
1331.717158	140.225198	3.758776	0.168330	23.403696	0.358164	10.403810
1331.737160	140.225198	3.758586	0.168331	23.402517	0.358165	10.403285
1331.757162	140.225198	3.751051	0.168337	23.355601	0.358177	10.382430
1331.777164	140.225198	3.760036	0.168329	23.411543	0.358162	10.407298
1331.797166	140.225198	3.757600	0.168331	23.396379	0.358166	10.400557
1331.817168	140.225198	3.754534	0.168334	23.377286	0.358171	10.392069
1331.837170	140.225198	3.758719	0.168330	23.403343	0.358164	10.403653
1331.857172	140.225198	3.753752	0.168335	23.372416	0.358173	10.389904
1331.877174	140.225198	3.753825	0.168334	23.372871	0.358172	10.390106
1331.897176	140.225117	3.755312	0.168333	23.382129	0.358170	10.394222
1331.917178	140.225198	3.755522	0.168333	23.383438	0.358170	10.394804
1331.937181	140.225198	3.756638	0.168332	23.390389	0.358168	10.397894
1331.957182	140.225198	3.746398	0.168341	23.326626	0.358185	10.369549
1331.977184	140.225198	3.750880	0.168337	23.354534	0.358177	10.381955
1331.997186	140.225198	3.755546	0.168333	23.383586	0.358170	10.394870
1332.017188	140.225198	3.750045	0.168338	23.349335	0.358179	10.379644
1332.037190	140.225198	3.753559	0.168335	23.371217	0.358173	10.389371
1332.057192	140.225198	3.753652	0.168335	23.371792	0.358173	10.389627
1332.077194	140.225198	3.750797	0.168337	23.354019	0.358178	10.381726
1332.097196	140.225198	3.753182	0.168335	23.368868	0.358174	10.388327
1332.117198	140.225198	3.753273	0.168335	23.369435	0.358173	10.388579
1332.137200	140.225198	3.754786	0.168334	23.378855	0.358171	10.392767
1332.157202	140.225198	3.754493	0.168334	23.377029	0.358171	10.391955
1332.177204	140.225198	3.751585	0.168336	23.358922	0.358176	10.383906
1332.197206	140.225198	3.749057	0.168338	23.343181	0.358180	10.376908
1332.217208	140.225198	3.751628	0.168336	23.359193	0.358176	10.384026
1332.237210	140.225198	3.750945	0.168337	23.354936	0.358177	10.382134
1332.257212	140.225198	3.759470	0.168330	23.408022	0.358163	10.405732
1332.277215	140.225198	3.752914	0.168335	23.367198	0.358174	10.387585
1332.297216	140.225198	3.751631	0.168336	23.359210	0.358176	10.384034
1332.317218	140.225198	3.741336	0.168345	23.295108	0.358193	10.355538
1332.337220	140.225198	3.748279	0.168339	23.338341	0.358182	10.374757
1332.357222	140.225198	3.747745	0.168339	23.335014	0.358183	10.373278
1332.377224	140.225198	3.750693	0.168337	23.353373	0.358178	10.381439
1332.397226	140.225198	3.753034	0.168335	23.367946	0.358174	10.387917
1332.417228	140.225198	3.751505	0.168336	23.358427	0.358176	10.383686
1332.437230	140.225198	3.754454	0.168334	23.376788	0.358171	10.391848
1332.457232	140.225198	3.748296	0.168339	23.338447	0.358182	10.374804
1332.477234	140.225117	3.745882	0.168341	23.323415	0.358186	10.368122
1332.497236	140.225198	3.747821	0.168339	23.335488	0.358182	10.373488
1332.517238	140.225198	3.744776	0.168342	23.316527	0.358188	10.365060
1332.537241	140.225198	3.752020	0.168336	23.361633	0.358175	10.385111
1332.557242	140.225198	3.747178	0.168340	23.331483	0.358184	10.371708
1332.577244	140.225198	3.748111	0.168339	23.337292	0.358182	10.374290
1332.597246	140.225198	3.751674	0.168336	23.359478	0.358176	10.384153
1332.617248	140.225117	3.750245	0.168337	23.350578	0.358178	10.380196
1332.637250	140.225198	3.749853	0.168338	23.348139	0.358179	10.379112
1332.657252	140.225198	3.755709	0.168333	23.384601	0.358169	10.395321
1332.677254	140.225198	3.752866	0.168335	23.366900	0.358174	10.387452
1332.697256	140.225198	3.750856	0.168337	23.354386	0.358177	10.381889
1332.717258	140.225198	3.749543	0.168338	23.346209	0.358180	10.378254
1332.737260	140.225198	3.749487	0.168338	23.345858	0.358180	10.378098
1332.757262	140.225198	3.754734	0.168334	23.378532	0.358171	10.392623
1332.777264	140.225117	3.751562	0.168336	23.358783	0.358176	10.383844
1332.797266	140.225198	3.756121	0.168333	23.387169	0.358169	10.396463
1332.817268	140.225198	3.753554	0.168335	23.371187	0.358173	10.389358
1332.837270	140.225198	3.754899	0.168334	23.379561	0.358171	10.393081
1332.857272	140.225198	3.757391	0.168332	23.395076	0.358167	10.399977
1332.877275	140.225198	3.752256	0.168336	23.363103	0.358175	10.385764
1332.897276	140.225198	3.756263	0.168332	23.388054	0.358168	10.396856
1332.917278	140.225198	3.755577	0.168333	23.383780	0.358170	10.394956
1332.937280	140.225198	3.752379	0.168336	23.363869	0.358175	10.386105
1332.957282	140.225198	3.751533	0.168336	23.358599	0.358176	10.383762
1332.977284	140.225198	3.754815	0.168334	23.379038	0.358171	10.392848
1332.997286	140.225198	3.753414	0.168335	23.370314	0.358173	10.388970
1333.017288	140.225198	3.748847	0.168339	23.341878	0.358181	10.376329
1333.037290	140.225198	3.748683	0.168339	23.340857	0.358181	10.375875
1333.057292	140.225198	3.751470	0.168336	23.358205	0.358176	10.383587
1333.077294	140.225198	3.753649	0.168335	23.371773	0.358173	10.389618
1333.097296	140.225198	3.747361	0.168340	23.332622	0.358183	10.372214
1333.117298	140.225198	3.752278	0.168336	23.363237	0.358175	10.385824
1333.137300	140.225117	3.752515	0.168335	23.364715	0.358174	10.386481
1333.157302	140.225198	3.753246	0.168335	23.369265	0.358173	10.388504
1333.177304	140.225198	3.749894	0.168338	23.348393	0.358179	10.379225
1333.197306	140.225198	3.749859	0.168338	23.348174	0.358179	10.379128
1333.217309	140.225198	3.751767	0.168336	23.360058	0.358176	10.384411
1333.237310	140.225198	3.755950	0.168333	23.386104	0.358169	10.395989
1333.257312	140.225198	3.751346	0.168337	23.357438	0.358177	10.383246
1333.277314	140.225198	3.741831	0.168344	23.298190	0.358192	10.356908
1333.297316	140.225198	3.742255	0.168344	23.300829	0.358192	10.358081
1333.317318	140.225198	3.749939	0.168338	23.348672	0.358179	10.379349
1333.337320	140.225198	3.749292	0.168338	23.344645	0.358180	10.377559
1333.357322	140.225198	3.749868	0.168338	23.348234	0.358179	10.379155
1333.377324	140.225198	3.755959	0.168333	23.386156	0.358169	10.396012
1333.397326	140.225198	3.753690	0.168335	23.372030	0.358173	10.389733
1333.417328	140.225198	3.747227	0.168340	23.331787	0.358183	10.371843
1333.437330	140.225198	3.753116	0.168335	23.368457	0.358174	10.388145
1333.457332	140.225198	3.753611	0.168335	23.371540	0.358173	10.389515
1333.477334	140.225198	3.753481	0.168335	23.370727	0.358173	10.389153
1333.497336	140.225198	3.754004	0.168334	23.373985	0.358172	10.390602
1333.517338	140.225198	3.744880	0.168342	23.317173	0.358187	10.365347
1333.537340	140.225198	3.748099	0.168339	23.337218	0.358182	10.374258
1333.557343	140.225198	3.742258	0.168344	23.300851	0.358192	10.358091
1333.577344	140.225198	3.746677	0.168340	23.328365	0.358184	10.370322
1333.597346	140.225198	3.743072	0.168343	23.305919	0.358190	10.360344
1333.617348	140.225198	3.745892	0.168341	23.323475	0.358186	10.368148
1333.637350	140.225198	3.742911	0.168343	23.304917	0.358191	10.359898
1333.657352	140.225198	3.742687	0.168344	23.303523	0.358191	10.359279
1333.677354	140.225198	3.741406	0.168345	23.295548	0.358193	10.355734
1333.697356	140.225198	3.750875	0.168337	23.354501	0.358177	10.381940
1333.717358	140.225198	3.738775	0.168347	23.279161	0.358198	10.348449
1333.737360	140.225198	3.743921	0.168343	23.311202	0.358189	10.362693
1333.757362	140.225198	3.747157	0.168340	23.331351	0.358184	10.371650
1333.777364	140.225198	3.746239	0.168341	23.325635	0.358185	10.369109
1333.797366	140.225198	3.748657	0.168339	23.340692	0.358181	10.375802
1333.817369	140.225198	3.747292	0.168340	23.332195	0.358183	10.372024
1333.837370	140.225198	3.745466	0.168341	23.320822	0.358186	10.366969
1333.857372	140.225198	3.748944	0.168338	23.342480	0.358181	10.376597
1333.877374	140.225198	3.744856	0.168342	23.317025	0.358187	10.365281
1333.897376	140.225198	3.744081	0.168342	23.312202	0.358189	10.363137
1333.917378	140.225198	3.748794	0.168339	23.341544	0.358181	10.376180
1333.937380	140.225198	3.747289	0.168340	23.332178	0.358183	10.372017
1333.957382	140.225198	3.741560	0.168345	23.296501	0.358193	10.356157
1333.977384	140.225198	3.744623	0.168342	23.315577	0.358188	10.364637
1333.997386	140.225198	3.740481	0.168345	23.289783	0.358195	10.353171
1334.017388	140.225198	3.744394	0.168342	23.314151	0.358188	10.364003
1334.037390	140.225198	3.743444	0.168343	23.308232	0.358190	10.361372
1334.057392	140.225198	3.745214	0.168342	23.319256	0.358187	10.366273
1334.077394	140.225198	3.742110	0.168344	23.299929	0.358192	10.357681
1334.097396	140.225198	3.746299	0.168341	23.326013	0.358185	10.369276
1334.117398	140.225198	3.751631	0.168336	23.359210	0.358176	10.384034
1334.137400	140.225198	3.747000	0.168340	23.330374	0.358184	10.371215
1334.157403	140.225198	3.746401	0.168341	23.326648	0.358185	10.369559
1334.177404	140.225198	3.752438	0.168336	23.364236	0.358175	10.386268
1334.197406	140.225198	3.760377	0.168329	23.413664	0.358162	10.408241
1334.217408	140.225198	3.756336	0.168332	23.388508	0.358168	10.397058
1334.237410	140.225198	3.752069	0.168336	23.361939	0.358175	10.385247
1334.257412	140.225198	3.752007	0.168336	23.361553	0.358176	10.385075
1334.277414	140.225198	3.757879	0.168331	23.398114	0.358166	10.401328
1334.297416	140.225198	3.758624	0.168331	23.402752	0.358164	10.403390
1334.317418	140.225198	3.754013	0.168334	23.374040	0.358172	10.390626
1334.337420	140.225198	3.761083	0.168329	23.418061	0.358160	10.410195
1334.357422	140.225198	3.761730	0.168328	23.422093	0.358159	10.411988
1334.377424	140.225198	3.756221	0.168333	23.387791	0.358168	10.396739
1334.397426	140.225198	3.753853	0.168334	23.373048	0.358172	10.390186
1334.417428	140.225198	3.747081	0.168340	23.330881	0.358184	10.371440
1334.437430	140.225198	3.751372	0.168337	23.357597	0.358177	10.383317
1334.457432	140.225198	3.752691	0.168335	23.365813	0.358174	10.386969
1334.477434	140.225198	3.746591	0.168340	23.327828	0.358185	10.370083
1334.497437	140.225198	3.747478	0.168340	23.333350	0.358183	10.372538
1334.517438	140.225198	3.748624	0.168339	23.340490	0.358181	10.375712
1334.537440	140.225198	3.749735	0.168338	23.347405	0.358179	10.378786
1334.557442	140.225198	3.750047	0.168338	23.349349	0.358179	10.379650
1334.577444	140.225198	3.740727	0.168345	23.291316	0.358194	10.353852
1334.597446	140.225198	3.751405	0.168336	23.357803	0.358177	10.383408
1334.617448	140.225198	3.747340	0.168340	23.332493	0.358183	10.372157
1334.637450	140.225198	3.746617	0.168340	23.327990	0.358184	10.370155
1334.657452	140.225198	3.742820	0.168344	23.304350	0.358191	10.359646
1334.677454	140.225198	3.741934	0.168344	23.298834	0.358192	10.357194
1334.697456	140.225198	3.746579	0.168340	23.327754	0.358185	10.370050
1334.717458	140.225198	3.743324	0.168343	23.307490	0.358190	10.361042
1334.737460	140.225198	3.741428	0.168345	23.295683	0.358193	10.355793
1334.757463	140.225198	3.746106	0.168341	23.324811	0.358185	10.368742
1334.777464	140.225198	3.744397	0.168342	23.314170	0.358188	10.364012
1334.797466	140.225198	3.749477	0.168338	23.345798	0.358180	10.378072
1334.817468	140.225198	3.753533	0.168335	23.371050	0.358173	10.389297
1334.837471	140.225198	3.749459	0.168338	23.345688	0.358180	10.378023
1334.857472	140.225198	3.749299	0.168338	23.344689	0.358180	10.377579
1334.877474	140.225198	3.747391	0.168340	23.332811	0.358183	10.372298
1334.897476	140.225198	3.753406	0.168335	23.370264	0.358173	10.388948
1334.917478	140.225198	3.750337	0.168337	23.351153	0.358178	10.380452
1334.937480	140.225198	3.753076	0.168335	23.368206	0.358174	10.388033
1334.957482	140.225198	3.755308	0.168333	23.382105	0.358170	10.394211
1334.977484	140.225198	3.750751	0.168337	23.353732	0.358178	10.381598
1334.997486	140.225198	3.748141	0.168339	23.337481	0.358182	10.374374
1335.017488	140.225198	3.749974	0.168338	23.348892	0.358179	10.379447
1335.037490	140.225117	3.739870	0.168346	23.285980	0.358196	10.351480
1335.057492	140.225198	3.747600	0.168340	23.334111	0.358183	10.372876
1335.077494	140.225198	3.749392	0.168338	23.345267	0.358180	10.377836
1335.097497	140.225198	3.750123	0.168338	23.349822	0.358179	10.379861
1335.117498	140.225198	3.747742	0.168339	23.334995	0.358183	10.373269
1335.137500	140.225198	3.747554	0.168340	23.333826	0.358183	10.372750
1335.157502	140.225198	3.748458	0.168339	23.339452	0.358181	10.375251
1335.177504	140.225198	3.749895	0.168338	23.348399	0.358179	10.379228
1335.197506	140.225198	3.752952	0.168335	23.367434	0.358174	10.387689
1335.217508	140.225198	3.753267	0.168335	23.369399	0.358173	10.388563
1335.237510	140.225198	3.748698	0.168339	23.340950	0.358181	10.375916
1335.257512	140.225198	3.758544	0.168331	23.402254	0.358165	10.403168
1335.277514	140.225198	3.754221	0.168334	23.375334	0.358172	10.391202
1335.297516	140.225198	3.751586	0.168336	23.358930	0.358176	10.383910
1335.317518	140.225198	3.758934	0.168330	23.404679	0.358164	10.404247
1335.337520	140.225198	3.754561	0.168334	23.377456	0.358171	10.392145
1335.357522	140.225198	3.756118	0.168333	23.387150	0.358169	10.396454
1335.377524	140.225198	3.752315	0.168336	23.363469	0.358175	10.385927
1335.397526	140.225198	3.757536	0.168331	23.395976	0.358166	10.400378
1335.417528	140.225198	3.761364	0.168328	23.419813	0.358160	10.410974
1335.437531	140.225198	3.753069	0.168335	23.368162	0.358174	10.388013
1335.457532	140.225198	3.751329	0.168337	23.357329	0.358177	10.383198
1335.477534	140.225198	3.751900	0.168336	23.360888	0.358176	10.384780
1335.497536	140.225198	3.749531	0.168338	23.346132	0.358180	10.378220
1335.517538	140.225198	3.748357	0.168339	23.338825	0.358182	10.374972
1335.537540	140.225117	3.746465	0.168340	23.327042	0.358185	10.369734
1335.557542	140.225198	3.754884	0.168334	23.379466	0.358171	10.393038
1335.577544	140.225198	3.752036	0.168336	23.361731	0.358175	10.385154
1335.597546	140.225198	3.748801	0.168339	23.341587	0.358181	10.376200
1335.617548	140.225198	3.753388	0.168335	23.370149	0.358173	10.388897
1335.637550	140.225198	3.750402	0.168337	23.351561	0.358178	10.380633
1335.657552	140.225198	3.749231	0.168338	23.344268	0.358180	10.377391
1335.677554	140.225117	3.752447	0.168336	23.364294	0.358175	10.386294
1335.697556	140.225198	3.751205	0.168337	23.356557	0.358177	10.382854
1335.717558	140.225198	3.748436	0.168339	23.339318	0.358181	10.375191
1335.737560	140.225198	3.754033	0.168334	23.374168	0.358172	10.390683
1335.757562	140.225198	3.751280	0.168337	23.357022	0.358177	10.383061
1335.777565	140.225198	3.751588	0.168336	23.358941	0.358176	10.383914
1335.797566	140.225198	3.755246	0.168333	23.381719	0.358170	10.394040
1335.817568	140.225198	3.755730	0.168333	23.384730	0.358169	10.395378
1335.837570	140.225198	3.759205	0.168330	23.406368	0.358164	10.404997
1335.857572	140.225198	3.754683	0.168334	23.378214	0.358171	10.392482
1335.877574	140.225198	3.756642	0.168332	23.390413	0.358168	10.397905
1335.897576	140.225198	3.760743	0.168329	23.415945	0.358161	10.409254
1335.917578	140.225198	3.749251	0.168338	23.344391	0.358180	10.377446
1335.937580	140.225117	3.746733	0.168340	23.328715	0.358184	10.370478
1335.957582	140.225117	3.748331	0.168339	23.338666	0.358181	10.374901
1335.977584	140.225198	3.754537	0.168334	23.377306	0.358171	10.392078
1335.997586	140.225198	3.750432	0.168337	23.351744	0.358178	10.380715
1336.017588	140.225198	3.753300	0.168335	23.369605	0.358173	10.388655
1336.037591	140.225198	3.753629	0.168335	23.371652	0.358173	10.389565
1336.057592	140.225198	3.753507	0.168335	23.370894	0.358173	10.389228
1336.077594	140.225198	3.745747	0.168341	23.322572	0.358186	10.367747
1336.097596	140.225198	3.755516	0.168333	23.383400	0.358170	10.394787
1336.117599	140.225117	3.746896	0.168340	23.329731	0.358184	10.370929
1336.137600	140.225198	3.746471	0.168341	23.327083	0.358185	10.369752
1336.157602	140.225198	3.742961	0.168343	23.305226	0.358191	10.360036
1336.177604	140.225198	3.746061	0.168341	23.324526	0.358185	10.368616
1336.197606	140.225198	3.747371	0.168340	23.332687	0.358183	10.372243
1336.217608	140.225198	3.748461	0.168339	23.339471	0.358181	10.375259
1336.237610	140.225198	3.754027	0.168334	23.374127	0.358172	10.390665
1336.257612	140.225198	3.745842	0.168341	23.323169	0.358186	10.368012
1336.277614	140.225198	3.745155	0.168342	23.318887	0.358187	10.366109
1336.297616	140.225198	3.752250	0.168336	23.363064	0.358175	10.385747
1336.317618	140.225198	3.748455	0.168339	23.339436	0.358181	10.375243
1336.337620	140.225198	3.752213	0.168336	23.362837	0.358175	10.385646
1336.357622	140.225198	3.751374	0.168336	23.357611	0.358177	10.383323
1336.377625	140.225198	3.751034	0.168337	23.355492	0.358177	10.382381
1336.397626	140.225117	3.754537	0.168334	23.377303	0.358171	10.392077
1336.417628	140.225198	3.755951	0.168333	23.386107	0.358169	10.395991
1336.437630	140.225198	3.742206	0.168344	23.300528	0.358192	10.357948
1336.457632	140.225198	3.750397	0.168337	23.351528	0.358178	10.380619
1336.477634	140.225198	3.747680	0.168340	23.334612	0.358183	10.373099
1336.497636	140.225198	3.751177	0.168337	23.356384	0.358177	10.382778
1336.517638	140.225198	3.746935	0.168340	23.329969	0.358184	10.371035
1336.537640	140.225198	3.748459	0.168339	23.339463	0.358181	10.375256
1336.557642	140.225198	3.750297	0.168337	23.350904	0.358178	10.380341
1336.577644	140.225117	3.750762	0.168337	23.353797	0.358177	10.381628
1336.597646	140.225198	3.756790	0.168332	23.391331	0.358168	10.398313
1336.617648	140.225198	3.753916	0.168334	23.373437	0.358172	10.390358
1336.637650	140.225198	3.752093	0.168336	23.362087	0.358175	10.385313
1336.657652	140.225198	3.753441	0.168335	23.370478	0.358173	10.389043
1336.677654	140.225198	3.755395	0.168333	23.382644	0.358170	10.394451
1336.697656	140.225198	3.757539	0.168331	23.395995	0.358166	10.400386
1336.717659	140.225117	3.755490	0.168333	23.383235	0.358170	10.394714
1336.737660	140.225198	3.747092	0.168340	23.330949	0.358184	10.371471
1336.757662	140.225198	3.753789	0.168335	23.372649	0.358173	10.390008
1336.777664	140.225198	3.751885	0.168336	23.360792	0.358176	10.384737
1336.797666	140.225198	3.747872	0.168339	23.335806	0.358182	10.373630
1336.817668	140.225198	3.754203	0.168334	23.375225	0.358172	10.391153
1336.837670	140.225198	3.751367	0.168337	23.357567	0.358177	10.383303
1336.857672	140.225198	3.750060	0.168338	23.349431	0.358179	10.379687
1336.877674	140.225198	3.746805	0.168340	23.329164	0.358184	10.370677
1336.897676	140.225198	3.746581	0.168340	23.327768	0.358185	10.370057
1336.917678	140.225198	3.750596	0.168337	23.352768	0.358178	10.381170
1336.937680	140.225198	3.749756	0.168338	23.347536	0.358179	10.378844
1336.957682	140.225198	3.752726	0.168335	23.366026	0.358174	10.387064
1336.977684	140.225198	3.747181	0.168340	23.331502	0.358184	10.371717
1336.997686	140.225198	3.750465	0.168337	23.351952	0.358178	10.380807
1337.017688	140.225198	3.752224	0.168336	23.362906	0.358175	10.385677
1337.037690	140.225198	3.746786	0.168340	23.329041	0.358184	10.370622
1337.057693	140.225198	3.747307	0.168340	23.332288	0.358183	10.372066
1337.077694	140.225198	3.757760	0.168331	23.397372	0.358166	10.400998
1337.097696	140.225198	3.756184	0.168333	23.387558	0.358169	10.396636
1337.117698	140.225198	3.752933	0.168335	23.367319	0.358174	10.387638
1337.137700	140.225198	3.750349	0.168337	23.351229	0.358178	10.380486
1337.157702	140.225198	3.747042	0.168340	23.330640	0.358184	10.371333
1337.177704	140.225198	3.752527	0.168336	23.364786	0.358175	10.386513
1337.197706	140.225117	3.745233	0.168341	23.319377	0.358187	10.366326
1337.217708	140.225198	3.750626	0.168337	23.352951	0.358178	10.381252
1337.237710	140.225198	3.756550	0.168332	23.389838	0.358168	10.397649
1337.257712	140.225198	3.758570	0.168331	23.402413	0.358165	10.403239
1337.277714	140.225198	3.756005	0.168333	23.386447	0.358169	10.396141
1337.297716	140.225198	3.756351	0.168332	23.388601	0.358168	10.397099
1337.317719	140.225198	3.751895	0.168336	23.360855	0.358176	10.384765
1337.337720	140.225198	3.751621	0.168336	23.359147	0.358176	10.384006
1337.357722	140.225198	3.749117	0.168338	23.343556	0.358180	10.377075
1337.377724	140.225198	3.754333	0.168334	23.376035	0.358172	10.391513
1337.397726	140.225198	3.752355	0.168336	23.363716	0.358175	10.386037
1337.417728	140.225198	3.755386	0.168333	23.382592	0.358170	10.394428
1337.437730	140.225198	3.751025	0.168337	23.355440	0.358177	10.382358
1337.457732	140.225198	3.750404	0.168337	23.351569	0.358178	10.380637
1337.477734	140.225198	3.747974	0.168339	23.336438	0.358182	10.373911
1337.497736	140.225198	3.746364	0.168341	23.326415	0.358185	10.369455
1337.517738	140.225198	3.743684	0.168343	23.309732	0.358189	10.362039
1337.537740	140.225198	3.744190	0.168342	23.312878	0.358189	10.363437
1337.557742	140.225198	3.749161	0.168338	23.343832	0.358180	10.377198
1337.577744	140.225198	3.740431	0.168345	23.289474	0.358195	10.353033
1337.597746	140.225198	3.743159	0.168343	23.306461	0.358190	10.360585
1337.617748	140.225198	3.731267	0.168353	23.232413	0.358210	10.327668
1337.637750	140.225198	3.738911	0.168347	23.280012	0.358197	10.348827
1337.657753	140.225198	3.736317	0.168349	23.263857	0.358202	10.341646
1337.677754	140.225117	3.737323	0.168348	23.270121	0.358200	10.344430
1337.697756	140.225198	3.735435	0.168350	23.258366	0.358203	10.339205
1337.717758	140.225198	3.735175	0.168350	23.256751	0.358204	10.338487
1337.737760	140.225198	3.737712	0.168348	23.272544	0.358199	10.345508
1337.757762	140.225198	3.736650	0.168349	23.265930	0.358201	10.342567
1337.777764	140.225198	3.730508	0.168354	23.227688	0.358211	10.325567
1337.797766	140.225198	3.728327	0.168355	23.214112	0.358215	10.319532
1337.817768	140.225198	3.725581	0.168358	23.197010	0.358220	10.311930
1337.837770	140.225117	3.731338	0.168353	23.232859	0.358210	10.327866
1337.857772	140.225198	3.732162	0.168352	23.237987	0.358209	10.330146
1337.877774	140.225198	3.733705	0.168351	23.247593	0.358206	10.334416
1337.897776	140.225198	3.728107	0.168356	23.212740	0.358215	10.318922
1337.917778	140.225117	3.731789	0.168352	23.235665	0.358209	10.329114
1337.937780	140.225198	3.736157	0.168349	23.262861	0.358202	10.341203
1337.957782	140.225198	3.731721	0.168353	23.235241	0.358209	10.328925
1337.977784	140.225198	3.736436	0.168349	23.264602	0.358201	10.341977
1337.997787	140.225198	3.735779	0.168349	23.260507	0.358203	10.340156
1338.017788	140.225198	3.739863	0.168346	23.285937	0.358196	10.351461
1338.037790	140.225198	3.729764	0.168354	23.223058	0.358213	10.323509
1338.057792	140.225198	3.736058	0.168349	23.262248	0.358202	10.340930
1338.077794	140.225198	3.736563	0.168349	23.265391	0.358201	10.342328
1338.097796	140.225198	3.727857	0.168356	23.211185	0.358216	10.318231
1338.117798	140.225198	3.737047	0.168348	23.268405	0.358200	10.343667
1338.137800	140.225198	3.738362	0.168347	23.276590	0.358198	10.347306
1338.157802	140.225198	3.730155	0.168354	23.225495	0.358212	10.324592
1338.177804	140.225198	3.727628	0.168356	23.209759	0.358216	10.317597
1338.197806	140.225198	3.733027	0.168352	23.243377	0.358207	10.332542
1338.217808	140.225198	3.729459	0.168354	23.221158	0.358213	10.322665
1338.237810	140.225198	3.729199	0.168355	23.219538	0.358214	10.321944
1338.257812	140.225117	3.734589	0.168350	23.253098	0.358204	10.336863
1338.277814	140.225198	3.730014	0.168354	23.224616	0.358212	10.324202
1338.297816	140.225198	3.730295	0.168354	23.226365	0.358212	10.324979
1338.317818	140.225198	3.731416	0.168353	23.233346	0.358210	10.328083
1338.337821	140.225198	3.730698	0.168353	23.228876	0.358211	10.326095
1338.357822	140.225198	3.732276	0.168352	23.238696	0.358208	10.330461
1338.377824	140.225198	3.743542	0.168343	23.308842	0.358190	10.361644
1338.397826	140.225198	3.731720	0.168353	23.235238	0.358209	10.328924
1338.417828	140.225198	3.730007	0.168354	23.224569	0.358212	10.324181
1338.437830	140.225198	3.732885	0.168352	23.242490	0.358207	10.332147
1338.457832	140.225198	3.740054	0.168346	23.287130	0.358195	10.351992
1338.477834	140.225198	3.738698	0.168347	23.278687	0.358198	10.348238
1338.497836	140.225198	3.734541	0.168350	23.252800	0.358205	10.336731
1338.517838	140.225198	3.730137	0.168354	23.225377	0.358212	10.324540
1338.537840	140.225198	3.739059	0.168347	23.280935	0.358197	10.349238
1338.557842	140.225198	3.730376	0.168354	23.226866	0.358212	10.325202
1338.577844	140.225198	3.733534	0.168351	23.246534	0.358206	10.333945
1338.597847	140.225198	3.739102	0.168347	23.281200	0.358197	10.349356
1338.617848	140.225198	3.735691	0.168349	23.259959	0.358203	10.339913
1338.637850	140.225198	3.740718	0.168345	23.291261	0.358194	10.353828
1338.657852	140.225198	3.737780	0.168348	23.272968	0.358199	10.345696
1338.677854	140.225198	3.738511	0.168347	23.277518	0.358198	10.347719
1338.697856	140.225198	3.737029	0.168348	23.268292	0.358200	10.343618
1338.717858	140.225198	3.727589	0.168356	23.209515	0.358216	10.317489
1338.737860	140.225198	3.733167	0.168351	23.244245	0.358207	10.332928
1338.757862	140.225198	3.738544	0.168347	23.277726	0.358198	10.347811
1338.777864	140.225198	3.726708	0.168357	23.204029	0.358218	10.315050
1338.797866	140.225198	3.736433	0.168349	23.264583	0.358201	10.341969
1338.817868	140.225198	3.736732	0.168348	23.266445	0.358201	10.342796
1338.837870	140.225198	3.729212	0.168355	23.219620	0.358213	10.321981
1338.857872	140.225198	3.726974	0.168356	23.205688	0.358217	10.315788
1338.877874	140.225198	3.729987	0.168354	23.224449	0.358212	10.324128
1338.897876	140.225198	3.735531	0.168349	23.258963	0.358203	10.339470
1338.917878	140.225198	3.734598	0.168350	23.253159	0.358205	10.336890
1338.937881	140.225198	3.728461	0.168355	23.214947	0.358215	10.319903
1338.957882	140.225198	3.735110	0.168350	23.256345	0.358204	10.338307
1338.977884	140.225198	3.726674	0.168357	23.203815	0.358218	10.314955
1338.997886	140.225198	3.718920	0.168363	23.155537	0.358231	10.293494
1339.017888	140.225198	3.734189	0.168351	23.250607	0.358205	10.335756
1339.037890	140.225198	3.734278	0.168351	23.251163	0.358205	10.336003
1339.057892	140.225198	3.728841	0.168355	23.217312	0.358214	10.320955
1339.077894	140.225117	3.734067	0.168351	23.249849	0.358205	10.335419
1339.097896	140.225198	3.735870	0.168349	23.261076	0.358202	10.340410
1339.117898	140.225198	3.740557	0.168345	23.290262	0.358195	10.353384
1339.137900	140.225198	3.731892	0.168352	23.236308	0.358209	10.329400
1339.157902	140.225198	3.733935	0.168351	23.249025	0.358206	10.335052
1339.177904	140.225198	3.735749	0.168349	23.260320	0.358203	10.340074
1339.197906	140.225198	3.737055	0.168348	23.268451	0.358200	10.343688
1339.217908	140.225198	3.746853	0.168340	23.329462	0.358184	10.370810
1339.237910	140.225198	3.742351	0.168344	23.301432	0.358192	10.358349
1339.257912	140.225198	3.738175	0.168347	23.275427	0.358199	10.346789
1339.277915	140.225198	3.731795	0.168353	23.235701	0.358209	10.329129
1339.297916	140.225198	3.739108	0.168347	23.281236	0.358197	10.349371
1339.317918	140.225198	3.735639	0.168349	23.259639	0.358203	10.339771
1339.337920	140.225198	3.741920	0.168344	23.298743	0.358192	10.357154
1339.357922	140.225198	3.741377	0.168345	23.295368	0.358193	10.355654
1339.377924	140.225198	3.730310	0.168354	23.226456	0.358212	10.325020
1339.397926	140.225198	3.738337	0.168347	23.276437	0.358198	10.347238
1339.417928	140.225198	3.732605	0.168352	23.240746	0.358208	10.331372
1339.437930	140.225198	3.730786	0.168353	23.229421	0.358211	10.326338
1339.457932	140.225198	3.728573	0.168355	23.215645	0.358215	10.320214
1339.477934	140.225198	3.733135	0.168351	23.244045	0.358207	10.332839
1339.497936	140.225198	3.725129	0.168358	23.194201	0.358220	10.310681
1339.517938	140.225198	3.727989	0.168356	23.212004	0.358216	10.318595
1339.537941	140.225117	3.729037	0.168355	23.218530	0.358214	10.321496
1339.557942	140.225198	3.734256	0.168351	23.251026	0.358205	10.335942
1339.577944	140.225198	3.729622	0.168354	23.222171	0.358213	10.323115
1339.597946	140.225198	3.736404	0.168349	23.264399	0.358202	10.341887
1339.617949	140.225198	3.733778	0.168351	23.248053	0.358206	10.334620
1339.637950	140.225198	3.737126	0.168348	23.268897	0.358200	10.343887
1339.657952	140.225198	3.736413	0.168349	23.264457	0.358201	10.341913
1339.677954	140.225117	3.737528	0.168348	23.271400	0.358199	10.344999
1339.697956	140.225198	3.736585	0.168349	23.265527	0.358201	10.342388
1339.717958	140.225198	3.731863	0.168352	23.236125	0.358209	10.329318
1339.737960	140.225198	3.735928	0.168349	23.261437	0.358202	10.340570
1339.757962	140.225198	3.735457	0.168350	23.258505	0.358203	10.339267
1339.777964	140.225198	3.732888	0.168352	23.242509	0.358207	10.332156
1339.797966	140.225198	3.732519	0.168352	23.240210	0.358208	10.331134
1339.817968	140.225198	3.735411	0.168350	23.258215	0.358203	10.339138
1339.837970	140.225198	3.735320	0.168350	23.257654	0.358203	10.338888
1339.857972	140.225198	3.731627	0.168353	23.234658	0.358209	10.328666
1339.877975	140.225198	3.734409	0.168350	23.251979	0.358205	10.336366
1339.897976	140.225198	3.733122	0.168351	23.243966	0.358207	10.332803
1339.917978	140.225198	3.728955	0.168355	23.218018	0.358214	10.321269
1339.937980	140.225198	3.733439	0.168351	23.245942	0.358206	10.333682
1339.957982	140.225198	3.732071	0.168352	23.237423	0.358209	10.329895
1339.977984	140.225198	3.729182	0.168355	23.219431	0.358214	10.321897
1339.997986	140.225198	3.731739	0.168353	23.235353	0.358209	10.328975
1340.017988	140.225198	3.726604	0.168357	23.203383	0.358218	10.314763
1340.037990	140.225198	3.729268	0.168355	23.219967	0.358213	10.322135
1340.057992	140.225198	3.732327	0.168352	23.239016	0.358208	10.330603
1340.077994	140.225198	3.732261	0.168352	23.238603	0.358208	10.330419
1340.097996	140.225198	3.733652	0.168351	23.247265	0.358206	10.334270
1340.117998	140.225198	3.732434	0.168352	23.239684	0.358208	10.330900
1340.138000	140.225198	3.730394	0.168354	23.226979	0.358212	10.325252
1340.158002	140.225198	3.730537	0.168354	23.227871	0.358211	10.325649
1340.178004	140.225198	3.725082	0.168358	23.193905	0.358220	10.310550
1340.198006	140.225198	3.733439	0.168351	23.245937	0.358206	10.333680
1340.218009	140.225198	3.734212	0.168351	23.250750	0.358205	10.335819
1340.238010	140.225198	3.738740	0.168347	23.278945	0.358198	10.348353
1340.258012	140.225198	3.730941	0.168353	23.230384	0.358211	10.326766
1340.278014	140.225198	3.732947	0.168352	23.242873	0.358207	10.332318
1340.298016	140.225198	3.733016	0.168352	23.243309	0.358207	10.332511
1340.318018	140.225198	3.730643	0.168353	23.228528	0.358211	10.325941
1340.338020	140.225198	3.727666	0.168356	23.209997	0.358216	10.317703
1340.358022	140.225198	3.721789	0.168361	23.173403	0.358226	10.301436
1340.378024	140.225198	3.718674	0.168363	23.154009	0.358231	10.292814
1340.398026	140.225198	3.725956	0.168357	23.199345	0.358219	10.312968
1340.418028	140.225198	3.725872	0.168357	23.198825	0.358219	10.312737
1340.438030	140.225198	3.722582	0.168360	23.178339	0.358225	10.303630
1340.458032	140.225198	3.728282	0.168355	23.213832	0.358215	10.319408
1340.478034	140.225198	3.729585	0.168354	23.221941	0.358213	10.323013
1340.498036	140.225198	3.721499	0.168361	23.171593	0.358226	10.300631
1340.518038	140.225198	3.721641	0.168361	23.172478	0.358226	10.301024
1340.538040	140.225198	3.717222	0.168364	23.144967	0.358233	10.288795
1340.558043	140.225117	3.724866	0.168358	23.192561	0.358221	10.309952
1340.578044	140.225198	3.719647	0.168362	23.160068	0.358229	10.295508
1340.598046	140.225198	3.728279	0.168355	23.213813	0.358215	10.319400
1340.618048	140.225198	3.731174	0.168353	23.231838	0.358210	10.327412
1340.638050	140.225198	3.737190	0.168348	23.269297	0.358200	10.344064
1340.658052	140.225198	3.736001	0.168349	23.261892	0.358202	10.340772
1340.678054	140.225198	3.726746	0.168357	23.204264	0.358218	10.315155
1340.698056	140.225198	3.726406	0.168357	23.202151	0.358218	10.314215
1340.718058	140.225198	3.731835	0.168353	23.235955	0.358209	10.329243
1340.738060	140.225198	3.730778	0.168353	23.229371	0.358211	10.326316
1340.758062	140.225198	3.732531	0.168352	23.240289	0.358208	10.331169
1340.778064	140.225198	3.731067	0.168353	23.231173	0.358210	10.327116
1340.798066	140.225198	3.731900	0.168352	23.236358	0.358209	10.329421
1340.818069	140.225198	3.732280	0.168352	23.238723	0.358208	10.330473
1340.838070	140.225117	3.729070	0.168355	23.218738	0.358214	10.321589
1340.858072	140.225198	3.727896	0.168356	23.211429	0.358216	10.318340
1340.878074	140.225198	3.728881	0.168355	23.217558	0.358214	10.321064
1340.898076	140.225198	3.730729	0.168353	23.229065	0.358211	10.326179
1340.918078	140.225198	3.726583	0.168357	23.203249	0.358218	10.314703
1340.938080	140.225198	3.722218	0.168360	23.176072	0.358225	10.302622
1340.958082	140.225198	3.723850	0.168359	23.186237	0.358222	10.307141
1340.978084	140.225198	3.714734	0.168367	23.129477	0.358238	10.281909
1340.998086	140.225198	3.710829	0.168370	23.105162	0.358244	10.271100
1341.018088	140.225198	3.709755	0.168371	23.098476	0.358246	10.268128
1341.038090	140.225198	3.711080	0.168370	23.106722	0.358244	10.271793
1341.058092	140.225198	3.713105	0.168368	23.119332	0.358240	10.277399
1341.078094	140.225198	3.703908	0.168375	23.062068	0.358256	10.251943
1341.098096	140.225198	3.710758	0.168370	23.104721	0.358244	10.270904
1341.118098	140.225198	3.710221	0.168370	23.101373	0.358245	10.269416
1341.138100	140.225198	3.703721	0.168376	23.060902	0.358256	10.251425
1341.158103	140.225198	3.706120	0.168374	23.075839	0.358252	10.258065
1341.178104	140.225198	3.706294	0.168373	23.076925	0.358252	10.258548
1341.198106	140.225198	3.708246	0.168372	23.089078	0.358248	10.263950
1341.218108	140.225198	3.710601	0.168370	23.103741	0.358245	10.270468
1341.238110	140.225198	3.714464	0.168367	23.127794	0.358238	10.281161
1341.258112	140.225198	3.710310	0.168370	23.101931	0.358245	10.269664
1341.278114	140.225198	3.710283	0.168370	23.101759	0.358245	10.269587
1341.298116	140.225198	3.709845	0.168371	23.099032	0.358246	10.268375
1341.318118	140.225198	3.716084	0.168365	23.137882	0.358235	10.285645
1341.338120	140.225198	3.707846	0.168372	23.086584	0.358249	10.262841
1341.358122	140.225198	3.714077	0.168367	23.125385	0.358239	10.280090
1341.378124	140.225198	3.709985	0.168370	23.099905	0.358246	10.268763
1341.398126	140.225198	3.707033	0.168373	23.081522	0.358250	10.260591
1341.418128	140.225198	3.714840	0.168366	23.130134	0.358237	10.282201
1341.438130	140.225198	3.712926	0.168368	23.118220	0.358241	10.276905
1341.458132	140.225198	3.711626	0.168369	23.110125	0.358243	10.273306
1341.478134	140.225198	3.715966	0.168366	23.137143	0.358236	10.285317
1341.498137	140.225198	3.719353	0.168363	23.158236	0.358230	10.294694
1341.518138	140.225198	3.714284	0.168367	23.126674	0.358238	10.280663
1341.538140	140.225198	3.717102	0.168365	23.144220	0.358234	10.288463
1341.558142	140.225198	3.706118	0.168374	23.075825	0.358252	10.258059
1341.578144	140.225198	3.711675	0.168369	23.110429	0.358243	10.273441
1341.598146	140.225198	3.712496	0.168368	23.115540	0.358241	10.275713
1341.618148	140.225198	3.718933	0.168363	23.155616	0.358231	10.293529
1341.638150	140.225198	3.719702	0.168362	23.160407	0.358229	10.295659
1341.658152	140.225198	3.716469	0.168365	23.140275	0.358235	10.286709
1341.678154	140.225198	3.714563	0.168367	23.128412	0.358238	10.281436
1341.698156	140.225198	3.714520	0.168367	23.128141	0.358238	10.281315
1341.718158	140.225198	3.714991	0.168366	23.131076	0.358237	10.282620
1341.738160	140.225198	3.714486	0.168367	23.127931	0.358238	10.281221
1341.758162	140.225198	3.714229	0.168367	23.126332	0.358238	10.280511
1341.778164	140.225198	3.709424	0.168371	23.096412	0.358246	10.267210
1341.798166	140.225117	3.710198	0.168370	23.101230	0.358245	10.269352
1341.818168	140.225198	3.717803	0.168364	23.148583	0.358233	10.290402
1341.838171	140.225198	3.706848	0.168373	23.080375	0.358251	10.260081
1341.858172	140.225198	3.712590	0.168368	23.116123	0.358241	10.275973
1341.878174	140.225198	3.709216	0.168371	23.095117	0.358247	10.266635
1341.898176	140.225198	3.708914	0.168371	23.093236	0.358247	10.265799
1341.918178	140.225198	3.715405	0.168366	23.133655	0.358236	10.283766
1341.938180	140.225117	3.711765	0.168369	23.110990	0.358242	10.273691
1341.958182	140.225198	3.712454	0.168368	23.115280	0.358241	10.275598
1341.978184	140.225198	3.713569	0.168367	23.122223	0.358240	10.278684
1341.998186	140.225198	3.711522	0.168369	23.109473	0.358243	10.273017
1342.018188	140.225198	3.715056	0.168366	23.131479	0.358237	10.282799
1342.038190	140.225198	3.708388	0.168372	23.089962	0.358248	10.264343
1342.058192	140.225198	3.715649	0.168366	23.135174	0.358236	10.284442
1342.078194	140.225198	3.708473	0.168372	23.090493	0.358248	10.264579
1342.098197	140.225198	3.707819	0.168372	23.086417	0.358249	10.262767
1342.118198	140.225198	3.712983	0.168368	23.118573	0.358241	10.277062
1342.138200	140.225198	3.712144	0.168369	23.113347	0.358242	10.274739
1342.158202	140.225198	3.708587	0.168372	23.091200	0.358248	10.264893
1342.178204	140.225198	3.709060	0.168371	23.094148	0.358247	10.266204
1342.198206	140.225198	3.710422	0.168370	23.102629	0.358245	10.269974
1342.218208	140.225198	3.710892	0.168370	23.105553	0.358244	10.271274
1342.238210	140.225117	3.711618	0.168369	23.110073	0.358243	10.273283
1342.258212	140.225117	3.707174	0.168373	23.082401	0.358250	10.260982
1342.278214	140.225198	3.711180	0.168369	23.107346	0.358244	10.272071
1342.297216	140.225198	3.709579	0.168371	23.097378	0.358246	10.267640
1342.317218	140.225198	3.712644	0.168368	23.116460	0.358241	10.276122
1342.337220	140.225198	3.707509	0.168372	23.084487	0.358250	10.261909
1342.357222	140.225198	3.719483	0.168363	23.159047	0.358230	10.295054
1342.377224	140.225117	3.715197	0.168366	23.132360	0.358237	10.283191
1342.397226	140.225198	3.713527	0.168368	23.121957	0.358240	10.278566
1342.417228	140.225198	3.712781	0.168368	23.117317	0.358241	10.276503
1342.437230	140.225198	3.716799	0.168365	23.142331	0.358234	10.287623
1342.457232	140.225198	3.711533	0.168369	23.109542	0.358243	10.273047
1342.477234	140.225198	3.708506	0.168372	23.090696	0.358248	10.264669
1342.497236	140.225198	3.710205	0.168370	23.101274	0.358245	10.269372
1342.517238	140.225198	3.713663	0.168367	23.122808	0.358239	10.278945
1342.537240	140.225198	3.713954	0.168367	23.124618	0.358239	10.279749
1342.557242	140.225198	3.707685	0.168372	23.085587	0.358249	10.262398
1342.577244	140.225198	3.706556	0.168373	23.078554	0.358251	10.259272
1342.597246	140.225198	3.705008	0.168374	23.068915	0.358254	10.254987
1342.617248	140.225198	3.711215	0.168369	23.107565	0.358243	10.272168
1342.637250	140.225198	3.712581	0.168368	23.116071	0.358241	10.275950
1342.657252	140.225198	3.713919	0.168367	23.124399	0.358239	10.279652
1342.677254	140.225198	3.716603	0.168365	23.141110	0.358235	10.287080
1342.697256	140.225198	3.707416	0.168373	23.083909	0.358250	10.261652
1342.717258	140.225198	3.706503	0.168373	23.078226	0.358251	10.259126
1342.737260	140.225117	3.708292	0.168372	23.089363	0.358248	10.264077
1342.757262	140.225198	3.714155	0.168367	23.125869	0.358239	10.280305
1342.777264	140.225198	3.711622	0.168369	23.110095	0.358243	10.273293
1342.797266	140.225198	3.714259	0.168367	23.126515	0.358238	10.280592
1342.817268	140.225198	3.712156	0.168369	23.113421	0.358242	10.274771
1342.837270	140.225198	3.713485	0.168368	23.121697	0.358240	10.278450
1342.857272	140.225198	3.710534	0.168370	23.103325	0.358245	10.270283
1342.877274	140.225198	3.710437	0.168370	23.102720	0.358245	10.270014
1342.897276	140.225198	3.712568	0.168368	23.115989	0.358241	10.275913
1342.917278	140.225198	3.700855	0.168378	23.043055	0.358261	10.243491
1342.937280	140.225198	3.705622	0.168374	23.072740	0.358253	10.256687
1342.957282	140.225198	3.702533	0.168377	23.053508	0.358258	10.248138
1342.977284	140.225198	3.707754	0.168372	23.086012	0.358249	10.262587
1342.997286	140.225198	3.703797	0.168375	23.061378	0.358256	10.251637
1343.017288	140.225198	3.707160	0.168373	23.082316	0.358250	10.260944
1343.037290	140.225198	3.702386	0.168377	23.052590	0.358258	10.247730
1343.057292	140.225198	3.709640	0.168371	23.097759	0.358246	10.267809
1343.077294	140.225198	3.707481	0.168372	23.084314	0.358250	10.261832
1343.097296	140.225198	3.700701	0.168378	23.042100	0.358261	10.243067
1343.117298	140.225198	3.707564	0.168372	23.084829	0.358250	10.262061
1343.137300	140.225198	3.701510	0.168377	23.047137	0.358260	10.245306
1343.157302	140.225198	3.707227	0.168373	23.082735	0.358250	10.261130
1343.177304	140.225198	3.712651	0.168368	23.116504	0.358241	10.276142
1343.197306	140.225198	3.705158	0.168374	23.069851	0.358254	10.255403
1343.217308	140.225198	3.701216	0.168378	23.045303	0.358260	10.244490
1343.237310	140.225198	3.703562	0.168376	23.059914	0.358256	10.250985
1343.257312	140.225198	3.705352	0.168374	23.071059	0.358253	10.255940
1343.277314	140.225198	3.706177	0.168374	23.076194	0.358252	10.258223
1343.297316	140.225198	3.710042	0.168370	23.100258	0.358245	10.268920
1343.317318	140.225198	3.707064	0.168373	23.081716	0.358250	10.260678
1343.337320	140.225198	3.704746	0.168375	23.067286	0.358254	10.254263
1343.357322	140.225198	3.709713	0.168371	23.098213	0.358246	10.268011
1343.377324	140.225198	3.704426	0.168375	23.065290	0.358255	10.253376
1343.397326	140.225198	3.705782	0.168374	23.073733	0.358253	10.257129
1343.417328	140.225198	3.704476	0.168375	23.065605	0.358255	10.253516
1343.437330	140.225198	3.707583	0.168372	23.084952	0.358250	10.262116
1343.457332	140.225198	3.708544	0.168372	23.090931	0.358248	10.264774
1343.477334	140.225198	3.707001	0.168373	23.081325	0.358251	10.260504
1343.497336	140.225198	3.708877	0.168371	23.093004	0.358247	10.265695
1343.517338	140.225198	3.711967	0.168369	23.112244	0.358242	10.274248
1343.537340	140.225198	3.714905	0.168366	23.130537	0.358237	10.282380
1343.557342	140.225198	3.711025	0.168370	23.106380	0.358244	10.271641
1343.577344	140.225198	3.711402	0.168369	23.108729	0.358243	10.272686
1343.597346	140.225198	3.717832	0.168364	23.148761	0.358232	10.290482
1343.617348	140.225198	3.711551	0.168369	23.109657	0.358243	10.273098
1343.637350	140.225198	3.702304	0.168377	23.052079	0.358258	10.247502
1343.657352	140.225198	3.710439	0.168370	23.102730	0.358245	10.270019
1343.677354	140.225198	3.708615	0.168372	23.091377	0.358248	10.264972
1343.697356	140.225198	3.707510	0.168372	23.084498	0.358250	10.261914
1343.717358	140.225198	3.706872	0.168373	23.080520	0.358251	10.260146
1343.737360	140.225198	3.707888	0.168372	23.086849	0.358249	10.262959
1343.757362	140.225198	3.707296	0.168373	23.083165	0.358250	10.261321
1343.777364	140.225198	3.710101	0.168370	23.100628	0.358245	10.269084
1343.797366	140.225198	3.715817	0.168366	23.136217	0.358236	10.284905
1343.817368	140.225198	3.711017	0.168370	23.106328	0.358244	10.271618
1343.837370	140.225198	3.704656	0.168375	23.066728	0.358254	10.254015
1343.857372	140.225198	3.708879	0.168371	23.093020	0.358247	10.265702
1343.877374	140.225198	3.713626	0.168367	23.122576	0.358239	10.278841
1343.897376	140.225198	3.710871	0.168370	23.105422	0.358244	10.271215
1343.917378	140.225198	3.710029	0.168370	23.100176	0.358245	10.268884
1343.937380	140.225198	3.710665	0.168370	23.104140	0.358244	10.270646
1343.957382	140.225198	3.711267	0.168369	23.107888	0.358243	10.272312
1343.977384	140.225198	3.709905	0.168370	23.099410	0.358246	10.268543
1343.997386	140.225198	3.706397	0.168373	23.077563	0.358252	10.258831
1344.017388	140.225198	3.714314	0.168367	23.126857	0.358238	10.280744
1344.037390	140.225198	3.700833	0.168378	23.042921	0.358261	10.243432
1344.057392	140.225198	3.709995	0.168370	23.099965	0.358246	10.268790
1344.077394	140.225198	3.712708	0.168368	23.116862	0.358241	10.276301
1344.097396	140.225198	3.708141	0.168372	23.088426	0.358249	10.263660
1344.117398	140.225198	3.707315	0.168373	23.083279	0.358250	10.261372
1344.137400	140.225198	3.709095	0.168371	23.094361	0.358247	10.266299
1344.157402	140.225198	3.705456	0.168374	23.071707	0.358253	10.256228
1344.177404	140.225198	3.713433	0.168368	23.121374	0.358240	10.278307
1344.197406	140.225198	3.711928	0.168369	23.112006	0.358242	10.274142
1344.217408	140.225198	3.705681	0.168374	23.073106	0.358253	10.256850
1344.237410	140.225198	3.706558	0.168373	23.078568	0.358251	10.259278
1344.257412	140.225198	3.705740	0.168374	23.073473	0.358253	10.257013
1344.277414	140.225198	3.705532	0.168374	23.072181	0.358253	10.256439
1344.297416	140.225117	3.708531	0.168372	23.090855	0.358248	10.264740
1344.317418	140.225198	3.709907	0.168370	23.099421	0.358246	10.268548
1344.337420	140.225198	3.708990	0.168371	23.093710	0.358247	10.266009
1344.357422	140.225198	3.709927	0.168370	23.099544	0.358246	10.268603
1344.377424	140.225198	3.708462	0.168372	23.090425	0.358248	10.264549
1344.397426	140.225198	3.708726	0.168371	23.092067	0.358248	10.265279
1344.417428	140.225198	3.720361	0.168362	23.164508	0.358228	10.297482
1344.437430	140.225198	3.710890	0.168370	23.105542	0.358244	10.271269
1344.457432	140.225198	3.709309	0.168371	23.095697	0.358247	10.266893
1344.477434	140.225198	3.712250	0.168369	23.114007	0.358242	10.275032
1344.497436	140.225198	3.705490	0.168374	23.071918	0.358253	10.256322
1344.517438	140.225198	3.710530	0.168370	23.103300	0.358245	10.270272
1344.537440	140.225198	3.703255	0.168376	23.058000	0.358257	10.250135
1344.557442	140.225198	3.704400	0.168375	23.065129	0.358255	10.253304
1344.577444	140.225198	3.707277	0.168373	23.083041	0.358250	10.261267
1344.597446	140.225198	3.704233	0.168375	23.064089	0.358255	10.252841
1344.617448	140.225198	3.706869	0.168373	23.080506	0.358251	10.260140
1344.637450	140.225198	3.710407	0.168370	23.102533	0.358245	10.269932
1344.657452	140.225198	3.703829	0.168375	23.061575	0.358256	10.251724
1344.677454	140.225198	3.709952	0.168370	23.099697	0.358246	10.268671
1344.697456	140.225198	3.706851	0.168373	23.080391	0.358251	10.260089
1344.717458	140.225198	3.705670	0.168374	23.073035	0.358253	10.256818
1344.737460	140.225198	3.703573	0.168376	23.059982	0.358256	10.251016
1344.757462	140.225198	3.699291	0.168379	23.033320	0.358263	10.239164
1344.777464	140.225198	3.701730	0.168377	23.048509	0.358259	10.245916
1344.797466	140.225198	3.702078	0.168377	23.050674	0.358259	10.246878
1344.817468	140.225198	3.705410	0.168374	23.071420	0.358253	10.256100
1344.837470	140.225198	3.703253	0.168376	23.057992	0.358257	10.250131
1344.857472	140.225198	3.706445	0.168373	23.077864	0.358251	10.258965
1344.877474	140.225198	3.703140	0.168376	23.057286	0.358257	10.249817
1344.897476	140.225198	3.702019	0.168377	23.050307	0.358259	10.246715
1344.917478	140.225198	3.709034	0.168371	23.093986	0.358247	10.266132
1344.937480	140.225198	3.706526	0.168373	23.078371	0.358251	10.259190
1344.957482	140.225198	3.706362	0.168373	23.077347	0.358252	10.258735
1344.977484	140.225198	3.700385	0.168378	23.040134	0.358262	10.242193
1344.997486	140.225198	3.704736	0.168375	23.067220	0.358254	10.254234
1345.017488	140.225198	3.707771	0.168372	23.086118	0.358249	10.262634
1345.037490	140.225198	3.705666	0.168374	23.073011	0.358253	10.256808
1345.057492	140.225198	3.705538	0.168374	23.072217	0.358253	10.256455
1345.077494	140.225198	3.706793	0.168373	23.080030	0.358251	10.259928
1345.097496	140.225198	3.704559	0.168375	23.066120	0.358255	10.253744
1345.117498	140.225198	3.706293	0.168373	23.076917	0.358252	10.258544
1345.137500	140.225198	3.702279	0.168377	23.051922	0.358258	10.247433
1345.157502	140.225198	3.711239	0.168369	23.107713	0.358243	10.272234
1345.177504	140.225198	3.711254	0.168369	23.107809	0.358243	10.272277
1345.197506	140.225198	3.703158	0.168376	23.057395	0.358257	10.249866
1345.217508	140.225198	3.709170	0.168371	23.094832	0.358247	10.266508
1345.237510	140.225198	3.704339	0.168375	23.064754	0.358255	10.253137
1345.257512	140.225198	3.706029	0.168374	23.075272	0.358252	10.257813
1345.277514	140.225198	3.705478	0.168374	23.071844	0.358253	10.256289
1345.297516	140.225198	3.703697	0.168376	23.060751	0.358256	10.251358
1345.317518	140.225198	3.702205	0.168377	23.051465	0.358258	10.247230
1345.337520	140.225198	3.699918	0.168379	23.037224	0.358262	10.240899
1345.357522	140.225198	3.709282	0.168371	23.095525	0.358247	10.266816
1345.377524	140.225198	3.699292	0.168379	23.033326	0.358263	10.239166
1345.397526	140.225198	3.709238	0.168371	23.095251	0.358247	10.266694
1345.417528	140.225198	3.706495	0.168373	23.078177	0.358251	10.259104
1345.437530	140.225198	3.705699	0.168374	23.073219	0.358253	10.256900
1345.457532	140.225198	3.701044	0.168378	23.044238	0.358260	10.244017
1345.477534	140.225198	3.703494	0.168376	23.059489	0.358256	10.250797
1345.497536	140.225198	3.701550	0.168377	23.047383	0.358260	10.245415
1345.517538	140.225198	3.696675	0.168381	23.017034	0.358268	10.231924
1345.537540	140.225198	3.705952	0.168374	23.074793	0.358252	10.257600
1345.557542	140.225198	3.695184	0.168383	23.007748	0.358270	10.227796
1345.577544	140.225198	3.700050	0.168379	23.038048	0.358262	10.241265
1345.597546	140.225117	3.704099	0.168375	23.063256	0.358255	10.252471
1345.617548	140.225198	3.702373	0.168377	23.052508	0.358258	10.247694
1345.637550	140.225198	3.707510	0.168372	23.084498	0.358250	10.261914
1345.657552	140.225198	3.701385	0.168377	23.046357	0.358260	10.244959
1345.677554	140.225198	3.705245	0.168374	23.070393	0.358253	10.255644
1345.697556	140.225198	3.704206	0.168375	23.063922	0.358255	10.252767
1345.717558	140.225198	3.707347	0.168373	23.083479	0.358250	10.261461
1345.737560	140.225198	3.704830	0.168375	23.067809	0.358254	10.254495
1345.757562	140.225198	3.701004	0.168378	23.043983	0.358260	10.243904
1345.777564	140.225198	3.703309	0.168376	23.058340	0.358257	10.250286
1345.797566	140.225198	3.701517	0.168377	23.047181	0.358260	10.245325
1345.817568	140.225198	3.702429	0.168377	23.052856	0.358258	10.247848
1345.837570	140.225198	3.702113	0.168377	23.050893	0.358259	10.246976
1345.857572	140.225198	3.702133	0.168377	23.051016	0.358259	10.247030
1345.877574	140.225198	3.706738	0.168373	23.079690	0.358251	10.259777
1345.897576	140.225198	3.705706	0.168374	23.073265	0.358253	10.256921
1345.917578	140.225198	3.710844	0.168370	23.105255	0.358244	10.271141
1345.937580	140.225198	3.703799	0.168375	23.061387	0.358256	10.251640
1345.957582	140.225198	3.712565	0.168368	23.115967	0.358241	10.275903
1345.977584	140.225198	3.700630	0.168378	23.041656	0.358261	10.242869
1345.997586	140.225117	3.708647	0.168371	23.091577	0.358248	10.265061
1346.017588	140.225198	3.702528	0.168377	23.053472	0.358258	10.248122
1346.037590	140.225198	3.704657	0.168375	23.066733	0.358254	10.254017
1346.057592	140.225198	3.704430	0.168375	23.065321	0.358255	10.253389
1346.077594	140.225198	3.704000	0.168375	23.062640	0.358256	10.252198
1346.097596	140.225198	3.706344	0.168373	23.077238	0.358252	10.258687
1346.117598	140.225117	3.707050	0.168373	23.081631	0.358250	10.260640
1346.137600	140.225198	3.705869	0.168374	23.074275	0.358252	10.257370
1346.157602	140.225198	3.706627	0.168373	23.078995	0.358251	10.259468
1346.177604	140.225198	3.706516	0.168373	23.078308	0.358251	10.259162
1346.197606	140.225198	3.710234	0.168370	23.101457	0.358245	10.269453
1346.217608	140.225198	3.709701	0.168371	23.098139	0.358246	10.267978
1346.237610	140.225198	3.705727	0.168374	23.073391	0.358253	10.256977
1346.257612	140.225198	3.708494	0.168372	23.090622	0.358248	10.264636
1346.277614	140.225198	3.706286	0.168373	23.076876	0.358252	10.258526
1346.297616	140.225198	3.701075	0.168378	23.044430	0.358260	10.244102
1346.317618	140.225198	3.706515	0.168373	23.078300	0.358251	10.259159
1346.337620	140.225198	3.704928	0.168375	23.068420	0.358254	10.254767
1346.357622	140.225198	3.704364	0.168375	23.064904	0.358255	10.253204
1346.377624	140.225198	3.697651	0.168381	23.023109	0.358266	10.234624
1346.397626	140.225198	3.705691	0.168374	23.073167	0.358253	10.256877
1346.417628	140.225198	3.704857	0.168375	23.067979	0.358254	10.254571
1346.437630	140.225198	3.704363	0.168375	23.064899	0.358255	10.253202
1346.457632	140.225198	3.702582	0.168376	23.053809	0.358258	10.248272
1346.477634	140.225198	3.706123	0.168374	23.075858	0.358252	10.258073
1346.497636	140.225198	3.711118	0.168369	23.106957	0.358244	10.271898
1346.517638	140.225198	3.699591	0.168379	23.035187	0.358263	10.239994
1346.537640	140.225198	3.707344	0.168373	23.083463	0.358250	10.261454
1346.557642	140.225117	3.707210	0.168373	23.082628	0.358250	10.261083
1346.577644	140.225198	3.703939	0.168375	23.062260	0.358256	10.252028
1346.597646	140.225198	3.709739	0.168371	23.098375	0.358246	10.268083
1346.617648	140.225198	3.714469	0.168367	23.127826	0.358238	10.281175
1346.637650	140.225198	3.711476	0.168369	23.109191	0.358243	10.272891
1346.657652	140.225198	3.706555	0.168373	23.078549	0.358251	10.259270
1346.677654	140.225198	3.709130	0.168371	23.094581	0.358247	10.266396
1346.697656	140.225198	3.705764	0.168374	23.073624	0.358253	10.257080
1346.717658	140.225198	3.708334	0.168372	23.089628	0.358248	10.264195
1346.737660	140.225198	3.707722	0.168372	23.085812	0.358249	10.262498
1346.757662	140.225198	3.703430	0.168376	23.059090	0.358256	10.250619
1346.777664	140.225198	3.707135	0.168373	23.082163	0.358250	10.260876
1346.797666	140.225198	3.710483	0.168370	23.103004	0.358245	10.270141
1346.817668	140.225198	3.708602	0.168372	23.091295	0.358248	10.264936
1346.837670	140.225198	3.709644	0.168371	23.097781	0.358246	10.267819
1346.857672	140.225198	3.706354	0.168373	23.077295	0.358252	10.258712
1346.877674	140.225198	3.708432	0.168372	23.090236	0.358248	10.264465
1346.897676	140.225198	3.702512	0.168377	23.053373	0.358258	10.248078
1346.917678	140.225198	3.700133	0.168378	23.038560	0.358262	10.241493
1346.937680	140.225198	3.702931	0.168376	23.055982	0.358257	10.249238
1346.957682	140.225198	3.706387	0.168373	23.077500	0.358252	10.258803
1346.977684	140.225198	3.704337	0.168375	23.064740	0.358255	10.253131
1346.997686	140.225198	3.705825	0.168374	23.074004	0.358252	10.257249
1347.017688	140.225198	3.705339	0.168374	23.070979	0.358253	10.255905
1347.037690	140.225198	3.702778	0.168376	23.055030	0.358258	10.248814
1347.057692	140.225198	3.707635	0.168372	23.085275	0.358249	10.262260
1347.077694	140.225198	3.702367	0.168377	23.052470	0.358258	10.247676
1347.097696	140.225198	3.705335	0.168374	23.070955	0.358253	10.255894
1347.117698	140.225198	3.704071	0.168375	23.063084	0.358255	10.252395
1347.137700	140.225198	3.706530	0.168373	23.078396	0.358251	10.259201
1347.157702	140.225198	3.709667	0.168371	23.097923	0.358246	10.267882
1347.177704	140.225198	3.709850	0.168371	23.099068	0.358246	10.268391
1347.197706	140.225198	3.704803	0.168375	23.067639	0.358254	10.254420
1347.217708	140.225198	3.705824	0.168374	23.073999	0.358252	10.257247
1347.237710	140.225198	3.707483	0.168372	23.084328	0.358250	10.261839
1347.257712	140.225198	3.711436	0.168369	23.108942	0.358243	10.272780
1347.277714	140.225198	3.701155	0.168378	23.044928	0.358260	10.244324
1347.297716	140.225198	3.705199	0.168374	23.070109	0.358254	10.255518
1347.317718	140.225198	3.707420	0.168373	23.083937	0.358250	10.261665
1347.337720	140.225198	3.714592	0.168367	23.128588	0.358238	10.281514
1347.357722	140.225198	3.713963	0.168367	23.124675	0.358239	10.279774
1347.377724	140.225198	3.712270	0.168369	23.114133	0.358242	10.275088
1347.397726	140.225198	3.705229	0.168374	23.070295	0.358253	10.255600
1347.417728	140.225198	3.700236	0.168378	23.039206	0.358262	10.241780
1347.437730	140.225198	3.702226	0.168377	23.051597	0.358258	10.247288
1347.457732	140.225117	3.699489	0.168379	23.034552	0.358263	10.239711
1347.477734	140.225198	3.700611	0.168378	23.041541	0.358261	10.242818
1347.497736	140.225198	3.700463	0.168378	23.040616	0.358261	10.242407
1347.517738	140.225198	3.706916	0.168373	23.080794	0.358251	10.260267
1347.537740	140.225198	3.703501	0.168376	23.059536	0.358256	10.250818
1347.557742	140.225198	3.701523	0.168377	23.047216	0.358260	10.245341
1347.577744	140.225198	3.701451	0.168377	23.046770	0.358260	10.245143
1347.597746	140.225198	3.709604	0.168371	23.097534	0.358246	10.267709
1347.617748	140.225198	3.703636	0.168376	23.060374	0.358256	10.251190
1347.637750	140.225198	3.703665	0.168376	23.060557	0.358256	10.251271
1347.657752	140.225198	3.703155	0.168376	23.057381	0.358257	10.249860
1347.677754	140.225198	3.710416	0.168370	23.102588	0.358245	10.269956
1347.697756	140.225198	3.701206	0.168378	23.045243	0.358260	10.244464
1347.717758	140.225198	3.702275	0.168377	23.051898	0.358258	10.247422
1347.737760	140.225198	3.710311	0.168370	23.101934	0.358245	10.269665
1347.757762	140.225198	3.706499	0.168373	23.078201	0.358251	10.259115
[truncated: 1,002 more rows]
