# Supplementary material for: Stress relaxation in the presence of sudden strain bursts: Methodology and stress relaxation data of microcast aluminium microwires
Source: Data Brief. 2018 Nov 14;21:2134–41. doi: 10.1016/j.dib.2018.11.047 (PMC6265499; doi:10.1016/j.dib.2018.11.047)
Supplement: Supplementary file 2 — Supplementary material [file mmc2.zip › Data in brief/As-cast/Al4N/Al_20_r_14/Stress relaxation txt files/Al_20_r_14_Relaxcycle0016.txt]

Time[s]	Motordispl[�m]	Force[mN]	EngStrain	EngStress[MPa]	Shearstrain	Shearstress [MPa]
1469.862971	170.827875	4.301855	0.205294	26.785131	0.432761	11.906983
1469.882974	170.834409	4.302024	0.205302	26.786188	0.432777	11.907452
1469.902976	170.834409	4.299268	0.205304	26.769023	0.432782	11.899822
1469.922977	170.834409	4.283895	0.205317	26.673310	0.432807	11.857274
1469.942979	170.834328	4.277114	0.205322	26.631084	0.432818	11.838503
1469.962982	170.834409	4.269061	0.205329	26.580944	0.432831	11.816214
1469.982984	170.834409	4.265147	0.205332	26.556573	0.432838	11.805380
1470.002985	170.834409	4.246270	0.205347	26.439035	0.432869	11.753130
1470.022987	170.834409	4.237242	0.205355	26.382823	0.432883	11.728142
1470.042990	170.834328	4.236479	0.205355	26.378076	0.432885	11.726032
1470.062992	170.834409	4.234658	0.205357	26.366737	0.432888	11.720991
1470.082994	170.834409	4.241654	0.205351	26.410296	0.432876	11.740354
1470.102995	170.834409	4.242020	0.205351	26.412573	0.432876	11.741367
1470.122997	170.834409	4.239226	0.205353	26.395181	0.432880	11.733635
1470.143000	170.834409	4.236415	0.205356	26.377676	0.432885	11.725854
1470.163002	170.834409	4.234563	0.205357	26.366143	0.432888	11.720727
1470.183003	170.834409	4.231746	0.205359	26.348605	0.432892	11.712931
1470.203005	170.834409	4.235784	0.205356	26.373745	0.432886	11.724106
1470.223008	170.834409	4.239125	0.205353	26.394551	0.432880	11.733355
1470.243010	170.834409	4.235961	0.205356	26.374848	0.432886	11.724597
1470.263011	170.834409	4.238102	0.205354	26.388181	0.432882	11.730523
1470.283013	170.834409	4.232494	0.205359	26.353262	0.432891	11.715001
1470.303016	170.834409	4.228766	0.205362	26.330050	0.432897	11.704682
1470.323018	170.834409	4.227527	0.205363	26.322335	0.432899	11.701253
1470.343019	170.834409	4.224307	0.205365	26.302290	0.432905	11.692342
1470.363021	170.834409	4.226996	0.205363	26.319031	0.432900	11.699784
1470.383023	170.834409	4.230312	0.205361	26.339678	0.432895	11.708962
1470.403026	170.834409	4.218869	0.205370	26.268425	0.432914	11.677288
1470.423028	170.834409	4.201901	0.205384	26.162777	0.432941	11.630323
1470.443029	170.834328	4.194256	0.205390	26.115174	0.432954	11.609162
1470.463031	170.834409	4.194021	0.205390	26.113715	0.432954	11.608513
1470.483034	170.834409	4.190684	0.205393	26.092934	0.432960	11.599275
1470.503036	170.834409	4.190518	0.205393	26.091904	0.432960	11.598818
1470.523037	170.834409	4.185173	0.205398	26.058626	0.432969	11.584024
1470.543039	170.834409	4.182411	0.205400	26.041428	0.432973	11.576379
1470.563042	170.834409	4.184801	0.205398	26.056304	0.432970	11.582992
1470.583044	170.834409	4.179149	0.205402	26.021114	0.432979	11.567349
1470.603045	170.834328	4.180945	0.205401	26.032298	0.432976	11.572320
1470.623047	170.834409	4.185858	0.205397	26.062891	0.432968	11.585920
1470.643050	170.834409	4.182711	0.205400	26.043295	0.432973	11.577209
1470.663052	170.834328	4.179377	0.205402	26.022532	0.432978	11.567979
1470.683053	170.834409	4.188943	0.205394	26.082098	0.432963	11.594458
1470.703055	170.834328	4.185698	0.205397	26.061894	0.432968	11.585477
1470.723057	170.834409	4.183172	0.205399	26.046161	0.432972	11.578483
1470.743060	170.834409	4.188229	0.205395	26.077650	0.432964	11.592481
1470.763062	170.834328	4.179986	0.205402	26.026324	0.432977	11.569665
1470.783063	170.834409	4.189318	0.205394	26.084433	0.432962	11.595496
1470.803065	170.834409	4.181685	0.205400	26.036902	0.432975	11.574367
1470.823068	170.834328	4.182338	0.205400	26.040971	0.432973	11.576176
1470.843070	170.834409	4.188125	0.205395	26.077003	0.432964	11.592194
1470.863071	170.834409	4.181818	0.205400	26.037732	0.432974	11.574736
1470.883073	170.834409	4.190981	0.205393	26.094784	0.432959	11.600098
1470.903076	170.834409	4.191341	0.205392	26.097029	0.432959	11.601096
1470.923078	170.834409	4.194566	0.205390	26.117104	0.432954	11.610020
1470.943079	170.834328	4.191007	0.205393	26.094949	0.432959	11.600171
1470.963081	170.834409	4.183553	0.205399	26.048535	0.432972	11.579538
1470.983084	170.834409	4.180094	0.205402	26.026998	0.432977	11.569964
1471.003086	170.834409	4.177864	0.205404	26.013115	0.432981	11.563793
1471.023088	170.834409	4.178859	0.205403	26.019310	0.432979	11.566547
1471.043089	170.834409	4.175587	0.205405	25.998934	0.432985	11.557489
1471.063091	170.834409	4.172807	0.205408	25.981629	0.432989	11.549796
1471.083094	170.834409	4.174498	0.205406	25.992156	0.432986	11.554476
1471.103096	170.834409	4.171202	0.205409	25.971634	0.432992	11.545353
1471.123097	170.834409	4.174235	0.205407	25.990516	0.432987	11.553747
1471.143099	170.834409	4.172004	0.205408	25.976628	0.432991	11.547573
1471.163102	170.834409	4.082630	0.205482	25.420149	0.433137	11.300197
1471.183104	170.834409	4.020222	0.205533	25.031570	0.433240	11.127460
1471.203105	170.834328	4.022659	0.205531	25.046745	0.433236	11.134205
1471.223107	170.834409	4.020751	0.205532	25.034866	0.433239	11.128925
1471.243110	170.834409	4.022601	0.205531	25.046381	0.433236	11.134044
1471.263112	170.834328	4.026749	0.205527	25.072210	0.433229	11.145526
1471.283113	170.834409	4.022045	0.205531	25.042920	0.433237	11.132505
1471.303115	170.834409	4.020510	0.205532	25.033360	0.433239	11.128256
1471.323118	170.834328	4.016707	0.205535	25.009685	0.433245	11.117731
1471.343120	170.834409	4.016161	0.205536	25.006282	0.433246	11.116218
1471.363122	170.834409	4.028463	0.205526	25.082882	0.433226	11.150270
1471.383123	170.834409	4.020946	0.205532	25.036079	0.433239	11.129464
1471.403125	170.834409	4.018357	0.205534	25.019954	0.433243	11.122296
1471.423128	170.834409	4.013528	0.205538	24.989889	0.433251	11.108931
1471.443130	170.834328	4.014783	0.205537	24.997705	0.433248	11.112406
1471.463131	170.834409	4.017113	0.205535	25.012212	0.433245	11.118854
1471.483133	170.834409	4.022161	0.205531	25.043640	0.433237	11.132825
1471.503136	170.834409	4.025099	0.205529	25.061939	0.433232	11.140960
1471.523138	170.834409	4.021336	0.205532	25.038504	0.433238	11.130542
1471.543139	170.834409	4.023935	0.205530	25.054687	0.433234	11.137736
1471.563141	170.834409	4.025372	0.205528	25.063636	0.433231	11.141714
1471.583144	170.834409	4.019057	0.205534	25.024315	0.433242	11.124235
1471.603146	170.834328	4.022802	0.205530	25.047632	0.433235	11.134600
1471.623147	170.834409	4.024561	0.205529	25.058588	0.433233	11.139470
1471.643149	170.834409	4.024254	0.205529	25.056671	0.433233	11.138618
1471.663151	170.834409	4.023084	0.205530	25.049386	0.433235	11.135380
1471.683154	170.834409	4.020028	0.205533	25.030360	0.433240	11.126922
1471.703156	170.834409	4.022320	0.205531	25.044631	0.433236	11.133266
1471.723157	170.834409	4.013926	0.205538	24.992370	0.433250	11.110034
1471.743159	170.834409	4.022964	0.205530	25.048642	0.433235	11.135049
1471.763162	170.834409	4.017320	0.205535	25.013499	0.433244	11.119426
1471.783164	170.834409	4.016532	0.205536	25.008593	0.433246	11.117246
1471.803165	170.834409	4.018888	0.205534	25.023261	0.433242	11.123766
1471.823167	170.834409	4.018092	0.205534	25.018306	0.433243	11.121563
1471.843170	170.834409	4.019018	0.205534	25.024071	0.433242	11.124126
1471.863172	170.834409	4.022377	0.205531	25.044990	0.433236	11.133425
1471.883173	170.834409	4.016359	0.205536	25.007520	0.433246	11.116768
1471.903175	170.834409	4.022271	0.205531	25.044325	0.433236	11.133130
1471.923178	170.834409	4.021746	0.205531	25.041056	0.433237	11.131677
1471.943180	170.834409	4.019497	0.205533	25.027056	0.433241	11.125453
1471.963181	170.834409	4.021300	0.205532	25.038283	0.433238	11.130444
1471.983183	170.834409	4.020984	0.205532	25.036314	0.433238	11.129569
1472.003185	170.834409	4.015970	0.205536	25.005097	0.433247	11.115691
1472.023188	170.834409	4.012279	0.205539	24.982114	0.433253	11.105475
1472.043190	170.834409	4.017153	0.205535	25.012461	0.433245	11.118965
1472.063191	170.834409	4.008507	0.205542	24.958628	0.433259	11.095034
1472.083193	170.834409	4.010890	0.205540	24.973463	0.433255	11.101629
1472.103196	170.834409	4.015048	0.205537	24.999356	0.433248	11.113139
1472.123198	170.834328	4.018495	0.205534	25.020814	0.433242	11.122678
1472.143199	170.834409	4.008460	0.205542	24.958332	0.433259	11.094903
1472.163201	170.834409	4.010128	0.205541	24.968722	0.433256	11.099521
1472.183204	170.834409	4.012582	0.205539	24.984001	0.433252	11.106313
1472.203206	170.834409	4.013862	0.205538	24.991967	0.433250	11.109855
1472.223207	170.834409	4.015465	0.205537	25.001949	0.433248	11.114292
1472.243209	170.834409	4.011199	0.205540	24.975391	0.433255	11.102486
1472.263212	170.834409	4.011377	0.205540	24.976499	0.433254	11.102979
1472.283214	170.834409	4.014383	0.205537	24.995214	0.433249	11.111298
1472.303216	170.834409	4.011805	0.205540	24.979160	0.433254	11.104162
1472.323217	170.834409	4.010842	0.205540	24.973165	0.433255	11.101497
1472.343219	170.834409	4.006434	0.205544	24.945720	0.433262	11.089296
1472.363222	170.834409	4.003504	0.205546	24.927476	0.433267	11.081186
1472.383224	170.834409	4.010026	0.205541	24.968087	0.433256	11.099239
1472.403225	170.834409	4.006702	0.205544	24.947390	0.433262	11.090039
1472.423227	170.834409	4.012256	0.205539	24.981972	0.433253	11.105412
1472.443230	170.834409	4.009360	0.205542	24.963939	0.433258	11.097395
1472.463232	170.834409	4.012077	0.205539	24.980852	0.433253	11.104914
1472.483233	170.834409	4.013279	0.205538	24.988340	0.433251	11.108242
1472.503235	170.834409	4.012497	0.205539	24.983472	0.433252	11.106078
1472.523238	170.834328	4.017801	0.205535	25.016494	0.433243	11.120758
1472.543240	170.834409	4.009400	0.205542	24.964188	0.433257	11.097506
1472.563241	170.834328	4.015244	0.205537	25.000574	0.433248	11.113681
1472.583243	170.834409	4.007544	0.205543	24.952633	0.433261	11.092369
1472.603245	170.834409	4.010746	0.205540	24.972568	0.433255	11.101231
1472.623248	170.834409	4.007431	0.205543	24.951926	0.433261	11.092055
1472.643250	170.834409	4.016597	0.205536	25.008998	0.433246	11.117426
1472.663251	170.834328	4.013596	0.205538	24.990316	0.433250	11.109121
1472.683253	170.834409	4.018925	0.205534	25.023491	0.433242	11.123868
1472.703256	170.834409	4.019460	0.205533	25.026823	0.433241	11.125349
1472.723258	170.834409	4.021065	0.205532	25.036821	0.433238	11.129794
1472.743259	170.834409	4.011577	0.205540	24.977742	0.433254	11.103531
1472.763261	170.834409	4.016574	0.205536	25.008856	0.433246	11.117362
1472.783264	170.834409	4.015356	0.205537	25.001270	0.433248	11.113990
1472.803266	170.834409	4.015081	0.205537	24.999559	0.433248	11.113229
1472.823267	170.834409	4.020949	0.205532	25.036095	0.433239	11.129471
1472.843269	170.834409	4.018455	0.205534	25.020567	0.433243	11.122569
1472.863272	170.834409	4.014208	0.205538	24.994124	0.433250	11.110814
1472.883274	170.834409	4.016166	0.205536	25.006318	0.433246	11.116234
1472.903275	170.834409	4.020772	0.205532	25.034995	0.433239	11.128982
1472.923277	170.834409	4.013085	0.205539	24.987130	0.433251	11.107704
1472.943279	170.834409	4.015293	0.205537	25.000878	0.433248	11.113816
1472.963282	170.834409	4.008893	0.205542	24.961032	0.433258	11.096103
1472.983284	170.834409	4.008434	0.205542	24.958174	0.433259	11.094832
1473.003285	170.834328	4.013474	0.205538	24.989552	0.433251	11.108781
1473.023287	170.834409	4.015307	0.205537	25.000966	0.433248	11.113855
1473.043290	170.834409	4.009325	0.205542	24.963717	0.433258	11.097297
1473.063292	170.834409	4.010259	0.205541	24.969538	0.433256	11.099884
1473.083293	170.834409	4.015368	0.205537	25.001349	0.433248	11.114025
1473.103295	170.834328	4.011617	0.205540	24.977989	0.433254	11.103641
1473.123298	170.834409	4.014828	0.205537	24.997987	0.433249	11.112531
1473.143300	170.834409	4.007989	0.205543	24.955403	0.433260	11.093601
1473.163301	170.834409	4.013600	0.205538	24.990341	0.433251	11.109132
1473.183303	170.834409	4.018834	0.205534	25.022924	0.433242	11.123616
1473.203306	170.834409	4.013270	0.205538	24.988285	0.433251	11.108218
1473.223308	170.834409	4.016309	0.205536	25.007205	0.433246	11.116628
1473.243309	170.834409	4.013885	0.205538	24.992115	0.433250	11.109920
1473.263311	170.834409	4.011698	0.205540	24.978498	0.433254	11.103867
1473.283313	170.834409	4.013388	0.205538	24.989019	0.433251	11.108544
1473.303316	170.834409	4.013553	0.205538	24.990043	0.433251	11.108999
1473.323318	170.834409	4.016004	0.205536	25.005308	0.433247	11.115785
1473.343319	170.834409	4.010922	0.205540	24.973666	0.433255	11.101719
1473.363321	170.834328	4.026464	0.205527	25.070434	0.433229	11.144736
1473.383324	170.834409	4.019634	0.205533	25.027910	0.433241	11.125833
1473.403326	170.834409	4.017246	0.205535	25.013039	0.433245	11.119222
1473.423327	170.834409	4.015350	0.205537	25.001234	0.433248	11.113974
1473.443329	170.834409	4.019000	0.205534	25.023959	0.433242	11.124076
1473.463332	170.834328	4.013950	0.205538	24.992517	0.433250	11.110099
1473.483334	170.834409	4.012056	0.205539	24.980726	0.433253	11.104858
1473.503335	170.834409	4.015849	0.205536	25.004341	0.433247	11.115356
1473.523337	170.834328	4.012437	0.205539	24.983097	0.433252	11.105912
1473.543340	170.834409	4.012512	0.205539	24.983565	0.433252	11.106120
1473.563342	170.834409	4.009697	0.205541	24.966033	0.433257	11.098326
1473.583344	170.834328	4.011884	0.205539	24.979656	0.433253	11.104382
1473.603345	170.834409	4.015227	0.205537	25.000467	0.433248	11.113633
1473.623347	170.834409	4.009217	0.205542	24.963049	0.433258	11.097000
1473.643350	170.834409	4.005973	0.205544	24.942851	0.433263	11.088021
1473.663352	170.834409	4.009188	0.205542	24.962866	0.433258	11.096918
1473.683353	170.834328	4.010864	0.205540	24.973302	0.433255	11.101557
1473.703355	170.834409	4.006170	0.205544	24.944075	0.433263	11.088565
1473.723358	170.834409	4.007645	0.205543	24.953259	0.433260	11.092648
1473.743360	170.834409	4.010316	0.205541	24.969891	0.433256	11.100041
1473.763361	170.834409	4.012469	0.205539	24.983297	0.433252	11.106001
1473.783363	170.834409	4.008703	0.205542	24.959846	0.433259	11.095576
1473.803366	170.834409	4.011317	0.205540	24.976122	0.433254	11.102811
1473.823368	170.834409	4.009760	0.205541	24.966428	0.433257	11.098501
1473.843369	170.834328	4.013051	0.205538	24.986922	0.433251	11.107612
1473.863371	170.834409	4.022881	0.205531	25.048127	0.433235	11.134820
1473.883373	170.834409	4.013343	0.205538	24.988739	0.433251	11.108420
1473.903376	170.834409	4.019829	0.205533	25.029125	0.433240	11.126373
1473.923378	170.834409	4.010163	0.205541	24.968938	0.433256	11.099617
1473.943379	170.834409	4.015535	0.205537	25.002387	0.433247	11.114487
1473.963381	170.834328	4.009563	0.205541	24.965201	0.433257	11.097956
1473.983384	170.834409	4.013763	0.205538	24.991354	0.433250	11.109582
1474.003386	170.834409	4.012327	0.205539	24.982413	0.433253	11.105607
1474.023387	170.834409	4.012294	0.205539	24.982207	0.433253	11.105516
1474.043389	170.834409	4.016768	0.205536	25.010063	0.433245	11.117899
1474.063392	170.834328	4.016706	0.205535	25.009680	0.433245	11.117729
1474.083394	170.834409	4.012492	0.205539	24.983442	0.433252	11.106065
1474.103395	170.834409	4.020961	0.205532	25.036172	0.433238	11.129505
1474.123397	170.834409	4.017659	0.205535	25.015609	0.433244	11.120365
1474.143400	170.834409	4.019380	0.205533	25.026325	0.433241	11.125128
1474.163402	170.834409	4.020664	0.205532	25.034324	0.433239	11.128684
1474.183403	170.834409	4.020393	0.205533	25.032632	0.433239	11.127932
1474.203405	170.834409	4.023754	0.205530	25.053564	0.433234	11.137237
1474.223407	170.834409	4.020815	0.205532	25.035263	0.433239	11.129101
1474.243410	170.834409	4.022307	0.205531	25.044549	0.433236	11.133229
1474.263412	170.834409	4.020008	0.205533	25.030234	0.433240	11.126866
1474.283413	170.834409	4.019434	0.205533	25.026664	0.433241	11.125279
1474.303415	170.834409	4.011111	0.205540	24.974840	0.433255	11.102241
1474.323418	170.834409	4.019931	0.205533	25.029755	0.433240	11.126653
1474.343420	170.834328	4.018431	0.205534	25.020419	0.433242	11.122503
1474.363421	170.834409	4.009009	0.205542	24.961752	0.433258	11.096423
1474.383423	170.834409	4.009889	0.205541	24.967230	0.433257	11.098858
1474.403426	170.834409	4.012983	0.205539	24.986495	0.433252	11.107422
1474.423428	170.834409	4.006402	0.205544	24.945520	0.433262	11.089207
1474.443429	170.834328	4.011536	0.205540	24.977485	0.433254	11.103417
1474.463431	170.834409	4.017152	0.205535	25.012456	0.433245	11.118963
1474.483434	170.834409	4.011843	0.205540	24.979401	0.433253	11.104269
1474.503436	170.834409	4.010145	0.205541	24.968828	0.433256	11.099569
1474.523437	170.834409	4.007272	0.205543	24.950935	0.433261	11.091615
1474.543439	170.834409	4.011683	0.205540	24.978399	0.433254	11.103823
1474.563441	170.834409	4.011800	0.205540	24.979133	0.433254	11.104150
1474.583444	170.834409	4.012337	0.205539	24.982473	0.433253	11.105634
1474.603446	170.834409	4.010998	0.205540	24.974140	0.433255	11.101930
1474.623447	170.834409	4.010921	0.205540	24.973658	0.433255	11.101716
1474.643449	170.834409	4.010443	0.205541	24.970679	0.433256	11.100391
1474.663452	170.834409	4.015124	0.205537	24.999827	0.433248	11.113349
1474.683454	170.834409	4.012541	0.205539	24.983746	0.433252	11.106200
1474.703455	170.834328	4.013338	0.205538	24.988707	0.433251	11.108405
1474.723457	170.834409	4.013075	0.205539	24.987067	0.433251	11.107676
1474.743460	170.834409	4.013237	0.205538	24.988077	0.433251	11.108125
1474.763462	170.834328	4.005821	0.205544	24.941904	0.433263	11.087600
1474.783463	170.834409	4.004576	0.205546	24.934148	0.433265	11.084152
1474.803465	170.834409	4.013983	0.205538	24.992725	0.433250	11.110192
1474.823468	170.834409	4.008963	0.205542	24.961464	0.433258	11.096295
1474.843470	170.834409	4.010247	0.205541	24.969461	0.433256	11.099850
1474.863472	170.834409	4.016790	0.205536	25.010203	0.433245	11.117961
1474.883473	170.834328	4.015655	0.205536	25.003134	0.433247	11.114819
1474.903475	170.834409	4.008824	0.205542	24.960599	0.433258	11.095911
1474.923478	170.834328	4.012328	0.205539	24.982421	0.433252	11.105611
1474.943480	170.834409	4.009473	0.205542	24.964643	0.433257	11.097708
1474.963481	170.834409	4.008503	0.205542	24.958601	0.433259	11.095022
1474.983483	170.834409	4.007936	0.205543	24.955072	0.433260	11.093453
1475.003486	170.834409	4.013899	0.205538	24.992197	0.433250	11.109957
1475.023488	170.834328	4.016104	0.205536	25.005929	0.433246	11.116061
1475.043489	170.834409	4.007565	0.205543	24.952761	0.433260	11.092426
1475.063491	170.834409	4.014391	0.205537	24.995266	0.433249	11.111321
1475.083494	170.834328	4.011771	0.205540	24.978950	0.433253	11.104068
1475.103496	170.834409	4.008564	0.205542	24.958981	0.433259	11.095191
1475.123497	170.834328	4.012417	0.205539	24.982974	0.433252	11.105857
1475.143499	170.834328	4.007895	0.205543	24.954814	0.433260	11.093339
1475.163501	170.834409	4.007218	0.205543	24.950601	0.433261	11.091466
1475.183504	170.834409	4.008125	0.205543	24.956249	0.433260	11.093977
1475.203506	170.834328	4.004954	0.205545	24.936505	0.433265	11.085200
1475.223507	170.834409	4.006939	0.205544	24.948863	0.433262	11.090693
1475.243509	170.834409	4.006926	0.205544	24.948781	0.433262	11.090657
1475.263512	170.834328	4.010852	0.205540	24.973225	0.433255	11.101523
1475.283514	170.834409	4.011972	0.205539	24.980203	0.433253	11.104625
1475.303515	170.834409	4.010993	0.205540	24.974107	0.433255	11.101915
1475.323517	170.834409	4.017864	0.205535	25.016891	0.433244	11.120934
1475.343520	170.834409	4.014445	0.205537	24.995600	0.433249	11.111470
1475.363522	170.834328	4.011150	0.205540	24.975081	0.433254	11.102348
1475.383523	170.834409	4.011722	0.205540	24.978646	0.433254	11.103933
1475.403525	170.834409	4.014281	0.205538	24.994576	0.433249	11.111015
1475.423528	170.834409	4.013497	0.205538	24.989695	0.433251	11.108845
1475.443530	170.834409	4.012882	0.205539	24.985865	0.433252	11.107142
1475.463531	170.834409	4.016379	0.205536	25.007643	0.433246	11.116823
1475.483533	170.834328	4.009198	0.205542	24.962929	0.433258	11.096946
1475.503535	170.834409	4.013678	0.205538	24.990825	0.433250	11.109347
1475.523538	170.834409	4.010878	0.205540	24.973387	0.433255	11.101595
1475.543540	170.834409	4.016585	0.205536	25.008921	0.433246	11.117392
1475.563541	170.834409	4.021476	0.205532	25.039375	0.433238	11.130929
1475.583543	170.834409	4.014507	0.205537	24.995983	0.433249	11.111640
1475.603546	170.834328	4.014412	0.205537	24.995392	0.433249	11.111377
1475.623548	170.834409	4.015136	0.205537	24.999904	0.433248	11.113383
1475.643549	170.834409	4.021118	0.205532	25.037146	0.433238	11.129939
1475.663551	170.834409	4.014040	0.205538	24.993079	0.433250	11.110349
1475.683554	170.834409	4.019435	0.205533	25.026670	0.433241	11.125281
1475.703556	170.834409	4.023382	0.205530	25.051243	0.433235	11.136205
1475.723557	170.834409	4.018093	0.205534	25.018314	0.433243	11.121567
1475.743559	170.834409	4.014778	0.205537	24.997675	0.433249	11.112392
1475.763562	170.834409	4.014445	0.205537	24.995597	0.433249	11.111468
1475.783564	170.834409	4.017564	0.205535	25.015018	0.433244	11.120102
1475.803566	170.834409	4.018847	0.205534	25.023009	0.433242	11.123654
1475.823567	170.834409	4.012159	0.205539	24.981364	0.433253	11.105141
1475.843569	170.834409	4.012960	0.205539	24.986355	0.433252	11.107360
1475.863572	170.834409	4.007423	0.205543	24.951877	0.433261	11.092033
1475.883574	170.834328	4.005698	0.205545	24.941137	0.433263	11.087259
1475.903575	170.834409	4.007351	0.205543	24.951431	0.433261	11.091835
1475.923577	170.834409	4.012723	0.205539	24.984879	0.433252	11.106704
1475.943580	170.834409	4.013476	0.205538	24.989566	0.433251	11.108787
1475.963582	170.834409	4.018046	0.205534	25.018019	0.433243	11.121436
1475.983583	170.834328	4.002332	0.205547	24.920181	0.433269	11.077943
1476.003585	170.834409	4.016979	0.205535	25.011374	0.433245	11.118482
1476.023588	170.834409	4.009913	0.205541	24.967380	0.433257	11.098925
1476.043590	170.834409	4.017501	0.205535	25.014629	0.433244	11.119929
1476.063591	170.834409	4.015958	0.205536	25.005017	0.433247	11.115656
1476.083593	170.834409	4.012955	0.205539	24.986322	0.433252	11.107345
1476.103596	170.834409	4.018269	0.205534	25.019412	0.433243	11.122055
1476.123598	170.834409	4.011822	0.205540	24.979270	0.433253	11.104210
1476.143600	170.834409	4.011211	0.205540	24.975462	0.433255	11.102518
1476.163601	170.834328	4.009495	0.205541	24.964780	0.433257	11.097769
1476.183603	170.834409	4.008595	0.205542	24.959176	0.433259	11.095278
1476.203606	170.834409	4.008568	0.205542	24.959006	0.433259	11.095202
1476.223608	170.834409	4.009443	0.205542	24.964456	0.433257	11.097625
1476.243609	170.834409	4.009092	0.205542	24.962272	0.433258	11.096654
1476.263611	170.834328	4.007617	0.205543	24.953084	0.433260	11.092570
1476.283614	170.834409	4.015721	0.205536	25.003545	0.433247	11.115001
1476.303616	170.834409	4.010734	0.205540	24.972494	0.433255	11.101198
1476.323617	170.834409	4.013397	0.205538	24.989073	0.433251	11.108568
1476.343619	170.834409	4.007088	0.205543	24.949791	0.433261	11.091106
1476.363622	170.834409	4.010679	0.205541	24.972152	0.433255	11.101046
1476.383624	170.834328	4.010544	0.205541	24.971312	0.433255	11.100673
1476.403625	170.834409	4.013209	0.205538	24.987904	0.433251	11.108049
1476.423627	170.834409	4.016856	0.205535	25.010610	0.433245	11.118142
1476.443629	170.834409	4.014729	0.205537	24.997366	0.433249	11.112255
1476.463632	170.834409	4.017751	0.205535	25.016182	0.433244	11.120619
1476.483634	170.834409	4.011969	0.205539	24.980184	0.433253	11.104617
1476.503635	170.834409	4.011179	0.205540	24.975262	0.433255	11.102429
1476.523637	170.834409	4.008021	0.205543	24.955603	0.433260	11.093690
1476.543640	170.834328	4.014766	0.205537	24.997598	0.433248	11.112358
1476.563642	170.834409	4.015066	0.205537	24.999466	0.433248	11.113188
1476.583643	170.834409	4.009686	0.205541	24.965968	0.433257	11.098297
1476.603645	170.834409	4.009019	0.205542	24.961815	0.433258	11.096451
1476.623648	170.834409	4.015737	0.205536	25.003643	0.433247	11.115045
1476.643650	170.834328	4.012503	0.205539	24.983505	0.433252	11.106093
1476.663651	170.834409	4.011491	0.205540	24.977208	0.433254	11.103294
1476.683653	170.834409	4.014481	0.205537	24.995824	0.433249	11.111569
1476.703656	170.834409	4.010338	0.205541	24.970025	0.433256	11.100101
1476.723658	170.834409	4.008654	0.205542	24.959545	0.433259	11.095442
1476.743659	170.834409	4.007543	0.205543	24.952627	0.433261	11.092367
1476.763661	170.834328	4.009698	0.205541	24.966042	0.433257	11.098330
1476.783663	170.834409	4.011641	0.205540	24.978142	0.433254	11.103709
1476.803666	170.834409	4.011048	0.205540	24.974449	0.433255	11.102067
1476.823668	170.834409	4.010284	0.205541	24.969694	0.433256	11.099953
1476.843669	170.834409	4.014623	0.205537	24.996706	0.433249	11.111961
1476.863671	170.834328	4.009729	0.205541	24.966239	0.433257	11.098418
1476.883674	170.834409	4.016892	0.205535	25.010838	0.433245	11.118243
1476.903676	170.834409	4.006206	0.205544	24.944302	0.433263	11.088666
1476.923677	170.834328	4.011125	0.205540	24.974928	0.433254	11.102280
1476.943679	170.834409	4.012252	0.205539	24.981942	0.433253	11.105398
1476.963682	170.834409	4.009236	0.205542	24.963167	0.433258	11.097052
1476.983684	170.834409	4.005663	0.205545	24.940921	0.433264	11.087163
1477.003685	170.834409	4.006872	0.205544	24.948449	0.433262	11.090510
1477.023687	170.834409	4.018185	0.205534	25.018886	0.433243	11.121821
1477.043690	170.834409	4.009966	0.205541	24.967712	0.433257	11.099072
1477.063692	170.834409	4.008769	0.205542	24.960260	0.433259	11.095760
1477.083694	170.834409	4.012651	0.205539	24.984428	0.433252	11.106503
1477.103695	170.834409	4.013609	0.205538	24.990393	0.433251	11.109155
1477.123697	170.834409	4.010980	0.205540	24.974022	0.433255	11.101877
1477.143700	170.834409	4.004295	0.205546	24.932399	0.433266	11.083374
1477.163702	170.834409	4.006807	0.205544	24.948044	0.433262	11.090329
1477.183703	170.834409	4.007661	0.205543	24.953361	0.433260	11.092693
1477.203705	170.834409	4.001759	0.205548	24.916611	0.433270	11.076356
1477.223708	170.834409	4.010879	0.205540	24.973398	0.433255	11.101600
1477.243710	170.834409	4.004741	0.205545	24.935177	0.433265	11.084610
1477.263711	170.834328	4.007649	0.205543	24.953284	0.433260	11.092659
1477.283713	170.834409	4.008152	0.205543	24.956419	0.433260	11.094052
1477.303716	170.834409	4.005238	0.205545	24.938271	0.433264	11.085985
1477.323718	170.834409	4.006980	0.205544	24.949117	0.433261	11.090806
1477.343719	170.834409	4.010101	0.205541	24.968549	0.433256	11.099445
1477.363721	170.834328	4.012429	0.205539	24.983048	0.433252	11.105890
1477.383723	170.834409	4.016629	0.205536	25.009198	0.433246	11.117514
1477.403726	170.834409	4.015850	0.205536	25.004347	0.433247	11.115358
1477.423728	170.834409	4.011648	0.205540	24.978183	0.433254	11.103727
1477.443729	170.834409	4.005516	0.205545	24.940004	0.433264	11.086755
1477.463731	170.834409	4.010659	0.205541	24.972023	0.433255	11.100989
1477.483734	170.834409	4.010514	0.205541	24.971125	0.433256	11.100590
1477.503736	170.834409	4.008527	0.205542	24.958748	0.433259	11.095088
1477.523737	170.834409	4.012410	0.205539	24.982930	0.433253	11.105837
1477.543739	170.834328	4.007634	0.205543	24.953191	0.433260	11.092617
1477.563742	170.834409	4.014457	0.205537	24.995674	0.433249	11.111503
1477.583744	170.834328	4.015157	0.205537	25.000035	0.433248	11.113441
1477.603745	170.834409	4.014180	0.205538	24.993952	0.433250	11.110737
1477.623747	170.834409	4.003638	0.205546	24.928311	0.433267	11.081557
1477.643750	170.834409	4.002979	0.205547	24.924210	0.433268	11.079734
1477.663752	170.834409	4.004157	0.205546	24.931539	0.433266	11.082992
1477.683753	170.834409	4.011023	0.205540	24.974290	0.433255	11.101997
1477.703755	170.834409	4.012364	0.205539	24.982643	0.433253	11.105710
1477.723757	170.834409	3.998228	0.205551	24.894627	0.433276	11.066584
1477.743760	170.834409	4.003240	0.205547	24.925834	0.433268	11.080456
1477.763762	170.834328	4.007658	0.205543	24.953339	0.433260	11.092683
1477.783763	170.834409	4.010823	0.205540	24.973044	0.433255	11.101443
1477.803765	170.834409	4.004896	0.205545	24.936146	0.433265	11.085040
1477.823768	170.834328	4.010032	0.205541	24.968119	0.433256	11.099254
1477.843770	170.834409	4.012318	0.205539	24.982358	0.433253	11.105583
1477.863771	170.834409	4.007647	0.205543	24.953273	0.433260	11.092654
1477.883773	170.834328	4.016786	0.205535	25.010175	0.433245	11.117949
1477.903776	170.834409	4.011486	0.205540	24.977178	0.433254	11.103281
1477.923778	170.834328	4.009187	0.205542	24.962863	0.433258	11.096917
1477.943779	170.834409	4.009586	0.205541	24.965343	0.433257	11.098020
1477.963781	170.834409	4.011668	0.205540	24.978312	0.433254	11.103784
1477.983784	170.834409	4.011666	0.205540	24.978298	0.433254	11.103778
1478.003786	170.834409	4.014633	0.205537	24.996772	0.433249	11.111991
1478.023787	170.834328	4.013846	0.205538	24.991869	0.433250	11.109811
1478.043789	170.834409	4.015664	0.205536	25.003191	0.433247	11.114844
1478.063791	170.834409	4.004988	0.205545	24.936716	0.433265	11.085294
1478.083794	170.834409	4.010450	0.205541	24.970723	0.433256	11.100411
1478.103796	170.834409	4.014456	0.205537	24.995666	0.433249	11.111499
1478.123797	170.834328	4.009700	0.205541	24.966053	0.433257	11.098335
1478.143799	170.834409	4.017494	0.205535	25.014583	0.433244	11.119908
1478.163802	170.834409	4.012378	0.205539	24.982730	0.433253	11.105749
1478.183804	170.834328	4.012592	0.205539	24.984061	0.433252	11.106340
1478.203805	170.834409	4.013333	0.205538	24.988676	0.433251	11.108392
1478.223807	170.834409	4.013898	0.205538	24.992192	0.433250	11.109955
1478.243810	170.834328	4.014659	0.205537	24.996933	0.433249	11.112062
1478.263812	170.834409	4.014138	0.205538	24.993689	0.433250	11.110620
1478.283813	170.834409	4.014307	0.205538	24.994740	0.433249	11.111088
1478.303815	170.834409	4.010948	0.205540	24.973827	0.433255	11.101791
1478.323818	170.834409	4.010150	0.205541	24.968859	0.433256	11.099582
1478.343820	170.834409	4.012767	0.205539	24.985150	0.433252	11.106824
1478.363822	170.834409	4.014494	0.205537	24.995907	0.433249	11.111606
1478.383823	170.834409	4.010161	0.205541	24.968924	0.433256	11.099611
1478.403825	170.834328	4.015828	0.205536	25.004213	0.433247	11.115298
1478.423828	170.834409	4.010669	0.205541	24.972089	0.433255	11.101018
1478.443830	170.834409	4.015694	0.205536	25.003375	0.433247	11.114926
1478.463831	170.834409	4.013263	0.205538	24.988238	0.433251	11.108197
1478.483833	170.834409	4.008412	0.205542	24.958037	0.433259	11.094771
1478.503836	170.834409	4.011875	0.205540	24.979596	0.433253	11.104355
1478.523838	170.834328	4.011497	0.205540	24.977244	0.433254	11.103310
1478.543839	170.834409	4.014292	0.205538	24.994645	0.433249	11.111045
1478.563841	170.834409	4.010871	0.205540	24.973348	0.433255	11.101578
1478.583844	170.834409	4.017970	0.205535	25.017548	0.433243	11.121226
1478.603846	170.834409	4.011009	0.205540	24.974208	0.433255	11.101960
1478.623847	170.834328	4.010441	0.205541	24.970668	0.433256	11.100387
1478.643849	170.834409	4.010925	0.205540	24.973680	0.433255	11.101725
1478.663851	170.834409	4.008030	0.205543	24.955658	0.433260	11.093714
1478.683854	170.834328	4.012142	0.205539	24.981257	0.433253	11.105094
1478.703856	170.834409	4.009575	0.205541	24.965278	0.433257	11.097990
1478.723857	170.834409	4.008999	0.205542	24.961689	0.433258	11.096395
1478.743859	170.834409	4.012058	0.205539	24.980735	0.433253	11.104861
1478.763862	170.834409	4.006682	0.205544	24.947267	0.433262	11.089984
1478.783864	170.834409	4.007560	0.205543	24.952728	0.433260	11.092412
1478.803865	170.834409	4.009715	0.205541	24.966151	0.433257	11.098379
1478.823867	170.834409	4.008125	0.205543	24.956246	0.433260	11.093976
1478.843870	170.834409	4.010004	0.205541	24.967950	0.433256	11.099178
1478.863872	170.834409	4.018087	0.205534	25.018276	0.433243	11.121550
1478.883873	170.834409	4.015375	0.205537	25.001390	0.433248	11.114044
1478.903875	170.834409	4.010049	0.205541	24.968229	0.433256	11.099302
1478.923878	170.834328	4.011701	0.205540	24.978514	0.433254	11.103874
1478.943880	170.834409	4.011729	0.205540	24.978687	0.433254	11.103951
1478.963881	170.834409	4.013197	0.205538	24.987828	0.433251	11.108015
1478.983883	170.834409	4.017361	0.205535	25.013753	0.433244	11.119540
1479.003885	170.834409	4.014022	0.205538	24.992966	0.433250	11.110299
1479.023888	170.834409	4.014222	0.205538	24.994212	0.433250	11.110853
1479.043890	170.834328	4.016604	0.205536	25.009042	0.433245	11.117445
1479.063891	170.834409	4.020032	0.205533	25.030384	0.433240	11.126933
1479.083893	170.834409	4.016032	0.205536	25.005483	0.433247	11.115863
1479.103896	170.834409	4.018857	0.205534	25.023069	0.433242	11.123681
1479.123898	170.834409	4.017837	0.205535	25.016721	0.433244	11.120859
1479.143899	170.834328	4.015441	0.205537	25.001801	0.433247	11.114226
1479.163901	170.834409	4.014410	0.205537	24.995384	0.433249	11.111374
1479.183904	170.834328	4.015566	0.205536	25.002581	0.433247	11.114573
1479.203906	170.834409	4.018120	0.205534	25.018478	0.433243	11.121640
1479.223907	170.834409	4.023516	0.205530	25.052080	0.433234	11.136577
1479.243909	170.834409	4.017855	0.205535	25.016830	0.433244	11.120907
1479.263912	170.834328	4.018143	0.205534	25.018626	0.433243	11.121706
1479.283914	170.834409	4.015620	0.205536	25.002918	0.433247	11.114723
1479.303916	170.834409	4.011430	0.205540	24.976828	0.433254	11.103125
1479.323917	170.834328	4.018337	0.205534	25.019831	0.433243	11.122241
1479.343919	170.834409	4.015139	0.205537	24.999923	0.433248	11.113391
1479.363922	170.834409	4.018790	0.205534	25.022653	0.433242	11.123496
1479.383924	170.834409	4.009430	0.205542	24.964372	0.433257	11.097588
1479.403925	170.834409	4.008132	0.205543	24.956290	0.433260	11.093995
1479.423927	170.834409	4.002724	0.205547	24.922617	0.433268	11.079026
1479.443930	170.834409	4.004167	0.205546	24.931602	0.433266	11.083020
1479.463932	170.834328	4.010438	0.205541	24.970652	0.433256	11.100379
1479.483933	170.834409	4.006438	0.205544	24.945747	0.433262	11.089308
1479.503935	170.834409	4.015550	0.205537	25.002480	0.433247	11.114528
1479.523938	170.834328	4.010521	0.205541	24.971166	0.433255	11.100608
1479.543940	170.834409	4.014116	0.205538	24.993552	0.433250	11.110559
1479.563941	170.834409	4.012142	0.205539	24.981263	0.433253	11.105096
1479.583943	170.834409	4.012920	0.205539	24.986106	0.433252	11.107249
1479.603946	170.834409	4.006300	0.205544	24.944885	0.433263	11.088925
1479.623948	170.834328	4.011757	0.205540	24.978865	0.433253	11.104030
1479.643950	170.834409	4.006230	0.205544	24.944452	0.433263	11.088733
1479.663951	170.834409	4.012496	0.205539	24.983461	0.433252	11.106074
1479.683953	170.834409	4.012026	0.205539	24.980537	0.433253	11.104774
1479.703956	170.834409	4.003334	0.205547	24.926417	0.433267	11.080715
1479.723958	170.834409	4.012403	0.205539	24.982884	0.433253	11.105817
1479.743959	170.834409	4.004443	0.205546	24.933321	0.433266	11.083784
1479.763961	170.834409	4.007064	0.205543	24.949640	0.433261	11.091039
1479.783964	170.834409	4.003908	0.205546	24.929992	0.433266	11.082305
1479.803966	170.834409	4.007275	0.205543	24.950954	0.433261	11.091623
1479.823967	170.834409	4.001986	0.205548	24.918026	0.433270	11.076985
1479.843969	170.834409	4.007482	0.205543	24.952247	0.433261	11.092198
1479.863972	170.834409	4.007190	0.205543	24.950429	0.433261	11.091389
1479.883974	170.834409	4.004917	0.205545	24.936272	0.433265	11.085096
1479.903975	170.834409	4.005071	0.205545	24.937231	0.433265	11.085522
1479.923977	170.834328	4.003624	0.205546	24.928224	0.433267	11.081518
1479.943979	170.834409	4.012436	0.205539	24.983092	0.433252	11.105909
1479.963982	170.834409	4.010827	0.205540	24.973072	0.433255	11.101455
1479.983984	170.834409	4.010397	0.205541	24.970397	0.433256	11.100266
1480.003985	170.834409	4.017716	0.205535	25.015965	0.433244	11.120523
1480.023987	170.834409	4.016182	0.205536	25.006416	0.433246	11.116278
1480.043990	170.834409	4.013961	0.205538	24.992586	0.433250	11.110130
1480.063992	170.834409	4.009040	0.205542	24.961946	0.433258	11.096509
1480.083993	170.834409	4.009874	0.205541	24.967137	0.433257	11.098817
1480.103995	170.834409	4.012988	0.205539	24.986525	0.433252	11.107435
1480.123998	170.834328	4.017565	0.205535	25.015024	0.433244	11.120104
1480.144000	170.834409	4.017112	0.205535	25.012207	0.433245	11.118852
1480.164001	170.834409	4.010567	0.205541	24.971451	0.433256	11.100735
1480.184003	170.834409	4.008795	0.205542	24.960421	0.433258	11.095831
1480.204006	170.834409	4.009115	0.205542	24.962414	0.433258	11.096717
1480.224008	170.834409	4.007363	0.205543	24.951502	0.433261	11.091866
1480.244009	170.834409	4.014446	0.205537	24.995605	0.433249	11.111472
1480.264011	170.834409	4.013391	0.205538	24.989038	0.433251	11.108553
1480.284013	170.834409	4.009230	0.205542	24.963131	0.433258	11.097036
1480.304016	170.834409	4.004864	0.205545	24.935947	0.433265	11.084952
1480.324018	170.834409	4.010134	0.205541	24.968755	0.433256	11.099536
1480.344019	170.834409	4.003377	0.205547	24.926682	0.433267	11.080833
1480.364021	170.834328	4.012228	0.205539	24.981797	0.433253	11.105334
1480.384024	170.834409	4.012112	0.205539	24.981074	0.433253	11.105012
1480.404026	170.834409	4.011138	0.205540	24.975010	0.433255	11.102317
1480.424027	170.834328	4.012888	0.205539	24.985906	0.433252	11.107160
1480.444029	170.834409	4.005957	0.205544	24.942747	0.433263	11.087975
1480.464032	170.834409	4.001554	0.205548	24.915332	0.433270	11.075788
1480.484034	170.834409	4.006616	0.205544	24.946853	0.433262	11.089800
1480.504035	170.834409	4.009659	0.205541	24.965801	0.433257	11.098223
1480.524037	170.834409	4.006447	0.205544	24.945799	0.433262	11.089332
1480.544040	170.834409	4.012966	0.205539	24.986393	0.433252	11.107377
1480.564042	170.834409	4.010625	0.205541	24.971813	0.433255	11.100895
1480.584044	170.834409	4.020679	0.205532	25.034417	0.433239	11.128725
1480.604045	170.834409	4.015014	0.205537	24.999145	0.433248	11.113046
1480.624047	170.834409	4.020155	0.205533	25.031154	0.433240	11.127275
1480.644050	170.834328	4.016404	0.205536	25.007799	0.433246	11.116893
1480.664052	170.834409	4.018765	0.205534	25.022497	0.433242	11.123427
1480.684053	170.834409	4.015838	0.205536	25.004276	0.433247	11.115326
1480.704055	170.834409	4.008761	0.205542	24.960210	0.433259	11.095738
1480.724058	170.834409	4.012906	0.205539	24.986015	0.433252	11.107209
1480.744060	170.834409	4.012554	0.205539	24.983825	0.433252	11.106235
1480.764061	170.834409	4.017083	0.205535	25.012023	0.433245	11.118770
1480.784063	170.834409	4.014869	0.205537	24.998242	0.433248	11.112644
1480.804066	170.834409	4.010507	0.205541	24.971082	0.433256	11.100570
1480.824068	170.834409	4.015350	0.205537	25.001234	0.433248	11.113974
1480.844069	170.834409	4.016268	0.205536	25.006947	0.433246	11.116514
1480.864071	170.834409	4.025196	0.205529	25.062538	0.433232	11.141226
1480.884073	170.834409	4.014836	0.205537	24.998031	0.433249	11.112550
1480.904076	170.834409	4.012596	0.205539	24.984088	0.433252	11.106352
1480.924078	170.834409	4.009842	0.205541	24.966940	0.433257	11.098729
1480.944079	170.834409	4.012342	0.205539	24.982506	0.433253	11.105649
1480.964081	170.834328	4.015428	0.205537	25.001719	0.433247	11.114190
1480.984084	170.834409	4.015812	0.205536	25.004111	0.433247	11.115253
1481.004086	170.834409	4.010546	0.205541	24.971325	0.433256	11.100679
1481.024087	170.834328	4.010912	0.205540	24.973600	0.433255	11.101690
1481.044089	170.834409	4.013887	0.205538	24.992126	0.433250	11.109925
1481.064092	170.834409	4.011059	0.205540	24.974517	0.433255	11.102098
1481.084094	170.834409	4.014455	0.205537	24.995660	0.433249	11.111496
1481.104095	170.834409	4.008274	0.205543	24.957174	0.433259	11.094388
1481.124097	170.834409	4.008583	0.205542	24.959102	0.433259	11.095245
1481.144100	170.834409	4.007349	0.205543	24.951417	0.433261	11.091829
1481.164102	170.834409	4.006026	0.205544	24.943179	0.433263	11.088167
1481.184103	170.834328	4.014140	0.205538	24.993703	0.433249	11.110626
1481.204105	170.834409	4.015253	0.205537	25.000632	0.433248	11.113707
1481.224107	170.834409	4.012092	0.205539	24.980948	0.433253	11.104956
1481.244110	170.834328	4.011615	0.205540	24.977980	0.433254	11.103637
1481.264112	170.834409	4.011243	0.205540	24.975662	0.433254	11.102606
1481.284113	170.834409	4.009081	0.205542	24.962203	0.433258	11.096624
1481.304115	170.834409	4.014554	0.205537	24.996276	0.433249	11.111770
1481.324118	170.834409	4.013373	0.205538	24.988923	0.433251	11.108501
1481.344120	170.834328	4.013893	0.205538	24.992161	0.433250	11.109941
1481.364121	170.834409	4.007808	0.205543	24.954275	0.433260	11.093099
1481.384123	170.834409	4.008742	0.205542	24.960090	0.433259	11.095684
1481.404126	170.834328	4.008963	0.205542	24.961467	0.433258	11.096296
1481.424128	170.834328	4.013858	0.205538	24.991945	0.433250	11.109845
1481.444129	170.834409	4.018149	0.205534	25.018662	0.433243	11.121722
1481.464131	170.834328	4.008820	0.205542	24.960577	0.433258	11.095901
1481.484134	170.834409	4.012258	0.205539	24.981983	0.433253	11.105416
1481.504136	170.834409	4.017544	0.205535	25.014895	0.433244	11.120047
1481.524137	170.834409	4.018411	0.205534	25.020291	0.433243	11.122446
1481.544139	170.834409	4.016488	0.205536	25.008322	0.433246	11.117125
1481.564141	170.834409	4.016881	0.205535	25.010769	0.433245	11.118213
1481.584144	170.834409	4.013946	0.205538	24.992490	0.433250	11.110087
1481.604146	170.834409	4.011328	0.205540	24.976190	0.433254	11.102841
1481.624147	170.834409	4.015386	0.205537	25.001459	0.433248	11.114074
1481.644149	170.834328	4.012649	0.205539	24.984414	0.433252	11.106497
1481.664152	170.834409	4.009589	0.205541	24.965365	0.433257	11.098029
1481.684154	170.834409	4.009128	0.205542	24.962496	0.433258	11.096754
1481.704155	170.834409	4.011350	0.205540	24.976327	0.433254	11.102902
1481.724157	170.834409	4.002284	0.205547	24.919879	0.433269	11.077809
1481.744160	170.834409	4.007333	0.205543	24.951316	0.433261	11.091784
1481.764162	170.834328	4.005929	0.205544	24.942577	0.433263	11.087899
1481.784163	170.834409	4.012078	0.205539	24.980863	0.433253	11.104919
1481.804165	170.834328	4.008908	0.205542	24.961125	0.433258	11.096144
1481.824168	170.834409	4.008370	0.205542	24.957774	0.433259	11.094655
1481.844170	170.834409	4.009729	0.205541	24.966236	0.433257	11.098416
1481.864172	170.834328	4.015126	0.205537	24.999841	0.433248	11.113355
1481.884173	170.834409	4.012066	0.205539	24.980784	0.433253	11.104883
1481.904175	170.834409	4.014414	0.205537	24.995406	0.433249	11.111383
1481.924178	170.834328	4.010797	0.205540	24.972883	0.433255	11.101371
1481.944180	170.834409	4.012081	0.205539	24.980882	0.433253	11.104927
1481.964181	170.834409	4.006913	0.205544	24.948701	0.433262	11.090622
1481.984183	170.834409	4.010309	0.205541	24.969847	0.433256	11.100022
1482.004186	170.834409	4.001788	0.205548	24.916791	0.433270	11.076436
1482.024188	170.834409	4.008098	0.205543	24.956082	0.433260	11.093903
1482.044189	170.834409	4.008414	0.205542	24.958050	0.433259	11.094778
1482.064191	170.834409	4.006529	0.205544	24.946311	0.433262	11.089559
1482.084194	170.834409	4.007981	0.205543	24.955354	0.433260	11.093579
1482.104196	170.834409	4.007240	0.205543	24.950735	0.433261	11.091526
1482.124197	170.834409	4.007951	0.205543	24.955162	0.433260	11.093494
1482.144199	170.834409	4.008785	0.205542	24.960358	0.433258	11.095803
1482.163201	170.834328	4.011324	0.205540	24.976165	0.433254	11.102830
1482.183203	170.834409	4.011246	0.205540	24.975678	0.433254	11.102614
1482.203206	170.834409	4.017335	0.205535	25.013594	0.433244	11.119469
1482.223207	170.834409	4.008493	0.205542	24.958538	0.433259	11.094994
1482.243209	170.834409	4.002690	0.205547	24.922409	0.433268	11.078934
1482.263211	170.834409	4.011897	0.205540	24.979735	0.433253	11.104417
1482.283214	170.834409	4.007375	0.205543	24.951576	0.433261	11.091899
1482.303216	170.834409	4.009452	0.205542	24.964508	0.433257	11.097648
1482.323217	170.834328	4.009248	0.205542	24.963238	0.433258	11.097084
1482.343219	170.834409	4.005422	0.205545	24.939418	0.433264	11.086495
1482.363221	170.834409	4.012135	0.205539	24.981214	0.433253	11.105074
1482.383224	170.834409	4.004569	0.205546	24.934110	0.433265	11.084135
1482.403225	170.834409	4.004926	0.205545	24.936327	0.433265	11.085121
1482.423227	170.834409	4.008430	0.205542	24.958149	0.433259	11.094821
1482.443229	170.834328	4.006187	0.205544	24.944179	0.433263	11.088611
1482.463232	170.834409	4.011932	0.205540	24.979952	0.433253	11.104513
1482.483233	170.834409	4.015487	0.205537	25.002085	0.433247	11.114353
1482.503235	170.834328	4.006650	0.205544	24.947064	0.433262	11.089894
1482.523237	170.834409	4.002212	0.205547	24.919433	0.433269	11.077611
1482.543240	170.834409	4.002726	0.205547	24.922633	0.433268	11.079033
1482.563241	170.834409	4.005325	0.205545	24.938813	0.433264	11.086226
1482.583243	170.834409	4.005328	0.205545	24.938832	0.433264	11.086234
1482.603245	170.834409	4.007505	0.205543	24.952386	0.433261	11.092260
1482.623248	170.834328	4.005973	0.205544	24.942848	0.433263	11.088020
1482.643250	170.834409	4.000787	0.205549	24.910558	0.433272	11.073665
1482.663251	170.834409	4.014019	0.205538	24.992944	0.433250	11.110289
1482.683253	170.834409	4.007914	0.205543	24.954938	0.433260	11.093394
1482.703255	170.834409	4.004743	0.205545	24.935191	0.433265	11.084616
1482.723258	170.834409	4.004984	0.205545	24.936689	0.433265	11.085281
1482.743259	170.834409	4.006174	0.205544	24.944099	0.433263	11.088576
1482.763261	170.834409	4.005755	0.205545	24.941493	0.433263	11.087417
1482.783263	170.834409	4.004922	0.205545	24.936303	0.433265	11.085110
1482.803266	170.834409	4.003451	0.205546	24.927148	0.433267	11.081040
1482.823267	170.834409	4.002352	0.205547	24.920301	0.433269	11.077997
1482.843269	170.834328	4.004067	0.205546	24.930983	0.433266	11.082745
1482.863271	170.834409	4.003324	0.205547	24.926357	0.433267	11.080688
1482.883274	170.834409	4.005698	0.205545	24.941137	0.433264	11.087259
1482.903275	170.834328	4.003344	0.205546	24.926483	0.433267	11.080744
1482.923277	170.834409	4.002094	0.205548	24.918694	0.433269	11.077282
1482.943279	170.834409	4.005910	0.205544	24.942457	0.433263	11.087846
1482.963282	170.834409	4.003199	0.205547	24.925579	0.433268	11.080343
1482.983284	170.834409	4.005873	0.205544	24.942224	0.433263	11.087742
1483.003285	170.834409	4.012887	0.205539	24.985900	0.433252	11.107158
1483.023287	170.834409	4.008037	0.205543	24.955701	0.433260	11.093733
1483.043289	170.834409	4.003473	0.205546	24.927282	0.433267	11.081100
1483.063292	170.834409	4.011216	0.205540	24.975492	0.433254	11.102531
1483.083293	170.834409	4.007976	0.205543	24.955318	0.433260	11.093563
1483.103295	170.834409	4.012639	0.205539	24.984354	0.433252	11.106470
1483.123297	170.834409	4.007925	0.205543	24.955006	0.433260	11.093424
1483.143300	170.834409	4.009580	0.205541	24.965311	0.433257	11.098005
1483.163301	170.834328	4.016935	0.205535	25.011103	0.433245	11.118361
1483.183303	170.834328	4.014452	0.205537	24.995644	0.433249	11.111489
1483.203305	170.834409	4.007196	0.205543	24.950464	0.433261	11.091405
1483.223308	170.834328	4.003037	0.205547	24.924569	0.433268	11.079894
1483.243309	170.834409	4.005030	0.205545	24.936976	0.433265	11.085409
1483.263311	170.834409	4.002927	0.205547	24.923882	0.433268	11.079588
1483.283313	170.834328	4.004370	0.205546	24.932869	0.433266	11.083584
1483.303315	170.834328	4.007814	0.205543	24.954311	0.433260	11.093115
1483.323318	170.834409	4.012397	0.205539	24.982845	0.433253	11.105800
1483.343319	170.834328	4.003329	0.205546	24.926384	0.433267	11.080701
1483.363321	170.834409	4.004609	0.205546	24.934359	0.433265	11.084246
1483.383323	170.834409	4.006980	0.205544	24.949120	0.433261	11.090808
1483.403326	170.834409	4.005998	0.205544	24.943004	0.433263	11.088089
1483.423327	170.834409	4.006366	0.205544	24.945298	0.433262	11.089109
1483.443329	170.834409	3.999723	0.205550	24.903933	0.433273	11.070720
1483.463331	170.834409	4.000665	0.205549	24.909799	0.433272	11.073328
1483.483334	170.834409	4.002529	0.205547	24.921407	0.433269	11.078488
1483.503335	170.834409	4.003772	0.205546	24.929144	0.433267	11.081927
1483.523337	170.834409	4.004568	0.205546	24.934101	0.433265	11.084131
1483.543339	170.834409	4.006494	0.205544	24.946095	0.433262	11.089463
1483.563342	170.834409	4.003449	0.205546	24.927137	0.433267	11.081035
1483.583344	170.834409	4.005280	0.205545	24.938534	0.433264	11.086102
1483.603345	170.834409	4.006872	0.205544	24.948449	0.433262	11.090510
1483.623347	170.834328	4.004374	0.205546	24.932891	0.433266	11.083593
1483.643349	170.834328	4.001467	0.205548	24.914793	0.433270	11.075548
1483.663352	170.834409	3.996362	0.205552	24.883009	0.433279	11.061419
1483.683353	170.834409	4.005596	0.205545	24.940502	0.433264	11.086977
1483.703355	170.834409	4.007629	0.205543	24.953161	0.433260	11.092604
1483.723357	170.834409	4.003518	0.205546	24.927561	0.433267	11.081224
1483.743360	170.834328	4.009386	0.205541	24.964098	0.433257	11.097466
1483.763361	170.834409	4.002148	0.205548	24.919036	0.433269	11.077434
1483.783363	170.834328	4.000492	0.205549	24.908721	0.433272	11.072849
1483.803365	170.834328	4.001439	0.205548	24.914620	0.433270	11.075471
1483.823368	170.834409	4.000624	0.205549	24.909545	0.433272	11.073215
1483.843369	170.834409	4.003369	0.205547	24.926636	0.433267	11.080813
1483.863371	170.834409	4.000224	0.205549	24.907051	0.433273	11.072106
1483.883373	170.834409	3.994555	0.205554	24.871754	0.433282	11.056416
1483.903376	170.834328	3.999340	0.205550	24.901548	0.433274	11.069660
1483.923378	170.834328	4.001551	0.205548	24.915313	0.433270	11.075779
1483.943379	170.834409	3.999567	0.205550	24.902961	0.433274	11.070288
1483.963381	170.834409	4.003000	0.205547	24.924339	0.433268	11.079792
1483.983383	170.834409	4.007506	0.205543	24.952394	0.433261	11.092263
1484.003386	170.834409	4.003910	0.205546	24.930003	0.433266	11.082310
1484.023387	170.834328	4.008600	0.205542	24.959203	0.433259	11.095290
1484.043389	170.834409	4.007803	0.205543	24.954242	0.433260	11.093085
1484.063391	170.834328	4.003111	0.205547	24.925029	0.433268	11.080098
1484.083394	170.834328	4.001365	0.205548	24.914160	0.433270	11.075267
1484.103395	170.834409	4.003080	0.205547	24.924835	0.433268	11.080012
1484.123397	170.834328	3.999496	0.205550	24.902520	0.433274	11.070092
1484.143399	170.834409	3.999160	0.205550	24.900428	0.433274	11.069162
1484.163402	170.834409	4.000661	0.205549	24.909775	0.433272	11.073317
1484.183403	170.834409	4.003835	0.205546	24.929538	0.433267	11.082103
1484.203405	170.834409	4.003137	0.205547	24.925190	0.433268	11.080170
1484.223407	170.834409	4.001225	0.205548	24.913287	0.433271	11.074879
1484.243409	170.834328	3.999968	0.205549	24.905460	0.433273	11.071399
1484.263412	170.834409	4.007546	0.205543	24.952644	0.433261	11.092374
1484.283413	170.834328	4.002035	0.205548	24.918327	0.433269	11.077119
1484.303415	170.834328	4.003344	0.205546	24.926477	0.433267	11.080742
1484.323417	170.834409	4.004902	0.205545	24.936179	0.433265	11.085055
1484.343420	170.834328	4.002832	0.205547	24.923293	0.433268	11.079327
1484.363421	170.834409	4.000937	0.205549	24.911491	0.433271	11.074080
1484.383423	170.834409	4.002960	0.205547	24.924087	0.433268	11.079680
1484.403425	170.834328	4.004587	0.205545	24.934216	0.433265	11.084182
1484.423428	170.834409	4.007817	0.205543	24.954333	0.433260	11.093125
1484.443429	170.834409	4.006171	0.205544	24.944080	0.433263	11.088567
1484.463431	170.834328	4.004249	0.205546	24.932114	0.433266	11.083248
1484.483433	170.834409	4.005446	0.205545	24.939569	0.433264	11.086562
1484.503436	170.834409	4.007328	0.205543	24.951286	0.433261	11.091770
1484.523437	170.834409	4.003510	0.205546	24.927512	0.433267	11.081202
1484.543439	170.834409	3.998253	0.205551	24.894783	0.433276	11.066653
1484.563441	170.834409	3.997905	0.205551	24.892612	0.433276	11.065688
1484.583443	170.834409	4.002308	0.205547	24.920027	0.433269	11.077875
1484.603446	170.834409	4.011799	0.205540	24.979122	0.433254	11.104145
1484.623447	170.834409	4.000858	0.205549	24.911001	0.433271	11.073862
1484.643449	170.834409	3.999710	0.205550	24.903853	0.433273	11.070685
1484.663451	170.834409	4.008077	0.205543	24.955951	0.433260	11.093844
1484.683454	170.834409	3.999552	0.205550	24.902868	0.433274	11.070247
1484.703455	170.834409	3.999379	0.205550	24.901792	0.433274	11.069768
1484.723457	170.834409	4.000258	0.205549	24.907267	0.433272	11.072202
1484.743459	170.834409	4.005199	0.205545	24.938027	0.433264	11.085876
1484.763462	170.834409	4.006105	0.205544	24.943672	0.433263	11.088386
1484.783463	170.834409	4.004878	0.205545	24.936034	0.433265	11.084991
1484.803465	170.834328	4.009041	0.205542	24.961952	0.433258	11.096512
1484.823467	170.834409	4.012468	0.205539	24.983289	0.433252	11.105997
1484.843470	170.834409	4.010917	0.205540	24.973633	0.433255	11.101705
1484.863472	170.834409	4.010537	0.205541	24.971265	0.433256	11.100652
1484.883473	170.834409	4.008964	0.205542	24.961472	0.433258	11.096299
1484.903475	170.834409	4.012015	0.205539	24.980466	0.433253	11.104742
1484.923477	170.834409	4.007689	0.205543	24.953536	0.433260	11.092771
1484.943480	170.834409	4.003697	0.205546	24.928681	0.433267	11.081722
1484.963481	170.834328	4.006719	0.205544	24.947491	0.433262	11.090084
1484.983483	170.834409	4.005381	0.205545	24.939161	0.433264	11.086380
1485.003485	170.834409	4.005332	0.205545	24.938859	0.433264	11.086246
1485.023488	170.834409	4.001774	0.205548	24.916706	0.433270	11.076399
1485.043489	170.834409	4.007134	0.205543	24.950078	0.433261	11.091234
1485.063491	170.834409	4.008720	0.205542	24.959953	0.433259	11.095623
1485.083493	170.834409	4.010226	0.205541	24.969329	0.433256	11.099792
1485.103496	170.834409	4.006668	0.205544	24.947176	0.433262	11.089944
1485.123497	170.834409	4.001995	0.205548	24.918083	0.433270	11.077011
1485.143499	170.834409	4.001504	0.205548	24.915023	0.433270	11.075650
1485.163501	170.834409	4.003906	0.205546	24.929979	0.433266	11.082299
1485.183504	170.834409	4.003883	0.205546	24.929833	0.433267	11.082234
1485.203506	170.834328	4.006061	0.205544	24.943398	0.433263	11.088264
1485.223507	170.834409	4.005106	0.205545	24.937452	0.433265	11.085621
1485.243509	170.834409	4.005061	0.205545	24.937170	0.433265	11.085496
1485.263511	170.834409	4.001719	0.205548	24.916364	0.433270	11.076246
1485.283514	170.834409	4.002860	0.205547	24.923468	0.433268	11.079405
1485.303515	170.834409	4.004299	0.205546	24.932423	0.433266	11.083385
1485.323517	170.834409	3.997367	0.205551	24.889264	0.433277	11.064200
1485.343519	170.834409	4.007792	0.205543	24.954177	0.433260	11.093055
1485.363522	170.834409	3.999048	0.205550	24.899730	0.433274	11.068852
1485.383523	170.834409	4.006643	0.205544	24.947020	0.433262	11.089874
1485.403525	170.834409	4.000063	0.205549	24.906052	0.433273	11.071662
1485.423527	170.834328	4.005206	0.205545	24.938071	0.433264	11.085896
1485.443530	170.834409	4.005152	0.205545	24.937734	0.433264	11.085746
1485.463531	170.834409	4.002520	0.205547	24.921352	0.433269	11.078464
1485.483533	170.834409	4.002711	0.205547	24.922540	0.433268	11.078992
1485.503535	170.834409	4.006570	0.205544	24.946569	0.433262	11.089673
1485.523537	170.834409	3.999612	0.205550	24.903240	0.433274	11.070412
1485.543540	170.834409	4.001645	0.205548	24.915902	0.433270	11.076041
1485.563541	170.834409	3.998235	0.205551	24.894668	0.433276	11.066602
1485.583543	170.834409	4.000334	0.205549	24.907738	0.433272	11.072412
1485.603545	170.834409	3.991498	0.205556	24.852719	0.433287	11.047954
1485.623548	170.834409	3.999958	0.205549	24.905397	0.433273	11.071371
1485.643549	170.834409	3.998631	0.205550	24.897132	0.433275	11.067697
1485.663551	170.834409	3.994779	0.205554	24.873150	0.433281	11.057036
1485.683553	170.834328	3.995031	0.205553	24.874719	0.433281	11.057734
1485.703556	170.834409	3.998587	0.205550	24.896864	0.433275	11.067578
1485.723557	170.834409	3.995105	0.205553	24.875179	0.433281	11.057938
1485.743559	170.834409	3.993673	0.205554	24.866265	0.433283	11.053976
1485.763561	170.834409	3.995303	0.205553	24.876416	0.433281	11.058488
1485.783564	170.834328	3.997689	0.205551	24.891271	0.433277	11.065092
1485.803566	170.834409	3.997023	0.205552	24.887121	0.433278	11.063247
1485.823567	170.834409	3.998879	0.205550	24.898679	0.433275	11.068385
1485.843569	170.834328	3.994058	0.205554	24.868663	0.433282	11.055042
1485.863571	170.834409	3.998015	0.205551	24.893297	0.433276	11.065992
1485.883574	170.834409	3.993866	0.205554	24.867467	0.433283	11.054510
1485.903575	170.834409	4.005265	0.205545	24.938441	0.433264	11.086060
1485.923577	170.834409	3.996714	0.205552	24.885199	0.433278	11.062392
1485.943579	170.834409	3.998684	0.205550	24.897466	0.433275	11.067846
1485.963582	170.834328	3.998424	0.205550	24.895846	0.433275	11.067125
1485.983583	170.834409	4.001362	0.205548	24.914139	0.433271	11.075257
1486.003585	170.834409	3.996081	0.205552	24.881257	0.433279	11.060640
1486.023587	170.834328	3.998780	0.205550	24.898063	0.433275	11.068111
1486.043590	170.834409	3.995218	0.205553	24.875883	0.433281	11.058251
1486.063591	170.834409	3.998327	0.205551	24.895243	0.433276	11.066857
1486.083593	170.834409	3.989750	0.205558	24.841840	0.433290	11.043118
1486.103595	170.834409	3.998308	0.205551	24.895123	0.433276	11.066804
1486.123598	170.834409	3.996986	0.205552	24.886893	0.433278	11.063146
1486.143600	170.834409	3.995392	0.205553	24.876969	0.433280	11.058734
1486.163601	170.834409	3.993207	0.205555	24.863363	0.433284	11.052686
1486.183603	170.834409	3.996149	0.205552	24.881684	0.433279	11.060830
1486.203605	170.834409	3.995969	0.205553	24.880559	0.433280	11.060330
1486.223608	170.834409	3.989975	0.205557	24.843239	0.433289	11.043740
1486.243609	170.834328	3.998117	0.205551	24.893932	0.433276	11.066275
1486.263611	170.834409	3.992091	0.205556	24.856412	0.433286	11.049596
1486.283613	170.834409	3.996533	0.205552	24.884071	0.433279	11.061891
1486.303616	170.834328	4.001667	0.205548	24.916041	0.433270	11.076103
1486.323617	170.834409	3.990123	0.205557	24.844159	0.433289	11.044148
1486.343619	170.834409	3.996320	0.205552	24.882743	0.433279	11.061301
1486.363621	170.834409	3.997668	0.205551	24.891137	0.433277	11.065032
1486.383624	170.834409	4.003287	0.205547	24.926127	0.433268	11.080586
1486.403625	170.834409	3.992358	0.205556	24.858074	0.433285	11.050334
1486.423627	170.834409	4.007502	0.205543	24.952370	0.433261	11.092252
1486.443629	170.834409	3.998525	0.205550	24.896472	0.433275	11.067404
1486.463632	170.834409	4.000728	0.205549	24.910191	0.433272	11.073502
1486.483634	170.834328	3.995839	0.205553	24.879754	0.433280	11.059972
1486.503635	170.834409	4.002853	0.205547	24.923425	0.433268	11.079385
1486.523637	170.834409	3.995208	0.205553	24.875822	0.433281	11.058224
1486.543639	170.834409	3.997808	0.205551	24.892010	0.433277	11.065420
1486.563642	170.834409	3.996106	0.205552	24.881413	0.433279	11.060709
1486.583643	170.834409	3.997049	0.205552	24.887282	0.433278	11.063318
1486.603645	170.834409	3.995122	0.205553	24.875289	0.433281	11.057987
1486.623647	170.834409	3.995356	0.205553	24.876742	0.433281	11.058633
1486.643650	170.834409	3.992834	0.205555	24.861042	0.433285	11.051654
1486.663651	170.834409	4.005890	0.205544	24.942334	0.433263	11.087791
1486.683653	170.834409	3.999439	0.205550	24.902167	0.433274	11.069935
1486.703655	170.834409	3.998477	0.205551	24.896174	0.433275	11.067271
1486.723658	170.834409	4.002136	0.205548	24.918957	0.433269	11.077399
1486.743659	170.834409	4.001678	0.205548	24.916107	0.433270	11.076132
1486.763661	170.834409	4.004565	0.205546	24.934080	0.433265	11.084122
1486.783663	170.834409	4.006480	0.205544	24.946007	0.433262	11.089424
1486.803665	170.834409	4.000110	0.205549	24.906342	0.433273	11.071791
1486.823668	170.834409	4.002532	0.205547	24.921426	0.433269	11.078497
1486.843669	170.834409	4.002500	0.205547	24.921226	0.433269	11.078408
1486.863671	170.834328	3.999720	0.205549	24.903916	0.433273	11.070713
1486.883673	170.834409	4.000986	0.205548	24.911795	0.433271	11.074215
1486.903676	170.834409	3.995372	0.205553	24.876844	0.433281	11.058678
1486.923677	170.834409	4.001867	0.205548	24.917284	0.433270	11.076655
1486.943679	170.834409	4.002593	0.205547	24.921804	0.433269	11.078665
1486.963681	170.834409	3.998037	0.205551	24.893436	0.433276	11.066054
1486.983684	170.834409	4.001724	0.205548	24.916392	0.433270	11.076259
1487.003685	170.834409	4.006620	0.205544	24.946881	0.433262	11.089812
1487.023687	170.834409	4.005672	0.205545	24.940973	0.433264	11.087186
1487.043689	170.834409	4.005307	0.205545	24.938701	0.433264	11.086176
1487.063692	170.834409	4.011993	0.205539	24.980335	0.433253	11.104684
1487.083694	170.834409	4.012478	0.205539	24.983349	0.433252	11.106024
1487.103695	170.834409	4.014388	0.205537	24.995244	0.433249	11.111311
1487.123697	170.834409	4.006438	0.205544	24.945745	0.433262	11.089307
1487.143699	170.834409	4.002690	0.205547	24.922406	0.433268	11.078932
1487.163702	170.834409	4.002578	0.205547	24.921708	0.433269	11.078622
1487.183703	170.834409	4.005748	0.205545	24.941447	0.433263	11.087397
1487.203705	170.834328	4.000626	0.205549	24.909556	0.433272	11.073220
1487.223707	170.834409	3.998019	0.205551	24.893321	0.433276	11.066003
1487.243710	170.834409	4.002668	0.205547	24.922269	0.433269	11.078872
1487.263711	170.834328	4.000847	0.205548	24.910930	0.433271	11.073831
1487.283713	170.834409	4.001751	0.205548	24.916559	0.433270	11.076333
1487.303715	170.834328	4.001602	0.205548	24.915633	0.433270	11.075922
1487.323718	170.834409	3.998660	0.205550	24.897316	0.433275	11.067779
1487.343719	170.834409	4.000330	0.205549	24.907713	0.433272	11.072401
1487.363721	170.834409	3.996470	0.205552	24.883679	0.433279	11.061717
1487.383723	170.834409	4.000579	0.205549	24.909266	0.433272	11.073091
1487.403726	170.834409	3.996839	0.205552	24.885976	0.433278	11.062738
1487.423728	170.834328	3.995754	0.205553	24.879223	0.433280	11.059736
1487.443729	170.834409	3.996073	0.205552	24.881207	0.433279	11.060618
1487.463731	170.834328	3.994998	0.205553	24.874517	0.433281	11.057644
1487.483733	170.834409	3.996286	0.205552	24.882535	0.433279	11.061208
1487.503736	170.834409	3.994557	0.205554	24.871771	0.433282	11.056423
1487.523737	170.834328	4.001648	0.205548	24.915921	0.433270	11.076049
1487.543739	170.834409	3.995586	0.205553	24.878174	0.433280	11.059270
1487.563741	170.834409	3.996876	0.205552	24.886209	0.433278	11.062841
1487.583744	170.834328	3.993290	0.205555	24.863881	0.433284	11.052916
1487.603745	170.834409	3.996350	0.205552	24.882935	0.433279	11.061386
1487.623747	170.834409	4.002995	0.205547	24.924309	0.433268	11.079778
1487.643749	170.834409	3.999469	0.205550	24.902353	0.433274	11.070018
1487.663752	170.834409	3.995825	0.205553	24.879663	0.433280	11.059932
1487.683753	170.834409	3.997549	0.205551	24.890400	0.433277	11.064705
1487.703755	170.834409	4.000118	0.205549	24.906391	0.433273	11.071813
1487.723757	170.834409	4.005786	0.205545	24.941682	0.433263	11.087501
1487.743760	170.834409	3.999724	0.205550	24.903941	0.433273	11.070724
1487.763762	170.834328	3.994205	0.205554	24.869575	0.433282	11.055447
1487.783763	170.834409	3.999027	0.205550	24.899602	0.433275	11.068795
1487.803765	170.834409	4.005509	0.205545	24.939960	0.433264	11.086736
1487.823767	170.834409	4.002340	0.205547	24.920230	0.433269	11.077965
1487.843770	170.834409	4.000183	0.205549	24.906799	0.433273	11.071994
1487.863771	170.834409	4.005470	0.205545	24.939716	0.433264	11.086627
1487.883773	170.834328	4.004880	0.205545	24.936045	0.433265	11.084995
1487.903775	170.834409	4.004412	0.205546	24.933130	0.433266	11.083699
1487.923778	170.834409	3.998234	0.205551	24.894663	0.433276	11.066599
1487.943779	170.834409	3.997394	0.205551	24.889434	0.433277	11.064275
1487.963781	170.834409	3.993225	0.205555	24.863473	0.433284	11.052734
1487.983783	170.834409	3.994758	0.205554	24.873019	0.433282	11.056978
1488.003786	170.834409	4.001434	0.205548	24.914585	0.433271	11.075455
1488.023787	170.834409	3.994061	0.205554	24.868683	0.433283	11.055050
1488.043789	170.834328	3.996733	0.205552	24.885319	0.433278	11.062446
1488.063791	170.834409	3.999423	0.205550	24.902068	0.433274	11.069891
1488.083793	170.834409	3.997928	0.205551	24.892757	0.433276	11.065752
1488.103796	170.834409	4.000844	0.205549	24.910916	0.433272	11.073825
1488.123797	170.834409	3.996889	0.205552	24.886291	0.433278	11.062878
1488.143799	170.834409	4.000605	0.205549	24.909424	0.433272	11.073161
1488.163801	170.834409	4.000758	0.205549	24.910377	0.433272	11.073585
1488.183804	170.834409	3.997468	0.205551	24.889897	0.433277	11.064481
1488.203805	170.834328	3.997896	0.205551	24.892558	0.433276	11.065664
1488.223807	170.834409	4.001739	0.205548	24.916487	0.433270	11.076301
1488.243809	170.834409	3.999560	0.205550	24.902917	0.433274	11.070269
1488.263812	170.834409	4.002260	0.205547	24.919729	0.433269	11.077742
1488.283813	170.834409	4.004816	0.205545	24.935643	0.433265	11.084816
1488.303815	170.834409	3.994203	0.205554	24.869567	0.433282	11.055443
1488.323817	170.834409	3.997224	0.205552	24.888372	0.433277	11.063803
1488.343820	170.834409	4.006291	0.205544	24.944830	0.433263	11.088901
1488.363822	170.834409	3.999912	0.205549	24.905112	0.433273	11.071245
1488.383823	170.834328	4.001409	0.205548	24.914431	0.433270	11.075387
1488.403825	170.834409	3.996711	0.205552	24.885180	0.433278	11.062384
1488.423827	170.834409	3.993467	0.205555	24.864981	0.433284	11.053405
1488.443830	170.834328	3.993423	0.205555	24.864710	0.433284	11.053284
1488.463831	170.834409	3.999853	0.205549	24.904743	0.433273	11.071080
1488.483833	170.834409	3.995406	0.205553	24.877054	0.433280	11.058772
1488.503835	170.834409	3.997020	0.205552	24.887102	0.433278	11.063238
1488.523838	170.834409	4.006375	0.205544	24.945350	0.433262	11.089132
1488.543839	170.834409	4.002177	0.205547	24.919214	0.433269	11.077513
1488.563841	170.834409	3.999204	0.205550	24.900702	0.433274	11.069284
1488.583843	170.834409	3.997246	0.205552	24.888509	0.433277	11.063864
1488.603846	170.834409	4.001193	0.205548	24.913090	0.433271	11.074791
1488.623847	170.834409	3.993143	0.205555	24.862966	0.433284	11.052509
1488.643849	170.834409	3.998591	0.205550	24.896889	0.433275	11.067589
1488.663851	170.834409	3.999081	0.205550	24.899938	0.433274	11.068945
1488.683854	170.834409	3.993594	0.205555	24.865773	0.433283	11.053757
1488.703856	170.834409	3.993838	0.205554	24.867289	0.433283	11.054431
1488.723857	170.834409	3.998332	0.205551	24.895271	0.433276	11.066870
1488.743859	170.834409	3.986259	0.205561	24.820100	0.433295	11.033454
1488.763861	170.834409	3.989326	0.205558	24.839201	0.433290	11.041945
1488.783864	170.834409	3.995642	0.205553	24.878527	0.433280	11.059427
1488.803865	170.834409	3.994198	0.205554	24.869531	0.433282	11.055428
1488.823867	170.834409	3.996795	0.205552	24.885703	0.433278	11.062616
1488.843869	170.834409	3.993200	0.205555	24.863322	0.433284	11.052667
1488.863872	170.834409	3.993601	0.205555	24.865816	0.433283	11.053776
1488.883873	170.834409	3.995945	0.205553	24.880408	0.433280	11.060263
1488.903875	170.834409	4.001159	0.205548	24.912874	0.433271	11.074695
1488.923877	170.834409	3.997271	0.205552	24.888667	0.433277	11.063934
1488.943880	170.834409	3.995023	0.205553	24.874667	0.433281	11.057711
1488.963881	170.834328	4.000121	0.205549	24.906410	0.433273	11.071822
1488.983883	170.834409	3.995015	0.205553	24.874621	0.433281	11.057690
1489.003885	170.834409	3.997050	0.205552	24.887293	0.433278	11.063323
1489.023887	170.834328	3.997837	0.205551	24.892188	0.433276	11.065499
1489.043890	170.834409	3.994875	0.205553	24.873750	0.433281	11.057303
1489.063891	170.834409	3.995329	0.205553	24.876578	0.433281	11.058560
1489.083893	170.834409	3.992847	0.205555	24.861124	0.433285	11.051690
1489.103895	170.834409	3.990733	0.205557	24.847959	0.433288	11.045838
1489.123898	170.834409	3.991469	0.205556	24.852539	0.433287	11.047874
1489.143899	170.834409	3.983362	0.205563	24.802062	0.433300	11.025435
1489.163901	170.834409	3.994042	0.205554	24.868562	0.433283	11.054997
1489.183903	170.834409	3.992417	0.205555	24.858441	0.433285	11.050498
1489.203906	170.834409	3.989212	0.205558	24.838486	0.433291	11.041627
1489.223907	170.834409	3.990135	0.205557	24.844233	0.433289	11.044181
1489.243909	170.834409	3.988714	0.205559	24.835385	0.433291	11.040248
1489.263911	170.834328	3.994716	0.205554	24.872756	0.433281	11.056861
1489.283914	170.834409	3.990139	0.205557	24.844257	0.433289	11.044192
1489.303916	170.834409	3.994727	0.205554	24.872827	0.433282	11.056893
1489.323917	170.834409	3.993017	0.205555	24.862178	0.433284	11.052159
1489.343919	170.834409	3.992111	0.205556	24.856538	0.433286	11.049652
1489.363921	170.834409	3.998460	0.205551	24.896073	0.433275	11.067226
1489.383924	170.834328	3.992075	0.205556	24.856317	0.433286	11.049553
1489.403925	170.834409	3.984619	0.205562	24.809889	0.433298	11.028914
1489.423927	170.834328	3.990580	0.205557	24.847003	0.433288	11.045413
1489.443929	170.834409	3.988240	0.205559	24.832439	0.433292	11.038939
1489.463932	170.834409	3.985025	0.205562	24.812416	0.433297	11.030038
1489.483933	170.834409	3.987700	0.205559	24.829072	0.433293	11.037442
1489.503935	170.834328	3.988594	0.205559	24.834640	0.433291	11.039917
1489.523937	170.834409	3.985702	0.205561	24.816634	0.433296	11.031913
1489.543940	170.834409	3.989408	0.205558	24.839707	0.433290	11.042170
1489.563941	170.834328	3.992642	0.205555	24.859845	0.433285	11.051122
1489.583943	170.834409	3.995771	0.205553	24.879329	0.433280	11.059783
1489.603945	170.834328	4.000293	0.205549	24.907486	0.433272	11.072300
1489.623948	170.834409	4.000408	0.205549	24.908201	0.433272	11.072617
1489.643950	170.834409	4.006318	0.205544	24.945000	0.433263	11.088976
1489.663951	170.834328	4.001934	0.205548	24.917700	0.433270	11.076840
1489.683953	170.834409	3.998403	0.205551	24.895714	0.433276	11.067067
1489.703955	170.834409	3.986219	0.205561	24.819851	0.433296	11.033343
1489.723958	170.834409	3.989213	0.205558	24.838492	0.433291	11.041629
1489.743959	170.834409	3.988046	0.205559	24.831226	0.433293	11.038399
1489.763961	170.834409	3.989483	0.205558	24.840173	0.433290	11.042377
1489.783963	170.834328	3.992283	0.205556	24.857612	0.433285	11.050129
1489.803966	170.834409	3.992146	0.205556	24.856757	0.433286	11.049749
1489.823967	170.834409	3.990267	0.205557	24.845057	0.433289	11.044548
1489.843969	170.834409	3.992604	0.205555	24.859607	0.433285	11.051016
1489.863971	170.834409	3.988275	0.205559	24.832652	0.433292	11.039034
1489.883974	170.834409	3.992971	0.205555	24.861891	0.433284	11.052031
1489.903975	170.834409	3.997140	0.205552	24.887849	0.433278	11.063570
1489.923977	170.834409	3.992259	0.205556	24.857458	0.433286	11.050061
1489.943979	170.834328	3.991667	0.205556	24.853776	0.433286	11.048424
1489.963982	170.834409	3.990212	0.205557	24.844717	0.433289	11.044397
1489.983984	170.834409	3.990333	0.205557	24.845470	0.433289	11.044731
1490.003985	170.834409	3.990670	0.205557	24.847564	0.433288	11.045662
1490.023987	170.834409	3.991641	0.205556	24.853612	0.433287	11.048351
1490.043989	170.834409	3.992564	0.205555	24.859358	0.433285	11.050905
1490.063992	170.834409	3.992462	0.205555	24.858726	0.433285	11.050624
1490.083993	170.834409	3.990524	0.205557	24.846658	0.433288	11.045260
1490.103995	170.834409	3.994376	0.205554	24.870640	0.433282	11.055920
1490.123997	170.834409	3.986951	0.205560	24.824412	0.433294	11.035370
1490.144000	170.834409	3.991272	0.205556	24.851315	0.433287	11.047330
1490.164001	170.834409	3.992563	0.205555	24.859350	0.433285	11.050902
1490.184003	170.834409	3.991001	0.205557	24.849629	0.433288	11.046580
1490.204005	170.834409	3.991343	0.205556	24.851758	0.433287	11.047527
1490.224008	170.834409	3.986213	0.205561	24.819813	0.433296	11.033326
1490.244009	170.834409	3.996897	0.205552	24.886340	0.433278	11.062900
1490.264011	170.834328	3.995453	0.205553	24.877345	0.433280	11.058901
1490.284013	170.834409	3.989688	0.205558	24.841451	0.433290	11.042945
1490.304015	170.834409	3.990871	0.205557	24.848818	0.433288	11.046220
1490.324018	170.834409	3.991993	0.205556	24.855805	0.433286	11.049326
1490.344019	170.834409	3.991486	0.205556	24.852645	0.433287	11.047921
1490.364021	170.834409	3.989799	0.205558	24.842141	0.433290	11.043252
1490.384023	170.834328	3.985099	0.205561	24.812878	0.433297	11.030243
1490.404026	170.834409	3.987208	0.205560	24.826014	0.433294	11.036082
1490.424027	170.834409	3.992222	0.205556	24.857228	0.433286	11.049958
1490.444029	170.834328	3.993246	0.205555	24.863607	0.433284	11.052794
1490.464031	170.834409	3.991114	0.205557	24.850329	0.433287	11.046892
1490.484034	170.834409	3.993529	0.205555	24.865370	0.433284	11.053578
1490.504035	170.834328	3.989247	0.205558	24.838708	0.433290	11.041725
1490.524037	170.834409	3.991100	0.205557	24.850242	0.433288	11.046853
1490.544039	170.834409	3.993671	0.205554	24.866254	0.433283	11.053971
1490.564042	170.834409	3.992173	0.205556	24.856924	0.433286	11.049823
1490.584044	170.834409	3.985971	0.205561	24.818310	0.433296	11.032658
1490.604045	170.834409	3.995779	0.205553	24.879376	0.433280	11.059804
1490.624047	170.834328	3.997820	0.205551	24.892084	0.433276	11.065453
1490.644049	170.834409	3.994287	0.205554	24.870090	0.433282	11.055676
1490.664052	170.834328	3.995555	0.205553	24.877980	0.433280	11.059183
1490.684053	170.834409	3.997315	0.205551	24.888944	0.433277	11.064057
1490.704055	170.834409	3.994798	0.205554	24.873268	0.433281	11.057089
1490.724057	170.834409	4.002441	0.205547	24.920859	0.433269	11.078245
1490.744060	170.834409	3.996171	0.205552	24.881815	0.433279	11.060888
1490.764061	170.834409	3.998044	0.205551	24.893477	0.433276	11.066072
1490.784063	170.834328	3.998216	0.205551	24.894551	0.433276	11.066550
1490.804065	170.834409	3.997543	0.205551	24.890362	0.433277	11.064688
1490.824068	170.834409	3.995401	0.205553	24.877024	0.433280	11.058758
1490.844069	170.834409	3.992320	0.205556	24.857839	0.433286	11.050230
1490.864071	170.834409	3.995980	0.205553	24.880627	0.433280	11.060360
1490.884073	170.834409	4.002221	0.205547	24.919488	0.433269	11.077635
1490.904076	170.834409	3.998766	0.205550	24.897973	0.433275	11.068071
1490.924078	170.834409	3.991422	0.205556	24.852249	0.433287	11.047745
1490.944079	170.834409	3.994347	0.205554	24.870459	0.433282	11.055840
1490.964081	170.834328	3.993626	0.205554	24.865972	0.433283	11.053845
1490.984083	170.834409	3.997410	0.205551	24.889530	0.433277	11.064318
1491.004086	170.834409	3.993787	0.205554	24.866972	0.433283	11.054290
1491.024087	170.834409	3.994188	0.205554	24.869474	0.433282	11.055402
1491.044089	170.834328	3.995893	0.205553	24.880085	0.433279	11.060119
1491.064091	170.834409	3.995574	0.205553	24.878100	0.433280	11.059237
1491.084094	170.834409	3.998050	0.205551	24.893519	0.433276	11.066091
1491.104095	170.834409	3.999870	0.205549	24.904847	0.433273	11.071127
1491.124097	170.834409	3.992742	0.205555	24.860467	0.433285	11.051398
1491.144099	170.834409	3.990607	0.205557	24.847173	0.433288	11.045488
1491.164102	170.834409	3.993811	0.205554	24.867122	0.433283	11.054357
1491.184103	170.834409	3.986515	0.205560	24.821694	0.433295	11.034162
1491.204105	170.834409	3.999602	0.205550	24.903182	0.433274	11.070387
1491.224107	170.834409	3.996082	0.205552	24.881262	0.433279	11.060642
1491.244110	170.834409	4.000032	0.205549	24.905860	0.433273	11.071577
1491.264112	170.834409	3.997793	0.205551	24.891914	0.433277	11.065378
1491.284113	170.834409	3.996345	0.205552	24.882902	0.433279	11.061371
1491.304115	170.834409	3.997594	0.205551	24.890680	0.433277	11.064829
1491.324117	170.834328	3.982713	0.205563	24.798021	0.433301	11.023639
1491.344120	170.834409	3.998528	0.205550	24.896492	0.433275	11.067412
1491.364121	170.834409	3.997997	0.205551	24.893190	0.433276	11.065945
1491.384123	170.834409	3.995001	0.205553	24.874536	0.433281	11.057652
1491.404125	170.834409	3.993481	0.205555	24.865072	0.433284	11.053445
1491.424128	170.834409	3.988789	0.205558	24.835853	0.433291	11.040456
1491.444129	170.834409	3.992779	0.205555	24.860700	0.433285	11.051502
1491.464131	170.834409	3.986777	0.205560	24.823328	0.433295	11.034888
1491.484133	170.834409	3.988354	0.205559	24.833145	0.433292	11.039253
1491.504136	170.834409	3.993458	0.205555	24.864927	0.433284	11.053381
1491.524137	170.834409	3.991676	0.205556	24.853831	0.433287	11.048448
1491.544139	170.834409	3.989100	0.205558	24.837788	0.433291	11.041317
1491.564141	170.834328	3.986661	0.205560	24.822603	0.433295	11.034566
1491.584143	170.834409	3.991193	0.205556	24.850822	0.433287	11.047111
1491.604146	170.834409	3.992778	0.205555	24.860694	0.433285	11.051499
1491.624147	170.834409	3.994280	0.205554	24.870043	0.433282	11.055655
1491.644149	170.834409	3.985428	0.205561	24.814929	0.433297	11.031155
1491.664151	170.834409	3.989122	0.205558	24.837928	0.433291	11.041379
1491.684154	170.834409	3.988086	0.205559	24.831478	0.433292	11.038511
1491.704155	170.834409	3.994812	0.205554	24.873359	0.433281	11.057129
1491.724157	170.834409	3.989413	0.205558	24.839740	0.433290	11.042184
1491.744159	170.834409	3.991925	0.205556	24.855378	0.433286	11.049136
1491.764162	170.834409	3.991783	0.205556	24.854496	0.433286	11.048744
1491.784163	170.834409	3.991023	0.205557	24.849765	0.433288	11.046641
1491.804165	170.834409	3.991251	0.205556	24.851184	0.433287	11.047271
1491.824167	170.834409	3.988703	0.205559	24.835319	0.433291	11.040219
1491.844170	170.834409	3.994930	0.205553	24.874092	0.433281	11.057455
1491.864172	170.834409	3.990257	0.205557	24.844994	0.433289	11.044520
1491.884173	170.834409	3.987132	0.205560	24.825540	0.433294	11.035872
1491.904175	170.834409	3.990270	0.205557	24.845073	0.433289	11.044555
1491.924177	170.834409	3.997396	0.205551	24.889448	0.433277	11.064281
1491.944180	170.834409	3.991076	0.205557	24.850097	0.433288	11.046788
1491.964181	170.834409	3.997068	0.205552	24.887405	0.433278	11.063373
1491.984183	170.834328	3.993115	0.205555	24.862788	0.433284	11.052430
1492.004185	170.834328	3.995792	0.205553	24.879458	0.433280	11.059840
1492.024188	170.834409	3.993360	0.205555	24.864316	0.433284	11.053109
1492.044189	170.834409	3.990247	0.205557	24.844934	0.433289	11.044493
1492.064191	170.834409	3.994260	0.205554	24.869917	0.433282	11.055599
1492.084193	170.834409	3.988104	0.205559	24.831590	0.433292	11.038561
1492.104196	170.834409	3.998078	0.205551	24.893691	0.433276	11.066167
1492.124197	170.834409	3.992993	0.205555	24.862027	0.433284	11.052092
1492.144199	170.834409	3.990257	0.205557	24.844994	0.433289	11.044520
1492.164201	170.834409	3.993178	0.205555	24.863183	0.433284	11.052605
1492.184204	170.834409	3.993381	0.205555	24.864445	0.433284	11.053166
1492.204206	170.834409	4.001178	0.205548	24.912991	0.433271	11.074747
1492.224207	170.834409	4.002477	0.205547	24.921084	0.433269	11.078345
1492.244209	170.834409	3.992931	0.205555	24.861647	0.433285	11.051923
1492.264211	170.834409	3.997698	0.205551	24.891323	0.433277	11.065115
1492.284214	170.834409	3.991233	0.205556	24.851074	0.433287	11.047223
1492.304215	170.834409	3.996623	0.205552	24.884632	0.433278	11.062140
1492.324217	170.834409	3.996437	0.205552	24.883477	0.433279	11.061627
1492.344219	170.834328	3.993698	0.205554	24.866421	0.433283	11.054045
1492.364222	170.834409	3.987639	0.205559	24.828697	0.433293	11.037275
1492.384223	170.834409	3.993573	0.205555	24.865644	0.433283	11.053699
1492.404225	170.834409	3.994688	0.205554	24.872581	0.433282	11.056783
1492.424227	170.834409	3.990883	0.205557	24.848895	0.433288	11.046254
1492.444230	170.834409	3.991312	0.205556	24.851567	0.433287	11.047442
1492.464231	170.834328	3.998009	0.205551	24.893261	0.433276	11.065976
1492.484233	170.834409	3.986844	0.205560	24.823741	0.433295	11.035072
1492.504235	170.834409	3.994376	0.205554	24.870643	0.433282	11.055922
1492.524238	170.834409	3.993973	0.205554	24.868132	0.433283	11.054806
1492.544240	170.834409	3.990115	0.205557	24.844110	0.433289	11.044127
1492.564241	170.834409	3.994523	0.205554	24.871554	0.433282	11.056327
1492.584243	170.834409	3.990948	0.205557	24.849300	0.433288	11.046434
1492.604245	170.834409	3.988969	0.205558	24.836975	0.433291	11.040955
1492.624248	170.834409	3.991563	0.205556	24.853125	0.433287	11.048134
1492.644249	170.834328	3.989432	0.205558	24.839855	0.433290	11.042235
1492.664251	170.834409	3.985993	0.205561	24.818444	0.433296	11.032717
1492.684253	170.834409	3.995016	0.205553	24.874626	0.433281	11.057692
1492.704256	170.834409	3.998472	0.205551	24.896147	0.433275	11.067259
1492.724257	170.834409	3.997177	0.205552	24.888082	0.433278	11.063674
1492.744259	170.834409	3.995256	0.205553	24.876121	0.433281	11.058357
1492.764261	170.834409	3.999332	0.205550	24.901499	0.433274	11.069638
1492.784264	170.834328	3.997985	0.205551	24.893111	0.433276	11.065909
1492.804265	170.834409	3.996776	0.205552	24.885582	0.433278	11.062563
1492.824267	170.834409	3.996320	0.205552	24.882749	0.433279	11.061303
1492.844269	170.834409	3.988207	0.205559	24.832231	0.433292	11.038846
1492.864271	170.834409	3.996632	0.205552	24.884690	0.433278	11.062166
1492.884274	170.834328	3.993102	0.205555	24.862712	0.433284	11.052396
1492.904275	170.834409	3.993925	0.205554	24.867834	0.433283	11.054673
1492.924277	170.834409	4.001286	0.205548	24.913668	0.433271	11.075048
1492.944279	170.834328	3.988640	0.205558	24.834927	0.433291	11.040045
1492.964282	170.834409	3.995016	0.205553	24.874623	0.433281	11.057691
1492.984283	170.834409	3.994706	0.205554	24.872699	0.433282	11.056836
1493.004285	170.834409	3.997760	0.205551	24.891709	0.433277	11.065286
1493.024287	170.834409	4.001169	0.205548	24.912939	0.433271	11.074724
1493.044290	170.834409	3.992401	0.205556	24.858343	0.433285	11.050454
1493.064291	170.834328	3.996766	0.205552	24.885525	0.433278	11.062537
1493.084293	170.834409	4.000640	0.205549	24.909646	0.433272	11.073260
1493.104295	170.834409	3.995943	0.205553	24.880400	0.433280	11.060259
1493.124298	170.834328	3.985590	0.205561	24.815939	0.433296	11.031604
1493.144300	170.834409	3.988549	0.205559	24.834358	0.433292	11.039792
1493.164301	170.834409	3.991314	0.205556	24.851578	0.433287	11.047447
1493.184303	170.834409	3.999232	0.205550	24.900875	0.433274	11.069361
1493.204305	170.834409	3.990787	0.205557	24.848295	0.433288	11.045987
1493.224308	170.834409	3.999425	0.205550	24.902079	0.433274	11.069896
1493.244309	170.834409	3.994292	0.205554	24.870120	0.433282	11.055689
1493.264311	170.834409	3.991955	0.205556	24.855567	0.433286	11.049220
1493.284313	170.834409	3.992225	0.205556	24.857250	0.433286	11.049968
1493.304316	170.834328	3.988375	0.205559	24.833274	0.433292	11.039310
1493.324317	170.834409	3.986556	0.205560	24.821954	0.433295	11.034278
1493.344319	170.834409	3.996322	0.205552	24.882760	0.433279	11.061308
1493.364321	170.834409	3.993273	0.205555	24.863774	0.433284	11.052868
1493.384324	170.834409	3.990069	0.205557	24.843822	0.433289	11.043999
1493.404325	170.834409	3.991535	0.205556	24.852949	0.433287	11.048056
1493.424327	170.834409	3.988474	0.205559	24.833893	0.433292	11.039585
1493.444329	170.834409	3.989188	0.205558	24.838336	0.433291	11.041560
1493.464332	170.834409	3.992008	0.205556	24.855898	0.433286	11.049367
1493.484334	170.834409	3.993225	0.205555	24.863473	0.433284	11.052734
1493.504335	170.834409	3.990545	0.205557	24.846790	0.433288	11.045318
1493.524337	170.834328	3.993764	0.205554	24.866832	0.433283	11.054228
1493.544339	170.834409	3.996355	0.205552	24.882965	0.433279	11.061399
1493.564342	170.834409	3.993936	0.205554	24.867900	0.433283	11.054702
1493.584343	170.834409	3.990950	0.205557	24.849308	0.433288	11.046438
1493.604345	170.834409	3.990122	0.205557	24.844156	0.433289	11.044147
1493.624347	170.834409	3.991518	0.205556	24.852848	0.433287	11.048011
1493.644350	170.834409	3.993379	0.205555	24.864437	0.433284	11.053163
1493.664351	170.834409	3.991407	0.205556	24.852158	0.433287	11.047705
1493.684353	170.834409	3.992407	0.205556	24.858381	0.433285	11.050471
1493.704355	170.834409	3.991546	0.205556	24.853023	0.433287	11.048089
1493.724358	170.834409	3.994142	0.205554	24.869186	0.433283	11.055274
1493.744359	170.834409	3.989827	0.205558	24.842316	0.433290	11.043329
1493.764361	170.834328	3.991042	0.205557	24.849883	0.433287	11.046693
1493.784363	170.834409	3.989436	0.205558	24.839883	0.433290	11.042248
1493.804365	170.834409	3.987827	0.205559	24.829866	0.433293	11.037795
1493.824368	170.834409	3.986291	0.205561	24.820303	0.433295	11.033544
1493.844369	170.834409	3.987710	0.205559	24.829137	0.433293	11.037471
1493.864371	170.834409	3.989245	0.205558	24.838692	0.433291	11.041718
1493.884373	170.834328	3.987464	0.205559	24.827607	0.433293	11.036791
1493.904376	170.834409	3.990506	0.205557	24.846543	0.433288	11.045208
1493.924377	170.834409	3.991379	0.205556	24.851980	0.433287	11.047625
1493.944379	170.834409	3.984996	0.205562	24.812241	0.433298	11.029960
1493.964381	170.834409	3.988604	0.205559	24.834703	0.433292	11.039945
1493.984384	170.834409	3.984306	0.205562	24.807942	0.433299	11.028049
1494.004385	170.834409	3.989551	0.205558	24.840597	0.433290	11.042565
1494.024387	170.834409	3.992071	0.205556	24.856289	0.433286	11.049541
1494.044389	170.834409	3.992226	0.205556	24.857256	0.433286	11.049971
1494.064392	170.834409	3.995030	0.205553	24.874711	0.433281	11.057730
1494.084394	170.834409	3.990917	0.205557	24.849106	0.433288	11.046348
1494.104395	170.834409	3.994804	0.205554	24.873309	0.433281	11.057107
1494.124397	170.834328	3.989546	0.205558	24.840570	0.433290	11.042553
1494.144399	170.834409	3.997140	0.205552	24.887849	0.433278	11.063570
1494.164402	170.834409	3.994615	0.205554	24.872129	0.433282	11.056582
1494.184403	170.834328	3.991731	0.205556	24.854173	0.433286	11.048600
1494.204405	170.834409	3.989567	0.205558	24.840698	0.433290	11.042610
1494.224407	170.834409	3.984169	0.205562	24.807086	0.433299	11.027668
1494.244410	170.834409	3.987914	0.205559	24.830405	0.433293	11.038034
1494.264411	170.834409	3.995744	0.205553	24.879162	0.433280	11.059709
1494.284413	170.834409	3.989457	0.205558	24.840017	0.433290	11.042307
1494.304415	170.834328	3.987418	0.205559	24.827317	0.433293	11.036662
1494.324418	170.834409	3.989203	0.205558	24.838434	0.433291	11.041604
1494.344419	170.834409	3.991308	0.205556	24.851539	0.433287	11.047429
1494.364421	170.834409	3.996413	0.205552	24.883326	0.433279	11.061560
1494.384423	170.834409	3.985004	0.205562	24.812287	0.433298	11.029980
1494.404426	170.834409	3.986912	0.205560	24.824166	0.433294	11.035261
1494.424428	170.834409	3.980597	0.205565	24.784848	0.433305	11.017783
1494.444429	170.834409	3.985573	0.205561	24.815832	0.433297	11.031556
1494.464431	170.834409	3.982693	0.205563	24.797901	0.433301	11.023585
1494.484433	170.834328	3.985469	0.205561	24.815184	0.433297	11.031268
1494.504436	170.834409	3.985343	0.205561	24.814401	0.433297	11.030920
1494.524437	170.834409	3.981925	0.205564	24.793115	0.433303	11.021458
1494.544439	170.834328	3.982763	0.205563	24.798333	0.433301	11.023777
1494.564441	170.834409	3.978098	0.205567	24.769290	0.433309	11.010866
1494.584444	170.834409	3.980743	0.205565	24.785754	0.433305	11.018185
1494.604445	170.834328	3.987062	0.205560	24.825102	0.433294	11.035677
1494.624447	170.834328	3.983158	0.205563	24.800792	0.433300	11.024870
1494.644449	170.834409	3.977090	0.205568	24.763012	0.433311	11.008076
1494.664452	170.834328	3.985570	0.205561	24.815813	0.433296	11.031548
1494.684453	170.834409	3.986352	0.205560	24.820681	0.433295	11.033712
1494.704455	170.834409	3.984187	0.205562	24.807198	0.433299	11.027718
1494.724457	170.834409	3.982169	0.205564	24.794637	0.433302	11.022134
1494.744460	170.834409	3.985646	0.205561	24.816287	0.433296	11.031758
1494.764462	170.834409	3.986483	0.205560	24.821497	0.433295	11.034074
1494.784463	170.834409	3.985643	0.205561	24.816268	0.433296	11.031750
1494.804465	170.834409	3.989117	0.205558	24.837898	0.433291	11.041365
1494.824467	170.834409	3.987424	0.205560	24.827355	0.433294	11.036679
1494.844470	170.834409	3.987850	0.205559	24.830005	0.433293	11.037857
1494.864471	170.834409	3.983172	0.205563	24.800882	0.433301	11.024910
1494.884473	170.834409	3.980708	0.205565	24.785538	0.433305	11.018089
1494.904475	170.834409	3.982445	0.205564	24.796354	0.433302	11.022897
1494.924478	170.834409	3.985786	0.205561	24.817157	0.433296	11.032145
1494.944479	170.834409	3.988109	0.205559	24.831623	0.433292	11.038576
1494.964481	170.834409	3.993947	0.205554	24.867971	0.433283	11.054734
1494.984483	170.834328	3.986879	0.205560	24.823963	0.433294	11.035171
1495.004486	170.834409	3.981081	0.205565	24.787862	0.433304	11.019122
1495.024487	170.834409	3.979928	0.205566	24.780681	0.433306	11.015930
1495.044489	170.834328	3.981372	0.205564	24.789671	0.433303	11.019927
1495.064491	170.834409	3.983460	0.205563	24.802675	0.433300	11.025708
1495.084493	170.834409	3.992676	0.205555	24.860054	0.433285	11.051214
1495.104496	170.834328	3.992897	0.205555	24.861433	0.433284	11.051828
1495.124497	170.834409	3.983975	0.205562	24.805878	0.433299	11.027131
1495.144499	170.834409	3.986310	0.205560	24.820421	0.433295	11.033596
1495.164501	170.834409	3.982491	0.205564	24.796639	0.433302	11.023024
1495.184504	170.834409	3.986305	0.205561	24.820388	0.433295	11.033581
1495.204505	170.834409	3.986999	0.205560	24.824711	0.433294	11.035503
1495.224507	170.834409	3.980406	0.205565	24.783657	0.433305	11.017253
1495.244509	170.834409	3.984397	0.205562	24.808506	0.433299	11.028300
1495.264512	170.834409	3.982931	0.205563	24.799379	0.433301	11.024242
1495.284513	170.834328	3.986571	0.205560	24.822047	0.433295	11.034319
1495.304515	170.834409	3.985076	0.205562	24.812736	0.433297	11.030180
1495.324517	170.834409	3.984901	0.205562	24.811644	0.433298	11.029694
1495.344520	170.834409	3.986268	0.205561	24.820158	0.433295	11.033479
1495.364522	170.834409	3.983380	0.205563	24.802174	0.433300	11.025485
1495.384523	170.834409	3.984962	0.205562	24.812027	0.433298	11.029865
1495.404525	170.834409	3.985474	0.205561	24.815211	0.433297	11.031280
1495.424527	170.834409	3.989122	0.205558	24.837925	0.433291	11.041377
1495.444530	170.834328	3.987343	0.205560	24.826854	0.433293	11.036456
1495.464531	170.834409	3.984560	0.205562	24.809522	0.433298	11.028751
1495.484533	170.834409	3.991620	0.205556	24.853480	0.433287	11.048292
1495.504535	170.834409	3.989708	0.205558	24.841574	0.433290	11.043000
1495.524538	170.834409	3.996484	0.205552	24.883767	0.433279	11.061756
1495.544539	170.834409	3.991064	0.205557	24.850017	0.433288	11.046753
1495.564541	170.834409	3.988839	0.205558	24.836168	0.433291	11.040596
1495.584543	170.834328	3.986562	0.205560	24.821989	0.433295	11.034293
1495.604546	170.834409	3.980747	0.205565	24.785784	0.433305	11.018199
1495.624547	170.834409	3.986290	0.205561	24.820297	0.433295	11.033541
1495.644549	170.834409	3.982308	0.205564	24.795500	0.433302	11.022518
1495.664551	170.834409	3.987026	0.205560	24.824878	0.433294	11.035577
1495.684554	170.834409	3.987599	0.205559	24.828447	0.433293	11.037164
1495.704556	170.834409	3.980829	0.205565	24.786293	0.433304	11.018425
1495.724557	170.834409	3.985281	0.205561	24.814012	0.433297	11.030747
1495.744559	170.834409	3.986091	0.205561	24.819057	0.433296	11.032990
1495.764561	170.834409	3.983060	0.205563	24.800184	0.433301	11.024600
1495.784564	170.834328	3.983578	0.205563	24.803409	0.433300	11.026034
1495.804565	170.834409	3.983681	0.205563	24.804050	0.433300	11.026318
1495.824567	170.834409	3.986321	0.205560	24.820489	0.433295	11.033626
1495.844569	170.834409	3.984424	0.205562	24.808673	0.433298	11.028374
1495.864572	170.834409	3.984363	0.205562	24.808296	0.433299	11.028206
1495.884573	170.834409	3.985884	0.205561	24.817768	0.433296	11.032417
1495.904575	170.834409	3.987150	0.205560	24.825647	0.433294	11.035919
1495.924577	170.834409	3.984483	0.205562	24.809043	0.433298	11.028538
1495.944580	170.834409	3.984439	0.205562	24.808769	0.433298	11.028417
1495.964581	170.834409	3.987093	0.205560	24.825294	0.433294	11.035762
1495.984583	170.834409	3.987055	0.205560	24.825061	0.433294	11.035659
1496.004585	170.834409	3.985906	0.205561	24.817905	0.433296	11.032478
1496.024588	170.834409	3.984218	0.205562	24.807392	0.433299	11.027804
1496.044590	170.834409	3.977932	0.205567	24.768252	0.433309	11.010405
1496.064591	170.834409	3.985775	0.205561	24.817086	0.433296	11.032114
1496.084593	170.834409	3.984109	0.205562	24.806716	0.433299	11.027504
1496.104595	170.834409	3.991447	0.205556	24.852405	0.433287	11.047814
1496.124598	170.834409	3.986541	0.205560	24.821861	0.433295	11.034236
1496.144599	170.834409	3.980466	0.205565	24.784032	0.433305	11.017420
1496.164601	170.834409	3.983331	0.205563	24.801873	0.433300	11.025351
1496.184603	170.834409	3.987708	0.205559	24.829124	0.433293	11.037465
1496.204606	170.834409	3.985754	0.205561	24.816955	0.433296	11.032055
1496.224607	170.834409	3.982488	0.205564	24.796622	0.433302	11.023017
1496.244609	170.834409	3.985643	0.205561	24.816265	0.433296	11.031749
1496.264611	170.834409	3.981059	0.205565	24.787725	0.433304	11.019062
1496.284614	170.834409	3.984349	0.205562	24.808211	0.433299	11.028168
1496.304615	170.834409	3.981703	0.205564	24.791733	0.433303	11.020843
1496.324617	170.834409	3.985362	0.205561	24.814516	0.433297	11.030971
1496.344619	170.834409	3.991366	0.205556	24.851901	0.433287	11.047590
1496.364621	170.834409	3.986891	0.205560	24.824040	0.433294	11.035205
1496.384624	170.834409	3.982907	0.205563	24.799231	0.433301	11.024177
1496.404625	170.834409	3.986228	0.205561	24.819909	0.433296	11.033368
1496.424627	170.834409	3.989472	0.205558	24.840104	0.433290	11.042346
1496.444629	170.834328	3.983582	0.205563	24.803436	0.433300	11.026046
1496.464632	170.834409	3.986996	0.205560	24.824691	0.433294	11.035495
1496.484633	170.834409	3.983613	0.205563	24.803625	0.433300	11.026130
1496.504635	170.834328	3.983475	0.205563	24.802766	0.433300	11.025748
1496.524637	170.834409	3.990915	0.205557	24.849092	0.433288	11.046342
1496.544640	170.834409	3.987250	0.205560	24.826274	0.433294	11.036198
1496.564641	170.834409	3.994181	0.205554	24.869427	0.433282	11.055381
1496.584643	170.834328	3.985190	0.205561	24.813445	0.433297	11.030495
1496.604645	170.834409	3.978879	0.205567	24.774152	0.433308	11.013028
1496.624648	170.834328	3.984032	0.205562	24.806234	0.433299	11.027290
1496.644650	170.834409	3.978465	0.205567	24.771570	0.433308	11.011880
1496.664651	170.834409	3.987138	0.205560	24.825573	0.433294	11.035886
1496.684653	170.834409	3.981310	0.205565	24.789288	0.433304	11.019756
1496.704655	170.834328	3.987026	0.205560	24.824878	0.433294	11.035577
1496.724658	170.834409	3.985661	0.205561	24.816380	0.433296	11.031800
1496.744659	170.834328	3.985439	0.205561	24.814995	0.433297	11.031184
1496.764661	170.834409	3.984456	0.205562	24.808873	0.433298	11.028463
1496.784663	170.834409	3.983479	0.205563	24.802793	0.433300	11.025760
1496.804666	170.834328	3.990197	0.205557	24.844621	0.433289	11.044354
1496.824667	170.834409	3.985308	0.205561	24.814182	0.433297	11.030823
1496.844669	170.834409	3.978625	0.205567	24.772572	0.433308	11.012326
1496.864671	170.834409	3.985372	0.205561	24.814579	0.433297	11.030999
1496.884674	170.834409	3.985545	0.205561	24.815654	0.433297	11.031477
1496.904675	170.834409	3.991174	0.205557	24.850704	0.433287	11.047058
1496.924677	170.834409	3.986878	0.205560	24.823955	0.433294	11.035167
1496.944679	170.834409	3.982766	0.205563	24.798352	0.433301	11.023786
1496.964682	170.834409	3.986711	0.205560	24.822917	0.433295	11.034706
1496.984684	170.834409	3.984617	0.205562	24.809881	0.433298	11.028911
1497.004685	170.834409	3.985094	0.205561	24.812848	0.433297	11.030230
1497.024687	170.834409	3.984199	0.205562	24.807277	0.433299	11.027753
1497.044689	170.834328	3.985570	0.205561	24.815813	0.433296	11.031548
1497.064692	170.834409	3.990645	0.205557	24.847411	0.433288	11.045594
1497.084693	170.834409	3.983366	0.205563	24.802089	0.433300	11.025447
1497.104695	170.834409	3.983373	0.205563	24.802130	0.433300	11.025465
1497.124697	170.834409	3.982160	0.205564	24.794583	0.433302	11.022110
1497.144700	170.834409	3.980204	0.205566	24.782400	0.433305	11.016695
1497.164701	170.834328	3.975890	0.205569	24.755538	0.433312	11.004753
1497.184703	170.834409	3.987424	0.205560	24.827358	0.433294	11.036680
1497.204705	170.834409	3.985031	0.205562	24.812454	0.433297	11.030055
1497.224708	170.834409	3.985218	0.205561	24.813618	0.433297	11.030572
1497.244709	170.834409	3.987735	0.205559	24.829291	0.433293	11.037539
1497.264711	170.834409	3.982938	0.205563	24.799426	0.433301	11.024263
1497.284713	170.834409	3.993122	0.205555	24.862832	0.433284	11.052450
1497.304716	170.834409	3.985755	0.205561	24.816966	0.433296	11.032060
1497.324718	170.834409	3.989509	0.205558	24.840340	0.433290	11.042451
1497.344719	170.834328	3.990544	0.205557	24.846784	0.433288	11.045316
1497.364721	170.834409	3.985138	0.205561	24.813119	0.433297	11.030350
1497.384723	170.834409	3.989353	0.205558	24.839365	0.433290	11.042018
1497.404726	170.834409	3.989183	0.205558	24.838306	0.433291	11.041547
1497.424727	170.834409	3.986919	0.205560	24.824212	0.433294	11.035282
1497.444729	170.834409	3.984546	0.205562	24.809434	0.433298	11.028712
1497.464731	170.834328	3.979807	0.205566	24.779931	0.433306	11.015597
1497.484734	170.834409	3.987863	0.205559	24.830087	0.433293	11.037893
1497.504735	170.834409	3.982609	0.205564	24.797375	0.433301	11.023351
1497.524737	170.834328	3.983750	0.205562	24.804477	0.433299	11.026508
1497.544739	170.834409	3.979182	0.205566	24.776038	0.433307	11.013866
1497.564742	170.834409	3.981148	0.205565	24.788281	0.433304	11.019309
1497.584744	170.834409	3.983611	0.205563	24.803617	0.433300	11.026126
1497.604745	170.834409	3.984027	0.205562	24.806204	0.433299	11.027276
1497.624747	170.834409	3.982299	0.205564	24.795448	0.433302	11.022495
1497.644749	170.834328	3.986073	0.205561	24.818942	0.433296	11.032939
1497.664752	170.834409	3.986603	0.205560	24.822241	0.433295	11.034405
1497.684753	170.834409	3.987290	0.205560	24.826520	0.433294	11.036307
1497.704755	170.834409	3.984574	0.205562	24.809610	0.433298	11.028790
1497.724757	170.834409	3.981723	0.205564	24.791859	0.433303	11.020899
1497.744760	170.834409	3.988050	0.205559	24.831256	0.433293	11.038413
1497.764761	170.834409	3.987776	0.205559	24.829545	0.433293	11.037652
1497.784763	170.834409	3.989168	0.205558	24.838215	0.433291	11.041506
1497.804765	170.834409	3.984303	0.205562	24.807921	0.433299	11.028039
1497.824768	170.834328	3.987915	0.205559	24.830410	0.433293	11.038037
1497.844769	170.834409	3.985259	0.205561	24.813872	0.433297	11.030685
1497.864771	170.834409	3.983174	0.205563	24.800893	0.433301	11.024915
1497.884773	170.834409	3.980740	0.205565	24.785740	0.433305	11.018179
1497.904776	170.834409	3.981424	0.205565	24.789997	0.433303	11.020072
1497.924778	170.834409	3.984390	0.205562	24.808463	0.433299	11.028280
1497.944779	170.834409	3.985444	0.205561	24.815027	0.433297	11.031199
1497.964781	170.834409	3.982769	0.205563	24.798369	0.433301	11.023793
1497.984783	170.834409	3.983532	0.205563	24.803121	0.433300	11.025906
1498.004786	170.834328	3.992472	0.205555	24.858789	0.433285	11.050652
1498.024787	170.834409	3.990536	0.205557	24.846729	0.433288	11.045291
1498.044789	170.834409	3.992069	0.205556	24.856278	0.433286	11.049536
1498.064791	170.834328	3.992665	0.205555	24.859988	0.433285	11.051185
1498.084794	170.834409	3.982410	0.205564	24.796138	0.433302	11.022801
1498.104795	170.834328	3.985992	0.205561	24.818439	0.433296	11.032715
1498.124797	170.834409	3.987025	0.205560	24.824869	0.433294	11.035574
1498.144799	170.834409	3.988906	0.205558	24.836581	0.433291	11.040780
1498.164802	170.834409	3.991544	0.205556	24.853007	0.433287	11.048082
1498.184803	170.834328	3.985257	0.205561	24.813861	0.433297	11.030680
1498.204805	170.834409	3.983844	0.205563	24.805065	0.433299	11.026770
1498.224807	170.834409	3.983147	0.205563	24.800723	0.433301	11.024840
1498.244810	170.834409	3.981850	0.205564	24.792647	0.433303	11.021250
1498.264812	170.834409	3.988744	0.205559	24.835576	0.433291	11.040333
1498.284813	170.834409	3.986626	0.205560	24.822389	0.433295	11.034471
1498.304815	170.834328	3.983053	0.205563	24.800137	0.433301	11.024579
1498.324817	170.834409	3.986200	0.205561	24.819736	0.433296	11.033292
1498.344820	170.834409	3.980118	0.205566	24.781864	0.433306	11.016456
1498.364821	170.834328	3.980340	0.205565	24.783246	0.433305	11.017071
1498.384823	170.834409	3.984191	0.205562	24.807225	0.433299	11.027730
1498.404825	170.834409	3.979744	0.205566	24.779534	0.433306	11.015420
1498.424828	170.834409	3.987757	0.205559	24.829428	0.433293	11.037600
1498.444829	170.834328	3.984942	0.205562	24.811901	0.433297	11.029809
1498.464831	170.834409	3.989433	0.205558	24.839866	0.433290	11.042240
1498.484833	170.834409	3.986620	0.205560	24.822348	0.433295	11.034453
1498.504836	170.834409	3.994090	0.205554	24.868863	0.433283	11.055131
1498.524837	170.834409	3.986585	0.205560	24.822134	0.433295	11.034358
1498.544839	170.834409	3.994797	0.205554	24.873260	0.433281	11.057085
1498.564841	170.834409	3.996384	0.205552	24.883143	0.433279	11.061478
1498.584843	170.834409	3.995154	0.205553	24.875483	0.433281	11.058073
1498.604846	170.834409	3.996617	0.205552	24.884594	0.433278	11.062123
1498.624847	170.834409	3.994231	0.205554	24.869739	0.433282	11.055520
1498.644849	170.834409	3.993762	0.205554	24.866821	0.433283	11.054223
1498.664851	170.834328	3.992214	0.205556	24.857182	0.433285	11.049938
1498.684854	170.834409	3.989018	0.205558	24.837282	0.433291	11.041091
1498.704855	170.834409	3.984400	0.205562	24.808528	0.433299	11.028309
1498.724857	170.834409	3.992920	0.205555	24.861573	0.433285	11.051890
1498.744859	170.834409	3.983673	0.205563	24.804000	0.433300	11.026297
1498.764862	170.834409	3.987872	0.205559	24.830145	0.433293	11.037919
1498.784863	170.834328	3.987232	0.205560	24.826161	0.433294	11.036148
1498.804865	170.834409	3.987233	0.205560	24.826167	0.433294	11.036150
1498.824867	170.834409	3.979365	0.205566	24.777174	0.433307	11.014371
1498.844870	170.834409	3.981268	0.205565	24.789028	0.433304	11.019641
1498.864872	170.834409	3.991629	0.205556	24.853535	0.433287	11.048317
1498.884873	170.834328	3.982562	0.205563	24.797085	0.433301	11.023222
1498.904875	170.834409	3.979364	0.205566	24.777171	0.433307	11.014370
1498.924877	170.834409	3.982607	0.205564	24.797361	0.433301	11.023345
1498.944880	170.834409	3.986150	0.205561	24.819424	0.433296	11.033153
1498.964881	170.834409	3.987877	0.205559	24.830178	0.433293	11.037933
1498.984883	170.834409	3.982795	0.205563	24.798530	0.433301	11.023865
1499.004885	170.834409	3.986570	0.205560	24.822036	0.433295	11.034314
1499.024888	170.834409	3.985279	0.205561	24.813998	0.433297	11.030741
1499.044889	170.834409	3.988792	0.205558	24.835872	0.433291	11.040465
1499.064891	170.834409	3.990393	0.205557	24.845842	0.433289	11.044897
1499.084893	170.834409	3.982303	0.205564	24.795467	0.433302	11.022503
1499.104896	170.834409	3.985168	0.205561	24.813311	0.433297	11.030435
1499.124897	170.834409	3.980511	0.205565	24.784314	0.433305	11.017545
1499.144899	170.834409	3.982727	0.205563	24.798109	0.433301	11.023678
1499.164901	170.834409	3.976883	0.205568	24.761725	0.433311	11.007504
1499.184904	170.834328	3.982160	0.205564	24.794580	0.433302	11.022109
1499.204906	170.834409	3.983739	0.205563	24.804414	0.433300	11.026480
1499.224907	170.834409	3.989691	0.205558	24.841473	0.433290	11.042955
1499.244909	170.834409	3.994476	0.205554	24.871264	0.433282	11.056198
1499.264911	170.834409	3.980943	0.205565	24.787005	0.433304	11.018741
1499.284914	170.834409	3.983523	0.205563	24.803064	0.433300	11.025880
1499.304915	170.834409	3.984839	0.205562	24.811260	0.433298	11.029524
1499.324917	170.834409	3.984379	0.205562	24.808397	0.433299	11.028251
1499.344919	170.834409	3.984428	0.205562	24.808704	0.433298	11.028387
1499.364922	170.834328	3.987780	0.205559	24.829570	0.433293	11.037663
1499.384923	170.834409	3.983974	0.205562	24.805873	0.433299	11.027129
1499.404925	170.834409	3.982856	0.205563	24.798914	0.433301	11.024035
1499.424927	170.834328	3.985099	0.205561	24.812881	0.433297	11.030244
1499.444930	170.834409	3.985945	0.205561	24.818146	0.433296	11.032585
1499.464931	170.834409	3.981326	0.205565	24.789389	0.433304	11.019801
1499.484933	170.834328	3.981109	0.205565	24.788037	0.433304	11.019200
1499.504935	170.834328	3.985895	0.205561	24.817834	0.433296	11.032446
1499.524938	170.834409	3.981733	0.205564	24.791922	0.433303	11.020927
1499.544940	170.834409	3.980386	0.205565	24.783534	0.433305	11.017198
1499.564941	170.834409	3.985878	0.205561	24.817727	0.433296	11.032398
1499.584943	170.834409	3.980946	0.205565	24.787021	0.433304	11.018749
1499.604945	170.834409	3.982473	0.205564	24.796526	0.433302	11.022974
1499.624948	170.834328	3.984900	0.205562	24.811638	0.433297	11.029692
1499.644949	170.834409	3.986273	0.205561	24.820191	0.433295	11.033494
1499.663951	170.834409	3.982743	0.205563	24.798207	0.433301	11.023721
1499.683953	170.834328	3.987086	0.205560	24.825253	0.433294	11.035744
1499.703955	170.834409	3.986681	0.205560	24.822731	0.433295	11.034623
1499.723957	170.834409	3.981705	0.205564	24.791749	0.433303	11.020851
1499.743959	170.834409	3.988115	0.205559	24.831656	0.433292	11.038591
1499.763961	170.834409	3.983229	0.205563	24.801235	0.433300	11.025067
1499.783963	170.834409	3.979383	0.205566	24.777292	0.433307	11.014424
1499.803965	170.834409	3.985064	0.205562	24.812659	0.433297	11.030146
1499.823967	170.834409	3.985689	0.205561	24.816555	0.433296	11.031878
1499.843969	170.834409	3.989002	0.205558	24.837178	0.433291	11.041045
1499.863971	170.834409	3.990788	0.205557	24.848298	0.433288	11.045989
1499.883973	170.834409	3.983772	0.205563	24.804619	0.433300	11.026572
1499.903975	170.834409	3.989596	0.205558	24.840876	0.433290	11.042689
1499.923977	170.834409	3.991446	0.205556	24.852396	0.433287	11.047810
1499.943979	170.834409	3.985090	0.205561	24.812824	0.433297	11.030219
1499.963981	170.834409	3.985859	0.205561	24.817609	0.433296	11.032346
1499.983984	170.834328	3.996189	0.205552	24.881933	0.433279	11.060940
1500.003985	170.834409	3.984203	0.205562	24.807302	0.433299	11.027764
1500.023987	170.834409	3.990373	0.205557	24.845717	0.433289	11.044841
1500.043989	170.834409	3.987249	0.205560	24.826268	0.433294	11.036195
1500.063991	170.834409	3.982827	0.205563	24.798736	0.433301	11.023956
1500.083993	170.834409	3.988357	0.205559	24.833164	0.433292	11.039261
1500.103995	170.834409	3.983534	0.205563	24.803132	0.433300	11.025911
1500.123997	170.834328	3.982458	0.205564	24.796436	0.433302	11.022934
1500.143999	170.834409	3.984694	0.205562	24.810354	0.433298	11.029121
1500.164001	170.834409	3.982533	0.205564	24.796904	0.433302	11.023142
1500.184003	170.834409	3.982615	0.205564	24.797413	0.433301	11.023368
1500.204005	170.834409	3.986286	0.205561	24.820270	0.433295	11.033529
1500.224007	170.834409	3.982150	0.205564	24.794514	0.433302	11.022080
1500.244009	170.834409	3.980763	0.205565	24.785880	0.433304	11.018241
1500.264011	170.834409	3.986227	0.205561	24.819900	0.433296	11.033365
1500.284013	170.834409	3.981592	0.205564	24.791043	0.433303	11.020537
1500.304015	170.834409	3.991411	0.205556	24.852183	0.433287	11.047715
1500.324018	170.834328	3.989924	0.205557	24.842919	0.433289	11.043597
1500.344019	170.834409	3.981333	0.205565	24.789433	0.433304	11.019821
1500.364021	170.834409	3.982889	0.205563	24.799122	0.433301	11.024128
1500.384023	170.834409	3.982458	0.205564	24.796433	0.433302	11.022933
1500.404025	170.834409	3.986846	0.205560	24.823758	0.433294	11.035080
1500.424027	170.834409	3.984211	0.205562	24.807351	0.433299	11.027786
1500.444029	170.834409	3.985870	0.205561	24.817678	0.433296	11.032377
1500.464031	170.834409	3.989995	0.205557	24.843365	0.433289	11.043796
1500.484033	170.834409	3.984309	0.205562	24.807959	0.433299	11.028056
1500.504035	170.834409	3.979410	0.205566	24.777456	0.433307	11.014497
1500.524037	170.834409	3.985905	0.205561	24.817899	0.433296	11.032475
1500.544039	170.834409	3.982088	0.205564	24.794134	0.433302	11.021911
1500.564041	170.834328	3.986440	0.205560	24.821231	0.433295	11.033956
1500.584044	170.834409	3.982982	0.205563	24.799697	0.433301	11.024383
1500.604045	170.834409	3.984866	0.205562	24.811430	0.433298	11.029599
1500.624047	170.834328	3.987169	0.205560	24.825770	0.433294	11.035974
1500.644049	170.834409	3.989265	0.205558	24.838818	0.433291	11.041774
1500.664052	170.834409	3.984312	0.205562	24.807978	0.433299	11.028065
1500.684053	170.834328	3.987068	0.205560	24.825140	0.433294	11.035694
1500.704055	170.834409	3.986240	0.205561	24.819983	0.433295	11.033401
1500.724057	170.834409	3.983882	0.205562	24.805303	0.433299	11.026876
1500.744059	170.834409	3.980087	0.205566	24.781672	0.433306	11.016371
1500.764061	170.834409	3.980455	0.205565	24.783961	0.433305	11.017388
1500.784063	170.834409	3.989908	0.205558	24.842823	0.433289	11.043555
1500.804065	170.834328	3.984890	0.205562	24.811575	0.433298	11.029664
1500.824067	170.834409	3.985156	0.205561	24.813234	0.433297	11.030401
1500.844069	170.834328	3.980873	0.205565	24.786567	0.433304	11.018547
1500.864071	170.834409	3.980052	0.205566	24.781453	0.433306	11.016273
1500.884073	170.834409	3.986096	0.205561	24.819085	0.433296	11.033002
1500.904075	170.834328	3.979241	0.205566	24.776405	0.433307	11.014029
1500.924078	170.834409	3.977703	0.205568	24.766831	0.433310	11.009774
1500.944079	170.834409	3.978714	0.205567	24.773125	0.433308	11.012571
1500.964081	170.834328	3.978237	0.205567	24.770155	0.433308	11.011251
1500.984083	170.834409	3.979898	0.205566	24.780498	0.433306	11.015849
1501.004085	170.834409	3.981256	0.205565	24.788951	0.433304	11.019607
1501.024087	170.834328	3.986181	0.205561	24.819616	0.433295	11.033238
1501.044089	170.834409	3.984165	0.205562	24.807061	0.433299	11.027657
1501.064091	170.834409	3.981905	0.205564	24.792992	0.433303	11.021403
1501.084093	170.834328	3.984362	0.205562	24.808290	0.433298	11.028204
1501.104095	170.834409	3.981043	0.205565	24.787626	0.433304	11.019018
1501.124097	170.834409	3.983630	0.205563	24.803735	0.433300	11.026178
1501.144099	170.834409	3.984107	0.205562	24.806705	0.433299	11.027499
1501.164101	170.834328	3.984955	0.205562	24.811980	0.433297	11.029844
1501.184103	170.834409	3.983052	0.205563	24.800135	0.433301	11.024578
1501.204105	170.834409	3.982507	0.205564	24.796743	0.433302	11.023070
1501.224107	170.834328	3.992683	0.205555	24.860100	0.433285	11.051235
1501.244109	170.834409	3.991846	0.205556	24.854890	0.433286	11.048919
1501.264112	170.834409	3.981206	0.205565	24.788642	0.433304	11.019469
1501.284113	170.834328	3.982839	0.205563	24.798810	0.433301	11.023989
1501.304115	170.834409	3.983852	0.205563	24.805114	0.433299	11.026792
1501.324117	170.834409	3.987142	0.205560	24.825598	0.433294	11.035897
1501.344119	170.834409	3.987365	0.205560	24.826988	0.433294	11.036516
1501.364121	170.834409	3.983822	0.205563	24.804926	0.433299	11.026708
1501.384123	170.834409	3.993652	0.205554	24.866137	0.433283	11.053918
1501.404125	170.834409	3.985460	0.205561	24.815126	0.433297	11.031242
1501.424127	170.834409	3.979960	0.205566	24.780884	0.433306	11.016020
1501.444129	170.834409	3.985175	0.205561	24.813349	0.433297	11.030453
1501.464131	170.834409	3.976869	0.205568	24.761638	0.433311	11.007465
1501.484133	170.834409	3.980362	0.205565	24.783383	0.433305	11.017131
1501.504135	170.834409	3.980970	0.205565	24.787169	0.433304	11.018815
1501.524137	170.834328	3.978131	0.205567	24.769495	0.433309	11.010958
1501.544139	170.834409	3.984260	0.205562	24.807652	0.433299	11.027920
1501.564141	170.834409	3.978278	0.205567	24.770409	0.433309	11.011364
1501.584143	170.834328	3.981432	0.205564	24.790044	0.433303	11.020092
1501.604146	170.834409	3.979156	0.205566	24.775876	0.433307	11.013794
1501.624147	170.834409	3.980221	0.205565	24.782507	0.433305	11.016742
1501.644149	170.834409	3.986364	0.205560	24.820755	0.433295	11.033744
1501.664151	170.834328	3.975228	0.205569	24.751416	0.433313	11.002921
1501.684153	170.834409	3.976515	0.205569	24.759429	0.433311	11.006483
1501.704155	170.834409	3.980300	0.205565	24.783000	0.433305	11.016961
1501.724157	170.834409	3.986159	0.205561	24.819482	0.433296	11.033179
1501.744159	170.834409	3.979212	0.205566	24.776227	0.433307	11.013950
1501.764161	170.834409	3.976985	0.205568	24.762361	0.433311	11.007786
1501.784163	170.834409	3.978312	0.205567	24.770620	0.433309	11.011458
1501.804165	170.834409	3.979344	0.205566	24.777045	0.433307	11.014314
1501.824167	170.834409	3.981968	0.205564	24.793384	0.433303	11.021577
1501.844169	170.834409	3.978942	0.205567	24.774540	0.433307	11.013201
1501.864172	170.834409	3.976577	0.205568	24.759815	0.433311	11.006654
1501.884173	170.834409	3.977408	0.205568	24.764992	0.433310	11.008956
1501.904175	170.834409	3.973379	0.205571	24.739904	0.433317	10.997803
1501.924177	170.834409	3.974534	0.205570	24.747098	0.433315	11.001001
1501.944179	170.834328	3.977744	0.205567	24.767086	0.433309	11.009887
1501.964181	170.834328	3.972427	0.205572	24.733977	0.433318	10.995168
1501.984183	170.834409	3.974449	0.205570	24.746567	0.433315	11.000765
1502.004185	170.834409	3.968451	0.205575	24.709220	0.433325	10.984163
1502.024187	170.834328	3.973183	0.205571	24.738685	0.433317	10.997262
1502.044189	170.834409	3.971906	0.205572	24.730733	0.433319	10.993726
1502.064191	170.834409	3.971731	0.205572	24.729646	0.433319	10.993243
1502.084193	170.834328	3.967345	0.205576	24.702338	0.433326	10.981104
1502.104195	170.834409	3.975973	0.205569	24.756056	0.433312	11.004983
1502.124197	170.834409	3.976230	0.205569	24.757660	0.433312	11.005697
1502.144199	170.834409	3.980530	0.205565	24.784429	0.433305	11.017596
1502.164201	170.834409	3.976659	0.205568	24.760329	0.433311	11.006883
1502.184203	170.834409	3.979569	0.205566	24.778444	0.433306	11.014936
1502.204206	170.834328	3.977328	0.205568	24.764491	0.433310	11.008733
1502.224207	170.834409	3.968059	0.205575	24.706784	0.433325	10.983080
1502.244209	170.834409	3.973469	0.205571	24.740468	0.433316	10.998054
1502.264211	170.834328	3.975779	0.205569	24.754849	0.433312	11.004447
1502.284213	170.834409	3.970067	0.205574	24.719286	0.433322	10.988638
1502.304215	170.834409	3.969874	0.205574	24.718085	0.433322	10.988104
1502.324217	170.834409	3.972331	0.205572	24.733380	0.433318	10.994903
1502.344219	170.834409	3.972048	0.205572	24.731620	0.433319	10.994121
1502.364221	170.834409	3.969106	0.205575	24.713299	0.433324	10.985977
1502.384223	170.834328	3.980498	0.205565	24.784232	0.433305	11.017509
1502.404225	170.834409	3.974837	0.205570	24.748984	0.433314	11.001840
1502.424227	170.834409	3.969937	0.205574	24.718473	0.433322	10.988277
1502.444229	170.834409	3.977492	0.205568	24.765517	0.433310	11.009189
1502.464231	170.834328	3.978356	0.205567	24.770894	0.433308	11.011580
1502.484233	170.834409	3.975593	0.205569	24.753688	0.433313	11.003931
1502.504235	170.834409	3.975456	0.205569	24.752839	0.433313	11.003554
1502.524237	170.834409	3.976868	0.205568	24.761630	0.433311	11.007461
1502.544240	170.834409	3.977025	0.205568	24.762607	0.433311	11.007896
1502.564241	170.834409	3.969918	0.205574	24.718356	0.433322	10.988224
1502.584243	170.834409	3.972340	0.205572	24.733435	0.433318	10.994928
1502.604245	170.834409	3.972491	0.205572	24.734376	0.433318	10.995346
1502.624247	170.834409	3.968530	0.205575	24.709713	0.433325	10.984382
1502.644249	170.834409	3.974528	0.205570	24.747063	0.433315	11.000986
1502.664251	170.834409	3.977672	0.205568	24.766634	0.433310	11.009686
1502.684253	170.834409	3.968334	0.205575	24.708492	0.433325	10.983840
1502.704255	170.834409	3.978096	0.205567	24.769273	0.433309	11.010859
1502.724257	170.834409	3.976334	0.205569	24.758306	0.433312	11.005984
1502.744259	170.834409	3.975983	0.205569	24.756119	0.433312	11.005011
1502.764261	170.834409	3.972086	0.205572	24.731858	0.433319	10.994227
1502.784263	170.834409	3.981918	0.205564	24.793074	0.433303	11.021440
1502.804265	170.834409	3.974336	0.205570	24.745864	0.433315	11.000453
1502.824267	170.834409	3.976644	0.205568	24.760236	0.433311	11.006842
1502.844269	170.834409	3.971043	0.205573	24.725361	0.433320	10.991339
1502.864271	170.834409	3.976832	0.205568	24.761405	0.433311	11.007361
1502.884274	170.834328	3.976882	0.205568	24.761717	0.433311	11.007500
1502.904275	170.834328	3.976190	0.205569	24.757411	0.433312	11.005586
1502.924277	170.834409	3.970948	0.205573	24.724770	0.433321	10.991076
1502.944279	170.834409	3.970709	0.205573	24.723283	0.433321	10.990415
1502.964281	170.834409	3.979325	0.205566	24.776930	0.433307	11.014263
1502.984283	170.834409	3.974233	0.205570	24.745220	0.433315	11.000167
1503.004285	170.834409	3.970710	0.205573	24.723286	0.433321	10.990416
1503.024287	170.834409	3.972789	0.205572	24.736230	0.433318	10.996170
1503.044289	170.834409	3.973757	0.205571	24.742258	0.433316	10.998850
1503.064291	170.834328	3.968695	0.205575	24.710742	0.433324	10.984840
1503.084293	170.834409	3.968447	0.205575	24.709198	0.433325	10.984154
1503.104295	170.834409	3.975674	0.205569	24.754194	0.433313	11.004156
1503.124297	170.834328	3.973228	0.205571	24.738967	0.433317	10.997387
1503.144300	170.834409	3.972702	0.205572	24.735690	0.433318	10.995930
1503.164301	170.834409	3.973996	0.205571	24.743745	0.433316	10.999511
1503.184303	170.834409	3.973055	0.205571	24.737889	0.433317	10.996908
1503.204305	170.834409	3.968376	0.205575	24.708755	0.433325	10.983956
1503.224307	170.834409	3.972687	0.205572	24.735595	0.433318	10.995888
1503.244309	170.834409	3.971597	0.205573	24.728808	0.433320	10.992871
1503.264311	170.834409	3.965746	0.205577	24.692378	0.433329	10.976676
1503.284313	170.834409	3.973378	0.205571	24.739898	0.433317	10.997801
1503.304315	170.834409	3.968570	0.205575	24.709965	0.433324	10.984494
1503.324317	170.834328	3.979286	0.205566	24.776687	0.433307	11.014155
1503.344319	170.834409	3.976504	0.205569	24.759360	0.433311	11.006452
1503.364321	170.834409	3.972525	0.205572	24.734590	0.433318	10.995441
1503.384323	170.834409	3.971365	0.205573	24.727368	0.433320	10.992231
1503.404325	170.834328	3.981506	0.205564	24.790509	0.433303	11.020299
1503.424327	170.834409	3.977857	0.205567	24.767787	0.433309	11.010198
1503.444329	170.834409	3.976419	0.205569	24.758832	0.433312	11.006217
1503.464331	170.834328	3.973062	0.205571	24.737930	0.433317	10.996926
1503.484334	170.834409	3.975338	0.205569	24.752103	0.433313	11.003226
1503.504335	170.834409	3.975246	0.205570	24.751530	0.433314	11.002972
1503.524337	170.834409	3.974714	0.205570	24.748218	0.433314	11.001499
1503.544339	170.834409	3.974471	0.205570	24.746704	0.433315	11.000826
1503.564341	170.834409	3.982107	0.205564	24.794249	0.433302	11.021962
1503.584343	170.834409	3.974505	0.205570	24.746918	0.433315	11.000921
1503.604345	170.834409	3.982212	0.205564	24.794903	0.433302	11.022252
1503.624347	170.834409	3.977812	0.205567	24.767507	0.433309	11.010074
1503.644349	170.834409	3.976134	0.205569	24.757058	0.433312	11.005429
1503.664351	170.834409	3.969617	0.205574	24.716483	0.433323	10.987392
1503.684353	170.834409	3.971112	0.205573	24.725788	0.433320	10.991528
1503.704355	170.834328	3.980745	0.205565	24.785768	0.433304	11.018191
1503.724357	170.834409	3.976077	0.205569	24.756705	0.433312	11.005272
1503.744359	170.834409	3.976103	0.205569	24.756869	0.433312	11.005345
1503.764361	170.834328	3.976317	0.205569	24.758199	0.433312	11.005936
1503.784363	170.834409	3.978696	0.205567	24.773013	0.433308	11.012521
1503.804365	170.834409	3.971067	0.205573	24.725509	0.433320	10.991404
1503.824368	170.834328	3.973931	0.205571	24.743342	0.433315	10.999332
1503.844369	170.834409	3.979502	0.205566	24.778031	0.433307	11.014752
1503.864371	170.834409	3.972767	0.205572	24.736093	0.433318	10.996109
1503.884373	170.834328	3.971789	0.205572	24.730007	0.433319	10.993404
1503.904375	170.834409	3.973678	0.205571	24.741768	0.433316	10.998632
1503.924377	170.834409	3.978093	0.205567	24.769257	0.433309	11.010852
1503.944379	170.834409	3.980068	0.205566	24.781552	0.433306	11.016317
1503.964381	170.834409	3.974702	0.205570	24.748141	0.433314	11.001465
1503.984383	170.834409	3.981416	0.205565	24.789948	0.433303	11.020050
1504.004385	170.834409	3.976339	0.205569	24.758336	0.433312	11.005997
1504.024387	170.834409	3.971831	0.205572	24.730267	0.433319	10.993519
1504.044389	170.834409	3.980241	0.205565	24.782630	0.433305	11.016797
1504.064391	170.834328	3.978401	0.205567	24.771176	0.433308	11.011705
1504.084394	170.834409	3.976332	0.205569	24.758292	0.433312	11.005978
1504.104395	170.834409	3.978427	0.205567	24.771337	0.433308	11.011777
1504.124397	170.834409	3.975763	0.205569	24.754750	0.433313	11.004403
1504.144399	170.834409	3.967682	0.205576	24.704432	0.433326	10.982035
1504.164402	170.834409	3.977133	0.205568	24.763280	0.433310	11.008195
1504.184403	170.834409	3.973196	0.205571	24.738768	0.433317	10.997298
1504.204405	170.834409	3.975930	0.205569	24.755788	0.433312	11.004864
1504.224407	170.834409	3.976132	0.205569	24.757044	0.433312	11.005423
1504.244409	170.834409	3.977114	0.205568	24.763160	0.433310	11.008142
1504.264411	170.834409	3.972985	0.205571	24.737454	0.433317	10.996714
1504.284413	170.834409	3.975183	0.205570	24.751139	0.433314	11.002798
1504.304415	170.834409	3.970858	0.205573	24.724206	0.433321	10.990825
1504.324417	170.834409	3.983569	0.205563	24.803354	0.433300	11.026009
1504.344419	170.834409	3.974419	0.205570	24.746384	0.433315	11.000684
1504.364421	170.834328	3.971623	0.205572	24.728970	0.433319	10.992943
1504.384423	170.834409	3.973208	0.205571	24.738839	0.433317	10.997330
1504.404425	170.834409	3.973269	0.205571	24.739222	0.433317	10.997500
1504.424428	170.834328	3.973297	0.205571	24.739397	0.433317	10.997578
1504.444429	170.834409	3.977714	0.205568	24.766900	0.433309	11.009804
1504.464431	170.834409	3.976100	0.205569	24.756850	0.433312	11.005336
1504.484433	170.834409	3.979405	0.205566	24.777429	0.433307	11.014484
1504.504435	170.834409	3.974703	0.205570	24.748149	0.433314	11.001469
1504.524437	170.834409	3.968804	0.205575	24.711418	0.433324	10.985141
1504.544439	170.834409	3.978452	0.205567	24.771491	0.433308	11.011845
1504.564441	170.834409	3.982939	0.205563	24.799428	0.433301	11.024264
1504.584443	170.834409	3.980663	0.205565	24.785258	0.433305	11.017965
1504.604445	170.834409	3.972148	0.205572	24.732238	0.433319	10.994396
1504.624447	170.834409	3.977354	0.205568	24.764655	0.433310	11.008806
1504.644449	170.834409	3.978770	0.205567	24.773473	0.433308	11.012726
1504.664451	170.834409	3.974672	0.205570	24.747955	0.433314	11.001382
1504.684453	170.834409	3.970564	0.205573	24.722377	0.433321	10.990012
1504.704455	170.834409	3.973097	0.205571	24.738152	0.433317	10.997024
1504.724457	170.834328	3.970342	0.205573	24.720998	0.433321	10.989399
1504.744459	170.834409	3.972200	0.205572	24.732564	0.433319	10.994541
1504.764462	170.834409	3.964829	0.205578	24.686667	0.433331	10.974138
1504.784463	170.834409	3.968828	0.205575	24.711569	0.433324	10.985207
1504.804465	170.834409	3.970116	0.205574	24.719588	0.433322	10.988772
1504.824467	170.834409	3.965979	0.205577	24.693829	0.433329	10.977321
1504.844469	170.834409	3.969386	0.205574	24.715046	0.433323	10.986753
1504.864471	170.834409	3.969026	0.205575	24.712801	0.433324	10.985755
1504.884473	170.834409	3.971047	0.205573	24.725386	0.433320	10.991350
1504.904475	170.834328	3.972594	0.205572	24.735020	0.433318	10.995632
1504.924477	170.834409	3.974988	0.205570	24.749926	0.433314	11.002259
1504.944479	170.834409	3.975340	0.205569	24.752114	0.433313	11.003231
1504.964481	170.834409	3.976538	0.205569	24.759574	0.433311	11.006547
1504.984483	170.834409	3.972781	0.205572	24.736183	0.433318	10.996149
1505.004485	170.834409	3.971768	0.205572	24.729876	0.433319	10.993345
1505.024487	170.834409	3.975367	0.205569	24.752283	0.433313	11.003306
1505.044489	170.834409	3.974426	0.205570	24.746422	0.433315	11.000701
1505.064491	170.834409	3.974284	0.205570	24.745541	0.433315	11.000309
1505.084493	170.834409	3.979635	0.205566	24.778855	0.433306	11.015119
1505.104496	170.834409	3.975378	0.205569	24.752352	0.433313	11.003337
1505.124497	170.834409	3.975892	0.205569	24.755552	0.433312	11.004760
1505.144499	170.834328	3.978474	0.205567	24.771628	0.433308	11.011906
1505.164501	170.834409	3.981414	0.205565	24.789937	0.433303	11.020045
1505.184503	170.834409	3.976063	0.205569	24.756620	0.433312	11.005234
1505.204505	170.834409	3.973807	0.205571	24.742573	0.433316	10.998990
1505.224507	170.834409	3.974970	0.205570	24.749811	0.433314	11.002208
1505.244509	170.834409	3.976063	0.205569	24.756614	0.433312	11.005232
1505.264511	170.834409	3.976702	0.205568	24.760598	0.433311	11.007002
1505.284513	170.834409	3.977636	0.205568	24.766410	0.433310	11.009586
1505.304515	170.834409	3.979514	0.205566	24.778102	0.433307	11.014784
1505.324517	170.834328	3.980199	0.205565	24.782367	0.433305	11.016680
1505.344519	170.834328	3.980131	0.205565	24.781946	0.433305	11.016492
1505.364522	170.834409	3.968750	0.205575	24.711084	0.433324	10.984992
1505.384523	170.834409	3.977443	0.205568	24.765211	0.433310	11.009053
1505.404525	170.834328	3.972936	0.205571	24.737147	0.433317	10.996578
1505.424527	170.834409	3.973387	0.205571	24.739953	0.433317	10.997825
1505.444530	170.834409	3.974288	0.205570	24.745562	0.433315	11.000319
1505.464531	170.834409	3.975175	0.205570	24.751090	0.433314	11.002776
1505.484533	170.834409	3.972058	0.205572	24.731683	0.433319	10.994149
1505.504535	170.834409	3.979518	0.205566	24.778127	0.433307	11.014795
1505.524537	170.834409	3.970834	0.205573	24.724058	0.433321	10.990759
1505.544539	170.834409	3.973298	0.205571	24.739403	0.433317	10.997581
1505.564541	170.834409	3.979318	0.205566	24.776881	0.433307	11.014241
1505.584543	170.834409	3.976694	0.205568	24.760546	0.433311	11.006979
1505.604545	170.834409	3.975773	0.205569	24.754813	0.433313	11.004431
1505.624547	170.834409	3.972634	0.205572	24.735266	0.433318	10.995742
1505.644549	170.834409	3.974340	0.205570	24.745888	0.433315	11.000464
1505.664551	170.834328	3.976407	0.205569	24.758758	0.433311	11.006185
1505.684553	170.834409	3.974497	0.205570	24.746868	0.433315	11.000899
1505.704556	170.834409	3.971430	0.205573	24.727773	0.433320	10.992411
1505.724557	170.834409	3.973691	0.205571	24.741847	0.433316	10.998667
1505.744559	170.834409	3.976630	0.205568	24.760146	0.433311	11.006802
1505.764561	170.834409	3.969568	0.205574	24.716174	0.433323	10.987254
1505.784563	170.834409	3.978031	0.205567	24.768873	0.433309	11.010681
1505.804565	170.834328	3.968446	0.205575	24.709190	0.433325	10.984150
1505.824567	170.834409	3.976692	0.205568	24.760532	0.433311	11.006973
1505.844569	170.834409	3.977867	0.205567	24.767847	0.433309	11.010225
1505.864571	170.834409	3.981231	0.205565	24.788795	0.433304	11.019537
1505.884573	170.834409	3.977685	0.205568	24.766713	0.433310	11.009721
1505.904575	170.834409	3.969920	0.205574	24.718369	0.433322	10.988230
1505.924577	170.834328	3.976117	0.205569	24.756951	0.433312	11.005381
1505.944579	170.834409	3.980744	0.205565	24.785762	0.433305	11.018189
1505.964581	170.834409	3.976604	0.205568	24.759987	0.433311	11.006731
1505.984583	170.834328	3.975102	0.205570	24.750633	0.433314	11.002573
1506.004585	170.834409	3.979558	0.205566	24.778376	0.433306	11.014906
1506.024587	170.834409	3.972515	0.205572	24.734527	0.433318	10.995413
1506.044590	170.834328	3.969895	0.205574	24.718213	0.433322	10.988161
1506.064591	170.834409	3.964511	0.205578	24.684688	0.433331	10.973258
1506.084593	170.834409	3.968483	0.205575	24.709423	0.433325	10.984253
1506.104595	170.834409	3.971192	0.205573	24.726287	0.433320	10.991750
1506.124597	170.834409	3.972102	0.205572	24.731954	0.433319	10.994269
1506.144599	170.834409	3.969334	0.205574	24.714720	0.433323	10.986608
1506.164601	170.834328	3.971656	0.205572	24.729175	0.433319	10.993034
1506.184603	170.834409	3.969397	0.205574	24.715109	0.433323	10.986781
1506.204605	170.834409	3.968123	0.205575	24.707181	0.433325	10.983257
1506.224607	170.834409	3.973141	0.205571	24.738423	0.433317	10.997145
1506.244609	170.834328	3.976424	0.205569	24.758867	0.433311	11.006233
1506.264611	170.834409	3.969415	0.205574	24.715224	0.433323	10.986832
1506.284613	170.834328	3.976107	0.205569	24.756888	0.433312	11.005353
1506.304615	170.834409	3.971388	0.205573	24.727508	0.433320	10.992293
1506.324617	170.834409	3.975374	0.205569	24.752324	0.433313	11.003325
1506.344619	170.834409	3.967523	0.205576	24.703446	0.433326	10.981597
1506.364621	170.834328	3.965168	0.205578	24.688778	0.433330	10.975076
1506.384624	170.834409	3.965848	0.205577	24.693016	0.433329	10.976960
1506.404625	170.834409	3.973631	0.205571	24.741475	0.433316	10.998502
1506.424627	170.834409	3.979652	0.205566	24.778964	0.433306	11.015167
1506.444629	170.834409	3.973303	0.205571	24.739433	0.433317	10.997594
1506.464631	170.834409	3.970742	0.205573	24.723489	0.433321	10.990506
1506.484633	170.834409	3.974461	0.205570	24.746644	0.433315	11.000799
1506.504635	170.834409	3.971514	0.205573	24.728293	0.433320	10.992642
1506.524637	170.834328	3.975032	0.205570	24.750197	0.433314	11.002379
1506.544639	170.834409	3.976605	0.205568	24.759993	0.433311	11.006733
1506.564641	170.834409	3.975697	0.205569	24.754337	0.433313	11.004219
1506.584643	170.834409	3.970694	0.205573	24.723188	0.433321	10.990372
1506.604645	170.834409	3.979682	0.205566	24.779151	0.433306	11.015250
1506.624647	170.834409	3.973092	0.205571	24.738119	0.433317	10.997010
1506.644650	170.834409	3.973138	0.205571	24.738406	0.433317	10.997138
1506.664651	170.834328	3.975798	0.205569	24.754969	0.433312	11.004500
1506.684653	170.834409	3.967342	0.205576	24.702319	0.433327	10.981095
1506.704655	170.834409	3.973883	0.205571	24.743047	0.433316	10.999200
1506.724657	170.834409	3.973894	0.205571	24.743109	0.433316	10.999228
1506.744659	170.834409	3.973958	0.205571	24.743509	0.433316	10.999406
1506.764661	170.834409	3.973879	0.205571	24.743016	0.433316	10.999187
1506.784663	170.834409	3.964842	0.205578	24.686750	0.433331	10.974174
1506.804665	170.834409	3.973479	0.205571	24.740528	0.433316	10.998081
1506.824667	170.834328	3.977393	0.205568	24.764898	0.433310	11.008914
1506.844669	170.834409	3.979926	0.205566	24.780670	0.433306	11.015925
1506.864671	170.834409	3.971504	0.205573	24.728233	0.433320	10.992615
1506.884673	170.834328	3.973831	0.205571	24.742718	0.433316	10.999054
1506.904675	170.834409	3.969233	0.205574	24.714093	0.433323	10.986330
1506.924677	170.834409	3.970983	0.205573	24.724989	0.433321	10.991173
1506.944679	170.834328	3.971392	0.205573	24.727535	0.433320	10.992305
1506.964681	170.834409	3.970979	0.205573	24.724962	0.433321	10.991161
1506.984684	170.834409	3.972090	0.205572	24.731882	0.433319	10.994237
1507.004685	170.834409	3.972776	0.205572	24.736150	0.433318	10.996135
1507.024687	170.834409	3.974193	0.205570	24.744971	0.433315	11.000056
1507.044689	170.834409	3.974660	0.205570	24.747884	0.433314	11.001351
1507.064691	170.834409	3.970417	0.205574	24.721460	0.433321	10.989604
1507.084693	170.834409	3.971494	0.205573	24.728167	0.433320	10.992586
1507.104695	170.834409	3.970657	0.205573	24.722958	0.433321	10.990270
1507.124697	170.834409	3.965322	0.205578	24.689736	0.433330	10.975502
1507.144699	170.834409	3.971072	0.205573	24.725539	0.433320	10.991418
1507.164701	170.834409	3.964722	0.205578	24.686005	0.433331	10.973843
1507.184703	170.834328	3.970055	0.205574	24.719207	0.433322	10.988603
1507.204705	170.834409	3.972779	0.205572	24.736170	0.433318	10.996143
1507.224707	170.834409	3.971820	0.205572	24.730199	0.433319	10.993489
1507.244709	170.834409	3.969208	0.205575	24.713934	0.433323	10.986259
1507.264711	170.834409	3.966991	0.205576	24.700128	0.433327	10.980122
1507.284713	170.834409	3.967909	0.205576	24.705845	0.433326	10.982663
1507.304715	170.834328	3.978910	0.205566	24.774346	0.433307	11.013114
1507.324718	170.834409	3.977894	0.205567	24.768019	0.433309	11.010302
1507.344719	170.834409	3.971720	0.205572	24.729575	0.433319	10.993212
1507.364721	170.834409	3.977991	0.205567	24.768624	0.433309	11.010571
1507.384723	170.834328	3.974044	0.205570	24.744046	0.433315	10.999645
1507.404725	170.834409	3.974847	0.205570	24.749045	0.433314	11.001867
1507.424727	170.834328	3.975109	0.205570	24.750679	0.433314	11.002593
1507.444729	170.834409	3.979669	0.205566	24.779068	0.433306	11.015213
1507.464731	170.834409	3.976909	0.205568	24.761884	0.433311	11.007574
1507.484733	170.834409	3.978214	0.205567	24.770010	0.433309	11.011186
1507.504735	170.834328	3.968291	0.205575	24.708226	0.433325	10.983722
1507.524737	170.834409	3.979537	0.205566	24.778250	0.433306	11.014850
1507.544739	170.834409	3.977597	0.205568	24.766169	0.433310	11.009479
1507.564741	170.834409	3.971005	0.205573	24.725126	0.433320	10.991234
1507.584744	170.834409	3.971574	0.205573	24.728668	0.433320	10.992809
1507.604745	170.834409	3.969462	0.205574	24.715517	0.433323	10.986962
1507.624747	170.834328	3.975913	0.205569	24.755681	0.433312	11.004817
1507.644749	170.834409	3.969556	0.205574	24.716103	0.433323	10.987223
1507.664752	170.834409	3.972351	0.205572	24.733503	0.433318	10.994958
1507.684753	170.834409	3.968764	0.205575	24.711169	0.433324	10.985030
1507.704755	170.834409	3.968021	0.205575	24.706545	0.433325	10.982974
1507.724757	170.834409	3.974240	0.205570	24.745267	0.433315	11.000187
1507.744759	170.834409	3.967859	0.205576	24.705538	0.433326	10.982526
1507.764761	170.834409	3.976351	0.205569	24.758410	0.433312	11.006030
1507.784763	170.834409	3.970875	0.205573	24.724316	0.433321	10.990874
1507.804765	170.834409	3.966647	0.205577	24.697990	0.433328	10.979171
1507.824767	170.834409	3.973975	0.205571	24.743619	0.433316	10.999455
1507.844769	170.834409	3.974502	0.205570	24.746896	0.433315	11.000911
1507.864771	170.834328	3.968868	0.205575	24.711821	0.433324	10.985319
1507.884773	170.834409	3.968725	0.205575	24.710928	0.433324	10.984923
1507.904775	170.834409	3.967961	0.205576	24.706170	0.433325	10.982808
1507.924778	170.834328	3.967315	0.205576	24.702146	0.433326	10.981019
1507.944779	170.834409	3.970494	0.205573	24.721945	0.433321	10.989820
1507.964781	170.834409	3.960758	0.205581	24.661322	0.433337	10.962871
1507.984783	170.834328	3.964325	0.205578	24.683533	0.433331	10.972744
1508.004785	170.834409	3.967717	0.205576	24.704651	0.433326	10.982132
1508.024787	170.834409	3.968481	0.205575	24.709409	0.433325	10.984247
1508.044789	170.834328	3.974525	0.205570	24.747043	0.433315	11.000977
1508.064791	170.834409	3.971000	0.205573	24.725090	0.433321	10.991218
1508.084793	170.834409	3.974375	0.205570	24.746104	0.433315	11.000560
1508.104795	170.834409	3.968967	0.205575	24.712434	0.433324	10.985592
1508.124797	170.834328	3.972054	0.205572	24.731652	0.433319	10.994135
1508.144799	170.834409	3.969732	0.205574	24.717200	0.433323	10.987711
1508.164801	170.834409	3.971559	0.205573	24.728573	0.433320	10.992766
1508.184803	170.834409	3.970907	0.205573	24.724513	0.433321	10.990961
1508.204805	170.834409	3.970388	0.205574	24.721285	0.433322	10.989527
1508.224807	170.834409	3.963524	0.205579	24.678542	0.433333	10.970526
1508.244809	170.834409	3.969910	0.205574	24.718304	0.433322	10.988201
1508.264812	170.834409	3.969843	0.205574	24.717888	0.433322	10.988016
1508.284813	170.834409	3.965798	0.205577	24.692704	0.433329	10.976821
1508.304815	170.834409	3.967699	0.205576	24.704539	0.433326	10.982082
1508.324817	170.834409	3.967705	0.205576	24.704580	0.433326	10.982100
1508.344819	170.834409	3.968829	0.205575	24.711577	0.433324	10.985211
1508.364821	170.834328	3.967668	0.205576	24.704347	0.433326	10.981997
1508.384823	170.834409	3.971155	0.205573	24.726057	0.433320	10.991648
1508.404825	170.834328	3.965962	0.205577	24.693722	0.433329	10.977274
1508.424827	170.834409	3.969425	0.205574	24.715287	0.433323	10.986860
1508.444829	170.834409	3.969788	0.205574	24.717548	0.433322	10.987865
1508.464831	170.834409	3.974119	0.205570	24.744514	0.433315	10.999853
1508.484833	170.834328	3.976016	0.205569	24.756324	0.433312	11.005103
1508.504835	170.834409	3.973497	0.205571	24.740643	0.433316	10.998132
1508.524837	170.834409	3.973546	0.205571	24.740947	0.433316	10.998267
1508.544839	170.834409	3.978118	0.205567	24.769410	0.433309	11.010920
1508.564841	170.834409	3.971368	0.205573	24.727382	0.433320	10.992237
1508.584843	170.834409	3.977442	0.205568	24.765202	0.433310	11.009049
1508.604846	170.834409	3.976784	0.205568	24.761107	0.433311	11.007229
1508.624847	170.834409	3.976624	0.205568	24.760108	0.433311	11.006785
1508.644849	170.834409	3.974279	0.205570	24.745510	0.433315	11.000296
1508.664851	170.834409	3.974051	0.205571	24.744090	0.433316	10.999664
1508.684853	170.834409	3.967804	0.205576	24.705190	0.433326	10.982372
1508.704855	170.834409	3.965260	0.205578	24.689350	0.433330	10.975330
1508.724857	170.834328	3.969723	0.205574	24.717143	0.433322	10.987685
1508.744859	170.834409	3.975298	0.205570	24.751856	0.433313	11.003117
1508.764861	170.834409	3.972250	0.205572	24.732873	0.433318	10.994678
1508.784863	170.834409	3.969300	0.205574	24.714509	0.433323	10.986514
1508.804865	170.834409	3.968100	0.205575	24.707036	0.433325	10.983192
1508.824867	170.834409	3.967807	0.205576	24.705215	0.433326	10.982383
1508.844869	170.834409	3.968616	0.205575	24.710250	0.433324	10.984621
1508.864872	170.834328	3.966886	0.205576	24.699477	0.433327	10.979832
1508.884873	170.834409	3.971760	0.205572	24.729826	0.433319	10.993324
1508.904875	170.834409	3.968568	0.205575	24.709948	0.433325	10.984487
1508.924877	170.834409	3.975270	0.205570	24.751681	0.433313	11.003039
1508.944880	170.834409	3.970960	0.205573	24.724844	0.433321	10.991109
1508.964881	170.834409	3.971281	0.205573	24.726842	0.433320	10.991997
1508.984883	170.834409	3.971814	0.205572	24.730160	0.433319	10.993472
1509.004885	170.834328	3.979637	0.205566	24.778871	0.433306	11.015126
1509.024887	170.834409	3.978065	0.205567	24.769082	0.433309	11.010774
1509.044889	170.834409	3.974378	0.205570	24.746126	0.433315	11.000569
1509.064891	170.834328	3.978030	0.205567	24.768863	0.433309	11.010677
1509.084893	170.834409	3.969879	0.205574	24.718115	0.433322	10.988117
1509.104895	170.834328	3.976462	0.205568	24.759103	0.433311	11.006338
1509.124897	170.834409	3.978460	0.205567	24.771543	0.433308	11.011868
1509.144899	170.834409	3.969617	0.205574	24.716480	0.433323	10.987391
1509.164901	170.834409	3.972592	0.205572	24.735006	0.433318	10.995626
1509.184903	170.834328	3.973032	0.205571	24.737746	0.433317	10.996844
1509.204906	170.834409	3.975619	0.205569	24.753852	0.433313	11.004004
1509.224907	170.834409	3.979938	0.205566	24.780744	0.433306	11.015958
1509.244909	170.834328	3.974805	0.205570	24.748782	0.433314	11.001750
1509.264911	170.834409	3.976242	0.205569	24.757731	0.433312	11.005728
1509.284913	170.834409	3.976701	0.205568	24.760589	0.433311	11.006999
1509.304915	170.834409	3.969223	0.205574	24.714030	0.433323	10.986302
1509.324917	170.834409	3.966485	0.205577	24.696980	0.433328	10.978722
1509.344919	170.834409	3.963559	0.205579	24.678761	0.433333	10.970623
1509.364921	170.834409	3.970007	0.205574	24.718909	0.433322	10.988470
1509.384923	170.834328	3.971647	0.205572	24.729123	0.433319	10.993011
1509.404925	170.834409	3.968370	0.205575	24.708716	0.433325	10.983939
1509.424927	170.834409	3.967024	0.205576	24.700339	0.433327	10.980215
1509.444929	170.834409	3.965522	0.205578	24.690987	0.433329	10.976058
1509.464931	170.834409	3.966243	0.205577	24.695474	0.433328	10.978053
1509.484933	170.834409	3.967231	0.205576	24.701623	0.433327	10.980786
1509.504935	170.834409	3.968172	0.205575	24.707484	0.433325	10.983392
1509.524937	170.834409	3.967179	0.205576	24.701303	0.433327	10.980644
1509.544940	170.834409	3.969327	0.205574	24.714676	0.433323	10.986589
1509.564941	170.834328	3.966985	0.205576	24.700093	0.433327	10.980106
1509.584943	170.834409	3.967470	0.205576	24.703115	0.433326	10.981449
1509.604945	170.834409	3.966685	0.205577	24.698226	0.433328	10.979276
1509.624947	170.834409	3.962838	0.205580	24.674271	0.433334	10.968627
1509.644949	170.834409	3.970351	0.205574	24.721050	0.433322	10.989422
1509.664951	170.834328	3.967724	0.205576	24.704698	0.433326	10.982153
1509.684953	170.834409	3.969661	0.205574	24.716754	0.433323	10.987512
1509.704955	170.834409	3.966796	0.205576	24.698916	0.433327	10.979583
1509.724957	170.834409	3.971195	0.205573	24.726306	0.433320	10.991758
1509.744959	170.834409	3.973193	0.205571	24.738746	0.433317	10.997288
1509.764961	170.834409	3.973938	0.205571	24.743389	0.433316	10.999352
1509.784963	170.834409	3.974538	0.205570	24.747120	0.433315	11.001011
1509.804965	170.834328	3.971688	0.205572	24.729377	0.433319	10.993124
1509.824967	170.834409	3.973384	0.205571	24.739937	0.433317	10.997818
[truncated: 1,002 more rows]
