# Supplementary material for: Stress relaxation in the presence of sudden strain bursts: Methodology and stress relaxation data of microcast aluminium microwires
Source: Data Brief. 2018 Nov 14;21:2134–41. doi: 10.1016/j.dib.2018.11.047 (PMC6265499; doi:10.1016/j.dib.2018.11.047)
Supplement: Supplementary file 2 — Supplementary material [file mmc2.zip › Data in brief/As-cast/Al4N/Al_20_r_14/Stress relaxation txt files/Al_20_r_14_Relaxcycle0017.txt]

Time[s]	Motordispl[�m]	Force[mN]	EngStrain	EngStress[MPa]	Shearstrain	Shearstress [MPa]
1660.711054	210.070253	4.600303	0.253019	28.643392	0.527558	12.733048
1660.731056	210.075819	4.602193	0.253024	28.655163	0.527568	12.738281
1660.751059	210.080094	4.601727	0.253030	28.652259	0.527579	12.736990
1660.771060	210.080174	4.597814	0.253033	28.627894	0.527586	12.726159
1660.791062	210.080255	4.604366	0.253028	28.668693	0.527575	12.744296
1660.811064	210.080255	4.592686	0.253038	28.595970	0.527594	12.711968
1660.831067	210.080255	4.586519	0.253043	28.557572	0.527604	12.694898
1660.851068	210.080336	4.579255	0.253049	28.512340	0.527616	12.674791
1660.871070	210.080336	4.573591	0.253053	28.477077	0.527625	12.659115
1660.891072	210.080336	4.574385	0.253053	28.482021	0.527624	12.661313
1660.911074	210.080416	4.575488	0.253052	28.488887	0.527622	12.664365
1660.931077	210.080336	4.574717	0.253052	28.484088	0.527623	12.662232
1660.951078	210.080416	4.568365	0.253058	28.444534	0.527634	12.644649
1660.971080	210.080416	4.530926	0.253088	28.211424	0.527694	12.541022
1660.991082	210.080497	4.520737	0.253097	28.147984	0.527711	12.512821
1661.011085	210.080497	4.522026	0.253096	28.156011	0.527709	12.516389
1661.031086	210.080497	4.516521	0.253100	28.121736	0.527718	12.501153
1661.051088	210.080497	4.514503	0.253102	28.109170	0.527721	12.495567
1661.071090	210.080416	4.511677	0.253104	28.091575	0.527725	12.487745
1661.091093	210.080497	4.513915	0.253102	28.105504	0.527722	12.493937
1661.111094	210.080497	4.512176	0.253104	28.094679	0.527725	12.489125
1661.131096	210.080497	4.509476	0.253106	28.077870	0.527729	12.481653
1661.151098	210.080497	4.511133	0.253105	28.088183	0.527726	12.486237
1661.171101	210.080497	4.514825	0.253102	28.111174	0.527720	12.496458
1661.191103	210.080497	4.507858	0.253107	28.067790	0.527732	12.477172
1661.211104	210.080497	4.513363	0.253103	28.102071	0.527723	12.492411
1661.231106	210.080497	4.511188	0.253105	28.088528	0.527726	12.486391
1661.251108	210.080497	4.508342	0.253107	28.070807	0.527731	12.478513
1661.271111	210.080497	4.510975	0.253105	28.087200	0.527727	12.485800
1661.291112	210.080416	4.500563	0.253113	28.022370	0.527743	12.456981
1661.311114	210.080497	4.497171	0.253116	28.001249	0.527749	12.447592
1661.331116	210.080497	4.495912	0.253117	27.993414	0.527751	12.444109
1661.351119	210.080497	4.496143	0.253117	27.994848	0.527751	12.444747
1661.371120	210.080497	4.498575	0.253115	28.009996	0.527747	12.451480
1661.391122	210.080497	4.491473	0.253121	27.965772	0.527758	12.431821
1661.411124	210.080497	4.479763	0.253130	27.892860	0.527777	12.399409
1661.431127	210.080497	4.476299	0.253133	27.871296	0.527783	12.389823
1661.451128	210.080497	4.463664	0.253144	27.792621	0.527803	12.354849
1661.471130	210.080497	4.462943	0.253144	27.788131	0.527804	12.352853
1661.491132	210.080497	4.465913	0.253142	27.806627	0.527799	12.361075
1661.511135	210.080497	4.464919	0.253142	27.800440	0.527801	12.358325
1661.531137	210.080497	4.462009	0.253145	27.782317	0.527806	12.350268
1661.551138	210.080497	4.465135	0.253142	27.801784	0.527801	12.358922
1661.571140	210.080497	4.470487	0.253138	27.835107	0.527792	12.373736
1661.591142	210.080497	4.468399	0.253140	27.822106	0.527795	12.367956
1661.611145	210.080497	4.460440	0.253146	27.772551	0.527808	12.345927
1661.631146	210.080497	4.457501	0.253149	27.754250	0.527813	12.337792
1661.651148	210.080497	4.462659	0.253144	27.786366	0.527805	12.352068
1661.671150	210.080416	4.462624	0.253144	27.786149	0.527804	12.351972
1661.691153	210.080497	4.460148	0.253146	27.770731	0.527809	12.345118
1661.711154	210.080497	4.462500	0.253144	27.785375	0.527805	12.351628
1661.731156	210.080497	4.460911	0.253146	27.775481	0.527807	12.347230
1661.751158	210.080497	4.457872	0.253148	27.756558	0.527812	12.338818
1661.771161	210.080497	4.464523	0.253143	27.797971	0.527802	12.357227
1661.791162	210.080497	4.467374	0.253140	27.815724	0.527797	12.365119
1661.811164	210.080497	4.462321	0.253145	27.784263	0.527805	12.351134
1661.831166	210.080497	4.463778	0.253143	27.793330	0.527803	12.355164
1661.851169	210.080497	4.460061	0.253146	27.770192	0.527809	12.344878
1661.871171	210.080497	4.464079	0.253143	27.795208	0.527802	12.355999
1661.891172	210.080497	4.469320	0.253139	27.827841	0.527794	12.370506
1661.911174	210.080497	4.462000	0.253145	27.782262	0.527806	12.350244
1661.931176	210.080497	4.462741	0.253144	27.786875	0.527804	12.352295
1661.951179	210.080497	4.464650	0.253143	27.798762	0.527801	12.357579
1661.971180	210.080497	4.460783	0.253146	27.774687	0.527808	12.346877
1661.991182	210.080497	4.459809	0.253147	27.768623	0.527809	12.344181
1662.011184	210.080497	4.457086	0.253149	27.751669	0.527814	12.336644
1662.031187	210.080497	4.459970	0.253147	27.769622	0.527809	12.344625
1662.051188	210.080497	4.452691	0.253153	27.724303	0.527821	12.324479
1662.071190	210.080497	4.456041	0.253150	27.745159	0.527815	12.333750
1662.091192	210.080497	4.456075	0.253150	27.745369	0.527815	12.333844
1662.111195	210.080497	4.459174	0.253147	27.764667	0.527810	12.342423
1662.131196	210.080497	4.463790	0.253143	27.793407	0.527803	12.355198
1662.151198	210.080497	4.459312	0.253147	27.765527	0.527810	12.342805
1662.171200	210.080497	4.452377	0.253153	27.722343	0.527821	12.323608
1662.191202	210.080497	4.462839	0.253144	27.787488	0.527804	12.352567
1662.211205	210.080497	4.460893	0.253146	27.775369	0.527807	12.347180
1662.231206	210.080497	4.461399	0.253145	27.778522	0.527807	12.348582
1662.251208	210.080416	4.460743	0.253146	27.774435	0.527807	12.346765
1662.271210	210.080497	4.459254	0.253147	27.765163	0.527810	12.342643
1662.291213	210.080497	4.458281	0.253148	27.759104	0.527812	12.339950
1662.311214	210.080497	4.459713	0.253147	27.768023	0.527809	12.343915
1662.331216	210.080497	4.456287	0.253150	27.746692	0.527815	12.334432
1662.351218	210.080497	4.456674	0.253149	27.749104	0.527814	12.335504
1662.371221	210.080497	4.457871	0.253148	27.756555	0.527812	12.338817
1662.391222	210.080497	4.450985	0.253154	27.713676	0.527823	12.319755
1662.411224	210.080497	4.455264	0.253150	27.740321	0.527817	12.331600
1662.431226	210.080497	4.455336	0.253150	27.740767	0.527816	12.331798
1662.451229	210.080497	4.456926	0.253149	27.750669	0.527814	12.336200
1662.471231	210.080497	4.449838	0.253155	27.706536	0.527825	12.316581
1662.491232	210.080497	4.457124	0.253149	27.751904	0.527814	12.336749
1662.511234	210.080497	4.460157	0.253146	27.770786	0.527809	12.345143
1662.531236	210.080497	4.460689	0.253146	27.774101	0.527808	12.346616
1662.551239	210.080497	4.455708	0.253150	27.743089	0.527816	12.332830
1662.571240	210.080497	4.461597	0.253145	27.779752	0.527806	12.349128
1662.591242	210.080497	4.454488	0.253151	27.735492	0.527818	12.329453
1662.611244	210.080497	4.457657	0.253148	27.755219	0.527813	12.338223
1662.631247	210.080497	4.456569	0.253149	27.748444	0.527814	12.335211
1662.651248	210.080497	4.462423	0.253145	27.784896	0.527805	12.351415
1662.671250	210.080497	4.458265	0.253148	27.759008	0.527812	12.339907
1662.691252	210.080497	4.457702	0.253148	27.755499	0.527813	12.338347
1662.711255	210.080497	4.453549	0.253152	27.729644	0.527819	12.326854
1662.731256	210.080497	4.450566	0.253154	27.711067	0.527824	12.318595
1662.751258	210.080497	4.452205	0.253153	27.721273	0.527821	12.323132
1662.771260	210.080497	4.460203	0.253146	27.771076	0.527809	12.345272
1662.791263	210.080497	4.456487	0.253149	27.747935	0.527815	12.334984
1662.811265	210.080497	4.456467	0.253149	27.747809	0.527815	12.334928
1662.831266	210.080497	4.459329	0.253147	27.765633	0.527810	12.342852
1662.851268	210.080497	4.455056	0.253151	27.739026	0.527817	12.331024
1662.871270	210.080497	4.456732	0.253149	27.749462	0.527814	12.335663
1662.891273	210.080416	4.451448	0.253153	27.716564	0.527822	12.321039
1662.911274	210.080497	4.452567	0.253153	27.723531	0.527821	12.324136
1662.931276	210.080497	4.451659	0.253153	27.717872	0.527822	12.321621
1662.951278	210.080497	4.452853	0.253152	27.725308	0.527820	12.324926
1662.971281	210.080497	4.453820	0.253152	27.731333	0.527819	12.327605
1662.991282	210.080497	4.452967	0.253152	27.726020	0.527820	12.325242
1663.011284	210.080497	4.448677	0.253156	27.699306	0.527827	12.313367
1663.031286	210.080497	4.451842	0.253153	27.719017	0.527822	12.322129
1663.051289	210.080497	4.453722	0.253152	27.730720	0.527819	12.327332
1663.071290	210.080497	4.448375	0.253156	27.697430	0.527828	12.312533
1663.091292	210.080497	4.455914	0.253150	27.744370	0.527815	12.333400
1663.111294	210.080497	4.451570	0.253153	27.717322	0.527822	12.321376
1663.131296	210.080497	4.452279	0.253153	27.721738	0.527821	12.323339
1663.151299	210.080497	4.453868	0.253152	27.731626	0.527819	12.327735
1663.171300	210.080497	4.452370	0.253153	27.722299	0.527821	12.323588
1663.191302	210.080497	4.456390	0.253149	27.747335	0.527815	12.334718
1663.211304	210.080497	4.422056	0.253178	27.533558	0.527870	12.239686
1663.231307	210.080497	4.389049	0.253205	27.328037	0.527923	12.148324
1663.251308	210.080497	4.385628	0.253207	27.306738	0.527929	12.138856
1663.271310	210.080497	4.385081	0.253208	27.303335	0.527930	12.137343
1663.291312	210.080497	4.380794	0.253211	27.276638	0.527937	12.125475
1663.311315	210.080497	4.384960	0.253208	27.302580	0.527930	12.137008
1663.331316	210.080497	4.381995	0.253210	27.284117	0.527935	12.128800
1663.351318	210.080497	4.380439	0.253212	27.274431	0.527937	12.124495
1663.371320	210.080497	4.382659	0.253210	27.288251	0.527934	12.130638
1663.391323	210.080497	4.389629	0.253204	27.331651	0.527922	12.149931
1663.411325	210.080497	4.390036	0.253204	27.334186	0.527922	12.151058
1663.431326	210.080497	4.384204	0.253209	27.297874	0.527931	12.134916
1663.451328	210.080497	4.387556	0.253206	27.318745	0.527926	12.144194
1663.471330	210.080497	4.388509	0.253205	27.324675	0.527924	12.146830
1663.491333	210.080497	4.389689	0.253204	27.332023	0.527922	12.150096
1663.511334	210.080497	4.391449	0.253203	27.342982	0.527920	12.154968
1663.531336	210.080497	4.393303	0.253201	27.354526	0.527917	12.160100
1663.551338	210.080497	4.402132	0.253194	27.409498	0.527902	12.184537
1663.571341	210.080497	4.392822	0.253202	27.351529	0.527917	12.158767
1663.591342	210.080497	4.382944	0.253210	27.290025	0.527933	12.131426
1663.611344	210.080497	4.379912	0.253212	27.271149	0.527938	12.123035
1663.631346	210.080497	4.380730	0.253211	27.276243	0.527937	12.125300
1663.651349	210.080497	4.387170	0.253206	27.316339	0.527926	12.143124
1663.671350	210.080497	4.386541	0.253207	27.312424	0.527927	12.141384
1663.691352	210.080497	4.383032	0.253210	27.290575	0.527933	12.131671
1663.711354	210.080497	4.384204	0.253209	27.297874	0.527931	12.134916
1663.731357	210.080497	4.385847	0.253207	27.308104	0.527929	12.139463
1663.751359	210.080497	4.389440	0.253204	27.330471	0.527923	12.149406
1663.771360	210.080497	4.383962	0.253209	27.296365	0.527932	12.134245
1663.791362	210.080497	4.391656	0.253203	27.344274	0.527919	12.155542
1663.811364	210.080497	4.385247	0.253208	27.304365	0.527930	12.137801
1663.831367	210.080497	4.390353	0.253204	27.336157	0.527921	12.151934
1663.851368	210.080497	4.385294	0.253208	27.304660	0.527929	12.137932
1663.871370	210.080497	4.383135	0.253210	27.291218	0.527933	12.131957
1663.891372	210.080497	4.386473	0.253207	27.312000	0.527928	12.141195
1663.911375	210.080497	4.382199	0.253210	27.285390	0.527934	12.129366
1663.931376	210.080497	4.391871	0.253202	27.345613	0.527919	12.156137
1663.951378	210.080497	4.388929	0.253205	27.327295	0.527924	12.147995
1663.971380	210.080497	4.387240	0.253206	27.316777	0.527926	12.143319
1663.991383	210.080497	4.388202	0.253205	27.322764	0.527925	12.145980
1664.011384	210.080497	4.387572	0.253206	27.318844	0.527926	12.144238
1664.031386	210.080497	4.382219	0.253210	27.285513	0.527934	12.129421
1664.051388	210.080497	4.382063	0.253210	27.284544	0.527935	12.128990
1664.071391	210.080497	4.382347	0.253210	27.286307	0.527934	12.129774
1664.091393	210.080497	4.387563	0.253206	27.318789	0.527926	12.144213
1664.111394	210.080497	4.384025	0.253209	27.296757	0.527932	12.134419
1664.131396	210.080497	4.384122	0.253209	27.297362	0.527931	12.134688
1664.151398	210.080497	4.384971	0.253208	27.302645	0.527930	12.137037
1664.171401	210.080497	4.388056	0.253205	27.321855	0.527925	12.145576
1664.191402	210.080497	4.385248	0.253208	27.304370	0.527930	12.137803
1664.211404	210.080497	4.382009	0.253210	27.284207	0.527935	12.128840
1664.231406	210.080497	4.389104	0.253205	27.328379	0.527923	12.148476
1664.251409	210.080497	4.384038	0.253209	27.296839	0.527932	12.134456
1664.271410	210.080497	4.385119	0.253208	27.303568	0.527930	12.137447
1664.291412	210.080497	4.382561	0.253210	27.287640	0.527934	12.130366
1664.311414	210.080497	4.385179	0.253208	27.303943	0.527930	12.137614
1664.331417	210.080497	4.375575	0.253216	27.244145	0.527945	12.111031
1664.351418	210.080497	4.381475	0.253211	27.280878	0.527936	12.127361
1664.371420	210.080497	4.377734	0.253214	27.257589	0.527942	12.117008
1664.391422	210.080497	4.384821	0.253208	27.301715	0.527930	12.136623
1664.411424	210.080497	4.384432	0.253208	27.299294	0.527931	12.135547
1664.431427	210.080497	4.383135	0.253210	27.291218	0.527933	12.131957
1664.451428	210.080497	4.386080	0.253207	27.309555	0.527928	12.140108
1664.471430	210.080416	4.383211	0.253209	27.291689	0.527933	12.132166
1664.491432	210.080416	4.380737	0.253211	27.276287	0.527937	12.125320
1664.511435	210.080497	4.380241	0.253212	27.273196	0.527938	12.123946
1664.531436	210.080497	4.383894	0.253209	27.295941	0.527932	12.134056
1664.551438	210.080497	4.382795	0.253210	27.289102	0.527934	12.131016
1664.571440	210.080497	4.379386	0.253213	27.267874	0.527939	12.121580
1664.591443	210.080497	4.384964	0.253208	27.302602	0.527930	12.137017
1664.611444	210.080497	4.381911	0.253211	27.283594	0.527935	12.128568
1664.631446	210.080497	4.383554	0.253209	27.293825	0.527932	12.133116
1664.651448	210.080497	4.387639	0.253206	27.319260	0.527926	12.144423
1664.671451	210.080416	4.386870	0.253206	27.314475	0.527927	12.142295
1664.691453	210.080497	4.377396	0.253214	27.255484	0.527942	12.116072
1664.711454	210.080497	4.378143	0.253214	27.260132	0.527941	12.118138
1664.731456	210.080497	4.383900	0.253209	27.295976	0.527932	12.134072
1664.751458	210.080497	4.386169	0.253207	27.310108	0.527928	12.140354
1664.771461	210.080497	4.377428	0.253214	27.255681	0.527942	12.116159
1664.791462	210.080497	4.384789	0.253208	27.301517	0.527930	12.136535
1664.811464	210.080497	4.390275	0.253204	27.335672	0.527921	12.151718
1664.831466	210.080497	4.393080	0.253201	27.353136	0.527917	12.159482
1664.851469	210.080497	4.388732	0.253205	27.326063	0.527924	12.147447
1664.871470	210.080497	4.387394	0.253206	27.317732	0.527926	12.143744
1664.891472	210.080497	4.384389	0.253208	27.299023	0.527931	12.135427
1664.911474	210.080497	4.384397	0.253208	27.299073	0.527931	12.135449
1664.931477	210.080497	4.393313	0.253201	27.354587	0.527917	12.160127
1664.951478	210.080497	4.392230	0.253202	27.347847	0.527918	12.157130
1664.971480	210.080497	4.389724	0.253204	27.332239	0.527922	12.150192
1664.991482	210.080497	4.382525	0.253210	27.287419	0.527934	12.130268
1665.011485	210.080497	4.382882	0.253210	27.289641	0.527933	12.131256
1665.031487	210.080497	4.386795	0.253207	27.314007	0.527927	12.142087
1665.051488	210.080497	4.381264	0.253211	27.279567	0.527936	12.126778
1665.071490	210.080497	4.384430	0.253208	27.299278	0.527931	12.135540
1665.091492	210.080497	4.384129	0.253209	27.297408	0.527931	12.134709
1665.111495	210.080497	4.382362	0.253210	27.286406	0.527934	12.129818
1665.131496	210.080497	4.382179	0.253210	27.285264	0.527935	12.129310
1665.151498	210.080497	4.391927	0.253202	27.345960	0.527919	12.156292
1665.171500	210.080497	4.396877	0.253198	27.376781	0.527911	12.169993
1665.191503	210.080497	4.389188	0.253205	27.328905	0.527923	12.148710
1665.211504	210.080497	4.382048	0.253210	27.284451	0.527935	12.128949
1665.231506	210.080497	4.383537	0.253209	27.293721	0.527932	12.133069
1665.251508	210.080497	4.381950	0.253210	27.283840	0.527935	12.128677
1665.271511	210.080497	4.381546	0.253211	27.281322	0.527936	12.127558
1665.291512	210.080497	4.378056	0.253214	27.259593	0.527941	12.117898
1665.311514	210.080497	4.376154	0.253215	27.247750	0.527944	12.112634
1665.331516	210.080497	4.380012	0.253212	27.271770	0.527938	12.123312
1665.351519	210.080497	4.382143	0.253210	27.285037	0.527935	12.129209
1665.371521	210.080497	4.382490	0.253210	27.287202	0.527934	12.130172
1665.391522	210.080497	4.391215	0.253203	27.341523	0.527920	12.154319
1665.411524	210.080416	4.382702	0.253210	27.288522	0.527933	12.130758
1665.431526	210.080497	4.380142	0.253212	27.272583	0.527938	12.123673
1665.451529	210.080497	4.389115	0.253205	27.328450	0.527923	12.148508
1665.471530	210.080497	4.380632	0.253212	27.275633	0.527937	12.125029
1665.491532	210.080497	4.378617	0.253213	27.263086	0.527940	12.119451
1665.511534	210.080497	4.376651	0.253215	27.250846	0.527943	12.114010
1665.531537	210.080497	4.381844	0.253211	27.283178	0.527935	12.128383
1665.551538	210.080497	4.380971	0.253211	27.277744	0.527936	12.125967
1665.571540	210.080497	4.383110	0.253210	27.291060	0.527933	12.131887
1665.591542	210.080497	4.388585	0.253205	27.325149	0.527924	12.147040
1665.611545	210.080497	4.384207	0.253209	27.297893	0.527931	12.134924
1665.631546	210.080497	4.385955	0.253207	27.308778	0.527928	12.139763
1665.651548	210.080497	4.383074	0.253210	27.290835	0.527933	12.131787
1665.671550	210.080497	4.383984	0.253209	27.296502	0.527932	12.134306
1665.691552	210.080497	4.377794	0.253214	27.257961	0.527942	12.117173
1665.711555	210.080497	4.379513	0.253212	27.268663	0.527939	12.121930
1665.731556	210.080497	4.379331	0.253213	27.267532	0.527939	12.121428
1665.751558	210.080497	4.381450	0.253211	27.280722	0.527936	12.127291
1665.771560	210.080497	4.381691	0.253211	27.282222	0.527935	12.127958
1665.791563	210.080497	4.383706	0.253209	27.294769	0.527932	12.133536
1665.811564	210.080416	4.383182	0.253209	27.291506	0.527933	12.132085
1665.831566	210.080497	4.383237	0.253209	27.291851	0.527933	12.132238
1665.851568	210.080497	4.381551	0.253211	27.281352	0.527936	12.127571
1665.871571	210.080497	4.387242	0.253206	27.316785	0.527926	12.143323
1665.891572	210.080497	4.386794	0.253207	27.314001	0.527927	12.142085
1665.911574	210.080497	4.389600	0.253204	27.331467	0.527923	12.149849
1665.931576	210.080497	4.384494	0.253208	27.299675	0.527931	12.135716
1665.951579	210.080497	4.379137	0.253213	27.266322	0.527939	12.120890
1665.971581	210.080497	4.385109	0.253208	27.303505	0.527930	12.137419
1665.991582	210.080497	4.376492	0.253215	27.249853	0.527944	12.113568
1666.011584	210.080497	4.378411	0.253213	27.261802	0.527941	12.118881
1666.031586	210.080497	4.353719	0.253234	27.108059	0.527980	12.050536
1666.051589	210.080497	4.318447	0.253263	26.888445	0.528037	11.952909
1666.071590	210.080497	4.316572	0.253264	26.876769	0.528040	11.947719
1666.091592	210.080497	4.318072	0.253263	26.886104	0.528038	11.951869
1666.111594	210.080497	4.315102	0.253265	26.867617	0.528043	11.943650
1666.131597	210.080497	4.317388	0.253263	26.881850	0.528039	11.949978
1666.151598	210.080497	4.313354	0.253267	26.856732	0.528046	11.938812
1666.171600	210.080497	4.321628	0.253260	26.908246	0.528032	11.961712
1666.191602	210.080497	4.315735	0.253265	26.871556	0.528042	11.945402
1666.211605	210.080497	4.318326	0.253263	26.887689	0.528038	11.952573
1666.231606	210.080497	4.317105	0.253264	26.880087	0.528040	11.949194
1666.251608	210.080497	4.318119	0.253263	26.886402	0.528038	11.952001
1666.271610	210.080497	4.313385	0.253267	26.856924	0.528046	11.938897
1666.291613	210.080497	4.312718	0.253267	26.852768	0.528047	11.937050
1666.311615	210.080497	4.314224	0.253266	26.862150	0.528044	11.941220
1666.331616	210.080497	4.316204	0.253264	26.874475	0.528041	11.946699
1666.351618	210.080497	4.319387	0.253262	26.894295	0.528036	11.955510
1666.371620	210.080497	4.314528	0.253266	26.864039	0.528044	11.942060
1666.391623	210.080497	4.318362	0.253263	26.887914	0.528038	11.952673
1666.411624	210.080497	4.314689	0.253266	26.865046	0.528043	11.942508
1666.431626	210.080497	4.312990	0.253267	26.854462	0.528046	11.937803
1666.451628	210.080497	4.320572	0.253261	26.901676	0.528034	11.958791
1666.471631	210.080497	4.320568	0.253261	26.901648	0.528034	11.958779
1666.491632	210.080497	4.315702	0.253265	26.871348	0.528042	11.945309
1666.511634	210.080497	4.312266	0.253268	26.849956	0.528047	11.935800
1666.531636	210.080497	4.320067	0.253261	26.898528	0.528035	11.957391
1666.551639	210.080497	4.320178	0.253261	26.899217	0.528035	11.957698
1666.571640	210.080497	4.322136	0.253259	26.911408	0.528031	11.963117
1666.591642	210.080416	4.321890	0.253260	26.909878	0.528032	11.962437
1666.611644	210.080497	4.320134	0.253261	26.898944	0.528035	11.957576
1666.631647	210.080497	4.324042	0.253258	26.923276	0.528028	11.968393
1666.651649	210.080497	4.323059	0.253259	26.917160	0.528030	11.965674
1666.671650	210.080497	4.321164	0.253260	26.905358	0.528033	11.960428
1666.691652	210.080497	4.318165	0.253263	26.886684	0.528038	11.952127
1666.711654	210.080497	4.319464	0.253262	26.894774	0.528036	11.955723
1666.731657	210.080497	4.315507	0.253265	26.870135	0.528042	11.944770
1666.751658	210.080497	4.313290	0.253267	26.856329	0.528046	11.938633
1666.771660	210.080497	4.322276	0.253259	26.912281	0.528031	11.963506
1666.791662	210.080497	4.317339	0.253263	26.881546	0.528039	11.949843
1666.811665	210.080497	4.320202	0.253261	26.899371	0.528035	11.957766
1666.831666	210.080497	4.308129	0.253271	26.824200	0.528054	11.924350
1666.851668	210.080497	4.314927	0.253265	26.866527	0.528043	11.943166
1666.871670	210.080497	4.317441	0.253263	26.882181	0.528039	11.950125
1666.891673	210.080497	4.321802	0.253260	26.909330	0.528032	11.962194
1666.911674	210.080497	4.318339	0.253263	26.887771	0.528038	11.952610
1666.931676	210.080497	4.320539	0.253261	26.901465	0.528034	11.958697
1666.951678	210.080497	4.321779	0.253260	26.909188	0.528032	11.962130
1666.971680	210.080497	4.325252	0.253257	26.930813	0.528026	11.971743
1666.991683	210.080497	4.317683	0.253263	26.883684	0.528039	11.950793
1667.011684	210.080497	4.317531	0.253263	26.882740	0.528039	11.950373
1667.031686	210.080497	4.326452	0.253256	26.938286	0.528024	11.975066
1667.051688	210.080497	4.314020	0.253266	26.860877	0.528045	11.940654
1667.071691	210.080497	4.324370	0.253258	26.925321	0.528028	11.969302
1667.091692	210.080497	4.313466	0.253267	26.857427	0.528045	11.939121
1667.111694	210.080497	4.312641	0.253267	26.852291	0.528047	11.936838
1667.131696	210.080497	4.326781	0.253256	26.940331	0.528024	11.975975
1667.151699	210.080497	4.318439	0.253263	26.888390	0.528037	11.952885
1667.171700	210.080497	4.322809	0.253259	26.915599	0.528030	11.964981
1667.191702	210.080497	4.318750	0.253262	26.890328	0.528037	11.953747
1667.211704	210.080497	4.324648	0.253257	26.927054	0.528027	11.970072
1667.231707	210.080497	4.329072	0.253254	26.954600	0.528020	11.982318
1667.251709	210.080497	4.324864	0.253257	26.928398	0.528027	11.970670
1667.271710	210.080497	4.317826	0.253263	26.884574	0.528038	11.951188
1667.291712	210.080497	4.324975	0.253257	26.929085	0.528027	11.970975
1667.311714	210.080497	4.319479	0.253262	26.894870	0.528036	11.955766
1667.331717	210.080497	4.324391	0.253258	26.925452	0.528028	11.969361
1667.351718	210.080497	4.319766	0.253261	26.896652	0.528035	11.956558
1667.371720	210.080497	4.321900	0.253260	26.909944	0.528032	11.962466
1667.391722	210.080497	4.314751	0.253266	26.865427	0.528043	11.942677
1667.411725	210.080497	4.316168	0.253264	26.874250	0.528041	11.946599
1667.431726	210.080497	4.322528	0.253259	26.913850	0.528031	11.964203
1667.451728	210.080497	4.318605	0.253262	26.889428	0.528037	11.953346
1667.471730	210.080497	4.315450	0.253265	26.869782	0.528042	11.944613
1667.491733	210.080497	4.321314	0.253260	26.906294	0.528033	11.960844
1667.511734	210.080497	4.317677	0.253263	26.883648	0.528039	11.950777
1667.531736	210.080497	4.314474	0.253266	26.863705	0.528044	11.941911
1667.551738	210.080497	4.317688	0.253263	26.883717	0.528039	11.950808
1667.571741	210.080497	4.320186	0.253261	26.899269	0.528035	11.957721
1667.591743	210.080497	4.316706	0.253264	26.877604	0.528040	11.948090
1667.611744	210.080497	4.318065	0.253263	26.886063	0.528038	11.951851
1667.631746	210.080497	4.314844	0.253265	26.866010	0.528043	11.942936
1667.651748	210.080497	4.319691	0.253261	26.896190	0.528035	11.956352
1667.671751	210.080497	4.308387	0.253271	26.825805	0.528054	11.925063
1667.691752	210.080497	4.315027	0.253265	26.867149	0.528043	11.943442
1667.711754	210.080497	4.325669	0.253257	26.933408	0.528026	11.972897
1667.731756	210.080497	4.312609	0.253267	26.852092	0.528047	11.936749
1667.751759	210.080497	4.320617	0.253261	26.901952	0.528034	11.958914
1667.771760	210.080497	4.321975	0.253260	26.910412	0.528032	11.962674
1667.791762	210.080497	4.317645	0.253263	26.883451	0.528039	11.950690
1667.811764	210.080416	4.315201	0.253265	26.868230	0.528042	11.943923
1667.831767	210.080497	4.320595	0.253261	26.901815	0.528034	11.958853
1667.851768	210.080497	4.317835	0.253263	26.884631	0.528038	11.951214
1667.871770	210.080497	4.318714	0.253262	26.890104	0.528037	11.953647
1667.891772	210.080497	4.314496	0.253266	26.863844	0.528044	11.941973
1667.911774	210.080497	4.316189	0.253264	26.874381	0.528041	11.946658
1667.931777	210.080497	4.320697	0.253261	26.902451	0.528034	11.959135
1667.951778	210.080497	4.312360	0.253268	26.850539	0.528047	11.936059
1667.971780	210.080497	4.314543	0.253266	26.864132	0.528044	11.942101
1667.991782	210.080497	4.316511	0.253264	26.876388	0.528041	11.947550
1668.011785	210.080497	4.312127	0.253268	26.849088	0.528048	11.935414
1668.031786	210.080497	4.312970	0.253267	26.854339	0.528046	11.937748
1668.051788	210.080497	4.313825	0.253266	26.859664	0.528045	11.940115
1668.071790	210.080497	4.316296	0.253264	26.875049	0.528041	11.946955
1668.091793	210.080497	4.319069	0.253262	26.892316	0.528036	11.954630
1668.111794	210.080497	4.317126	0.253264	26.880215	0.528040	11.949251
1668.131796	210.080497	4.313358	0.253267	26.856757	0.528046	11.938823
1668.151798	210.080497	4.310480	0.253269	26.838839	0.528050	11.930858
1668.171801	210.080497	4.312790	0.253267	26.853217	0.528047	11.937249
1668.191803	210.080497	4.320762	0.253261	26.902858	0.528034	11.959317
1668.211804	210.080416	4.323282	0.253258	26.918545	0.528029	11.966290
1668.231806	210.080497	4.319043	0.253262	26.892154	0.528036	11.954558
1668.251808	210.080497	4.316100	0.253264	26.873831	0.528041	11.946413
1668.271811	210.080497	4.315133	0.253265	26.867806	0.528043	11.943734
1668.291812	210.080497	4.313990	0.253266	26.860691	0.528045	11.940572
1668.311814	210.080497	4.317390	0.253263	26.881858	0.528039	11.949981
1668.331816	210.080497	4.316483	0.253264	26.876216	0.528041	11.947473
1668.351819	210.080497	4.315904	0.253265	26.872610	0.528041	11.945870
1668.371820	210.080497	4.316093	0.253264	26.873782	0.528041	11.946391
1668.391822	210.080497	4.312505	0.253267	26.851443	0.528047	11.936461
1668.411824	210.080497	4.314683	0.253266	26.865005	0.528043	11.942489
1668.431827	210.080497	4.313696	0.253266	26.858862	0.528045	11.939759
1668.451828	210.080497	4.311692	0.253268	26.846381	0.528048	11.934210
1668.471830	210.080497	4.309563	0.253270	26.833128	0.528052	11.928319
1668.491832	210.080497	4.310803	0.253269	26.840845	0.528050	11.931750
1668.511835	210.080497	4.308291	0.253271	26.825208	0.528054	11.924798
1668.531837	210.080497	4.310104	0.253269	26.836492	0.528051	11.929815
1668.551838	210.080497	4.311475	0.253268	26.845034	0.528049	11.933612
1668.571840	210.080497	4.307188	0.253272	26.818336	0.528056	11.921744
1668.591842	210.080497	4.303638	0.253275	26.796235	0.528061	11.911919
1668.611845	210.080497	4.305199	0.253273	26.805957	0.528059	11.916240
1668.631846	210.080497	4.308296	0.253271	26.825235	0.528054	11.924810
1668.651848	210.080497	4.311976	0.253268	26.848152	0.528048	11.934998
1668.671850	210.080497	4.312740	0.253267	26.852910	0.528047	11.937113
1668.691853	210.080497	4.312292	0.253268	26.850120	0.528047	11.935873
1668.711854	210.080497	4.314981	0.253265	26.866861	0.528043	11.943315
1668.731856	210.080497	4.308227	0.253271	26.824808	0.528054	11.924620
1668.751858	210.080497	4.310741	0.253269	26.840459	0.528050	11.931578
1668.771861	210.080497	4.301741	0.253276	26.784425	0.528064	11.906669
1668.791862	210.080497	4.310582	0.253269	26.839474	0.528050	11.931140
1668.811864	210.080497	4.310278	0.253269	26.837579	0.528051	11.930298
1668.831866	210.080497	4.311605	0.253268	26.845842	0.528048	11.933971
1668.851869	210.080497	4.314627	0.253266	26.864655	0.528044	11.942334
1668.871871	210.080497	4.316990	0.253264	26.879372	0.528040	11.948876
1668.891872	210.080497	4.311247	0.253268	26.843613	0.528049	11.932980
1668.911874	210.080497	4.314642	0.253266	26.864750	0.528044	11.942376
1668.931876	210.080497	4.311596	0.253268	26.845787	0.528048	11.933946
1668.951879	210.080497	4.314249	0.253266	26.862306	0.528044	11.941290
1668.971880	210.080497	4.311278	0.253268	26.843807	0.528049	11.933066
1668.991882	210.080497	4.318892	0.253262	26.891213	0.528037	11.954140
1669.011884	210.080497	4.312732	0.253267	26.852858	0.528047	11.937090
1669.031887	210.080497	4.313423	0.253267	26.857159	0.528045	11.939002
1669.051888	210.080497	4.315372	0.253265	26.869295	0.528042	11.944396
1669.071890	210.080497	4.312408	0.253267	26.850840	0.528047	11.936193
1669.091892	210.080497	4.316108	0.253264	26.873880	0.528041	11.946435
1669.111895	210.080497	4.311943	0.253268	26.847944	0.528048	11.934905
1669.131896	210.080497	4.309977	0.253269	26.835701	0.528051	11.929463
1669.151898	210.080497	4.322091	0.253260	26.911132	0.528032	11.962994
1669.171900	210.080497	4.314773	0.253266	26.865566	0.528043	11.942739
1669.191902	210.080497	4.320050	0.253261	26.898421	0.528035	11.957344
1669.211905	210.080497	4.314602	0.253266	26.864499	0.528044	11.942264
1669.231906	210.080497	4.311610	0.253268	26.845869	0.528048	11.933983
1669.251908	210.080497	4.314690	0.253266	26.865052	0.528043	11.942510
1669.271910	210.080497	4.314081	0.253266	26.861257	0.528044	11.940823
1669.291913	210.080497	4.311671	0.253268	26.846252	0.528048	11.934153
1669.311914	210.080497	4.315517	0.253265	26.870196	0.528042	11.944797
1669.331916	210.080497	4.313508	0.253267	26.857687	0.528045	11.939236
1669.351918	210.080497	4.310551	0.253269	26.839277	0.528050	11.931052
1669.371921	210.080497	4.311843	0.253268	26.847323	0.528048	11.934629
1669.391922	210.080497	4.310993	0.253269	26.842028	0.528049	11.932275
1669.411924	210.080497	4.315248	0.253265	26.868526	0.528043	11.944055
1669.431926	210.080497	4.314958	0.253265	26.866719	0.528043	11.943251
1669.451929	210.080497	4.313462	0.253267	26.857403	0.528045	11.939110
1669.471931	210.080416	4.314853	0.253265	26.866062	0.528043	11.942959
1669.491932	210.080497	4.314686	0.253266	26.865027	0.528043	11.942499
1669.511934	210.080497	4.309652	0.253270	26.833678	0.528052	11.928564
1669.531936	210.080497	4.318076	0.253263	26.886134	0.528038	11.951882
1669.551939	210.080497	4.310849	0.253269	26.841135	0.528050	11.931879
1669.571940	210.080497	4.308174	0.253271	26.824480	0.528054	11.924474
1669.591942	210.080497	4.309837	0.253270	26.834833	0.528051	11.929077
1669.611944	210.080497	4.311244	0.253268	26.843591	0.528049	11.932970
1669.631947	210.080497	4.310012	0.253269	26.835920	0.528051	11.929560
1669.651948	210.080497	4.310584	0.253269	26.839485	0.528050	11.931145
1669.671950	210.080497	4.307440	0.253272	26.819911	0.528055	11.922443
1669.691952	210.080497	4.305679	0.253273	26.808943	0.528058	11.917568
1669.711955	210.080497	4.309563	0.253270	26.833125	0.528052	11.928318
1669.731956	210.080497	4.310083	0.253269	26.836367	0.528051	11.929759
1669.751958	210.080497	4.310151	0.253269	26.836788	0.528051	11.929946
1669.771960	210.080416	4.307126	0.253272	26.817953	0.528055	11.921573
1669.791963	210.080497	4.307072	0.253272	26.817619	0.528056	11.921425
1669.811965	210.080497	4.310334	0.253269	26.837930	0.528050	11.930453
1669.831966	210.080497	4.306846	0.253272	26.816212	0.528056	11.920799
1669.851968	210.080497	4.311796	0.253268	26.847030	0.528048	11.934499
1669.871970	210.080497	4.307036	0.253272	26.817395	0.528056	11.921325
1669.891973	210.080497	4.304367	0.253274	26.800774	0.528060	11.913937
1669.911974	210.080497	4.306765	0.253272	26.815705	0.528056	11.920574
1669.931976	210.080497	4.306588	0.253272	26.814605	0.528057	11.920085
1669.951978	210.080497	4.310591	0.253269	26.839528	0.528050	11.931164
1669.971981	210.080497	4.302497	0.253276	26.789128	0.528063	11.908760
1669.991982	210.080497	4.308997	0.253270	26.829605	0.528053	11.926753
1670.011984	210.080497	4.316034	0.253264	26.873415	0.528041	11.946228
1670.031986	210.080497	4.318491	0.253262	26.888716	0.528037	11.953030
1670.051989	210.080497	4.321688	0.253260	26.908621	0.528032	11.961878
1670.071990	210.080497	4.324679	0.253257	26.927245	0.528027	11.970158
1670.091992	210.080497	4.318110	0.253263	26.886342	0.528038	11.951975
1670.111994	210.080497	4.319905	0.253261	26.897523	0.528035	11.956945
1670.131997	210.080497	4.319736	0.253261	26.896469	0.528035	11.956476
1670.151999	210.080497	4.323330	0.253259	26.918844	0.528030	11.966423
1670.172000	210.080497	4.321206	0.253260	26.905624	0.528033	11.960546
1670.192002	210.080497	4.315291	0.253265	26.868788	0.528042	11.944171
1670.212004	210.080497	4.319915	0.253261	26.897580	0.528035	11.956970
1670.232007	210.080497	4.311838	0.253268	26.847292	0.528048	11.934616
1670.252008	210.080497	4.306258	0.253273	26.812549	0.528057	11.919171
1670.272010	210.080497	4.303536	0.253275	26.795600	0.528061	11.911636
1670.292012	210.080416	4.305293	0.253273	26.806537	0.528058	11.916498
1670.312015	210.080497	4.310545	0.253269	26.839238	0.528050	11.931035
1670.332016	210.080497	4.302500	0.253276	26.789148	0.528063	11.908768
1670.352018	210.080497	4.311626	0.253268	26.845970	0.528048	11.934028
1670.372020	210.080497	4.307496	0.253271	26.820258	0.528055	11.922598
1670.392023	210.080497	4.310043	0.253269	26.836115	0.528051	11.929647
1670.412024	210.080497	4.316626	0.253264	26.877103	0.528040	11.947867
1670.432026	210.080497	4.315957	0.253265	26.872936	0.528041	11.946015
1670.452028	210.080497	4.319169	0.253262	26.892935	0.528036	11.954905
1670.472030	210.080497	4.312306	0.253268	26.850203	0.528047	11.935909
1670.492033	210.080497	4.308157	0.253271	26.824370	0.528054	11.924426
1670.512034	210.080497	4.311219	0.253268	26.843435	0.528049	11.932901
1670.532036	210.080497	4.315943	0.253265	26.872854	0.528041	11.945979
1670.552038	210.080497	4.307919	0.253271	26.822892	0.528054	11.923769
1670.572041	210.080497	4.315322	0.253265	26.868986	0.528042	11.944259
1670.592042	210.080497	4.306314	0.253272	26.812894	0.528057	11.919324
1670.612044	210.080497	4.310190	0.253269	26.837029	0.528051	11.930053
1670.632046	210.080497	4.304710	0.253274	26.802910	0.528060	11.914886
1670.652049	210.080497	4.310971	0.253269	26.841891	0.528049	11.932214
1670.672050	210.080497	4.311308	0.253268	26.843994	0.528049	11.933149
1670.692052	210.080497	4.308355	0.253271	26.825605	0.528054	11.924975
1670.712054	210.080497	4.311277	0.253268	26.843799	0.528049	11.933063
1670.732057	210.080497	4.313305	0.253267	26.856425	0.528046	11.938675
1670.752059	210.080497	4.307145	0.253272	26.818068	0.528056	11.921624
1670.772060	210.080497	4.316428	0.253264	26.875868	0.528041	11.947318
1670.792062	210.080497	4.308989	0.253270	26.829553	0.528053	11.926730
1670.812064	210.080497	4.310746	0.253269	26.840492	0.528050	11.931593
1670.832067	210.080497	4.312573	0.253267	26.851867	0.528047	11.936649
1670.852068	210.080497	4.308185	0.253271	26.824548	0.528054	11.924505
1670.872070	210.080497	4.312758	0.253267	26.853017	0.528047	11.937160
1670.892072	210.080497	4.312015	0.253268	26.848393	0.528048	11.935105
1670.912075	210.080497	4.310308	0.253269	26.837763	0.528051	11.930379
1670.932076	210.080497	4.311429	0.253268	26.844744	0.528049	11.933483
1670.952078	210.080497	4.307937	0.253271	26.823004	0.528054	11.923818
1670.972080	210.080497	4.309503	0.253270	26.832750	0.528052	11.928151
1670.992083	210.080497	4.311306	0.253268	26.843977	0.528049	11.933142
1671.012084	210.080497	4.311355	0.253268	26.844284	0.528049	11.933278
1671.032086	210.080497	4.312440	0.253267	26.851040	0.528047	11.936282
1671.052088	210.080497	4.308749	0.253270	26.828058	0.528053	11.926065
1671.072091	210.080497	4.310937	0.253269	26.841680	0.528050	11.932121
1671.092093	210.080497	4.313707	0.253266	26.858930	0.528045	11.939789
1671.112094	210.080497	4.312055	0.253268	26.848642	0.528048	11.935216
1671.132096	210.080497	4.318407	0.253263	26.888190	0.528037	11.952796
1671.152098	210.080497	4.313478	0.253267	26.857504	0.528045	11.939155
1671.172101	210.080497	4.316028	0.253264	26.873382	0.528041	11.946213
1671.192102	210.080497	4.317832	0.253263	26.884615	0.528038	11.951207
1671.212104	210.080497	4.312137	0.253268	26.849154	0.528048	11.935443
1671.232106	210.080497	4.310151	0.253269	26.836785	0.528051	11.929945
1671.252109	210.080497	4.314147	0.253266	26.861668	0.528044	11.941006
1671.272110	210.080497	4.309977	0.253269	26.835704	0.528051	11.929464
1671.292112	210.080497	4.309329	0.253270	26.831671	0.528052	11.927671
1671.312114	210.080416	4.309506	0.253270	26.832769	0.528052	11.928159
1671.332117	210.080497	4.311566	0.253268	26.845601	0.528048	11.933863
1671.352118	210.080497	4.310941	0.253269	26.841708	0.528050	11.932133
1671.372120	210.080497	4.301900	0.253276	26.785416	0.528064	11.907109
1671.392122	210.080497	4.306592	0.253272	26.814630	0.528057	11.920096
1671.412124	210.080497	4.304031	0.253274	26.798680	0.528061	11.913006
1671.432127	210.080497	4.312741	0.253267	26.852916	0.528047	11.937115
1671.452128	210.080497	4.315380	0.253265	26.869344	0.528042	11.944418
1671.472130	210.080497	4.309070	0.253270	26.830059	0.528053	11.926955
1671.492132	210.080497	4.309356	0.253270	26.831836	0.528052	11.927744
1671.512135	210.080497	4.309175	0.253270	26.830713	0.528052	11.927246
1671.532136	210.080497	4.313988	0.253266	26.860677	0.528045	11.940565
1671.552138	210.080497	4.312122	0.253268	26.849061	0.528048	11.935402
1671.572140	210.080497	4.307785	0.253271	26.822057	0.528055	11.923397
1671.592143	210.080497	4.302509	0.253276	26.789208	0.528063	11.908795
1671.612144	210.080497	4.305559	0.253273	26.808196	0.528058	11.917236
1671.632146	210.080497	4.304735	0.253274	26.803063	0.528060	11.914954
1671.652148	210.080497	4.312079	0.253268	26.848790	0.528048	11.935281
1671.672151	210.080497	4.304175	0.253274	26.799578	0.528060	11.913405
1671.692153	210.080497	4.314981	0.253265	26.866858	0.528043	11.943313
1671.712154	210.080497	4.313235	0.253267	26.855990	0.528046	11.938482
1671.732156	210.080497	4.313672	0.253266	26.858711	0.528045	11.939692
1671.752158	210.080497	4.309752	0.253270	26.834305	0.528051	11.928842
1671.772161	210.080497	4.308965	0.253270	26.829402	0.528053	11.926663
1671.792162	210.080497	4.306067	0.253273	26.811361	0.528057	11.918643
1671.812164	210.080497	4.310803	0.253269	26.840848	0.528050	11.931751
1671.832166	210.080416	4.307291	0.253272	26.818982	0.528055	11.922031
1671.852169	210.080497	4.313969	0.253266	26.860559	0.528045	11.940513
1671.872170	210.080497	4.311351	0.253268	26.844256	0.528049	11.933266
1671.892172	210.080497	4.311653	0.253268	26.846143	0.528048	11.934104
1671.912174	210.080497	4.308347	0.253271	26.825553	0.528054	11.924952
1671.932177	210.080497	4.310666	0.253269	26.839997	0.528050	11.931372
1671.952178	210.080497	4.307166	0.253272	26.818202	0.528056	11.921684
1671.972180	210.080497	4.312411	0.253267	26.850857	0.528047	11.936200
1671.992182	210.080497	4.316368	0.253264	26.875496	0.528041	11.947153
1672.012185	210.080497	4.318744	0.253262	26.890293	0.528037	11.953731
1672.032187	210.080497	4.310033	0.253269	26.836052	0.528051	11.929619
1672.052188	210.080497	4.320972	0.253260	26.904164	0.528033	11.959897
1672.072190	210.080497	4.315967	0.253265	26.873002	0.528041	11.946044
1672.092192	210.080497	4.318558	0.253262	26.889132	0.528037	11.953215
1672.112195	210.080497	4.313717	0.253266	26.858993	0.528045	11.939817
1672.132196	210.080497	4.316927	0.253264	26.878975	0.528040	11.948700
1672.152198	210.080416	4.310390	0.253269	26.838275	0.528050	11.930607
1672.172200	210.080497	4.309481	0.253270	26.832619	0.528052	11.928093
1672.192203	210.080497	4.310197	0.253269	26.837076	0.528051	11.930074
1672.212204	210.080497	4.308176	0.253271	26.824488	0.528054	11.924478
1672.232206	210.080497	4.305489	0.253273	26.807758	0.528058	11.917041
1672.252208	210.080497	4.310934	0.253269	26.841661	0.528050	11.932112
1672.272211	210.080416	4.307541	0.253271	26.820537	0.528055	11.922722
1672.292212	210.080497	4.311277	0.253268	26.843799	0.528049	11.933063
1672.312214	210.080497	4.305933	0.253273	26.810526	0.528058	11.918271
1672.332216	210.080416	4.310454	0.253269	26.838674	0.528050	11.930785
1672.352219	210.080497	4.311061	0.253269	26.842452	0.528049	11.932464
1672.372221	210.080497	4.302630	0.253275	26.789961	0.528063	11.909129
1672.392222	210.080497	4.306483	0.253272	26.813951	0.528057	11.919794
1672.412224	210.080497	4.308200	0.253271	26.824641	0.528054	11.924546
1672.432226	210.080497	4.307937	0.253271	26.823001	0.528054	11.923817
1672.452229	210.080497	4.307950	0.253271	26.823083	0.528054	11.923854
1672.472230	210.080497	4.301104	0.253277	26.780458	0.528065	11.904905
1672.492232	210.080497	4.309743	0.253270	26.834250	0.528051	11.928818
1672.512234	210.080497	4.314006	0.253266	26.860792	0.528045	11.940617
1672.532237	210.080497	4.305275	0.253273	26.806428	0.528059	11.916450
1672.552238	210.080497	4.308674	0.253271	26.827592	0.528053	11.925858
1672.572240	210.080497	4.309253	0.253270	26.831195	0.528052	11.927460
1672.592242	210.080497	4.317286	0.253263	26.881215	0.528039	11.949695
1672.612245	210.080497	4.309747	0.253270	26.834275	0.528051	11.928829
1672.632246	210.080497	4.307811	0.253271	26.822218	0.528055	11.923469
1672.652248	210.080497	4.313022	0.253267	26.854665	0.528046	11.937893
1672.672250	210.080497	4.308156	0.253271	26.824365	0.528054	11.924423
1672.692252	210.080497	4.312480	0.253267	26.851287	0.528047	11.936391
1672.712255	210.080497	4.312795	0.253267	26.853252	0.528047	11.937265
1672.732256	210.080497	4.314460	0.253266	26.863614	0.528044	11.941871
1672.752258	210.080497	4.310569	0.253269	26.839392	0.528050	11.931103
1672.772260	210.080497	4.308336	0.253271	26.825484	0.528054	11.924921
1672.792263	210.080497	4.307514	0.253271	26.820368	0.528055	11.922647
1672.812264	210.080497	4.304653	0.253274	26.802554	0.528060	11.914728
1672.832266	210.080497	4.312711	0.253267	26.852727	0.528047	11.937031
1672.852268	210.080497	4.309183	0.253270	26.830760	0.528052	11.927266
1672.872271	210.080497	4.312048	0.253268	26.848601	0.528048	11.935197
1672.892272	210.080497	4.311189	0.253268	26.843249	0.528049	11.932818
1672.912274	210.080497	4.311260	0.253268	26.843690	0.528049	11.933014
1672.932276	210.080497	4.305645	0.253273	26.808733	0.528058	11.917474
1672.952279	210.080497	4.316616	0.253264	26.877040	0.528040	11.947839
1672.972281	210.080497	4.316339	0.253264	26.875315	0.528041	11.947073
1672.992282	210.080497	4.310819	0.253269	26.840947	0.528050	11.931795
1673.012284	210.080497	4.309968	0.253269	26.835649	0.528051	11.929440
1673.032286	210.080497	4.306667	0.253272	26.815092	0.528056	11.920301
1673.052289	210.080497	4.309157	0.253270	26.830598	0.528052	11.927194
1673.072290	210.080497	4.305789	0.253273	26.809628	0.528058	11.917872
1673.092292	210.080497	4.308841	0.253270	26.828630	0.528053	11.926319
1673.112294	210.080497	4.310947	0.253269	26.841746	0.528049	11.932150
1673.132297	210.080497	4.311117	0.253269	26.842803	0.528049	11.932620
1673.152298	210.080497	4.307312	0.253272	26.819111	0.528055	11.922088
1673.172300	210.080497	4.312171	0.253268	26.849368	0.528048	11.935538
1673.192302	210.080497	4.314780	0.253266	26.865607	0.528043	11.942757
1673.212305	210.080497	4.309758	0.253270	26.834338	0.528051	11.928857
1673.232306	210.080497	4.308863	0.253270	26.828770	0.528053	11.926381
1673.252308	210.080497	4.321349	0.253260	26.906513	0.528033	11.960941
1673.272310	210.080497	4.308743	0.253270	26.828022	0.528053	11.926049
1673.292313	210.080497	4.306267	0.253272	26.812606	0.528057	11.919196
1673.312315	210.080497	4.309743	0.253270	26.834245	0.528051	11.928815
1673.332316	210.080497	4.308220	0.253271	26.824764	0.528054	11.924601
1673.352318	210.080497	4.304405	0.253274	26.801013	0.528060	11.914042
1673.372320	210.080497	4.307899	0.253271	26.822769	0.528054	11.923714
1673.392323	210.080497	4.307203	0.253272	26.818432	0.528056	11.921786
1673.412324	210.080497	4.311431	0.253268	26.844757	0.528049	11.933489
1673.432326	210.080497	4.305855	0.253273	26.810036	0.528058	11.918054
1673.452328	210.080497	4.302736	0.253275	26.790620	0.528063	11.909423
1673.472331	210.080497	4.295562	0.253281	26.745953	0.528074	11.889566
1673.492332	210.080497	4.303723	0.253275	26.796766	0.528061	11.912155
1673.512334	210.080497	4.305506	0.253273	26.807865	0.528058	11.917089
1673.532336	210.080497	4.306724	0.253272	26.815451	0.528056	11.920461
1673.552339	210.080497	4.306328	0.253272	26.812982	0.528057	11.919363
1673.572340	210.080497	4.303618	0.253275	26.796112	0.528061	11.911864
1673.592342	210.080497	4.308312	0.253271	26.825339	0.528054	11.924857
1673.612344	210.080497	4.303177	0.253275	26.793364	0.528062	11.910642
1673.632347	210.080497	4.312921	0.253267	26.854035	0.528046	11.937613
1673.652349	210.080497	4.309047	0.253270	26.829917	0.528053	11.926891
1673.672350	210.080497	4.306597	0.253272	26.814660	0.528057	11.920109
1673.692352	210.080497	4.307853	0.253271	26.822478	0.528054	11.923585
1673.712354	210.080497	4.307383	0.253272	26.819555	0.528055	11.922285
1673.732357	210.080497	4.305592	0.253273	26.808401	0.528058	11.917327
1673.752358	210.080497	4.299516	0.253278	26.770573	0.528068	11.900511
1673.772360	210.080497	4.311358	0.253268	26.844303	0.528049	11.933287
1673.792362	210.080497	4.302895	0.253275	26.791606	0.528062	11.909861
1673.812365	210.080497	4.313452	0.253267	26.857342	0.528045	11.939083
1673.832366	210.080497	4.307352	0.253272	26.819360	0.528055	11.922199
1673.852368	210.080497	4.305823	0.253273	26.809839	0.528058	11.917966
1673.872370	210.080497	4.307206	0.253272	26.818451	0.528056	11.921795
1673.892373	210.080497	4.301725	0.253276	26.784324	0.528064	11.906624
1673.912374	210.080497	4.298673	0.253279	26.765322	0.528069	11.898177
1673.932376	210.080497	4.302152	0.253276	26.786982	0.528064	11.907805
1673.952378	210.080497	4.299654	0.253278	26.771427	0.528068	11.900890
1673.972380	210.080497	4.302710	0.253275	26.790456	0.528063	11.909350
1673.992383	210.080497	4.313564	0.253267	26.858038	0.528045	11.939392
1674.012384	210.080497	4.304629	0.253274	26.802406	0.528060	11.914662
1674.032386	210.080497	4.301667	0.253276	26.783965	0.528064	11.906464
1674.052388	210.080497	4.301009	0.253277	26.779867	0.528066	11.904642
1674.072391	210.080416	4.306525	0.253272	26.814208	0.528056	11.919908
1674.092392	210.080497	4.294609	0.253282	26.740018	0.528076	11.886928
1674.112394	210.080497	4.303608	0.253275	26.796049	0.528061	11.911836
1674.132396	210.080497	4.298981	0.253278	26.767235	0.528069	11.899027
1674.152399	210.080497	4.305600	0.253273	26.808453	0.528058	11.917350
1674.172400	210.080497	4.298675	0.253279	26.765333	0.528069	11.898181
1674.192402	210.080497	4.301315	0.253277	26.781772	0.528065	11.905489
1674.212404	210.080497	4.303201	0.253275	26.793511	0.528062	11.910708
1674.232407	210.080497	4.309656	0.253270	26.833706	0.528052	11.928576
1674.252409	210.080497	4.309937	0.253269	26.835452	0.528051	11.929352
1674.272410	210.080497	4.304679	0.253274	26.802715	0.528060	11.914799
1674.292412	210.080497	4.302722	0.253275	26.790530	0.528063	11.909383
1674.312414	210.080497	4.308056	0.253271	26.823746	0.528054	11.924148
1674.332417	210.080497	4.309944	0.253269	26.835499	0.528051	11.929373
1674.352418	210.080497	4.302063	0.253276	26.786429	0.528064	11.907560
1674.372420	210.080416	4.310257	0.253269	26.837451	0.528050	11.930241
1674.392422	210.080497	4.309353	0.253270	26.831819	0.528052	11.927737
1674.412425	210.080497	4.308331	0.253271	26.825457	0.528054	11.924909
1674.432426	210.080497	4.308603	0.253271	26.827149	0.528053	11.925661
1674.452428	210.080497	4.316913	0.253264	26.878888	0.528040	11.948661
1674.472430	210.080497	4.303436	0.253275	26.794979	0.528062	11.911360
1674.491432	210.080497	4.309405	0.253270	26.832142	0.528052	11.927881
1674.511434	210.080497	4.308464	0.253271	26.826286	0.528053	11.925278
1674.531436	210.080416	4.309579	0.253270	26.833224	0.528052	11.928361
1674.551438	210.080497	4.313318	0.253267	26.856507	0.528046	11.938712
1674.571440	210.080497	4.308356	0.253271	26.825613	0.528054	11.924978
1674.591442	210.080497	4.308674	0.253271	26.827592	0.528053	11.925858
1674.611444	210.080497	4.308210	0.253271	26.824701	0.528054	11.924573
1674.631446	210.080497	4.311424	0.253268	26.844716	0.528049	11.933470
1674.651448	210.080497	4.309552	0.253270	26.833057	0.528052	11.928287
1674.671450	210.080497	4.312940	0.253267	26.854153	0.528046	11.937665
1674.691453	210.080497	4.308949	0.253270	26.829301	0.528053	11.926618
1674.711454	210.080497	4.305300	0.253273	26.806584	0.528059	11.916519
1674.731456	210.080497	4.306631	0.253272	26.814871	0.528056	11.920203
1674.751458	210.080497	4.310805	0.253269	26.840862	0.528050	11.931757
1674.771461	210.080497	4.311646	0.253268	26.846096	0.528048	11.934084
1674.791462	210.080497	4.311427	0.253268	26.844735	0.528049	11.933479
1674.811464	210.080497	4.314752	0.253266	26.865435	0.528043	11.942681
1674.831466	210.080497	4.311557	0.253268	26.845543	0.528049	11.933838
1674.851468	210.080497	4.311292	0.253268	26.843890	0.528049	11.933103
1674.871470	210.080497	4.307768	0.253271	26.821953	0.528055	11.923351
1674.891472	210.080497	4.307052	0.253272	26.817490	0.528056	11.921367
1674.911474	210.080416	4.302556	0.253275	26.789501	0.528063	11.908925
1674.931476	210.080497	4.299826	0.253278	26.772497	0.528067	11.901366
1674.951478	210.080497	4.298153	0.253279	26.762083	0.528070	11.896737
1674.971480	210.080497	4.307031	0.253272	26.817359	0.528056	11.921309
1674.991482	210.080497	4.306905	0.253272	26.816579	0.528056	11.920962
1675.011484	210.080497	4.305151	0.253273	26.805653	0.528059	11.916105
1675.031487	210.080497	4.313000	0.253267	26.854528	0.528046	11.937832
1675.051488	210.080497	4.307001	0.253272	26.817176	0.528056	11.921228
1675.071490	210.080497	4.306821	0.253272	26.816053	0.528056	11.920729
1675.091492	210.080497	4.308186	0.253271	26.824551	0.528054	11.924506
1675.111494	210.080497	4.319754	0.253261	26.896578	0.528035	11.956525
1675.131496	210.080497	4.309964	0.253269	26.835622	0.528051	11.929428
1675.151498	210.080497	4.315673	0.253265	26.871167	0.528042	11.945229
1675.171500	210.080497	4.313993	0.253266	26.860707	0.528045	11.940579
1675.191502	210.080497	4.316873	0.253264	26.878644	0.528040	11.948553
1675.211504	210.080497	4.314095	0.253266	26.861348	0.528044	11.940864
1675.231506	210.080497	4.310077	0.253269	26.836325	0.528051	11.929740
1675.251508	210.080497	4.305317	0.253273	26.806688	0.528059	11.916565
1675.271510	210.080497	4.310084	0.253269	26.836372	0.528051	11.929761
1675.291512	210.080497	4.299906	0.253278	26.773001	0.528067	11.901590
1675.311514	210.080497	4.305259	0.253273	26.806329	0.528059	11.916406
1675.331516	210.080497	4.306799	0.253272	26.815916	0.528056	11.920668
1675.351518	210.080497	4.311862	0.253268	26.847440	0.528048	11.934681
1675.371521	210.080497	4.306367	0.253272	26.813225	0.528057	11.919471
1675.391522	210.080497	4.311303	0.253268	26.843961	0.528049	11.933135
1675.411524	210.080497	4.307539	0.253271	26.820524	0.528055	11.922716
1675.431526	210.080497	4.312179	0.253268	26.849417	0.528048	11.935560
1675.451528	210.080497	4.308499	0.253271	26.826500	0.528053	11.925373
1675.471530	210.080497	4.306722	0.253272	26.815440	0.528056	11.920456
1675.491532	210.080497	4.307870	0.253271	26.822585	0.528054	11.923632
1675.511534	210.080497	4.310154	0.253269	26.836805	0.528051	11.929953
1675.531536	210.080497	4.306829	0.253272	26.816102	0.528056	11.920750
1675.551538	210.080497	4.312246	0.253268	26.849830	0.528047	11.935744
1675.571540	210.080497	4.314343	0.253266	26.862886	0.528044	11.941548
1675.591542	210.080497	4.302107	0.253276	26.786700	0.528064	11.907680
1675.611544	210.080497	4.308690	0.253271	26.827688	0.528053	11.925901
1675.631546	210.080497	4.311520	0.253268	26.845313	0.528049	11.933736
1675.651548	210.080497	4.314041	0.253266	26.861008	0.528044	11.940713
1675.671550	210.080497	4.315677	0.253265	26.871198	0.528042	11.945242
1675.691552	210.080497	4.307327	0.253272	26.819207	0.528055	11.922131
1675.711555	210.080497	4.310205	0.253269	26.837122	0.528051	11.930094
1675.731556	210.080497	4.310473	0.253269	26.838795	0.528050	11.930838
1675.751558	210.080416	4.302798	0.253275	26.791004	0.528062	11.909593
1675.771560	210.080497	4.309609	0.253270	26.833415	0.528052	11.928447
1675.791562	210.080497	4.312158	0.253268	26.849283	0.528048	11.935500
1675.811564	210.080497	4.308985	0.253270	26.829531	0.528053	11.926720
1675.831566	210.080497	4.305286	0.253273	26.806493	0.528059	11.916479
1675.851568	210.080497	4.307085	0.253272	26.817698	0.528056	11.921460
1675.871570	210.080497	4.305322	0.253273	26.806723	0.528059	11.916581
1675.891572	210.080497	4.305229	0.253273	26.806140	0.528059	11.916322
1675.911574	210.080416	4.309566	0.253270	26.833147	0.528052	11.928327
1675.931576	210.080497	4.306628	0.253272	26.814854	0.528056	11.920196
1675.951578	210.080497	4.307404	0.253272	26.819686	0.528055	11.922344
1675.971581	210.080416	4.307523	0.253271	26.820422	0.528055	11.922671
1675.991582	210.080497	4.308496	0.253271	26.826481	0.528053	11.925364
1676.011584	210.080497	4.301933	0.253276	26.785621	0.528064	11.907201
1676.031586	210.080497	4.305559	0.253273	26.808193	0.528058	11.917235
1676.051588	210.080497	4.307990	0.253271	26.823333	0.528054	11.923965
1676.071590	210.080497	4.310146	0.253269	26.836755	0.528051	11.929931
1676.091592	210.080497	4.311810	0.253268	26.847117	0.528048	11.934538
1676.111594	210.080497	4.307286	0.253272	26.818950	0.528055	11.922016
1676.131596	210.080497	4.303970	0.253274	26.798305	0.528061	11.912839
1676.151598	210.080497	4.309235	0.253270	26.831083	0.528052	11.927410
1676.171600	210.080497	4.301688	0.253276	26.784094	0.528064	11.906521
1676.191602	210.080497	4.305808	0.253273	26.809748	0.528058	11.917926
1676.211604	210.080497	4.305659	0.253273	26.808820	0.528058	11.917513
1676.231606	210.080416	4.311289	0.253268	26.843873	0.528049	11.933096
1676.251608	210.080497	4.309773	0.253270	26.834436	0.528051	11.928901
1676.271610	210.080497	4.306886	0.253272	26.816461	0.528056	11.920910
1676.291612	210.080497	4.303719	0.253275	26.796739	0.528061	11.912143
1676.311615	210.080497	4.296984	0.253280	26.754804	0.528072	11.893501
1676.331616	210.080497	4.309197	0.253270	26.830850	0.528052	11.927306
1676.351618	210.080497	4.301508	0.253276	26.782971	0.528065	11.906023
1676.371620	210.080497	4.300124	0.253278	26.774356	0.528067	11.902193
1676.391622	210.080497	4.302628	0.253275	26.789947	0.528063	11.909123
1676.411624	210.080497	4.301055	0.253277	26.780152	0.528065	11.904769
1676.431626	210.080497	4.303965	0.253274	26.798269	0.528061	11.912823
1676.451628	210.080497	4.304074	0.253274	26.798948	0.528061	11.913125
1676.471630	210.080497	4.309802	0.253270	26.834617	0.528051	11.928981
1676.491632	210.080497	4.302821	0.253275	26.791146	0.528063	11.909656
1676.511634	210.080497	4.303446	0.253275	26.795042	0.528062	11.911388
1676.531636	210.080497	4.305732	0.253273	26.809272	0.528058	11.917714
1676.551638	210.080416	4.314292	0.253266	26.862569	0.528044	11.941406
1676.571640	210.080497	4.300114	0.253278	26.774296	0.528067	11.902166
1676.591642	210.080497	4.305220	0.253273	26.806088	0.528059	11.916299
1676.611644	210.080497	4.303423	0.253275	26.794894	0.528062	11.911322
1676.631646	210.080497	4.304277	0.253274	26.800216	0.528060	11.913688
1676.651649	210.080497	4.297937	0.253279	26.760739	0.528070	11.896139
1676.671650	210.080497	4.309109	0.253270	26.830303	0.528052	11.927063
1676.691652	210.080497	4.302359	0.253276	26.788274	0.528063	11.908380
1676.711654	210.080497	4.299849	0.253278	26.772642	0.528067	11.901431
1676.731656	210.080497	4.306477	0.253272	26.813912	0.528057	11.919777
1676.751658	210.080416	4.304374	0.253274	26.800818	0.528060	11.913956
1676.771660	210.080497	4.304214	0.253274	26.799822	0.528060	11.913513
1676.791662	210.080497	4.301522	0.253276	26.783062	0.528065	11.906063
1676.811664	210.080497	4.304982	0.253274	26.804604	0.528059	11.915639
1676.831666	210.080497	4.302162	0.253276	26.787045	0.528064	11.907833
1676.851668	210.080497	4.306017	0.253273	26.811049	0.528057	11.918504
1676.871670	210.080497	4.305780	0.253273	26.809570	0.528058	11.917847
1676.891672	210.080497	4.305236	0.253273	26.806184	0.528059	11.916341
1676.911674	210.080497	4.301469	0.253276	26.782728	0.528065	11.905914
1676.931676	210.080497	4.302825	0.253275	26.791173	0.528063	11.909669
1676.951678	210.080497	4.303445	0.253275	26.795036	0.528062	11.911386
1676.971680	210.080497	4.305093	0.253273	26.805294	0.528059	11.915946
1676.991683	210.080497	4.298324	0.253279	26.763151	0.528070	11.897212
1677.011684	210.080497	4.307452	0.253272	26.819984	0.528055	11.922476
1677.031686	210.080497	4.305676	0.253273	26.808922	0.528058	11.917558
1677.051688	210.080497	4.310365	0.253269	26.838121	0.528050	11.930539
1677.071690	210.080497	4.304089	0.253274	26.799044	0.528061	11.913167
1677.091692	210.080497	4.305008	0.253274	26.804763	0.528059	11.915710
1677.111694	210.080497	4.308148	0.253271	26.824315	0.528054	11.924401
1677.131696	210.080497	4.307069	0.253272	26.817600	0.528056	11.921416
1677.151698	210.080497	4.303231	0.253275	26.793700	0.528062	11.910792
1677.171700	210.080497	4.308776	0.253270	26.828227	0.528053	11.926140
1677.191702	210.080497	4.307525	0.253271	26.820439	0.528055	11.922678
1677.211704	210.080497	4.303155	0.253275	26.793227	0.528062	11.910581
1677.231706	210.080497	4.306986	0.253272	26.817083	0.528056	11.921186
1677.251709	210.080497	4.308918	0.253270	26.829112	0.528053	11.926534
1677.271710	210.080497	4.308200	0.253271	26.824641	0.528054	11.924546
1677.291712	210.080497	4.311123	0.253269	26.842841	0.528049	11.932637
1677.311714	210.080497	4.305781	0.253273	26.809579	0.528058	11.917850
1677.331716	210.080497	4.307305	0.253272	26.819070	0.528055	11.922070
1677.351718	210.080497	4.310333	0.253269	26.837919	0.528050	11.930449
1677.371720	210.080497	4.312690	0.253267	26.852595	0.528047	11.936973
1677.391722	210.080497	4.308828	0.253270	26.828551	0.528053	11.926284
1677.411724	210.080497	4.307188	0.253272	26.818342	0.528056	11.921746
1677.431726	210.080497	4.309186	0.253270	26.830779	0.528052	11.927275
1677.451728	210.080497	4.307192	0.253272	26.818361	0.528056	11.921754
1677.471730	210.080497	4.301385	0.253276	26.782208	0.528065	11.905683
1677.491732	210.080497	4.300251	0.253277	26.775145	0.528067	11.902543
1677.511734	210.080497	4.311297	0.253268	26.843925	0.528049	11.933119
1677.531736	210.080497	4.297708	0.253280	26.759310	0.528071	11.895504
1677.551738	210.080497	4.302211	0.253276	26.787352	0.528064	11.907970
1677.571740	210.080497	4.299310	0.253278	26.769286	0.528068	11.899939
1677.591743	210.080497	4.295785	0.253281	26.747338	0.528074	11.890182
1677.611744	210.080497	4.306074	0.253273	26.811402	0.528057	11.918661
1677.631746	210.080497	4.306441	0.253272	26.813688	0.528057	11.919677
1677.651748	210.080497	4.306857	0.253272	26.816275	0.528056	11.920827
1677.671750	210.080497	4.308607	0.253271	26.827173	0.528053	11.925672
1677.691752	210.080497	4.307247	0.253272	26.818703	0.528055	11.921907
1677.711754	210.080497	4.302943	0.253275	26.791910	0.528062	11.909996
1677.731756	210.080497	4.298767	0.253279	26.765905	0.528069	11.898436
1677.751758	210.080497	4.301438	0.253276	26.782536	0.528065	11.905829
1677.771760	210.080416	4.301650	0.253276	26.783858	0.528064	11.906417
1677.791762	210.080497	4.296886	0.253280	26.754196	0.528072	11.893231
1677.811764	210.080497	4.294277	0.253282	26.737948	0.528076	11.886008
1677.831766	210.080497	4.299101	0.253278	26.767986	0.528069	11.899361
1677.851768	210.080497	4.296911	0.253280	26.754352	0.528072	11.893300
1677.871770	210.080497	4.305816	0.253273	26.809795	0.528058	11.917947
1677.891772	210.080497	4.301223	0.253277	26.781197	0.528065	11.905234
1677.911774	210.080416	4.297952	0.253279	26.760832	0.528070	11.896181
1677.931777	210.080497	4.295546	0.253281	26.745849	0.528074	11.889520
1677.951778	210.080497	4.293978	0.253283	26.736089	0.528077	11.885182
1677.971780	210.080497	4.299727	0.253278	26.771884	0.528068	11.901094
1677.991782	210.080497	4.296858	0.253280	26.754018	0.528072	11.893152
1678.011784	210.080497	4.297046	0.253280	26.755193	0.528072	11.893674
1678.031786	210.080497	4.291262	0.253285	26.719176	0.528081	11.877663
1678.051788	210.080497	4.294032	0.253283	26.736423	0.528077	11.885330
1678.071790	210.080497	4.298816	0.253279	26.766212	0.528069	11.898572
1678.091792	210.080497	4.293322	0.253283	26.732005	0.528078	11.883366
1678.111794	210.080497	4.294657	0.253282	26.740316	0.528076	11.887061
1678.131796	210.080497	4.288520	0.253287	26.702104	0.528086	11.870074
1678.151798	210.080497	4.288797	0.253287	26.703832	0.528085	11.870842
1678.171800	210.080497	4.292895	0.253283	26.729344	0.528079	11.882183
1678.191803	210.080497	4.291606	0.253285	26.721320	0.528081	11.878616
1678.211804	210.080497	4.295976	0.253281	26.748526	0.528074	11.890710
1678.231806	210.080497	4.299611	0.253278	26.771158	0.528068	11.900771
1678.251808	210.080497	4.295985	0.253281	26.748584	0.528074	11.890736
1678.271811	210.080497	4.290445	0.253285	26.714089	0.528083	11.875402
1678.291812	210.080497	4.289379	0.253286	26.707451	0.528084	11.872451
1678.311814	210.080497	4.296844	0.253280	26.753930	0.528072	11.893113
1678.331816	210.080497	4.293090	0.253283	26.730556	0.528078	11.882722
1678.351818	210.080497	4.293114	0.253283	26.730710	0.528078	11.882790
1678.371820	210.080497	4.297267	0.253280	26.756567	0.528072	11.894285
1678.391822	210.080497	4.299225	0.253278	26.768755	0.528068	11.899703
1678.411824	210.080497	4.303921	0.253274	26.797998	0.528061	11.912703
1678.431826	210.080497	4.295940	0.253281	26.748302	0.528074	11.890611
1678.451828	210.080497	4.292609	0.253284	26.727567	0.528079	11.881393
1678.471830	210.080416	4.299178	0.253278	26.768465	0.528068	11.899574
1678.491832	210.080497	4.303099	0.253275	26.792876	0.528062	11.910426
1678.511834	210.080497	4.307549	0.253271	26.820584	0.528055	11.922743
1678.531837	210.080497	4.303449	0.253275	26.795055	0.528062	11.911394
1678.551838	210.080497	4.302013	0.253276	26.786120	0.528064	11.907422
1678.571840	210.080416	4.308753	0.253270	26.828082	0.528053	11.926076
1678.591842	210.080497	4.302872	0.253275	26.791466	0.528063	11.909799
1678.611844	210.080497	4.302155	0.253276	26.787001	0.528064	11.907814
1678.631846	210.080497	4.301608	0.253276	26.783598	0.528065	11.906301
1678.651848	210.080497	4.304880	0.253274	26.803966	0.528059	11.915356
1678.671850	210.080497	4.300753	0.253277	26.778271	0.528066	11.903933
1678.691852	210.080497	4.290978	0.253285	26.717410	0.528082	11.876878
1678.711854	210.080497	4.296252	0.253281	26.750246	0.528073	11.891475
1678.731856	210.080497	4.299923	0.253278	26.773105	0.528067	11.901636
1678.751858	210.080497	4.303176	0.253275	26.793355	0.528062	11.910639
1678.771860	210.080497	4.303751	0.253275	26.796942	0.528061	11.912233
1678.791862	210.080497	4.305261	0.253273	26.806343	0.528059	11.916412
1678.811864	210.080497	4.302328	0.253276	26.788080	0.528063	11.908293
1678.831866	210.080497	4.304877	0.253274	26.803950	0.528059	11.915348
1678.851868	210.080497	4.303049	0.253275	26.792567	0.528062	11.910288
1678.871871	210.080497	4.299983	0.253278	26.773477	0.528067	11.901802
1678.891872	210.080497	4.306116	0.253273	26.811665	0.528057	11.918778
1678.911874	210.080497	4.306629	0.253272	26.814860	0.528056	11.920198
1678.931876	210.080497	4.308639	0.253271	26.827373	0.528053	11.925761
1678.951878	210.080416	4.303212	0.253275	26.793583	0.528062	11.910740
1678.971880	210.080497	4.302129	0.253276	26.786840	0.528064	11.907742
1678.991882	210.080497	4.302341	0.253276	26.788162	0.528063	11.908330
1679.011884	210.080497	4.300407	0.253277	26.776116	0.528067	11.902975
1679.031886	210.080497	4.300874	0.253277	26.779024	0.528066	11.904268
1679.051888	210.080497	4.303946	0.253274	26.798154	0.528061	11.912772
1679.071890	210.080497	4.298689	0.253279	26.765418	0.528069	11.898219
1679.091892	210.080497	4.293080	0.253283	26.730496	0.528078	11.882695
1679.111894	210.080497	4.297015	0.253280	26.754995	0.528072	11.893586
1679.131896	210.080497	4.305157	0.253273	26.805691	0.528059	11.916122
1679.151898	210.080497	4.300817	0.253277	26.778668	0.528066	11.904109
1679.171900	210.080497	4.304176	0.253274	26.799583	0.528060	11.913407
1679.191902	210.080497	4.302503	0.253276	26.789167	0.528063	11.908777
1679.211905	210.080497	4.300532	0.253277	26.776894	0.528066	11.903321
1679.231906	210.080497	4.302016	0.253276	26.786133	0.528064	11.907428
1679.251908	210.080497	4.297459	0.253280	26.757760	0.528071	11.894815
1679.271910	210.080497	4.296436	0.253281	26.751393	0.528073	11.891985
1679.291912	210.080497	4.292480	0.253284	26.726759	0.528079	11.881034
1679.311914	210.080497	4.298259	0.253279	26.762746	0.528070	11.897031
1679.331916	210.080497	4.301102	0.253277	26.780447	0.528065	11.904900
1679.351918	210.080497	4.294631	0.253282	26.740152	0.528076	11.886988
1679.371920	210.080497	4.287890	0.253288	26.698184	0.528087	11.868331
1679.391922	210.080497	4.302004	0.253276	26.786062	0.528064	11.907396
1679.411924	210.080497	4.290264	0.253286	26.712962	0.528083	11.874901
1679.431926	210.080497	4.299776	0.253278	26.772191	0.528068	11.901230
1679.451928	210.080497	4.294808	0.253282	26.741255	0.528076	11.887478
1679.471931	210.080497	4.297642	0.253280	26.758899	0.528071	11.895322
1679.491932	210.080497	4.307493	0.253271	26.820239	0.528055	11.922589
1679.511934	210.080497	4.307709	0.253271	26.821583	0.528055	11.923187
1679.531936	210.080497	4.299360	0.253278	26.769595	0.528068	11.900076
1679.551938	210.080497	4.293623	0.253283	26.733877	0.528077	11.884198
1679.571940	210.080497	4.301127	0.253277	26.780601	0.528065	11.904969
1679.591942	210.080497	4.300067	0.253278	26.773997	0.528067	11.902033
1679.611944	210.080497	4.303634	0.253275	26.796208	0.528061	11.911907
1679.631946	210.080497	4.307256	0.253272	26.818761	0.528055	11.921932
1679.651948	210.080497	4.303649	0.253275	26.796307	0.528061	11.911950
1679.671950	210.080497	4.303603	0.253275	26.796019	0.528061	11.911823
1679.691952	210.080497	4.302339	0.253276	26.788148	0.528063	11.908324
1679.711954	210.080497	4.306384	0.253272	26.813332	0.528057	11.919519
1679.731956	210.080497	4.302338	0.253276	26.788140	0.528063	11.908320
1679.751958	210.080416	4.300972	0.253277	26.779637	0.528065	11.904540
1679.771960	210.080497	4.308148	0.253271	26.824315	0.528054	11.924401
1679.791962	210.080497	4.307780	0.253271	26.822027	0.528055	11.923384
1679.811965	210.080497	4.307847	0.253271	26.822440	0.528054	11.923568
1679.831966	210.080497	4.303584	0.253275	26.795896	0.528061	11.911768
1679.851968	210.080497	4.298191	0.253279	26.762319	0.528070	11.896842
1679.871970	210.080497	4.306085	0.253273	26.811470	0.528057	11.918691
1679.891972	210.080497	4.299943	0.253278	26.773228	0.528067	11.901691
1679.911974	210.080497	4.302659	0.253275	26.790141	0.528063	11.909210
1679.931976	210.080497	4.298142	0.253279	26.762012	0.528070	11.896705
1679.951978	210.080497	4.307583	0.253271	26.820800	0.528055	11.922839
1679.971980	210.080497	4.298911	0.253279	26.766800	0.528069	11.898834
1679.991982	210.080497	4.303086	0.253275	26.792797	0.528062	11.910390
1680.011984	210.080497	4.305275	0.253273	26.806428	0.528059	11.916450
1680.031986	210.080497	4.302813	0.253275	26.791100	0.528063	11.909636
1680.051988	210.080497	4.302571	0.253276	26.789594	0.528063	11.908966
1680.071990	210.080497	4.305413	0.253273	26.807287	0.528058	11.916832
1680.091992	210.080497	4.302306	0.253276	26.787943	0.528063	11.908233
1680.111994	210.080497	4.302402	0.253276	26.788537	0.528063	11.908497
1680.131996	210.080497	4.299058	0.253278	26.767720	0.528069	11.899243
1680.151999	210.080497	4.301608	0.253276	26.783593	0.528065	11.906299
1680.172000	210.080497	4.305057	0.253273	26.805072	0.528059	11.915847
1680.192002	210.080497	4.302972	0.253275	26.792091	0.528062	11.910076
1680.212004	210.080497	4.304307	0.253274	26.800399	0.528060	11.913770
1680.232006	210.080497	4.304683	0.253274	26.802743	0.528060	11.914812
1680.252008	210.080497	4.299367	0.253278	26.769642	0.528068	11.900097
1680.272010	210.080497	4.302270	0.253276	26.787719	0.528063	11.908133
1680.292012	210.080497	4.302919	0.253275	26.791757	0.528062	11.909928
1680.312014	210.080497	4.301925	0.253276	26.785569	0.528064	11.907177
1680.332016	210.080497	4.297064	0.253280	26.755302	0.528072	11.893722
1680.352018	210.080497	4.301951	0.253276	26.785731	0.528064	11.907249
1680.372020	210.080497	4.298092	0.253279	26.761703	0.528070	11.896568
1680.392022	210.080497	4.291413	0.253285	26.720118	0.528081	11.878082
1680.412024	210.080497	4.300895	0.253277	26.779158	0.528066	11.904327
1680.432026	210.080497	4.302207	0.253276	26.787324	0.528064	11.907958
1680.452028	210.080497	4.299398	0.253278	26.769836	0.528068	11.900183
1680.472030	210.080497	4.297305	0.253280	26.756805	0.528072	11.894391
1680.492033	210.080497	4.302733	0.253275	26.790601	0.528063	11.909414
1680.512034	210.080497	4.297487	0.253280	26.757936	0.528071	11.894893
1680.532036	210.080497	4.300665	0.253277	26.777723	0.528066	11.903690
1680.552038	210.080497	4.295843	0.253281	26.747700	0.528074	11.890343
1680.572040	210.080497	4.303616	0.253275	26.796096	0.528061	11.911857
1680.592042	210.080497	4.299926	0.253278	26.773124	0.528067	11.901645
1680.612044	210.080416	4.296189	0.253281	26.749857	0.528073	11.891302
1680.632046	210.080497	4.293280	0.253283	26.731745	0.528078	11.883250
1680.652048	210.080497	4.298054	0.253279	26.761467	0.528070	11.896463
1680.672050	210.080497	4.296018	0.253281	26.748792	0.528074	11.890828
1680.692052	210.080497	4.296280	0.253281	26.750421	0.528073	11.891553
1680.712054	210.080497	4.296628	0.253280	26.752586	0.528073	11.892515
1680.732056	210.080497	4.300020	0.253278	26.773710	0.528067	11.901905
1680.752059	210.080497	4.303290	0.253275	26.794067	0.528062	11.910955
1680.772060	210.080416	4.298683	0.253279	26.765385	0.528069	11.898205
1680.792062	210.080497	4.304837	0.253274	26.803698	0.528059	11.915236
1680.812064	210.080497	4.299228	0.253278	26.768774	0.528068	11.899711
1680.832066	210.080497	4.296366	0.253281	26.750955	0.528073	11.891790
1680.852068	210.080497	4.302946	0.253275	26.791929	0.528062	11.910004
1680.872070	210.080497	4.294435	0.253282	26.738936	0.528076	11.886447
1680.892072	210.080497	4.296466	0.253281	26.751582	0.528073	11.892069
1680.912074	210.080497	4.295710	0.253281	26.746870	0.528074	11.889974
1680.932076	210.080497	4.293328	0.253283	26.732038	0.528078	11.883380
1680.952078	210.080497	4.292927	0.253283	26.729541	0.528079	11.882271
1680.972080	210.080497	4.296389	0.253281	26.751102	0.528073	11.891856
1680.992082	210.080497	4.290302	0.253286	26.713200	0.528083	11.875006
1681.012084	210.080497	4.291883	0.253284	26.723042	0.528080	11.879381
1681.032086	210.080497	4.298261	0.253279	26.762754	0.528070	11.897035
1681.052088	210.080497	4.300087	0.253278	26.774126	0.528067	11.902090
1681.072090	210.080497	4.298432	0.253279	26.763819	0.528070	11.897508
1681.092093	210.080497	4.296654	0.253280	26.752748	0.528073	11.892587
1681.112094	210.080416	4.295892	0.253281	26.748003	0.528074	11.890478
1681.132096	210.080497	4.298400	0.253279	26.763619	0.528070	11.897420
1681.152098	210.080497	4.296597	0.253280	26.752392	0.528073	11.892429
1681.172100	210.080497	4.300888	0.253277	26.779111	0.528066	11.904307
1681.192102	210.080497	4.298766	0.253279	26.765902	0.528069	11.898435
1681.212104	210.080497	4.300136	0.253278	26.774427	0.528067	11.902224
1681.232106	210.080497	4.300351	0.253277	26.775766	0.528067	11.902819
1681.252108	210.080497	4.303328	0.253275	26.794303	0.528062	11.911060
1681.272110	210.080497	4.301809	0.253276	26.784847	0.528064	11.906856
1681.292112	210.080497	4.304043	0.253274	26.798754	0.528061	11.913038
1681.312114	210.080497	4.299174	0.253278	26.768440	0.528068	11.899563
1681.332116	210.080497	4.305272	0.253273	26.806411	0.528059	11.916442
1681.352118	210.080497	4.298104	0.253279	26.761777	0.528070	11.896601
1681.372120	210.080497	4.300153	0.253278	26.774534	0.528067	11.902272
1681.392122	210.080497	4.295643	0.253281	26.746457	0.528074	11.889790
1681.412124	210.080497	4.295579	0.253281	26.746054	0.528074	11.889611
1681.432127	210.080497	4.294206	0.253282	26.737507	0.528077	11.885812
1681.452128	210.080497	4.290550	0.253285	26.714747	0.528082	11.875694
1681.472130	210.080497	4.288625	0.253287	26.702758	0.528086	11.870365
1681.492132	210.080497	4.287024	0.253288	26.692791	0.528088	11.865934
1681.512134	210.080497	4.292667	0.253284	26.727926	0.528079	11.881553
1681.532136	210.080497	4.293628	0.253283	26.733907	0.528077	11.884212
1681.552138	210.080497	4.297758	0.253279	26.759625	0.528071	11.895644
1681.572140	210.080497	4.303007	0.253275	26.792307	0.528062	11.910172
1681.592142	210.080497	4.298556	0.253279	26.764591	0.528069	11.897852
1681.612144	210.080497	4.299322	0.253278	26.769363	0.528068	11.899973
1681.632146	210.080497	4.299327	0.253278	26.769393	0.528068	11.899986
1681.652148	210.080497	4.299330	0.253278	26.769409	0.528068	11.899994
1681.672150	210.080497	4.302113	0.253276	26.786741	0.528064	11.907698
1681.692153	210.080497	4.294568	0.253282	26.739763	0.528076	11.886815
1681.712154	210.080497	4.302112	0.253276	26.786736	0.528064	11.907696
1681.732156	210.080497	4.301469	0.253276	26.782728	0.528065	11.905914
1681.752158	210.080497	4.301033	0.253277	26.780015	0.528065	11.904708
1681.772161	210.080497	4.295824	0.253281	26.747579	0.528074	11.890289
1681.792162	210.080497	4.300707	0.253277	26.777986	0.528066	11.903806
1681.812164	210.080497	4.300245	0.253277	26.775106	0.528067	11.902526
1681.832166	210.080497	4.301557	0.253276	26.783278	0.528065	11.906159
1681.852168	210.080497	4.305241	0.253273	26.806217	0.528059	11.916356
1681.872170	210.080497	4.293396	0.253283	26.732465	0.528078	11.883570
1681.892172	210.080497	4.294614	0.253282	26.740045	0.528076	11.886940
1681.912174	210.080497	4.297715	0.253280	26.759356	0.528071	11.895525
1681.932176	210.080497	4.301295	0.253277	26.781644	0.528065	11.905432
1681.952178	210.080497	4.296693	0.253280	26.752991	0.528072	11.892695
1681.972180	210.080416	4.298364	0.253279	26.763397	0.528070	11.897321
1681.992182	210.080497	4.294169	0.253282	26.737277	0.528077	11.885710
1682.012184	210.080497	4.296173	0.253281	26.749753	0.528073	11.891256
1682.032187	210.080497	4.299243	0.253278	26.768873	0.528068	11.899755
1682.052188	210.080497	4.301945	0.253276	26.785693	0.528064	11.907232
1682.072190	210.080497	4.300830	0.253277	26.778753	0.528066	11.904147
1682.092192	210.080497	4.298769	0.253279	26.765921	0.528069	11.898443
1682.112194	210.080497	4.301287	0.253277	26.781597	0.528065	11.905412
1682.132196	210.080497	4.299584	0.253278	26.770994	0.528068	11.900698
1682.152198	210.080497	4.298713	0.253279	26.765571	0.528069	11.898287
1682.172200	210.080497	4.298605	0.253279	26.764900	0.528069	11.897989
1682.192202	210.080416	4.301076	0.253277	26.780286	0.528065	11.904829
1682.212204	210.080497	4.301749	0.253276	26.784474	0.528064	11.906691
1682.232206	210.080497	4.291556	0.253285	26.721005	0.528081	11.878476
1682.252208	210.080497	4.295905	0.253281	26.748088	0.528074	11.890516
1682.272210	210.080497	4.291631	0.253284	26.721473	0.528081	11.878684
1682.292212	210.080497	4.293834	0.253283	26.735189	0.528077	11.884781
1682.312214	210.080497	4.284251	0.253291	26.675522	0.528093	11.858257
1682.332216	210.080497	4.295031	0.253282	26.742646	0.528075	11.888096
1682.352218	210.080497	4.293458	0.253283	26.732848	0.528078	11.883741
1682.372221	210.080497	4.292996	0.253283	26.729971	0.528078	11.882462
1682.392222	210.080497	4.288084	0.253287	26.699388	0.528086	11.868867
1682.412224	210.080497	4.291823	0.253284	26.722669	0.528080	11.879216
1682.432226	210.080497	4.296515	0.253280	26.751885	0.528073	11.892204
1682.452228	210.080497	4.295933	0.253281	26.748261	0.528074	11.890592
1682.472230	210.080497	4.299490	0.253278	26.770408	0.528068	11.900438
1682.492232	210.080497	4.292967	0.253283	26.729790	0.528079	11.882381
1682.512234	210.080497	4.285753	0.253289	26.684873	0.528090	11.862414
1682.532236	210.080497	4.290884	0.253285	26.716824	0.528082	11.876618
1682.552238	210.080497	4.285702	0.253289	26.684556	0.528090	11.862273
1682.572240	210.080497	4.289203	0.253286	26.706356	0.528085	11.871964
1682.592242	210.080497	4.288433	0.253287	26.701565	0.528086	11.869834
1682.612244	210.080497	4.292555	0.253284	26.727225	0.528079	11.881241
1682.632246	210.080416	4.293190	0.253283	26.731181	0.528078	11.883000
1682.652248	210.080497	4.289199	0.253286	26.706334	0.528085	11.871954
1682.672250	210.080497	4.294078	0.253282	26.736708	0.528077	11.885457
1682.692252	210.080497	4.289457	0.253286	26.707935	0.528084	11.872666
1682.712255	210.080497	4.306138	0.253273	26.811799	0.528057	11.918837
1682.732256	210.080497	4.294508	0.253282	26.739388	0.528076	11.886648
1682.752258	210.080416	4.297380	0.253280	26.757273	0.528071	11.894599
1682.772260	210.080497	4.297083	0.253280	26.755422	0.528072	11.893776
1682.792262	210.080497	4.293424	0.253283	26.732637	0.528078	11.883647
1682.812264	210.080497	4.297978	0.253279	26.760996	0.528070	11.896254
1682.832266	210.080497	4.291993	0.253284	26.723726	0.528080	11.879686
1682.852268	210.080497	4.294874	0.253282	26.741669	0.528075	11.887662
1682.872270	210.080497	4.291477	0.253285	26.720517	0.528081	11.878259
1682.892272	210.080497	4.290574	0.253285	26.714894	0.528082	11.875760
1682.912274	210.080497	4.294153	0.253282	26.737176	0.528077	11.885665
1682.932276	210.080497	4.293904	0.253283	26.735627	0.528077	11.884976
1682.952278	210.080497	4.289865	0.253286	26.710476	0.528084	11.873796
1682.972281	210.080497	4.291082	0.253285	26.718056	0.528082	11.877165
1682.992282	210.080497	4.295599	0.253281	26.746180	0.528074	11.889667
1683.012284	210.080497	4.292114	0.253284	26.724479	0.528080	11.880020
1683.032286	210.080497	4.292651	0.253284	26.727824	0.528079	11.881508
1683.052289	210.080497	4.299599	0.253278	26.771087	0.528068	11.900740
1683.072290	210.080497	4.295251	0.253282	26.744015	0.528075	11.888705
1683.092292	210.080497	4.304142	0.253274	26.799373	0.528060	11.913313
1683.112294	210.080497	4.297172	0.253280	26.755976	0.528072	11.894022
1683.132296	210.080416	4.299895	0.253278	26.772927	0.528067	11.901557
1683.152298	210.080497	4.298128	0.253279	26.761927	0.528070	11.896668
1683.172300	210.080497	4.292332	0.253284	26.725839	0.528080	11.880625
1683.192302	210.080497	4.298360	0.253279	26.763370	0.528070	11.897309
1683.212304	210.080497	4.287945	0.253288	26.698523	0.528087	11.868482
1683.232306	210.080497	4.291950	0.253284	26.723463	0.528080	11.879569
1683.252308	210.080497	4.292971	0.253283	26.729817	0.528079	11.882394
1683.272310	210.080497	4.293140	0.253283	26.730871	0.528078	11.882862
1683.292312	210.080497	4.292881	0.253283	26.729256	0.528079	11.882144
1683.312315	210.080497	4.295788	0.253281	26.747357	0.528074	11.890191
1683.332316	210.080497	4.295557	0.253281	26.745920	0.528074	11.889552
1683.352318	210.080497	4.297507	0.253280	26.758059	0.528071	11.894948
1683.372320	210.080497	4.299010	0.253278	26.767416	0.528069	11.899108
1683.392322	210.080497	4.299054	0.253278	26.767693	0.528069	11.899231
1683.412324	210.080416	4.291665	0.253284	26.721686	0.528080	11.878779
1683.432326	210.080497	4.289434	0.253286	26.707793	0.528084	11.872603
1683.452328	210.080497	4.291368	0.253285	26.719836	0.528081	11.877956
1683.472330	210.080497	4.294660	0.253282	26.740335	0.528076	11.887069
1683.492332	210.080497	4.293112	0.253283	26.730696	0.528078	11.882784
1683.512334	210.080497	4.295981	0.253281	26.748562	0.528074	11.890726
1683.532336	210.080497	4.300316	0.253277	26.775552	0.528067	11.902724
1683.552338	210.080497	4.296929	0.253280	26.754462	0.528072	11.893349
1683.572340	210.080497	4.290284	0.253286	26.713088	0.528083	11.874957
1683.592342	210.080497	4.287773	0.253288	26.697453	0.528087	11.868006
1683.612344	210.080497	4.285005	0.253290	26.680217	0.528091	11.860344
1683.632346	210.080416	4.289245	0.253286	26.706621	0.528084	11.872082
1683.652349	210.080497	4.284945	0.253290	26.679842	0.528091	11.860177
1683.672350	210.080497	4.287628	0.253288	26.696549	0.528087	11.867605
1683.692352	210.080497	4.281931	0.253292	26.661080	0.528096	11.851837
1683.712354	210.080497	4.286759	0.253288	26.691137	0.528089	11.865199
1683.732356	210.080497	4.280168	0.253294	26.650102	0.528099	11.846957
1683.752358	210.080497	4.288134	0.253287	26.699703	0.528086	11.869007
1683.772360	210.080497	4.284808	0.253290	26.678993	0.528092	11.859800
1683.792362	210.080497	4.285123	0.253290	26.680950	0.528091	11.860670
1683.812364	210.080497	4.289241	0.253286	26.706594	0.528085	11.872070
1683.832366	210.080497	4.287659	0.253288	26.696741	0.528087	11.867690
1683.852368	210.080497	4.277367	0.253296	26.632661	0.528104	11.839204
1683.872370	210.080497	4.290492	0.253285	26.714380	0.528083	11.875531
1683.892372	210.080497	4.284756	0.253290	26.678667	0.528092	11.859655
1683.912374	210.080497	4.294204	0.253282	26.737494	0.528077	11.885806
1683.932376	210.080497	4.286930	0.253288	26.692202	0.528088	11.865672
1683.952378	210.080497	4.289240	0.253286	26.706588	0.528085	11.872067
1683.972380	210.080497	4.293683	0.253283	26.734252	0.528077	11.884365
1683.992383	210.080497	4.284032	0.253291	26.674161	0.528093	11.857652
1684.012384	210.080497	4.291122	0.253285	26.718305	0.528081	11.877276
1684.032386	210.080497	4.282918	0.253292	26.667224	0.528095	11.854568
1684.052388	210.080497	4.282649	0.253292	26.665548	0.528095	11.853824
1684.072390	210.080497	4.286937	0.253288	26.692246	0.528088	11.865692
1684.092392	210.080497	4.285961	0.253289	26.686168	0.528090	11.862990
1684.112394	210.080497	4.293284	0.253283	26.731764	0.528078	11.883259
1684.132396	210.080497	4.288474	0.253287	26.701819	0.528086	11.869947
1684.152398	210.080497	4.287586	0.253288	26.696289	0.528087	11.867489
1684.172400	210.080497	4.291673	0.253284	26.721738	0.528081	11.878802
1684.192402	210.080497	4.291809	0.253284	26.722582	0.528080	11.879177
1684.212404	210.080497	4.293948	0.253283	26.735903	0.528077	11.885099
1684.232406	210.080497	4.290692	0.253285	26.715628	0.528082	11.876086
1684.252409	210.080497	4.279543	0.253294	26.646210	0.528100	11.845227
1684.272410	210.080497	4.288243	0.253287	26.700377	0.528086	11.869306
1684.292412	210.080497	4.281522	0.253293	26.658534	0.528097	11.850706
1684.312414	210.080497	4.288418	0.253287	26.701472	0.528086	11.869793
1684.332416	210.080497	4.282940	0.253292	26.667363	0.528095	11.854630
1684.352418	210.080416	4.285530	0.253289	26.683488	0.528090	11.861798
1684.372420	210.080497	4.282936	0.253292	26.667336	0.528095	11.854618
1684.392422	210.080497	4.285419	0.253290	26.682795	0.528091	11.861491
1684.412424	210.080497	4.287516	0.253288	26.695854	0.528087	11.867296
1684.432426	210.080497	4.291761	0.253284	26.722286	0.528080	11.879046
1684.452428	210.080497	4.291548	0.253285	26.720956	0.528081	11.878454
1684.472430	210.080497	4.288491	0.253287	26.701923	0.528086	11.869994
1684.492432	210.080497	4.289942	0.253286	26.710958	0.528083	11.874010
1684.512434	210.080497	4.294248	0.253282	26.737770	0.528076	11.885929
1684.532436	210.080497	4.295755	0.253281	26.747155	0.528074	11.890101
1684.552438	210.080497	4.299022	0.253278	26.767496	0.528069	11.899143
1684.572440	210.080497	4.292435	0.253284	26.726483	0.528079	11.880911
1684.592443	210.080497	4.288148	0.253287	26.699791	0.528086	11.869046
1684.612444	210.080497	4.291621	0.253284	26.721413	0.528081	11.878657
1684.632446	210.080497	4.294013	0.253283	26.736308	0.528077	11.885279
1684.652448	210.080497	4.292116	0.253284	26.724493	0.528080	11.880026
1684.672450	210.080416	4.290364	0.253285	26.713586	0.528083	11.875178
1684.692452	210.080497	4.284214	0.253291	26.675294	0.528093	11.858156
1684.712454	210.080497	4.285857	0.253289	26.685522	0.528090	11.862703
1684.732456	210.080497	4.293709	0.253283	26.734411	0.528077	11.884436
1684.752458	210.080497	4.288328	0.253287	26.700908	0.528086	11.869542
1684.772460	210.080497	4.287071	0.253288	26.693081	0.528088	11.866063
1684.792462	210.080497	4.289987	0.253286	26.711237	0.528083	11.874134
1684.812464	210.080497	4.290254	0.253286	26.712901	0.528083	11.874874
1684.832466	210.080497	4.287583	0.253288	26.696267	0.528087	11.867479
1684.852468	210.080497	4.284240	0.253291	26.675456	0.528093	11.858228
1684.872470	210.080497	4.281494	0.253293	26.658359	0.528097	11.850628
1684.892472	210.080497	4.291495	0.253285	26.720630	0.528081	11.878309
1684.912474	210.080497	4.292276	0.253284	26.725489	0.528080	11.880469
1684.932477	210.080497	4.290170	0.253286	26.712376	0.528083	11.874640
1684.952478	210.080497	4.281208	0.253293	26.656574	0.528097	11.849834
1684.972480	210.080497	4.292691	0.253284	26.728076	0.528079	11.881620
1684.992482	210.080497	4.286450	0.253289	26.689215	0.528089	11.864344
1685.012484	210.080497	4.294410	0.253282	26.738775	0.528076	11.886375
1685.032486	210.080497	4.291940	0.253284	26.723400	0.528080	11.879541
1685.052488	210.080497	4.293528	0.253283	26.733286	0.528078	11.883935
1685.072490	210.080497	4.296368	0.253281	26.750971	0.528073	11.891797
1685.092492	210.080497	4.295485	0.253281	26.745468	0.528074	11.889351
1685.112494	210.080497	4.288002	0.253287	26.698879	0.528087	11.868640
1685.132496	210.080497	4.282266	0.253292	26.663167	0.528096	11.852765
1685.152498	210.080497	4.290821	0.253285	26.716430	0.528082	11.876442
1685.172500	210.080497	4.286707	0.253289	26.690817	0.528089	11.865056
1685.192502	210.080497	4.281311	0.253293	26.657218	0.528097	11.850120
1685.212504	210.080497	4.280431	0.253294	26.651740	0.528099	11.847685
1685.232506	210.080497	4.287085	0.253288	26.693171	0.528088	11.866103
1685.252508	210.080497	4.286117	0.253289	26.687140	0.528090	11.863422
1685.272511	210.080497	4.282920	0.253292	26.667235	0.528095	11.854573
1685.292512	210.080497	4.288819	0.253287	26.703966	0.528085	11.870902
1685.312514	210.080497	4.286256	0.253289	26.688008	0.528089	11.863808
1685.332516	210.080416	4.292016	0.253284	26.723874	0.528080	11.879751
1685.352518	210.080497	4.289058	0.253287	26.705452	0.528085	11.871562
1685.372520	210.080497	4.285214	0.253290	26.681522	0.528091	11.860925
1685.392522	210.080497	4.288528	0.253287	26.702153	0.528086	11.870096
1685.412524	210.080497	4.287552	0.253288	26.696079	0.528087	11.867395
1685.432526	210.080497	4.291886	0.253284	26.723061	0.528080	11.879390
1685.452528	210.080497	4.287534	0.253288	26.695964	0.528087	11.867344
1685.472530	210.080497	4.279458	0.253294	26.645681	0.528100	11.844992
1685.492532	210.080497	4.286089	0.253289	26.686968	0.528090	11.863345
1685.512534	210.080416	4.290312	0.253285	26.713260	0.528083	11.875033
1685.532537	210.080497	4.284762	0.253290	26.678708	0.528092	11.859674
1685.552538	210.080497	4.283879	0.253291	26.673208	0.528093	11.857229
1685.572540	210.080497	4.283720	0.253291	26.672214	0.528093	11.856787
1685.592542	210.080497	4.282732	0.253292	26.666068	0.528095	11.854055
1685.612544	210.080497	4.280613	0.253294	26.652870	0.528098	11.848188
1685.632546	210.080497	4.286499	0.253289	26.689522	0.528089	11.864481
1685.652548	210.080497	4.287465	0.253288	26.695534	0.528087	11.867153
1685.672550	210.080497	4.284071	0.253291	26.674405	0.528093	11.857761
1685.692552	210.080497	4.287134	0.253288	26.693472	0.528088	11.866237
1685.712554	210.080497	4.280955	0.253293	26.655003	0.528098	11.849136
1685.732556	210.080416	4.284230	0.253290	26.675390	0.528092	11.858199
1685.752558	210.080497	4.282592	0.253292	26.665195	0.528095	11.853667
1685.772560	210.080497	4.283272	0.253291	26.669425	0.528094	11.855547
1685.792562	210.080497	4.287746	0.253288	26.697283	0.528087	11.867931
1685.812564	210.080497	4.288352	0.253287	26.701058	0.528086	11.869609
1685.832566	210.080497	4.287199	0.253288	26.693880	0.528088	11.866418
1685.852568	210.080497	4.285614	0.253289	26.684008	0.528090	11.862030
1685.872571	210.080497	4.287503	0.253288	26.695775	0.528087	11.867260
1685.892572	210.080497	4.285613	0.253289	26.684003	0.528090	11.862027
1685.912574	210.080497	4.289580	0.253286	26.708705	0.528084	11.873008
1685.932576	210.080497	4.286811	0.253288	26.691463	0.528088	11.865344
1685.952578	210.080497	4.286441	0.253289	26.689160	0.528089	11.864320
1685.972580	210.080497	4.287320	0.253288	26.694630	0.528088	11.866752
1685.992582	210.080497	4.290186	0.253286	26.712480	0.528083	11.874686
1686.012584	210.080416	4.292340	0.253284	26.725891	0.528079	11.880648
1686.032586	210.080497	4.291074	0.253285	26.718004	0.528082	11.877142
1686.052588	210.080497	4.290585	0.253285	26.714963	0.528082	11.875790
1686.072590	210.080497	4.292771	0.253284	26.728572	0.528079	11.881840
1686.092592	210.080497	4.293262	0.253283	26.731632	0.528078	11.883200
1686.112594	210.080497	4.292648	0.253284	26.727805	0.528079	11.881499
1686.132596	210.080497	4.286767	0.253288	26.691192	0.528089	11.865223
1686.152598	210.080497	4.285431	0.253290	26.682869	0.528091	11.861523
1686.172600	210.080497	4.284907	0.253290	26.679609	0.528092	11.860074
1686.192602	210.080497	4.287161	0.253288	26.693642	0.528088	11.866312
1686.212605	210.080497	4.285381	0.253290	26.682557	0.528091	11.861385
1686.232606	210.080497	4.285215	0.253290	26.681528	0.528091	11.860927
1686.252608	210.080497	4.290806	0.253285	26.716337	0.528082	11.876401
1686.272610	210.080497	4.291243	0.253285	26.719061	0.528081	11.877612
1686.292612	210.080497	4.289575	0.253286	26.708672	0.528084	11.872994
1686.312614	210.080497	4.282574	0.253292	26.665083	0.528095	11.853617
1686.332616	210.080497	4.296412	0.253281	26.751245	0.528073	11.891919
1686.352618	210.080497	4.286785	0.253288	26.691301	0.528088	11.865272
1686.372620	210.080497	4.294177	0.253282	26.737324	0.528077	11.885730
1686.392622	210.080497	4.285270	0.253290	26.681867	0.528091	11.861078
1686.412624	210.080497	4.284504	0.253290	26.677096	0.528092	11.858957
1686.432626	210.080497	4.286395	0.253289	26.688870	0.528089	11.864191
1686.452628	210.080497	4.287727	0.253288	26.697165	0.528087	11.867879
1686.472631	210.080497	4.288962	0.253287	26.704858	0.528085	11.871298
1686.492632	210.080497	4.290090	0.253286	26.711880	0.528083	11.874420
1686.512634	210.080497	4.284984	0.253290	26.680085	0.528091	11.860286
1686.532636	210.080497	4.281714	0.253293	26.659728	0.528097	11.851236
1686.552639	210.080497	4.288901	0.253287	26.704475	0.528085	11.871128
1686.572640	210.080497	4.286874	0.253288	26.691857	0.528088	11.865519
1686.592642	210.080497	4.283455	0.253291	26.670566	0.528094	11.856054
1686.612644	210.080497	4.281187	0.253293	26.656448	0.528098	11.849778
1686.632646	210.080497	4.283203	0.253291	26.668998	0.528094	11.855357
1686.652648	210.080497	4.286417	0.253289	26.689007	0.528089	11.864252
1686.672650	210.080497	4.283767	0.253291	26.672507	0.528093	11.856917
1686.692652	210.080497	4.286755	0.253288	26.691112	0.528089	11.865188
1686.712654	210.080497	4.290535	0.253285	26.714651	0.528082	11.875651
1686.732656	210.080497	4.289800	0.253286	26.710076	0.528084	11.873618
1686.752658	210.080497	4.286077	0.253289	26.686891	0.528090	11.863311
1686.772660	210.080497	4.286095	0.253289	26.687006	0.528090	11.863362
1686.792662	210.080497	4.288878	0.253287	26.704335	0.528085	11.871066
1686.812665	210.080497	4.295307	0.253281	26.744360	0.528075	11.888858
1686.832666	210.080497	4.291426	0.253285	26.720200	0.528081	11.878118
1686.852668	210.080497	4.289174	0.253287	26.706178	0.528085	11.871885
1686.872670	210.080497	4.285435	0.253290	26.682897	0.528091	11.861536
1686.892672	210.080497	4.285368	0.253290	26.682478	0.528091	11.861349
1686.912674	210.080497	4.284403	0.253290	26.676469	0.528092	11.858678
1686.932676	210.080497	4.279842	0.253294	26.648071	0.528100	11.846054
1686.952678	210.080497	4.281235	0.253293	26.656747	0.528097	11.849911
1686.972680	210.080497	4.285934	0.253289	26.686004	0.528090	11.862917
1686.992682	210.080497	4.284752	0.253290	26.678645	0.528092	11.859646
1687.012684	210.080497	4.292103	0.253284	26.724410	0.528080	11.879990
1687.032686	210.080497	4.280111	0.253294	26.649744	0.528099	11.846798
1687.052688	210.080497	4.282604	0.253292	26.665269	0.528095	11.853699
1687.072690	210.080497	4.289291	0.253286	26.706906	0.528084	11.872209
1687.092692	210.080497	4.279183	0.253295	26.643967	0.528101	11.844230
1687.112694	210.080497	4.291807	0.253284	26.722571	0.528080	11.879172
1687.132696	210.080497	4.289348	0.253286	26.707262	0.528084	11.872367
1687.152699	210.080497	4.292117	0.253284	26.724498	0.528080	11.880029
1687.172700	210.080497	4.288791	0.253287	26.703793	0.528085	11.870825
1687.192702	210.080497	4.296292	0.253281	26.750497	0.528073	11.891587
1687.212704	210.080497	4.291490	0.253285	26.720594	0.528081	11.878293
1687.232706	210.080497	4.288048	0.253287	26.699167	0.528086	11.868768
1687.252708	210.080497	4.283857	0.253291	26.673071	0.528093	11.857168
1687.272710	210.080497	4.282103	0.253292	26.662148	0.528096	11.852312
1687.292712	210.080497	4.285567	0.253289	26.683715	0.528090	11.861899
1687.312714	210.080497	4.281687	0.253293	26.659558	0.528097	11.851161
1687.332716	210.080497	4.281434	0.253293	26.657984	0.528097	11.850461
1687.352718	210.080497	4.284626	0.253290	26.677859	0.528092	11.859296
1687.372720	210.080497	4.284044	0.253291	26.674232	0.528093	11.857684
1687.392722	210.080497	4.282602	0.253292	26.665258	0.528095	11.853695
1687.412724	210.080497	4.288976	0.253287	26.704943	0.528085	11.871336
1687.432726	210.080497	4.286766	0.253288	26.691184	0.528089	11.865219
1687.452728	210.080497	4.292482	0.253284	26.726770	0.528079	11.881039
1687.472730	210.080497	4.288497	0.253287	26.701962	0.528086	11.870011
1687.492733	210.080497	4.283084	0.253291	26.668256	0.528094	11.855027
1687.512734	210.080497	4.284154	0.253291	26.674917	0.528093	11.857988
1687.532736	210.080497	4.286145	0.253289	26.687315	0.528090	11.863500
1687.552738	210.080416	4.286391	0.253289	26.688846	0.528089	11.864180
1687.572740	210.080497	4.279085	0.253295	26.643357	0.528101	11.843959
1687.592742	210.080497	4.284422	0.253290	26.676586	0.528092	11.858730
1687.612744	210.080497	4.284214	0.253291	26.675294	0.528093	11.858156
1687.632746	210.080497	4.281037	0.253293	26.655509	0.528098	11.849361
1687.652748	210.080497	4.284385	0.253290	26.676359	0.528092	11.858629
1687.672750	210.080497	4.292219	0.253284	26.725133	0.528080	11.880311
1687.692752	210.080497	4.284416	0.253290	26.676554	0.528092	11.858716
1687.712754	210.080497	4.278610	0.253295	26.640398	0.528102	11.842643
1687.732756	210.080497	4.281933	0.253292	26.661089	0.528096	11.851841
1687.752759	210.080497	4.280923	0.253293	26.654803	0.528098	11.849047
1687.772760	210.080497	4.284579	0.253290	26.677567	0.528092	11.859166
1687.792762	210.080497	4.281357	0.253293	26.657502	0.528097	11.850247
1687.812764	210.080497	4.282127	0.253292	26.662299	0.528096	11.852379
1687.832767	210.080497	4.289050	0.253287	26.705403	0.528085	11.871540
1687.852768	210.080497	4.289116	0.253287	26.705816	0.528085	11.871724
1687.872770	210.080497	4.281397	0.253293	26.657754	0.528097	11.850359
1687.892772	210.080497	4.284880	0.253290	26.679442	0.528092	11.860000
1687.912774	210.080416	4.285614	0.253289	26.684008	0.528090	11.862030
1687.932776	210.080497	4.288482	0.253287	26.701866	0.528086	11.869968
1687.952778	210.080497	4.290473	0.253285	26.714262	0.528083	11.875479
1687.972780	210.080497	4.289676	0.253286	26.709301	0.528084	11.873273
1687.992782	210.080497	4.285011	0.253290	26.680258	0.528091	11.860362
1688.012784	210.080497	4.285215	0.253290	26.681525	0.528091	11.860926
1688.032786	210.080497	4.285791	0.253289	26.685112	0.528090	11.862520
1688.052788	210.080497	4.288582	0.253287	26.702493	0.528086	11.870247
1688.072790	210.080416	4.285395	0.253290	26.682645	0.528091	11.861424
1688.092793	210.080497	4.284514	0.253290	26.677161	0.528092	11.858986
1688.112794	210.080497	4.287495	0.253288	26.695720	0.528087	11.867236
1688.132796	210.080497	4.287212	0.253288	26.693960	0.528088	11.866453
1688.152798	210.080497	4.287315	0.253288	26.694603	0.528088	11.866739
1688.172800	210.080497	4.289626	0.253286	26.708989	0.528084	11.873135
1688.192802	210.080497	4.286547	0.253289	26.689820	0.528089	11.864613
1688.212804	210.080497	4.288314	0.253287	26.700823	0.528086	11.869504
1688.232806	210.080497	4.293517	0.253283	26.733217	0.528078	11.883905
1688.252808	210.080497	4.285494	0.253290	26.683264	0.528091	11.861699
1688.272810	210.080497	4.290479	0.253285	26.714303	0.528083	11.875497
1688.292812	210.080497	4.284172	0.253291	26.675029	0.528093	11.858038
1688.312814	210.080497	4.284325	0.253290	26.675981	0.528092	11.858461
1688.332816	210.080497	4.290780	0.253285	26.716178	0.528082	11.876330
1688.352818	210.080497	4.289073	0.253287	26.705545	0.528085	11.871604
1688.372820	210.080497	4.288101	0.253287	26.699495	0.528086	11.868914
1688.392822	210.080497	4.292507	0.253284	26.726926	0.528079	11.881108
1688.412824	210.080497	4.288465	0.253287	26.701765	0.528086	11.869923
1688.432827	210.080497	4.289234	0.253286	26.706550	0.528085	11.872050
1688.452828	210.080497	4.290204	0.253286	26.712587	0.528083	11.874734
1688.472830	210.080497	4.290586	0.253285	26.714968	0.528082	11.875793
1688.492832	210.080497	4.285640	0.253289	26.684170	0.528090	11.862102
1688.512834	210.080497	4.281355	0.253293	26.657491	0.528097	11.850242
1688.532836	210.080497	4.284972	0.253290	26.680014	0.528091	11.860254
1688.552838	210.080497	4.285176	0.253290	26.681284	0.528091	11.860819
1688.572840	210.080497	4.284398	0.253290	26.676441	0.528092	11.858666
1688.592842	210.080497	4.281684	0.253293	26.659542	0.528097	11.851153
1688.612844	210.080497	4.286914	0.253288	26.692103	0.528088	11.865628
1688.632846	210.080497	4.287381	0.253288	26.695014	0.528088	11.866922
1688.652848	210.080497	4.289327	0.253286	26.707130	0.528084	11.872308
1688.672850	210.080497	4.286171	0.253289	26.687480	0.528089	11.863573
1688.692852	210.080497	4.287204	0.253288	26.693910	0.528088	11.866432
1688.712854	210.080497	4.292284	0.253284	26.725541	0.528080	11.880493
1688.732856	210.080497	4.288553	0.253287	26.702309	0.528086	11.870165
1688.752858	210.080497	4.285667	0.253289	26.684342	0.528090	11.862178
1688.772861	210.080497	4.291470	0.253285	26.720471	0.528081	11.878239
1688.792862	210.080497	4.284775	0.253290	26.678788	0.528092	11.859709
1688.812864	210.080497	4.287122	0.253288	26.693398	0.528088	11.866204
1688.832866	210.080497	4.277681	0.253296	26.634616	0.528103	11.840073
1688.852868	210.080497	4.283745	0.253291	26.672376	0.528093	11.856859
1688.872870	210.080497	4.286988	0.253288	26.692563	0.528088	11.865833
1688.892872	210.080497	4.288041	0.253287	26.699120	0.528086	11.868747
1688.912874	210.080497	4.285942	0.253289	26.686053	0.528090	11.862939
1688.932876	210.080497	4.283337	0.253291	26.669830	0.528094	11.855727
1688.952878	210.080497	4.289082	0.253287	26.705606	0.528085	11.871630
1688.972880	210.080497	4.294250	0.253282	26.737778	0.528076	11.885933
1688.992882	210.080497	4.285262	0.253290	26.681821	0.528091	11.861057
1689.012884	210.080497	4.280764	0.253293	26.653809	0.528098	11.848605
1689.032887	210.080497	4.284260	0.253291	26.675582	0.528093	11.858284
1689.052888	210.080497	4.284252	0.253291	26.675532	0.528093	11.858262
1689.072890	210.080497	4.281373	0.253293	26.657606	0.528097	11.850293
1689.092892	210.080497	4.286749	0.253288	26.691080	0.528089	11.865173
1689.112894	210.080497	4.288206	0.253287	26.700149	0.528086	11.869205
1689.132896	210.080497	4.283400	0.253291	26.670224	0.528094	11.855902
1689.152898	210.080497	4.285334	0.253290	26.682267	0.528091	11.861256
1689.172900	210.080497	4.285468	0.253290	26.683102	0.528091	11.861627
1689.192902	210.080497	4.281580	0.253293	26.658893	0.528097	11.850865
1689.212904	210.080497	4.282563	0.253292	26.665012	0.528095	11.853585
1689.232906	210.080497	4.281314	0.253293	26.657237	0.528097	11.850129
1689.252908	210.080497	4.283382	0.253291	26.670112	0.528094	11.855852
1689.272910	210.080497	4.292945	0.253283	26.729653	0.528079	11.882320
1689.292912	210.080497	4.283535	0.253291	26.671065	0.528094	11.856276
1689.312914	210.080497	4.288968	0.253287	26.704891	0.528085	11.871313
1689.332916	210.080497	4.288271	0.253287	26.700552	0.528086	11.869384
1689.352918	210.080497	4.290342	0.253286	26.713446	0.528083	11.875116
1689.372921	210.080497	4.280608	0.253294	26.652840	0.528098	11.848174
1689.392922	210.080497	4.286510	0.253289	26.689590	0.528089	11.864511
1689.412924	210.080497	4.285510	0.253290	26.683359	0.528091	11.861741
1689.432926	210.080497	4.286089	0.253289	26.686970	0.528090	11.863346
1689.452928	210.080497	4.287996	0.253287	26.698844	0.528087	11.868625
1689.472930	210.080497	4.287007	0.253288	26.692687	0.528088	11.865888
1689.492932	210.080497	4.287569	0.253288	26.696183	0.528087	11.867442
1689.512934	210.080497	4.286188	0.253289	26.687586	0.528089	11.863620
1689.532936	210.080497	4.277315	0.253296	26.632335	0.528104	11.839059
1689.552938	210.080497	4.276903	0.253297	26.629773	0.528104	11.837920
1689.572940	210.080497	4.284290	0.253291	26.675765	0.528093	11.858365
1689.592942	210.080497	4.288816	0.253287	26.703947	0.528085	11.870893
1689.612944	210.080497	4.280046	0.253294	26.649341	0.528099	11.846619
1689.632946	210.080497	4.284004	0.253291	26.673986	0.528093	11.857574
1689.652948	210.080497	4.286619	0.253289	26.690269	0.528089	11.864813
1689.672950	210.080497	4.283880	0.253291	26.673216	0.528093	11.857232
1689.692952	210.080497	4.283744	0.253291	26.672365	0.528093	11.856854
1689.712955	210.080497	4.287047	0.253288	26.692933	0.528088	11.865997
1689.732956	210.080497	4.286667	0.253289	26.690568	0.528089	11.864946
1689.752958	210.080497	4.289939	0.253286	26.710938	0.528083	11.874001
1689.772960	210.080497	4.286824	0.253288	26.691545	0.528088	11.865380
1689.792962	210.080497	4.281111	0.253293	26.655975	0.528098	11.849568
1689.812964	210.080497	4.277619	0.253296	26.634230	0.528103	11.839901
1689.832966	210.080497	4.278171	0.253296	26.637668	0.528102	11.841430
1689.852968	210.080497	4.277581	0.253296	26.633991	0.528103	11.839795
1689.872970	210.080497	4.280112	0.253294	26.649749	0.528099	11.846800
1689.892972	210.080497	4.275935	0.253297	26.623742	0.528106	11.835239
1689.912974	210.080497	4.281288	0.253293	26.657073	0.528097	11.850056
1689.932976	210.080497	4.280623	0.253294	26.652933	0.528098	11.848216
1689.952978	210.080497	4.277800	0.253296	26.635358	0.528103	11.840403
1689.972980	210.080497	4.280968	0.253293	26.655080	0.528098	11.849170
1689.992982	210.080497	4.274663	0.253298	26.615824	0.528108	11.831719
1690.012984	210.080497	4.289629	0.253286	26.709008	0.528084	11.873143
1690.032986	210.080497	4.284923	0.253290	26.679707	0.528091	11.860118
1690.052989	210.080497	4.280231	0.253294	26.650494	0.528099	11.847131
1690.072990	210.080497	4.286384	0.253289	26.688802	0.528089	11.864161
1690.092992	210.080497	4.285613	0.253289	26.684003	0.528090	11.862027
1690.112994	210.080497	4.283218	0.253291	26.669094	0.528094	11.855400
1690.132996	210.080497	4.283476	0.253291	26.670698	0.528094	11.856113
1690.152998	210.080416	4.279237	0.253295	26.644304	0.528100	11.844380
1690.173000	210.080497	4.285972	0.253289	26.686237	0.528090	11.863020
1690.193002	210.080497	4.282068	0.253292	26.661929	0.528096	11.852215
1690.213004	210.080416	4.283458	0.253291	26.670588	0.528094	11.856064
1690.233006	210.080497	4.284777	0.253290	26.678798	0.528092	11.859714
1690.253008	210.080497	4.282798	0.253292	26.666476	0.528095	11.854236
1690.273010	210.080497	4.279914	0.253294	26.648520	0.528100	11.846254
1690.293012	210.080497	4.278096	0.253296	26.637197	0.528103	11.841220
1690.313015	210.080497	4.283323	0.253291	26.669742	0.528094	11.855688
1690.333016	210.080497	4.285470	0.253290	26.683116	0.528091	11.861633
1690.353018	210.080497	4.285170	0.253290	26.681243	0.528091	11.860801
1690.373020	210.080497	4.284653	0.253290	26.678026	0.528092	11.859371
1690.393022	210.080497	4.279154	0.253295	26.643789	0.528101	11.844151
1690.413024	210.080497	4.281215	0.253293	26.656618	0.528097	11.849854
1690.433026	210.080497	4.282377	0.253292	26.663854	0.528096	11.853070
1690.453028	210.080497	4.280700	0.253293	26.653415	0.528098	11.848430
1690.473030	210.080497	4.281176	0.253293	26.656377	0.528098	11.849747
1690.493032	210.080497	4.284439	0.253290	26.676696	0.528092	11.858779
1690.513034	210.080497	4.285674	0.253289	26.684386	0.528090	11.862198
1690.533036	210.080497	4.286929	0.253288	26.692197	0.528088	11.865670
1690.553038	210.080497	4.285406	0.253290	26.682716	0.528091	11.861455
1690.573040	210.080497	4.285553	0.253289	26.683633	0.528090	11.861863
1690.593042	210.080497	4.287216	0.253288	26.693984	0.528088	11.866464
1690.613044	210.080497	4.276735	0.253297	26.628724	0.528105	11.837454
1690.633046	210.080497	4.282028	0.253292	26.661683	0.528096	11.852105
1690.653049	210.080497	4.281864	0.253292	26.660659	0.528096	11.851650
1690.673050	210.080497	4.282121	0.253292	26.662263	0.528096	11.852363
1690.693052	210.080416	4.283300	0.253291	26.669603	0.528094	11.855626
1690.713054	210.080497	4.280170	0.253294	26.650111	0.528099	11.846961
1690.733056	210.080497	4.285915	0.253289	26.685884	0.528090	11.862863
1690.753058	210.080497	4.281010	0.253293	26.655345	0.528098	11.849288
1690.773060	210.080497	4.283311	0.253291	26.669671	0.528094	11.855656
1690.793062	210.080497	4.283176	0.253291	26.668828	0.528094	11.855282
1690.813064	210.080416	4.286809	0.253288	26.691452	0.528088	11.865339
1690.833066	210.080497	4.283356	0.253291	26.669950	0.528094	11.855780
1690.853068	210.080497	4.279667	0.253294	26.646982	0.528100	11.845570
1690.873070	210.080497	4.280994	0.253293	26.655247	0.528098	11.849244
1690.893072	210.080497	4.284358	0.253290	26.676187	0.528092	11.858553
1690.913074	210.080497	4.279073	0.253295	26.643286	0.528101	11.843927
1690.933076	210.080497	4.277689	0.253296	26.634668	0.528103	11.840096
1690.953078	210.080497	4.277246	0.253296	26.631905	0.528104	11.838868
1690.973080	210.080497	4.283837	0.253291	26.672945	0.528093	11.857112
1690.993083	210.080497	4.276369	0.253297	26.626449	0.528105	11.836443
1691.013084	210.080497	4.279354	0.253295	26.645035	0.528100	11.844705
1691.033086	210.080497	4.276971	0.253297	26.630197	0.528104	11.838109
1691.053088	210.080497	4.279030	0.253295	26.643017	0.528101	11.843808
1691.073090	210.080497	4.274736	0.253298	26.616279	0.528108	11.831921
1691.093092	210.080497	4.280547	0.253294	26.652460	0.528099	11.848005
1691.113094	210.080497	4.278883	0.253295	26.642103	0.528101	11.843401
1691.133096	210.080497	4.278422	0.253295	26.639229	0.528102	11.842123
1691.153098	210.080497	4.275473	0.253298	26.620870	0.528107	11.833962
1691.173100	210.080497	4.278202	0.253295	26.637860	0.528102	11.841515
1691.193102	210.080497	4.273387	0.253299	26.607882	0.528110	11.828189
1691.213104	210.080497	4.279236	0.253295	26.644296	0.528101	11.844376
1691.233106	210.080416	4.278475	0.253295	26.639560	0.528102	11.842271
1691.253109	210.080497	4.277145	0.253296	26.631281	0.528104	11.838591
1691.273110	210.080497	4.281313	0.253293	26.657231	0.528097	11.850126
1691.293112	210.080497	4.273460	0.253299	26.608334	0.528110	11.828390
1691.313114	210.080497	4.278877	0.253295	26.642062	0.528101	11.843383
1691.333117	210.080497	4.280527	0.253294	26.652339	0.528099	11.847952
1691.353118	210.080497	4.279812	0.253294	26.647885	0.528100	11.845972
1691.373120	210.080497	4.279371	0.253295	26.645136	0.528100	11.844750
1691.393122	210.080497	4.281650	0.253293	26.659331	0.528097	11.851060
1691.413124	210.080497	4.271483	0.253301	26.596026	0.528113	11.822918
1691.433126	210.080497	4.276193	0.253297	26.625351	0.528106	11.835955
1691.453128	210.080497	4.273135	0.253300	26.606308	0.528111	11.827489
1691.473130	210.080497	4.273719	0.253299	26.609949	0.528110	11.829108
1691.493132	210.080497	4.275543	0.253298	26.621302	0.528107	11.834155
1691.513134	210.080497	4.278540	0.253295	26.639965	0.528102	11.842451
1691.533136	210.080497	4.274119	0.253299	26.612435	0.528109	11.830213
1691.553138	210.080497	4.278171	0.253296	26.637668	0.528102	11.841430
1691.573140	210.080497	4.273540	0.253299	26.608832	0.528110	11.828611
1691.593143	210.080497	4.275214	0.253298	26.619257	0.528107	11.833246
1691.613144	210.080497	4.282174	0.253292	26.662589	0.528096	11.852508
1691.633146	210.080497	4.281071	0.253293	26.655723	0.528098	11.849456
1691.653148	210.080497	4.279741	0.253294	26.647441	0.528100	11.845774
1691.673150	210.080497	4.282949	0.253292	26.667418	0.528095	11.854655
1691.693152	210.080497	4.287132	0.253288	26.693461	0.528088	11.866232
1691.713154	210.080497	4.287084	0.253288	26.693163	0.528088	11.866099
1691.733156	210.080497	4.286489	0.253289	26.689456	0.528089	11.864451
1691.753158	210.080497	4.280166	0.253294	26.650089	0.528099	11.846951
1691.773160	210.080497	4.283591	0.253291	26.671412	0.528094	11.856430
1691.793162	210.080497	4.285130	0.253290	26.680994	0.528091	11.860690
1691.813164	210.080497	4.282094	0.253292	26.662091	0.528096	11.852287
1691.833166	210.080497	4.279885	0.253294	26.648337	0.528100	11.846172
1691.853168	210.080497	4.273708	0.253299	26.609878	0.528110	11.829076
1691.873170	210.080497	4.282670	0.253292	26.665682	0.528095	11.853883
1691.893172	210.080497	4.277954	0.253296	26.636316	0.528103	11.840829
1691.913174	210.080497	4.274599	0.253298	26.615427	0.528108	11.831543
1691.933177	210.080497	4.273898	0.253299	26.611061	0.528109	11.829602
1691.953178	210.080497	4.276889	0.253297	26.629685	0.528104	11.837881
1691.973180	210.080497	4.280354	0.253294	26.651258	0.528099	11.847471
1691.992182	210.080497	4.281640	0.253293	26.659265	0.528097	11.851031
1692.012184	210.080497	4.274437	0.253299	26.614420	0.528108	11.831095
1692.032186	210.080497	4.271359	0.253301	26.595254	0.528113	11.822575
1692.052188	210.080416	4.272095	0.253300	26.599834	0.528112	11.824611
1692.072190	210.080497	4.274382	0.253299	26.614075	0.528109	11.830942
1692.092192	210.080497	4.278464	0.253295	26.639489	0.528102	11.842239
1692.112194	210.080497	4.271963	0.253301	26.599013	0.528112	11.824246
1692.132196	210.080497	4.272277	0.253300	26.600967	0.528112	11.825115
1692.152198	210.080497	4.281861	0.253292	26.660640	0.528096	11.851642
1692.172200	210.080497	4.278474	0.253295	26.639552	0.528102	11.842267
1692.192202	210.080497	4.285280	0.253290	26.681928	0.528091	11.861105
1692.212204	210.080497	4.276741	0.253297	26.628765	0.528105	11.837472
1692.232206	210.080497	4.279133	0.253295	26.643655	0.528101	11.844091
1692.252208	210.080497	4.276113	0.253297	26.624853	0.528106	11.835733
1692.272210	210.080497	4.278352	0.253295	26.638793	0.528102	11.841930
1692.292212	210.080497	4.281338	0.253293	26.657385	0.528097	11.850195
1692.312214	210.080497	4.280095	0.253294	26.649645	0.528099	11.846754
1692.332216	210.080497	4.279596	0.253294	26.646538	0.528100	11.845373
1692.352218	210.080497	4.284398	0.253290	26.676439	0.528092	11.858665
1692.372220	210.080497	4.282181	0.253292	26.662633	0.528096	11.852527
1692.392222	210.080497	4.274066	0.253299	26.612109	0.528109	11.830068
1692.412224	210.080497	4.273436	0.253299	26.608184	0.528110	11.828323
1692.432226	210.080497	4.280782	0.253293	26.653924	0.528098	11.848656
1692.452228	210.080497	4.272785	0.253300	26.604129	0.528111	11.826520
1692.472230	210.080497	4.273567	0.253299	26.608999	0.528110	11.828686
1692.492232	210.080497	4.271833	0.253301	26.598205	0.528113	11.823887
1692.512234	210.080497	4.273478	0.253299	26.608446	0.528110	11.828440
1692.532236	210.080497	4.279345	0.253295	26.644978	0.528101	11.844679
1692.552238	210.080497	4.275791	0.253297	26.622849	0.528106	11.834842
1692.572240	210.080497	4.283207	0.253291	26.669022	0.528094	11.855368
1692.592242	210.080497	4.276946	0.253297	26.630038	0.528104	11.838038
1692.612244	210.080497	4.275632	0.253298	26.621861	0.528106	11.834403
1692.632246	210.080497	4.277292	0.253296	26.632196	0.528104	11.838997
1692.652248	210.080497	4.275889	0.253297	26.623457	0.528106	11.835112
1692.672250	210.080497	4.273641	0.253299	26.609459	0.528110	11.828890
1692.692252	210.080497	4.280987	0.253293	26.655200	0.528098	11.849223
1692.712254	210.080497	4.281154	0.253293	26.656240	0.528098	11.849686
1692.732256	210.080497	4.285671	0.253289	26.684367	0.528090	11.862189
1692.752258	210.080497	4.285619	0.253289	26.684041	0.528090	11.862044
1692.772260	210.080497	4.278764	0.253295	26.641361	0.528101	11.843071
1692.792262	210.080497	4.280397	0.253294	26.651526	0.528099	11.847590
1692.812264	210.080497	4.285941	0.253289	26.686048	0.528090	11.862936
1692.832266	210.080497	4.283501	0.253291	26.670851	0.528094	11.856181
1692.852268	210.080497	4.282823	0.253292	26.666635	0.528095	11.854307
1692.872270	210.080497	4.287156	0.253288	26.693609	0.528088	11.866298
1692.892272	210.080497	4.286414	0.253289	26.688991	0.528089	11.864245
1692.912274	210.080497	4.281435	0.253293	26.657987	0.528097	11.850462
1692.932276	210.080497	4.284233	0.253291	26.675412	0.528093	11.858208
1692.952278	210.080497	4.281037	0.253293	26.655512	0.528098	11.849362
1692.972280	210.080497	4.282215	0.253292	26.662846	0.528096	11.852622
1692.992282	210.080497	4.284299	0.253290	26.675823	0.528093	11.858391
1693.012284	210.080497	4.278730	0.253295	26.641148	0.528101	11.842977
1693.032286	210.080497	4.280733	0.253293	26.653620	0.528098	11.848521
1693.052288	210.080497	4.282038	0.253292	26.661746	0.528096	11.852133
1693.072290	210.080497	4.286626	0.253289	26.690310	0.528089	11.864831
1693.092292	210.080497	4.290300	0.253286	26.713186	0.528083	11.875000
1693.112294	210.080497	4.283028	0.253292	26.667911	0.528095	11.854874
1693.132296	210.080497	4.288473	0.253287	26.701808	0.528086	11.869943
1693.152298	210.080497	4.287697	0.253288	26.696979	0.528087	11.867796
1693.172300	210.080497	4.284381	0.253290	26.676335	0.528092	11.858618
1693.192302	210.080497	4.282732	0.253292	26.666066	0.528095	11.854054
1693.212304	210.080497	4.279561	0.253294	26.646322	0.528100	11.845277
1693.232306	210.080497	4.284723	0.253290	26.678462	0.528092	11.859564
1693.252308	210.080497	4.283658	0.253291	26.671828	0.528094	11.856615
1693.272310	210.080497	4.277640	0.253296	26.634358	0.528103	11.839958
1693.292312	210.080497	4.279080	0.253295	26.643324	0.528101	11.843944
1693.312314	210.080497	4.285808	0.253289	26.685216	0.528090	11.862566
1693.332316	210.080497	4.285128	0.253290	26.680983	0.528091	11.860685
1693.352318	210.080497	4.285225	0.253290	26.681585	0.528091	11.860953
1693.372320	210.080497	4.285040	0.253290	26.680438	0.528091	11.860443
1693.392322	210.080497	4.289439	0.253286	26.707826	0.528084	11.872617
1693.412324	210.080497	4.281883	0.253292	26.660779	0.528096	11.851704
1693.432326	210.080497	4.285235	0.253290	26.681651	0.528091	11.860982
1693.452328	210.080416	4.284595	0.253290	26.677665	0.528092	11.859210
1693.472330	210.080497	4.284423	0.253290	26.676595	0.528092	11.858734
1693.492332	210.080497	4.282787	0.253292	26.666411	0.528095	11.854207
1693.512334	210.080497	4.286198	0.253289	26.687644	0.528089	11.863646
1693.532336	210.080497	4.282887	0.253292	26.667032	0.528095	11.854483
1693.552338	210.080497	4.281798	0.253293	26.660248	0.528097	11.851467
1693.572340	210.080497	4.283843	0.253291	26.672981	0.528093	11.857128
1693.592342	210.080497	4.278720	0.253295	26.641087	0.528102	11.842950
1693.612344	210.080497	4.283150	0.253291	26.668666	0.528094	11.855210
1693.632346	210.080497	4.281113	0.253293	26.655983	0.528098	11.849571
1693.652348	210.080497	4.284764	0.253290	26.678716	0.528092	11.859677
1693.672350	210.080497	4.289749	0.253286	26.709759	0.528084	11.873477
1693.692352	210.080497	4.286470	0.253289	26.689338	0.528089	11.864399
1693.712354	210.080497	4.276283	0.253297	26.625910	0.528105	11.836203
1693.732356	210.080497	4.278090	0.253296	26.637162	0.528103	11.841205
1693.752358	210.080497	4.284514	0.253290	26.677164	0.528092	11.858987
1693.772360	210.080497	4.283064	0.253292	26.668130	0.528095	11.854971
1693.792362	210.080497	4.281616	0.253293	26.659118	0.528097	11.850965
1693.812364	210.080497	4.278127	0.253296	26.637394	0.528102	11.841308
1693.832366	210.080497	4.283262	0.253291	26.669365	0.528094	11.855520
1693.852368	210.080497	4.282883	0.253292	26.667007	0.528095	11.854472
1693.872370	210.080497	4.269887	0.253302	26.586088	0.528116	11.818501
1693.892372	210.080497	4.279068	0.253295	26.643250	0.528101	11.843911
1693.912374	210.080497	4.279113	0.253295	26.643535	0.528101	11.844038
1693.932376	210.080497	4.275508	0.253298	26.621083	0.528107	11.834057
1693.952378	210.080497	4.281921	0.253292	26.661015	0.528096	11.851808
1693.972380	210.080497	4.279664	0.253294	26.646965	0.528100	11.845563
1693.992382	210.080497	4.284519	0.253290	26.677191	0.528092	11.858999
1694.012384	210.080497	4.278546	0.253295	26.640003	0.528102	11.842468
1694.032386	210.080497	4.276700	0.253297	26.628511	0.528105	11.837359
1694.052388	210.080497	4.275898	0.253297	26.623512	0.528106	11.835137
1694.072390	210.080497	4.281929	0.253292	26.661064	0.528096	11.851830
1694.092392	210.080497	4.287585	0.253288	26.696284	0.528087	11.867487
1694.112394	210.080497	4.281587	0.253293	26.658937	0.528097	11.850885
1694.132396	210.080497	4.278205	0.253295	26.637882	0.528102	11.841525
1694.152398	210.080497	4.276638	0.253297	26.628125	0.528105	11.837187
1694.172400	210.080497	4.279050	0.253295	26.643138	0.528101	11.843861
1694.192402	210.080497	4.275472	0.253298	26.620859	0.528107	11.833957
1694.212404	210.080497	4.276099	0.253297	26.624763	0.528106	11.835693
1694.232406	210.080497	4.281733	0.253293	26.659843	0.528097	11.851287
1694.252408	210.080497	4.272144	0.253300	26.600138	0.528112	11.824746
1694.272410	210.080497	4.273940	0.253299	26.611324	0.528109	11.829719
1694.292412	210.080497	4.273825	0.253299	26.610609	0.528109	11.829401
1694.312414	210.080497	4.281715	0.253293	26.659731	0.528097	11.851237
1694.332416	210.080416	4.279993	0.253294	26.649010	0.528099	11.846472
1694.352418	210.080497	4.275052	0.253298	26.618247	0.528107	11.832796
1694.372420	210.080497	4.276983	0.253296	26.630271	0.528104	11.838141
1694.392422	210.080497	4.280267	0.253294	26.650716	0.528099	11.847230
1694.412424	210.080497	4.276272	0.253297	26.625841	0.528105	11.836172
1694.432426	210.080497	4.275863	0.253297	26.623298	0.528106	11.835042
1694.452428	210.080416	4.270861	0.253301	26.592149	0.528114	11.821195
1694.472430	210.080497	4.279107	0.253295	26.643497	0.528101	11.844021
1694.492432	210.080497	4.274734	0.253298	26.616265	0.528108	11.831915
1694.512434	210.080497	4.279807	0.253294	26.647852	0.528100	11.845957
1694.532436	210.080497	4.278541	0.253295	26.639968	0.528102	11.842452
1694.552438	210.080497	4.281719	0.253293	26.659761	0.528097	11.851251
1694.572440	210.080497	4.281867	0.253292	26.660681	0.528096	11.851660
1694.592442	210.080497	4.284944	0.253290	26.679836	0.528091	11.860175
1694.612444	210.080497	4.280647	0.253293	26.653084	0.528098	11.848283
1694.632446	210.080497	4.280678	0.253293	26.653275	0.528098	11.848368
1694.652448	210.080497	4.277185	0.253296	26.631525	0.528104	11.838699
1694.672450	210.080497	4.277251	0.253296	26.631938	0.528104	11.838883
1694.692452	210.080497	4.276381	0.253297	26.626520	0.528105	11.836474
1694.712454	210.080497	4.276161	0.253297	26.625152	0.528106	11.835866
1694.732456	210.080497	4.273291	0.253300	26.607280	0.528110	11.827921
1694.752458	210.080497	4.278296	0.253295	26.638446	0.528102	11.841775
1694.772460	210.080497	4.280778	0.253293	26.653900	0.528098	11.848645
1694.792462	210.080497	4.279219	0.253295	26.644189	0.528101	11.844329
1694.812464	210.080497	4.279061	0.253295	26.643206	0.528101	11.843892
1694.832466	210.080497	4.276513	0.253297	26.627344	0.528105	11.836841
1694.852468	210.080497	4.278940	0.253295	26.642456	0.528101	11.843558
1694.872470	210.080497	4.283016	0.253292	26.667831	0.528095	11.854839
1694.892472	210.080497	4.285647	0.253289	26.684214	0.528090	11.862121
1694.912474	210.080497	4.281033	0.253293	26.655485	0.528098	11.849350
1694.932476	210.080497	4.290687	0.253285	26.715598	0.528082	11.876072
1694.952478	210.080497	4.277314	0.253296	26.632330	0.528104	11.839057
1694.972480	210.080497	4.284094	0.253291	26.674547	0.528093	11.857824
1694.992482	210.080497	4.280809	0.253293	26.654094	0.528098	11.848732
1695.012484	210.080497	4.276226	0.253297	26.625559	0.528106	11.836047
1695.032486	210.080497	4.272687	0.253300	26.603519	0.528111	11.826249
1695.052488	210.080497	4.273918	0.253299	26.611184	0.528109	11.829657
1695.072490	210.080497	4.279194	0.253295	26.644036	0.528101	11.844260
1695.092492	210.080497	4.272066	0.253301	26.599656	0.528112	11.824532
1695.112494	210.080497	4.281241	0.253293	26.656780	0.528097	11.849926
1695.132496	210.080497	4.273173	0.253300	26.606547	0.528110	11.827595
1695.152498	210.080497	4.275814	0.253297	26.622989	0.528106	11.834904
1695.172500	210.080497	4.274338	0.253299	26.613799	0.528109	11.830819
1695.192502	210.080497	4.275863	0.253297	26.623295	0.528106	11.835041
1695.212504	210.080497	4.280920	0.253293	26.654781	0.528098	11.849037
1695.232506	210.080497	4.281580	0.253293	26.658896	0.528097	11.850866
1695.252508	210.080497	4.281920	0.253292	26.661012	0.528096	11.851807
1695.272510	210.080497	4.275305	0.253298	26.619821	0.528107	11.833496
1695.292512	210.080416	4.277439	0.253296	26.633110	0.528103	11.839404
1695.312514	210.080497	4.277835	0.253296	26.635574	0.528103	11.840499
1695.332516	210.080497	4.283384	0.253291	26.670123	0.528094	11.855857
1695.352518	210.080497	4.278555	0.253295	26.640058	0.528102	11.842492
1695.372520	210.080497	4.277735	0.253296	26.634952	0.528103	11.840223
1695.392522	210.080497	4.276008	0.253297	26.624199	0.528106	11.835442
1695.412524	210.080416	4.281196	0.253293	26.656503	0.528097	11.849803
1695.432526	210.080497	4.281074	0.253293	26.655745	0.528098	11.849466
1695.452528	210.080497	4.281231	0.253293	26.656717	0.528097	11.849898
1695.472530	210.080416	4.278414	0.253295	26.639179	0.528102	11.842102
1695.492532	210.080497	4.278344	0.253295	26.638741	0.528102	11.841907
1695.512534	210.080497	4.279699	0.253294	26.647179	0.528100	11.845658
1695.532536	210.080497	4.280310	0.253294	26.650984	0.528099	11.847349
1695.552538	210.080497	4.279029	0.253295	26.643009	0.528101	11.843804
1695.572540	210.080497	4.280116	0.253294	26.649779	0.528099	11.846814
1695.592542	210.080416	4.276566	0.253297	26.627676	0.528105	11.836988
1695.612544	210.080497	4.284522	0.253290	26.677213	0.528092	11.859009
1695.632546	210.080497	4.285637	0.253289	26.684151	0.528090	11.862093
1695.652548	210.080497	4.285479	0.253290	26.683171	0.528091	11.861657
1695.672550	210.080497	4.283700	0.253291	26.672094	0.528093	11.856733
1695.692552	210.080497	4.272862	0.253300	26.604614	0.528111	11.826736
1695.712554	210.080497	4.276754	0.253297	26.628842	0.528105	11.837506
1695.732556	210.080497	4.279407	0.253295	26.645364	0.528100	11.844851
1695.752558	210.080497	4.277919	0.253296	26.636097	0.528103	11.840731
1695.772560	210.080497	4.284310	0.253290	26.675891	0.528092	11.858421
1695.792562	210.080497	4.274310	0.253299	26.613626	0.528109	11.830742
1695.812564	210.080497	4.284872	0.253290	26.679393	0.528092	11.859978
1695.832566	210.080497	4.276076	0.253297	26.624620	0.528106	11.835630
1695.852568	210.080497	4.278139	0.253296	26.637468	0.528102	11.841341
1695.872570	210.080497	4.274333	0.253299	26.613771	0.528109	11.830807
1695.892572	210.080497	4.281557	0.253293	26.658748	0.528097	11.850801
1695.912574	210.080497	4.276689	0.253297	26.628442	0.528105	11.837329
1695.932576	210.080497	4.281912	0.253292	26.660963	0.528096	11.851785
1695.952578	210.080497	4.281438	0.253293	26.658012	0.528097	11.850473
1695.972580	210.080497	4.281360	0.253293	26.657521	0.528097	11.850255
1695.992582	210.080497	4.280270	0.253294	26.650738	0.528099	11.847240
1696.012584	210.080497	4.283141	0.253291	26.668614	0.528094	11.855187
1696.032586	210.080497	4.278923	0.253295	26.642347	0.528101	11.843510
1696.052588	210.080497	4.281703	0.253293	26.659660	0.528097	11.851206
1696.072590	210.080497	4.279731	0.253294	26.647379	0.528100	11.845746
1696.092592	210.080497	4.281832	0.253293	26.660459	0.528096	11.851561
1696.112594	210.080497	4.289352	0.253286	26.707284	0.528084	11.872377
1696.132596	210.080497	4.281773	0.253293	26.660092	0.528097	11.851398
1696.152598	210.080497	4.285845	0.253289	26.685448	0.528090	11.862670
1696.172600	210.080497	4.287232	0.253288	26.694086	0.528088	11.866509
1696.192602	210.080497	4.277344	0.253296	26.632516	0.528104	11.839139
1696.212604	210.080497	4.270544	0.253302	26.590175	0.528115	11.820318
1696.232606	210.080497	4.275439	0.253298	26.620656	0.528107	11.833867
1696.252608	210.080497	4.272152	0.253300	26.600192	0.528112	11.824770
1696.272610	210.080497	4.266723	0.253305	26.566388	0.528121	11.809743
1696.292612	210.080497	4.273341	0.253299	26.607595	0.528110	11.828061
1696.312614	210.080497	4.275859	0.253297	26.623271	0.528106	11.835030
1696.332616	210.080497	4.276124	0.253297	26.624919	0.528106	11.835762
1696.352618	210.080497	4.278135	0.253296	26.637441	0.528102	11.841329
1696.372620	210.080497	4.279426	0.253294	26.645481	0.528100	11.844903
1696.392622	210.080497	4.274270	0.253299	26.613380	0.528109	11.830633
1696.412624	210.080497	4.272477	0.253300	26.602216	0.528112	11.825670
1696.432626	210.080497	4.274185	0.253299	26.612846	0.528109	11.830395
1696.452628	210.080497	4.274942	0.253298	26.617560	0.528108	11.832491
1696.472630	210.080497	4.275294	0.253298	26.619753	0.528107	11.833466
1696.492632	210.080497	4.276149	0.253297	26.625075	0.528106	11.835832
1696.512634	210.080497	4.275316	0.253298	26.619890	0.528107	11.833527
1696.532636	210.080497	4.278129	0.253296	26.637405	0.528102	11.841313
1696.552638	210.080497	4.275829	0.253297	26.623085	0.528106	11.834947
1696.572640	210.080497	4.280617	0.253294	26.652895	0.528098	11.848199
1696.592642	210.080497	4.283708	0.253291	26.672143	0.528093	11.856755
1696.612644	210.080497	4.281042	0.253293	26.655542	0.528098	11.849375
1696.632646	210.080497	4.284892	0.253290	26.679516	0.528092	11.860033
1696.652648	210.080497	4.280675	0.253293	26.653256	0.528098	11.848359
1696.672650	210.080497	4.280498	0.253294	26.652158	0.528099	11.847871
1696.692652	210.080497	4.283212	0.253291	26.669052	0.528094	11.855381
1696.712654	210.080497	4.282578	0.253292	26.665108	0.528095	11.853628
1696.732656	210.080416	4.282009	0.253292	26.661562	0.528096	11.852052
1696.752658	210.080497	4.281484	0.253293	26.658294	0.528097	11.850599
1696.772660	210.080497	4.280053	0.253294	26.649385	0.528099	11.846638
1696.792662	210.080497	4.278697	0.253295	26.640945	0.528102	11.842887
1696.812664	210.080497	4.276590	0.253297	26.627821	0.528105	11.837052
1696.832666	210.080497	4.272720	0.253300	26.603729	0.528111	11.826343
1696.852668	210.080497	4.274178	0.253299	26.612808	0.528109	11.830378
1696.872670	210.080497	4.277785	0.253296	26.635262	0.528103	11.840360
1696.892672	210.080497	4.270089	0.253302	26.587347	0.528115	11.819060
1696.912674	210.080497	4.272201	0.253300	26.600496	0.528112	11.824906
1696.932676	210.080497	4.270155	0.253302	26.587758	0.528115	11.819243
1696.952678	210.080497	4.270706	0.253302	26.591188	0.528114	11.820768
1696.972680	210.080497	4.270335	0.253302	26.588875	0.528115	11.819739
1696.992682	210.080497	4.272312	0.253300	26.601189	0.528112	11.825213
1697.012684	210.080497	4.270666	0.253302	26.590939	0.528115	11.820657
1697.032686	210.080497	4.276714	0.253297	26.628596	0.528105	11.837397
1697.052688	210.080497	4.273348	0.253299	26.607639	0.528110	11.828081
1697.072690	210.080497	4.277872	0.253296	26.635804	0.528103	11.840601
1697.092692	210.080497	4.273482	0.253299	26.608471	0.528110	11.828451
1697.112694	210.080497	4.273500	0.253299	26.608583	0.528110	11.828501
1697.132696	210.080497	4.278445	0.253295	26.639374	0.528102	11.842188
1697.152698	210.080497	4.282779	0.253292	26.666359	0.528095	11.854184
1697.172700	210.080497	4.282596	0.253292	26.665220	0.528095	11.853678
1697.192702	210.080497	4.273401	0.253299	26.607965	0.528110	11.828225
1697.212704	210.080497	4.281150	0.253293	26.656216	0.528098	11.849675
1697.232706	210.080497	4.276993	0.253296	26.630334	0.528104	11.838169
1697.252708	210.080497	4.280995	0.253293	26.655252	0.528098	11.849246
1697.272710	210.080497	4.281281	0.253293	26.657031	0.528097	11.850038
1697.292712	210.080497	4.281850	0.253293	26.660577	0.528096	11.851614
1697.312714	210.080497	4.271886	0.253301	26.598533	0.528113	11.824033
1697.332716	210.080497	4.270119	0.253302	26.587531	0.528115	11.819142
1697.352718	210.080497	4.278207	0.253295	26.637890	0.528102	11.841528
1697.372720	210.080497	4.283060	0.253292	26.668111	0.528095	11.854963
1697.392722	210.080497	4.272501	0.253300	26.602361	0.528112	11.825734
1697.412724	210.080497	4.274842	0.253298	26.616941	0.528108	11.832216
1697.432726	210.080497	4.269456	0.253303	26.583405	0.528116	11.817308
1697.452728	210.080497	4.275339	0.253298	26.620035	0.528107	11.833591
1697.472730	210.080497	4.275593	0.253298	26.621615	0.528107	11.834293
1697.492732	210.080497	4.276108	0.253297	26.624820	0.528106	11.835718
1697.512734	210.080497	4.275309	0.253298	26.619846	0.528107	11.833507
1697.532736	210.080497	4.279950	0.253294	26.648745	0.528100	11.846354
1697.552738	210.080497	4.275609	0.253298	26.621713	0.528107	11.834337
1697.572740	210.080497	4.279930	0.253294	26.648619	0.528100	11.846298
1697.592742	210.080497	4.283031	0.253292	26.667927	0.528095	11.854881
1697.612744	210.080497	4.276589	0.253297	26.627815	0.528105	11.837050
1697.632746	210.080497	4.281166	0.253293	26.656317	0.528098	11.849720
1697.652748	210.080497	4.281466	0.253293	26.658184	0.528097	11.850550
1697.672750	210.080497	4.280516	0.253294	26.652268	0.528099	11.847920
1697.692752	210.080497	4.278018	0.253296	26.636713	0.528103	11.841005
1697.712754	210.080497	4.279430	0.253294	26.645509	0.528100	11.844915
1697.732756	210.080497	4.283255	0.253291	26.669323	0.528094	11.855502
1697.752758	210.080497	4.280281	0.253294	26.650806	0.528099	11.847270
1697.772760	210.080497	4.286424	0.253289	26.689054	0.528089	11.864273
1697.792762	210.080497	4.283102	0.253291	26.668371	0.528094	11.855078
1697.812764	210.080497	4.279747	0.253294	26.647477	0.528100	11.845790
1697.832766	210.080497	4.279414	0.253294	26.645407	0.528100	11.844870
1697.852768	210.080497	4.289774	0.253286	26.709909	0.528084	11.873544
1697.872770	210.080497	4.285104	0.253290	26.680833	0.528091	11.860618
1697.892772	210.080497	4.278454	0.253295	26.639428	0.528102	11.842212
1697.912774	210.080497	4.273676	0.253299	26.609681	0.528110	11.828989
1697.932776	210.080497	4.280534	0.253294	26.652383	0.528099	11.847971
1697.952778	210.080497	4.276202	0.253297	26.625406	0.528106	11.835979
1697.972780	210.080497	4.288701	0.253287	26.703232	0.528085	11.870575
1697.992782	210.080497	4.283991	0.253291	26.673904	0.528093	11.857538
1698.012784	210.080497	4.284324	0.253290	26.675979	0.528092	11.858460
1698.032786	210.080497	4.279937	0.253294	26.648665	0.528100	11.846318
1698.052788	210.080497	4.284088	0.253291	26.674509	0.528093	11.857807
1698.072790	210.080497	4.281894	0.253292	26.660845	0.528096	11.851733
1698.092792	210.080497	4.281669	0.253293	26.659446	0.528097	11.851111
1698.112794	210.080497	4.277816	0.253296	26.635456	0.528103	11.840446
1698.132796	210.080497	4.285586	0.253289	26.683833	0.528090	11.861952
1698.152798	210.080497	4.290005	0.253286	26.711352	0.528083	11.874185
1698.172800	210.080497	4.286537	0.253289	26.689757	0.528089	11.864585
1698.192802	210.080497	4.287417	0.253288	26.695235	0.528087	11.867021
1698.212804	210.080497	4.284793	0.253290	26.678897	0.528092	11.859758
1698.232806	210.080497	4.283332	0.253291	26.669800	0.528094	11.855714
1698.252808	210.080497	4.276883	0.253297	26.629650	0.528104	11.837865
1698.272810	210.080497	4.284033	0.253291	26.674164	0.528093	11.857653
1698.292812	210.080497	4.281365	0.253293	26.657552	0.528097	11.850269
1698.312814	210.080416	4.279699	0.253294	26.647181	0.528100	11.845659
1698.332816	210.080497	4.283553	0.253291	26.671180	0.528094	11.856327
1698.352818	210.080497	4.280734	0.253293	26.653626	0.528098	11.848524
1698.372820	210.080497	4.283631	0.253291	26.671661	0.528094	11.856541
1698.392822	210.080497	4.284773	0.253290	26.678771	0.528092	11.859702
1698.412824	210.080497	4.287983	0.253287	26.698759	0.528087	11.868587
1698.432826	210.080497	4.289955	0.253286	26.711037	0.528083	11.874045
1698.452828	210.080497	4.292722	0.253284	26.728271	0.528079	11.881706
1698.472830	210.080497	4.286369	0.253289	26.688709	0.528089	11.864119
1698.492832	210.080497	4.279065	0.253295	26.643231	0.528101	11.843903
1698.512834	210.080497	4.282172	0.253292	26.662578	0.528096	11.852503
1698.532836	210.080497	4.287325	0.253288	26.694660	0.528088	11.866765
1698.552838	210.080497	4.282763	0.253292	26.666260	0.528095	11.854140
1698.572840	210.080497	4.286528	0.253289	26.689700	0.528089	11.864560
1698.592842	210.080497	4.284795	0.253290	26.678911	0.528092	11.859764
1698.612844	210.080497	4.280745	0.253293	26.653694	0.528098	11.848554
1698.632846	210.080497	4.277207	0.253296	26.631667	0.528104	11.838762
1698.652848	210.080497	4.276043	0.253297	26.624418	0.528106	11.835540
1698.672850	210.080497	4.274171	0.253299	26.612761	0.528109	11.830358
1698.692852	210.080497	4.273668	0.253299	26.609629	0.528110	11.828965
1698.712854	210.080497	4.275016	0.253298	26.618025	0.528107	11.832698
1698.732856	210.080497	4.277489	0.253296	26.633422	0.528103	11.839542
1698.752858	210.080497	4.275789	0.253297	26.622836	0.528106	11.834836
1698.772860	210.080497	4.278208	0.253295	26.637895	0.528102	11.841531
1698.792862	210.080497	4.280297	0.253294	26.650902	0.528099	11.847313
1698.812864	210.080497	4.278705	0.253295	26.640994	0.528102	11.842908
1698.832866	210.080497	4.282760	0.253292	26.666241	0.528095	11.854131
1698.852868	210.080497	4.279137	0.253295	26.643680	0.528101	11.844102
1698.872870	210.080497	4.277240	0.253296	26.631872	0.528104	11.838853
1698.892872	210.080497	4.280008	0.253294	26.649103	0.528099	11.846513
1698.912874	210.080497	4.281728	0.253293	26.659816	0.528097	11.851275
1698.932876	210.080497	4.278639	0.253295	26.640584	0.528102	11.842726
1698.952878	210.080497	4.277529	0.253296	26.633671	0.528103	11.839653
1698.972880	210.080497	4.275849	0.253297	26.623208	0.528106	11.835002
1698.992882	210.080497	4.274876	0.253298	26.617152	0.528108	11.832310
1699.012884	210.080497	4.277105	0.253296	26.631029	0.528104	11.838479
1699.032886	210.080497	4.277112	0.253296	26.631073	0.528104	11.838498
1699.052888	210.080497	4.278542	0.253295	26.639979	0.528102	11.842457
1699.072890	210.080497	4.273910	0.253299	26.611138	0.528109	11.829636
1699.092892	210.080497	4.270212	0.253302	26.588114	0.528115	11.819401
1699.112894	210.080497	4.276128	0.253297	26.624943	0.528106	11.835773
1699.132896	210.080497	4.279651	0.253294	26.646883	0.528100	11.845526
1699.152898	210.080497	4.279125	0.253295	26.643609	0.528101	11.844071
1699.172900	210.080497	4.278154	0.253296	26.637561	0.528102	11.841382
1699.192902	210.080497	4.274591	0.253298	26.615375	0.528108	11.831520
1699.212904	210.080497	4.270650	0.253302	26.590841	0.528115	11.820613
1699.232906	210.080497	4.272703	0.253300	26.603620	0.528111	11.826294
1699.252908	210.080416	4.279695	0.253294	26.647157	0.528100	11.845648
1699.272910	210.080497	4.273682	0.253299	26.609717	0.528110	11.829004
1699.292912	210.080497	4.270807	0.253302	26.591818	0.528114	11.821048
1699.312914	210.080497	4.274214	0.253299	26.613027	0.528109	11.830476
1699.332916	210.080497	4.276944	0.253297	26.630025	0.528104	11.838032
1699.352918	210.080497	4.276869	0.253297	26.629562	0.528104	11.837826
1699.372920	210.080497	4.279688	0.253294	26.647113	0.528100	11.845628
1699.392922	210.080497	4.281683	0.253293	26.659536	0.528097	11.851151
1699.412924	210.080497	4.276970	0.253297	26.630186	0.528104	11.838104
1699.432926	210.080497	4.278170	0.253296	26.637663	0.528102	11.841427
1699.452928	210.080497	4.276260	0.253297	26.625768	0.528105	11.836140
1699.472930	210.080497	4.274459	0.253299	26.614557	0.528108	11.831156
1699.492932	210.080497	4.278064	0.253296	26.637000	0.528103	11.841133
1699.512934	210.080497	4.275884	0.253297	26.623424	0.528106	11.835098
1699.532936	210.080497	4.270694	0.253302	26.591109	0.528114	11.820733
1699.552938	210.080497	4.280185	0.253294	26.650209	0.528099	11.847005
1699.572940	210.080497	4.282369	0.253292	26.663807	0.528096	11.853050
1699.592942	210.080497	4.274332	0.253299	26.613766	0.528109	11.830804
1699.612944	210.080497	4.275560	0.253298	26.621409	0.528107	11.834202
1699.632946	210.080497	4.272718	0.253300	26.603716	0.528111	11.826337
1699.652948	210.080416	4.281918	0.253292	26.660998	0.528096	11.851801
1699.672950	210.080497	4.275038	0.253298	26.618160	0.528107	11.832758
1699.692952	210.080497	4.278444	0.253295	26.639368	0.528102	11.842186
1699.712954	210.080497	4.278811	0.253295	26.641651	0.528101	11.843200
1699.732956	210.080497	4.271590	0.253301	26.596688	0.528113	11.823213
1699.752958	210.080497	4.281805	0.253293	26.660292	0.528097	11.851487
1699.772960	210.080497	4.277945	0.253296	26.636258	0.528103	11.840803
1699.792962	210.080497	4.271293	0.253301	26.594840	0.528114	11.822391
1699.812964	210.080497	4.273735	0.253299	26.610048	0.528110	11.829152
1699.832966	210.080497	4.273267	0.253300	26.607130	0.528110	11.827854
1699.852968	210.080497	4.270885	0.253301	26.592300	0.528114	11.821262
1699.872970	210.080497	4.270383	0.253302	26.589176	0.528115	11.819873
1699.892972	210.080497	4.265861	0.253306	26.561019	0.528122	11.807357
1699.912974	210.080497	4.279269	0.253295	26.644501	0.528101	11.844467
1699.932976	210.080497	4.276306	0.253297	26.626052	0.528105	11.836266
1699.952978	210.080497	4.276130	0.253297	26.624957	0.528106	11.835779
1699.972980	210.080497	4.278576	0.253295	26.640189	0.528102	11.842551
1699.992982	210.080497	4.269712	0.253302	26.584998	0.528116	11.818016
1700.012984	210.080497	4.272701	0.253300	26.603609	0.528111	11.826289
1700.032986	210.080497	4.276683	0.253297	26.628404	0.528105	11.837312
1700.052988	210.080497	4.281999	0.253292	26.661499	0.528096	11.852024
1700.072990	210.080497	4.275710	0.253298	26.622343	0.528106	11.834617
1700.092992	210.080497	4.273630	0.253299	26.609391	0.528110	11.828860
1700.112994	210.080497	4.274113	0.253299	26.612400	0.528109	11.830197
1700.132996	210.080497	4.270593	0.253302	26.590482	0.528115	11.820454
1700.152998	210.080497	4.274245	0.253299	26.613224	0.528109	11.830563
1700.173000	210.080497	4.276829	0.253297	26.629313	0.528105	11.837716
1700.193002	210.080497	4.273096	0.253300	26.606070	0.528111	11.827383
1700.213004	210.080416	4.264734	0.253306	26.554006	0.528124	11.804239
1700.233006	210.080497	4.271149	0.253301	26.593945	0.528114	11.821993
1700.253008	210.080497	4.265109	0.253306	26.556338	0.528123	11.805276
1700.273010	210.080497	4.263799	0.253307	26.548180	0.528126	11.801649
1700.293012	210.080497	4.266833	0.253305	26.567070	0.528121	11.810046
1700.313014	210.080497	4.275219	0.253298	26.619285	0.528107	11.833258
1700.333016	210.080497	4.271320	0.253301	26.595013	0.528113	11.822468
1700.353018	210.080497	4.274688	0.253298	26.615983	0.528108	11.831790
1700.373020	210.080497	4.267875	0.253304	26.573561	0.528119	11.812932
1700.393022	210.080416	4.276409	0.253297	26.626698	0.528105	11.836553
1700.413024	210.080497	4.271671	0.253301	26.597197	0.528113	11.823439
1700.433026	210.080497	4.269451	0.253303	26.583375	0.528116	11.817295
1700.453028	210.080416	4.269976	0.253302	26.586641	0.528115	11.818746
1700.473030	210.080497	4.274426	0.253299	26.614349	0.528108	11.831064
1700.493032	210.080497	4.277327	0.253296	26.632409	0.528104	11.839092
1700.513034	210.080497	4.269837	0.253302	26.585776	0.528116	11.818362
1700.533036	210.080497	4.276344	0.253297	26.626290	0.528105	11.836372
1700.553038	210.080497	4.278262	0.253295	26.638232	0.528102	11.841680
1700.573040	210.080497	4.274092	0.253299	26.612268	0.528109	11.830139
1700.593042	210.080497	4.281014	0.253293	26.655370	0.528098	11.849299
1700.613044	210.080416	4.284077	0.253291	26.674440	0.528093	11.857776
1700.633046	210.080497	4.280780	0.253293	26.653911	0.528098	11.848650
1700.653048	210.080497	4.277850	0.253296	26.635670	0.528103	11.840541
1700.673050	210.080497	4.274750	0.253298	26.616364	0.528108	11.831959
[truncated: 1,002 more rows]
