# Supplementary material for: Stress relaxation in the presence of sudden strain bursts: Methodology and stress relaxation data of microcast aluminium microwires
Source: Data Brief. 2018 Nov 14;21:2134–41. doi: 10.1016/j.dib.2018.11.047 (PMC6265499; doi:10.1016/j.dib.2018.11.047)
Supplement: Supplementary file 2 — Supplementary material [file mmc2.zip › Data in brief/As-cast/Al4N/Al_20_r_14/Stress relaxation txt files/Al_20_r_14_Relaxcycle0018.txt]

Time[s]	Motordispl[�m]	Force[mN]	EngStrain	EngStress[MPa]	Shearstrain	Shearstress [MPa]
1854.479429	250.189708	4.902018	0.301814	30.521995	0.622962	13.568157
1854.499431	250.195919	4.892452	0.301829	30.462435	0.622992	13.541680
1854.519433	250.200113	4.892949	0.301834	30.465531	0.623001	13.543057
1854.539435	250.200113	4.891844	0.301835	30.458651	0.623003	13.539998
1854.559437	250.200194	4.892975	0.301834	30.465690	0.623001	13.543127
1854.579439	250.200194	4.887806	0.301838	30.433506	0.623009	13.528820
1854.599442	250.200194	4.889790	0.301836	30.445861	0.623006	13.534313
1854.619443	250.200194	4.874807	0.301849	30.352570	0.623030	13.492841
1854.639445	250.200194	4.876642	0.301847	30.363997	0.623027	13.497921
1854.659447	250.200113	4.872896	0.301850	30.340670	0.623033	13.487551
1854.679449	250.200194	4.874440	0.301849	30.350284	0.623031	13.491825
1854.699451	250.200194	4.867543	0.301855	30.307339	0.623042	13.472734
1854.719453	250.200113	4.871939	0.301851	30.334715	0.623035	13.484904
1854.739455	250.200194	4.874387	0.301849	30.349953	0.623031	13.491678
1854.759457	250.200113	4.867360	0.301855	30.306200	0.623042	13.472228
1854.779459	250.200194	4.868445	0.301854	30.312959	0.623040	13.475233
1854.799461	250.200194	4.865368	0.301856	30.293801	0.623045	13.466716
1854.819463	250.200194	4.861193	0.301860	30.267802	0.623052	13.455159
1854.839465	250.200194	4.856467	0.301864	30.238378	0.623059	13.442079
1854.859468	250.200194	4.857240	0.301863	30.243190	0.623058	13.444218
1854.879469	250.200113	4.857661	0.301863	30.245810	0.623057	13.445383
1854.899471	250.200194	4.845019	0.301873	30.167098	0.623078	13.410392
1854.919473	250.200113	4.852099	0.301867	30.211179	0.623066	13.429988
1854.939475	250.200194	4.845596	0.301873	30.170692	0.623077	13.411990
1854.959477	250.200194	4.839655	0.301878	30.133698	0.623086	13.395545
1854.979479	250.200194	4.844388	0.301874	30.163166	0.623079	13.408644
1854.999481	250.200113	4.829370	0.301886	30.069659	0.623102	13.367077
1855.019483	250.200194	4.833175	0.301883	30.093354	0.623096	13.377610
1855.039485	250.200194	4.834322	0.301882	30.100493	0.623095	13.380784
1855.059487	250.200194	4.833305	0.301883	30.094161	0.623096	13.377969
1855.079489	250.200194	4.835219	0.301881	30.106078	0.623093	13.383266
1855.099491	250.200194	4.831502	0.301884	30.082937	0.623099	13.372979
1855.119493	250.200194	4.827839	0.301887	30.060127	0.623105	13.362839
1855.139495	250.200113	4.829219	0.301886	30.068723	0.623102	13.366661
1855.159497	250.200194	4.823843	0.301890	30.035244	0.623111	13.351778
1855.179499	250.200113	4.818112	0.301895	29.999564	0.623120	13.335917
1855.199502	250.200194	4.811740	0.301900	29.959888	0.623130	13.318279
1855.219503	250.200113	4.811742	0.301900	29.959901	0.623130	13.318286
1855.239505	250.200194	4.811090	0.301901	29.955839	0.623131	13.316480
1855.259507	250.200113	4.805951	0.301905	29.923847	0.623139	13.302258
1855.279509	250.200194	4.806778	0.301904	29.928996	0.623138	13.304547
1855.299511	250.200113	4.810034	0.301902	29.949268	0.623133	13.313559
1855.319513	250.200194	4.812351	0.301900	29.963696	0.623129	13.319972
1855.339515	250.200113	4.801898	0.301908	29.898611	0.623146	13.291040
1855.359517	250.200194	4.807605	0.301904	29.934143	0.623137	13.306835
1855.379519	250.200194	4.803518	0.301907	29.908694	0.623144	13.295522
1855.399521	250.200194	4.804562	0.301906	29.915198	0.623142	13.298413
1855.419523	250.200113	4.809721	0.301902	29.947319	0.623133	13.312692
1855.439525	250.200113	4.806871	0.301904	29.929574	0.623138	13.304804
1855.459527	250.200194	4.803469	0.301907	29.908390	0.623144	13.295387
1855.479529	250.200113	4.803928	0.301907	29.911248	0.623143	13.296657
1855.499531	250.200194	4.807025	0.301904	29.930532	0.623138	13.305230
1855.519533	250.200113	4.806762	0.301904	29.928892	0.623138	13.304501
1855.539536	250.200194	4.811220	0.301901	29.956652	0.623131	13.316841
1855.559537	250.200194	4.812978	0.301899	29.967594	0.623128	13.321705
1855.579539	250.200194	4.803655	0.301907	29.909545	0.623143	13.295900
1855.599541	250.200113	4.803864	0.301907	29.910848	0.623143	13.296480
1855.619543	250.200194	4.804335	0.301906	29.913783	0.623142	13.297784
1855.639545	250.200194	4.803749	0.301907	29.910136	0.623143	13.296163
1855.659547	250.200194	4.799388	0.301910	29.882979	0.623150	13.284091
1855.679549	250.200194	4.802724	0.301908	29.903750	0.623145	13.293324
1855.699551	250.200113	4.802374	0.301908	29.901570	0.623145	13.292355
1855.719553	250.200194	4.802817	0.301908	29.904333	0.623145	13.293583
1855.739555	250.200194	4.800308	0.301910	29.888709	0.623149	13.286638
1855.759557	250.200194	4.801541	0.301909	29.896385	0.623147	13.290050
1855.779559	250.200194	4.805739	0.301905	29.922522	0.623140	13.301669
1855.799562	250.200194	4.801997	0.301908	29.899224	0.623146	13.291312
1855.819563	250.200194	4.798407	0.301911	29.876874	0.623152	13.281377
1855.839565	250.200194	4.805269	0.301906	29.919598	0.623141	13.300369
1855.859567	250.200194	4.794623	0.301914	29.853311	0.623158	13.270902
1855.879570	250.200194	4.801479	0.301909	29.895999	0.623147	13.289879
1855.899571	250.200194	4.795968	0.301913	29.861683	0.623156	13.274624
1855.919573	250.200194	4.795555	0.301914	29.859115	0.623156	13.273482
1855.939575	250.200194	4.796997	0.301912	29.868094	0.623154	13.277474
1855.959577	250.200194	4.798971	0.301911	29.880384	0.623151	13.282937
1855.979579	250.200194	4.800119	0.301910	29.887532	0.623149	13.286115
1855.999581	250.200194	4.801625	0.301909	29.896911	0.623147	13.290284
1856.019583	250.200194	4.796620	0.301913	29.865748	0.623155	13.276431
1856.039585	250.200194	4.801664	0.301909	29.897152	0.623146	13.290391
1856.059587	250.200194	4.797745	0.301912	29.872751	0.623153	13.279544
1856.079589	250.200194	4.794523	0.301914	29.852687	0.623158	13.270625
1856.099591	250.200194	4.788652	0.301919	29.816134	0.623167	13.254376
1856.119593	250.200194	4.791814	0.301917	29.835823	0.623162	13.263128
1856.139596	250.200194	4.790229	0.301918	29.825954	0.623165	13.258741
1856.159597	250.200194	4.792200	0.301916	29.838227	0.623162	13.264197
1856.179599	250.200194	4.798726	0.301911	29.878859	0.623151	13.282259
1856.199601	250.200194	4.794607	0.301914	29.853213	0.623158	13.270858
1856.219603	250.200194	4.786397	0.301921	29.802095	0.623171	13.248135
1856.239605	250.200194	4.791338	0.301917	29.832858	0.623163	13.261810
1856.259607	250.200194	4.793795	0.301915	29.848156	0.623159	13.268611
1856.279609	250.200194	4.786527	0.301921	29.802903	0.623171	13.248494
1856.299611	250.200113	4.787994	0.301920	29.812038	0.623168	13.252555
1856.319613	250.200194	4.788726	0.301919	29.816591	0.623167	13.254579
1856.339615	250.200194	4.794883	0.301914	29.854932	0.623157	13.271623
1856.359617	250.200194	4.792505	0.301916	29.840127	0.623161	13.265041
1856.379619	250.200194	4.790912	0.301917	29.830205	0.623164	13.260631
1856.399621	250.200194	4.782242	0.301925	29.776224	0.623177	13.236634
1856.419623	250.200194	4.782575	0.301924	29.778294	0.623177	13.237554
1856.439625	250.200194	4.781414	0.301925	29.771064	0.623179	13.234340
1856.459627	250.200194	4.782519	0.301924	29.777949	0.623177	13.237401
1856.479630	250.200194	4.786839	0.301921	29.804847	0.623170	13.249358
1856.499631	250.200194	4.782515	0.301924	29.777919	0.623177	13.237388
1856.519633	250.200194	4.781264	0.301925	29.770133	0.623179	13.233927
1856.539635	250.200194	4.772268	0.301933	29.714118	0.623193	13.209026
1856.559637	250.200194	4.780275	0.301926	29.763976	0.623181	13.231190
1856.579639	250.200194	4.778773	0.301927	29.754622	0.623183	13.227031
1856.599641	250.200194	4.780324	0.301926	29.764277	0.623180	13.231323
1856.619643	250.200113	4.776276	0.301929	29.739077	0.623187	13.220121
1856.639645	250.200194	4.772739	0.301932	29.717050	0.623192	13.210329
1856.659647	250.200113	4.773668	0.301931	29.722835	0.623191	13.212901
1856.679649	250.200194	4.772736	0.301932	29.717031	0.623193	13.210321
1856.699651	250.200113	4.779433	0.301927	29.758731	0.623182	13.228858
1856.719653	250.200194	4.777404	0.301929	29.746097	0.623185	13.223241
1856.739655	250.200113	4.773104	0.301932	29.719328	0.623192	13.211342
1856.759657	250.200194	4.773372	0.301932	29.720992	0.623191	13.212082
1856.779659	250.200194	4.767331	0.301937	29.683383	0.623201	13.195363
1856.799661	250.200113	4.769565	0.301935	29.697287	0.623197	13.201544
1856.819664	250.200194	4.765410	0.301938	29.671416	0.623204	13.190043
1856.839665	250.200194	4.764454	0.301939	29.665467	0.623206	13.187399
1856.859667	250.200194	4.776120	0.301930	29.738105	0.623187	13.219689
1856.879669	250.200113	4.764235	0.301939	29.664101	0.623206	13.186791
1856.899671	250.200194	4.772714	0.301932	29.716900	0.623193	13.210262
1856.919673	250.200194	4.772145	0.301933	29.713354	0.623193	13.208686
1856.939675	250.200194	4.777305	0.301929	29.745483	0.623185	13.222969
1856.959677	250.200194	4.768091	0.301936	29.688111	0.623200	13.197464
1856.979679	250.200194	4.768543	0.301936	29.690925	0.623199	13.198715
1856.999681	250.200194	4.770956	0.301934	29.705952	0.623195	13.205396
1857.019683	250.200194	4.778642	0.301927	29.753809	0.623183	13.226670
1857.039685	250.200194	4.774472	0.301931	29.727845	0.623190	13.215128
1857.059687	250.200194	4.771965	0.301933	29.712235	0.623194	13.208188
1857.079690	250.200194	4.766506	0.301937	29.678241	0.623202	13.193077
1857.099691	250.200194	4.768151	0.301936	29.688486	0.623200	13.197631
1857.119693	250.200194	4.769864	0.301935	29.699152	0.623197	13.202373
1857.139695	250.200194	4.760054	0.301943	29.638069	0.623213	13.175219
1857.159698	250.200194	4.768155	0.301936	29.688513	0.623200	13.197643
1857.179699	250.200194	4.767438	0.301937	29.684045	0.623201	13.195657
1857.199701	250.200194	4.765286	0.301938	29.670647	0.623204	13.189701
1857.219703	250.200194	4.775640	0.301930	29.735116	0.623188	13.218360
1857.239705	250.200194	4.776423	0.301929	29.739992	0.623187	13.220528
1857.259707	250.200194	4.775949	0.301930	29.737041	0.623187	13.219216
1857.279709	250.200194	4.761545	0.301942	29.647355	0.623210	13.179347
1857.299711	250.200194	4.763796	0.301940	29.661372	0.623207	13.185578
1857.319713	250.200113	4.765474	0.301938	29.671819	0.623204	13.190222
1857.339715	250.200194	4.752892	0.301949	29.593478	0.623224	13.155397
1857.359717	250.200194	4.758956	0.301944	29.631233	0.623214	13.172180
1857.379719	250.200113	4.759305	0.301943	29.633410	0.623214	13.173148
1857.399721	250.200194	4.761898	0.301941	29.649551	0.623210	13.180323
1857.419724	250.200194	4.760228	0.301943	29.639153	0.623212	13.175701
1857.439725	250.200194	4.760020	0.301943	29.637856	0.623213	13.175124
1857.459727	250.200194	4.753567	0.301948	29.597681	0.623223	13.157265
1857.479729	250.200194	4.753609	0.301948	29.597941	0.623223	13.157381
1857.499731	250.200194	4.757730	0.301945	29.623598	0.623216	13.168786
1857.519733	250.200194	4.755549	0.301946	29.610019	0.623220	13.162750
1857.539735	250.200194	4.757996	0.301944	29.625254	0.623216	13.169522
1857.559737	250.200194	4.758655	0.301944	29.629358	0.623215	13.171347
1857.579739	250.200113	4.755969	0.301946	29.612634	0.623219	13.163912
1857.599741	250.200194	4.759322	0.301943	29.633514	0.623214	13.173194
1857.619743	250.200194	4.764351	0.301939	29.664824	0.623206	13.187113
1857.639745	250.200194	4.767217	0.301937	29.682668	0.623201	13.195045
1857.659747	250.200113	4.760415	0.301942	29.640319	0.623212	13.176220
1857.679749	250.200194	4.760428	0.301942	29.640399	0.623212	13.176255
1857.699751	250.200194	4.762680	0.301941	29.654418	0.623208	13.182487
1857.719753	250.200194	4.756600	0.301946	29.616562	0.623218	13.165659
1857.739755	250.200113	4.751855	0.301949	29.587017	0.623226	13.152525
1857.759758	250.200194	4.755642	0.301946	29.610600	0.623220	13.163008
1857.779759	250.200113	4.753136	0.301948	29.594998	0.623223	13.156072
1857.799761	250.200194	4.751619	0.301950	29.585550	0.623226	13.151872
1857.819763	250.200194	4.752620	0.301949	29.591781	0.623224	13.154642
1857.839765	250.200194	4.750922	0.301950	29.581208	0.623227	13.149942
1857.859767	250.200194	4.754254	0.301947	29.601957	0.623222	13.159166
1857.879769	250.200194	4.755045	0.301947	29.606885	0.623221	13.161356
1857.899771	250.200194	4.753060	0.301948	29.594524	0.623224	13.155862
1857.919773	250.200194	4.746951	0.301953	29.556484	0.623234	13.138952
1857.939775	250.200194	4.753189	0.301948	29.595329	0.623224	13.156220
1857.959777	250.200194	4.752875	0.301949	29.593372	0.623224	13.155349
1857.979779	250.200194	4.756500	0.301946	29.615941	0.623218	13.165382
1857.999781	250.200113	4.751114	0.301950	29.582407	0.623227	13.150475
1858.019783	250.200194	4.751303	0.301950	29.583584	0.623227	13.150999
1858.039785	250.200194	4.750631	0.301950	29.579399	0.623228	13.149138
1858.059787	250.200194	4.748720	0.301952	29.567498	0.623231	13.143848
1858.079789	250.200194	4.753151	0.301948	29.595091	0.623224	13.156114
1858.099792	250.200194	4.753297	0.301948	29.596000	0.623223	13.156518
1858.119793	250.200194	4.751304	0.301950	29.583590	0.623227	13.151001
1858.139795	250.200194	4.755704	0.301946	29.610986	0.623220	13.163180
1858.159797	250.200194	4.754027	0.301948	29.600541	0.623222	13.158537
1858.179799	250.200194	4.749402	0.301951	29.571744	0.623230	13.145735
1858.199801	250.200194	4.749156	0.301952	29.570214	0.623230	13.145055
1858.219803	250.200194	4.750872	0.301950	29.580899	0.623227	13.149805
1858.239805	250.200113	4.753028	0.301948	29.594324	0.623224	13.155773
1858.259807	250.200194	4.750217	0.301951	29.576820	0.623228	13.147992
1858.279809	250.200194	4.753193	0.301948	29.595351	0.623224	13.156229
1858.299811	250.200194	4.757455	0.301945	29.621890	0.623217	13.168027
1858.319813	250.200194	4.753521	0.301948	29.597396	0.623223	13.157138
1858.339815	250.200113	4.750507	0.301950	29.578627	0.623228	13.148795
1858.359818	250.200194	4.758446	0.301944	29.628058	0.623215	13.170769
1858.379819	250.200194	4.750288	0.301951	29.577266	0.623228	13.148190
1858.399821	250.200194	4.755711	0.301946	29.611029	0.623220	13.163199
1858.419823	250.200194	4.749097	0.301952	29.569847	0.623230	13.144892
1858.439825	250.200194	4.755445	0.301947	29.609373	0.623220	13.162463
1858.459827	250.200194	4.759364	0.301943	29.633771	0.623214	13.173308
1858.479829	250.200194	4.752274	0.301949	29.589629	0.623225	13.153686
1858.499831	250.200194	4.755053	0.301947	29.606931	0.623221	13.161377
1858.519833	250.200194	4.745005	0.301955	29.544370	0.623237	13.133567
1858.539835	250.200194	4.754637	0.301947	29.604344	0.623221	13.160227
1858.559837	250.200113	4.742923	0.301957	29.531405	0.623240	13.127803
1858.579839	250.200113	4.742834	0.301957	29.530852	0.623240	13.127557
1858.599841	250.200194	4.741282	0.301958	29.521188	0.623243	13.123261
1858.619843	250.200194	4.739184	0.301960	29.508124	0.623246	13.117454
1858.639845	250.200194	4.740046	0.301959	29.513490	0.623244	13.119839
1858.659847	250.200194	4.742394	0.301957	29.528114	0.623241	13.126340
1858.679849	250.200194	4.732683	0.301965	29.467645	0.623256	13.099459
1858.699852	250.200194	4.735852	0.301963	29.487378	0.623251	13.108231
1858.719853	250.200113	4.733440	0.301964	29.472362	0.623255	13.101556
1858.739855	250.200194	4.739717	0.301959	29.511445	0.623245	13.118930
1858.759857	250.200194	4.745269	0.301955	29.546013	0.623236	13.134297
1858.779859	250.200194	4.744339	0.301956	29.540220	0.623238	13.131722
1858.799861	250.200194	4.741434	0.301958	29.522133	0.623242	13.123681
1858.819863	250.200194	4.743580	0.301956	29.535498	0.623239	13.129622
1858.839865	250.200194	4.740728	0.301959	29.517739	0.623243	13.121728
1858.859867	250.200194	4.738291	0.301961	29.502564	0.623247	13.114982
1858.879869	250.200194	4.746271	0.301954	29.552249	0.623235	13.137069
1858.899871	250.200194	4.741813	0.301958	29.524495	0.623242	13.124731
1858.919873	250.200194	4.738299	0.301961	29.502613	0.623247	13.115004
1858.939875	250.200113	4.736119	0.301962	29.489043	0.623251	13.108971
1858.959877	250.200194	4.737896	0.301961	29.500105	0.623248	13.113889
1858.979879	250.200113	4.740086	0.301959	29.513739	0.623244	13.119950
1858.999881	250.200194	4.735440	0.301963	29.484813	0.623252	13.107091
1859.019883	250.200194	4.739576	0.301960	29.510563	0.623245	13.118538
1859.039886	250.200194	4.734667	0.301964	29.480003	0.623253	13.104953
1859.059887	250.200194	4.736679	0.301962	29.492530	0.623250	13.110522
1859.079889	250.200194	4.733140	0.301965	29.470495	0.623255	13.100726
1859.099891	250.200194	4.735908	0.301963	29.487728	0.623251	13.108387
1859.119893	250.200194	4.734643	0.301964	29.479850	0.623253	13.104885
1859.139895	250.200194	4.735178	0.301963	29.483184	0.623252	13.106367
1859.159897	250.200113	4.735515	0.301963	29.485278	0.623252	13.107298
1859.179899	250.200194	4.738315	0.301961	29.502717	0.623247	13.115050
1859.199901	250.200113	4.732694	0.301965	29.467716	0.623256	13.099491
1859.219903	250.200194	4.739989	0.301959	29.513137	0.623245	13.119682
1859.239905	250.200194	4.740423	0.301959	29.515841	0.623244	13.120884
1859.259907	250.200194	4.739666	0.301959	29.511127	0.623245	13.118789
1859.279909	250.200194	4.736268	0.301962	29.489971	0.623251	13.109384
1859.299911	250.200113	4.738707	0.301960	29.505156	0.623246	13.116134
1859.319913	250.200194	4.736871	0.301962	29.493721	0.623250	13.111051
1859.339915	250.200194	4.738138	0.301961	29.501614	0.623248	13.114560
1859.359917	250.200194	4.735673	0.301963	29.486261	0.623251	13.107735
1859.379920	250.200194	4.740044	0.301959	29.513479	0.623244	13.119834
1859.399921	250.200194	4.739542	0.301960	29.510355	0.623245	13.118446
1859.419923	250.200113	4.734011	0.301964	29.475918	0.623254	13.103137
1859.439925	250.200194	4.739632	0.301959	29.510916	0.623245	13.118695
1859.459927	250.200194	4.733760	0.301964	29.474355	0.623254	13.102442
1859.479929	250.200194	4.733769	0.301964	29.474410	0.623254	13.102467
1859.499931	250.200113	4.728147	0.301969	29.439404	0.623263	13.086905
1859.519933	250.200194	4.737542	0.301961	29.497902	0.623248	13.112909
1859.539935	250.200113	4.732879	0.301965	29.468866	0.623256	13.100002
1859.559937	250.200194	4.735655	0.301963	29.486152	0.623251	13.107686
1859.579939	250.200194	4.735568	0.301963	29.485612	0.623252	13.107446
1859.599941	250.200194	4.732491	0.301965	29.466454	0.623257	13.098930
1859.619943	250.200194	4.729978	0.301967	29.450806	0.623261	13.091974
1859.639946	250.200194	4.739112	0.301960	29.507678	0.623246	13.117255
1859.659947	250.200194	4.741914	0.301958	29.525125	0.623242	13.125011
1859.679949	250.200194	4.732843	0.301965	29.468642	0.623256	13.099902
1859.699951	250.200194	4.737008	0.301962	29.494578	0.623249	13.111432
1859.719953	250.200194	4.730142	0.301967	29.451824	0.623260	13.092426
1859.739955	250.200194	4.717901	0.301977	29.375605	0.623280	13.058544
1859.759957	250.200194	4.727599	0.301969	29.435990	0.623264	13.085387
1859.779959	250.200194	4.726187	0.301970	29.427199	0.623267	13.081480
1859.799961	250.200113	4.724145	0.301972	29.414488	0.623270	13.075829
1859.819963	250.200194	4.726970	0.301970	29.432078	0.623265	13.083648
1859.839965	250.200194	4.718981	0.301976	29.382335	0.623278	13.061536
1859.859967	250.200194	4.719737	0.301976	29.387041	0.623277	13.063628
1859.879969	250.200194	4.727171	0.301970	29.433329	0.623265	13.084204
1859.899971	250.200194	4.726772	0.301970	29.430846	0.623266	13.083101
1859.919973	250.200194	4.719042	0.301976	29.382712	0.623278	13.061704
1859.939975	250.200194	4.732922	0.301965	29.469137	0.623256	13.100123
1859.959977	250.200194	4.731452	0.301966	29.459980	0.623258	13.096052
1859.979980	250.200194	4.727336	0.301970	29.434355	0.623265	13.084661
1859.999981	250.200194	4.725578	0.301971	29.423407	0.623268	13.079794
1860.019983	250.200194	4.726788	0.301970	29.430941	0.623266	13.083143
1860.039985	250.200194	4.728699	0.301968	29.442842	0.623263	13.088433
1860.059987	250.200194	4.728487	0.301969	29.441522	0.623263	13.087847
1860.079989	250.200194	4.727347	0.301970	29.434421	0.623265	13.084690
1860.099991	250.200194	4.725057	0.301971	29.420163	0.623268	13.078352
1860.119993	250.200194	4.729375	0.301968	29.447050	0.623261	13.090304
1860.139995	250.200194	4.727675	0.301969	29.436466	0.623264	13.085599
1860.159997	250.200194	4.724546	0.301972	29.416985	0.623269	13.076939
1860.179999	250.200194	4.727494	0.301969	29.435338	0.623264	13.085098
1860.200001	250.200194	4.720315	0.301975	29.390641	0.623276	13.065228
1860.220003	250.200194	4.724832	0.301972	29.418762	0.623269	13.077729
1860.240005	250.200194	4.722291	0.301974	29.402944	0.623273	13.070697
1860.260007	250.200194	4.731505	0.301966	29.460314	0.623258	13.096200
1860.280009	250.200194	4.724419	0.301972	29.416191	0.623269	13.076586
1860.300011	250.200194	4.724982	0.301971	29.419695	0.623268	13.078144
1860.320014	250.200113	4.725180	0.301971	29.420927	0.623268	13.078692
1860.340015	250.200194	4.725008	0.301971	29.419859	0.623268	13.078217
1860.360017	250.200194	4.723337	0.301973	29.409456	0.623271	13.073592
1860.380019	250.200194	4.722439	0.301974	29.403863	0.623272	13.071106
1860.400021	250.200194	4.729000	0.301968	29.444715	0.623262	13.089266
1860.420023	250.200194	4.719486	0.301976	29.385475	0.623277	13.062932
1860.440025	250.200113	4.723978	0.301972	29.413448	0.623270	13.075367
1860.460027	250.200194	4.722885	0.301973	29.406639	0.623272	13.072340
1860.480029	250.200194	4.725718	0.301971	29.424278	0.623267	13.080181
1860.500031	250.200194	4.728959	0.301968	29.444463	0.623262	13.089154
1860.520033	250.200194	4.724258	0.301972	29.415192	0.623270	13.076142
1860.540035	250.200194	4.720117	0.301975	29.389403	0.623276	13.064678
1860.560037	250.200194	4.725374	0.301971	29.422140	0.623268	13.079231
1860.580040	250.200194	4.723466	0.301973	29.410261	0.623271	13.073950
1860.600041	250.200194	4.721616	0.301974	29.398741	0.623274	13.068829
1860.620043	250.200194	4.719618	0.301976	29.386301	0.623277	13.063299
1860.640045	250.200113	4.725171	0.301971	29.420875	0.623268	13.078668
1860.660048	250.200194	4.724117	0.301972	29.414310	0.623270	13.075750
1860.680049	250.200194	4.731610	0.301966	29.460968	0.623258	13.096491
1860.700051	250.200194	4.729530	0.301968	29.448016	0.623261	13.090734
1860.720053	250.200113	4.723297	0.301973	29.409207	0.623271	13.073482
1860.740055	250.200194	4.728211	0.301969	29.439801	0.623263	13.087081
1860.760057	250.200194	4.723793	0.301972	29.412293	0.623270	13.074853
1860.780059	250.200194	4.720258	0.301975	29.390282	0.623276	13.065069
1860.800061	250.200194	4.725710	0.301971	29.424232	0.623267	13.080160
1860.820063	250.200194	4.720774	0.301975	29.393496	0.623275	13.066497
1860.840065	250.200194	4.711620	0.301982	29.336501	0.623290	13.041161
1860.860067	250.200194	4.722929	0.301973	29.406916	0.623272	13.072463
1860.880069	250.200194	4.721031	0.301975	29.395097	0.623275	13.067209
1860.900071	250.200113	4.726189	0.301970	29.427216	0.623266	13.081487
1860.920074	250.200194	4.724773	0.301972	29.418398	0.623269	13.077567
1860.940075	250.200113	4.722287	0.301974	29.402919	0.623273	13.070686
1860.960077	250.200194	4.730043	0.301967	29.451211	0.623260	13.092154
1860.980079	250.200194	4.728954	0.301968	29.444430	0.623262	13.089139
1861.000081	250.200194	4.725733	0.301971	29.424377	0.623267	13.080225
1861.020083	250.200194	4.726684	0.301970	29.430293	0.623266	13.082855
1861.040085	250.200194	4.729227	0.301968	29.446127	0.623262	13.089894
1861.060087	250.200194	4.728750	0.301968	29.443157	0.623262	13.088573
1861.080089	250.200194	4.721578	0.301974	29.398500	0.623274	13.068722
1861.100091	250.200194	4.716193	0.301979	29.364975	0.623282	13.053819
1861.120093	250.200194	4.713502	0.301981	29.348221	0.623287	13.046371
1861.140095	250.200113	4.718519	0.301977	29.379457	0.623279	13.060257
1861.160097	250.200194	4.714100	0.301980	29.351941	0.623286	13.048025
1861.180099	250.200194	4.713489	0.301981	29.348139	0.623287	13.046334
1861.200101	250.200113	4.717873	0.301977	29.375433	0.623280	13.058468
1861.220103	250.200194	4.715252	0.301979	29.359117	0.623284	13.051214
1861.240105	250.200194	4.716845	0.301978	29.369032	0.623281	13.055622
1861.260108	250.200194	4.718676	0.301977	29.380432	0.623278	13.060690
1861.280109	250.200194	4.710077	0.301984	29.326892	0.623292	13.036889
1861.300111	250.200194	4.712572	0.301982	29.342431	0.623288	13.043797
1861.320113	250.200194	4.713206	0.301981	29.346376	0.623287	13.045551
1861.340115	250.200194	4.712672	0.301982	29.343052	0.623288	13.044073
1861.360117	250.200113	4.714304	0.301980	29.353211	0.623285	13.048589
1861.380119	250.200194	4.709620	0.301984	29.324047	0.623293	13.035625
1861.400121	250.200194	4.717956	0.301977	29.375950	0.623280	13.058698
1861.420123	250.200194	4.717835	0.301977	29.375195	0.623280	13.058362
1861.440125	250.200194	4.714307	0.301980	29.353233	0.623285	13.048599
1861.460127	250.200194	4.711534	0.301982	29.335967	0.623290	13.040924
1861.480129	250.200194	4.707253	0.301986	29.309308	0.623297	13.029073
1861.500131	250.200113	4.713458	0.301981	29.347944	0.623287	13.046248
1861.520133	250.200194	4.715680	0.301979	29.361778	0.623283	13.052397
1861.540135	250.200113	4.715571	0.301979	29.361099	0.623283	13.052096
1861.560137	250.200194	4.715598	0.301979	29.361268	0.623283	13.052171
1861.580139	250.200194	4.707864	0.301985	29.313113	0.623296	13.030764
1861.600142	250.200194	4.708176	0.301985	29.315057	0.623295	13.031628
1861.620143	250.200113	4.712814	0.301981	29.343936	0.623288	13.044466
1861.640145	250.200194	4.708041	0.301985	29.314216	0.623295	13.031255
1861.660147	250.200113	4.712191	0.301982	29.340054	0.623289	13.042741
1861.680149	250.200194	4.699425	0.301992	29.260567	0.623309	13.007405
1861.700151	250.200194	4.703634	0.301989	29.286774	0.623302	13.019056
1861.720153	250.200194	4.698289	0.301993	29.253498	0.623311	13.004263
1861.740155	250.200194	4.699928	0.301992	29.263699	0.623308	13.008798
1861.760157	250.200194	4.705002	0.301988	29.295294	0.623300	13.022843
1861.780159	250.200194	4.703959	0.301989	29.288797	0.623302	13.019955
1861.800161	250.200194	4.707711	0.301986	29.312160	0.623296	13.030341
1861.820163	250.200194	4.700426	0.301992	29.266803	0.623308	13.010178
1861.840165	250.200194	4.705866	0.301987	29.300671	0.623299	13.025233
1861.860168	250.200194	4.706305	0.301987	29.303408	0.623298	13.026450
1861.880169	250.200194	4.703395	0.301989	29.285290	0.623303	13.018396
1861.900171	250.200194	4.707273	0.301986	29.309434	0.623297	13.029129
1861.920173	250.200194	4.710393	0.301983	29.328863	0.623292	13.037765
1861.940176	250.200194	4.705578	0.301987	29.298877	0.623299	13.024436
1861.960177	250.200194	4.705895	0.301987	29.300857	0.623299	13.025316
1861.980179	250.200194	4.699336	0.301992	29.260016	0.623309	13.007161
1862.000181	250.200194	4.707870	0.301985	29.313151	0.623296	13.030781
1862.020183	250.200194	4.708581	0.301985	29.317576	0.623295	13.032748
1862.040185	250.200194	4.705416	0.301987	29.297873	0.623300	13.023989
1862.060187	250.200194	4.708649	0.301985	29.318000	0.623294	13.032936
1862.080189	250.200194	4.706634	0.301986	29.305453	0.623298	13.027359
1862.100191	250.200194	4.711393	0.301983	29.335085	0.623290	13.040532
1862.120193	250.200113	4.711603	0.301982	29.336397	0.623290	13.041115
1862.140195	250.200194	4.709941	0.301984	29.326046	0.623292	13.036513
1862.160197	250.200194	4.705610	0.301987	29.299077	0.623299	13.024525
1862.180199	250.200194	4.703351	0.301989	29.285017	0.623303	13.018274
1862.200202	250.200194	4.704301	0.301988	29.290927	0.623301	13.020902
1862.220203	250.200113	4.704419	0.301988	29.291664	0.623301	13.021229
1862.240205	250.200194	4.706192	0.301987	29.302702	0.623298	13.026136
1862.260207	250.200194	4.704722	0.301988	29.293550	0.623301	13.022068
1862.280209	250.200194	4.699944	0.301992	29.263803	0.623308	13.008844
1862.300211	250.200113	4.699248	0.301992	29.259466	0.623309	13.006916
1862.320213	250.200194	4.700992	0.301991	29.270326	0.623307	13.011744
1862.340215	250.200194	4.696196	0.301995	29.240461	0.623314	12.998468
1862.360217	250.200194	4.698727	0.301993	29.256222	0.623310	13.005474
1862.380219	250.200194	4.692872	0.301998	29.219765	0.623320	12.989267
1862.400221	250.200194	4.693209	0.301998	29.221865	0.623319	12.990201
1862.420223	250.200194	4.690958	0.301999	29.207848	0.623323	12.983970
1862.440225	250.200194	4.695707	0.301995	29.237417	0.623315	12.997115
1862.460227	250.200194	4.696274	0.301995	29.240952	0.623314	12.998686
1862.480229	250.200113	4.696026	0.301995	29.239407	0.623314	12.997999
1862.500231	250.200194	4.695207	0.301996	29.234307	0.623316	12.995732
1862.520233	250.200194	4.694152	0.301997	29.227734	0.623317	12.992810
1862.540236	250.200194	4.696049	0.301995	29.239550	0.623314	12.998063
1862.560237	250.200194	4.694155	0.301997	29.227753	0.623317	12.992819
1862.580239	250.200194	4.693270	0.301997	29.222245	0.623319	12.990370
1862.600241	250.200194	4.698001	0.301994	29.251702	0.623311	13.003465
1862.620243	250.200194	4.695133	0.301996	29.233845	0.623316	12.995526
1862.640245	250.200194	4.695551	0.301996	29.236451	0.623315	12.996685
1862.660247	250.200194	4.697369	0.301994	29.247766	0.623312	13.001715
1862.680249	250.200194	4.696798	0.301995	29.244209	0.623313	13.000134
1862.700251	250.200194	4.695895	0.301995	29.238589	0.623315	12.997635
1862.720253	250.200194	4.690824	0.301999	29.207016	0.623323	12.983600
1862.740255	250.200194	4.692872	0.301998	29.219768	0.623320	12.989269
1862.760257	250.200194	4.691644	0.301999	29.212124	0.623321	12.985871
1862.780259	250.200194	4.702567	0.301990	29.280130	0.623304	13.016102
1862.800261	250.200194	4.693255	0.301997	29.222155	0.623319	12.990330
1862.820263	250.200194	4.699725	0.301992	29.262437	0.623309	13.008237
1862.840265	250.200194	4.707659	0.301986	29.311835	0.623296	13.030196
1862.860267	250.200194	4.695794	0.301995	29.237962	0.623315	12.997357
1862.880270	250.200194	4.699533	0.301992	29.261240	0.623309	13.007705
1862.900271	250.200194	4.692966	0.301998	29.220353	0.623319	12.989529
1862.920273	250.200194	4.688801	0.302001	29.194422	0.623326	12.978002
1862.940275	250.200113	4.697609	0.301994	29.249263	0.623312	13.002380
1862.960277	250.200194	4.690576	0.302000	29.205469	0.623323	12.982912
1862.980279	250.200194	4.691866	0.301999	29.213507	0.623321	12.986485
1863.000281	250.200194	4.692945	0.301998	29.220225	0.623319	12.989472
1863.020283	250.200194	4.695526	0.301996	29.236292	0.623315	12.996614
1863.040285	250.200194	4.691712	0.301999	29.212546	0.623321	12.986058
1863.060287	250.200194	4.687185	0.302002	29.184359	0.623329	12.973528
1863.080289	250.200194	4.686273	0.302003	29.178678	0.623330	12.971003
1863.100291	250.200194	4.685684	0.302004	29.175010	0.623331	12.969372
1863.120293	250.200113	4.685076	0.302004	29.171224	0.623332	12.967689
1863.140296	250.200194	4.689041	0.302001	29.195912	0.623326	12.978664
1863.160297	250.200194	4.681449	0.302007	29.148641	0.623338	12.957650
1863.180299	250.200194	4.685530	0.302004	29.174054	0.623331	12.968947
1863.200301	250.200194	4.690086	0.302000	29.202419	0.623324	12.981557
1863.220303	250.200194	4.691294	0.301999	29.209942	0.623322	12.984901
1863.240305	250.200113	4.685894	0.302003	29.176321	0.623330	12.969955
1863.260307	250.200194	4.690125	0.302000	29.202666	0.623324	12.981666
1863.280309	250.200194	4.692622	0.301998	29.218210	0.623320	12.988576
1863.300311	250.200194	4.690687	0.302000	29.206164	0.623323	12.983221
1863.320313	250.200194	4.690197	0.302000	29.203112	0.623324	12.981864
1863.340315	250.200194	4.686144	0.302003	29.177873	0.623330	12.970645
1863.360317	250.200194	4.692178	0.301998	29.215445	0.623321	12.987347
1863.380319	250.200194	4.684796	0.302004	29.169485	0.623332	12.966916
1863.400321	250.200194	4.689898	0.302000	29.201253	0.623324	12.981038
1863.420323	250.200194	4.693696	0.301997	29.224898	0.623318	12.991549
1863.440325	250.200194	4.684104	0.302005	29.165173	0.623333	12.964999
1863.460327	250.200194	4.687096	0.302003	29.183803	0.623329	12.973281
1863.480330	250.200194	4.692089	0.301998	29.214889	0.623321	12.987100
1863.500331	250.200194	4.689090	0.302001	29.196218	0.623326	12.978800
1863.520333	250.200194	4.694752	0.301996	29.231474	0.623317	12.994472
1863.540335	250.200194	4.685589	0.302004	29.174418	0.623331	12.969109
1863.560337	250.200194	4.690854	0.301999	29.207205	0.623323	12.983684
1863.580339	250.200194	4.689747	0.302000	29.200311	0.623324	12.980620
1863.600341	250.200194	4.686454	0.302003	29.179803	0.623330	12.971503
1863.620343	250.200194	4.691199	0.301999	29.209351	0.623322	12.984638
1863.640345	250.200194	4.686989	0.302003	29.183138	0.623329	12.972985
1863.660347	250.200113	4.685998	0.302003	29.176970	0.623330	12.970243
1863.680349	250.200194	4.695375	0.301996	29.235353	0.623316	12.996197
1863.700351	250.200194	4.683191	0.302006	29.159487	0.623335	12.962472
1863.720353	250.200194	4.680824	0.302008	29.144751	0.623339	12.955921
1863.740355	250.200194	4.689069	0.302001	29.196090	0.623326	12.978743
1863.760357	250.200194	4.684313	0.302005	29.166477	0.623333	12.965579
1863.780359	250.200194	4.681705	0.302007	29.150240	0.623337	12.958361
1863.800361	250.200194	4.676955	0.302011	29.120659	0.623345	12.945211
1863.820364	250.200194	4.679330	0.302009	29.135451	0.623341	12.951787
1863.840365	250.200194	4.683341	0.302006	29.160424	0.623335	12.962888
1863.860367	250.200194	4.681707	0.302007	29.150251	0.623337	12.958366
1863.880369	250.200194	4.690009	0.302000	29.201940	0.623324	12.981344
1863.900371	250.200194	4.683550	0.302005	29.161724	0.623334	12.963466
1863.920373	250.200194	4.682841	0.302006	29.157308	0.623335	12.961503
1863.940375	250.200194	4.686251	0.302003	29.178541	0.623330	12.970942
1863.960377	250.200194	4.683957	0.302005	29.164262	0.623334	12.964594
1863.980379	250.200194	4.685930	0.302003	29.176546	0.623331	12.970055
1864.000381	250.200194	4.685612	0.302004	29.174564	0.623331	12.969174
1864.020383	250.200194	4.674202	0.302013	29.103519	0.623349	12.937592
1864.040385	250.200194	4.668235	0.302018	29.066369	0.623359	12.921077
1864.060387	250.200194	4.674387	0.302013	29.104674	0.623349	12.938105
1864.080389	250.200194	4.682069	0.302007	29.152504	0.623337	12.959367
1864.100391	250.200194	4.673231	0.302014	29.097477	0.623351	12.934906
1864.120393	250.200194	4.678929	0.302009	29.132951	0.623342	12.950676
1864.140395	250.200194	4.674072	0.302013	29.102711	0.623349	12.937233
1864.160398	250.200194	4.677999	0.302010	29.127161	0.623343	12.948102
1864.180399	250.200194	4.673351	0.302014	29.098224	0.623351	12.935238
1864.200401	250.200194	4.677998	0.302010	29.127158	0.623343	12.948100
1864.220403	250.200194	4.670656	0.302016	29.081440	0.623355	12.927777
1864.240405	250.200194	4.674430	0.302013	29.104937	0.623349	12.938222
1864.260407	250.200194	4.675980	0.302012	29.114590	0.623346	12.942513
1864.280409	250.200194	4.681142	0.302007	29.146730	0.623338	12.956801
1864.300411	250.200113	4.681472	0.302007	29.148789	0.623337	12.957716
1864.320413	250.200194	4.679235	0.302009	29.134859	0.623341	12.951524
1864.340415	250.200194	4.679092	0.302009	29.133967	0.623341	12.951127
1864.360417	250.200194	4.673952	0.302013	29.101964	0.623350	12.936901
1864.380419	250.200194	4.676274	0.302011	29.116419	0.623346	12.943326
1864.400421	250.200194	4.674153	0.302013	29.103212	0.623349	12.937455
1864.420424	250.200113	4.675669	0.302012	29.112657	0.623347	12.941654
1864.440425	250.200194	4.679590	0.302009	29.137066	0.623341	12.952505
1864.460427	250.200194	4.676809	0.302011	29.119753	0.623345	12.944808
1864.480429	250.200194	4.674030	0.302013	29.102451	0.623349	12.937117
1864.500431	250.200194	4.678380	0.302010	29.129535	0.623343	12.949157
1864.520433	250.200194	4.672121	0.302015	29.090562	0.623353	12.931832
1864.540435	250.200194	4.674633	0.302013	29.106205	0.623349	12.938786
1864.560437	250.200194	4.677752	0.302010	29.125625	0.623344	12.947419
1864.580439	250.200194	4.678983	0.302009	29.133288	0.623342	12.950825
1864.600441	250.200194	4.673718	0.302013	29.100505	0.623350	12.936252
1864.620443	250.200194	4.676067	0.302012	29.115135	0.623346	12.942755
1864.640445	250.200194	4.673976	0.302013	29.102112	0.623350	12.936966
1864.660447	250.200194	4.681313	0.302007	29.147798	0.623338	12.957275
1864.680449	250.200194	4.670774	0.302016	29.082176	0.623355	12.928104
1864.700451	250.200194	4.678986	0.302009	29.133310	0.623342	12.950835
1864.720453	250.200194	4.676444	0.302011	29.117481	0.623346	12.943798
1864.740455	250.200194	4.680441	0.302008	29.142366	0.623339	12.954861
1864.760458	250.200194	4.681027	0.302007	29.146015	0.623338	12.956483
1864.780459	250.200194	4.677133	0.302011	29.121771	0.623345	12.945705
1864.800461	250.200194	4.683350	0.302006	29.160481	0.623335	12.962914
1864.820463	250.200194	4.674718	0.302013	29.106730	0.623348	12.939019
1864.840465	250.200194	4.675871	0.302012	29.113914	0.623347	12.942213
1864.860467	250.200194	4.678381	0.302010	29.129537	0.623343	12.949158
1864.880469	250.200113	4.678526	0.302009	29.130444	0.623342	12.949561
1864.900471	250.200194	4.676281	0.302011	29.116465	0.623346	12.943347
1864.920473	250.200194	4.666889	0.302019	29.057989	0.623361	12.917352
1864.940475	250.200194	4.673674	0.302014	29.100234	0.623350	12.936131
1864.960477	250.200194	4.671858	0.302015	29.088927	0.623353	12.931105
1864.980479	250.200194	4.680082	0.302008	29.140132	0.623340	12.953868
1865.000481	250.200194	4.677613	0.302010	29.124758	0.623344	12.947033
1865.020483	250.200194	4.677900	0.302010	29.126545	0.623343	12.947828
1865.040485	250.200194	4.678330	0.302010	29.129223	0.623343	12.949018
1865.060487	250.200194	4.682427	0.302006	29.154735	0.623336	12.960359
1865.080489	250.200194	4.680554	0.302008	29.143072	0.623339	12.955175
1865.100492	250.200194	4.679596	0.302009	29.137104	0.623341	12.952522
1865.120493	250.200194	4.672967	0.302014	29.095829	0.623351	12.934173
1865.140495	250.200194	4.673995	0.302013	29.102232	0.623350	12.937020
1865.160497	250.200194	4.673330	0.302014	29.098090	0.623351	12.935178
1865.180499	250.200194	4.675052	0.302012	29.108813	0.623348	12.939945
1865.200501	250.200194	4.671657	0.302015	29.087676	0.623353	12.930549
1865.220503	250.200194	4.678788	0.302009	29.132073	0.623342	12.950285
1865.240505	250.200194	4.675431	0.302012	29.111173	0.623347	12.940994
1865.260507	250.200194	4.674663	0.302013	29.106393	0.623348	12.938870
1865.280509	250.200194	4.675391	0.302012	29.110921	0.623347	12.940882
1865.300511	250.200194	4.675559	0.302012	29.111970	0.623347	12.941349
1865.320513	250.200194	4.671009	0.302016	29.083638	0.623354	12.928754
1865.340515	250.200194	4.675657	0.302012	29.112580	0.623347	12.941620
1865.360518	250.200194	4.673538	0.302014	29.099388	0.623350	12.935755
1865.380519	250.200113	4.681018	0.302007	29.145961	0.623338	12.956459
1865.400521	250.200194	4.675970	0.302012	29.114530	0.623346	12.942486
1865.420523	250.200194	4.672371	0.302015	29.092122	0.623352	12.932525
1865.440526	250.200194	4.676702	0.302011	29.119085	0.623345	12.944512
1865.460527	250.200194	4.681247	0.302007	29.147387	0.623338	12.957093
1865.480529	250.200194	4.676635	0.302011	29.118672	0.623345	12.944328
1865.500531	250.200194	4.676650	0.302011	29.118759	0.623345	12.944367
1865.520533	250.200113	4.666234	0.302020	29.053907	0.623362	12.915538
1865.540535	250.200194	4.667727	0.302018	29.063207	0.623360	12.919672
1865.560537	250.200194	4.669107	0.302017	29.071798	0.623357	12.923491
1865.580539	250.200194	4.667419	0.302019	29.061288	0.623360	12.918819
1865.600541	250.200194	4.665495	0.302020	29.049308	0.623363	12.913493
1865.620543	250.200194	4.662561	0.302023	29.031040	0.623368	12.905372
1865.640545	250.200194	4.666092	0.302020	29.053026	0.623362	12.915146
1865.660547	250.200194	4.673774	0.302013	29.100855	0.623350	12.936408
1865.680549	250.200113	4.671400	0.302015	29.086072	0.623353	12.929836
1865.700552	250.200194	4.668715	0.302018	29.069359	0.623358	12.922406
1865.720553	250.200194	4.664685	0.302021	29.044263	0.623364	12.911250
1865.740555	250.200194	4.664844	0.302021	29.045256	0.623364	12.911692
1865.760557	250.200113	4.672092	0.302015	29.090381	0.623352	12.931751
1865.780559	250.200194	4.669627	0.302017	29.075036	0.623356	12.924930
1865.800561	250.200194	4.667626	0.302018	29.062577	0.623360	12.919392
1865.820563	250.200194	4.669028	0.302017	29.071308	0.623357	12.923273
1865.840565	250.200194	4.668859	0.302017	29.070251	0.623358	12.922803
1865.860567	250.200194	4.672167	0.302015	29.090846	0.623352	12.931958
1865.880569	250.200194	4.667560	0.302019	29.062161	0.623360	12.919207
1865.900571	250.200194	4.675451	0.302012	29.111297	0.623347	12.941049
1865.920573	250.200194	4.673149	0.302014	29.096962	0.623351	12.934677
1865.940575	250.200194	4.665753	0.302020	29.050912	0.623363	12.914206
1865.960577	250.200194	4.668032	0.302018	29.065101	0.623359	12.920514
1865.980579	250.200194	4.666618	0.302019	29.056300	0.623361	12.916601
1866.000581	250.200194	4.671757	0.302015	29.088295	0.623353	12.930824
1866.020583	250.200194	4.663324	0.302022	29.035789	0.623367	12.907484
1866.040586	250.200194	4.668636	0.302018	29.068866	0.623358	12.922187
1866.060587	250.200194	4.662069	0.302023	29.027976	0.623369	12.904010
1866.080589	250.200194	4.659516	0.302025	29.012076	0.623373	12.896942
1866.100591	250.200194	4.666190	0.302020	29.053633	0.623362	12.915416
1866.120593	250.200194	4.665521	0.302020	29.049467	0.623363	12.913564
1866.140595	250.200194	4.665291	0.302020	29.048038	0.623363	12.912928
1866.160597	250.200194	4.664072	0.302021	29.040449	0.623365	12.909555
1866.180599	250.200194	4.663731	0.302022	29.038322	0.623366	12.908609
1866.200601	250.200194	4.660606	0.302024	29.018868	0.623371	12.899961
1866.220603	250.200194	4.664592	0.302021	29.043682	0.623365	12.910992
1866.240605	250.200194	4.667286	0.302019	29.060456	0.623360	12.918449
1866.260607	250.200194	4.666111	0.302020	29.053143	0.623362	12.915198
1866.280609	250.200194	4.661815	0.302023	29.026391	0.623369	12.903306
1866.300611	250.200194	4.663933	0.302021	29.039584	0.623366	12.909170
1866.320613	250.200194	4.663742	0.302022	29.038390	0.623366	12.908640
1866.340615	250.200194	4.662965	0.302022	29.033556	0.623367	12.906490
1866.360617	250.200194	4.665548	0.302020	29.049634	0.623363	12.913638
1866.380620	250.200194	4.664518	0.302021	29.043225	0.623365	12.910789
1866.400621	250.200113	4.665610	0.302020	29.050023	0.623363	12.913811
1866.420623	250.200194	4.669417	0.302017	29.073728	0.623357	12.924349
1866.440625	250.200194	4.662885	0.302022	29.033057	0.623367	12.906269
1866.460627	250.200194	4.661418	0.302024	29.023922	0.623370	12.902208
1866.480629	250.200194	4.674002	0.302013	29.102273	0.623350	12.937038
1866.500631	250.200194	4.669499	0.302017	29.074237	0.623357	12.924575
1866.520633	250.200194	4.673553	0.302014	29.099481	0.623350	12.935797
1866.540635	250.200194	4.659403	0.302025	29.011375	0.623373	12.896630
1866.560637	250.200194	4.662888	0.302022	29.033074	0.623367	12.906276
1866.580639	250.200194	4.669986	0.302017	29.077268	0.623356	12.925922
1866.600641	250.200194	4.663572	0.302022	29.037336	0.623366	12.908171
1866.620643	250.200113	4.670341	0.302016	29.079480	0.623355	12.926905
1866.640646	250.200113	4.674362	0.302013	29.104515	0.623349	12.938035
1866.660647	250.200194	4.665974	0.302020	29.052292	0.623362	12.914820
1866.680649	250.200194	4.662362	0.302023	29.029802	0.623368	12.904822
1866.700651	250.200194	4.663678	0.302022	29.037991	0.623366	12.908462
1866.720653	250.200194	4.659717	0.302025	29.013333	0.623372	12.897501
1866.740655	250.200194	4.660825	0.302024	29.020231	0.623370	12.900567
1866.760657	250.200194	4.653961	0.302030	28.977489	0.623381	12.881567
1866.780659	250.200194	4.659597	0.302025	29.012585	0.623372	12.897168
1866.800661	250.200194	4.657982	0.302026	29.002527	0.623375	12.892697
1866.819663	250.200194	4.658735	0.302026	29.007214	0.623374	12.894781
1866.839665	250.200194	4.659395	0.302025	29.011326	0.623373	12.896609
1866.859667	250.200194	4.661281	0.302024	29.023068	0.623370	12.901828
1866.879669	250.200113	4.655809	0.302028	28.988995	0.623378	12.886682
1866.899671	250.200194	4.662904	0.302022	29.033175	0.623367	12.906321
1866.919673	250.200194	4.664574	0.302021	29.043570	0.623365	12.910942
1866.939675	250.200194	4.655788	0.302028	28.988869	0.623379	12.886626
1866.959677	250.200194	4.653901	0.302030	28.977119	0.623382	12.881402
1866.979679	250.200113	4.661233	0.302024	29.022772	0.623370	12.901697
1866.999681	250.200194	4.664611	0.302021	29.043803	0.623364	12.911046
1867.019683	250.200113	4.660007	0.302025	29.015137	0.623372	12.898303
1867.039685	250.200194	4.664250	0.302021	29.041552	0.623365	12.910045
1867.059687	250.200194	4.661660	0.302023	29.025430	0.623369	12.902878
1867.079689	250.200194	4.667789	0.302018	29.063593	0.623359	12.919843
1867.099691	250.200194	4.668832	0.302017	29.070084	0.623358	12.922729
1867.119693	250.200194	4.664027	0.302021	29.040167	0.623365	12.909430
1867.139695	250.200194	4.663799	0.302022	29.038746	0.623366	12.908798
1867.159697	250.200194	4.663188	0.302022	29.034944	0.623367	12.907107
1867.179699	250.200194	4.661331	0.302024	29.023382	0.623370	12.901968
1867.199701	250.200113	4.660174	0.302024	29.016177	0.623371	12.898765
1867.219703	250.200194	4.663095	0.302022	29.034360	0.623367	12.906848
1867.239705	250.200194	4.661240	0.302024	29.022816	0.623370	12.901716
1867.259707	250.200194	4.665130	0.302021	29.047036	0.623364	12.912483
1867.279709	250.200194	4.660828	0.302024	29.020251	0.623370	12.900576
1867.299711	250.200194	4.669778	0.302017	29.075973	0.623356	12.925346
1867.319713	250.200113	4.663344	0.302022	29.035915	0.623366	12.907540
1867.339715	250.200194	4.664599	0.302021	29.043726	0.623364	12.911012
1867.359717	250.200194	4.664600	0.302021	29.043731	0.623364	12.911014
1867.379719	250.200194	4.664709	0.302021	29.044410	0.623364	12.911316
1867.399721	250.200194	4.669115	0.302017	29.071844	0.623357	12.923511
1867.419723	250.200194	4.660308	0.302024	29.017012	0.623371	12.899136
1867.439725	250.200194	4.666196	0.302020	29.053672	0.623362	12.915433
1867.459727	250.200194	4.663467	0.302022	29.036682	0.623366	12.907880
1867.479729	250.200194	4.667544	0.302019	29.062063	0.623360	12.919163
1867.499731	250.200194	4.657446	0.302027	28.999193	0.623376	12.891215
1867.519733	250.200194	4.668442	0.302018	29.067658	0.623358	12.921650
1867.539735	250.200194	4.665885	0.302020	29.051734	0.623362	12.914571
1867.559737	250.200194	4.671202	0.302016	29.084843	0.623354	12.929289
1867.579739	250.200194	4.661144	0.302024	29.022216	0.623370	12.901450
1867.599741	250.200194	4.661341	0.302024	29.023443	0.623370	12.901995
1867.619743	250.200194	4.664922	0.302021	29.045738	0.623364	12.911906
1867.639745	250.200194	4.668955	0.302017	29.070848	0.623358	12.923068
1867.659747	250.200194	4.664564	0.302021	29.043512	0.623365	12.910917
1867.679749	250.200194	4.666390	0.302019	29.054876	0.623362	12.915968
1867.699751	250.200194	4.662025	0.302023	29.027702	0.623369	12.903889
1867.719753	250.200194	4.662071	0.302023	29.027990	0.623369	12.904016
1867.739755	250.200194	4.659632	0.302025	29.012799	0.623372	12.897263
1867.759757	250.200194	4.666940	0.302019	29.058301	0.623361	12.917491
1867.779759	250.200194	4.664944	0.302021	29.045878	0.623364	12.911968
1867.799761	250.200194	4.665446	0.302020	29.049001	0.623363	12.913357
1867.819763	250.200194	4.661107	0.302024	29.021986	0.623370	12.901348
1867.839765	250.200194	4.665116	0.302021	29.046945	0.623364	12.912443
1867.859767	250.200113	4.665117	0.302020	29.046951	0.623363	12.912445
1867.879769	250.200194	4.661154	0.302024	29.022279	0.623370	12.901478
1867.899771	250.200194	4.662309	0.302023	29.029468	0.623368	12.904674
1867.919773	250.200194	4.664285	0.302021	29.041774	0.623365	12.910144
1867.939775	250.200194	4.661235	0.302024	29.022783	0.623370	12.901702
1867.959777	250.200194	4.665357	0.302020	29.048448	0.623363	12.913111
1867.979779	250.200194	4.657947	0.302026	29.002311	0.623375	12.892601
1867.999781	250.200194	4.666430	0.302019	29.055125	0.623362	12.916079
1868.019783	250.200194	4.658205	0.302026	29.003918	0.623375	12.893315
1868.039785	250.200194	4.652725	0.302031	28.969799	0.623383	12.878148
1868.059787	250.200194	4.654464	0.302029	28.980626	0.623381	12.882961
1868.079789	250.200113	4.654396	0.302029	28.980199	0.623381	12.882771
1868.099791	250.200194	4.656493	0.302028	28.993255	0.623377	12.888575
1868.119793	250.200194	4.664040	0.302021	29.040246	0.623365	12.909465
1868.139795	250.200194	4.662490	0.302023	29.030599	0.623368	12.905176
1868.159797	250.200194	4.657369	0.302027	28.998711	0.623376	12.891001
1868.179799	250.200113	4.659402	0.302025	29.011367	0.623373	12.896627
1868.199801	250.200194	4.657801	0.302027	29.001399	0.623375	12.892196
1868.219803	250.200113	4.654746	0.302029	28.982378	0.623380	12.883740
1868.239805	250.200194	4.660499	0.302024	29.018200	0.623371	12.899664
1868.259807	250.200194	4.661608	0.302023	29.025104	0.623369	12.902734
1868.279809	250.200194	4.658021	0.302026	29.002771	0.623375	12.892805
1868.299811	250.200194	4.657121	0.302027	28.997167	0.623376	12.890314
1868.319813	250.200194	4.664028	0.302021	29.040175	0.623365	12.909433
1868.339815	250.200194	4.662326	0.302023	29.029572	0.623368	12.904720
1868.359817	250.200194	4.668186	0.302018	29.066060	0.623359	12.920940
1868.379819	250.200194	4.657320	0.302027	28.998407	0.623376	12.890866
1868.399821	250.200194	4.660259	0.302024	29.016705	0.623371	12.899000
1868.419823	250.200194	4.656133	0.302028	28.991013	0.623378	12.887579
1868.439825	250.200194	4.656713	0.302027	28.994623	0.623377	12.889184
1868.459827	250.200194	4.654200	0.302029	28.978981	0.623381	12.882230
1868.479829	250.200113	4.654431	0.302029	28.980421	0.623380	12.882870
1868.499831	250.200194	4.658873	0.302026	29.008074	0.623374	12.895163
1868.519833	250.200194	4.656911	0.302027	28.995858	0.623377	12.889733
1868.539835	250.200194	4.661052	0.302024	29.021644	0.623370	12.901195
1868.559837	250.200194	4.664829	0.302021	29.045160	0.623364	12.911649
1868.579839	250.200194	4.663156	0.302022	29.034744	0.623367	12.907019
1868.599841	250.200194	4.658688	0.302026	29.006921	0.623374	12.894650
1868.619843	250.200194	4.657770	0.302027	29.001205	0.623375	12.892109
1868.639845	250.200194	4.660816	0.302024	29.020174	0.623371	12.900542
1868.659847	250.200194	4.659601	0.302025	29.012607	0.623372	12.897178
1868.679849	250.200194	4.662352	0.302023	29.029739	0.623368	12.904794
1868.699851	250.200194	4.658549	0.302026	29.006056	0.623374	12.894266
1868.719853	250.200194	4.664806	0.302021	29.045018	0.623364	12.911586
1868.739855	250.200194	4.659046	0.302025	29.009155	0.623373	12.895643
1868.759857	250.200194	4.656562	0.302028	28.993687	0.623377	12.888768
1868.779859	250.200194	4.656169	0.302028	28.991237	0.623378	12.887678
1868.799861	250.200194	4.656060	0.302028	28.990561	0.623378	12.887378
1868.819863	250.200113	4.660564	0.302024	29.018605	0.623371	12.899845
1868.839865	250.200194	4.653452	0.302030	28.974324	0.623382	12.880160
1868.859867	250.200194	4.652124	0.302031	28.966051	0.623384	12.876482
1868.879869	250.200194	4.652802	0.302031	28.970275	0.623383	12.878360
1868.899871	250.200113	4.653600	0.302030	28.975241	0.623382	12.880567
1868.919873	250.200194	4.657262	0.302027	28.998046	0.623376	12.890705
1868.939875	250.200194	4.655254	0.302029	28.985540	0.623379	12.885146
1868.959877	250.200194	4.656148	0.302028	28.991106	0.623378	12.887620
1868.979879	250.200194	4.656148	0.302028	28.991108	0.623378	12.887621
1868.999881	250.200194	4.656355	0.302028	28.992398	0.623378	12.888194
1869.019883	250.200194	4.653542	0.302030	28.974882	0.623382	12.880408
1869.039885	250.200194	4.656928	0.302027	28.995965	0.623377	12.889780
1869.059887	250.200194	4.653360	0.302030	28.973749	0.623382	12.879904
1869.079889	250.200194	4.651475	0.302032	28.962013	0.623385	12.874687
1869.099891	250.200194	4.658473	0.302026	29.005588	0.623374	12.894058
1869.119893	250.200194	4.657166	0.302027	28.997449	0.623376	12.890440
1869.139895	250.200194	4.658204	0.302026	29.003912	0.623375	12.893313
1869.159897	250.200113	4.654405	0.302029	28.980254	0.623381	12.882796
1869.179899	250.200194	4.656811	0.302027	28.995239	0.623377	12.889458
1869.199901	250.200194	4.656801	0.302027	28.995174	0.623377	12.889428
1869.219903	250.200194	4.653801	0.302030	28.976492	0.623382	12.881124
1869.239905	250.200194	4.657478	0.302027	28.999387	0.623376	12.891301
1869.259907	250.200194	4.651572	0.302032	28.962618	0.623385	12.874956
1869.279909	250.200194	4.655426	0.302028	28.986613	0.623379	12.885623
1869.299911	250.200194	4.655448	0.302028	28.986750	0.623379	12.885684
1869.319913	250.200194	4.659931	0.302025	29.014666	0.623372	12.898093
1869.339915	250.200194	4.654822	0.302029	28.982854	0.623380	12.883952
1869.359917	250.200194	4.658755	0.302026	29.007343	0.623374	12.894838
1869.379919	250.200194	4.656557	0.302028	28.993654	0.623377	12.888753
1869.399921	250.200194	4.659667	0.302025	29.013020	0.623372	12.897362
1869.419923	250.200194	4.657733	0.302027	29.000980	0.623375	12.892010
1869.439925	250.200113	4.657762	0.302026	29.001156	0.623375	12.892087
1869.459927	250.200194	4.653951	0.302030	28.977431	0.623381	12.881541
1869.479929	250.200194	4.652416	0.302031	28.967868	0.623384	12.877290
1869.499931	250.200194	4.655563	0.302028	28.987465	0.623379	12.886001
1869.519933	250.200194	4.653634	0.302030	28.975457	0.623382	12.880664
1869.539935	250.200194	4.650118	0.302033	28.953564	0.623388	12.870931
1869.559937	250.200194	4.656797	0.302027	28.995152	0.623377	12.889419
1869.579939	250.200194	4.656385	0.302028	28.992587	0.623378	12.888278
1869.599941	250.200194	4.665982	0.302020	29.052341	0.623362	12.914841
1869.619943	250.200194	4.660553	0.302024	29.018534	0.623371	12.899813
1869.639945	250.200194	4.664376	0.302021	29.042341	0.623365	12.910396
1869.659947	250.200194	4.667794	0.302018	29.063620	0.623359	12.919855
1869.679949	250.200194	4.656480	0.302028	28.993178	0.623377	12.888541
1869.699951	250.200194	4.667116	0.302019	29.059402	0.623360	12.917980
1869.719953	250.200194	4.660942	0.302024	29.020960	0.623370	12.900891
1869.739955	250.200194	4.667713	0.302018	29.063119	0.623360	12.919633
1869.759957	250.200194	4.663785	0.302022	29.038661	0.623366	12.908760
1869.779959	250.200194	4.668067	0.302018	29.065323	0.623359	12.920612
1869.799961	250.200194	4.670528	0.302016	29.080643	0.623355	12.927423
1869.819963	250.200194	4.661277	0.302024	29.023046	0.623370	12.901818
1869.839965	250.200194	4.652248	0.302031	28.966825	0.623384	12.876826
1869.859967	250.200194	4.656569	0.302028	28.993731	0.623377	12.888787
1869.879969	250.200194	4.658766	0.302026	29.007411	0.623374	12.894868
1869.899971	250.200194	4.654107	0.302030	28.978397	0.623381	12.881971
1869.919973	250.200194	4.658975	0.302026	29.008711	0.623373	12.895446
1869.939975	250.200194	4.654766	0.302029	28.982501	0.623380	12.883795
1869.959977	250.200194	4.654977	0.302029	28.983818	0.623380	12.884380
1869.979979	250.200194	4.652715	0.302031	28.969730	0.623383	12.878118
1869.999981	250.200194	4.652979	0.302030	28.971378	0.623383	12.878850
1870.019983	250.200194	4.657883	0.302026	29.001908	0.623375	12.892422
1870.039985	250.200194	4.652473	0.302031	28.968224	0.623384	12.877448
1870.059987	250.200194	4.661754	0.302023	29.026013	0.623369	12.903138
1870.079989	250.200194	4.656498	0.302028	28.993288	0.623377	12.888590
1870.099991	250.200194	4.657272	0.302027	28.998106	0.623376	12.890732
1870.119993	250.200194	4.661269	0.302024	29.022991	0.623370	12.901794
1870.139995	250.200194	4.651435	0.302032	28.961764	0.623385	12.874576
1870.159997	250.200194	4.658450	0.302026	29.005443	0.623374	12.893993
1870.179999	250.200194	4.664069	0.302021	29.040430	0.623365	12.909546
1870.200001	250.200194	4.653957	0.302030	28.977464	0.623381	12.881556
1870.220003	250.200194	4.653258	0.302030	28.973114	0.623383	12.879622
1870.240005	250.200113	4.653799	0.302030	28.976481	0.623381	12.881119
1870.260007	250.200194	4.655771	0.302028	28.988759	0.623379	12.886577
1870.280009	250.200194	4.653273	0.302030	28.973210	0.623383	12.879664
1870.300011	250.200194	4.651948	0.302031	28.964958	0.623385	12.875996
1870.320013	250.200194	4.654907	0.302029	28.983380	0.623380	12.884186
1870.340015	250.200194	4.657606	0.302027	29.000184	0.623376	12.891655
1870.360017	250.200194	4.658962	0.302026	29.008632	0.623373	12.895411
1870.380019	250.200194	4.665080	0.302021	29.046721	0.623364	12.912343
1870.400021	250.200194	4.662963	0.302022	29.033539	0.623367	12.906483
1870.420023	250.200194	4.650851	0.302032	28.958128	0.623386	12.872960
1870.440025	250.200194	4.661120	0.302024	29.022068	0.623370	12.901384
1870.460027	250.200194	4.655980	0.302028	28.990060	0.623378	12.887155
1870.480029	250.200194	4.659986	0.302025	29.015005	0.623372	12.898244
1870.500031	250.200194	4.668792	0.302018	29.069835	0.623358	12.922618
1870.520033	250.200194	4.654924	0.302029	28.983487	0.623380	12.884233
1870.540035	250.200194	4.659955	0.302025	29.014814	0.623372	12.898159
1870.560037	250.200194	4.653098	0.302030	28.972120	0.623383	12.879180
1870.580039	250.200113	4.650383	0.302032	28.955212	0.623387	12.871664
1870.600041	250.200194	4.652684	0.302031	28.969541	0.623383	12.878034
1870.620043	250.200194	4.656119	0.302028	28.990925	0.623378	12.887540
1870.640045	250.200194	4.656030	0.302028	28.990375	0.623378	12.887295
1870.660047	250.200194	4.658439	0.302026	29.005374	0.623374	12.893963
1870.680049	250.200194	4.657932	0.302026	29.002215	0.623375	12.892558
1870.700051	250.200194	4.652922	0.302031	28.971022	0.623383	12.878692
1870.720053	250.200194	4.652951	0.302030	28.971206	0.623383	12.878774
1870.740055	250.200194	4.657859	0.302026	29.001763	0.623375	12.892358
1870.760057	250.200194	4.651841	0.302031	28.964293	0.623385	12.875701
1870.780059	250.200194	4.656519	0.302028	28.993416	0.623377	12.888647
1870.800061	250.200194	4.659057	0.302025	29.009223	0.623373	12.895674
1870.820063	250.200194	4.660446	0.302024	29.017869	0.623371	12.899517
1870.840065	250.200194	4.656856	0.302027	28.995519	0.623377	12.889582
1870.860067	250.200194	4.654590	0.302029	28.981406	0.623380	12.883308
1870.880069	250.200194	4.655819	0.302028	28.989058	0.623378	12.886710
1870.900071	250.200194	4.659572	0.302025	29.012429	0.623372	12.897099
1870.920073	250.200194	4.658078	0.302026	29.003124	0.623375	12.892962
1870.940075	250.200113	4.658880	0.302026	29.008117	0.623373	12.895182
1870.960077	250.200194	4.658965	0.302026	29.008648	0.623373	12.895418
1870.980079	250.200113	4.663158	0.302022	29.034757	0.623367	12.907025
1871.000081	250.200194	4.662168	0.302023	29.028589	0.623368	12.904283
1871.020083	250.200194	4.663004	0.302022	29.033794	0.623367	12.906596
1871.040085	250.200194	4.664811	0.302021	29.045048	0.623364	12.911599
1871.060087	250.200194	4.666443	0.302019	29.055208	0.623362	12.916116
1871.080089	250.200194	4.665293	0.302020	29.048051	0.623363	12.912934
1871.100091	250.200194	4.662344	0.302023	29.029690	0.623368	12.904772
1871.120093	250.200194	4.661165	0.302024	29.022345	0.623370	12.901507
1871.140095	250.200194	4.664586	0.302021	29.043644	0.623365	12.910975
1871.160097	250.200194	4.659863	0.302025	29.014239	0.623372	12.897903
1871.180099	250.200194	4.659661	0.302025	29.012982	0.623372	12.897345
1871.200101	250.200113	4.660023	0.302025	29.015235	0.623372	12.898346
1871.220103	250.200194	4.661924	0.302023	29.027073	0.623369	12.903609
1871.240105	250.200194	4.661775	0.302023	29.026145	0.623369	12.903196
1871.260107	250.200194	4.663895	0.302022	29.039346	0.623366	12.909064
1871.280109	250.200194	4.662229	0.302023	29.028970	0.623368	12.904452
1871.300111	250.200194	4.656389	0.302028	28.992611	0.623378	12.888289
1871.320113	250.200194	4.661281	0.302024	29.023070	0.623370	12.901829
1871.340115	250.200113	4.663676	0.302022	29.037982	0.623366	12.908458
1871.360117	250.200194	4.651952	0.302031	28.964980	0.623385	12.876006
1871.380119	250.200194	4.655197	0.302029	28.985190	0.623379	12.884990
1871.400121	250.200194	4.656450	0.302028	28.992989	0.623377	12.888457
1871.420123	250.200113	4.665934	0.302020	29.052040	0.623362	12.914708
1871.440125	250.200194	4.661142	0.302024	29.022205	0.623370	12.901445
1871.460127	250.200194	4.654481	0.302029	28.980730	0.623381	12.883008
1871.480129	250.200194	4.656066	0.302028	28.990596	0.623378	12.887394
1871.500131	250.200194	4.652478	0.302031	28.968257	0.623384	12.877463
1871.520133	250.200194	4.653076	0.302030	28.971983	0.623383	12.879119
1871.540135	250.200194	4.655008	0.302029	28.984012	0.623380	12.884467
1871.560137	250.200194	4.652422	0.302031	28.967910	0.623384	12.877308
1871.580139	250.200194	4.654073	0.302030	28.978189	0.623381	12.881878
1871.600141	250.200194	4.652660	0.302031	28.969393	0.623383	12.877968
1871.620143	250.200194	4.653551	0.302030	28.974940	0.623382	12.880434
1871.640145	250.200194	4.654932	0.302029	28.983536	0.623380	12.884255
1871.660147	250.200194	4.656571	0.302028	28.993745	0.623377	12.888793
1871.680149	250.200194	4.650370	0.302033	28.955130	0.623387	12.871628
1871.700151	250.200194	4.656474	0.302028	28.993137	0.623377	12.888523
1871.720153	250.200194	4.651436	0.302032	28.961769	0.623385	12.874579
1871.740155	250.200194	4.652146	0.302031	28.966188	0.623384	12.876543
1871.760157	250.200194	4.658193	0.302026	29.003841	0.623375	12.893281
1871.780159	250.200194	4.659129	0.302025	29.009670	0.623373	12.895872
1871.800161	250.200194	4.662760	0.302022	29.032277	0.623367	12.905922
1871.820163	250.200194	4.656080	0.302028	28.990684	0.623378	12.887432
1871.840165	250.200194	4.654088	0.302030	28.978282	0.623381	12.881920
1871.860167	250.200113	4.661723	0.302023	29.025819	0.623369	12.903051
1871.880169	250.200194	4.659492	0.302025	29.011928	0.623373	12.896876
1871.900171	250.200194	4.659440	0.302025	29.011605	0.623373	12.896733
1871.920173	250.200194	4.659217	0.302025	29.010217	0.623373	12.896116
1871.940175	250.200194	4.657226	0.302027	28.997821	0.623376	12.890605
1871.960177	250.200194	4.661205	0.302024	29.022597	0.623370	12.901619
1871.980179	250.200194	4.663324	0.302022	29.035787	0.623367	12.907482
1872.000181	250.200194	4.658151	0.302026	29.003581	0.623375	12.893166
1872.020183	250.200194	4.657447	0.302027	28.999198	0.623376	12.891217
1872.040185	250.200194	4.650483	0.302033	28.955834	0.623387	12.871940
1872.060187	250.200194	4.654859	0.302029	28.983084	0.623380	12.884054
1872.080189	250.200194	4.655987	0.302028	28.990106	0.623378	12.887176
1872.100191	250.200194	4.655313	0.302029	28.985912	0.623379	12.885311
1872.120193	250.200194	4.656343	0.302028	28.992321	0.623378	12.888160
1872.140195	250.200194	4.658592	0.302026	29.006327	0.623374	12.894386
1872.160197	250.200194	4.663678	0.302022	29.037991	0.623366	12.908462
1872.180199	250.200194	4.661811	0.302023	29.026367	0.623369	12.903295
1872.200201	250.200194	4.657001	0.302027	28.996419	0.623377	12.889982
1872.220203	250.200194	4.666265	0.302020	29.054099	0.623362	12.915623
1872.240205	250.200194	4.659825	0.302025	29.014006	0.623372	12.897800
1872.260207	250.200194	4.655543	0.302028	28.987344	0.623379	12.885948
1872.280209	250.200194	4.657577	0.302027	29.000008	0.623376	12.891578
1872.300211	250.200194	4.650441	0.302033	28.955574	0.623387	12.871825
1872.320213	250.200194	4.652066	0.302031	28.965689	0.623384	12.876321
1872.340215	250.200194	4.659539	0.302025	29.012221	0.623373	12.897007
1872.360217	250.200194	4.658878	0.302026	29.008106	0.623374	12.895177
1872.380219	250.200194	4.659796	0.302025	29.013820	0.623372	12.897717
1872.400221	250.200194	4.656492	0.302028	28.993249	0.623377	12.888573
1872.420223	250.200194	4.661325	0.302024	29.023341	0.623370	12.901950
1872.440225	250.200194	4.651896	0.302031	28.964633	0.623385	12.875852
1872.460227	250.200194	4.654194	0.302029	28.978945	0.623381	12.882214
1872.480229	250.200194	4.656003	0.302028	28.990208	0.623378	12.887221
1872.500231	250.200194	4.654693	0.302029	28.982049	0.623380	12.883594
1872.520233	250.200194	4.661272	0.302024	29.023013	0.623370	12.901804
1872.540235	250.200194	4.647289	0.302035	28.935950	0.623392	12.863101
1872.560237	250.200194	4.659330	0.302025	29.010921	0.623373	12.896428
1872.580239	250.200194	4.661422	0.302024	29.023949	0.623370	12.902220
1872.600241	250.200194	4.659473	0.302025	29.011813	0.623373	12.896825
1872.620243	250.200194	4.649385	0.302033	28.949001	0.623389	12.868903
1872.640245	250.200194	4.650295	0.302033	28.954668	0.623387	12.871422
1872.660247	250.200194	4.656702	0.302027	28.994558	0.623377	12.889155
1872.680249	250.200194	4.651392	0.302032	28.961498	0.623385	12.874458
1872.700251	250.200194	4.657034	0.302027	28.996622	0.623377	12.890072
1872.720253	250.200194	4.647832	0.302035	28.939328	0.623391	12.864603
1872.740255	250.200194	4.655703	0.302028	28.988338	0.623379	12.886390
1872.760257	250.200194	4.655582	0.302028	28.987585	0.623379	12.886055
1872.780259	250.200194	4.656960	0.302027	28.996165	0.623377	12.889869
1872.800261	250.200194	4.653987	0.302030	28.977650	0.623381	12.881638
1872.820263	250.200194	4.653509	0.302030	28.974674	0.623382	12.880316
1872.840265	250.200194	4.654364	0.302029	28.980002	0.623381	12.882684
1872.860267	250.200194	4.656551	0.302028	28.993619	0.623377	12.888737
1872.880269	250.200194	4.651925	0.302031	28.964816	0.623385	12.875933
1872.900271	250.200194	4.646738	0.302036	28.932517	0.623393	12.861575
1872.920273	250.200194	4.647450	0.302035	28.936949	0.623392	12.863546
1872.940275	250.200113	4.654032	0.302030	28.977932	0.623381	12.881764
1872.960277	250.200194	4.653908	0.302030	28.977163	0.623381	12.881422
1872.980279	250.200194	4.642352	0.302039	28.905206	0.623400	12.849435
1873.000281	250.200194	4.649414	0.302033	28.949181	0.623389	12.868983
1873.020283	250.200194	4.647943	0.302035	28.940021	0.623391	12.864911
1873.040285	250.200194	4.648071	0.302034	28.940815	0.623391	12.865264
1873.060287	250.200194	4.650807	0.302032	28.957854	0.623386	12.872838
1873.080289	250.200194	4.646101	0.302036	28.928550	0.623394	12.859812
1873.100291	250.200194	4.649585	0.302033	28.950243	0.623388	12.869455
1873.120293	250.200194	4.649077	0.302034	28.947084	0.623389	12.868051
1873.140295	250.200194	4.654950	0.302029	28.983648	0.623380	12.884305
1873.160297	250.200194	4.649168	0.302034	28.947648	0.623389	12.868301
1873.180299	250.200194	4.652786	0.302031	28.970174	0.623383	12.878315
1873.200301	250.200194	4.650551	0.302032	28.956261	0.623387	12.872130
1873.220303	250.200194	4.648053	0.302035	28.940708	0.623391	12.865216
1873.240305	250.200194	4.656422	0.302028	28.992817	0.623377	12.888381
1873.260307	250.200194	4.645902	0.302036	28.927310	0.623394	12.859260
1873.280309	250.200194	4.646511	0.302036	28.931102	0.623393	12.860946
1873.300311	250.200194	4.653553	0.302030	28.974951	0.623382	12.880438
1873.320313	250.200194	4.652740	0.302031	28.969892	0.623383	12.878189
1873.340315	250.200194	4.658302	0.302026	29.004520	0.623375	12.893583
1873.360317	250.200194	4.654500	0.302029	28.980845	0.623381	12.883059
1873.380319	250.200194	4.646888	0.302035	28.933453	0.623393	12.861991
1873.400321	250.200194	4.650764	0.302032	28.957583	0.623386	12.872718
1873.420323	250.200194	4.653495	0.302030	28.974592	0.623382	12.880279
1873.440325	250.200194	4.646613	0.302036	28.931737	0.623393	12.861228
1873.460327	250.200194	4.646415	0.302036	28.930508	0.623393	12.860682
1873.480329	250.200194	4.654800	0.302029	28.982715	0.623380	12.883890
1873.500331	250.200194	4.655742	0.302028	28.988581	0.623379	12.886498
1873.520333	250.200194	4.657535	0.302027	28.999743	0.623376	12.891459
1873.540335	250.200194	4.650551	0.302032	28.956258	0.623387	12.872129
1873.560337	250.200194	4.653063	0.302030	28.971898	0.623383	12.879082
1873.580339	250.200194	4.655972	0.302028	28.990013	0.623378	12.887134
1873.600341	250.200113	4.647928	0.302035	28.939928	0.623391	12.864870
1873.620343	250.200194	4.652162	0.302031	28.966292	0.623384	12.876589
1873.640345	250.200194	4.653703	0.302030	28.975884	0.623382	12.880853
1873.660347	250.200194	4.646190	0.302036	28.929109	0.623394	12.860060
1873.680349	250.200194	4.643688	0.302038	28.913526	0.623398	12.853133
1873.700351	250.200194	4.649394	0.302033	28.949058	0.623389	12.868928
1873.720353	250.200194	4.652090	0.302031	28.965840	0.623384	12.876388
1873.740355	250.200194	4.646586	0.302036	28.931570	0.623393	12.861154
1873.760357	250.200194	4.649310	0.302033	28.948530	0.623389	12.868693
1873.780359	250.200194	4.638833	0.302042	28.883297	0.623405	12.839695
1873.800361	250.200194	4.646338	0.302036	28.930026	0.623394	12.860468
1873.820363	250.200194	4.651315	0.302032	28.961013	0.623386	12.874243
1873.840365	250.200194	4.650547	0.302032	28.956236	0.623387	12.872119
1873.860367	250.200194	4.641510	0.302040	28.899964	0.623401	12.847104
1873.880369	250.200194	4.644391	0.302038	28.917906	0.623397	12.855080
1873.900371	250.200194	4.646257	0.302036	28.929525	0.623394	12.860245
1873.920373	250.200194	4.640160	0.302041	28.891562	0.623403	12.843369
1873.940375	250.200194	4.644796	0.302037	28.920428	0.623396	12.856201
1873.960377	250.200194	4.647466	0.302035	28.937051	0.623392	12.863591
1873.980379	250.200194	4.652991	0.302030	28.971452	0.623383	12.878883
1874.000381	250.200194	4.649449	0.302033	28.949400	0.623389	12.869080
1874.020383	250.200194	4.641398	0.302040	28.899266	0.623401	12.846794
1874.040385	250.200194	4.645250	0.302037	28.923256	0.623395	12.857458
1874.060387	250.200194	4.646018	0.302036	28.928033	0.623394	12.859582
1874.080389	250.200194	4.649180	0.302034	28.947725	0.623389	12.868336
1874.100391	250.200194	4.647039	0.302035	28.934393	0.623392	12.862409
1874.120393	250.200194	4.641182	0.302040	28.897924	0.623402	12.846197
1874.140395	250.200194	4.648329	0.302034	28.942425	0.623390	12.865979
1874.160397	250.200113	4.640228	0.302041	28.891984	0.623403	12.843557
1874.180399	250.200194	4.641616	0.302040	28.900624	0.623401	12.847397
1874.200401	250.200194	4.645183	0.302037	28.922837	0.623395	12.857272
1874.220403	250.200194	4.646349	0.302036	28.930097	0.623394	12.860499
1874.240405	250.200113	4.643653	0.302038	28.913307	0.623398	12.853036
1874.260407	250.200194	4.641606	0.302040	28.900563	0.623401	12.847371
1874.280409	250.200194	4.645028	0.302037	28.921871	0.623396	12.856842
1874.300411	250.200194	4.646689	0.302036	28.932213	0.623393	12.861440
1874.320413	250.200194	4.642223	0.302039	28.904404	0.623400	12.849078
1874.340415	250.200194	4.638564	0.302042	28.881622	0.623406	12.838950
1874.360417	250.200194	4.649186	0.302034	28.947760	0.623389	12.868351
1874.380419	250.200113	4.652561	0.302031	28.968772	0.623383	12.877692
1874.400421	250.200194	4.650189	0.302033	28.954002	0.623387	12.871126
1874.420423	250.200194	4.648156	0.302034	28.941349	0.623391	12.865501
1874.440425	250.200194	4.651322	0.302032	28.961063	0.623386	12.874265
1874.460427	250.200194	4.643450	0.302038	28.912042	0.623398	12.852473
1874.480429	250.200194	4.645030	0.302037	28.921884	0.623396	12.856848
1874.500431	250.200194	4.644731	0.302037	28.920023	0.623396	12.856021
1874.520433	250.200194	4.647585	0.302035	28.937790	0.623392	12.863919
1874.540435	250.200194	4.645387	0.302037	28.924104	0.623395	12.857835
1874.560437	250.200113	4.646072	0.302036	28.928372	0.623394	12.859733
1874.580439	250.200194	4.645512	0.302037	28.924882	0.623395	12.858181
1874.600441	250.200194	4.647831	0.302035	28.939320	0.623391	12.864599
1874.620443	250.200194	4.644777	0.302037	28.920307	0.623396	12.856147
1874.640445	250.200194	4.653149	0.302030	28.972435	0.623383	12.879320
1874.660447	250.200194	4.649826	0.302033	28.951746	0.623388	12.870123
1874.680449	250.200194	4.642515	0.302039	28.906225	0.623400	12.849887
1874.700451	250.200194	4.644891	0.302037	28.921016	0.623396	12.856463
1874.720453	250.200194	4.645306	0.302037	28.923601	0.623395	12.857611
1874.740455	250.200194	4.654014	0.302030	28.977820	0.623381	12.881714
1874.760457	250.200194	4.658528	0.302026	29.005927	0.623374	12.894209
1874.780459	250.200194	4.646062	0.302036	28.928309	0.623394	12.859705
1874.800461	250.200194	4.652366	0.302031	28.967562	0.623384	12.877154
1874.820463	250.200194	4.648348	0.302034	28.942545	0.623390	12.866033
1874.840465	250.200194	4.652336	0.302031	28.967376	0.623384	12.877071
1874.860467	250.200194	4.652602	0.302031	28.969029	0.623384	12.877806
1874.880469	250.200194	4.645762	0.302036	28.926442	0.623394	12.858875
1874.900471	250.200194	4.650682	0.302032	28.957077	0.623387	12.872493
1874.920473	250.200194	4.656481	0.302028	28.993181	0.623377	12.888542
1874.940475	250.200194	4.649726	0.302033	28.951122	0.623388	12.869846
1874.960477	250.200194	4.648469	0.302034	28.943298	0.623390	12.866368
1874.980479	250.200194	4.652825	0.302031	28.970420	0.623383	12.878424
1875.000481	250.200194	4.652347	0.302031	28.967441	0.623384	12.877100
1875.020483	250.200194	4.651224	0.302032	28.960452	0.623386	12.873993
1875.040485	250.200194	4.655936	0.302028	28.989786	0.623378	12.887033
1875.060487	250.200194	4.652430	0.302031	28.967962	0.623384	12.877332
1875.080489	250.200194	4.652098	0.302031	28.965892	0.623384	12.876411
1875.100491	250.200194	4.644042	0.302038	28.915733	0.623397	12.854114
1875.120493	250.200194	4.649567	0.302033	28.950134	0.623388	12.869407
1875.140495	250.200194	4.645567	0.302037	28.925224	0.623395	12.858333
1875.160497	250.200194	4.652178	0.302031	28.966387	0.623384	12.876632
1875.180499	250.200194	4.649680	0.302033	28.950838	0.623388	12.869719
1875.200501	250.200194	4.650794	0.302032	28.957769	0.623386	12.872801
1875.220503	250.200194	4.653665	0.302030	28.975649	0.623382	12.880749
1875.240505	250.200194	4.651313	0.302032	28.961005	0.623386	12.874239
1875.260507	250.200194	4.651606	0.302032	28.962828	0.623385	12.875050
1875.280509	250.200194	4.649447	0.302033	28.949384	0.623389	12.869073
1875.300511	250.200194	4.648325	0.302034	28.942400	0.623390	12.865969
1875.320513	250.200194	4.651216	0.302032	28.960397	0.623386	12.873969
1875.340515	250.200194	4.646312	0.302036	28.929867	0.623394	12.860397
1875.360517	250.200113	4.654043	0.302029	28.978000	0.623381	12.881794
1875.380519	250.200194	4.648085	0.302034	28.940903	0.623391	12.865303
1875.400521	250.200194	4.652238	0.302031	28.966765	0.623384	12.876800
1875.420523	250.200194	4.642877	0.302039	28.908478	0.623399	12.850889
1875.440525	250.200113	4.653877	0.302030	28.976971	0.623381	12.881337
1875.460527	250.200194	4.652799	0.302031	28.970256	0.623383	12.878351
1875.480529	250.200194	4.652773	0.302031	28.970091	0.623383	12.878278
1875.500531	250.200194	4.650598	0.302032	28.956551	0.623387	12.872259
1875.520533	250.200194	4.642380	0.302039	28.905382	0.623400	12.849512
1875.540535	250.200194	4.653926	0.302030	28.977272	0.623381	12.881470
1875.560537	250.200194	4.654436	0.302029	28.980451	0.623381	12.882883
1875.580539	250.200194	4.650295	0.302033	28.954668	0.623387	12.871422
1875.600541	250.200194	4.653052	0.302030	28.971830	0.623383	12.879051
1875.620543	250.200113	4.649254	0.302033	28.948182	0.623389	12.868539
1875.640545	250.200194	4.646205	0.302036	28.929199	0.623394	12.860100
1875.660547	250.200194	4.645731	0.302036	28.926245	0.623395	12.858787
1875.680549	250.200194	4.641733	0.302040	28.901352	0.623401	12.847721
1875.700551	250.200194	4.642073	0.302039	28.903474	0.623400	12.848664
1875.720553	250.200194	4.647641	0.302035	28.938138	0.623391	12.864074
1875.740555	250.200194	4.643271	0.302038	28.910928	0.623398	12.851978
1875.760557	250.200194	4.643968	0.302038	28.915270	0.623397	12.853908
1875.780559	250.200194	4.633720	0.302046	28.851461	0.623414	12.825543
1875.800561	250.200194	4.642977	0.302039	28.909102	0.623399	12.851166
1875.820563	250.200194	4.646000	0.302036	28.927923	0.623394	12.859533
1875.840565	250.200194	4.649233	0.302034	28.948053	0.623389	12.868482
1875.860567	250.200194	4.651717	0.302031	28.963518	0.623385	12.875356
1875.880569	250.200194	4.656784	0.302027	28.995067	0.623377	12.889381
1875.900571	250.200194	4.650626	0.302032	28.956723	0.623387	12.872336
1875.920573	250.200194	4.646852	0.302035	28.933229	0.623393	12.861892
1875.940575	250.200194	4.652386	0.302031	28.967682	0.623384	12.877207
1875.960577	250.200194	4.647948	0.302035	28.940054	0.623391	12.864926
1875.980579	250.200194	4.648290	0.302034	28.942184	0.623390	12.865872
1876.000581	250.200194	4.645986	0.302036	28.927839	0.623394	12.859495
1876.020583	250.200194	4.645771	0.302036	28.926500	0.623394	12.858900
1876.040585	250.200194	4.645015	0.302037	28.921791	0.623396	12.856807
1876.060587	250.200194	4.648844	0.302034	28.945631	0.623390	12.867405
1876.080589	250.200194	4.653553	0.302030	28.974948	0.623382	12.880437
1876.100591	250.200194	4.654494	0.302029	28.980809	0.623381	12.883043
1876.120593	250.200194	4.647887	0.302035	28.939673	0.623391	12.864756
1876.140595	250.200194	4.649895	0.302033	28.952176	0.623388	12.870314
1876.160597	250.200194	4.644780	0.302037	28.920329	0.623396	12.856157
1876.180599	250.200194	4.648564	0.302034	28.943889	0.623390	12.866631
1876.200601	250.200194	4.645549	0.302037	28.925117	0.623395	12.858286
1876.220603	250.200194	4.649628	0.302033	28.950512	0.623388	12.869574
1876.240605	250.200194	4.644852	0.302037	28.920775	0.623396	12.856356
1876.260607	250.200194	4.646828	0.302036	28.933078	0.623393	12.861825
1876.280609	250.200113	4.649186	0.302033	28.947760	0.623389	12.868351
1876.300611	250.200194	4.647567	0.302035	28.937680	0.623392	12.863870
1876.320613	250.200194	4.637871	0.302043	28.877310	0.623407	12.837033
1876.340615	250.200194	4.637685	0.302043	28.876152	0.623407	12.836519
1876.360617	250.200194	4.638477	0.302042	28.881082	0.623406	12.838710
1876.380619	250.200194	4.641094	0.302040	28.897374	0.623402	12.845953
1876.400621	250.200194	4.643402	0.302038	28.911749	0.623398	12.852343
1876.420623	250.200194	4.637589	0.302043	28.875555	0.623407	12.836253
1876.440625	250.200194	4.638701	0.302042	28.882479	0.623406	12.839331
1876.460627	250.200194	4.640839	0.302040	28.895789	0.623402	12.845248
1876.480629	250.200194	4.641592	0.302040	28.900476	0.623401	12.847332
1876.500631	250.200194	4.641285	0.302040	28.898565	0.623402	12.846482
1876.520633	250.200194	4.640326	0.302041	28.892591	0.623403	12.843827
1876.540635	250.200194	4.641084	0.302040	28.897311	0.623402	12.845925
1876.560637	250.200194	4.641256	0.302040	28.898387	0.623402	12.846403
1876.580639	250.200194	4.641093	0.302040	28.897371	0.623402	12.845952
1876.600641	250.200194	4.646856	0.302035	28.933254	0.623393	12.861903
1876.620643	250.200194	4.638430	0.302042	28.880789	0.623406	12.838580
1876.640645	250.200194	4.641153	0.302040	28.897746	0.623402	12.846118
1876.660647	250.200194	4.641995	0.302039	28.902989	0.623400	12.848449
1876.680649	250.200194	4.635511	0.302045	28.862617	0.623411	12.830502
1876.700651	250.200113	4.637041	0.302043	28.872138	0.623408	12.834735
1876.720653	250.200194	4.639644	0.302041	28.888345	0.623404	12.841939
1876.740655	250.200194	4.638272	0.302043	28.879807	0.623406	12.838143
1876.760657	250.200194	4.645026	0.302037	28.921860	0.623396	12.856837
1876.780659	250.200194	4.636134	0.302044	28.866491	0.623410	12.832224
1876.800661	250.200194	4.644652	0.302037	28.919530	0.623396	12.855802
1876.820663	250.200194	4.638886	0.302042	28.883631	0.623405	12.839843
1876.840665	250.200194	4.635335	0.302045	28.861516	0.623411	12.830013
1876.860667	250.200194	4.644802	0.302037	28.920461	0.623396	12.856216
1876.880669	250.200194	4.644908	0.302037	28.921123	0.623396	12.856510
1876.900671	250.200194	4.646333	0.302036	28.929999	0.623394	12.860456
1876.920673	250.200194	4.642993	0.302039	28.909198	0.623399	12.851209
1876.940675	250.200194	4.645106	0.302037	28.922355	0.623395	12.857058
1876.960677	250.200194	4.644691	0.302037	28.919773	0.623396	12.855910
1876.980679	250.200194	4.647552	0.302035	28.937587	0.623392	12.863829
1877.000681	250.200194	4.645702	0.302036	28.926065	0.623395	12.858707
1877.020683	250.200194	4.644974	0.302037	28.921534	0.623396	12.856693
1877.040685	250.200194	4.642370	0.302039	28.905319	0.623400	12.849484
1877.060687	250.200113	4.639007	0.302042	28.884384	0.623405	12.840178
1877.080689	250.200194	4.640898	0.302040	28.896156	0.623402	12.845411
1877.100691	250.200194	4.648379	0.302034	28.942734	0.623390	12.866117
1877.120693	250.200194	4.643444	0.302038	28.912010	0.623398	12.852459
1877.140695	250.200194	4.644456	0.302037	28.918312	0.623397	12.855260
1877.160697	250.200194	4.643731	0.302038	28.913797	0.623398	12.853253
1877.180699	250.200194	4.637703	0.302043	28.876264	0.623407	12.836569
1877.200701	250.200194	4.640650	0.302041	28.894614	0.623403	12.844726
1877.220703	250.200194	4.643263	0.302038	28.910879	0.623398	12.851956
1877.240705	250.200194	4.636889	0.302044	28.871197	0.623409	12.834316
1877.260707	250.200194	4.638792	0.302042	28.883042	0.623406	12.839582
1877.280709	250.200194	4.636195	0.302044	28.866874	0.623410	12.832394
1877.300711	250.200194	4.635113	0.302045	28.860134	0.623411	12.829398
1877.320713	250.200194	4.639655	0.302041	28.888419	0.623404	12.841972
1877.340715	250.200194	4.635124	0.302045	28.860202	0.623411	12.829429
1877.360717	250.200194	4.640230	0.302041	28.891997	0.623403	12.843563
1877.380719	250.200194	4.641830	0.302040	28.901960	0.623401	12.847991
1877.400721	250.200194	4.635134	0.302045	28.860268	0.623411	12.829458
1877.420723	250.200194	4.645983	0.302036	28.927817	0.623394	12.859486
1877.440725	250.200194	4.640873	0.302040	28.896000	0.623402	12.845342
1877.460727	250.200194	4.638838	0.302042	28.883330	0.623405	12.839710
1877.480729	250.200194	4.632232	0.302047	28.842197	0.623416	12.821424
1877.500731	250.200194	4.637408	0.302043	28.874424	0.623408	12.835751
1877.520733	250.200194	4.632899	0.302047	28.846353	0.623415	12.823272
1877.540735	250.200194	4.647329	0.302035	28.936199	0.623392	12.863212
1877.560737	250.200194	4.642023	0.302039	28.903159	0.623400	12.848524
1877.580739	250.200194	4.644950	0.302037	28.921383	0.623396	12.856626
1877.600741	250.200194	4.645763	0.302036	28.926445	0.623394	12.858876
1877.620743	250.200194	4.650354	0.302033	28.955034	0.623387	12.871585
1877.640745	250.200194	4.642742	0.302039	28.907637	0.623399	12.850515
1877.660747	250.200194	4.647036	0.302035	28.934371	0.623392	12.862399
1877.680749	250.200194	4.642480	0.302039	28.906006	0.623400	12.849790
1877.700751	250.200194	4.641023	0.302040	28.896933	0.623402	12.845757
1877.720753	250.200194	4.641130	0.302040	28.897601	0.623402	12.846054
1877.740755	250.200194	4.645538	0.302037	28.925049	0.623395	12.858255
1877.760757	250.200113	4.643207	0.302038	28.910534	0.623398	12.851803
1877.780759	250.200194	4.644517	0.302037	28.918689	0.623396	12.855428
1877.800761	250.200194	4.646336	0.302036	28.930018	0.623394	12.860464
1877.820763	250.200194	4.647856	0.302035	28.939482	0.623391	12.864671
1877.840765	250.200194	4.642405	0.302039	28.905538	0.623400	12.849582
1877.860767	250.200113	4.647962	0.302034	28.940136	0.623391	12.864962
1877.880769	250.200194	4.645310	0.302037	28.923628	0.623395	12.857624
1877.900771	250.200113	4.646871	0.302035	28.933347	0.623392	12.861944
1877.920773	250.200194	4.648933	0.302034	28.946186	0.623389	12.867652
1877.940775	250.200194	4.646621	0.302036	28.931786	0.623393	12.861250
1877.960777	250.200194	4.647561	0.302035	28.937639	0.623392	12.863852
1877.980779	250.200194	4.643889	0.302038	28.914780	0.623397	12.853690
1878.000781	250.200194	4.644323	0.302038	28.917482	0.623397	12.854892
1878.020783	250.200194	4.641325	0.302040	28.898817	0.623402	12.846594
1878.040785	250.200194	4.651597	0.302032	28.962774	0.623385	12.875025
1878.060787	250.200194	4.641903	0.302040	28.902414	0.623401	12.848193
1878.080789	250.200194	4.635569	0.302045	28.862973	0.623411	12.830660
1878.100791	250.200194	4.639744	0.302041	28.888972	0.623404	12.842218
1878.120793	250.200194	4.641055	0.302040	28.897133	0.623402	12.845846
1878.140795	250.200194	4.645617	0.302036	28.925539	0.623395	12.858473
1878.160797	250.200194	4.643366	0.302038	28.911522	0.623398	12.852242
1878.180799	250.200194	4.640554	0.302041	28.894012	0.623403	12.844458
1878.200801	250.200194	4.633257	0.302047	28.848581	0.623414	12.824262
1878.220803	250.200194	4.644005	0.302038	28.915503	0.623397	12.854012
1878.240805	250.200194	4.633664	0.302046	28.851113	0.623414	12.825388
1878.260807	250.200194	4.637797	0.302043	28.876844	0.623407	12.836827
1878.280809	250.200194	4.647829	0.302035	28.939312	0.623391	12.864596
1878.300811	250.200194	4.644733	0.302037	28.920034	0.623396	12.856026
1878.320813	250.200194	4.644400	0.302037	28.917958	0.623397	12.855103
1878.340815	250.200194	4.644513	0.302037	28.918662	0.623396	12.855416
1878.360817	250.200194	4.646470	0.302036	28.930850	0.623393	12.860834
1878.380819	250.200194	4.639041	0.302042	28.884595	0.623405	12.840272
1878.400821	250.200194	4.636599	0.302044	28.869390	0.623409	12.833513
1878.420823	250.200194	4.637573	0.302043	28.875451	0.623407	12.836207
1878.440825	250.200194	4.644525	0.302037	28.918736	0.623396	12.855449
1878.460827	250.200194	4.641432	0.302040	28.899479	0.623401	12.846889
1878.480829	250.200194	4.644062	0.302038	28.915853	0.623397	12.854167
1878.500831	250.200113	4.650200	0.302033	28.954073	0.623387	12.871158
1878.520833	250.200194	4.644724	0.302037	28.919979	0.623396	12.856001
1878.540835	250.200194	4.642345	0.302039	28.905168	0.623400	12.849418
1878.560837	250.200194	4.645759	0.302036	28.926423	0.623394	12.858866
1878.580839	250.200194	4.640350	0.302041	28.892742	0.623403	12.843894
1878.600841	250.200194	4.643136	0.302039	28.910090	0.623399	12.851606
1878.620843	250.200194	4.640317	0.302041	28.892537	0.623403	12.843802
1878.640845	250.200194	4.635739	0.302045	28.864032	0.623410	12.831131
1878.660847	250.200194	4.634016	0.302046	28.853306	0.623413	12.826363
1878.680849	250.200194	4.633109	0.302047	28.847658	0.623415	12.823852
1878.700851	250.200194	4.642325	0.302039	28.905039	0.623400	12.849360
1878.720853	250.200194	4.634870	0.302045	28.858623	0.623412	12.828726
1878.740855	250.200194	4.637091	0.302043	28.872453	0.623408	12.834875
1878.760857	250.200113	4.632712	0.302047	28.845186	0.623415	12.822753
1878.780859	250.200194	4.635250	0.302045	28.860988	0.623411	12.829778
1878.800861	250.200194	4.638107	0.302043	28.878777	0.623407	12.837686
1878.820863	250.200194	4.637268	0.302043	28.873554	0.623408	12.835364
1878.840865	250.200194	4.629448	0.302050	28.824865	0.623420	12.813720
1878.860867	250.200194	4.631680	0.302048	28.838761	0.623417	12.819897
1878.880869	250.200194	4.632548	0.302047	28.844165	0.623415	12.822299
1878.900871	250.200194	4.629501	0.302050	28.825193	0.623420	12.813866
1878.920873	250.200194	4.638008	0.302043	28.878164	0.623407	12.837413
1878.940875	250.200194	4.636272	0.302044	28.867353	0.623410	12.832607
1878.960877	250.200194	4.637755	0.302043	28.876584	0.623407	12.836711
1878.980879	250.200194	4.632610	0.302047	28.844548	0.623415	12.822470
1879.000881	250.200194	4.636991	0.302044	28.871832	0.623408	12.834598
1879.020883	250.200194	4.642374	0.302039	28.905343	0.623400	12.849495
1879.040885	250.200113	4.642199	0.302039	28.904254	0.623400	12.849011
1879.060887	250.200194	4.633930	0.302046	28.852767	0.623413	12.826123
1879.080889	250.200113	4.631306	0.302048	28.836431	0.623417	12.818861
1879.100891	250.200194	4.632768	0.302047	28.845534	0.623415	12.822908
1879.120893	250.200194	4.632605	0.302047	28.844521	0.623415	12.822458
1879.140895	250.200194	4.628936	0.302050	28.821675	0.623421	12.812302
1879.160897	250.200194	4.635014	0.302045	28.859521	0.623412	12.829125
1879.180899	250.200194	4.633144	0.302047	28.847875	0.623415	12.823948
1879.200901	250.200194	4.632170	0.302048	28.841811	0.623416	12.821253
1879.220903	250.200194	4.627247	0.302052	28.811157	0.623424	12.807626
1879.240905	250.200194	4.634966	0.302045	28.859222	0.623412	12.828993
1879.260907	250.200194	4.630019	0.302049	28.828418	0.623419	12.815299
1879.280909	250.200194	4.626056	0.302053	28.803741	0.623426	12.804329
1879.300911	250.200194	4.638076	0.302043	28.878583	0.623407	12.837599
1879.320913	250.200194	4.636277	0.302044	28.867380	0.623410	12.832619
1879.340915	250.200194	4.631738	0.302048	28.839120	0.623417	12.820057
1879.360917	250.200194	4.634041	0.302046	28.853459	0.623413	12.826431
1879.380919	250.200194	4.633518	0.302046	28.850204	0.623414	12.824984
1879.400921	250.200194	4.634304	0.302046	28.855099	0.623413	12.827160
1879.420923	250.200113	4.632973	0.302047	28.846810	0.623415	12.823475
1879.440925	250.200194	4.634683	0.302045	28.857456	0.623412	12.828208
1879.460927	250.200113	4.626389	0.302052	28.805813	0.623425	12.805251
1879.480929	250.200194	4.630460	0.302049	28.831161	0.623419	12.816519
1879.500931	250.200194	4.639323	0.302042	28.886347	0.623405	12.841051
1879.520933	250.200194	4.635019	0.302045	28.859553	0.623412	12.829140
1879.540935	250.200194	4.628439	0.302051	28.818579	0.623422	12.810925
1879.560937	250.200194	4.638908	0.302042	28.883765	0.623405	12.839903
1879.580939	250.200194	4.639043	0.302042	28.884603	0.623405	12.840276
1879.600941	250.200194	4.630482	0.302049	28.831301	0.623419	12.816581
1879.620943	250.200194	4.633279	0.302047	28.848715	0.623414	12.824322
1879.640945	250.200194	4.636572	0.302044	28.869217	0.623409	12.833436
1879.660947	250.200194	4.626048	0.302053	28.803694	0.623426	12.804309
1879.680949	250.200194	4.636964	0.302044	28.871662	0.623408	12.834523
1879.700951	250.200194	4.637032	0.302044	28.872084	0.623408	12.834710
1879.720953	250.200194	4.636911	0.302044	28.871328	0.623409	12.834374
1879.740955	250.200194	4.634884	0.302045	28.858710	0.623412	12.828765
1879.760957	250.200194	4.633360	0.302047	28.849222	0.623414	12.824547
1879.780959	250.200194	4.642774	0.302039	28.907837	0.623399	12.850604
1879.800961	250.200194	4.634031	0.302046	28.853396	0.623413	12.826403
1879.820963	250.200194	4.635786	0.302045	28.864328	0.623410	12.831263
1879.840965	250.200194	4.639438	0.302042	28.887064	0.623405	12.841370
1879.860967	250.200194	4.641936	0.302040	28.902619	0.623401	12.848285
1879.880969	250.200194	4.631277	0.302048	28.836251	0.623417	12.818781
1879.900971	250.200194	4.632984	0.302047	28.846878	0.623415	12.823505
1879.920973	250.200194	4.635223	0.302045	28.860818	0.623411	12.829702
1879.940975	250.200194	4.635284	0.302045	28.861199	0.623411	12.829872
1879.960977	250.200194	4.642644	0.302039	28.907027	0.623399	12.850244
1879.980979	250.200113	4.631547	0.302048	28.837932	0.623417	12.819528
1880.000981	250.200113	4.637162	0.302043	28.872894	0.623408	12.835070
1880.020983	250.200194	4.639231	0.302042	28.885775	0.623405	12.840796
1880.040985	250.200194	4.637514	0.302043	28.875087	0.623408	12.836045
1880.060987	250.200194	4.634364	0.302046	28.855474	0.623413	12.827327
1880.080989	250.200194	4.636116	0.302044	28.866384	0.623410	12.832176
1880.100991	250.200194	4.627670	0.302051	28.813791	0.623423	12.808797
1880.120993	250.200194	4.634345	0.302046	28.855351	0.623413	12.827272
1880.140995	250.200194	4.630495	0.302049	28.831380	0.623419	12.816616
1880.160997	250.200194	4.630551	0.302049	28.831733	0.623419	12.816773
1880.180999	250.200194	4.624928	0.302053	28.796719	0.623428	12.801208
1880.201001	250.200194	4.629198	0.302050	28.823307	0.623421	12.813027
1880.221003	250.200194	4.622715	0.302055	28.782940	0.623431	12.795083
1880.241005	250.200194	4.634130	0.302046	28.854012	0.623413	12.826677
1880.261007	250.200194	4.635039	0.302045	28.859677	0.623412	12.829195
1880.281009	250.200194	4.630265	0.302049	28.829951	0.623419	12.815981
1880.301011	250.200194	4.630565	0.302049	28.831818	0.623419	12.816811
1880.321013	250.200194	4.630892	0.302049	28.833855	0.623418	12.817716
1880.341015	250.200194	4.633708	0.302046	28.851387	0.623414	12.825510
1880.361017	250.200113	4.635665	0.302045	28.863572	0.623410	12.830927
1880.381019	250.200194	4.629603	0.302050	28.825828	0.623420	12.814148
1880.401021	250.200194	4.633834	0.302046	28.852173	0.623413	12.825859
1880.421023	250.200194	4.625988	0.302053	28.803319	0.623426	12.804142
1880.441025	250.200194	4.629573	0.302050	28.825642	0.623420	12.814065
1880.461027	250.200194	4.633629	0.302046	28.850897	0.623414	12.825292
1880.481029	250.200194	4.628999	0.302050	28.822067	0.623421	12.812476
1880.501031	250.200194	4.636000	0.302044	28.865661	0.623410	12.831855
1880.521033	250.200194	4.630356	0.302049	28.830515	0.623419	12.816232
1880.541035	250.200194	4.631692	0.302048	28.838832	0.623417	12.819929
1880.561037	250.200194	4.627341	0.302051	28.811743	0.623424	12.807887
1880.581039	250.200194	4.631161	0.302048	28.835528	0.623418	12.818460
1880.601041	250.200194	4.630197	0.302049	28.829527	0.623419	12.815792
1880.621043	250.200194	4.630913	0.302049	28.833987	0.623418	12.817775
1880.641045	250.200194	4.628000	0.302051	28.815847	0.623423	12.809711
1880.661047	250.200194	4.631431	0.302048	28.837209	0.623417	12.819207
1880.681049	250.200194	4.628145	0.302051	28.816748	0.623422	12.810111
1880.701051	250.200194	4.636568	0.302044	28.869193	0.623409	12.833425
1880.721053	250.200194	4.633213	0.302047	28.848304	0.623414	12.824140
1880.741055	250.200194	4.631108	0.302048	28.835202	0.623418	12.818315
1880.761057	250.200194	4.634030	0.302046	28.853391	0.623413	12.826401
1880.781059	250.200194	4.626055	0.302053	28.803738	0.623426	12.804328
1880.801061	250.200194	4.631398	0.302048	28.837003	0.623417	12.819116
1880.821063	250.200194	4.630351	0.302049	28.830485	0.623419	12.816218
1880.841065	250.200194	4.626407	0.302052	28.805931	0.623425	12.805303
1880.861067	250.200194	4.631225	0.302048	28.835928	0.623418	12.818638
1880.881069	250.200113	4.631187	0.302048	28.835689	0.623417	12.818532
1880.901071	250.200194	4.636999	0.302044	28.871881	0.623408	12.834620
1880.921073	250.200194	4.635219	0.302045	28.860796	0.623411	12.829693
1880.941075	250.200194	4.632339	0.302047	28.842865	0.623416	12.821721
1880.961077	250.200194	4.627621	0.302051	28.813490	0.623423	12.808663
1880.981079	250.200194	4.627795	0.302051	28.814574	0.623423	12.809145
1881.001081	250.200194	4.634644	0.302045	28.857213	0.623412	12.828100
1881.021083	250.200194	4.630925	0.302049	28.834058	0.623418	12.817806
1881.041085	250.200194	4.626079	0.302053	28.803889	0.623426	12.804395
1881.061087	250.200194	4.628091	0.302051	28.816414	0.623423	12.809963
1881.081089	250.200194	4.629525	0.302050	28.825344	0.623420	12.813933
1881.101091	250.200194	4.625439	0.302053	28.799903	0.623427	12.802623
1881.121093	250.200194	4.633147	0.302047	28.847894	0.623415	12.823957
1881.141095	250.200194	4.626990	0.302052	28.809556	0.623424	12.806914
1881.161097	250.200194	4.628017	0.302051	28.815954	0.623423	12.809758
1881.181099	250.200194	4.632984	0.302047	28.846881	0.623415	12.823507
1881.201101	250.200194	4.629303	0.302050	28.823959	0.623421	12.813317
1881.221103	250.200194	4.628865	0.302050	28.821235	0.623421	12.812106
1881.241105	250.200113	4.633096	0.302047	28.847576	0.623414	12.823816
1881.261107	250.200194	4.639639	0.302041	28.888318	0.623404	12.841927
1881.281109	250.200194	4.630806	0.302049	28.833316	0.623418	12.817477
1881.301111	250.200194	4.631642	0.302048	28.838526	0.623417	12.819792
1881.321113	250.200194	4.631496	0.302048	28.837614	0.623417	12.819387
1881.341115	250.200194	4.631300	0.302048	28.836396	0.623417	12.818846
1881.361117	250.200194	4.627309	0.302051	28.811546	0.623424	12.807799
1881.381119	250.200194	4.634242	0.302046	28.854711	0.623413	12.826987
1881.401121	250.200194	4.643527	0.302038	28.912527	0.623398	12.852689
1881.421123	250.200194	4.643191	0.302038	28.910433	0.623399	12.851758
1881.441125	250.200194	4.628231	0.302051	28.817287	0.623422	12.810351
1881.461127	250.200194	4.630505	0.302049	28.831446	0.623419	12.816645
1881.481129	250.200194	4.636253	0.302044	28.867233	0.623410	12.832554
1881.501131	250.200194	4.632840	0.302047	28.845980	0.623415	12.823106
1881.521133	250.200194	4.640984	0.302040	28.896692	0.623402	12.845650
1881.541135	250.200194	4.634778	0.302045	28.858048	0.623412	12.828471
1881.561137	250.200194	4.632735	0.302047	28.845329	0.623415	12.822817
1881.581139	250.200194	4.636469	0.302044	28.868577	0.623409	12.833151
1881.601141	250.200194	4.635808	0.302045	28.864465	0.623410	12.831323
1881.621143	250.200194	4.630813	0.302049	28.833365	0.623418	12.817498
1881.641145	250.200113	4.631064	0.302048	28.834926	0.623418	12.818192
1881.661147	250.200194	4.634669	0.302045	28.857374	0.623412	12.828171
1881.681149	250.200194	4.637373	0.302043	28.874205	0.623408	12.835653
1881.701151	250.200194	4.641715	0.302040	28.901242	0.623401	12.847672
1881.721153	250.200194	4.637552	0.302043	28.875320	0.623408	12.836149
1881.741155	250.200194	4.635776	0.302045	28.864265	0.623410	12.831235
1881.761157	250.200194	4.639964	0.302041	28.890338	0.623404	12.842825
1881.781159	250.200194	4.633598	0.302046	28.850703	0.623414	12.825206
1881.801161	250.200194	4.639838	0.302041	28.889555	0.623404	12.842477
1881.821163	250.200194	4.637906	0.302043	28.877523	0.623407	12.837128
1881.841165	250.200194	4.640779	0.302040	28.895414	0.623402	12.845081
1881.861167	250.200194	4.637020	0.302044	28.872010	0.623408	12.834677
1881.881169	250.200194	4.641970	0.302039	28.902830	0.623400	12.848378
1881.901171	250.200194	4.640922	0.302040	28.896304	0.623402	12.845477
1881.921173	250.200194	4.634402	0.302046	28.855707	0.623413	12.827430
1881.941175	250.200194	4.634996	0.302045	28.859408	0.623412	12.829076
1881.961177	250.200194	4.635509	0.302045	28.862600	0.623411	12.830495
1881.981179	250.200194	4.636803	0.302044	28.870657	0.623409	12.834076
1882.001181	250.200113	4.641605	0.302040	28.900558	0.623401	12.847368
1882.021183	250.200194	4.633028	0.302047	28.847155	0.623415	12.823628
1882.041185	250.200194	4.632419	0.302047	28.843363	0.623416	12.821943
1882.061187	250.200194	4.633699	0.302046	28.851332	0.623414	12.825485
1882.081189	250.200194	4.631418	0.302048	28.837127	0.623417	12.819171
1882.101191	250.200194	4.635016	0.302045	28.859532	0.623412	12.829130
1882.121193	250.200194	4.631628	0.302048	28.838435	0.623417	12.819752
1882.141195	250.200194	4.628584	0.302050	28.819483	0.623422	12.811327
1882.161197	250.200194	4.630584	0.302049	28.831933	0.623419	12.816862
1882.181199	250.200194	4.634624	0.302046	28.857092	0.623412	12.828046
1882.201201	250.200194	4.631430	0.302048	28.837206	0.623417	12.819206
1882.221203	250.200194	4.627573	0.302051	28.813191	0.623423	12.808530
1882.241205	250.200194	4.630858	0.302049	28.833644	0.623418	12.817623
1882.261207	250.200194	4.632290	0.302047	28.842561	0.623416	12.821586
1882.281209	250.200194	4.628120	0.302051	28.816592	0.623423	12.810042
1882.301211	250.200194	4.627187	0.302052	28.810785	0.623424	12.807461
1882.321213	250.200194	4.630525	0.302049	28.831569	0.623419	12.816700
1882.341215	250.200194	4.627405	0.302051	28.812146	0.623424	12.808066
1882.361217	250.200194	4.626924	0.302052	28.809145	0.623424	12.806732
1882.381219	250.200194	4.637881	0.302043	28.877373	0.623407	12.837061
1882.401221	250.200194	4.631369	0.302048	28.836826	0.623417	12.819037
1882.421223	250.200194	4.631733	0.302048	28.839090	0.623417	12.820043
1882.441225	250.200194	4.629539	0.302050	28.825429	0.623420	12.813970
1882.461227	250.200113	4.637474	0.302043	28.874838	0.623407	12.835935
1882.481229	250.200194	4.637206	0.302043	28.873168	0.623408	12.835192
1882.501231	250.200194	4.631485	0.302048	28.837546	0.623417	12.819357
1882.521233	250.200194	4.629230	0.302050	28.823504	0.623421	12.813115
1882.541235	250.200194	4.629406	0.302050	28.824602	0.623420	12.813603
1882.561237	250.200194	4.624583	0.302054	28.794570	0.623428	12.800253
1882.581239	250.200194	4.628892	0.302050	28.821402	0.623421	12.812180
1882.601241	250.200194	4.627317	0.302051	28.811593	0.623424	12.807820
1882.621243	250.200194	4.632104	0.302048	28.841403	0.623416	12.821071
1882.641245	250.200194	4.625289	0.302053	28.798967	0.623427	12.802207
1882.661247	250.200194	4.626929	0.302052	28.809181	0.623424	12.806748
1882.681249	250.200194	4.626888	0.302052	28.808926	0.623424	12.806634
1882.701251	250.200194	4.624262	0.302054	28.792571	0.623429	12.799364
1882.721253	250.200194	4.627098	0.302052	28.810232	0.623424	12.807215
1882.741255	250.200194	4.631275	0.302048	28.836237	0.623417	12.818775
1882.761257	250.200194	4.626090	0.302052	28.803957	0.623426	12.804426
1882.781259	250.200194	4.627962	0.302051	28.815611	0.623423	12.809606
1882.801261	250.200194	4.627154	0.302052	28.810577	0.623424	12.807368
1882.821263	250.200194	4.627559	0.302051	28.813104	0.623423	12.808492
1882.841265	250.200194	4.623153	0.302055	28.785667	0.623430	12.796295
1882.861267	250.200194	4.623342	0.302055	28.786847	0.623430	12.796819
1882.881269	250.200194	4.630372	0.302049	28.830619	0.623419	12.816278
1882.901271	250.200194	4.630935	0.302049	28.834121	0.623418	12.817834
1882.921273	250.200194	4.627737	0.302051	28.814213	0.623423	12.808984
1882.941275	250.200194	4.629614	0.302050	28.825894	0.623420	12.814177
1882.961277	250.200194	4.625275	0.302053	28.798882	0.623427	12.802169
1882.981279	250.200194	4.624231	0.302054	28.792383	0.623429	12.799280
1883.001281	250.200194	4.630887	0.302049	28.833825	0.623418	12.817703
1883.021283	250.200194	4.628984	0.302050	28.821974	0.623421	12.812435
1883.041285	250.200194	4.625434	0.302053	28.799870	0.623427	12.802609
1883.061287	250.200194	4.621419	0.302056	28.774873	0.623433	12.791496
1883.081289	250.200194	4.629283	0.302050	28.823835	0.623421	12.813262
1883.101291	250.200194	4.631047	0.302048	28.834816	0.623418	12.818143
1883.121293	250.200113	4.632132	0.302047	28.841573	0.623416	12.821147
1883.141295	250.200194	4.626552	0.302052	28.806832	0.623425	12.805703
1883.161297	250.200194	4.636832	0.302044	28.870838	0.623409	12.834157
1883.181299	250.200194	4.629199	0.302050	28.823312	0.623421	12.813030
1883.201301	250.200194	4.626345	0.302052	28.805540	0.623425	12.805129
1883.221303	250.200194	4.630901	0.302049	28.833907	0.623418	12.817739
1883.241305	250.200194	4.630434	0.302049	28.831003	0.623419	12.816448
1883.261307	250.200194	4.624735	0.302054	28.795520	0.623428	12.800675
1883.281309	250.200194	4.628756	0.302050	28.820556	0.623421	12.811804
1883.301311	250.200194	4.630090	0.302049	28.828862	0.623419	12.815496
1883.321313	250.200194	4.630563	0.302049	28.831807	0.623419	12.816806
1883.341315	250.200113	4.626650	0.302052	28.807442	0.623425	12.805975
1883.361317	250.200194	4.635784	0.302045	28.864311	0.623410	12.831255
1883.381319	250.200194	4.631829	0.302048	28.839689	0.623417	12.820310
1883.401321	250.200194	4.628134	0.302051	28.816682	0.623422	12.810082
1883.421323	250.200194	4.630419	0.302049	28.830907	0.623419	12.816406
1883.441325	250.200194	4.628935	0.302050	28.821670	0.623421	12.812299
1883.461327	250.200194	4.632232	0.302047	28.842197	0.623416	12.821424
1883.481329	250.200194	4.631210	0.302048	28.835832	0.623418	12.818595
1883.501331	250.200194	4.635985	0.302044	28.865568	0.623410	12.831814
1883.521333	250.200194	4.633230	0.302047	28.848411	0.623414	12.824187
1883.541335	250.200194	4.632519	0.302047	28.843982	0.623416	12.822218
1883.561337	250.200194	4.630439	0.302049	28.831035	0.623419	12.816463
1883.581339	250.200194	4.631008	0.302048	28.834578	0.623418	12.818038
1883.601341	250.200194	4.635473	0.302045	28.862379	0.623411	12.830396
1883.621343	250.200194	4.629162	0.302050	28.823080	0.623421	12.812926
1883.641345	250.200194	4.630158	0.302049	28.829283	0.623419	12.815684
1883.661347	250.200194	4.634982	0.302045	28.859321	0.623412	12.829037
1883.681349	250.200194	4.634511	0.302046	28.856386	0.623412	12.827732
1883.701351	250.200194	4.634615	0.302046	28.857038	0.623412	12.828022
1883.721353	250.200194	4.634797	0.302045	28.858171	0.623412	12.828526
1883.741355	250.200194	4.634266	0.302046	28.854861	0.623413	12.827054
1883.761357	250.200194	4.631709	0.302048	28.838942	0.623417	12.819977
1883.781359	250.200194	4.626356	0.302052	28.805608	0.623425	12.805159
1883.801361	250.200194	4.631501	0.302048	28.837644	0.623417	12.819401
1883.821363	250.200194	4.635815	0.302045	28.864506	0.623410	12.831342
1883.841365	250.200194	4.635000	0.302045	28.859430	0.623412	12.829085
1883.861367	250.200194	4.631291	0.302048	28.836341	0.623417	12.818821
1883.881369	250.200194	4.640435	0.302041	28.893276	0.623403	12.844131
1883.901371	250.200194	4.631548	0.302048	28.837940	0.623417	12.819532
1883.921373	250.200113	4.629952	0.302049	28.828002	0.623419	12.815114
1883.941375	250.200194	4.637043	0.302044	28.872152	0.623408	12.834741
1883.961377	250.200194	4.633669	0.302046	28.851143	0.623414	12.825402
1883.981379	250.200113	4.630988	0.302048	28.834452	0.623418	12.817982
1884.001381	250.200194	4.632431	0.302047	28.843437	0.623416	12.821976
1884.021383	250.200113	4.632537	0.302047	28.844094	0.623415	12.822268
1884.041385	250.200194	4.634967	0.302045	28.859228	0.623412	12.828995
1884.061387	250.200194	4.626315	0.302052	28.805356	0.623425	12.805047
1884.081389	250.200194	4.625577	0.302053	28.800760	0.623427	12.803004
1884.101391	250.200274	4.623834	0.302054	28.789905	0.623430	12.798179
1884.121393	250.200194	4.616806	0.302060	28.746152	0.623441	12.778729
1884.141395	250.200194	4.618224	0.302059	28.754981	0.623438	12.782654
1884.161397	250.200194	4.625174	0.302053	28.798252	0.623427	12.801889
1884.181399	250.200194	4.624461	0.302054	28.793814	0.623428	12.799917
1884.201401	250.200194	4.618668	0.302059	28.757743	0.623438	12.783882
1884.221403	250.200194	4.622998	0.302055	28.784701	0.623431	12.795865
1884.241405	250.200194	4.627410	0.302051	28.812176	0.623424	12.808079
1884.261407	250.200194	4.613816	0.302063	28.727530	0.623445	12.770451
1884.300411	250.200194	4.613239	0.302063	28.723939	0.623446	12.768854
1884.300411	250.200194	4.616864	0.302060	28.746511	0.623440	12.778888
1884.320413	250.200194	4.611543	0.302064	28.713377	0.623449	12.764159
1884.340415	250.200194	4.616093	0.302061	28.741711	0.623442	12.776755
1884.360417	250.200194	4.612913	0.302063	28.721910	0.623447	12.767953
1884.380419	250.200194	4.615438	0.302061	28.737630	0.623443	12.774940
1884.400421	250.200194	4.616952	0.302060	28.747058	0.623440	12.779132
1884.420423	250.200194	4.615742	0.302061	28.739524	0.623442	12.775783
1884.440425	250.200113	4.607854	0.302067	28.690408	0.623455	12.753949
1884.460427	250.200194	4.613363	0.302063	28.724711	0.623446	12.769197
1884.480429	250.200194	4.603496	0.302071	28.663272	0.623462	12.741886
1884.500431	250.200194	4.610704	0.302065	28.708153	0.623450	12.761837
1884.520433	250.200194	4.612307	0.302064	28.718135	0.623448	12.766274
1884.540435	250.200194	4.611115	0.302065	28.710716	0.623450	12.762976
1884.560437	250.200194	4.614375	0.302062	28.731015	0.623444	12.772000
1884.580439	250.200113	4.606971	0.302068	28.684913	0.623456	12.751506
1884.600441	250.200194	4.620844	0.302057	28.771289	0.623434	12.789903
1884.620443	250.200194	4.617319	0.302060	28.749344	0.623440	12.780148
1884.640445	250.200194	4.620506	0.302057	28.769186	0.623435	12.788969
1884.660447	250.200194	4.622755	0.302055	28.783192	0.623431	12.795195
1884.680449	250.200194	4.617399	0.302060	28.749840	0.623440	12.780368
1884.700451	250.200194	4.619499	0.302058	28.762917	0.623436	12.786182
1884.720453	250.200194	4.617692	0.302059	28.751663	0.623439	12.781179
1884.740455	250.200194	4.617746	0.302059	28.752002	0.623439	12.781330
1884.760457	250.200194	4.612312	0.302064	28.718165	0.623448	12.766288
1884.780459	250.200194	4.611367	0.302065	28.712282	0.623449	12.763672
1884.800461	250.200194	4.610906	0.302065	28.709410	0.623450	12.762396
1884.820463	250.200194	4.611933	0.302064	28.715808	0.623448	12.765240
1884.840465	250.200194	4.604033	0.302071	28.666621	0.623461	12.743374
1884.860467	250.200194	4.586185	0.302085	28.555491	0.623489	12.693973
1884.880469	250.200194	4.587635	0.302084	28.564520	0.623487	12.697987
1884.900471	250.200194	4.584178	0.302087	28.542994	0.623492	12.688418
1884.920473	250.200194	4.586956	0.302085	28.560290	0.623488	12.696107
1884.940475	250.200194	4.589857	0.302082	28.578351	0.623483	12.704135
1884.960477	250.200194	4.591300	0.302081	28.587338	0.623481	12.708130
1884.980479	250.200194	4.589016	0.302083	28.573116	0.623485	12.701808
1885.000481	250.200113	4.589155	0.302083	28.573981	0.623484	12.702193
1885.020483	250.200194	4.586551	0.302085	28.557772	0.623489	12.694987
1885.040485	250.200194	4.591608	0.302081	28.589257	0.623481	12.708983
1885.060487	250.200194	4.588221	0.302084	28.568169	0.623486	12.699609
1885.080489	250.200194	4.591196	0.302081	28.586692	0.623481	12.707843
1885.100491	250.200194	4.591708	0.302081	28.589876	0.623480	12.709259
1885.120493	250.200194	4.588719	0.302083	28.571266	0.623485	12.700985
1885.140495	250.200194	4.587590	0.302084	28.564235	0.623487	12.697860
1885.160497	250.200194	4.589129	0.302083	28.573822	0.623485	12.702122
1885.180499	250.200194	4.589730	0.302082	28.577565	0.623484	12.703786
1885.200501	250.200194	4.585480	0.302086	28.551103	0.623490	12.692022
1885.220503	250.200194	4.585265	0.302086	28.549761	0.623491	12.691426
1885.240505	250.200194	4.588002	0.302084	28.566806	0.623486	12.699003
1885.260507	250.200194	4.588436	0.302083	28.569502	0.623486	12.700202
1885.280509	250.200194	4.590690	0.302082	28.583541	0.623482	12.706442
1885.300511	250.200194	4.595026	0.302078	28.610540	0.623475	12.718444
1885.320513	250.200194	4.581676	0.302089	28.527414	0.623496	12.681492
1885.340515	250.200194	4.585021	0.302086	28.548242	0.623491	12.690751
1885.360517	250.200113	4.589587	0.302082	28.576670	0.623484	12.703388
1885.380519	250.200194	4.588456	0.302083	28.569628	0.623486	12.700258
1885.400521	250.200194	4.586827	0.302085	28.559488	0.623488	12.695750
1885.420523	250.200194	4.586825	0.302085	28.559472	0.623488	12.695743
1885.440525	250.200194	4.585011	0.302086	28.548179	0.623491	12.690723
1885.460527	250.200194	4.586948	0.302085	28.560238	0.623488	12.696083
1885.480529	250.200194	4.590876	0.302081	28.584696	0.623482	12.706956
1885.500531	250.200194	4.594694	0.302078	28.608470	0.623476	12.717524
1885.520533	250.200194	4.588940	0.302083	28.572645	0.623485	12.701599
1885.540535	250.200113	4.584953	0.302086	28.547820	0.623491	12.690563
1885.560537	250.200194	4.588317	0.302083	28.568763	0.623486	12.699873
1885.580539	250.200194	4.589740	0.302082	28.577622	0.623484	12.703811
1885.600541	250.200194	4.590407	0.302082	28.581775	0.623482	12.705657
1885.620543	250.200194	4.583827	0.302087	28.540806	0.623493	12.687445
1885.640545	250.200194	4.583092	0.302088	28.536229	0.623494	12.685410
1885.660547	250.200194	4.589290	0.302083	28.574824	0.623484	12.702568
1885.680549	250.200194	4.587434	0.302084	28.563269	0.623487	12.697431
1885.700551	250.200194	4.584204	0.302087	28.543155	0.623492	12.688489
1885.720553	250.200194	4.588234	0.302084	28.568249	0.623486	12.699644
1885.740555	250.200194	4.585635	0.302086	28.552066	0.623490	12.692451
1885.760557	250.200194	4.584908	0.302086	28.547536	0.623491	12.690437
1885.780559	250.200194	4.584507	0.302087	28.545039	0.623492	12.689327
1885.800561	250.200194	4.580600	0.302090	28.520715	0.623498	12.678514
1885.820563	250.200194	4.586437	0.302085	28.557057	0.623489	12.694669
1885.840565	250.200194	4.581544	0.302089	28.526593	0.623497	12.681127
1885.860567	250.200194	4.571033	0.302098	28.461146	0.623513	12.652033
1885.880569	250.200113	4.570757	0.302098	28.459430	0.623514	12.651270
1885.900571	250.200194	4.562185	0.302105	28.406057	0.623527	12.627544
1885.920573	250.200194	4.574054	0.302095	28.479957	0.623509	12.660395
1885.940575	250.200194	4.572077	0.302097	28.467648	0.623512	12.654924
1885.960577	250.200194	4.574468	0.302095	28.482536	0.623508	12.661542
1885.980579	250.200194	4.570278	0.302098	28.456443	0.623515	12.649943
1886.000581	250.200194	4.574376	0.302095	28.481963	0.623508	12.661287
1886.020583	250.200194	4.574869	0.302094	28.485032	0.623507	12.662652
1886.040585	250.200194	4.578596	0.302091	28.508239	0.623501	12.672968
1886.060587	250.200194	4.574183	0.302095	28.480762	0.623508	12.660753
1886.080589	250.200194	4.568348	0.302100	28.444430	0.623518	12.644603
1886.100591	250.200113	4.574919	0.302094	28.485342	0.623507	12.662789
1886.120593	250.200194	4.570757	0.302098	28.459430	0.623514	12.651270
1886.140595	250.200194	4.571215	0.302097	28.462283	0.623513	12.652538
1886.160597	250.200194	4.566427	0.302101	28.432470	0.623521	12.639285
1886.180599	250.200113	4.573412	0.302096	28.475957	0.623509	12.658617
1886.220603	250.200194	4.570529	0.302098	28.458009	0.623514	12.650639
1886.220603	250.200194	4.568163	0.302100	28.443278	0.623518	12.644090
1886.240605	250.200194	4.569836	0.302099	28.453692	0.623515	12.648720
1886.260607	250.200194	4.570593	0.302098	28.458406	0.623514	12.650815
1886.280609	250.200194	4.570692	0.302098	28.459022	0.623514	12.651089
1886.300611	250.200194	4.568468	0.302100	28.445175	0.623517	12.644934
1886.320613	250.200194	4.567826	0.302100	28.441178	0.623518	12.643157
1886.340615	250.200194	4.567249	0.302101	28.437583	0.623519	12.641559
1886.360617	250.200194	4.563885	0.302103	28.416638	0.623525	12.632248
1886.380619	250.200194	4.563509	0.302104	28.414300	0.623525	12.631208
1886.400621	250.200194	4.562975	0.302104	28.410976	0.623526	12.629731
1886.420623	250.200194	4.560639	0.302106	28.396428	0.623530	12.623264
1886.440625	250.200194	4.562496	0.302105	28.407990	0.623527	12.628403
1886.460627	250.200113	4.564858	0.302103	28.422696	0.623523	12.634941
1886.480629	250.200194	4.555655	0.302110	28.365394	0.623538	12.609468
1886.500631	250.200194	4.558042	0.302108	28.380260	0.623534	12.616076
1886.520633	250.200194	4.560000	0.302107	28.392453	0.623531	12.621497
1886.540635	250.200194	4.557176	0.302109	28.374869	0.623535	12.613680
1886.560637	250.200194	4.558130	0.302108	28.380805	0.623534	12.616319
1886.580639	250.200194	4.565411	0.302102	28.426143	0.623522	12.636473
1886.600641	250.200194	4.563120	0.302104	28.411880	0.623526	12.630133
1886.620643	250.200194	4.563017	0.302104	28.411236	0.623526	12.629847
1886.640645	250.200194	4.561247	0.302106	28.400217	0.623529	12.624948
1886.660647	250.200194	4.560777	0.302106	28.397288	0.623530	12.623646
1886.680649	250.200194	4.557687	0.302109	28.378051	0.623535	12.615094
1886.700651	250.200194	4.554458	0.302111	28.357943	0.623540	12.606155
1886.720653	250.200194	4.557107	0.302109	28.374437	0.623535	12.613488
1886.740655	250.200194	4.561589	0.302105	28.402344	0.623528	12.625894
1886.760657	250.200194	4.557633	0.302109	28.377711	0.623535	12.614943
1886.780659	250.200194	4.558423	0.302108	28.382631	0.623533	12.617130
1886.800661	250.200194	4.553489	0.302112	28.351912	0.623541	12.603474
1886.820663	250.200194	4.554968	0.302111	28.361121	0.623539	12.607568
1886.840665	250.200194	4.550119	0.302115	28.330930	0.623547	12.594148
1886.860667	250.200194	4.559333	0.302107	28.388298	0.623532	12.619649
1886.880669	250.200194	4.552419	0.302113	28.345248	0.623543	12.600512
1886.900671	250.200194	4.558702	0.302108	28.384369	0.623533	12.617903
1886.920673	250.200194	4.545878	0.302118	28.304523	0.623553	12.582408
1886.940675	250.200113	4.548333	0.302116	28.319804	0.623549	12.589202
1886.960677	250.200194	4.550156	0.302115	28.331157	0.623547	12.594249
1886.980679	250.200194	4.549642	0.302115	28.327957	0.623547	12.592826
1887.000681	250.200194	4.553101	0.302112	28.349497	0.623542	12.602401
1887.020683	250.200194	4.548933	0.302116	28.323544	0.623548	12.590864
1887.040685	250.200194	4.544539	0.302119	28.296187	0.623555	12.578703
1887.060687	250.200194	4.550665	0.302114	28.334328	0.623546	12.595658
1887.080689	250.200194	4.551070	0.302114	28.336849	0.623545	12.596779
1887.100691	250.200194	4.547975	0.302117	28.317579	0.623550	12.588212
1887.120693	250.200194	4.541923	0.302121	28.279895	0.623560	12.571460
1887.140695	250.200194	4.542372	0.302121	28.282690	0.623559	12.572703
1887.160697	250.200194	4.546486	0.302118	28.308306	0.623552	12.584090
1887.180699	250.200194	4.545497	0.302119	28.302147	0.623554	12.581352
1887.200701	250.200194	4.544480	0.302119	28.295820	0.623556	12.578540
1887.220703	250.200194	4.547616	0.302117	28.315345	0.623551	12.587219
1887.240705	250.200194	4.544877	0.302119	28.298292	0.623555	12.579639
1887.260707	250.200194	4.550563	0.302114	28.333693	0.623546	12.595375
1887.280709	250.200194	4.546769	0.302117	28.310069	0.623552	12.584874
1887.300711	250.200194	4.549811	0.302115	28.329011	0.623547	12.593294
1887.320713	250.200194	4.551813	0.302113	28.341476	0.623544	12.598835
1887.340715	250.200113	4.544723	0.302119	28.297328	0.623555	12.579210
1887.360717	250.200194	4.553830	0.302112	28.354033	0.623541	12.604418
1887.380719	250.200194	4.548425	0.302116	28.320382	0.623549	12.589458
1887.400721	250.200194	4.549414	0.302115	28.326536	0.623548	12.592194
1887.420723	250.200194	4.551620	0.302114	28.340274	0.623544	12.598301
1887.440725	250.200194	4.556251	0.302110	28.369107	0.623537	12.611118
1887.460727	250.200194	4.549602	0.302115	28.327711	0.623547	12.592716
1887.480729	250.200113	4.551010	0.302114	28.336477	0.623545	12.596613
1887.500731	250.200194	4.545718	0.302118	28.303526	0.623554	12.581965
1887.520733	250.200113	4.548213	0.302116	28.319060	0.623549	12.588871
1887.540735	250.200194	4.546510	0.302118	28.308454	0.623552	12.584156
1887.560737	250.200194	4.546567	0.302118	28.308810	0.623552	12.584314
1887.580739	250.200194	4.552527	0.302113	28.345922	0.623543	12.600812
1887.600741	250.200194	4.548153	0.302116	28.318687	0.623550	12.588705
1887.620743	250.200194	4.546291	0.302118	28.307091	0.623553	12.583550
1887.640745	250.200194	4.547260	0.302117	28.313127	0.623551	12.586233
1887.660747	250.200194	4.546315	0.302118	28.307241	0.623553	12.583617
1887.680749	250.200194	4.550566	0.302114	28.333709	0.623546	12.595383
1887.700751	250.200194	4.556760	0.302109	28.372280	0.623536	12.612529
1887.720753	250.200194	4.546043	0.302118	28.305547	0.623553	12.582864
1887.740755	250.200194	4.543137	0.302120	28.287456	0.623558	12.574822
1887.760757	250.200194	4.548186	0.302116	28.318890	0.623550	12.588795
1887.780759	250.200194	4.550143	0.302115	28.331078	0.623547	12.594213
1887.800761	250.200194	4.545540	0.302119	28.302418	0.623554	12.581473
1887.820763	250.200194	4.544870	0.302119	28.298243	0.623555	12.579617
1887.840765	250.200194	4.549531	0.302115	28.327267	0.623548	12.592519
1887.860767	250.200194	4.553348	0.302112	28.351033	0.623541	12.603084
1887.880769	250.200194	4.547722	0.302117	28.316005	0.623550	12.587512
1887.900771	250.200194	4.548574	0.302116	28.321310	0.623549	12.589871
1887.920773	250.200194	4.550944	0.302114	28.336063	0.623545	12.596429
1887.940775	250.200194	4.551178	0.302114	28.337522	0.623545	12.597078
1887.960777	250.200194	4.551375	0.302114	28.338746	0.623545	12.597622
1887.980779	250.200194	4.549696	0.302115	28.328297	0.623547	12.592977
1888.000781	250.200194	4.554648	0.302111	28.359128	0.623539	12.606682
1888.020783	250.200194	4.549920	0.302115	28.329687	0.623547	12.593595
1888.040785	250.200194	4.556183	0.302110	28.368682	0.623537	12.610930
1888.060787	250.200194	4.547087	0.302117	28.312051	0.623551	12.585755
1888.080789	250.200194	4.554914	0.302111	28.360782	0.623539	12.607418
1888.100791	250.200194	4.545980	0.302118	28.305155	0.623553	12.582690
1888.120793	250.200194	4.548523	0.302116	28.320993	0.623549	12.589730
1888.140795	250.200194	4.553686	0.302112	28.353135	0.623541	12.604018
1888.160797	250.200194	4.546710	0.302118	28.309700	0.623552	12.584710
1888.180799	250.200194	4.551924	0.302113	28.342166	0.623544	12.599142
1888.200801	250.200113	4.548064	0.302116	28.318134	0.623550	12.588459
1888.220803	250.200194	4.552049	0.302113	28.342946	0.623543	12.599489
1888.240805	250.200194	4.549050	0.302116	28.324272	0.623548	12.591188
1888.260807	250.200194	4.547184	0.302117	28.312656	0.623551	12.586024
1888.280809	250.200194	4.552118	0.302113	28.343376	0.623543	12.599680
1888.300811	250.200194	4.550517	0.302114	28.333408	0.623546	12.595249
1888.320813	250.200194	4.556068	0.302110	28.367971	0.623537	12.610613
1888.340815	250.200194	4.552601	0.302113	28.346384	0.623543	12.601017
1888.360817	250.200194	4.548630	0.302116	28.321658	0.623549	12.590026
1888.380819	250.200194	4.551345	0.302114	28.338560	0.623545	12.597539
1888.400821	250.200194	4.549838	0.302115	28.329178	0.623547	12.593369
1888.420823	250.200113	4.557060	0.302109	28.374144	0.623535	12.613358
1888.440825	250.200194	4.557778	0.302108	28.378617	0.623534	12.615346
1888.460827	250.200194	4.558884	0.302108	28.385500	0.623533	12.618406
1888.480829	250.200113	4.557932	0.302108	28.379573	0.623534	12.615771
1888.500831	250.200194	4.555764	0.302110	28.366076	0.623538	12.609771
1888.520833	250.200194	4.558174	0.302108	28.381081	0.623534	12.616441
1888.540835	250.200194	4.558200	0.302108	28.381245	0.623534	12.616514
1888.560837	250.200194	4.555475	0.302110	28.364275	0.623538	12.608970
1888.580839	250.200194	4.552350	0.302113	28.344818	0.623543	12.600321
1888.600841	250.200194	4.556975	0.302109	28.373616	0.623536	12.613123
1888.620843	250.200113	4.550964	0.302114	28.336189	0.623545	12.596485
1888.640845	250.200194	4.554662	0.302111	28.359216	0.623539	12.606721
1888.660847	250.200113	4.556267	0.302110	28.369205	0.623537	12.611162
1888.680849	250.200194	4.551258	0.302114	28.338021	0.623545	12.597299
1888.700851	250.200194	4.551281	0.302114	28.338160	0.623545	12.597362
1888.720853	250.200194	4.552415	0.302113	28.345223	0.623543	12.600501
1888.740855	250.200194	4.543931	0.302120	28.292398	0.623556	12.577018
1888.760857	250.200194	4.545849	0.302118	28.304342	0.623553	12.582328
1888.780859	250.200194	4.542918	0.302121	28.286093	0.623558	12.574216
1888.800861	250.200113	4.551181	0.302114	28.337539	0.623545	12.597085
1888.820863	250.200194	4.540748	0.302122	28.272577	0.623561	12.568207
1888.840865	250.200194	4.550379	0.302115	28.332548	0.623546	12.594867
1888.860867	250.200194	4.544170	0.302120	28.293884	0.623556	12.577679
1888.880869	250.200194	4.542603	0.302121	28.284127	0.623559	12.573342
1888.900871	250.200194	4.540107	0.302123	28.268589	0.623562	12.566434
1888.920873	250.200194	4.544078	0.302120	28.293315	0.623556	12.577426
1888.940875	250.200194	4.541931	0.302121	28.279947	0.623560	12.571484
1888.960877	250.200194	4.542360	0.302121	28.282619	0.623559	12.572671
1888.980879	250.200194	4.547356	0.302117	28.313727	0.623551	12.586500
1889.000881	250.200194	4.542962	0.302121	28.286364	0.623558	12.574336
1889.020883	250.200194	4.550660	0.302114	28.334295	0.623546	12.595643
1889.040885	250.200194	4.547977	0.302117	28.317590	0.623550	12.588217
1889.060887	250.200194	4.553327	0.302112	28.350901	0.623541	12.603025
1889.080889	250.200194	4.546378	0.302118	28.307633	0.623553	12.583791
1889.100891	250.200194	4.544599	0.302119	28.296556	0.623555	12.578867
1889.120893	250.200194	4.546943	0.302117	28.311151	0.623552	12.585355
1889.140895	250.200194	4.553578	0.302112	28.352467	0.623541	12.603722
1889.160897	250.200194	4.548547	0.302116	28.321138	0.623549	12.589794
1889.180899	250.200194	4.547775	0.302117	28.316330	0.623550	12.587657
1889.200901	250.200194	4.546616	0.302118	28.309119	0.623552	12.584452
1889.220903	250.200194	4.540793	0.302122	28.272862	0.623561	12.568334
1889.240905	250.200194	4.548087	0.302116	28.318274	0.623550	12.588521
1889.260907	250.200194	4.548792	0.302116	28.322668	0.623549	12.590475
1889.280909	250.200194	4.549304	0.302115	28.325852	0.623548	12.591890
1889.300911	250.200194	4.548680	0.302116	28.321967	0.623549	12.590163
1889.320913	250.200194	4.548439	0.302116	28.320470	0.623549	12.589497
1889.340915	250.200194	4.547108	0.302117	28.312183	0.623551	12.585814
1889.360917	250.200194	4.557036	0.302109	28.373999	0.623536	12.613293
1889.380919	250.200194	4.539800	0.302123	28.266678	0.623563	12.565585
1889.400921	250.200194	4.545156	0.302119	28.300025	0.623554	12.580409
1889.420923	250.200113	4.545773	0.302118	28.303869	0.623553	12.582118
1889.440925	250.200194	4.547240	0.302117	28.313001	0.623551	12.586177
1889.460927	250.200194	4.543872	0.302120	28.292031	0.623557	12.576855
1889.480929	250.200194	4.545347	0.302119	28.301216	0.623554	12.580938
1889.500931	250.200194	4.545074	0.302119	28.299513	0.623555	12.580181
1889.520933	250.200194	4.543717	0.302120	28.291067	0.623557	12.576427
1889.540935	250.200194	4.550209	0.302115	28.331486	0.623546	12.594395
1889.560937	250.200194	4.549472	0.302115	28.326900	0.623548	12.592356
1889.580939	250.200194	4.544211	0.302120	28.294142	0.623556	12.577794
1889.600941	250.200194	4.547554	0.302117	28.314956	0.623551	12.587046
1889.620943	250.200194	4.546948	0.302117	28.311181	0.623552	12.585368
1889.640945	250.200194	4.541094	0.302122	28.274737	0.623561	12.569168
1889.660947	250.200194	4.544147	0.302120	28.293742	0.623556	12.577616
1889.680949	250.200194	4.540674	0.302122	28.272117	0.623562	12.568003
1889.700951	250.200194	4.545322	0.302119	28.301057	0.623554	12.580868
1889.720953	250.200194	4.543704	0.302120	28.290982	0.623557	12.576389
1889.740955	250.200194	4.541574	0.302122	28.277721	0.623560	12.570494
1889.760957	250.200194	4.540168	0.302123	28.268966	0.623562	12.566602
1889.780959	250.200194	4.544588	0.302119	28.296491	0.623555	12.578838
1889.800961	250.200194	4.544779	0.302119	28.297681	0.623555	12.579367
1889.820963	250.200194	4.545201	0.302119	28.300307	0.623554	12.580534
1889.840965	250.200194	4.537023	0.302125	28.249387	0.623567	12.557898
1889.860967	250.200194	4.547050	0.302117	28.311816	0.623551	12.585651
1889.880969	250.200194	4.547197	0.302117	28.312733	0.623551	12.586058
1889.900971	250.200194	4.547309	0.302117	28.313431	0.623551	12.586369
1889.920973	250.200194	4.546751	0.302118	28.309960	0.623552	12.584825
1889.940975	250.200194	4.547043	0.302117	28.311778	0.623551	12.585633
1889.960977	250.200194	4.544504	0.302119	28.295965	0.623555	12.578604
1889.980979	250.200194	4.547647	0.302117	28.315534	0.623550	12.587303
1890.000981	250.200194	4.541931	0.302121	28.279947	0.623560	12.571484
1890.020983	250.200113	4.548081	0.302116	28.318241	0.623550	12.588507
1890.040985	250.200194	4.543518	0.302120	28.289824	0.623557	12.575874
1890.060987	250.200194	4.548921	0.302116	28.323470	0.623548	12.590831
1890.080989	250.200194	4.545671	0.302118	28.303231	0.623554	12.581834
1890.100991	250.200194	4.544922	0.302119	28.298568	0.623555	12.579762
1890.120993	250.200194	4.548232	0.302116	28.319180	0.623550	12.588924
1890.140995	250.200194	4.549099	0.302116	28.324579	0.623548	12.591324
1890.160997	250.200194	4.545150	0.302119	28.299989	0.623554	12.580393
1890.180999	250.200194	4.542677	0.302121	28.284593	0.623558	12.573549
1890.201001	250.200194	4.543768	0.302120	28.291385	0.623557	12.576568
1890.221003	250.200194	4.544423	0.302119	28.295461	0.623556	12.578380
1890.241005	250.200194	4.551777	0.302113	28.341251	0.623544	12.598736
1890.261007	250.200194	4.543170	0.302120	28.287662	0.623558	12.574913
1890.281009	250.200194	4.547889	0.302117	28.317042	0.623550	12.587974
1890.301011	250.200194	4.548406	0.302116	28.320262	0.623549	12.589405
1890.321013	250.200194	4.548141	0.302116	28.318614	0.623550	12.588672
1890.341015	250.200194	4.545192	0.302119	28.300249	0.623554	12.580509
1890.361017	250.200194	4.546654	0.302118	28.309352	0.623552	12.584555
1890.381019	250.200194	4.552861	0.302113	28.348002	0.623542	12.601737
1890.401021	250.200194	4.548905	0.302116	28.323369	0.623548	12.590786
1890.421023	250.200194	4.545203	0.302119	28.300318	0.623554	12.580539
1890.441025	250.200194	4.546430	0.302118	28.307959	0.623552	12.583936
1890.461027	250.200194	4.540454	0.302123	28.270751	0.623562	12.567396
1890.481029	250.200194	4.540827	0.302122	28.273073	0.623561	12.568428
1890.501031	250.200194	4.541740	0.302122	28.278756	0.623560	12.570954
1890.521033	250.200194	4.544550	0.302119	28.296252	0.623555	12.578732
1890.541035	250.200194	4.543551	0.302120	28.290035	0.623557	12.575968
1890.561037	250.200194	4.544219	0.302120	28.294194	0.623556	12.577817
1890.581039	250.200194	4.537826	0.302125	28.254386	0.623566	12.560121
1890.601041	250.200194	4.540648	0.302123	28.271959	0.623562	12.567932
1890.621043	250.200194	4.545926	0.302118	28.304819	0.623553	12.582540
1890.641045	250.200194	4.537523	0.302125	28.252502	0.623567	12.559283
1890.661047	250.200194	4.540373	0.302123	28.270245	0.623562	12.567171
1890.681049	250.200194	4.544589	0.302119	28.296496	0.623555	12.578840
1890.701051	250.200113	4.551591	0.302113	28.340096	0.623544	12.598222
1890.721053	250.200194	4.543523	0.302120	28.289857	0.623557	12.575889
1890.741055	250.200113	4.543808	0.302120	28.291634	0.623556	12.576679
1890.761057	250.200194	4.541947	0.302121	28.280043	0.623560	12.571526
1890.781059	250.200194	4.544337	0.302119	28.294927	0.623556	12.578143
1890.801061	250.200113	4.541601	0.302122	28.277888	0.623560	12.570568
1890.821063	250.200194	4.545318	0.302119	28.301035	0.623554	12.580858
1890.841065	250.200194	4.544779	0.302119	28.297676	0.623555	12.579365
1890.861067	250.200194	4.538641	0.302124	28.259464	0.623565	12.562378
1890.881069	250.200194	4.548687	0.302116	28.322011	0.623549	12.590183
1890.901071	250.200194	4.541721	0.302122	28.278636	0.623560	12.570901
1890.921073	250.200194	4.539129	0.302124	28.262500	0.623564	12.563728
1890.941075	250.200194	4.545310	0.302119	28.300983	0.623554	12.580835
1890.961077	250.200194	4.540019	0.302123	28.268038	0.623563	12.566190
1890.981079	250.200113	4.541823	0.302121	28.279276	0.623560	12.571185
1891.001081	250.200194	4.532587	0.302129	28.221767	0.623574	12.545620
1891.021083	250.200113	4.537463	0.302125	28.252124	0.623567	12.559115
1891.041085	250.200194	4.538689	0.302124	28.259757	0.623565	12.562508
1891.061087	250.200194	4.539076	0.302124	28.262169	0.623564	12.563580
1891.081089	250.200194	4.536503	0.302126	28.246148	0.623568	12.556459
1891.101091	250.200194	4.537934	0.302125	28.255059	0.623566	12.560420
1891.121093	250.200194	4.535879	0.302126	28.242266	0.623569	12.554733
1891.141095	250.200194	4.541378	0.302122	28.276503	0.623560	12.569953
1891.161097	250.200194	4.537853	0.302125	28.254555	0.623566	12.560196
1891.181099	250.200194	4.537594	0.302125	28.252940	0.623566	12.559478
1891.201101	250.200113	4.542942	0.302121	28.286241	0.623558	12.574281
1891.221103	250.200194	4.539609	0.302123	28.265489	0.623563	12.565057
1891.241105	250.200194	4.536071	0.302126	28.243457	0.623569	12.555262
1891.261107	250.200194	4.541063	0.302122	28.274543	0.623561	12.569081
1891.281109	250.200194	4.534546	0.302128	28.233965	0.623571	12.551043
1891.301111	250.200194	4.535243	0.302127	28.238302	0.623570	12.552971
1891.321113	250.200194	4.530984	0.302130	28.211785	0.623577	12.541183
1891.341115	250.200194	4.535391	0.302127	28.239225	0.623570	12.553381
1891.361117	250.200194	4.541769	0.302122	28.278940	0.623560	12.571036
1891.381119	250.200194	4.536258	0.302126	28.244623	0.623569	12.555781
1891.401121	250.200194	4.543133	0.302120	28.287429	0.623558	12.574810
1891.421123	250.200194	4.535233	0.302127	28.238239	0.623570	12.552943
1891.441125	250.200194	4.537110	0.302125	28.249929	0.623567	12.558139
1891.461127	250.200194	4.534267	0.302128	28.232224	0.623572	12.550269
1891.481129	250.200194	4.534449	0.302128	28.233358	0.623571	12.550773
1891.501131	250.200194	4.536118	0.302126	28.243753	0.623569	12.555394
1891.521133	250.200194	4.536545	0.302126	28.246411	0.623568	12.556576
1891.541135	250.200194	4.539103	0.302124	28.262338	0.623564	12.563656
1891.561137	250.200194	4.535108	0.302127	28.237464	0.623570	12.552598
1891.581139	250.200194	4.543314	0.302120	28.288560	0.623557	12.575312
1891.601141	250.200194	4.540617	0.302123	28.271764	0.623562	12.567846
1891.621143	250.200194	4.543931	0.302120	28.292401	0.623556	12.577020
1891.641145	250.200194	4.542519	0.302121	28.283610	0.623559	12.573112
1891.661147	250.200194	4.536602	0.302126	28.246767	0.623568	12.556734
1891.681149	250.200194	4.535955	0.302126	28.242740	0.623569	12.554944
1891.701151	250.200194	4.537171	0.302125	28.250307	0.623567	12.558307
1891.721153	250.200194	4.540757	0.302122	28.272635	0.623561	12.568233
1891.741155	250.200194	4.533079	0.302129	28.224830	0.623574	12.546982
1891.761157	250.200194	4.540714	0.302122	28.272369	0.623562	12.568115
1891.781159	250.200194	4.532570	0.302129	28.221660	0.623574	12.545573
1891.801161	250.200194	4.540127	0.302123	28.268714	0.623562	12.566490
1891.821163	250.200194	4.542782	0.302121	28.285247	0.623558	12.573840
1891.841165	250.200194	4.542081	0.302121	28.280878	0.623559	12.571897
1891.861167	250.200194	4.534905	0.302127	28.236197	0.623571	12.552035
1891.881169	250.200194	4.538899	0.302124	28.261068	0.623564	12.563091
1891.901171	250.200194	4.539953	0.302123	28.267633	0.623563	12.566010
1891.921173	250.200194	4.544032	0.302120	28.293025	0.623556	12.577297
1891.941175	250.200194	4.540679	0.302122	28.272153	0.623562	12.568019
1891.961177	250.200194	4.539778	0.302123	28.266541	0.623563	12.565524
1891.981179	250.200194	4.535597	0.302127	28.240506	0.623570	12.553950
1892.001181	250.200194	4.536286	0.302126	28.244798	0.623569	12.555859
1892.021183	250.200194	4.543719	0.302120	28.291081	0.623557	12.576433
1892.041185	250.200194	4.538654	0.302124	28.259541	0.623565	12.562412
1892.061187	250.200194	4.539018	0.302124	28.261807	0.623564	12.563420
1892.081189	250.200194	4.543482	0.302120	28.289605	0.623557	12.575777
1892.101191	250.200194	4.536886	0.302126	28.248535	0.623568	12.557520
1892.121193	250.200194	4.543333	0.302120	28.288677	0.623557	12.575365
1892.141195	250.200194	4.543825	0.302120	28.291741	0.623557	12.576726
1892.161197	250.200194	4.532085	0.302130	28.218643	0.623575	12.544232
1892.181199	250.200194	4.539897	0.302123	28.267283	0.623563	12.565854
1892.201201	250.200194	4.537522	0.302125	28.252497	0.623567	12.559281
1892.221203	250.200194	4.538103	0.302125	28.256113	0.623566	12.560889
1892.241205	250.200194	4.539939	0.302123	28.267543	0.623563	12.565969
1892.261207	250.200194	4.532950	0.302129	28.224025	0.623574	12.546624
1892.281209	250.200194	4.533922	0.302128	28.230081	0.623572	12.549316
1892.301211	250.200194	4.536499	0.302126	28.246126	0.623568	12.556449
1892.321213	250.200194	4.537173	0.302125	28.250323	0.623567	12.558315
1892.341215	250.200194	4.538009	0.302125	28.255527	0.623566	12.560628
1892.361217	250.200194	4.536265	0.302126	28.244664	0.623569	12.555799
1892.381219	250.200194	4.535313	0.302127	28.238737	0.623570	12.553164
1892.401221	250.200194	4.539763	0.302123	28.266448	0.623563	12.565483
1892.421223	250.200194	4.534602	0.302127	28.234313	0.623571	12.551198
1892.441225	250.200194	4.535535	0.302127	28.240122	0.623570	12.553780
1892.461227	250.200194	4.536651	0.302126	28.247071	0.623568	12.556869
1892.481229	250.200194	4.534377	0.302128	28.232914	0.623572	12.550576
1892.501231	250.200194	4.545615	0.302118	28.302883	0.623554	12.581679
1892.521233	250.200194	4.533309	0.302129	28.226262	0.623573	12.547618
1892.541235	250.200194	4.538489	0.302124	28.258517	0.623565	12.561957
1892.561237	250.200194	4.533885	0.302128	28.229851	0.623572	12.549214
1892.581239	250.200194	4.539672	0.302123	28.265881	0.623563	12.565231
1892.601241	250.200194	4.535876	0.302126	28.242244	0.623569	12.554723
1892.621243	250.200194	4.536843	0.302126	28.248267	0.623568	12.557401
1892.641245	250.200113	4.537438	0.302125	28.251968	0.623567	12.559046
1892.661247	250.200194	4.537802	0.302125	28.254235	0.623566	12.560054
1892.681249	250.200194	4.534717	0.302127	28.235030	0.623571	12.551516
1892.701251	250.200194	4.539590	0.302123	28.265372	0.623563	12.565004
1892.721253	250.200194	4.536145	0.302126	28.243922	0.623569	12.555469
1892.741255	250.200194	4.539146	0.302124	28.262607	0.623564	12.563775
1892.761257	250.200194	4.531990	0.302130	28.218052	0.623575	12.543969
1892.781259	250.200194	4.535192	0.302127	28.237984	0.623570	12.552830
1892.801261	250.200194	4.537193	0.302125	28.250443	0.623567	12.558368
1892.821263	250.200113	4.538273	0.302124	28.257173	0.623565	12.561359
1892.841265	250.200194	4.532299	0.302129	28.219973	0.623575	12.544823
1892.861267	250.200194	4.535693	0.302127	28.241105	0.623570	12.554217
1892.881269	250.200194	4.543632	0.302120	28.290539	0.623557	12.576192
1892.901271	250.200194	4.534740	0.302127	28.235173	0.623571	12.551580
1892.921273	250.200113	4.538013	0.302125	28.255552	0.623566	12.560639
1892.941275	250.200194	4.535821	0.302126	28.241902	0.623569	12.554571
1892.961277	250.200194	4.540609	0.302123	28.271715	0.623562	12.567824
1892.981279	250.200194	4.538455	0.302124	28.258306	0.623565	12.561863
1893.001281	250.200194	4.539879	0.302123	28.267170	0.623563	12.565804
1893.021283	250.200194	4.531936	0.302130	28.217715	0.623575	12.543819
1893.041285	250.200194	4.530101	0.302131	28.206291	0.623578	12.538741
1893.061287	250.200113	4.534417	0.302128	28.233163	0.623571	12.550687
1893.081289	250.200194	4.536637	0.302126	28.246980	0.623568	12.556829
1893.101291	250.200113	4.537470	0.302125	28.252168	0.623566	12.559135
1893.121293	250.200194	4.536130	0.302126	28.243824	0.623569	12.555425
1893.141295	250.200194	4.539586	0.302123	28.265344	0.623563	12.564992
1893.161297	250.200194	4.539283	0.302124	28.263458	0.623564	12.564154
1893.181299	250.200194	4.531174	0.302130	28.212968	0.623577	12.541709
1893.201301	250.200194	4.534329	0.302128	28.232613	0.623572	12.550442
1893.221303	250.200194	4.539322	0.302124	28.263699	0.623564	12.564261
1893.241305	250.200194	4.540963	0.302122	28.273919	0.623561	12.568804
1893.261307	250.200194	4.540235	0.302123	28.269385	0.623562	12.566788
1893.281309	250.200194	4.536803	0.302126	28.248015	0.623568	12.557289
1893.301311	250.200194	4.529103	0.302132	28.200076	0.623580	12.535978
1893.321313	250.200194	4.530362	0.302131	28.207914	0.623578	12.539462
1893.341315	250.200194	4.532246	0.302129	28.219642	0.623575	12.544676
1893.361317	250.200194	4.533766	0.302128	28.229106	0.623573	12.548883
1893.381319	250.200194	4.535739	0.302127	28.241390	0.623569	12.554344
1893.401321	250.200194	4.527926	0.302133	28.192742	0.623582	12.532718
1893.421323	250.200194	4.540499	0.302123	28.271028	0.623562	12.567519
1893.441325	250.200194	4.532130	0.302129	28.218922	0.623575	12.544356
1893.461327	250.200194	4.531573	0.302130	28.215451	0.623576	12.542813
1893.481329	250.200194	4.533859	0.302128	28.229687	0.623572	12.549141
1893.501331	250.200194	4.538102	0.302125	28.256108	0.623566	12.560886
1893.521333	250.200113	4.532457	0.302129	28.220959	0.623574	12.545261
1893.541335	250.200194	4.534666	0.302127	28.234710	0.623571	12.551374
1893.561337	250.200194	4.538630	0.302124	28.259393	0.623565	12.562346
1893.581339	250.200194	4.540555	0.302123	28.271378	0.623562	12.567674
1893.601341	250.200194	4.532593	0.302129	28.221802	0.623574	12.545636
1893.621343	250.200194	4.536526	0.302126	28.246290	0.623568	12.556522
1893.641345	250.200194	4.533358	0.302128	28.226568	0.623573	12.547755
1893.661347	250.200113	4.535040	0.302127	28.237040	0.623570	12.552410
1893.681349	250.200194	4.527160	0.302134	28.187976	0.623583	12.530599
1893.701351	250.200194	4.530077	0.302131	28.206140	0.623578	12.538674
1893.721353	250.200194	4.528751	0.302132	28.197881	0.623581	12.535002
1893.741355	250.200194	4.537067	0.302125	28.249660	0.623567	12.558020
1893.761357	250.200194	4.533341	0.302128	28.226462	0.623573	12.547707
1893.781359	250.200194	4.530105	0.302131	28.206310	0.623578	12.538749
1893.801361	250.200194	4.535708	0.302127	28.241201	0.623569	12.554260
1893.821363	250.200194	4.529904	0.302131	28.205059	0.623579	12.538193
1893.841365	250.200194	4.531899	0.302130	28.217485	0.623576	12.543717
1893.861367	250.200194	4.529602	0.302132	28.203178	0.623579	12.537357
1893.881369	250.200194	4.529315	0.302132	28.201393	0.623580	12.536563
1893.901371	250.200194	4.537300	0.302125	28.251111	0.623567	12.558665
1893.921373	250.200194	4.532558	0.302129	28.221586	0.623574	12.545540
1893.941375	250.200194	4.539133	0.302124	28.262527	0.623564	12.563740
1893.961377	250.200194	4.529149	0.302132	28.200361	0.623580	12.536105
1893.981379	250.200194	4.525887	0.302135	28.180050	0.623585	12.527076
1894.001381	250.200194	4.534027	0.302128	28.230730	0.623572	12.549605
1894.021383	250.200194	4.531377	0.302130	28.214235	0.623576	12.542272
1894.041385	250.200194	4.534458	0.302128	28.233415	0.623571	12.550798
1894.061387	250.200194	4.526141	0.302134	28.181630	0.623585	12.527778
1894.081389	250.200194	4.536577	0.302126	28.246611	0.623568	12.556664
1894.101391	250.200194	4.536857	0.302126	28.248355	0.623568	12.557440
1894.121393	250.200194	4.538781	0.302124	28.260335	0.623565	12.562765
1894.141395	250.200194	4.538550	0.302124	28.258892	0.623565	12.562124
1894.161397	250.200194	4.533284	0.302129	28.226106	0.623573	12.547549
1894.181399	250.200194	4.536167	0.302126	28.244056	0.623569	12.555529
1894.201401	250.200113	4.541113	0.302122	28.274852	0.623561	12.569219
1894.221403	250.200194	4.535539	0.302127	28.240150	0.623570	12.553792
1894.241405	250.200194	4.532307	0.302129	28.220025	0.623575	12.544846
1894.261407	250.200194	4.530663	0.302131	28.209789	0.623578	12.540296
1894.281409	250.200194	4.532537	0.302129	28.221457	0.623575	12.545483
1894.301411	250.200194	4.536261	0.302126	28.244642	0.623569	12.555789
1894.321413	250.200194	4.531942	0.302130	28.217753	0.623575	12.543836
1894.341415	250.200194	4.530553	0.302131	28.209099	0.623578	12.539989
1894.361417	250.200194	4.528468	0.302132	28.196118	0.623581	12.534218
1894.381419	250.200194	4.535467	0.302127	28.239701	0.623570	12.553593
1894.401421	250.200194	4.536356	0.302126	28.245236	0.623568	12.556053
1894.421423	250.200194	4.536239	0.302126	28.244503	0.623569	12.555727
1894.441425	250.200194	4.529621	0.302132	28.203298	0.623579	12.537410
[truncated: 1,002 more rows]
