# Supplementary material for: Stress relaxation in the presence of sudden strain bursts: Methodology and stress relaxation data of microcast aluminium microwires
Source: Data Brief. 2018 Nov 14;21:2134–41. doi: 10.1016/j.dib.2018.11.047 (PMC6265499; doi:10.1016/j.dib.2018.11.047)
Supplement: Supplementary file 2 — Supplementary material [file mmc2.zip › Data in brief/As-cast/Al4N/Al_20_r_15/Al_20_r_15_doublederivativemethodRESULTS.csv]

3.216034	4	24.498485129106385	1.6536418493159482	0.9993483691754778	0.43589657756423966
4.184041	3	13.153664572718487	2.0302305028384144	0.9990536940529048	0.10410817846340971
5.155697	6	12.098128400400574	1.089068319265578	0.9949334412821795	0.44204374419122294
5.785183	4	14.97892306634275	2.219766207949315	0.9998557435351441	0.3054315039714373
6.42397	6	4.976637904667199	0.719025338027659	0.9927582892391723	0.3477707512934058
7.066911	3	-0.6117288949360231	0.7505126700113114	0.9999658297569961	0.19566059779351513
7.7466	8	6.1190768343001745	0.7213613139226029	0.9991335231287795	0.7335168827865226
8.364063	6	7.138189002989165	0.750278269922141	0.9943559637164151	0.303799207645656
8.995981	4	8.855219400413304	0.8888398180215951	0.9977147715545767	0.08227759058254933
