# Supplementary material for: Stress relaxation in the presence of sudden strain bursts: Methodology and stress relaxation data of microcast aluminium microwires
Source: Data Brief. 2018 Nov 14;21:2134–41. doi: 10.1016/j.dib.2018.11.047 (PMC6265499; doi:10.1016/j.dib.2018.11.047)
Supplement: Supplementary file 2 — Supplementary material [file mmc2.zip › Data in brief/As-cast/Al4N/Al_20_r_15/Stress relax txt files/Al_20_r_15_doublederivativemethod.nb]

(* Content-type: application/vnd.wolfram.mathematica *)

(*** Wolfram Notebook File ***)
(* http://www.wolfram.com/nb *)

(* CreatedBy='Mathematica 11.0' *)

(*CacheID: 234*)
(* Internal cache information:
NotebookFileLineBreakTest
NotebookFileLineBreakTest
NotebookDataPosition[       158,          7]
NotebookDataLength[   1072920,      18670]
NotebookOptionsPosition[   1068495,      18524]
NotebookOutlinePosition[   1068899,      18541]
CellTagsIndexPosition[   1068856,      18538]
WindowFrame->Normal*)

(* Beginning of Notebook Content *)
Notebook[{
Cell[BoxData[
 RowBox[{"Exit", "[", "]"}]], "Input",
 CellChangeTimes->{{3.704348667636505*^9, 3.7043486693386745`*^9}}],

Cell[BoxData[
 RowBox[{
  RowBox[{"SetDirectory", "[", 
   RowBox[{"NotebookDirectory", "[", "]"}], "]"}], ";"}]], "Input"],

Cell[BoxData[{
 RowBox[{
  RowBox[{"Needs", "[", "\"\<RelaxationFittingFlex`\>\"", "]"}], 
  ";"}], "\[IndentingNewLine]", 
 RowBox[{
  RowBox[{"Needs", "[", "\"\<RelaxationFittingLnTaudTau`\>\"", "]"}], 
  ";"}], "\[IndentingNewLine]", 
 RowBox[{
  RowBox[{"Needs", "[", "\"\<ErrorBarPlots`\>\"", "]"}], 
  ";"}], "\[IndentingNewLine]", 
 RowBox[{
  RowBox[{"Needs", "[", "\"\<RelaxationFittingwErrors`\>\"", "]"}], 
  ";"}]}], "Input",
 CellChangeTimes->{{3.7059194049168406`*^9, 3.7059194051028595`*^9}, {
   3.7068460953905373`*^9, 3.706846117806779*^9}, 3.7068462277727747`*^9, 
   3.706846293958392*^9}],

Cell[BoxData[{
 RowBox[{
  RowBox[{"indivRelaxations", "=", 
   RowBox[{"loadData", "[", 
    RowBox[{"NotebookDirectory", "[", "]"}], "]"}]}], 
  ";"}], "\[IndentingNewLine]", 
 RowBox[{
  RowBox[{"nameRelaxations", "=", 
   RowBox[{"identifiers", "[", "indivRelaxations", "]"}]}], 
  ";"}], "\[IndentingNewLine]", 
 RowBox[{
  RowBox[{"allRelaxations", "=", 
   RowBox[{
    RowBox[{
     RowBox[{"importData", "[", 
      RowBox[{
       RowBox[{"NotebookDirectory", "[", "]"}], ",", "#"}], "]"}], "&"}], "/@",
     "indivRelaxations"}]}], ";"}], "\[IndentingNewLine]", 
 RowBox[{
  RowBox[{"timeTauUnshifted", "=", 
   RowBox[{"crudeTimeTau", "/@", "allRelaxations"}]}], ";"}]}], "Input"],

Cell[CellGroupData[{

Cell["\<\
Sample parameters (to calculate M in MPa) and plot of all loaded relaxations\
\>", "Subsection",
 CellChangeTimes->{{3.700362796311943*^9, 3.700362805358943*^9}, {
  3.700363018960943*^9, 3.7003630207369432`*^9}, {3.70053651875705*^9, 
  3.70053652451705*^9}}],

Cell[CellGroupData[{

Cell[BoxData[{
 StyleBox[
  RowBox[{
   RowBox[{"diameter", "=", "13.6"}], ";"}],
  Background->GrayLevel[0.85]], "\[IndentingNewLine]", 
 StyleBox[
  RowBox[{
   RowBox[{"l0", "=", "1359"}], ";"}],
  Background->GrayLevel[0.85]], "\[IndentingNewLine]", 
 StyleBox[
  RowBox[{
   RowBox[{"schmidfactor", "=", "0.466569"}], ";"}],
  Background->GrayLevel[0.85]], "\[IndentingNewLine]", 
 StyleBox[
  RowBox[{
   RowBox[{"compliance", "=", "0.9932"}], ";"}],
  Background->GrayLevel[0.85]], "\[IndentingNewLine]", 
 StyleBox[
  RowBox[{
   RowBox[{"area", "=", 
    RowBox[{"Pi", "*", 
     RowBox[{
      RowBox[{"(", 
       RowBox[{"diameter", "/", "2"}], ")"}], "^", "2"}]}]}], ";"}],
  Background->GrayLevel[0.85]], "\[IndentingNewLine]", 
 StyleBox[
  RowBox[{
   RowBox[{
    RowBox[{"modulus", "=", 
     RowBox[{
      RowBox[{"(", 
       RowBox[{"1000", "*", "l0", "*", 
        RowBox[{"schmidfactor", "^", "2"}]}], ")"}], "/", 
      RowBox[{"(", 
       RowBox[{"area", "*", "compliance"}], ")"}]}]}], ";"}], 
   "\[IndentingNewLine]"}],
  Background->GrayLevel[0.85]], "\[IndentingNewLine]", 
 RowBox[{
  StyleBox[
   RowBox[{
    RowBox[{"measuredStDev", "=", "0.012519"}], ";"}],
   Background->RGBColor[1, 0.925, 0.925]], 
  "\[IndentingNewLine]"}], "\[IndentingNewLine]", 
 RowBox[{"ListPlot", "[", 
  RowBox[{"timeTauUnshifted", ",", 
   RowBox[{"ImageSize", "\[Rule]", "Large"}], ",", 
   RowBox[{"BaseStyle", "\[Rule]", " ", "Large"}], ",", 
   RowBox[{"Frame", "\[Rule]", " ", "True"}], ",", 
   RowBox[{"AxesOrigin", "\[Rule]", 
    RowBox[{"{", 
     RowBox[{"0", ",", "0"}], "}"}]}], ",", 
   RowBox[{"AxesLabel", "\[Rule]", 
    RowBox[{"{", 
     RowBox[{"\"\<Time [s]\>\"", ",", "\"\<\[Tau][MPa]\>\""}], "}"}]}], ",", 
   RowBox[{"PlotLegends", "\[Rule]", 
    RowBox[{"SwatchLegend", "[", 
     RowBox[{"nameRelaxations", ",", 
      RowBox[{"LegendMarkerSize", "\[Rule]", "20"}], ",", 
      RowBox[{"LegendMarkers", "\[Rule]", "\"\<Bubble\>\""}]}], "]"}]}]}], 
  "]"}], "\[IndentingNewLine]", 
 RowBox[{
  RowBox[{"shiftedALLRelaxations", "=", 
   RowBox[{
    RowBox[{
     RowBox[{"deltaTimeMaxStress", "[", "#", "]"}], "&"}], "/@", 
    "timeTauUnshifted"}]}], ";"}], "\[IndentingNewLine]", 
 RowBox[{
  RowBox[{"corShiftedALLRelaxations", "=", 
   RowBox[{
    RowBox[{
     RowBox[{"correctShift", "[", "#", "]"}], "&"}], "/@", 
    "shiftedALLRelaxations"}]}], ";"}], "\[IndentingNewLine]", 
 RowBox[{"ListPlot", "[", 
  RowBox[{"corShiftedALLRelaxations", ",", 
   RowBox[{"ImageSize", "\[Rule]", "Large"}], ",", 
   RowBox[{"BaseStyle", "\[Rule]", " ", "Large"}], ",", 
   RowBox[{"Frame", "\[Rule]", " ", "True"}], ",", 
   RowBox[{"AxesOrigin", "\[Rule]", 
    RowBox[{"{", 
     RowBox[{"0", ",", "0"}], "}"}]}], ",", 
   RowBox[{"AxesLabel", "\[Rule]", 
    RowBox[{"{", 
     RowBox[{"\"\<Time [s]\>\"", ",", "\"\<\[Tau][MPa]\>\""}], "}"}]}], ",", 
   RowBox[{"PlotLegends", "\[Rule]", 
    RowBox[{"SwatchLegend", "[", 
     RowBox[{"nameRelaxations", ",", 
      RowBox[{"LegendMarkerSize", "\[Rule]", "20"}], ",", 
      RowBox[{"LegendMarkers", "\[Rule]", "\"\<Bubble\>\""}]}], "]"}]}]}], 
  "]"}], "\[IndentingNewLine]", 
 RowBox[{
  RowBox[{
   RowBox[{"startTau", "=", 
    RowBox[{"timeTauUnshifted", "[", 
     RowBox[{"[", 
      RowBox[{"All", ",", "1", ",", "2"}], "]"}], "]"}]}], ";"}], 
  "\[IndentingNewLine]"}], "\[IndentingNewLine]", 
 RowBox[{
  RowBox[{"measureOfMaxDeltaTau", "=", 
   RowBox[{"Abs", "[", 
    RowBox[{"Table", "[", 
     RowBox[{
      RowBox[{
       RowBox[{"Last", "[", 
        RowBox[{"corShiftedALLRelaxations", "[", 
         RowBox[{"[", "i", "]"}], "]"}], "]"}], "[", 
       RowBox[{"[", "2", "]"}], "]"}], ",", 
      RowBox[{"{", 
       RowBox[{"i", ",", "1", ",", 
        RowBox[{"Length", "[", "corShiftedALLRelaxations", "]"}]}], "}"}]}], 
     "]"}], "]"}]}], ";"}]}], "Input",
 CellChangeTimes->{{3.7003628106149435`*^9, 3.7003629448089433`*^9}, {
   3.7003630107089434`*^9, 3.700363097721943*^9}, 3.700363463842943*^9, {
   3.7003640612799435`*^9, 3.7003640860819435`*^9}, {3.700364346188943*^9, 
   3.700364368757943*^9}, {3.700364749132943*^9, 3.700364771403943*^9}, {
   3.700364890626943*^9, 3.700364923849943*^9}, {3.700365239677943*^9, 
   3.700365264044943*^9}, {3.700365492006943*^9, 3.700365526995943*^9}, {
   3.700365883284943*^9, 3.700365910778943*^9}, {3.7003663941879435`*^9, 
   3.7003664154519434`*^9}, {3.7003669336499434`*^9, 3.700366953087943*^9}, {
   3.700367238757943*^9, 3.700367258244943*^9}, {3.70053650860705*^9, 
   3.70053651240705*^9}, 3.7007959116395197`*^9, 3.7008102308422756`*^9, 
   3.7008138666962757`*^9, {3.7008139853932753`*^9, 3.7008139866952753`*^9}, 
   3.7010848394321594`*^9, {3.7010863053877406`*^9, 3.7010863060268044`*^9}, {
   3.701599706229407*^9, 3.7015997065754414`*^9}, {3.702180318588099*^9, 
   3.702180343050099*^9}, {3.702187100298099*^9, 3.7021871080900993`*^9}, {
   3.7021887041197624`*^9, 3.7021887269420443`*^9}, {3.7021901345147877`*^9, 
   3.7021901553768735`*^9}, {3.7021910609934263`*^9, 
   3.7021910826985965`*^9}, {3.7021911895602818`*^9, 3.70219119204653*^9}, {
   3.702202866034812*^9, 3.7022028796681757`*^9}, 3.70227443076888*^9, {
   3.702280993475085*^9, 3.702281014116149*^9}, {3.702282955104228*^9, 
   3.7022829781375313`*^9}, {3.7022841814288483`*^9, 3.702284213397045*^9}, {
   3.7022860841280994`*^9, 3.7022861090005865`*^9}, {3.702287083684045*^9, 
   3.7022871021808944`*^9}, {3.702293229592574*^9, 3.7022932469363084`*^9}, {
   3.702294668075408*^9, 3.702294692675868*^9}, {3.7022957049130816`*^9, 
   3.7022957244570355`*^9}, 3.702296667147295*^9, 3.702351759360223*^9, 
   3.7026193539802985`*^9, {3.702635674243224*^9, 3.702635701089224*^9}, 
   3.702640752658224*^9, 3.7026415983572235`*^9, {3.702698090846631*^9, 
   3.702698110412631*^9}, {3.702698909737631*^9, 3.702698928231631*^9}, {
   3.7027055599036307`*^9, 3.7027055838446307`*^9}, 3.7027345034215574`*^9, 
   3.7027348822565575`*^9, 3.7027925723532114`*^9, {3.702800988273963*^9, 
   3.702800989433963*^9}, 3.7028057896069627`*^9, 3.7028061042989626`*^9, 
   3.702806920021963*^9, 3.702811383959963*^9, {3.702812334084963*^9, 
   3.702812359087963*^9}, {3.702813609943963*^9, 3.702813638228963*^9}, 
   3.702887331103055*^9, 3.7028884224531794`*^9, 3.7028930850838995`*^9, 
   3.702895675212298*^9, 3.702896080258298*^9, 3.702896451186298*^9, 
   3.702896834474298*^9, 3.702897145558298*^9, 3.702897654294298*^9, 
   3.7028980973772984`*^9, 3.702898391646298*^9, 3.702899259494298*^9, 
   3.702899898229298*^9, 3.7029004765762978`*^9, {3.7029008509832983`*^9, 
   3.702900872309298*^9}, {3.702901455824298*^9, 3.702901476695298*^9}, {
   3.702902062945298*^9, 3.702902092631298*^9}, {3.702905480519298*^9, 
   3.702905511085298*^9}, 3.702906017646298*^9, {3.702958746002344*^9, 
   3.7029587619155264`*^9}, 3.702959264290571*^9, {3.7029626443705454`*^9, 
   3.7029626717392817`*^9}, 3.702964312175309*^9, 3.7029646602361116`*^9, {
   3.7029650563537197`*^9, 3.702965078928977*^9}, {3.702965837773854*^9, 
   3.702965838156892*^9}, 3.7029667937694435`*^9, {3.7029673101630783`*^9, 
   3.702967312634325*^9}, 3.7029674843774977`*^9, 3.702967634566515*^9, 
   3.703222840003231*^9, 3.703224061799399*^9, {3.7032250965023813`*^9, 
   3.7032251106486387`*^9}, 3.703226097966943*^9, 3.703234396191145*^9, {
   3.704186323204116*^9, 3.704186354258116*^9}, {3.704186818516116*^9, 
   3.704186841803116*^9}, 3.7042660452481737`*^9, 3.7042670295465937`*^9, 
   3.7042677403826704`*^9, 3.704270341452445*^9, 3.704271076773445*^9, 
   3.704271217180445*^9, 3.7042713545314455`*^9, 3.704271681150445*^9, 
   3.704272251418445*^9, {3.704345956742442*^9, 3.704345973469115*^9}, {
   3.7043461591796837`*^9, 3.7043461600187683`*^9}, 3.7043472332440796`*^9, 
   3.704347466716425*^9, 3.704347717586509*^9, {3.7043478921049595`*^9, 
   3.70434789320807*^9}, {3.7043481184735937`*^9, 3.704348137057452*^9}, 
   3.704348321473892*^9, 3.7043485087686195`*^9, 3.704348665550296*^9, 
   3.704348856476387*^9, 3.7050507352513905`*^9, 3.705061046338073*^9, 
   3.7051151445549965`*^9, 3.7052034455673265`*^9, 3.705221318570614*^9, 
   3.705317271467429*^9, {3.705727069062866*^9, 3.705727074856604*^9}, 
   3.705813793627945*^9, 3.7058145622029448`*^9, {3.7059812820530696`*^9, 
   3.7059812837300696`*^9}, 3.70598686621307*^9, 3.7059885406980696`*^9, {
   3.70598915745807*^9, 3.7059891586890697`*^9}, 3.7059950510560694`*^9, 
   3.7059993581350517`*^9, 3.7060014931875353`*^9, 3.70600286346955*^9, 
   3.7060034290010977`*^9, 3.706238108206133*^9, 3.706239372709133*^9, {
   3.7062408408561335`*^9, 3.7062408421581335`*^9}, 3.706242361565133*^9, {
   3.706248588013133*^9, 3.706248589916133*^9}, 3.706249624538133*^9, 
   3.706256332357133*^9, 3.706257298175133*^9, 3.706258750176133*^9, 
   3.7063331481514616`*^9, 3.7063332733914614`*^9, 3.7065923547817783`*^9, {
   3.706683238785165*^9, 3.70668324153144*^9}, {3.7066834661829023`*^9, 
   3.7066834677560596`*^9}, {3.7066835565869417`*^9, 3.7066835853448176`*^9}, 
   3.70693020064209*^9, {3.7069302527660894`*^9, 3.70693025310909*^9}, 
   3.7069367489020896`*^9, {3.70693787210209*^9, 3.7069378795470896`*^9}, {
   3.7069388582300897`*^9, 3.70693887806909*^9}, {3.7069389091760893`*^9, 
   3.7069389108560896`*^9}, 3.7069389989790897`*^9, {3.706941252758133*^9, 
   3.70694125902876*^9}, {3.706944862365057*^9, 3.7069448716369843`*^9}, 
   3.706945599655779*^9, {3.70694573028384*^9, 3.706945732940106*^9}, {
   3.706948510689853*^9, 3.7069485137601604`*^9}, {3.7069485961243963`*^9, 
   3.706948598387622*^9}, 3.7069499614059105`*^9, {3.7069501100607743`*^9, 
   3.706950112490017*^9}, 3.7069540582615547`*^9, {3.706954276621389*^9, 
   3.706954278116538*^9}, {3.706955772106922*^9, 3.706955779042616*^9}, {
   3.707016862678418*^9, 3.7070168720824184`*^9}, {3.707019363378418*^9, 
   3.707019375264418*^9}, {3.7070194201104183`*^9, 3.707019428956418*^9}, {
   3.707019465317418*^9, 3.707019474451418*^9}, {3.707019535790418*^9, 
   3.707019543621418*^9}, {3.707024867859418*^9, 3.707024880224418*^9}, {
   3.707025416862418*^9, 3.7070254314364185`*^9}, {3.7070260341034184`*^9, 
   3.7070260418214183`*^9}, 3.7071110668377376`*^9, 3.7071116918077374`*^9, 
   3.7071121858057375`*^9, {3.7071126498877373`*^9, 3.7071126505277376`*^9}, 
   3.707113049622738*^9, 3.7071142818697376`*^9, 3.7071143340017376`*^9, 
   3.7071178878807373`*^9, 3.7071189570917377`*^9, 3.7071199638087378`*^9, {
   3.720438985912482*^9, 3.720439004376328*^9}, {3.7204391197828674`*^9, 
   3.7204391199018793`*^9}, {3.7204411440702763`*^9, 3.720441178070676*^9}, {
   3.746367114969199*^9, 3.746367149936199*^9}, {3.746367220786199*^9, 
   3.746367248029199*^9}, 3.746887739501909*^9, 3.7468894579057713`*^9, {
   3.746972589814178*^9, 3.746972593395178*^9}, {3.7469742954811783`*^9, 
   3.7469742974561777`*^9}, 3.746975064709178*^9, 3.746975905973178*^9, 
   3.746976698451178*^9}],

Cell[BoxData[
 TemplateBox[{GraphicsBox[{{}, {{{}, {
        Hue[0.67, 0.6, 0.6], 
        Directive[
         PointSize[0.002777777777777778], 
         RGBColor[0.368417, 0.506779, 0.709798], 
         AbsoluteThickness[1.6]], 
        PointBox[CompressedData["
1:eJxMXHk8lG0X1oI8hEpKSans6xjGYIYzi1RokVKiQlFECiVaRNkKhcreJoUS
kVJpURKJFhIpbVSUtBBJfWea7ne+94/e3/XDM/dz3+ec+5xzXWdU3Tc4rBku
JiZWJi0mJvh/IPW1+ECXGpw7nDPK/7IUDLtR5FXfqwYxq5RdzDukID5o4+TR
Yupg1TFieKYUBZN1aPVzKXWolZm8ZkiCgtMve8KjFdTBNz4g3d+AApNDhYw7
KuowrvTIvi8cChYMM8zi0NXhDWPSjeVAwfPSzwt3stVh3ZJSua22IhzYWeO1
dQUF3uvPiZfbqEPc9uo7EfYU/FDdUPZzoTqUbLztvM2bgt1N+r5MF3XIDxnI
VF9EwZi47mmbPdVBrdBMsn43BVncgoZif3X4XbIwUzabAp1+3+gvIeoQJl+9
32MvBdYenz6vT1CHDpfY/JosEQ5cWbfe6S4Fgv+9P6EOafzyl4+vUvApQlda
vUAdukzYmpqVIrzj7vKCHR8pCDH7eM3jkjr8qF4YpvmUAsnP+ZuOVajDMG/v
ZufrFCRn+6i31apDzb6LB1dcoUDVWadFuUkdhiJmRyojLpDrinN+pQ4Nq+88
m/uZAovKPE5KlzpYLNFiP75HwWJD7dxxYhrwa3CftGQFBa/bP7gspDTgR7Dq
FBXEG9Jz5RMUNKAlPvfK+S4Kfi1Yd7tWRQOU4frntgwR7j1iYvX7EQWxElrB
lJYGrAz1nBN2mYIJV9/rzKZrwPpC/8SOegqyN55u28PWgG6psc+e36KAprE2
6ZaNBgzRztp7PKPgWquGzTAHDRh556eEehMFtonvflq6aEBMfeaqPwcpeGpz
qmCbpwbMLL0i+f4aBWuGPN0v+2sAo/ZB8PT3FOxc21FtskcDosb7DczOE+Ff
Q+6lqxspkFHJ2R6QoAGV1UOy1jcpSH28hlaUqgEyNcZpLmco0IhRa+8+oQG+
I7YcnVdGQYlle4pugQb47GKrO+D7cL5n23lfwuc/O+ZGw+fX5a4WO12hAUtf
HUrIRnt4r/DWa0aTBkwxZ3++g/sXVHNistsrDVAr8HDZeICC4WEe9VldGtDo
4mfYgJ+fYDIjorVXA65IXVv384wIB9gp/pg6QIFy12vGJDFNsNjgUTyjl4Lc
o8c7nShN6Nt2f1Mzvi9jiXvWQQVNoJq3Tk5/TsFt6ekOj1U0of954D3ZhxQs
vPlKfIyWJvDiz3qNekfBi83HyubRNUGBK+la8YqC/lfTVGtsNIX2Jy4New6/
bJB00IQ41+MhPjcoGGt/NNraRROy0u6Njkyj4MjwVawIT01Qv/Vlm0SDCFtK
ra+7+ZgC3UtTe274a8LB1VPiC85TUObbduJ3iCYUNNfY/q6iYNaMI06sPfg+
vnGj7uD7P366QjokQRPk607FL8b9dItXuX4xVRPMGp1T9jyhoJv3YlPvCU3o
eSb/xgTtZ9Q51xb/S5rg6Dg0990tEV4JBq1lPZTwcys0wf/Biu0sXN/0Sc85
H2s14dVF1Ts+aC/n6jN6tZo0YfzrA8Fb8X1Ye1xyvV5pAj332OgbdyioNld2
PdmF6/+sFPMA/XWJ4IN78fc3rFYZwM97czL99jQxLdDoXbPuFP6+//LlwSso
LdjS73N+Fu7/kPxk3QwFLVgjcKgoCiZuS0uaoKUFm/feWNp2lIKTNGebxXQt
sNZSXbr4HAVG75QGE9la8C6ge3N5iQgfndDtMrGagusZzQUPbLRg+oSMm234
/nYOqe6yDlrgssSNfqOdgmbJZYp2LlrQtsjsk1YzBZ7lE2tiPLVgU8wMOX4p
Bd82Pd1e5a8FqzbPV1HspCBMM4UmHqoFF2dKfvRGfx39wqmdu0cLbKcPTrsX
TgGuNjUsQQvUNvtuuIj2fOH3IbFfJ7TA44HUsYgCCrglS0rMCrTA0OCGpfkF
EaZohx190V/r1ymu3XJJC9azeUxPXI/L1CeTL1Tg511cnjgC1/Oh4WD911ot
WJDz8K17LQWbYxdHGDZpwYarFkZL0P9HwHhTv1daMGL79PmJ3RTs723ozO/S
gh/3hxrfvKBgSn5y1odeLfi20ff0RLRnU0UFiTWUNnxFa0z/QkHlvcdlxxW0
wazY9ZjcExFOHzEy4Hs/BQ67knxfqmiDzmDBqN+43jbGIlUVLW0YJSFvmYz+
tP7j2MbldG34VnvP7ccQBQPHHkWnsrUh4tR+nV5cb6RTIqvJRhtKAtLEW/Dn
40Y79Cg4aMMa469bK8dJw9GKMdkOLtqw78SmcRcUpOGy3gHpOn9t0HZwW686
Shps3iy4Lh2qLYzPgxQ0pMgHzNmjDTEaV1IffhbhKx+bMrtbKXCf90A9KkEb
follMzZ+peDziP0tt1O1YcGdfsNQjA/byubHD8/WhiNbPDhuaP9SG+S4UKAN
hnqdSa3DpOHQzPre7Zfw54HTbzqif84QBPIKbSjKOa/5cbo0sK1lx5g2aYPg
Wl6D9lHz8/7twFfa8H5e4R9z3B+nwrjg813a0LHZ4Ec17u/bNfa6Pb3asHMe
ZwfjqwgfPTUsIhvtE2/zl3piOnCwZ/eKnWhffx7UJvlQOqDbM/55yH0K9kXu
s8lV0IE1G7Te7UV/UWLZDXao6MB5W8cNo/G+y/kifW6mlg7Uvfw8oRjtm37q
nrs7XQf+uB4x68L133DZq3iUjbh2mmXhGwrsx9rWPLfRAWlZg+jZ+Hyv7TW0
ZS464LfOZGY3Tfo/zPTir9uA+/PdKLb9kKcOPJ2zfVnLBwp2vZ+T2uCvA712
BrRDiGWzpOzHhuqA6ytX/dd4f2YsqhZbsEcHxv/Zwt+D+6MlFVMSl6ADHyd8
jPTF+7P02uy191J1IJY157Inxjte4ChlqWxc/6Sr52pw/Q+07tbPKtCBJd+U
D3zG/XBti4rYfUkHWszuD/+E9r1lrmTXn1odMB1qTlAoEuHeY9KdyzsoGClW
lcVu0oH3P4bSJ5yi4MCFSIfQVzrgfiMxfynevyo+syTKunTAXz1HuqiFgvxp
Epf7enUgyGnzzZd4X5k9qfQ1FtOFMUs8pHwwft3Zu0d1E6ULrMiqHYrS0rCI
Y914TkEXBOGLPVIaXvaNjPmkogu3ZD0eteF9/9Ntd89aui4ojEzY8HmSNERN
4GfnsHXBom1+3GFcP8HtqYdvdaM9K9wfsfStjS68e9OygCYrDcfCb+GNpAvj
Lhhf5KL/6TMjrq900QWHx/o5qfjzK5+4AZmeuqC5rVRWto+C2SeGazzz14U3
bV4uTDyvJ0srWiaG6oJOG33sMbS/nlscbnKC7n/3PcEdTgFhq+oooAxu5spl
60Lq7HWMhFsirP6Kq3LzEwWH34a52hfoAthV7GG9pmBmGozZe0n3v/u0aL5Y
5d0KXWiEb2ZbMB5Zit8IlrivC5+Z1jab0N/uXd6py2/ShbFG+70Oo70v9bd6
ueuVLrz68sk14jcFAc+u2Qz16sJ1t+Mc6oUIr5V0carF+yRuluW5YEoP1Kbh
ivD3JwkSEwU9mPW4ufqlpvR/OO7zXtvFuN+nisoVv6vogUSET/f7PxQYCwxa
Sw8S7y/+pjxGGm4qs3dsoOvBi4BVZlwJaZj36BftLFsPdE56hcTgfj2Lutre
aaMHjzaslKzD9a9lb0vVdNAD/Jfbifvd+9XC3tNFD4YNjNVm/qJAbsWVklf+
epAFT7WW4H5ljgtdOzVUD8RM906QRn/TFlyQe/SEefANEX5mtyd4Jr7vxR0/
69MS9AD/Sqcf/ZFvfDniaaoe9MS+3KmD98HDD1tNFbP1wN577YhCzD9WoFsv
KtCD2vrR9s3of12OA1kHLulBr06mXD3Gl2CqzKG+An+//+SOFxhPE4OYl+c2
6cGPYbN9X6O9ThUk4K/0YHMbjdWH8ffMS7zou/Tg1lzx8YvbqP+wz5oKg178
ufmhLY0j+vQg4+RqMynMd6psTWM4YvpQg+l1Cu6X47AfrJ2UPmR6fbRlqEjD
q9LSnqsK+nDWe46NGdqv3/rN2T9V9GFwma71V8wnB1UZS5la+iD9ZfZVVjkF
0U290pvp+tD3MFfnyEkKjnODAr7Y6EOC6YCeeZkIT5hz5WHVNgqunv3est5F
H1aM9bJu2C3C8QmKXjJJFMzxKInP89SHBw+sblbWUNA0MZD73l8fdi6YoJWM
9cLqOnqfWih+fs/zjjiMj18ivuV67MHPL7m1MgnXt0NwESboQ1iTV91PzIek
P28a05aqDwJvU0d7UXP+GuxcoA/Kj07fqEZ7IPjpY9md9oitKje+bKzQhznl
pza1fKOgNoSWPO6+vjA/bRbhLP7unWPw+csMv9gsbNKH+eKt337lUtDRXjgY
/wp/Xjf+5G60l8B0/3O1XfpA9X4f04/+OWyhoQfVpw898yzZpfg+8RI9irPF
DCBhr/eYhZgPT8YwuocygONSCkXRaC8mGgZGw6YaQI93GX0c3scVrd3tlloG
wrwa4/H8xILUbXQDkJOZtk3zoQiPxnLSE/291cbP/jLbAE7HL55bj/nWuiG9
Yf02BjDn6M2cuhMU9J3/VGLiYAAf+w3kR2I8iFh7dm2AiwF0HLCaGIzxZYyK
r3KRpwGUM780xuPzsh7rPuj2NwC1D2nVphgvdGI+RuiGGsC+r5hAXMT677tP
16kEA4g8iwnwCxEekRw5ac9brAdXdjnMyDYAoztRzff6RLhAx3P3RUlp+KiQ
L+FWYAAnljVbvh0tDVtrvC9nXTIAmVrK+jLGA4kwbb/WCgOQsHv55DnmC0km
naqT7hvAye94oeHzpnXlNjo1GcCy2Lc6u75jPXh0XczBVwawUTXh5Sy8z+5K
f+iR7zOAb8M/nlj0Q4TFGe9epspLw0YLY91Z4obw54MEdRXPn2B6xbMI+R6S
fxkCWi//COYvv3u+tUXIGcL8qbusfrWS/MsQJOQeXyvD9e7NKU66qWQIgl9P
eETyMUPwweOUwXxuokuAzZ8ZhmAQq9I/sZbkZ4aA2bLB9cckPzOEQ9MH5k47
KcLybK2kSZdJvmYI6pVVGqtPibB5UHsxC/Pt69vOu1/iGgrvlSsknzP8r76w
N9qk2GdnCIL0ZlM5ye8MYVddtn1jJgUt72g1dCdD4G6ZkzEe7UuY7+H+1Ltd
u4r27ZX5ZftGN0OQ7IbMrxjv9YIfOu33NITNC7/fqHqJ+YdDEe2cjyHkrfHZ
fqAQ849RG9s/BhmCIH1cdE6Eu0tMpk/EekmYLxpCh2tv2Fa0R9lrhqnaYYYw
os7hfEY2yRcNYZbVpHmpaH/pAT12a2MNIVbVLPVSL8kfDUEsaIT4C/RHTa1C
sZxkQzhRXTlx6SmSTxrC78Y31xovk3zSELo6Xm8IPY75fbLBWtVcQ5Ade3wb
5x7JLw2F8fCSCD974TdHFnH9nM+TVxYbgvcCY7lVuD/C/NMQyhmCzg7WA38K
6jPKDYF/Q9Uxt4zko4aw+Jl9jz2eb2eJX0RLFe5vvWfjO4x3hQnzXAdqDSEt
5Pl0Q6wftnjrm058ZAhn8odfmIj2NXJad+fiVkOYmZ7fYXac5K+GMGZjgLbS
DRFm3UhS1Mf1H2g8m5XUYQjtn18s9Kgg+a0hVCqPnHIW/UFlr6/Dwx5DeJTT
qdLcSvJbQ1h0SDU+CN8nH/Qk5AZx/x/9llx6j+S7NEhSLsyvxvUz+z6W2YnT
wGSbdNcdzIcq88/4xsrRoD97nFTOTxH+VtNbmqotDYKy4K4SDfQKq/hzx4kw
FRkwmv6d5Mc0sBl2fNUdvP/aFHUbxWfSwEz2qnO3jPS/fJkG9eVRtvGTpWF9
bVc0T58GLw08bZf8lz/ToFhaoqkV84WBXfmsXUwa1ERLwwl8njCfpsHMVYFb
A5jSEGnq03ONSwPL981nfipLg8In7exfdvj8Nd5jr2I90VJF7ZjsQIPV759y
1GRFWMck9Oh4vB+PHe90MnfCvy+eCfajSf5Ngwfc4bMOT5AG/aV50sFuNND9
67DS//JxGozfdDJLHOP7ldHe1y/44H7tbU5c/IXk5zQYKldQMUb7nn1LK+Bb
EA1mST8oTWsk+ToNvhzj26p8Jvk6DTqCxY9rtIsw/lsZh+fhrp/b4hdLg+8v
Jg4Pe0PyeRocmP2sfxw+7/ObtfFnkmlQkqc2pX2a9L/8ngb3mtb0z8f4+Ddv
ysLzffjuxL6nJN+nwWSD5zMlcH+k5r/v1cilAVbp4fFPSP6P62/5+cEK8+1D
I0/nrinG9X92vMGuJ/UADaIvmR2UEZOGGZe9XE+U06B07bCWJRhvO5NtTCsq
aJC7W+P7z2LMTzdojHlVRYNxurJeOxpJvUCDfccy1jrh51uqvbut8ogGAXMa
N49rJfUDDa70YGKA73uvJSfYpZUG6aqLFc5hfrV0v6duWgcNZv8sif2N8Z7g
jcPWJus/J/UFDV53OBqJlZD6gga8jVXpvxSl/8MjBYEfn79psD1p/CAN1pyO
zf3+mNQfRlB3Z25tMdZHfwpP2iwSN4K1M7kznj4l9YgRyAfijuPn7fNcM7hf
zgjY6YuP5GP+KKxPjKB8yquSl5gfKCmrnatTMoIJc9VPbcb6SFivGMFvmxze
KYyXvmdus3S0jCBRteoJ/bYIizu4N/XhedCjshXn6htBsMYRlWfnSX1jBPU+
eJHgfXCDtbomimkEWI0nRH4j9Y0RzN1psEcS7Xne1xk7KrlG4H7sifHnflLv
4PqUMQO9ivn2qTe0EfZG8DcdwHx6reuJdnAyAqXKTbb5eD7C+scIyvKdDjxE
e+8d65G6w80Iusw+bH/TJcKjxRa3XkL7FdZHRmB2gW7ni/lx+N3p9ld9jOAI
S7chDfM3Yb1kBIsnLh+16QHm7ztei/0MMgL7J6ej1paQ+skIPJ9qdpnieWTQ
j5eYhhkJ+8j4/lof3NYGxRoJ84v7pJ4ygraYZQaReD+XZqkqFycbQU7P0eYg
9K/tW4f1PUzF83Jpl9o9JMI5Us/m38H4z3N8Vd+TZQQn52i97/tK6i8jCDcL
+fUCz0vQRtLPNYKiyL2tjxtJPWYEXyVSBmSvoT9cX2W6vtgIMBpdEvSDhPWZ
ESwQNExaSX1mBKa3g+/np2F9oP0y612VEQRZDNZEJJN6zQjOzx73WeyzCIdP
+SMefpQC8ZdHHNQeGYF02qGlSvdJPYf79yLe3xnzmcSDKyU8WvG80/NCVxeT
+s4IXiyWS4n6SMFU26mXj3YYQffKZesc8H5qV/uTdL3LCOapjYDxmO+dEWvz
fdFjBA+LIua6oD2aCTZw0AiWCBqfV0VY7BUv5hC+zx2fFY3LxOlgl1ea/vKZ
CP/tz50n9SId7uljZoT5EWZDMYfl6DBp4OrrXElSL9Ih6tUM97mYT2IWyGpU
ooN0+jD9u3hfCutHOriud9Yaic/z3ZfZM3YmHf7SGXdIPUmHN88PFLXg+oT1
JB3wlrlai/lJ9A/lpfFMOkzuC3XPxPcV1pd0sB7jcLH4nAirBm8LbcL7dvzZ
VulaLh1cCnasT7xO6k86lDaFv5iM+f5x94zrUvZ0yB3QHnhaTupROjTsfPKr
fy8FBoIE0IkOPQ6diRvPkPoUn8eUTxRHHH56UCzbkw5L911+8gL3d07Es5YK
HzrEXbhezL5M6lc63DHUWJv0RoSjbV63f8D3e8JMjxfbTAfBtfitiNS3dAiI
OCargz/36HbmWobRIX45VqSfSH1LB4XpL+XzsL7pOTGpLzSWDnkXJUrnFpJ6
lw7LBAk35gfbl7XkliXj+YViIvWa1L90SNjX2PEH8zFKLs31RxZd6IfoL4dv
LxtjkkuHcKachmG5CJ/16834/oLUx3TY0qttZI75o1oIRpJiOmzaO1B2rJrU
y3RYeF16efEFCs4bNAcXltPBcNZMSu8eqZ/p8IovKDywnmtP0e2uooNR1deC
EHyewD1G36eDYJVc3M/atKUvdR7RQZAu5eP7CettOhy4VPUoCusfYb1Nh9dJ
82am1Igwqcc7xJ/anOqgw9Omyw2jnpP6mw5rGHdnzsDnB1w5PPi2hy7k7UaQ
epwODjZVjXcxnxD7+58x3Ll50qMO429VS1uzirgxbHrxp0oK49ffc6aMgZen
uWINxmPH/UfiXOSMYX61WVEUxvdJPju9QhWMwX/bp1S1VyKswMmIGof3zSvr
lZw0JWN40p4cloLrPTXNanKZijEY0Ncn92L89xtU6W2aYQyYtTJnY75t/OR3
XZ+mMUgXP6hbh/40WPji9Hh9Y8jUvfBiA+Zn0Z5ZLouYxmC8mjVXrVWEIxRY
e1zwfMYrr5A/wDWG1Iud5oL+a2sfu/OcjTGcGHZVfCz+/fGHU27X2RmDDNv9
e+tw6f+w4sTzlxvx99edGcr8tNAYJrj32kzE+GkQ9XyLjJMxYJYd6on3QZ9b
+UIdF2OgCQyum4KrrEyduW7GoLtG6fVSzFfmfHVpi/IxBinHP9MS8f4heIms
3vlMjI9PTiknVQYZw4ynl367Yn2WGf5r/dsQY9gZdRyO4Puvdm2dNSLMGOgx
ITdPDaA/MK9Om77HGJJ9X8o2VIsw6U98GZvxE2KN/7u/L34KbViZgOv/W3hQ
Ql4z2Riy1x8omYz2zj9hEZ2ZagzbXSZr32mmQHrHZPerWcbQYvrDKQHztRT6
s/E/TxtDmaIePMP8fIXslc8TC4whrTvIYaWgXyG4aIuNoffoUYWz6L9dt0JO
LLmE59GYNGDTJsJFUX1F4YjPZzlvDyrH5y1cffYY+vPWreZOyRXGUHr8/kY/
3G8rx0m04ipj+MlxzV6A5y1h8JN6VGsMUa0ypi/xPqiVannb89AYXCwWjh2L
+5/0tuyaXBM+P9bUKGEbBcuup6botxpDUg7nISuMgo7AZXbrO4xhTqTy8vr9
FJydb6a+t8sY3HL1X66JRH/QVhLL6zGG6KzkOaPjRDh/5nm58xjvzMUHmu/2
GsMHrU3Rl7BeGvbyafG7n8ZweTdvwxd8XtXlS3ESYiaw/m9hRUH8wRQvNXET
kJ2bsm7wMAWTbZdO9pAzgUk/OkztAtH+1Zi9uxRM4JCr4aWOeBEe8LbZGI/3
qd+zH6evq5jAvWPWpd/wfEwEgXuGCaTfGx1pjusZ3H/RZUjTBJTMNy+IuSfC
FW1YcOB+VfgcZijr4/N+KE2QxfwretYWeQu6Cby7VTxS6RgF81WdOpcx8Xmb
afcDEyhQ/MW4Hcw2Ae+jAxlXtlNwoqhvS6mNCaDXpG0+IMKPx9y4/3oPBYZe
pTrfF5oI+Trcvz7OIfFxTibg01ggte4sJczDXEwgQE6qbTBdhOVdF7QZYfyJ
+LG4bIGbCRyTO1R0DH8+95FJ0gZPE3CSUoyiH6FA/ux433gfExBswwpcb1NU
76yz/ibCPgfeL1nujdNqg0yE8RfraZ2JBxukwkxgev5ytkYm2v/XwALNPSb/
9Xsv3XeMtok1gdmxdwtj8Tx2nDZ290wwEcbB0yKct8rRQQPvT2tB4Eg2gRS7
8fvm5qE/rPg+PjvVBKZ6pRUOYb3/iNnwuSLLBDbul2+XbkH/GFdS/eqECcQX
jVsRjva5sjvphFiuCdxvl+BN2UzBxxOLnCyLcb2TjlM7c0T4b/8ulYLiHXSa
6yUTCHzsmREZTQEYf3ubVmECfTMxQ8Dz+du3qTIBlWjdR7dDKbj/4XzK01oT
qKmcuLSqSIRrixOXbDuB/nA7cdOPhyYwxfIDPxz3x/nIJjvFJhOYxvniUYv7
My3EQd2k1USYH2I+8g7LCsdXJsL3wPWfNRjbsqnDBE5V77t4MIsCoX7EBII/
ehUpxFD/9CMmEF51cctotNe7aQc43T9NYGVDt9OwHdQ/PQkDwqc2FrYVi3DN
C4e6CXjeixcs7NURZ8BaiS+7puwkehMGPC6f13kvkYLX4mNy18kxAGydCuMu
Ef0JAzT6Hlguwftww5UHLqeUGFA5SX/TfDzPX/54EDMYMKc3c2Uy5pcVtv6d
I7QY8DR9YmISrjdGfcHt6foM0JQ92vYjgehVGDDbeNd0RbRvxVa54FVMBjCc
Zb8vSBfhAcPQ5s0hRL/CgPlbsoLrDqE/HKjXyeIyoEGj7JZ6ItGzMCD6q7je
TPx8Q5uEtmd2DPDQ1GhZHE30LQz43hbRpI/xpfzXvCQlJwYsl8g4uTqV6F0Y
0C3x0PlhJNG7MGDpsmcKCZiPCdrGyT4MuGaba3tnI9G/MMDQLoeatUaEe05i
gXCQgjVT4gseBTFgH60w/s0poo9hQPLz2vc2aB9fH9m7y4cxwO4Vp7gLz+vS
WT2WwR4GhM4LaetPI3oZBpzfFVi07iQFMpb3q/cmM4T8Mu73o4lnT+SlMqBP
PfLt6nAKUr/t216dxYBLI4JqTqQTfQ0D3l+9o7+wXIQPai/sO4T7pZ5rR5PM
ZUBM6naVExlEb8OAXcXJuhro78UrZNr5xQworPQ7sjiS6G8YEJc+aa2lF/qH
Qm1KeDkDRponMRZvIXocBqSV5F622Uz0OAwYI6Yc2of3gfNOW7HfDxlgWnF8
+rwoos9hQP1c5y+jcf/eGUuXWLTi399/Y5iyU4S9Qr9HDkYT/Q6eJ4WZqx8l
1DF1MGAhra5tdzjR8zBAPe6heR7u3/CjsZMv9jDgruturRqsl++GePc29jKA
N3zWYVMvovcxhcqA0rAHISIsCKcS2UT/YwqJh02KbuB+596oZvjLmYJstLxT
XRbRA5nCKAFhlCLCgjTpPcZfxuaYzrNKprDzR/ykceFEH2QK9s+un3+Ez7+l
Myera4Yp+I2/DU07iF7IFDLL6S15u4leyBQYb48o3cb1Pj90V9yLaQrjA0Pn
eAQS/ZApqDjI7F+Lz/e2iy7L5prChln3napPET2RKeRzUp6VZ4jwpJgHoxh4
3/3NU+1MoU450VlzK9EbmUKI46+2MUHoDxclVac5mcK98Bir2BCiPzIF7tap
NgG4vjG+VQ2ubqZwsDGQ/RDt/cj0qOh0H1OgPe47dyZQhGdtT7RYj+vTfTqL
1RxkChN0vA1HR6D9n1dX7A8xhV+TS5ymzqegLE6iRzHMFFRZLUx3XxE+Y+q9
50M60S+ZQqnC/j4r9O9ZvDsnHGNNIUYy2b7sONEzmYIZvzVjLsb3x/17nBKT
cT8yFDrY8UTfZApb7J4fdMX4tarAWvpBlinwX2zq9SgmeidTaC3HjdhF9E6m
IAhPNLzvBeWGbbEpNK96NfP+EaJ/MoWJq6ZmXk4U4bfPrkhsX4f+UL9bPabc
FF6l59TLBhN9lCkE/DCzdMbzSN7Nb7lTZQrV+QEyd9Gelq+cWdJeayrkDdDe
VM1Hxo98ZApP5YpuVsQQPZUp2HYsfSHQywj1VKZgtHRj3gV8H9bJiN6dHabA
+v78rG4R0VeZQmOX4q6iLBFOTd/A/4HvU+3Myy3vQfv4EHK8q4LorUxh65bV
ZxhYry6RH+E6+NMUksyH2e/+RPRXTGHeiPXVm8oKeTNxJmgVc9SVUokeiwkT
1d4bfI8meiwm8BZt/snB+DNkyA0uUWLCW/0KhfbzRJ/FBPFbZZFKmE/EdgzT
/TqDCf3Mx7s/nRLhKe8Yr1aUEf0WE4aiVxZF5qN/ZNxsM9Bnghsex9QAoudi
gqagQYzxKnvhriRfJhPMl/55Z4jn5aPr5ruPzYR3e8snrCxBf5Dk2ORzmXDZ
ABOpZKL/YkKAzZ97FzAfEeq/mOA/arF3H9qb7aYbBepOTJC+kLO1KpfowZgw
yfj7fP+HImzce9l6VS0FzRph7qvdmGA498HK9w+JPgzf/3vvtvtfKfB8bqV4
3IcJJ3/EnWOPk/6nF8P1CxpuHUQvhu83WD1x6v/h1KORG9zKiX6MCRXe+GL4
eaN/76Atj2WCouGu5VuKiZ6MCY6b5n089lyE7Sber+m7SUFaMRp4MhM+5iQ3
zb1L9Ga432f+BKSgfWms+53yJIsJtiPzdspXE/0ZE45YDt/ZL9ADqlyzU8hl
grVXqrUm5ruhA5nq9AIm8E+OoQ+2Ej0aE9Tzp7euxv2ui2GXJJQzgVIoinar
Ivo0JoTuEf8xAuv75VZDXvermLDR6dz0E29EmHFvzYmAa0S/hvYW8tKjEO31
/ferk6Uf4X6G0/sH24mejSnUqTVSsDlvW/3sViZsK2F6pBQTfRvihpXnCo8S
fRsTapRiLV5gPN4/HhPwHiasLnzt6HOT6N2YIJeZtcUD8ZR7VzqHDTIhW2lv
TnEx0b+ZwaabSr+Gjovwuc4zik9vUZAXFpplJW4G3SswEb1B9HFmcMfXOOwi
fr4pw8Jhu5wZ+K/I6PeOIno5M1hcMS5kCP197x1BwW/2n96SYDeBYOw40dOZ
wVcpgeAR7X9JiC9D3wyMr3SfnX2G6OvMYFbKcZdJR0Q4Y2jXpmd43/jImKsG
Ms2gP9avPOcU0duZgZf6xDoT/Pv+mwMNRVxcf2FMrctRor8zg+0Ht33U90f/
2FIW/dnODFROL1J5Hk30eGaQ5PRu4n5XCsbpbWXpOZlBxLXvfe9wvUdfM3u8
3cygyIFj3biB6PPMYD3X2eMBvq9eSv+J0z5m8HT22N06N0QYiy3/e1FEv2cG
SnHbVnxBe7psf8mpI8gMPge+i3m3j+j5zOCvuWI8tBkRLD0zDPfr5wqefwbR
95nBEp1xO3Ixv2i4ZHrdLdYM+AuPzn+bS/R+ZiBIG7+jfWrOabK7lmoGl5w1
9Ksw3nTPuKj+PMsMZALCGWYZRA9oBhODu9ku50X4+uy198pwfZi1tkzKNYPT
vrc0R2URfSDi0z8P1uF+j0pgxC8tNoPUS4vlR5QTvaAZeAoa851EL2gGN8Uq
osbeR/v/eaH3cZUZ2E5527vqvAhXjjTZJo35aeG5oNwxj8zAckv4UFOqCGuW
hueolRJ9oRmI9/t9u4Pvy15j4jq/1QwK81bsOBVD9IZmwBzQM18WS0HNpF75
uA4zwCrryfo9RH9oBrc7Ewxl8D5zelByu6bHDNYFShbR1xA9ohmMXkw7uMOd
EtZxYubC+20H4cvN4Wto+u+Ppwhfbg4H0l9JbNtB+HJz8PH4uPvwKhFOrzle
uNed8OfmYIbXg8YJwp+bw8eWF35z4gl/bg73fuzjr91N+HNz8PZKaXGIIvy5
OUzeefy8G+b/gjDF0jeHgi+pH494Ef7cHNbskys+HEf4cnNhvraa8OX4+aMX
7rGKIHw5rncnZqg5IrxlTI7mYU/Cn5sDrP/w0DGB8OfmcL7l1/XOtYQ/N4e5
ggZWJOHPzUF5RvOMhvWEPzeHGZ59W/dtIvy5OWzO/llnMJfw5+bgYT06xy2Y
8OXm8HJcl+PACsKXm0OG8ejYjl0ifNXprF3/GsKfm4NAfmAUTvhz8//yfSF/
bg6bBPLSDYQ/x/M4l5jwfA/hz3G9nVvcfLAeu/BiQ8mbLHNYocDuoQUT/twc
BPLv8HDCn5vDUPjzQt+NhC83h5v57XV2+wlfbg6vDs6s780UYV5+El3BifDn
+H5Pi98ZHST8uTkEfpJ+vyeU8Ofm8NDqZqUgXxXy5+b/1R9C/twckuI3Gaav
Ivy5OcTD1YKVGM+E+k9zYb3nQ/hyc8jt+xBce5Tw5eYgVrC6atYqwpebw+GE
7OyoXSK8vOj6x6wMwp+bw/UL49RUDxD+3Bw27La2zogn/Lk5GAkaaf6EP7cQ
6l2iCH9uAadmdvkHXiB8uQWYHX6ddz5BhOcYNtY6e1P/+HILSF9mO2zdTsKX
W4BAXX4yQoQvJbSmBS6n/vHnFqBUrXLMM5roTS3ANO7ThaOYfwr5cwtQ9+/y
y/Im/LkF1MV9kLLF/RTy5xZw+aqZS/526h9fbgGKggaePdGjWsBBfh/nENqL
kD+3gOUCwTz6h5AvtxDWn9sIX24BRh8+n+wJE2HTvMe7zkQRPasFODnP6mSb
UP/4cws4d+FHrnYy0bNagPuuc++f5BP+3AIWlpsULj5O+HML0FH4sGPeLsKX
4+e7PnumFyPCxF6EfLmFUE+QTvhyC1C55WG1dw/hyy1gw5eerBF7Rfhv3ppP
+HMLuNVwyPyuD9HHWgAD02zrYMKfIw5SGf/nMOHPLUA+aGpYA8YTIX9uAQPl
9jv7MN4J+XILCLXLNk6PEuG/7WvEQr7cAsaFL+79mk74cgugm0i92B8pwiux
rL/iTfhzC/gxbeRb27WEP7eAvYyqMvul1D/+3AL8Ylz8JXYS/twCpLslWYZh
hD+3gCbbRSOZmUSPawGf+HNmZ8cRPt0CDK9oyEmjv7Zbq79s6rGAw5OOHcnd
QvhzCxg1fa/xlwLCl1vARY/Ogo/hIjzqjLLz6lDCn7NgmkDAGU/4cxb4KRoo
Cvp1Qv6cJeRXogh/zoKwy7uGf95N+HOWkN/LIHw5CwIEB58owiNmGPi47yJ8
OQtiz21WeHea8OUsYP5taBG+nAXNBw8dCEkQYeaz1pSsQsKfs8BtI/Nbfhnh
z1lg6H5ELBbrMyF/zoLXePtN3EX4c1zf3r5g1XLCn7OE/Ct+nlA/zIJJG3TK
GaFEP8yCm8xLgbVbCV/Ogr0O3MK8HYQvZ4FD48iFP46JsJ5AsH+Z8OcsoR4v
i+iNWcI88hDhz1mwYwrTi59L+HMWiA1d2/ntOOHPWVDQUDwtGc/TQzY8fske
FvTVPw7jOBA+nQWrPmwLPhRG+HQWeOisdXY/SfhyFny6Mr2/LZbw5Szodpn4
wfqsCFcY9H7LCSf8OQucmy3f6l0k/DkLsnOzaq3SCH+O5zmmLWbZBsKf43ku
V1uqHE/4cxb8kVyavxntsytwWlduOQuCtYKqmTmET2cB6/nW12ahhC9nQUdn
lfrARsKXsyDjlPlbzxTCl7NgeNN4esVyEc703LU5Kpnw5ywoX8LdMucq4c9Z
kJpVeHtEHuHPWTB4xmiR807Cn7OEfc5Mwp+zQGmqp8GzAsKXs+DGu6gxFSdE
2PNY5mPdQsKXs0GR9tFQPZPw5WxQereBq3pchLUtho7qnyf8ORswm3TYlkH0
12woNKXN1Cgm/Dkb5Ny9qMyLhD9ng6fCPb2zOYQ/Z4N95JsBmdOEP2cL49Je
wp+zQflg+umTzYQ/Z0Ng/eVZ914RvpwN0jLLnneWEb6cDQa+TN3RV0VYtrzy
Vmgd4c/ZUBHzvunJOcKfs2FKxz3pwnOEP2fDH/FwMaU0wp+zhfd5PuHP2cB+
9LK0dD/hz9lQvdT398qDhD/H9RZ/nLMqgPDlbHhQvKy3LI3w5WwhvxdL+HI2
4O1LzU4X4YFWqb6VVYQ/Z0N93/vRP4oIf84GtdqSIZ29hD9nQwKmI2IRhD9n
w35b5a3TNhH+nA2CNEtmG+HL2XB3pXODRirRj7PB4i9xRfhyNswLnVsXk0n4
cjbkULPUgo6LsHfMwYd3TxH+nA3pZxbKPTxN+HM2cGzynR8dIPw5G7LU6S+W
pBH+nA2LBURwKeHP2dD/0/nwpF2EP2cL9UWbCV/OhjvPpznrXBbhCPtMm8oj
hC/H91f+ILMPz1vIl7OFfGapCMtbLHp/NYfw52xg2hnPvllM+HM2hK6LFTuF
96eQP2fD5bV3g5NrKBATNBIG2SCQX41D/xfq2y1hfVLsnZbr6A/qEzxWiVtC
lPfc87LviN7dEuznfZJZdIX6p3e3hMWKe1wVMB6fOnCo5pmSJZh90jLTKCX6
d0tID1w+fUKrCN+zb3jUivZhbLNkh9JMS7jd9VP8yjGij7eEJWP8jPKwXq34
Nd7ISd8SStpdYvPziF7eEq5nnVumj/Y0/3xjezLTEgR0VSS+3/i/hL8llGaW
zhoZQfTzljBhtFKCA8bndVMW28vbW0JHnZ1hBtq7Qb+xhoGDJUivqrkxLE6E
/8onsb7ve6QwbJ6TJci5/TLuPkv09pbwFr3ZFONLRHRDyV43S1i57aGKQTbR
31sCP3bYWHusz+Utk9dW+1jC0NOZVq8vEj2+JahtLfh8C98389siZcnNlhBy
+33ZngKiz7cU6v3wvtTOHfeAH2YJH+Tus8rwfC+ueBwRHmsJke/lmWNPi/DN
vJCBzEii37cET8FCcf/4CkmmN5ItIWOgUXlaMNHzW4LLsD0hP/HvH1Y7dA1l
WcKbP/GnF6A/pGQbVSpnW8LT8BeTeUeJvt8S0oIlgx8dF+EsnlKeO57febnz
uimXLMGD47YgB+P/1s4DEhfLLUHQPjiyhcwDWAr97oAIH3krm34X1ydxdOHl
71WW0JAaOrs/i8wHWMLy4BXaDHzfpMVoCI8sYeLfDSLzApZwcLvTyD94/tOk
H6r6t1qCX6v7Dr9oMj9gCcp1v7xlMd6fvbG/8WyHpbCvjucroKG7etA+ZrfE
WUaSeQJLKJYQEDMi/Jf3QVylI8/WGrSENTklvw/dIPMGVpB06kxOVzX6A16/
nuJWsIoVEfk7l8wfWMGRPO6Iolr0D8GYr5zVf3z66Y0bdtxSsAI3wcWA+ZSf
3fylr5WsINXtxJm2fWRewQpWfizvP55J5hWs4GLjGfo1vK9jLtZdd9W3go4t
abXBoSKc4O/cc/wcmV/An6uMvfYD/UFRMAjPtALlei8oTyXzDFZQuHHoiiXG
hxPT52k0c61Aq26hTdVBMt9gJdR1YDwyfDr6maK9FexQOcH6hustj7sf7+hk
Jby3s8m8A65Ps5ijjs+fy4vjJrpZwQqBcKSKzD9YQWdSq9u4MhGWHf/mlz3a
X1O/XV+9jxXcWOF2c+gomY/A93fXfWyA9rS6QCZv9GYrcF/30sZkH5mXwP1c
l3t1CsbTLx61rrZhVjAlqXLIBs/zkqWACcH9cMDKIAj9QWnfmJhYKzhd+dKt
Be1Rut628k6ylZDfxXzkUa7OkfZUK0BvGPVrlwgL5JSVeJ+k7pbeOvIIrl/K
lnV0PZm3sAKsNg92Y7xUN7+ny821gro3hinX3al/8xdW4JxBq5XC+6D4c+zL
ncVW0Ns8rGk85qfCeQwrKC5+n0kFk3kMK9BzDitt3CfCu2XeNrenk/kMKzgc
mBzRjPm5s3zNIPORFbw6/HProiIRzncd92iSB5nfwL//ahnfgfXKu8qYc5tb
reBEkKMJJ5DMc1iByuRdwa4rKRDQZCUdVvBXnov16d85/y4r0JU58Lgpicx3
WMH0OCpjPcbT+I67NQaDVrBBtslbLpT0rwAMv0c/DMD7WnYe/3rpcBDqKRNI
PwtAcGzSkSLsmMdvXo71VYPmzNRGSYBPo68ZpnqTfhdA7JQ43pAfJZzDlQGw
VLXY4JFE+l0ArV8PJH/3p8DtxRu7cWPhv/cT9r8AaK7RjVN3kf4XwBasTk7g
+gVyh4XKAAtuXSz0yyD9MAD112e/bTgswuhdyz+gP1zwi2jZoArgJWhoppJ+
GUB4Tf8PJbQnwfbFqwMsevBJLa6I9M8AShKXbOPh53Nn8uLP6uDff95Xqr2O
9NMABHI7AZ8t9Wf62lpDAFWIjJ+STPprACkTVk3NdKagvnk4t8sEIPdZs5MK
nv+hkteTKQuAk55yJcMjRPjvPKoW6ccBqDi+Nr8j6P8kVPRqAkCk48KrNSGk
PwfQdL2L7oXnPcP7eL2NNYCP1rRPO8NIfw6EdUAw6c8BPInbYnMHz6dwqnvE
nvkAGJ07gnaLcLXq6w5HzMc2C4RQjgA/d3hfDUwi/TuAeQJhymoRdlOafLkZ
83l2o6rprWUAGesq+pI2kv4eQMFoDBC+FIwoHDbm9QqAz5UTPn1xJ/0+gB9J
NMta3L+a2FedYqsBip6z4Yeg/7rm5u2p6wD6Gjrz891J/w/A4MRSv3VBIjzx
cF5J5WLq37w1wCajjfnTIkX4r84E1/PXTwIAAo59Pdd+gfQPAWo1dCLzcf//
1gXBIORB40n/ED/P+0e+GL5f/gPQTd8OsKP6ToTeZtJPRPtb2KuTKfAPQYEf
DqB5Wf/XS4w3zEixl0+j8O8Hg05ZJJD+ItrX8s5p57Be/73qZdmPfYih5Y/Y
XhFep5T7w7GA9B8B/spg8P6stLiRpJiI/jSt7pbUGdKPBPBQ61g2B/OfvYpH
fU0OA0TZr+4YfpHM9+D7m8eVOOL+OnzZaeOYAcC3/z6geYL0L9Ffdy1ZdTeP
9C8BFFLmdTEwnrflWA0eyAEQjF86ZpN+JoDn9e7Ad7ki3NpS8c0B84GcXVMb
C/NBGN+ySb8T4wUXK0WMh391aoVoHxM0rrUUkX4nQGGgJcsW6xO6aVt09wW0
77yUuVa7SP8ThPOomK8NjLnuPvoKQJ1vRbkR7ueNj1ks3Rsg5C22kn4onud5
jV33U0WY6IkEY8+2lQB/x41OkX4pwM7+gc83cf/tj6/oWVcDcNpP/3fpKdI/
BWGcwP0dt92yJroewP2pm93PdNJPBZicPiX3WhLpp6I/vE44XrdNhE3pPx/6
15B5JYCr1RseVmM96iUgaF4AvDBLPqadI8K5a88MZcaRfiwA9/1RWybGE733
5bSRbwH0zbqTZTeT/izAtpTy9Rb4+98rMqVnfACIk5bkng8j/Vl8fv4S9V/4
eVcyt7dzugEkQ8fxNiWSfi2AYPywFOs/9I7rq74BfFiZWKOAePYidurOfoAH
Xx6+3reL9G8BJqR1GT9KFOE60+OhT9AfZfWnBGQNAfyVj28k/V0OfAtS+v3Y
noLGUUN25cM58J0hIAJJv5cDLpaJiSqC/vubVvVWSQ7cmPbhsTbGN/drV8UG
ZTjgN3//0+4dpP/LgV+V66vzMD/UTM1oURrLEerG/Mj3C3DAnLX7y+NgEVZR
9Lb/hj//HLCthDmBA7Up4SZ1kaR/zAG1s/2RFeiPF+a5xDspcyBYcGHkkv4x
5z991DYt1trNqhxh3XGQ9JM5kBgyv70E7YU3Upl7UJ0DuldW+d93RftvG5xc
osOBUYV3z00NJ/1lDgQ+UFMOQXt6UPas95EhR6hfyxJhn9En+6ankf4zBwa8
JL7swv06lHyl/osJB3Y3Lq1oCSb9aA68drklE+dFgatAkGPBEeq/95LvS+AI
/Qztdcbc0AgDwOdb405Hkv41B5xW3e1cMp/0rzlwf7rCcs4itP8/5qa+cznw
9lqj+cZlpJ/Nga+j/LLXLxRho7dPQyLRf7e0TBqzbz7nH29J+t0cOHP6prEM
5ifsCz878xw54KXZHZy0kvS7ObDrnsf9u5gvjsRwVb2MAw+TM3csOEz63xyw
8hPcdOgPmG69X8GBmTrXZe5gPnTAGiuZ1RyYMt1vnpoH6YdzYDymbX5bRNim
RnHOFYxPSwUCxHUcOOj5jSkTSfrlHLieyd+9E99HRTDY7ccRfr+IF+mfc0DJ
cXJGNNpfe6OZxOoADtzCa+3jWjKPxgG9Tw0ufvj++YVKL8ODOTBm0s07vRtI
f50DU/u4w565of0Hf1CnhXFgB2PT82QHtH/P5qQb4RxMeAI/rPw/TO5zYT+e
A9cM9Bevs6Xgj0AREcWBTvbBx1mbSH+eA4KvOzmE66+cnGrzex8Hhv8VeJD+
PEeor5+H/tAXrDolkQNRUYY7Jm0h/XoOPIorPB2N5+3wcOmgxWEOrJ66epkh
+q/SGWajcwb6l29slXWQCMek48L2k34+R6gjxnj/MnLiua3HOCAYp2hNJP19
3M97q/bNNsb7wa0/OiUHP3+++YFVc0m/nwOXr8lJStEo8GU9db+Yj/a1au9z
Sx+0/wmXWE8KOXD745pn6/4P678d0zrbjPABaA+pjRat88g8HQeGlfu/q1gr
ws5zdK4dM0R/qN3SM+4KB7aONHUonU34Aw68iTcd0JtEQdQppxqjGxyQjRjQ
WS1L+AOO8PslENuHm2YvrOQI63VNwidwYOH4RR80lAmfgPFC3HPPdDYl1LHX
c0A+hJFv6UT4BQ7YC75uBPGxsU20ggaMB6lpIzfMFuHKxE0/zFQI/8AB7bwd
J79x0B8+lUrfb+aAzrErM+vmEj6CA945oZkNphTo3z3U3vUC37dsQsp4bcJP
oP85hOQcZlLQe3zzdeotBwQyAU0VwldwQEDv3pqM/rB9SarWB/Qf83NFtnhe
4UsZAbO7OTCh7FS+RZ/UPz6DAwlifooGDOo/rGh7YJsa7u9suqK91zcOMD6U
8vUnEr6DAw1hnEenMD+Tk+1Tj+znQMElprYpjfAdeB4HpPpNjNA/3jeKnRzi
gHHYRQifjvZ/60LLreFcwCjNkRonwg3aP3l0jFfuWQdLXktyYVTB15EV8wgf
woXlozYtqFgvwkfezZ/ciPm61tag+GGjuRAnRTvsaE/4Ei4Mvyo+VgHj0edF
i9dOG8uF2yEnlqRYEv6EC6wxt7cycf9L9U24VhO48GC7WbGrG5lH5P7HRwr5
FC503j89oI35CE8gfFLlgnH/YOX6OWj/D9+6y8zkAnrzXh8WBdT1hvp0dS6k
3Jx4QNNRhP/anTvhY7jgkLXV7OMKvB9SS3Iv63Ch6cYSKUUbws/g70/fc77H
hBLmXYZcWCMQWDMIP8MVzotjvu46P9C134QLgRpPd2aGEr6GC4ln9U+NXE34
Gi4w7lvMe4jxpHOk8RgGcEH7AB9TbsLfcCEv9YLCfoYIKwq+0Ab3s6htXJej
NReG+oJeZiwk/A5XyDejfWy5/O12wFwuXFoS+lTamvA9XOj9ljN9/Cz0Dwxr
ifO5wBYMhkxB+/cvDi5y5IJgvOmgKZmn5MLgyAX7dNH/781NcniwjAv+W574
XTEk/BBXyD8vFOH7tfifLgWJagG6n1dwhXMFkoQ/4kKVe7qjMb7PUrFFErKr
uTDzq+tcVwfCH3FB0EZ6gv4z9ZnRS911XIjdtO5XhS3hk7gwUvAFf7i+9gtj
L9v6cSGj39tmoz4FZ/Z/TfIO4IJAzrVDm/BLXLB463lp2FS0f59HvjHBXJjI
rRv8M/H/8CGrNkUZwj9xYd9xSUsJaQrMZp23Ob2dCzUxm8c7/Jb6x0ehPQku
HvSXP9MSVavCuTBPQCTJE36KK4ynuN47gxsH26O4YFg+VLYW49e+JwsbR8Zx
QfeJ/4HQSYSv4kLrMTdaJ+JFWF7NSORC4Z3mwJELyDwonu94IycJExF2UDcp
GYb7I2jPcA9zIcp3r9FkPuG7uGASYgLrML699Pzi7pbBBdrnjTlSywnfxYW3
kW32F+0oOCUYmznGBcvlkpKh36TAV7lI8UgOF974nmzynEH4Ly487Jr/OkCD
AuMf+3vK87mQO0EgDCN8GNqro+mEnZNF+GDGuNC1f6RAkIW3FnIh7Lt9moQa
4cvw86bn8Meivd08syB78AIXouU+9hssIPwZF3Jkv4YY/qdv5cKMJnutcyYi
vFjf8feFDKJ3xfd19zxShe8rkK2bVnJhh4nkKEH/Rqh/5Qrnb9A++jca2yyp
wfNTEXyDjwhP27lu4RE+0cdy4XXBCutZ6O/X7BRUg+q5MMXi9O0gXaKXxfg3
fPX7p6oU7NH4/jOpAd8/wW+3NfqX7fCGhvPNXHikNHHrsgARXtv1ctUGLgVj
nxcXPHyB/jQ85FWdNdHXcsHcKXlsOL7f04tJ0T1vuOAq+AU/orflCuP+bBG2
Y35XlMN4fCQxwF3uAxeCS202XNpA9LdcWCG4sDA+r/FdxNLv5oLYHfra91YU
6AoujG9cIV+rSvS4XMDiRarVmYKv08f1+PRzYcESGSdJIPpcLgi25y3uX9nQ
1+rYIS7ID/+q5riA6HV5UH9VMPgjwg1PolcpY7wNe/roRO5wHvxevU+u2JTo
eXnwRQtXhO8zq/j89ruSPMj+HbJHfALR9/LAYMKXzJReKfAPDb+9WY4n/L4q
jBcEvy46UunAJ/pfHpwqdOBY4/6l8Ryk1SbwYF+EbVWGJNED80Awzp3Lo2CV
ilE7T5kHXl/vM0w9Rfj2+VSegw/RC/NgS1Pz/p0YHzUEBbAqDyIDg0e9sSF6
YR74pMpUfUP7+fT4S8oudR58uhp3P96Y6Idx/QNHfj23IPphHlwuz6Y5Y34b
ElNkd90Q129B66r0J3piHgjYLFsHEd50nbfw6HyiL+YJ+zdcES4035RNx/2X
tNooNmTOE9bTPkR/zBN+PxPml3VKC1smAw+CtmSOHrAhemQe7Ih9cyMf7e/g
d8MSc2ue0A4x/1xeLx+/bC4Pbp69sjUP83tBOfjejif8PhCsf6fn9XgFz8fz
usWbaOVL9Ms8kJ+utGk9W4T/zmtTFLzf/YBz2JEnnDdXIfpmHqy5W9Qrg/f7
uZWFk0uX8eDM0l85hUZE38yDzEyZ+ES0lyDz/b0NK3gg0asXcBnjM2u8f/03
Dx50TfGLilQjemcePM3sZn35JfUf/hA28+MzKaJ/5sE7/7N9hfi86hqDCJof
DwbmTlPbrCfCctu36AjyL6E++t/5d0hBwkk51wUBPLBwXJQYhPfFt8Q/1W1B
aD8XbqiMw+cvCfvM2BDMg6LB+FdFeL9MEWzgdp6wnp4kwnrnXDaka6H9m5zr
PBPOA4XODzN6bIi+mgfPbq3QXDUoBXnyCbfvRfGgWNJ5l6oO0VvzYPeV4s3P
rEX4UZvtKw7Ga4FsqnMfD2QShnQPTSf6ax74LrumfwvXY3pnXrBUIg9eXbCd
LKtD9Ng8+BVTE2mC/jJ0VN9B8zD6ByPu0wUg+mye8Ps2mESfzYPDr6yeA+Zf
sUsw0z7GA9eXX5fSxxK9Ng/GB8gHlmiL8M3hKUb+0yjh3EwOD5Kf9bE7DYie
mwdlOeDphfnCBJmCshP5POH3R/CJvhvXP3kWpwc/n9OwXcyhmAfNH2f3Zk4V
4VrpwoR5U4j+mwfnvx+T7kR/88mwtxG7wgPmt3wzWED04DzhvCmdAqMteqpT
b/BAQBNdVxfhvcZfZHv4RC+O5yMYTJqJ98PC0YPsSh5YDVOYYStB9OI8eDPp
SPVvJQqu62IhWsMDu98aO39gvbJH8n5BaD0P5hxZ8nCquQj/jTO4HrvXZ6LT
GnigLvYnWZtG9OQ8OCAnKFjQ/sv3uZc18+Ds2oCMZ6uJvhzPZ/L2WsmZ/4fR
/LTQfpsPr2c9fcEDz3mHK2+rE/05Dz4q7iq6hv4lGAf88QafvwozSLTvEQKi
rYMn1F2jf3ra6/aM/4D+vGncBeMfUv/06uhPR26/mydP9Oo8IQ+D+dDf7636
xoOqBtdm8RFEv84D46Mv9qXJiXC7Vv6HELTHy8/vbd/Uz4MQQcPOkujbeRDY
8HCjCca7sEv5TgeGePAQdNPNZhJ9Ox8W+qRtycB4Z5O0l1Y4nC+cB5Qnenc+
+K+UrFOiEb07XzhPi/7WMNu2/ZMMX1inTyf6dz60LI3ZugTjS9oMnesyY/kw
f4bewYszRFheIFzukfqnj+fDrhC69zXcH7ffVKrOBD7MbvX4wMP9+cuzK/Fh
+k1Hug/6s0Zz56a5ynx4eHCU4x+09+7iGrt1qnzI4vD+jMR4s/DY5bL+GXzh
9y/hfVESn6cerc6HuYLBOxmir+eDw87yinD0/786Ax0+TBMQYapEb88Hb4Eg
W0yE/64H70sO37ul0pAPp/MegC7+vVB/zweXt1kF3f1SMGrq3JK3JnyIf0c/
+kKG6PH5UK2MB4HPrx/Qih9hwYe33qudnNWJPp8v/H46BtHn84V9WDx/l3Mf
OBxrPvTHnWMX84lenw/nBWPDciIcb9kxYjj65/TY6smr5vJhJVc8asJMoufn
Q15Z66rTuP8fVuf27piP+1fArZmvTfT9fGg8fDIzTYfo+/lwvKtCrg7zz80C
4nIZ7sdJ+btq+uT7ePkQdLZ8/mK0d1bv7IhnK/gw6myUwTg1Mg/AhzEYVh8P
SMGIB5quPz348MUruFjiswgLvn27X4rMC/Dherpfsyrm+9V5o0yV1vGFenmK
zAvw4VgTOgj6+/497+WZfnxYKkhc8Lz/9vUC+MJ55+VkfoAP6r8crDbg3//N
I4Nx/dknv27mk3kCtKf1wSEnMR9/Oz46K3k7H1itsqP3LiTzBXyQuR80ad0c
Ef47v4P5ieA6Lg7nC3UDJmT+AN/nQOkXDdzPjfdsHB5F8WGR+IlEcw6ZR+AD
t7jrRexMMo/AB9cc9ZuTx4rw2KcZEV7oP7/DJCXkE/mw78id8oHRmB8tf9em
f5j/X/0rnF/gQ/HF5G+VKiIsaJ9/V6SEOs8M/DxnjwdSw8h8Ax/yJWt5Ocro
H2NOJa0/xhfqXsaQ+Qa0v8MbF43QI/MNfKCeys76SBfhX2/Kvdfg+l7c8bTJ
y8f9u32weAva78ljs1SrC/lwe8aXr4HdUv/mH/jCeRA87/Xb1AffXeCDj/be
Cn3cH4LTpF1UfNTJfAQfBO7ajPENq65GiSto//JJ/qp4f/3VGZfzQfDnsRjP
BmgdBWo3+BCy/l5Y8Xepf/MUaI/OFzmf0D+vy9yJ5lfyQU0g9MD8IfLdSXeP
Gj4o+R9KbB9Jvp+ZL+zfoL8KviY1vJ4P9xTwQlUg8xXoT2e9RlXJiLAgO3bH
enJc5hrFYw188L2zLlpbmcxfYLw89n3P/nHoH1use64384V58Bgyj4Hr/+O8
ogzt+6iDWs2LF3ygMwKLreTJfAYfvt2Z4/ZiBpnP4ION4AtJ0R/1RrVvV/7A
B0NBQ0WHzGvw4f5+7VgnJRF+t6hK+yT667fXt50suvnC+c3xZJ4D7TnR8uxx
rA//5sXf+MJ5sWFkvoMPCgKhGK53V8pu6a39fPh8d6nvb/x9m4DV7YeH+EK9
eKcIC+Tqn7UJf24Nx9MSz9yiEb7cGh6PXz8jy47w5dYwWzAgrC/CDzySvVbo
E/7cGpoluiFzLOHPraHk7ZeSX2KEP7eGMbnrJjzWJfy5tfD70xUJf24N8e+z
guIQa5bdUjeaYA3LvMvb1koS/twaVAsyyuk/pf7x5dbC+2444cutwf3Z8VoJ
JcKXW8NSJ3Fv2kQRXs+rZO4cR/hza2F9M4Lw59bQt505O9qI8OfWECoQ1NAI
f24t5JHohC+3hgzB+DzeHwSvFCR80wh/bg0T3AQdGKl/fDmud4/VrXSsz4R8
uTVsL9w3+rkM9R/WWVdpqoD2JeTPreHwlNdTS9E/hPy5NXxoejL/jxLhz61h
Zoq3p5444c//19R5x/X8fXFcUrwjoxDKyMoe2TLOF5+93m87q8yM7L3nt4SM
EKkQSTSthpI0lIwiyV4lKzNfO37n/Tmf2/vnv/P46PN5v+8999xz7/Oe15XB
C7er7QvtGT+XwdGqAyzb12S8XAaW08de72vO6l1k8HzZAPM31oyfY39PX9DV
sj7j5fi+pUnNv6P/EC+XgUjruN+Svaf7Wu0szKeJn8tM+mGMn8vg7dZNcUHV
GT+XUb1OMWfi5zKqf8bvo/oZGehbz6mX0YzxdBlsXh+92gznw1EQcnDAHBkM
Ke/keb0+4+XYftVOymMsGS+XwdJN+RvsGjNeLoPzoTOTuCaSrW3Y+/AxDePn
Mpju+m3Hv20YP5eBmXgwthbj5zIInePhtrw24+cykG1aW6e7JePnMqoP7cb4
OY6P49Gr/J0YP5cB8HMefKvGeLkMxOXji5qMl8tgKzbD5gdche3x8dvWe86M
n6MtAvO2jJ+j/xgFSzkTP5fBCE3fnEs1GD+XkX6JI+PnMviZ0HP4NvT3Btfc
HBeGyCr225nd7fdx+zZdGD+XQVrdF7e+WzBeLoMnmb/m/2rFeLkM/nKdRt5u
JtkZsen7v9gxfi6D2mf2zT5uzfi5jM41OjN+juM7R3f7lgPj57KK/Tni5zJo
knGjbt9ajJ9jvHjmVsUX8w/i5xgvBll+LrVhvFwGU2KWrk0u5Ey8XAZlI8d7
z8T4RrxcBqKM0MYqVhU26ZlzJn4uo3pLHG/Ez2VQcPpcijKbM/FzjIerI5/G
mzF+LgOLucqjlasyXo7+pceEGH//sPOf1ZfvyYDf1iFgMj4v8XMZBB/CRMqK
8XJ8/nVrnlxsyHg5jscOiVsya0m2MW82Z/xcBo+sJvbwr834uQyM14lg/xM/
l8GMFxPcR7Zh/FxGuhMc4+UyiHn3zr+4EuPl2L9pqgMDcX3ObLtaH/rE4vdR
/RP+fi/PsXvw+Ymny+CwmL7g+CZeLoP3e5dHRBdJtnF/+S1n4udyEDHNjRuc
iZ/LYXe43aoDtoyfywG9x71Ra8bP5SAeE25TifFzOezzvfGjLfYP8XM58dna
VhV2LXEjGdcTxMvlsHxZ7voX1Rgvl8Oy1t1VHTjGy+UwfwTO5LUl+3DDjKpL
8H2Jn8sr3pf4uZzqc0s5Ez+XA65yv3je4Uz8XE7n77E9qB5LDtbiQf+HnImf
y0nfwJLxcznUjTkd1xb9i3i5nHSq7nImXi6HxbsGuX5vZFVh//hy19/sJWfi
53Kof+nvyNPmjJ/j31fdm7D9E2fi53L45+P3r9FmjJ/Lwe9t2J5C9H/i53L4
u3jO/W34vMTP5SCWW214geOj5djxepkc6kSe3PfkNWfi53Li2uWciZfL4VPH
SPsP2B/Ey+WQOH/rj0Qzqwp7VFV4WFCd8XM5JJeMCC6ozPi5nHQrnnMmfi4n
vlqX8XM5/Jd4f0s5Pg/xczlseeE/cnBzxs/xfXb7jLXA9yV+LgdRrmNSTcbL
5bB5uljgyni5nOaFSoyXy8G7q1iwxlXYvrdXtjv+iDPxcznYKkTFIM7Ez9F/
dZ9brMHnIX4uh2f5QcnZVRg/l1O+8pUz8XP0j4DJy0fh9xl1llbL4cA/q9yz
nnAmfi6Hvq9XF83K5Uy8XA7OsduLvLF/iJfLYdaa38dk5ZJt5Dg4Pomfy2Ht
k4vL51dm/Bz7Y33jvxbYnsTP5ZCv/db3BH4/8XM5OIjCYPmciZ/Lwf/lpUeu
OL8QL8f3zf93dPknyS7bPmxRSxxPxMvllGc0sqqwB63871OeHePlcnDqhitp
a8lu/meiZocl4+dyWq/i/E78XA4zhj+dYo/5OfFzOdVN4Pgjfi6HgLurxtlj
e5D+rBzGN3gte4fjhXi5HASP947PML/6+Wlf/f/OyWGgeBAU1yPEy+VwKz3v
TTGOV+Llclov4O8RL5eT/uJLyU760KDJr3uciZ/LSc/MmvFzOTzoHle4AX+f
+LkcDK/dyw9hvCN+Lgef07hgw/mx7ni7NfNy5FBSrWH2meqMn8vBaobvP05V
GD+Xkw4bji/i5fj3a2aXf8F8ini5HH6u/luS+Vqy9955YrOuKePnOF4XXJgd
1pzxcznp+rVm/FxO+pzYnsTP8f3yg50O2jJ+Lodptu6j/zgwfo7tVR604XcN
xs+x//+ebKFoxPi5HIauGfou/xPj53J4+evEp1vvOBMvl8P+Ble/aIolWzzW
nFyT8XPsvz+Df76rzvi5HGLe2pV6dWT8XA4WvxupNtRm/FxOeq74/cTLFeCS
MdDzdR1WP6igOO3O+LmC6kWbM16ugOjzNQv2DGG8XAH6xLSkcS0ZL1fASnFB
rpBsv6U1p4ZbMX6ugGUfbavmdWb8HP9+SknlfU6Mnyugmihoh/5E/FwBhxwd
zpRiPraaq+cwwUFB5wOwvYinKyB1xcP4MehvxM8VUFk8mP6ZM/FyBQT2aXmO
R5t4uYJ0H29L9u/LhQddnRk/V4BBLIjCeEP8XAHTLbwi5+D6gfi5Aur0fWVT
E+MH8XMFne/G+YX4uQJGHOsY/UnMn4z8HP/+amLdUbiebCmCRxcFDK3dL+VC
dcbPFbBu4o+y2Y6Mlyugubict2a8XFExXzJ7ZCL/oxDfh/i5AnaGhnqHFHAm
fq4gnSRbxs8V4LPv+EIZx/i5AsaIAa+Cnysq5ndmJ0SmTVt3lTPxdAVA6JOU
mujvxNMVELnd4XUNHP/EyxXkb+hPxMsV0O1ph1ZXr0i2iDUGN2P8XAHfGqdP
Hlid8XMFrFrvGqLE3yd+roA35ldcvPH9iJ+jf0xe2fEVtjfxcwXkZERtaPCK
M/FzBYSnW8WvwvFB/FwBH+bmTViNz0u8XAEzXMLe52B+RLxcQZz3t2Tf7z2p
44BWjJ8rYLzX30XmLxg/V0DrXlsie9Rl/BzHy9Pzk+Ton8TPFTDTWSTQnImf
Kyg/R5vqPRWwqFXlgoH4vMTTFXDcxdDPA/M34ucKELe7zDoyXq6AqiIIw/hL
vFxB5x8trSpsryrbOs3F9yF+roDkyjd3O2M8I36ugP1bfJc3xvFB/Bz9r+RK
DwtsT+LnCqoDxHhI9aMKGNJzZ6ee6G/E0xWQ5/S55Wtc7xNPV0BAYuqLU5c5
Ey9XQL+ubzP5G4yXK6hOEtufeLkCjMfryyX71t8FHcc85Uz8XAFd3a+M6IDx
nvg5+ru90i4Q8z3jubMkBXTX3V3jbMnqURVQQzyQheNRP6n26D6pCgja1i49
AduH6lMVUNBa/35pNab3rICn07OsL+LnD+zyqi/NwfZpeWNL+GvJnmwUFORM
9awK0pXD+U089r03VwFtjAGbM9W3KqB96tLAXpiPTb++4+LZ2/j7v+sHd8B4
QPWtChC3r0djfO8cPjcg/54CbsY2WBzVH+eDDYaFnx8r4KWYnuHzUL2romL+
TB7fWVenGMdT1uqIxZhfUP2rAj4lvfZvjPHWqPv7WgHPrHFGryLZyW/Myna2
ZfWxCjj44fhlDfqbyvZDJcN7Bdzogxk5x+plFbR/gvlJrfc37s8uU9D+GvoH
3T+E8V0s0EL/vJMdfXbbdwU8nF5p7nr8vaCj27dHlCtg8J+Af1Zhfldp15pf
fSspoTDkgF8k5seT18yZnlNZCctjxgR8RH+melslDDil3/vhh2Qv/HpjegT6
X1tX/aDXVZVw0y8r/7M5q79Vkj43jq+P3To5VLNWwo5npw5l4v+nelwlceRK
rB5XCUmf3mePvo7+//pdrsxOSTqTuB6g+lwltD0b+SsL23NIxvUTUxyUtE+E
+QTV6yphaobFYeG+ZAe+3LxqH+ajVoeiNm50VELVW5lhe5uzel4lBIX+mDzG
3gpuLvcdf6S1Eo7Gbj1S9TFnqu9VQkd4MPMOri/F4xyX2ivhZyscAehPRp3Y
TkrIUn6t1gPfdwJ299Mu+Pv2CeaLcT4Uy0L+9FCC3xuXi20cWT0wvl/7JPd5
OB7fFtfIbOyipPsAMd9k9qc6XVv5YX9RvbCS9J1xfhFlNvqBEjJ9x17LxXhM
9cJKSPBrbL8e45Xx3LJMCS02KewVHVj9sBK2vxj/3zp8/gGLI4euUCvhah3n
nR4Yj6meWAmOjjl2ZzGfp3piJQx1OuwTe4mDa+08LROGoz84N9z+skyyU6vM
eXQdbao3VoJlgaXTkYs4X1hon95xxecVC1qwf6j+WAnuYuET9ofr0/bn/5ug
hMPlyjoNcbwnX7d3+neikvQf8fOmSdX31J2ihDarHYuTMd+nemUleO0s+zOw
JqtXxue3reaSmYPzw7yriqFzlLAkdXHmtjzOVL+spPOEnyXbI9Fz0Y1aVrBQ
E+E4f6ESeu6eG5eI44Pqm5Vw6ohlfheMB31ab/21Y5kSxOtjr57jTPXNStq/
xO+rZDarIHq1EuaJf4D51uUH6pjrG5Rw1iW0QTP8Pmb3Wd3f7Qzmh75x7XxK
vZUQM7hHK1fMX6j+WQk/OuRuTML2G7bLanJ1X+yvGb1+7sfnY7bxXAL6F9VH
K+F3BAYQjEeNPN/0a+enhLLspjX62bF6aSXUxWi3G+PXM3lOfdU+6f1Jf1wJ
4rGWsTVZPbUSutdy3+WG7cvsQcYLPzhTfbUSuqVa3DuN46174YzQY2FKMPcf
l/kc4w/VWyvhvzupI7mvkm2sB8b2+3VKtSYjQkn6y01Z/bVSrIYa/hy//9K2
tqOLYpUwuMkl3z3ov1SPrQScpV2eYf6/2YNzrhynBIvyf5t0xf9P9dlK8Hnv
Wjgd4w3VZytBP/HYhi24vqnX+MqLgan4/rGNt92tyuq1ldBXVELF+Y/Z1/wj
t8zD9jbq+mYqYZG/66ZJGM+onlsJNbInfPiD4+fIrc0Bq3OUVHdqxuq7lfB5
L6hL0T9niCA8F+PP9ZL5DTC+d96s1CXdVgIO1ql1Md9h9vMrc6Z9wXj0dVIb
p/v3lHBruKGkKc6XrnyDPTMeKkHERnXE+aF/NbMfj5VwpF3YLUMDqwo7+mMn
u0/4/6leXAk2nQ0vt2B/bmzw6r5dMY6XzinTd9ixenElGI8Pp+P8UJZ1tudr
JeXlOL6pflxJOnrnObpn9b0Scjs9+RmL8U28JmJRmZLqiDlWT64EXhwI6H/B
Gz0G7f6O/mMVaNYJ4xHVlyvhUtM1f1Z+lOzSzklOtbA9J09QOJwuV0Kvou5D
6uH8T/XnKhpvNzlo18fpa15lFcQl4wIM1+NUj64iTpKC4wOXDR+qquBujXn/
xF3jTPXpKhj0urrjy0fo/w/v1D9YSwWVsjlbOc53xjosGxX8kxztFovrcapf
V8ErDPdDCyXbmL/ifDIkNGy81k5F52ezOFN9u4r01tB/qq/16jXLQQXTxevf
8Pepvl1VsV656TqtzhZHFQSJ8l1oU727CjIGmNVtgfk01burQDN2XFG3RA4m
1GqdmdVeBeL2phPmB1T/roLGZg87TMDvb/XG4lBJFxW8PrjY179Iso33BaG/
UX28Ct60uuxcjvPX24wXyyx6quBejMuj5WmcqV5eBQeWBh1pgevv04cyh7Z0
UdH57bOcqX5eBVEp59vx+HzLVhzrMBhUIMqzR+F65qHH3oBbg1Skn4H+NnDE
v5aTZCrI/Tas6Bi2p2WXqU/XqVWkO4jjjertVTDrY0o7uxzJHigKRqE/i9eS
HTKoYL+39kftL5yp/l4FAR1d6z3D/t79ouWelOEqEGXgPfF9qB5fBVk2dy7f
xfyN6vFVEHFmjPsOtJsFFit+T1ABRvHY7uhvVJ+P32ftfCUb40HJ4gxH+ykq
qg/Hz6leXwUW4oGm2lYV9pPUYvkuXD9FYXraZ4YKeogHd3A8UT2/qiK/WNh+
U8HoOSrixzg+qL5fBcNEoH6Sg76WU2KWLlRB4vb5mZnoz8Z9gmUqWPtfwtxz
7yW796Z2PVZiPpyV1GLyudUquNBEu2UHjieq/8fx8PJpQB7m077+5v1vb1BR
HvddsotCu3yYj+1F9/mpQLyOpxz7b/j8ovpl3irouqbRtxIc36QXgO13b1EV
Mb7Za9M/1vFV0f4Gzr+kH4Dtd07rVYTtRfoBKhCPf06qZlVhi3Lp9pifhZtt
DDXsQ3+KLZ+yDfMRYx1+kIrWPbZMX0AFCscrkY8xv2a2sZwC/bVH/KDRviEq
EGZ2PvIO/Yv0B1Qgyt9MxfX4r13NnSPDcHyIAm/o/25rbQ65nFDBh8qtLOpj
e6V5Vq5xNUJF+tcY/0mfQAW/hdsBK/F5S7vfGrr8jAq85058tAzHt6F52sVq
cdgeb8asPGTF9AtUVJ+P/sfsKS/2XWqA83O98pAApyQVrKtZ9sIC25v0DVSQ
08PC2QXj18PC9QvlqSroH5S6aAx+P+kbqABXM2uGYXw+cnqibmqmCjokX5Wt
wvhBegcq8Mzb9/hPMo4H33+cNuWowDd3yt9+1kz/QAXFdXGiwvmW9A9U8DQJ
Ex9cf4plQZduq+DRuN+zDR8lW/VtodVn7E/SR1DBl+7uO7/gett4D9I9fF57
9xIXfH7SS0B/d3bZ+hjHy8bvqdv/PlaR/ow4Poz6CSoQy0PbY3wl/QRsr3GN
K83H96sdvW5Q/9cqmGj/aUovjKd0P6MK+m0ObrsoRbJbLRvcqF4CZ9JbUBHX
ei7ZTW1xRqxjBcGT4euKMhXM/Artu1Rh+gsqqufF+X3KgGZ5Ad8xnu5+XmSL
44/0GFQwWzw4i/mteP1BQrkK7MoWDh6G60XSZ1ADrh5HWqG/fSp7srGwsprm
C5xfEm5cHP+1qhp8zw5/vB3bj/Qa1DCo+ewiw23JZvFpzYlDvepZq2GkcYLh
THoOathtL7vTCOOZkUPaqGGRKKCK70v6DmooMx+1vDLmw9VFwQA7NXCbVQk7
MZ+71Qc9xEENpTO8L7bG8Ul6D2rSf8f+2l+36aGdjmp4tDKhOAHb97dZrRrN
WqqhVQuPiQaMr24f/iyLaa2GtgMGOLrkSrYor/wZ4znpRahBHO69xPlCFDpo
r4ZPgWlqC4xnpBehhh3dcEFtg+MjNKXDuy5qyHbPPHEH+4f0I9Twu+HjyEv4
e6fXHrSs0VMNo8QJG3+P9CTUUP8J/90T51fSk1DTuUt8/oE9JpxXgZp0o7E/
SF9CTfcrn5Jscft6Nn4uXqM9XaaGBs2Px7zE9iD9CTUkxTfv+g/Ov9ffNJ7j
rVZDzNgql3+GcSY9CjXsbbNS00ccH5nlijCDGryW6M8APi/dx6mGBfW/nk3H
z8ccfuSYOVwNNjO9hgsYr5utvPCryFUNokq0Dp+X9CvUkD/rzCmbfMmumt9l
1ZBIjtbpbmpISz879z3GY9K3UFO9C75PVJfVMY5T1CDTNDFcxfYhfQs1HKq0
ZVcrcXxUH+8DM9SwZFv7TtvRX0jvQg3gkxvsfogz6V2owW/cn8E/8X2N3Huh
GmabLz2sx/4k/Qs16dUlof8H/q4fvExN+18XJLvPWlurOrieIX0MNZ3PwPxt
+5KHH5NWq0HRtMxs/Q3OpJehButn+6caMB8YISTn3N+ghoSBdtYN8flJPwOf
P3t36KzLnEk/Qw3i193H+dyow+arhmXnHgZwON/Q/aRqGBOi/LYQ57vwZ2NH
9/JTg6df00/tMd8nvQ01pK8VBeYkuzJOGxGYHxrvcd+H7V068/MeXK+Q/gb6
U9g7N1eMTz322ddYHITjKebF3rfYPqTHoQZxm6olPu9vnGZ2h6jhZXZO540Y
r9O0Dy6eDlNDL1HQ/JFkhwUfuGqN72O8Nz0Cx3eJeeVg7H/S61DDxqef3o1P
l2yWbxkqBy78GKum/RN8HtLzUIMuaf+08xgP6z9aoasVpzbdf8eZ9D3UEJzo
vekD5kcP48c4dUrC3z83wzMG4zccU++5cEENVzV/nNbi35PeB/pzwK2fY3H8
zZzd6MGsTDVc2Tn5bUO0r4+xUv7KUkNWkEepBsdLF/HivRw1iMcDZa8ke24N
s9RTGF9IL0QN7UYXefbFv//W/P72E7nY30877jyM8yvphaihtmuoz1KcP8Wy
nuzbajjuigMFn4/0Q9SQ7CrefMKZ9EOwvUaNPXXxmmSL8out0Z/UZ5Y7WD5R
w+c94gEp9P/trl9bFmP8OCZb7Yf+Svoi6H9+zcaZvZBs8TjgCZz/Cqf3yRv8
Wk16Ajg+SH9EbbqfjyOdoffYXhdSI3lxfujK2X3+qIY3Y0sWudbA+aHJj43r
y9QV5+VIr0RNdSU4n7b/cXf84e9qmCb+s7SCz/kJvS6Wq+Hcc3urQ7ieHHEp
PFRfSQMasSNw/c1sYzzG9U1C9P46jytr4HXrrtUiMX6IVb2zLTRw41H0vrBs
Dtb6LHv7u6oGuu6/OKhEHB9Lpo/eZqWh+1BxfMmmjM60t9ZAWbP+sprYPuGC
0jmilgZytmpTY9Ce26FNjZy6GtgxbFHLfRc5qrux00AnscAC20ssA3rVUAN1
xQInjG8BX74NXeaggXE7O14tzJTslh+9D/3F+ff3s5cXqzbVwAiv+b02o7+4
5RZ22OeoAfzVpQnon+nJWQGtW2pga4MlDXbj/28tXkzWWkP78akccYG2Gpja
YOnG6Tje+AXeuimdNPCuIGvwk0eSjd/WuBF+f32dh9PGbhoQ5YOrYrwSr0ey
6akBvazdto6Yrz5yUpgd6a0hDvV/dsnyeUvvoP+Ix/W6umhgaYc4lewozg+V
nR6k9tdAl01B3/5i+1TF6ZwHDezr/RmmYLyd+cjy3JNBGrhYqyon4PNfz/nq
OFeG79ej9FsG5pPiLUV/FGiLCz/8fM+xO7981RrInbm+f2vMH775XZ7eWKeB
KiWOwwbg82DWO6jfUA1Y/BxysGW5ZBv1adAfHcf6x1wdrgFV3TF3yjE+bFJ6
OYwdpYFCry3z/2D8e9ljic8bVw1kjFlltQ6f15injtNAam7CvGb4/dG1R07m
3DQwpEcrV29zK1j0tkf/NlM0MHeSUt8a/ZXZgnjQBfPVu3dbnYyfpoGve6u+
bovrnYNnLDbdmaWhuhyMP2Yh/32cOkcDIwPaRl3MlGzj/XsY/6eKG3fzNNBw
V5uzkegv2SsLcjYt1IBYzh2N+a3xXNsSDdh9yHq3L4Yz1ZtrQLw+OXI/4+ca
WPbullf6LcbPNRXzM/FzDVxfKq68GS/XwN8BRWnrPzJeroE5wrSNWvx74uXY
Xv82DTI8kmyxXEe4yfg5fr+4cR/O+LkGVosXNFxj/FwDH575FelPMF6ugSt/
iz88vinZ+bb+y+Ae4+caquPC+Eb15hrweRO1Pgqfh3i5BuoMa+4zAecD4uX4
+04p98X8gNlGPd2XjJ+jP4sXQhQyfq6h+3IzGT/XQIr+zdVb2J9Ub66Bdr77
7728Kdmnnq5JNU9n/BzHs+usNucKGT/Hzx+IC2vGzzWAUXG2fQnj5RqwEQtY
rzFeroF1dbpPsymQ7PV+lau7o78SP9cQB85k/BzHy+3cwC1fGD/H8dBZneeG
7U315xqw3ioU3kd/IX6uIb0Tb87EzzWgFTr5uiUwfo7tdaZVRPNkxsvR/9o9
X+SH8ZR4uYbyOIzfxMtx/IgHRe5Its0M+7VHcDwSP9fA+a79J/pkMX6ugQXp
H8LGYv5A/FwDLY6a+8XWYvxcA8MGxZ6cgOtt4uca0/2UnImfY/8UKm02vWX8
XAOLrxcHzn7PeDnGy9aYqeB6iHi5Bla9r/IrJl+yy78c6jHwIGfi5xpwC/Td
u/84Z+LnGvB12tC7FrYP8XOM9+EzN4Rj+5H+rhaqGg8IM56uBfG6vEM4nxI/
15rul+BM/FwLGxY7DByO+Rrxcy00FjfKcP4gXq6FQ+ZX6zjHciZeroWdP9aB
x2nJPl+nfr35+PfEz7VQI0p/g8f+IX6uhYEi+LzC+LkWrvSWn1bg/EX8XAu/
s6NU8TjfUP25FgrGzelyO4Txcy20FRdECYyfa6FQm3Kv5DLj5Vq4vuTfAaPR
Jl6upfr/OMbLtZTfpEn28+bfFi3OYvxcS/dHBzF+rgWXBaHdupxm/FwL3J94
v8aYTxAv19L5BJwPqP5cC9bzI7c+QH8mfq6FBi1s/vXfy5n4uRamVBnee8NZ
xsu1cPHDk+Tepxgv10La9xkPAy9KtvF+9CTGz7WwQtygxv4nfq6Fsj5LkyZg
exM/18KrI45FAua/pD+shdXigZ9Exsu1sLBLYKV0P8kecLXs6fttnKneXAtT
0w/kHNnJ+LkWxGXYmSjGy7WQ8iB5/lCMz8TLtfB1sGfsPD/JNurN4PqI+LmW
zvudYfxcS/oV2Yyfa6l+IpQz6Rlr4aZLvXm5CyV7YKUTuqBkxs+1VNcbw/i5
Fvzzxtt4ZDJeroV572OafMPnJV6uBQeu+93biYyXa8HCs2qLrz6SLV5/2tWf
M/FzLd1bWMD4uZbqu68xfo79Y9d6mMVRxs+1VN9dxJnqz7Uwxyj4y/i5Fn4o
1SsaYD5A/Bx/f/aC76H5jJ9roZPfkqM77jFergV1wk7FPHOrCnt7s72TFEWM
n2vhe6MNRc7RjJ9rYYFPi1pD/Bk/x/ZZGxzYM53xcy1x5CjGy7UwdPVLu1bh
kv3tJTrMTcbPtaQvGMn4Ofobz28ZGc14uRaOO5786LGf8XIcf1+XaBYclmyW
bxI/18KF7rJ1+Q8YP9eCcfsf4y3xcy0Yyy0DGD/Xgg2Gj74nGD/H9u3ZKHUs
5oPEz7UQoth2cGw44+XoH3PbDZ1Yyni5FpwMrrrCfMbLtdC1Tf70BacYL9dC
/M1KjyufkOwvW22+2J1n/Bzj5fi0kPj9jJ9rwX6jvlpjHK/Ez7Wkh4TvR/xc
C+sOWtbwS5Hsn2sLdrW4wPi5lvRf0xk/x3j7uFK3J884Ey/XQptJddJr4ufE
y7UQObL176FPJLuo272BhqOMn2shNuLKsJH4fsTPtXTvXyHj51paH15h/FwL
Ynn5PFxvkf60Fs4ulY/dmyHZ+naNZq3FeEL8XAc3+79t1BHjIfFzHfjG750Q
GMV4uQ4O5r01PD/DeLkOmhXEPrG9KtlG/S38nPi5Dp4Gr1rhiZ8TP9dRHfdl
xs91IG4TeqB/ET/XgfqcIWvyZcbPdVBqC11PZzB+roPCY/JXHjmMn+vgwtZv
RV8jGC/XwZ2T421vnWe8XEd1qeJ5KiMv18FcY0GOZIfanfs1Av2L+LkOrsRu
6eWcy/i5DroO0bvlxnMmfq6DkER9i44YH4iX60C7ZYchG9cPpJ+tgz7uo3Yf
x/FD/FwHo1bM7jkS/YX4uQ7eX6uSnhjGeLkOjPLzxYyX62AO/ysqOFuyjXWJ
4nxh5Oc62OfS7dK8G4yf66AovXTqgyuMn+ug4cJCm8/oX8TPdVBce/7Cdhj/
iJ/rQDxOE3WW8XN8n3+rbOuE72shHlQ36GB51Kb3fgmMl+vghFf5wdFZjJfr
4MCp6X1d7jFerqM6yXzJvj52ceOTrxk/18G3Kj7v3ocwfq6DIT/fvU29x/i5
DjLNc8LGXWK8XAdn4to2scP5smTv29ndZujI79D/iJ/roFqxjaJJNuPn+Hy2
eUPu7mS8XAeNR2/fuR7nC+LlOvgT/O6mfTTj5To4HOYf9d8LyZaJC4IYxs/x
fR69mjzgMOPnOsjxbT7LOpPxcx3k3+8eV3iE8XIdtBe++i/A/Iz0wnXg0HZs
y3fYv8TPdVB+b0fdXSGMn+ugyba7TuuOMH6uI27whPFy9MfMhulBqZLN2xe8
hjjGz3XQWQTG2D/Ez/Hz4T0jT9SwMvFzHWzJ8eqx14Ld362DRk83eLr+4Shu
B+kg2qZDTY/HjJ/j+Ltf9O+iu4yf68B4XXgp4+f4fS6Pi+NfMV6O/iOCq1+M
l+vgfKFqtet5yWbrVeLnOgjPWLytfTTj5zp4WLuoR8wWxs91FbyH+LmO7j3G
+KsXwWkSPv/Fj2q/LMbPdbDohmG+w37Gz3XgL5YLn2a8HMfbmRvfUxIYL9fB
3Sm+KzZ7MV6O8asNLuyiJNtYHx7K+DmOX2MBGGfi5zqT3h3j5xjf5KOHZ/gw
fo5//0SrtcPxTXrp+DzXHfzGhDN+riM9slOMn+tgpq3TN5fbjJ9jvBmQfdo9
jfFyfF+xUP6CZBv1CG8yfq6DuA5u+55hfkj8HN/Xav24568YP9eB7cdZLbnn
jJ/roKUbF5qB8YL01zH+jI2y3Zcu2XvXm485j/5I/FxHejoHGD/XQYPxjx2i
zzFeroOJ25R1x8QxXq6DXvMXXBx8SrKN9aVnGD/XQztRMCWb8XM95TUnGD/X
gy+6hecBxs/1MEAUXMX8O/59yYma1noYtMo9a+0lxs/1IJahbs1l/FwP3sfW
Ny3IY7xcDxl5bzCyMl6up3XsccbL9SAel9xzX7KbyYITvbH/iZ/rYY/n4j6t
Uhk/15N+6xHGz/WwbJ1Tx3H4/vu7y9+Gt9ZTHX0U4+d6aFX6QDUkgfFzPfzY
UN+mywHGz/Vgabu27uLLjJfroW604tmK24yX66EkulXxxoOSPeN546eqCMbP
9XB/1xuXi+GMn+vhzg7d5xYpjJ/roWheyaiFTxk/19M+XC7j5XraL7rMeLme
7nnH9iB9ej3ML16f3fw64+d6eD15QLO8RMbL9cRpzjJerqf7JO9J9qlyUaCG
8XM9xNUuPrzpHuPneroXM57xcz2I21FHcX3sKh7MctXD1Hl7kvseZ/xcb7qv
mfFz9AexQDae8XM93QedyPi5nrjsJcbL9XQe8QTj5XqoumpNA8cgye4pbrCn
MH6uh5oh6uvi/EL8HP0rrPTLxgOMn+sBvaNZ6xDGy7H9xIXPDcmeXK3S9v5J
jJ/r4eH5wON9Mxg/14Moz87dYLxcD+PrhWc+DWG8XA8tvBpfDj0k2cWa8Kcf
nzN+roeWQ9CjbjF+rofqE3v4x8Yxfq6ne9tTGD/Xw/eeOANhfz1rfTSni58e
HGR3GqmvM56uB/NV8cuLqjA9fj1MGRN4+etPxs+xv2eNn7npMePlemj+uO/f
JfcYL9fT+cdUyf5u/y7hWTzj5/g+Gx/K9qcxfq6HR4NGNecvMH6uB+ecbp29
HzFerodGDZa72kZItlEAFufzzYrnL17H6kG8RrhJMuPnevBZtW/ovkjGy3G8
dTrWqWEW4+V6WD92adnwLMbL9dCe33opfY9k3xvXI7dOIuPnetovzWD8XE/7
kJjPED/XA1+sutUjn/FyPdiLFye85Ey8XA8zxR9G/+0y3dHsaK4ewhLrpc0s
ZfxcD01tUr71yma8XE/nyU8zXo7+3v3AuG0hkq3t2cTzVCDj53p4/2bElEWH
GT/X0333wYyf62FbcqSPxRrGz/XQQAzI2xg/19P9WCsZP9fDkrC85b6rGS/X
w8b7c98NwfmtcLO7w7j3+LnwJTVrHePl6D/ijsUqzsTLTeN7uWTbqzbMs1jE
mfi5HqK8Mvr74/MQP9fDVs+Xv06cYvxcD+LxXA0+P/FzPdysfDZq2gXGyw2U
x8VItmvPhcqZIYyfG6Dq278OJVcZLzfQvnAY4+UGKBm3JSLnIOPlBpj6+9e2
6t6S3UjcUA1l/NwA8ltzvnRdy/i5AaIeLQlJjGb83ABnbvYZmInPT/clGOhc
UhDj5waYfOD1BKe9jJ8b4Pz3Bweb7WL83ABvn10dUseP8XIDiNvTzgsYLzdA
ri5wfqMjkn3w5shWu1Yzfm4A8Xrpqv6MnxvgLk4T6Us4Ez/H9pg459sCN8bP
DSDihPFnGC83QPC61mle6J/Lx6x52s7FAINxOJYfZfzcAOmfVlneDmT83AAB
NYMPLk1nvNwA9h75dVKjGC83wDynOs/cQiW77ynvr6eOMH5uAFH+aVos4+cG
qFy2s23TI4yfG+DAubo7v65l/NwAdnHT2ncOYLzcAP1FwZ+NnOm+BwPlZzMY
PzeA1ZQl9S/sZrzcAHtmP61524fxcgNYz5lVPXcr4+UGmGuzMTVnomSnn//0
PnsZ4+f4/R/+Fm3yYfzcQLpCCsbPDeBQY/HoZyMZP8fPzzj+vSaOj5J+k93m
GKBSzpMLR8MYP8f+Wi9udDF+boCbubff1g9hvNwA3yy+pAVHMF6O/i1eeHNA
shd0tbwzP4jxcwPMEDfkAxk/N4B43VLNSMbPsb/F62C8GD83wH+HD9eNwvFq
3yEo9Ie3Ac6dOK/ouY/xcwOYiUIfPoyfG2B8tx/TAlcyfm4A5ebPFh2nMF5u
gGFX7/xsvp7xcgOtO2dIdsmrTysDDzJ+bgBRnnSgF+PnpvF1iPFz9P9Ovm7L
jjF+boA4m/Oa5xiv6H4LA7QOq37qJ/of3W9hoHu9Ixg/R38RO2IH4+UGqG3R
Lcw9ivFyA+UTWYyXG8BQrfEi7v/sNlNezvb0Z/zcQLotFxk/N8B3XEZMDGH8
3ADNWlbfn+qL48Gvr5ku1QBFl+onrV4i2UYdlsWMnxtIz/AY4+cGWPndWdi0
h/Fyg+l+EMbL0d8Lvz1rdkmyxeubvoYzfm6get9TjJ8bIE34/MbhKOPnBtBb
dz+0cB/j5wa4Fo+OgOutTXcDBr28Z4BPBdufO+xl/BzjZWGXwUXY/3QfBz7f
xZvb7Q8yfm6AD33tP+duY7wc+//sgs5dIhgvN4C/5Zrh6Wsk+0zu5D0eBxk/
N8Cbqot3DQpg/NxA9/3iep34ucF0vy9n4ucG8K2pTEsJZvzcAAkvf+TLcf1B
/NxA+wU4fomfGyDlcfmnCfg+dP8HT/MN/v64UdeqzTXjSccRxz/pmfDgGWNx
oZeXZFeeZNOpGNvz4pDkxX/MeVjS7WhTa/QP0jvhYZX1pfkNsT1bOEc+97Xk
wRbdMxL7w6tpkKExx8PM6eaxZqck23jeGD8n/RMekiYcaJ6K7Uv6JzyI1z8e
x/ig/bmybb+aPLT+u/viSozHpIfCw5/Jjn2rREu2da+nZembOYh9Ocv/am0e
nBeVHrbB5yG9FB7cX9U5+hL917ZgrPlYWx5Uij77dZiPkX4KD71Dapt5Y/xd
kqaZ96YeD8N3HvIdh/kZ6ang8/8sXfcW1+t0PwkPEwo737XG/LV/cHs1Z8+T
zhz6I+mt8PDr6vsr6ZjPHd5iH7+/MQ+ifGPDPMke52e+pMc9psfCk84U9qdR
t7kZDzsez2uaiP1F+iw8DLrZb50M+8tj6q+d8c15yO92IWM0tk8OppvyVjy8
5L1O7sfnI30WnvRlMH821rU48cCLBQ04v5FeCw+7G85tf+EOB+KxhKnteIiv
0VtzBfMr0m/h4cuW401mxEr2jRFlDrswv/jSKGnIfx14mB57oiwc12+k78KD
h7jBgfnhqGoRpzZ15qHU+fdxe+xfui+FhzCnDp/W4Xx+/r8DTeo686CIDhw6
IYLpv/DQdNO6VRz6L+m/8FBDTPAwXq/PW/HduRcPLwJnz9Hi7ztnfY5e0ZsH
/xveHtwCyTbuS2P/F1+YOTWtDw+Xu/r1HzSb6cfwMFQUvvqXA/EaOKEfD+aD
R8aviGZ6Mjy4iKAN7Yj96oHPBvBQrFuzVe/P9GTw9+W7znn5MT0ZHsaIQndL
0f8XYkY2hAeL8BNTZ2H/kb4MT+dxcDzfdm/ktUPOV+xvMVs8TjAH+5f0Z3g4
4HbdbAP+/956q7ImKp70wvB9Xw/ZcGKamofjLdYFZmJ7Bbr8dIvW8Kb7cjiT
Xg0PYnVNN/yc9Gp4EMtV9+LzTBSFm3keio6LiRpn0q/hYcso1wd18fuNcWIY
D4UPprXLwPhIejY8/KOs32V9oGT/mfqteCL6d5tPibalI3jocOCG3hLHP+nd
8KC5ssBGjfPV1scn1q0cjf0hCo8eYno3aI/rXdsvk4MPVwPeWY3lwTJp4oMj
25j+DQ/VgzzNl2K+PjTRZ8yB8TyI0W3IJvT/sOVZbd152rfD5yE9HB7OeUZ1
tlkh2QvCn/wbhfl1gz0zuidO4sGpS/Cd2fOYXg4PrrbVV8lwPBvrVKfycLeg
uG2ED9PP4WGwKACE8YL0c3hYfjqwYflmyX7hVDCgMc6fdB8ND5k7g7QPT6L/
q9q++uqJ/isK96L/kt4OD3Fl5beXXUH/79VwhNdcnvQaMiU7Rty+wPmR9Hh4
eO0U9GgMxlvPllxavQU8OA60T5yD30/6PDyIx2WXnMfxUQdXbovw/9fubTMd
4wnp8/BwsFV2tXAcr85/XwV2X8rD+GfjOz3H9vIvvVstYzkPNaeGbzmB61vS
6+HhdqBQNgLH+4972YuHreKhIM/S3RzjFen38HS+9qxkR/XYc38rrsfGZSU8
f76Gh/TVxXdCMf6Rvg/GC59+qvMlHKSeDTcsWM9D8wZV923HeEB6Pzzp9d7E
8XFkf7LZJvTfvHOdDxdypvu5cfzYtZ/ZBfMR0gPiaZ/tMvr/qmX+zXx48C1V
X1Xieof0gXD8D1j0z+oIyb6Ay7kUfH6dONFs5eFNv3Z/PmD8If0gHobdsFvZ
GeNn7KjR8wZu56kO2pfpB/EwwuZeVVdxfpApH93YyZvuu+FMekL4+x+2akZg
vkl6QuiPVm1u5+N8dL9pm/h3e3k6d+vH9IV40HW6nNoX429/6wYtV+/nYf2g
/qurHJTsFhfCH8Vs4Ez6Qxj/M7d9/Ir+f/hn1V01AjE+N8aOx/FLekQ8iFgi
DP23yqtv5YHBGM+Ca07pj/HDo+DlzPaHeegkTuhxnEmfiCe9f8xPc9IKC88f
4SHC1WOVW7JkT/PyPb0G54OOsVlD1Mfw+xd4Pd+O3096RjzUXTm9afsEyR4k
btTh++4Kjj917zgPH+8fs/bGfI30jnh47OcQK44n47xxEuf3apkj8zB/I70j
HhIf48SD7z9q2b6t3yPx+QMm1dyA7UP6RzysjtL45uXieJjq/d07BuPnWNcj
Z66h/w9bOtXuNE/3z+N8R3pIPGy86HbN/5pkG/e5M3A8gMetsLM87GrbdMNJ
8TyPUS+Jp3or9J/ijqMG9oznK3g/6SfxtP/zhTPpJ6F/7l2Tdg/9I6IaDthk
HP/uPc28jkl2lX4znp3G+dZ4TC4F483RnC7vLzO9JZzvpvThjmG8ELejFl5C
/z/U82R+iGTnrQndXAP9l/SY8PnqXOqdcJujcZjBw4nvF1u0O8v0mXhYK17A
gPGjd8rXa36Xcf737hQ+F/OHwIiSPs2v8OD2cYZ+QijTZ+KhobgRgev9P/vv
hJ26ysOh2AyM9EyvCf3h2p47T8TzXl6Xbf+5gf5+4aGTIoTpN/EgqrtkrJRs
D/fiqTqcjzMXxq3Ly+Mh+N/+7z7i+CV9Jx7EMNAA/bGNeBA4H/M5ZUiHVei/
90c1CT1+G+0h/91JxfGFk+qYDwU8/J5t2Hl3O/q/C77hXR6OBDgV1n3F9KBw
PhMF/0X9lbZLutd8gPmZCDDjmD4UD6J8oFi/zmzGC8/VnxYS/Ajnd7ebUYXY
fqQfxcPmu+7PWl7noGGVkTU7PuWh0U+nhNHoH6Qfhfnl9n61XdF/SD8K/f3G
r7+9L0m2uJ21G+fLJ497vNK84En/BeeLQddajXjw0pQvLmX6UphPGC/U5mhf
6w3O/12jdJMDJZvuR+VM+lM434oFfLg+4I5bdP5ZivnT5sE9d2I+Qvc54Xy5
6U76PpxPPPf8F+jzgQfj8gn9V1RxaviZh8bidbPbmD6VNP92m1uwOPwLD96p
u2CjL9Or4uncD45nseyz1zcexGmHD2f6VTydU8mW7L0H+udZ4ff/UJ0zZP3A
fLEdLrzRpvuhsH8/ux6siu0xvtex5JG/0f9eBOxLv8H0rniwedxk0zpcn6e2
3Nu25A/G0wnWfKOTTP9KgDDugeFyAtO/EuBOUUpBX3G98HeRuUUVAaJV8a0W
YH+QHpZA51VDJTsQH68G5k9vSqfM22MpwNNvcycE4feRXpYAjbx/jr87BsfH
/eGPWnACnS9D//ubd233LCsB9s/4NWok5hNiODxTXaB1Ha6/bM91jx9UU4DR
l73mfD3O9LUEEG+DKl6F/n+kZctbtQVa93hypvuqBFjutwh/Af0f076JtkIF
L2K2+5uXOtkWpsclwINH5ovcsL9xlvjzsZ4A9xeJSh6cSZ9LgJqiAA+Ox5CZ
X2auayBAzrCR+f9hflRldHFhLXsBjOUF85k+lwBdZYnd1+B49pDdHnKosQDW
RXNqR+1lel34fhED07q4o/87Z5zq1EyAV13cJqy7wPS7BMgIwIQ0TbIHDf5b
xQ7jVadmuNJpLsDKWe4RVd4yfS8BJs673rgcx8cu69CtulZCxXk8ui9LABH/
pixj+l8CFD4+fjJvnWR//NWrsz6I6YEJ8Nv+7Kim+H1JBQtv/eogVJzfI30w
AeRDui433ybZbP+hSfrkgVs7CzD9tVVcnblMP0wgnWHML9bHDots5IzPV8fL
TLOd6YkJUDZge0n2FqYfJkBk3wiLr/i8yq3dvPr0wvY79rX5ffz/pCcmwPp3
7hkD8PcilrUoy+4jQN83rxIaBTB9MQG2XP1kNQTjf01RSKifAB96yxQLEiW7
l3FBwJn0xwQ6l43594Jh5tdfDhDgXA8xg2J6ZAJgrzZbgfGkQDzJ9o9A52GO
Mn0yAeZumHtgwEqmTyZARPTgHq3weQLt82395QIY5e7w7+n+LwFOePzT5sNk
9P9q6etaqbD9TrTrXnsr0zMTYFeic3jP/ZLdddn+r9dX43whFuxoBNP9wUzv
TICZ3+vf8cXnzSw6MmaIHt/Hh5v53Z/pnwmm+3pxfIjCEbwAsvUDdjmd4Ez6
ZwJsvNRj6RdxvWDUPxNgoRq0aeJ6Af/q8wgBvnj9yo46wfTQBHAZkeLRMk2y
p9XraT4O819jXjEa2zv6jONf9A/SSxMq1gdxXkNX1hkrQO7GpDNLApl+mgD3
XgUdeo7xouGiQa8Oj8f40G/aYecUzqSnJsD22PDN+fj7nUafrL5sIvaPIWuy
JfrLE33ztIuTBLqP5AHTW8Pxu6BT5gjMFwb3s+lsmCrQ/cnXJHtIg4G+KzH/
Ij02AXY3ul/JE/O/sLaVgx57CGDZXn+uPq4HSJ9NAN3GI8srYf9wdp+rzZkp
wNIZ6RNnpDJ9NvSHsh0pqt04Hqo8X1zuif2T0LfSc/RX471+cwW4NCx774o4
ptcmwKw7DZ/YYX91e3LJ4LAAPx/9JLU4jOm3CbDzIibypyVbLCMowXzV/9qp
5IhFAnRcOm3DMxyvpO8mwPkOrXs2xe/7mRjS1mUpxrsNf6OmHGd6b4Lpvnkc
HyJQXi5A1l2u8yUfdp5doPsjMb9I3bPefMwqAcTyGA8cvy02zJ/3eg3GnyWP
L0/zZufbBbjsE7Ok7v/Z3URQjvHEWDe6XoDe6gnBkw+z8+8CLMJlgh/685tx
grraJgFU56d9vu7PzsMLFesJnfqf+H1eAtzukPd+J76vUbfQB3/f8nPpZ1/J
rjS6cZ9bOL7qtnLcFbdVgPmvOjZ5vJCdj8f/3yp68jgc30tt6vyRbRdIT2GJ
ZE8XL5xKYOfncXzk3ZhRH+ff+38rzSrYKYB3msfbp+vYeXr0b9W6A2Pw7wdg
1jVltwAphxp1foTxP+T+0yFf9go0r7pLtvG6GXz+Ktl5pzbuF+g+pqno/ynK
6VcDBBC3HTU4XxnvlQgUaJ/zLDuPL5De4yrJ7hvr4GiO73v1SOzWI8EY74eL
CiLsvD7215L0OBl+3mnn4e9dDwsVfJrO7wvwaKJtQCI+367VuKI+ItC5JIxH
OJvd4o8JcPP6H0j0Zef3BdN9iuj/ouDOcQFaRzR/OGURO8+P77vM0rp8t2Tv
nDG70QPsvySZe+TckwLVP2xl5/0FSHb0tQrCeNCkG9/wb6QApSmTl5UeZ/p5
ArSMb/3IH9t/fTPw2h4jEF9JZPUAAhxfbH97DX7/C+suZY1PC9Anf9M7p6NM
b0+ANwNFRUJWLyBASYu2rydi/hTxqtb1fvECDBA3csIkO+bctxPt9rB6AgF2
jDwXehTbu9adv32uJeLfjzlbaXYEqy8Q6HwKjmfjOftkAYpDPsyZivFIPFb4
NgXHT9zkN9E4fv4H761yIQ==
         "]]}, {
        Hue[0.9060679774997897, 0.6, 0.6], 
        Directive[
         PointSize[0.002777777777777778], 
         RGBColor[0.880722, 0.611041, 0.142051], 
         AbsoluteThickness[1.6]], 
        PointBox[CompressedData["
1:eJxMXHk8VO8XJlRohmhTEVqpEAolHSVCUbNPRSVSihYtJIUsIdKelCJRKEsk
kWQtewrZSkWylT1b9Tv3zvSd3199nszc+y7POec573PnKtkcpNmNExISeiYp
JET861Z7vG6mCg2mnz5kcCxTGpZW/AixUaWBnlHDLbMCaQh58fF3zxIahO9y
MJdPkYatg/MS9dRo8GFRh47sO2noiy1z8FSnQe+1uDlh76XhfoSx0hsNGsSt
7vQZVy0N7BtZNdKaNFics8n46mcBHrDbF/OtUhoU34oGcLRooJtdcqIbr/fc
57HRXW0aXCvv1X9WLw0HTi0YbV1Ogxd/5hmcwM+X75u294QuDfpa673u10mD
x85ghZd6NLj7Rbfb4Y00aLLHV41fRYNXNKvs4hJpaN50OtBCnwbiW7Lu+uRJ
w1WjQcNrq2ngWXFySPOtNJischpqNKAB9xzVcy7i4WXfHs8HGjR5rxWd/UWA
a5NPWfl+kobYRdZ2joY0eP+DLZxVLA3b51TPSl1Lg58XfsVebZOGl5MKzhmt
p0HBskur15ZKw2ERgzXnjWnw2sjsiWuDNCiPpA68M6HBpkjr7n0/pKFTcyxm
likNlk90zrjeIQ2+rfdtdpvRwOyMus+ERmnQ+SgvF2dOA33vnnfPaqSh7f3V
8t6NNFA7FlJztk2AhcfosUa10hBWTPFdaUGDi+JDyy/hfmzM8dH3sqTBMzHz
Y8I/peHPs9+9bzbj+Hf5bDPA+e2K7trBpdPgbFNPl1WfNCz+pCUTwaDBkQYV
+Xicb97lxpLvTBrMWXbSKQL343gA86wGmwYTE6zqDn2QhkWepXouHBpkX2M/
TsPx9qTLdr7k0kD75U0RUbxeoNOL6AnbaJASF9J7uV2Au/fPE89pkYbVdsut
LLfTQEpq15j2R2n4se2R7HUrGriYFDj04f1pprc9FuykwW8fhWUn8e8iMFXH
aRfy5c5KlgreL3VFUFeqDfLhyAf3wiZp2LNULOr3bhqcCHcpm/Z/+ECq34vN
3dJQNHNAOmgPjm+PzIAXrofbZMfC9/Y0UD584b4UXm/pxBb32fto0Hlu3YqQ
PwI8Z496vQXuzyAs1rB1oMG8lJbtAYhDBt63x+2nwa+EeG0VnE/flzz2Kica
MP0aJuk0CfC5npvsY4PI/4qUvKJDNHhoecRvU780TCxc4iZzhAYbHL80n8b9
ff4iatlWZxo4zjI27B6ShrOD7V8jjtKAMXuC9dJf0iAfdyW87Rjut7bZ9T8D
Atxkv11XetxkKI+YxFx2ggY+KQV3ZXulwfOGt6SrCw18g5JPa2H8aV4Ye5Xt
SoOjJz8GieF4r57qVNt8igaBoxc2+v0Q4Ozkyqgpzcj/fQ1hn07j9aVj33di
fOREKlss9KDBTuGNcrrSyH92ycSDnjRwrv1+604OFagWRi+fetEg1vOb849p
UvDSKPPYn7M0KGo4Nff5BAFel697RlZCCvzdxy0y9qHx9lFICuZqxn8J8qWB
15H6LJPfVHi/aF5olR8NejySVdgfqOA755alvD8NVK5t20oRl4K2Secz4wNp
UP1GLmBVFhXCRESd+8/T4PBFt+fP71Fh44ibin4wzj9YnvHluQC/UpBVKS2g
QqHKykvFIfh9Vqd6RgwVdn38ulH2EvLlWrFx6y0BZl+nj7NJpoJs1TaRbZfx
/opdZzxSqZBf/C498goNQpadWKp0hgrBojMPtF/F+KfN2yHuTYXahFWNrjcw
f6Yc4vpsokJg9JPLr0Jp0ODtZvfRgQrMT8PrxcOQH9UBKwq5VPhx+Z7Qlls0
qM9785u6ngp3A2al3bhNg0urDihrsalA87zs2BSOfOeGTzhhIsD1Tl4Hb1pT
QcRFct6iuzQIEKWXxttRIdXpbN3BCJx/seqB8Rwq2NuNhqRF0mDBn0XtJVZU
KKJ1/Da+j/GXLueUvZAKlwOXJQZHYz7U0nxtJUqFpVDvUB2D3z/2tfHiMgFm
UZcm31anQsjS4hq7WBpQDhk+XfKXAlv3TA54FEeDe8KZYjLaVOifmWE0EI/1
xWv2FQ0tAf6yallHvjQV7k/WGtV/TIP25BsfTulTgT0xLsk7gQZ1bIWomEVU
UDTs2V2SSIP4lXFigzOo8HzgpsKUZBocfxA9rwO/f6BTpmrbExrs+jpywn0B
Fcprx63tSKVB5WhBTbgclZfn02jQ769v+hz/rlnY+/jkMxr8OP5Ce70iFZpf
ONjlpNMgwvaIgz1e/1rKl1kSGbjfb+fcdK2k/Idl7Q6qtHZQYEfXorItmXi/
0Tcz5nyjwHBE5bnQFzQwlFZcV0ilwvYLOQOLsmnAYd284qUmwMo6uZShMQq8
PJVs8ywH8w91ICNxKhUOO6vKCeXR4Hbvd2POFCrMdYgsN8mngcia2F0vJ1Ch
M/K754UCGjhYWNuO+0MBX/Yl/ZpC3J/IJyXK/QJs5eB9OlqBCroWEn0Kb2iQ
KDz5S5EeFdqMvB7uKaKBqdchsSkSGB+rRnY8LqaBxVPPVZvx+ps0j0wbLMH8
pVwX/HAWFQharC7D/W4pTxNbjPyfVqdXWoH5IXZH2ylcn8WWip1TKlEfmMjL
s0WQ/yJF0dvf0UBMc1XgxzYKHB8xtIp6T4MzWUs5sbhei4iCUEWDZRJehWk1
Arw51n2lQh8FelSECrRqaDDj2ppP0yZhfHx86OH2gQYG1hv8/LopsLpKSSe3
lgZZ0/o/zvhCgbs5k6NoDcj3+xS/+0rU/3B26Zf8HPy8CDHxj3i9ee5b1yMf
U6NdC1WaaJA+Q6RDF9fH/naP++HPqFfEa11n4Xw1qnU00r9g/nVABrRToCjg
c7tQM+aDwnWfGlWp/+E3j1POv8fPn/LkRmxoocHqM3UPLHD9lrq8ZYd8w/l1
hY3GtVLgV+J0iQ+tNPBIdajxxv0JsXuVN6cN6+8xHctj3ynQT0taltCB9Wlj
41Ur5O+LwF9fBztpENr/i+aCmA0R4QY/ML+uxkqI6yOuI8f0/YnrkeDSfnE8
8n/pRcmybuT3Z6Xzd/4PO02/2aGtifGAZXVqL+qJFOEPHhOpoDDL08Wqjwan
3iqoR+F+lU8eVrvfT4PTTaqWirjenhMPt3QO4H4EvspN+UmBMR11i1NDNJDj
FPasE8N46PwwMW+YBlt81uSGDVDA5Ovml5KjNLhcsFeeSaHCcO3rY/QxGkxu
6lf7iN/PkZFaFPabz0+M/+2Fz758+YPrr6uqs2WxAL++kXEtRArrRZZGqKoQ
HS5KnVwRh/zOTnlgeUSYDq9d/85ZiOPz7/oh/HwcHaLyHnd1DVLg/Q1pZ1Mx
OuBunn6A8fIPp6zUW3cY85eur1DThwl0ePfCor1YBvl/yuWaojgd/N+ZPn0+
G/nv3L1xrwQdzIX3/RXZiPx32CuSKEkHQv554nr+2dmU/msSHX58P5M+bZMA
B4xzV7akUeF16IIDa6h02PmGueQ0nQo2FhUL/KTokPg6YY7NWYyHVdmXp8nQ
YVr0z+WiJgLsXzFxxWOsD4tUEoWip9DhM2Ufo2keFermLErrmkqHvPIzUtar
kP/T7joun06HKVcp+1VxvVZTkMkz6CA+vXeiE37+p0hIXZ4cHYrOp10lPv8P
b9vmYq3KwngYmXBx0iw63JubPubHwPrQc8aEMZsOYvcurRR2pILo91+/w+Tp
4EyUVybGQ1Wrw2JFOiiqKOeqWgtwc8OChsU4vxklO5SclegwMNgaqbSbCldG
5QPGzaPDaVrXux6sJ0sTC43M5tPh9uT7L16doMKn6DWjFxfQ4U/KlttUIypc
vJ2WVLuQDpWHUAGsE2D55oGdNMz3W6t/71ZSocNhltGmfsxX/QExCvtU6WA1
o219lwEVoj3nVCUupsMMA+VoI+S3+EGptaBGh4ROr1fLdZD/dn5Dfup0kFzr
OsdES4D7/6yxuLEZ+U8/YTddkw69YHtxAc6v3PTnrB1adGidrS97E8cX6rW8
LFqbDi8co9fq4/W1dD6d+7Ec+cQJaF6sJMBXwx7cT8f1al7KXrNCB/ebMb1b
E+dzbV75gLsuHTQIQY3XH5780oayig6aLes2L99KhbiJGMD6ON6KCcUfcDzb
/z4uv7WaDpNeW//8M0OA9VRK3G7to0J2Z7j+EqDDvllnIpPx/oe/TutzNqRD
xAeJm9dwvedims5YS4foqpBnhZcE2EtIbuVxvH5VxfidIkZ0eHz6wKU5W1Av
FZ6eZr6eDotMazZmuWJ8ZA2WXDKmw/NaJB7yISzum56yKR1SHWeIvUL+2jUv
6dxnhnyVqCrN34H8v1EdnWROhzmZx/flelIh8YKF1fBG3H9G7mlLjB8b3wJZ
Qws6uJaA3RjycTHRAFnSwe681JPrGD/5zk89KjbTIaNrrfPtPQKcsMCSuwn3
74SDms4MGh2+N3Sd3GeG8UE0JHQ6bC4Y0nBDPdQb2nknhkGHV6uG+z8gvwMt
rm39yaTD5CMf/xaaIv9X4Qw5dNg1Yr3uEPLpruYf9wIuHWQm/1lf4YL8Vzmu
Td1G5+V3vL6o4o925nY6lD6SZu3G76dO2xNx24oOhp4nettwvewpH9kt1nRg
jojbp7EE2Oa5dNyatVgvjOdJLN1JB6L79cH9KBopzTu6i87bN4y3Uz3r3TJt
6DC1KKemZiXGx/cXy0RtMd4rl7XK4fr8UhRtNrejw9qrN1dX4HjWlsxn1tvj
+nrFvo0zRP7n3Jacu48OZ0eFpSbtRP6nT81xcKCD5ba5Xodxf9mJQS7J++nw
xuB18k4bAZ7isvCOAl5fPEZMfeQA8mnhYIXBCipk3HZvMXSiw1vO6Kp6jN8D
VwbC/A/SwWkKd/+i5RgfgY60t4foEBQ2c68B5qtyz5aJckfosP9p76W/uD5a
B6uOPTiK1ztV6S+K+QC71UXdx+igPiVR/jzO/9r2/C86J+iwdKvH0yrkwwb6
6tAzLnSw6J17Oh/nP2yaalnoiuMTGzEKNxLgReuYG+/PoUKuF07UjQ63zqvm
PttGBSud+5msU3RYtkZH2w7zOVVN3jncnQ49d2uPHZyP8THvqsq305iv++tr
PHE8c2V8rh3zpEP4GkdGzFzk/8TfG1940cGWq9FjgnrV9+9RETFv5CNDrqAR
9Z7uYGf6Rh/B34XVtQ5c8aXDgpjjvg+Rr2FfMfH50WHsYU/lJmUBzmn40WKA
+WlTHaNxrj8dhlb8rr2A9edvRcnl/QG4v6nms6j7MR6yMoVGz9MhPbYzQ1lX
gMfv8VFutMT+IVU7bW0wrtfapKnaGH8XmnvnVIbg95+dD5u5AfkfeqtO7hId
dArTNz3D+Ki7MOXirst0mKsmFFSJev6873mTh1fo0HSHNr9IQYBlbdQe1llg
vXAX/dN9lQ73+zeqL8P9/+l8KkX3Oh10Cbqi3o9w6HfwuIH5SX7l6p/GGA+c
5hqpMJxPlKx4NOar0hDVAPYtOq/fxf2wX//e6M5tjNfUXw9Vkd9y+htHv4XT
4Zv+7h3JGC9FmnlJanfpkORfsr0J6+OV/RK2xyPw/tnjbmgiX9UUUxSyIulw
SrKjIGOdAPsd3NXogv3Mp2lLqsSi6DC4PXrBK7zfRUpU4Kb7WD+o6z0NcH+2
GrevvhpNh/xmikbfaoyPkctDDTGYn5t7UsYwPtjfz9odiEU+jkhUnvdB/n8a
nZUSRwfvGjVH3QPI/yrnytF4Okgs8VARQX4fKOk4t+4xHRzp+mqx2F8p5O5e
E5hAh7CgqzfsEVek1w9UJtJ5eZkpwFc2WnRNQr6F9io9mJlMB47IFd+ZuB9a
McU2Nk/oULXdCUsAFVpur5OLTaEDq6r4pzbmr2tXMsp7UukAU0pueGG87SwV
9tJLQz6b/858iP1NnMvcvtfpdDjzK3imLPLN6mDYQ+kMOjzdUBdkgP0KdY/s
Tk4mHSj58gd7Mb6zt6NCeIH1sELyhNpGARYdd9s0DPXqEbpIaWsWrtcR8zgl
XL+5Zm5n1bORHxv8repRv1ZBn96JV3QgytNJ7D/CXfU6s3LoENca9SsI9Vj7
vG1WFvl0KIhs67RFPRo2653stQI61HH8XVlYH8k4KqRDfLxjQCHG49+JuR7z
39Bh5lTd2vHY/yT+XanjWESHo9uDOs0kkf+DyV0pxVhPXFmVAZYCbDtXOqFj
OtYL9eE7YyU4n+uxKfk4nvyvkVuNyujQx+xNysD9PVE3c/L5cqwP505dpyFf
6golTs+qpIPDfiMNqoUAp2+xfRSB/FydOtIe+x7zj/g502fIv59xRyJ6qzBf
xhKFGPkf2c5eWUOHWYNuNrcx/zrUa0h4faBD443wxDzkpyjKqTe1dJA7cmD1
Ol0BDr7Ebp2B13vqS3ObXE+Hn3qJs5Xw8/buRcu4Dbif1O4oH5zvsqfSzXcb
sV6fVftcQfQLuzSZGk10qF03ynmlLsCVF3zp3zD+1Dixki6f6f/1pxfX33SZ
0Ix83Pq0ero4Fdbpy6hbtmC9euy2WIbonzUDWq59o8NG4oBxnADfeinuMxH1
RLTKuFsfW+mw3uTIsJQKFTiKJ2kL2pC//tvElmlQeTqynQ5Z6mrMfagvD4h+
Ofa7kw7HDyXqLLMV4Pe2BfVmuF8VPW+/nP+J8/O2PiOD/ZTnd9PQ992oJ19S
llnLIv8/vbKc3YvrwTlwOQD189j0ieNs++hQKGt4yw//fq0kKTOunw6md1hv
58wU4H1xl14bYH+yIVfFuW+ADu2uOtOm4PdH0iNUVv3C+r3p7rn1qP9ze1vr
vYaw/tzY5LEL+3mrmIvXiobp8Chq6qfNQxSghotvkhnF/PV1sHghzudI4HB6
xG/UM3+uCY3h/bFqHmr7g3pdydluM/YrVS5tC5YJMeCD3ZClDvKbzEPCDIhc
17ThLuot3T21l7PHMaBMaLptcS/lP1z598jSrUJUGHdnjvFEUQYU1h4VPYTX
v0V/I7RZjAEJE/+kXfpNgU1mhmnXxzMgipEje1Ie4wPSHT9NYMC8Gw57lmI/
RfY14gwoH/xO+TWZClPmK118KskA24QTZzIxHvJnhZr8mcSAScLZSfYYjycI
IUNlgFv9Rh8XUSqoiPunBEkxILjj00Ao9of/8My8CcfH8Pt1f4X2V0kzIG1B
47XXeL/zgy5K8jIMmChS/sIP+WnQ1V1jK8sAueJ+8zzk54QFOgHxUxgguyv3
3WL8fERdk1H/VAa8dxeiheH6ir6uSDo7gwFT/54w8pGg8tZFjgG1SZPP1WC8
2qdmK8jOYkB76YNhVdwfuXjdqq2zGbDoudpY0xgFiiMTAyPlGUDIXReczz98
Ze+br/uGKXClfnB1uwIDRtaLj0ji+qmF3B1apoh4se3jSXi/Jt8ZCa5KDGC7
XA8cUsP4cMeOWpkBeSdsqgMJveTgUbl5Ps5vtrj2B+w3o3cNnbuxgAGalx9M
P4X6g8M5tKZpIQPqWE/KhrBeilt+H1iowoCdnD+ntuH+v/NTe3BQlQH7+/7G
zsX64Kj/wSZtMa63lkOWmYIAmxEn6dg/Kmhtlvu7hAGzMS26IB8qVF6XG6sx
YPtXrdo1GN+hNlSvYHUGeGx46S6P8ag1/Zl+tQYDQs1jn4ah/rgm+uChnRYD
jo03tq5GPUT2+doMSDY9nZeAemqk5/q0geUMnu7Gehf3XapUX4cBLW+DEh+g
PrD65HfWW5cBfRzigE6AFbQzfjzaSwWp6r96JXoMuGjL+nkI6ylhq8iuYkDY
6xIxNRzfkdyf0dv0GSDq3D/0goiHxE+yHQYMOP+yS1xmlQBfmImKog35H17u
cdKQAabP9/SWTsP6cMVEJ2ctg3eOh/hWIH7RCOMjDxtd1Bt2eWJ3t6xnwHgf
w1BjjI+/LglbQ40ZYH4cM8sA5T88UCtcMxXzWdLBhZM/mzBg+obNYzMQ2+y5
U7jIlAG+cSKKP7CeTbGafvqQGQMkf0zQ1wCMB7MJHX83MuBah6PWVKyXKoZn
IkwskL9nphz7hv1inc4v9gVLBsyqEzoAmM/Oqx2k1mxmwJQKow/dWB8M5rfm
KdBwfFmR2xIwv2I36LaHzoDDSheajPF+ETI1yx4zGPB2rnH50veU/7AXyuLX
OB8Hc+xcmQxYMrBkYgvuj6hQYfhqNgPUZt3uoyM/ng4aMH04DMigVl2xxfi3
73oqWcplwLYFuT2nML8vW/D7xZRtDMhuf32xDOdDnstYMSDcpkqxZCnWg9fX
WjqscT/Pf1jogfm9KYt6S2snA37hZcfjfC+mYgHaxYCY8TfL00cp/2GL2yb5
fzF+1sX/mZhrw/jvvG4g8vhLCVsGrO34XGyE+SY69Mcxmh3G40/HkSeovw9V
ai+6uYcBRHvkMAHjw+/jl8/2DGCFqjx6ifnA8WiZ5WEHBq/OYv+z4tGUcen7
MX/VLLkehPW+YhcKXEcGqDvdE85E/eTFWeG8wYkBB96OS3mE9U3L8rFKyEGM
X4PiviY1AS6UFprtNkiB334o5A8xYLeHkewinO91/fBrc44wYEKZ3JY6zE8b
tKZtsndmwA7CcMF8MKISLJJwlAFfD6wc9wzzR5zi+OeDxxgwtuV9qBvWE4Iu
BidwPH6NJyb9pEC2qFNjqSvywTu9sRjX58hoy+Wpbpj/nGtkeoWpsEp7ibHV
Kdy/b62+0UuQ/9+rhO67M8Ax2DnskKUA17yY6i+O/PD7tCmt8zQDxB/W17KR
b3rV+Y7aHgwQcT0+XI3rN05qkuIpTwZ8+vJ59QSMh1u5qXW5XlhfUnSGcuZh
PCTeN6H7MGDG2rLRv6gv3rR1DN/0ZcClJ4kx8tbI//CrKV/8ML5F2K7jUE+S
50D+GH+7U4JjcT0LAn2UjgQwIMtbgqq+SICjjb/bt6O+POH1uyY9kAEbmXVf
Zq7B+HA9FiwchJ8/sMoxCD9ff7DLyDSYAStKKlyUEZ/fYzcacoEBRFozwP5p
wrW5toqXGHB8NF6TvlKAKbkmeVfw83TD9VUJV7DefO4ynIhYVPdF4K+rWC9n
X9q6CPujskMiBmuuMyAnx/Tmmm8U2Dv/0ZDvDQYMWk0eO4j8+IdXGobNNsD4
k5s9P6EsFOPBYOWxFoz/YpnbdtPCGNBm885MCfWKu/jU2da3GHDq/Y6ERIwX
og26fxvjczsKAdRvTYOi/l3hWJ+YLyuH8fPrmvsHTkVg/fKa7i6G+meg7kB8
XiTWw8r9T5JkkP9vm20mRTHgzL4td5qRj5zX2+UY9xkwd+nVtLn6VJB4+b48
LBr3c95NmGwuwMEKL9PasH69+zXT62sMA1IfWB7xw/zpGJ+nv/gh1rOhBvFB
jCeFe/p9R2IZUOB0h7kHx1cRmvLweRwDPMUbnochP25Wjmwb9wj3P/l5lTOO
p8V9dunFBAakr2Cc7/tFgetHr5ytTWTArQf306diPGzYP2mlUjLGB3FQgPl5
ZJd3994nGH/hxe/n6QrwNuv0jyuwP4nnjEUnpjDgm6jjkSHkm5XlUauhVNyP
c+7jFmH+kTLulIU0Biiuv53uh3//cFqzwO8ZxpuhSdxW1PfzVBk60zMYUPGE
O5A+U4CPTN8VcMSUCne4MnejXzBgq+2qT5bYL+tRM7f+yEK+WyjnvMT60y6q
PXlFNgN6qoK/zEZ9cGs0rtD9FQN+25deeDlFgIO6BxVFsf7Zafe65ucw4DJ9
Ve57rCd/v4dpU/KQn28uDE1FvZKE5YiRzwDiWMoP9eeUUhFOcyGOn1jYEQoU
5LpRl7xhwMeVf4/XYn37h32/rQxK6Ud9lLTfLaOYAcXeO9pbuyhQH/N1mUgp
A+aoR+Wuw/wY1aTSbFbGgLMN629EYv42uPou/FI5A/YF7j+1APPrP2y05a5l
M/KpO9CcWVfBgE3qy6614X5FeOVKKldi/J3+yIjC/Lw/Qzxr3zus/z2TZo7g
fj/dgx1OFV6vyWR5J35+r9W9FqhhAGGf3sX8ile5fu4DA+yY3mHn21EvmV2m
VdSintH7+fdrHgXcDSXFZ9Rj/v+ms1Eb85ua7tmXOxqw3h7cMaEM898//HD6
qZuXUf81qY0ei2lkwPzSOe/qcL0vzXde8vMjA6RX0b9nor5eN7vjy4omvD9p
8GB8yOwOPf0Z9Vpal9t75G+0eL1lwRcGgIbJhU+Yfw+tVRpHbWbA/SX4TeQj
eY73DfmclOX5BuuVY/NzlZZWBjSEKyY1Yj1cIS/csKSNARJTks7tWoj8fxt7
7Wg78uPen5M+6wV4eMi7MxP54/VaeVNmBwP+olynY34lnxvoYoDfkN/S1ci/
llSZ5+Y/UK88XrzHWwfrQ3zAocs/GeDT5kZ5tQXj4964hfXdDJ7vgvEcH9J7
2aGPAUVyAas+igqw++OnNmdQn0qd/iI0MsCAg97r19/C+vXq6NY0w1+4Ho3X
teqRr0f2Vzr6D2H8JISkay4SYG0T1mk57Lf1o2Yovh1mgFTaOiyzVKjm5NTN
GMX1OTtwhorx52e58uLOMdTvBqVvAvHz484MDf/8wwBqX4vYBxMBDrKmbJ6J
87VQnbn/jDAT9m61sSP8m7+Kl5QKxzHBUO1wsyfePwmnRRVlQuwZ6TchIlTY
jfKSJcaEu7oepz/NEeBd9NYtPYjJc7bxTOgb13mPjnwrGD082jKBCblGZ6fo
43679LYlLRVnAuXzDTtL3E/DxRq2xySYsGTRpCJtXO/6T7UKLySZUB8VmTSI
fDpfvaVKlMLknbujHp44XtrgihQTZs5w5cpivxXxPH2oXpoJAWsCVjpjvaUn
LUuYK8OES2XZr4sxPsVQ7u6XZQJmnWXJuB//cNPuxC8MjO+ypp/Tn0xhwk3l
7DYr7Bf2Xg2tHJmK85301Uka41Xu/GT/tdOZIG1IVGKsD17+awJmMOEOW39g
A66H2iHXeLlZTPDZyXwx9oMCTXt6bHbNZkKxdOHzZ8jPS1b75B7KM8FU7a/S
b9Qb6xify7sVmPAmOAgycf8pQQu9dBWZPH8O4yvG8K2+hxIT5hEH2d8p/2Fk
tfUS7Ec5uqZ9hcpMMJvIqirGeiCh/uqh1DwmXESa3cHrvbOfsJ09nwmqn8Vf
/MH5zpFVKf22kAmOh5RHUqcK8IAZ11cX812FeMRZNRUm3LoXHBzXQwHtXyHd
LxYzIV4PIxCv39I1MUZsKROq2WwxB9Rv15s9rDapMXl921QB/nfeYlo/JHtV
nQnrF/8a9+QLBUbeHipq0GDyzsux3sa//u4xT5MJCr/VayKRD1Yvd+oc0GLC
C+E9WWeRP1JPP3Q90WbC9qJhm5/zkf/3Xm9dp8MEh6m/I0IxnxFlMVCXCVc9
bnhLYv6pDnlWWKnHBLXY9UbLEN9588d15iqcn+mPRH9cL73TD7Rt9JlwcvPm
AJaaAJdeqf4k00SBjqOKHQ9XM2Fk4TPOlnVYH/bfiOgxQH54CntL4fgsbKQ5
esCEY6XNYY64vkmWQvmv1zLh9Oer88qrKP9h3L3Xpd0U2G3s4iZthPu3Qzwq
D/nw8diK5jvGTHCRSKeVI99dVJvCW02YMG3fF/kmXA8VJQ5T3ZQJobtd2auR
X/XTKyRPmDF54xwvwIprt+u54fyjNk/LyjLH8YiIfXyD2EAs22X8Jibo2hvt
O4j6o3tUR93CgglzfeULorBeRfQmtFy1ZELHrBsNi7DeixEHtzQmT4d+pQBx
yuNIZ0Lw48rGY9XIfyyTKQwmLDr1lEpFfpB9PZMJUr0nNVRQHxY/P7PEiI3r
+UVvG2wQ4KBrIqvfI7/dk359CeQwQZ4YEMaj+oODoe+4TLALOnnOmKgP4a2W
s7YxYcuysk/euB6xNUvH7d7OhK6etSv1UQ+sO1+TGWvFhKivDrZszAcDXpbO
vdYYL0e/92cS9SCZ0uC5iwnmhJGL/YCEfdq1NzZMni+G+iDTSn3TZFsmCBFf
wHrqyIgR4dohnz8r/zo6VYDnh8hkPMV8rhPUlXp3DxPkHt2LFcfxvDW8fui7
PRM8KOek2bh/XrpSCzX24Xqde6Z3FfnUMv/v5Zf7Mf6FB/a8x3xxfTZ2hI5M
GEzJ3XEZr28q+1PI0okJuzu9rzdh/SNsnGsHmRBZ9UYuAOv5P3xr+sKsOoy3
Y3rzFRccwfnOLlmQLY38/1FW5+jMhBWv5821VxLgiCw7i+sYD6+ajS+mHsX4
m3TJ4BHWe9JHPcYEe5PYn2M4fn0iAZ9gAktaxGoUsd/LBfvfu2J8EIJaVoDP
eO/KvtSB/I+f9mH3KeSL+TfOxwEBPrNsW7Iqft/i5vj1fadxfTWdHO5i/RK6
eHp0pQfGj7NRljn25//h14onJiNfk/wGk7w8mbzzT5zP7tNOe4u8MP/icrxH
vmKXrCDjzYTyjRq39qP+KdhvXcX1YYKmEOPwV+xXCFne5of7a3B8+iIVASaW
6TOOB9XBkIY/zt919Y0p2F8EGRskuAQwgTiOPo/rPfH42PSJQUz48/OcRBXm
30jV6ErLYCbkvPqYFzJbgN+nR16Rxv2kKyn4X7/AhOOaumbW2C+LEQ+ChDD/
e94Co2BwwSXMP6Ns1k28/l4x33iny0woHNxa4Yb9ysyx3zZPr+B6+bt0jOH+
Fvcek/tzFeNz3M2Js/5QwFhZ2yvoBvJ/M5GBsT5UN+pXhTIhs7zn7Rfs9y6V
MvtmhzHhVcHAzxGs10Z5pQ9tbzGBsO+J8+1/WGdUpOUp9o+U37Lb428zwYRo
vHF8MUkvpvWHM0HSyLIoCvszzoPlpavuYr3dRSg+Kryv6VteHIn14O9W63Qc
j+P5290yUUz4dpU4wMB6cHZqzNb7TFgr5jfdCOvFW9cgq8hoJli2BtDW4v4R
j+20x+D637aNK8Z8pU0cOD9k8vxBzJ//8FHigSbMl9+sBjxcY5nQmOp9quId
xgfDUedVHBNantFXcj5RwNQcK8ojJsyyyfzGxPWW8V58d/NjJuxAOeKAepk4
vruRwATi2PMbxpc1hnNTIvJ/aNm3xy0UqLWWPHnwCRPWBH97XYT5xZkwtFKY
cMXygqMc5t95Eks7/qQywUvBoV4D9Wy10P0I4zQmPEl2f72tTICJNLISx3tH
r4Me/IwJrf6tB4Q/U0DvxxVqdToTFrye+OAQ6t+O5kn58hlM8LY78H0Pjv9W
vbebXSYT1Kf5vm7D+CHzTBbWg+AL0+w7BXjn5eXtSnVYD57aMr1fMeGcuuz6
DY0UmPqoQbIkhwlF+TM4hRj/H1uUs2TzcP1SYufLE/roZonLtnzUP79Vs08g
n/5hcpy4/qoXjdTvFTCBOP6DWuwn/DJb2guZUPn7ltdYCYXne71BflJVD8uj
PjE4Fk87WcSEvx0NKXKtFN5zr8VMSID+qI24PnTulONbyrDeimybz8lEvbT5
/JLQcuSj7rOjJVhP04xFvzZVMGGpoTH4YL3Yu/pU6KJK1EOPpjoGvxPgg3v6
733G/Zup3W956B0TrM5Vzdk1ROGdk7xnwvQq5cgbuJ/uSs2Zf6twvQK+Zsfh
fNVnbHc2qWFC2eaGngVYr5qo71UufGDCQk1nz2Icf6zJzIbqWiZ8+a7aaIX5
w2gs95pCPRM0uhvcnjWjPmp7IvK4kQnrQs7K7MF6QcicgY+oR8mGmQISNfcO
rW7C/WQZz71TI8A9tjpaI28pkFk6a6HPZybPjyimgBPxwPEXJjirayyegt+f
kyF5ZUozxv9ekURh3K+3SWfNtrfgfn7Y+XleKdaHB6NCUd9wfw5/hg1Y/7Tv
OKd1tDLh5cLqh7243wllyxTd2pnw6/W3WFfUD6Zn6+tyOrDe2R66kon5YNSV
flGiC/OfXqrWRuzn4w8Vm9B+oD7W0g6fiPrpHyaf58N6dPzh5JHQn6gfSAJS
QMo6I+VzN9bvok3vK3F9XzG09qv0MsFp3/J5P3B+zuZxSof7sJ6F5Qf6IL+r
dcOChQaZkP9XfksE8pPk5S+8H2EEot7UWxA4emGIyXtuCfe7Y7ZIcs0w5mvv
Bf7zMf5uy7rtnTOK+737ydyqXwIs+XSy5fEnFCAe/7Mfw/pLPrCB8SC8v+rx
b8xnXTu4+3pRL6E8GPyD+tUw7br2Nwq4aagYGAixeOclOJ+pLZVDPsIsGPfB
Y+JhvF9BvVlC6TgW+DmYJVORv0Q7aiXGAvtnwneI5x/rXyZXRo1nweSAR3f3
4feDnqr6d05gwZ3gwkkM/PuaR5FrtMVZPL+1RYDnSH/fWPeeAhO/fe9xk2DB
ROFhGVXka+TNS/G5kizQIw4QcD1xd3ZLUlhAHGtfx/mKnfOSo1NZQL376dfB
jxgfp0fKb0rh/XDb779B/h9o11eVYYFtiZX560IKlNjY9B2WZYFJiFnSPdwP
d27dw/QpLJjgJrvuCOoxk0uK24WnseCTkyn1A+bjz8ZF00yns3jnPDICTPrk
yD/iqf6QGSyQ+143vQLzj5H287Mf5Fiwt8hizQPEFEehFYqzWOCV/7kkAetx
jFJst/1sHJ9I8WRNzOfcGcoxCfIs+BnfeDwC63mmmMyUNYosiA7LU0zE/s9p
zL/IV4kFhP1ggPpvTp+wZ5kyi9fHsLE+tLnqTJvHgkMTiJN4AfbV95qlgvWI
fI5/PotXp1AfEscM9xewYHhP2Kx3WlgfSj9v7VrIgsi38nll2tg/5HEnL1fB
+2/IktmA9V62f/rJvMUs2H967P567OfjH7zSnrSUBWUPhlWHUS9YE4lQjcXz
ibD/k76WFBGmzoK1a+gJ27B+1Zb9on/VYPH8DcTOZyOoizVZsGlP5qN+jLd/
eNGGAyekKigw/6Rc/hEtnK9f1DQzXK/qQxfdnmuzYKal6GEFjNdz9uKa41aw
YLbV/YwOrNd61p7fTXVYkH9xgnIg6oEOxnD4RV0WSG+V2rEA8+lt88PMWj0W
rPwuQ32B9XuGm3rWXn0WSFaV5n9CfZ2sXuuSuJoFJeWUTbXI190LtqgPGbAg
6LqTzFlFKkyVf9OyBliwtYfiU46f/4c/5RONNNYLptQNP0MWTIr/OhSB8UT2
FWtZIM7Azh3jW1V4mfh0IxbsU8hWfon8rP/14KX1ehaU13/o3ID8uq/x83C0
MQtGbH7mT8f+trte+utyUxa8Lf0D6YgjK8+FupuxYPS4zOQ/+RRgvBHanG/O
AqGvctr9WG+JdoOyCec/U+2IJer5f3j3bmuT2cjXtKfdmQwLFijN6T/Awvq+
79Fe51uWLMi7+uSEMfJjJnHgtZkFRJlOwn6FfM6Phnx5GOlyFcfnfrHimjMd
9/PUzsIzqH/Vz23YlMFgQcZ8vZ1s1K+xaeOfmrFxPbTdj2ejvjE6kHjoEocF
+vcemSnj9QdtFi2s47LA4ZzqmJwB8p97t1FpGwtUJjwR15gkwH+3YQeO/RZ3
84wr+7azYHPh7vGqqOckiUC1YoFxWU74ceRb5mrMDNYsuP516rlw5KuTtkca
7GRBwEpnKXHsV+csHnI8t4sFdfna714gX94qHZpXYcMCt5dvg2cpoF6S2nlx
hx3mt5851QfWI//FPpjE7GFBwT4cINbXBAOFkR/2LJhKHPguw/rQV5iyYh/m
jw65nGWLBZiUGxivo21r9p92YEFH4YLhyXj/+KY0pYL9LFDszhbKWUiF43J/
3lEcMX/2hajMQb0sXRYTzHRiQbdDupYs6pNXeXPW3z7Iglnh1irFqJfmJ0sl
LzmC620ttSAf82v1A7+9R51ZkKJX5piD9evcnb8KmUdZIOMrbP4Yr7fy2okq
keMsiKVYGL1Efv7DrUKvZq9Gfdlx/meg+QkWXKZVdM3Hepaav9zgsgsL3hCP
p2I8HGvbcanIFePx3pv8Gbi+pH/uxgJrTC+/pvD9c3eMp/lbe10wXlflrTnQ
dhrzsa1Im00fheefe+B+rJh9bbwC3z/3xHjV8j/5agLfP/diwXjVr5/sMX+T
frk3C/rmVB7c0SrA472rc6+jnnpy9fqYpQ8LiMe/lyCfSP/cF+vNFNwQRb5f
7o/7sW38rfuiAqyVP1tUnsL3zwORzzL1jSJT+P75edZ//j/pnwez4OtDFDKY
T8GcnRh0gQU91cNpxQp8vzwE65EaoTz5fvkl5I9lS0rMPAEmfw+kxvfPL7Mg
ealIGQ3jn8yDV/H6X2WT+6ZR/8Ohkz8qeOP4Sf/8Bu5H8BGNMCG+fx7KAp0x
p+d2uF7kcz9hLLigtenDaRm+f36Lxfs9QD/fP7+N9fF71q1aHB/pl4djvDls
PJfeTPkPzwutWtWA+sS40ql/2V0WCL841JqDeoL0zyNYIJveNOkP5iPSP49k
wdLLn10MUN9NemRRtvk+C77Ncb8cLcz3z6NZkPau+tzOBgrPP49hQY75oXYR
cb5//pAFz7NbkvaI8v3zWBY45bzQPIj9K+mXx7GAOF61kOH75fEsaDE8GTAb
9dQ/zHo3YFQjxvfPH2M+FRXWPDqJ758nsCB9ltH+9ai/WygaffLJWP9K2uWd
kD+kf/4E63+Ng5TbKwrPP09hQbtLCdihfp5M/LArlb9+KRSef56G8z/1rr8W
8zPplz9DPRI0seAV5lfSL09HPppJLPFA/fCBatwpm4Hx+vJq54fvAvyspC35
xgcKzz/PxHo7q3t4F67/3Of2VvdesICzKsD5PeqLO23zCzSzWXBzbevy43i9
zU23T518xQLsDn1XYL9G+uc5LCAen43X4vvneSyYclknuwT1Demf57N45zF4
/ekZ7qzQAhasU7yu24vfJ/3yQtQbWBZVGwQYq1q+00sKzz9/g/lB0iV0F+pH
0j8vYoHPVQnVWNz/xqtWGs+KsT59TpYIw/Ug/fQSFkgRD86hHiP99DIWPLaf
WLikngJRh1ZL1FSweP0uYtI/r2RBiOaXcRW4PqR//o4Fq9+Zn7er4/vl7zF/
XWKdWifM98urWKBKLzGsQP30D49t3pdXgvlqNvEgbA0LGq0rZzwizsMI//wD
i3cenkzh+eX1LJ7uzBLgo29DehalUnj+eSMLbn3EAo3jI/3zj1hvp6xMSEI9
RvrnTSxQzz3z3DOHAg9/MSzcPiNfRxUGaor5fvkX5PMU9lV3XH/SL29mAfv4
q6ab9QLcjOG94imF55+3YH4gH1ik8PzyVtSLtW+aFqVTgNgulTYW/NZY65Ly
VoDJ5yZx/Un/vIMF7gRxcL7f751/JtSFn5+MCZ7K989/sHjP007i++U/Ua+d
whUY4vvl3Sz4eLSY2iNF/Q83TtJp6sPrkc9997JAg2h3sd8m/fM+rP9bT0l4
vOX75QPI11m7F2Y2C3CqxfZgNvJLijq4wHcI61ko9XZ4Dd8/H2aBywJt0yVt
fP98FPMFB5UQxgPpn48h35YeC6nB+3epRo1F/Ub+J+1duQrXg/TL/7B458eF
Avxp+Xfzg8hX0j8XYsPWDdnfe6MpPP9cmA1fg0rmnkF9uIn4gYsoGxbvD/ty
+K0A2wnLPjuG4yP98/FsaLn1Yd3oDQqcJIyFCWzgEkIN70f65+J4fROmrNEL
Cs8vl2DznjPC/oT0yyXZ4NyTttoQ85NhxroAYQobCg5KLJ76XoCzW/0m5+D8
SP+cygZt0tCn8PxzKTZk7E7apIr8J/1yGfZ/+TP9fNjMvbJsuOrOFv2LfCL9
8ylsOJZweSQZr0/651PZcOpZ8zM6fp/0z6ezQTMx+KtfEQXO2Lv1+85gw0GP
0J9NMRSeXy7HBkvlnJcTnwvwg08+j2rx86R/PosN4+xVuBY4H9I/n82GvOv+
ylGEP0L45QpsUKYbiDK/CnD7Vrc7sTifi12n1ixXZMMRxwczWsspPD9diQ09
pxtOD+dReP75PLw/d1ONLOoT0j+fz4b4C35ZGVP5fvkCvJ8bdYkJ5geyj1rI
htSAPxUl7wQ4PLVeTRv3z+fHJd3FKmwQlX/kYIr5nfTPVQXzJ/3zxWww2ug/
7yTqNfM3R2TM1NjQWrhj63v8POmfq7Nhb6f5CoUSvn+uwYaA0sLUCJwP6Z9r
suHMNPOLp1C/y0TROvdqseFS64jBbOQ/6Zdrs0GrsSMqC/UZ6ZcvZ8MCp6l5
UCPA03KrhKURk/65DhsaXjQsNMH4J/1zXVz/AnMdf8RHtBo8yvVwfR/MfDET
44n0z1exgXisfW0aheefr2aD0mtDca1SrA+bA1g/DNjgOs86vAzzGemfA5v3
PBzylfTLDdkw5fiW/mzkM+mXr2XDI6eBW/1ZAvyr5JLQcvz+9MUOGhQjNpRy
7xzZiPqQ9M/XsyHmyeVXWyr5/rkJGzzns5OG8P4fxbDwmbIhc+7u1OFPGA/P
+/KczdjAnJKQ/PQh3z83Z4Pejs4XQ1/4/vkmNiSbtYVaIyb9cws2kMuF42HV
RNy8ZMkGZJ30xZsUnl++mQ1Eu89oFGCCPlZpfP+cxobLTZR9jGwKzz+n4/5s
XRR6C/k9O9nzaBKDDXKxNqq/8/j+OZsNk4iEQdQHwj/n4Pi/L96ghfP9en6X
RQUX96eWrRBVyPfPtyGfNQ/HKUbz/fLtGP+Fi6VXYz4j/XIrNiyyo62bhfd/
aG+46Kc18vOpsejX/8PnlyEh8Xqkf76TDR2Hjl79gfmV9M93seH4p2X6g08o
PL/clg2EvbIWx6usF/qMaYfzV3p86wXyn/c7GDb4OQ1OKML1J/1zezY07pIN
TUe+kP75Pja8cJo8owP1z3dZ10tHHdiwTuFV0BXivIvwy/cjn7TtYua8F+CE
dcvnc3F8pH/uyIYK27/6lGcUnn/uxObpbdQjpF9+iA3REsbzj2F8jISebFQ+
wubpgFsUnl/uzIYvcfL5erEUOPZG1zj5KI6fG+V/4i6F558fY0Nu9+Rl85FP
pH9+AvPH92cza5F/pF/uwoZb0eXUZ48pPL/clQ3C94rDclMF+Gykq1Ag6rWu
myHVM9zYQBzThsVTeP75KTYEr3ZTo1+m8Pzy02xItwweZxQhwCzPrZMUMH+T
/rknrvf46sNj2E+R/rkXzrem4e3fZAF+0pWyXBnrFelD+rBBd8Cz+bYI3y/3
ZcPHku8muW18v9yPzXt+t1GAnaIOXEzB/E365/5s6C2f9EUEMemfB7BhdN6J
D0Y4HtIvD0I+/OlK3lEjwDIWktb9VaifiMcCgtlwG8sVB/VR+hgW8BA2mEo/
9ljbyPfPL7GBPB5p5Pvnl9lA/OwkDPUK6ZdfYQP5uod6AQ7ddS/+E66fR419
2chVjCf5WZ4ujXz//Dobimvshiwx3kj//AYblt/w/TwX+0l3V+HBt6G43+z4
z8o4XuNkkwdyYWzYcXLU+S3WX/Lc6Tab97xVEd8/D2cD8bj+cox30j+/i/lL
oeF2Ko4n6+wdXY8INrCt/BzMsD8i/fJINkgRPzD7LMDpf6zu6MVReP55FBsk
zmoGLcD7k/75fTbvHBIx6ZfHYH6mbz1jjvFI+uUPMV5K6fJHsB8lf/cWywZr
MyvNYNSX5kSiikM+m96augX/Tvrnj5C/J1fEGRDPVxF++WM2GIgQTyxTeH55
Ahv2p1ntfYyfl5mypqAhkc3zpVMF+Obl6aEefyk8/zyZzTtXw/GT/vkTNrRJ
PJ1sifmH9M9T2Lzfj6FeDGi5xlqXxob+8+5vCnIpPP/8GRsmQENV3He+f57O
BvUtL5YnpvL98wzkpxcjQB7jfUv2cQ2bTKwvMRey53zk++UvMP/K9MVHDQjw
uwaJXcvx/qR/noWf13O9SOhF0j/PZsPS8rMZT/Dv08NYEp6v2DBXfb+NZznf
P8/B/S+dmZlQxPfP89i83wnk8f3zAjZIvrfp1sDxkP55IdbzLbeptr8pPP/8
DRvm9VqZWWE+IP3yIvy7XIxSrDTfLy9GflM/VDWLCzBW7as7xlOBZRJ8dHwp
1m/iIIbK98/L2Lz3zCyk8vzzcjYQxyhmqHfllZ0s5leywWrZ3MzV3/n++TvM
125S12dPp/L88/dsoJM/eOX751X493lWWsN4v69jmxYZ1bAhMjWy9PAPvl/+
AfWdvm2RXxPfL69lg4vHwqXbBwWY/P0E5hfSP69ngwXxQhPM56R/3oB658qG
yOuoT7eV3X8W28gG1cActQCMD9I//4j8lQtu1UL+kv75ZzaYED/oTsL68NDn
0psvbBg2DxyZVyPAsbcGr9zC65N+eQsbVrjsuCqJ+YP0y7/h+N4tXZX3SYAL
b1e+GkE9Tfwc6nsr6geKLIWWyPfP29jw3bvC8DpibeLB2HY2770lmE9IP70D
869Zou6tWgokWK83ntCF+eVPaaAs4RcSfvoPNpwjbK4C5L/QJ8eP3Zifx3dP
21DB9897MX5CJxX2od5fqHG72rEP6y3xuAmOn/TL+7FeEwn5kwD/vFjK7MP8
T/rnA6jvnLCjxu+T/vkvNpiJv4o9ieP5IeGeeH4I9Zd3r0Ew3p/0z4fZvN9d
I3/1noYrzR5l83yldgoQr2WJ+435N2qkTB35TPrnf5D/xIMaBXy/XIgD7Hau
dFEGheeXC3N450qoH90IIozjQMHL8meHsgU4r4xoKCk8/1yUA+t3d/08gPcn
/XMxDtzbPvNlN97PxaY6MGI8B6ywO5yF+a/v4pV+DXEOKDygKzS+pvD8cgkO
UPdixkC+GKx+apctyYEte7m/LqA+Jf1zCgdo5A82sX84cLTMksoBd+KBCeQj
6ZdLceBjkJiPYboA3z6T0VlD1AvCP5fmwMIc3xg2jof0z2U4YEv8YAf56GHC
eOAky4HEP+W7snD9Sf98Cof3O7JSvn8+lQMvCkMXHLjD989ncGAS65bD0ni+
fy7HAeJ42BPXh/TPZ3GAeFxzP9ZX0i+fzYH2iU17enL4frk8B04KBY6NvBLg
OwlctVk43pd9gTL9Chx42GC0tPQRheefK3Kg6ODbNzTMr6R/rswBenH1iPIr
AS7p7JvRgvwg/fP5HOiI+Rs/jOtJ+ucLOODjZvcxFvlN+ucLOTzfA+vPxofm
BctUOLz3PqF+Iv1yVQ7Px0vk++WLcf8I4VcuwHe+3suXy+X750s5cOFhRrIk
1nvSP1fj8N5LkkKBvJP3WDfUOXBAwvb4tEa+f67BgWENt9rjz/n+uRYHXs2q
fJCNeox4nVKaNgcO4zDbvvL98+Uc3u9CE/h+uQ6H934ZjG/Sh9blwEWTQ3Pt
igV410zfC+dQr2/R2C1RrceBqva4uHGpfP98FQcWBIQ8v/2C75/r43jtUUhj
vpshiR2eAQdStu684I/rkfSyM1wfOLy6UMn3zw05sDy052llMd8/X8uB7c3h
j3884/vnRhzQI35gj/EV0nDz6Lb1HCBelyOD+pj0y405cJBy4OrOJAH2jb1h
tiaC75+bcECReKD1Md8/N+VAuHuL4UnkLyvtpMVJMw64JmwN7Y7j++fmHNhA
q8ytKOL75xYcXn7B9ZEnGgdLDtTU71HNy+X755s5EJuqIdnVwPfLaRyQ8V9b
/PwT3y+nc2DllQjV6F6+X87gAPHap9IeAe5fNkf6ezzfP2dygGVqO8cW44/0
z9kcCD3Tv+lmAd8/53Ag8to31kRcL9I/53JgsGue8lgg1oPeVZv2bOeA+m9z
Wmgk3z+34kCL6rSXKph/SP/cmgOrb7a/GcPxKxM/RNzJAWb0jbN3c/l++S4O
OIqcuGuRLsDk+5k+8/1zGw4QP3+/8c8/t+UA8fqVExjfbX1bjLfbcUBWYvKh
ial8v9yeAzfU1bMN6gS4oXpa+PV2vn/ugOt1r3Xac+QD6Z/v5/B8lDK+f+7I
gVzPkCU7//nlThxYRyTUQr5ffpDDe09SigBbWg0vKUe+L7zrn/j5EM5P1qhx
QjbfPz/CAaPoUxNjC/j+uTPmm8Uysu+x/pLvQTvKgbhEuSavEr5/foID2Ayt
l8jn++cuHF5/0cD3z105cN70jLpPK9YHJm6cG8aPxG5JwzK+X36KA1ftzu22
auD75e6YP4kAFaL+h8nn31G/kP75abwfZ/lE53q+f+7B4T1fjuu7dGFEv48n
5mP1QetTmI9cKnPspnpzYBvBvFq+f+7DgZzclIM/fmJ9EPYsi/LlwNITe7w+
N/D9cz/ke8vJ+o3//HJ/DuwnDPV+vl8egPnEa5qMRp0Ae3gFTl2O+fd5w84H
uYHIB9tZz0QG+P55EAewS/V36eD758EcXv9cyffPL3Ag6EnbxCZcb4808PoS
gvVia1jB4AjfP7/MAT+L8oykbL5/foXD819xPKR/fo0DN7cpxRfg9YbO3ZAx
vY7rs1XyScUPvl9+gwPVcSicmwWYOO77VsH3z0NxfIa7Nkcn8f3zMA44hyep
1+J8Xu526bS/xQGVE5iB72O/IHXT6lc4B4JL5p7RwHxN+ud3ObzfrWM8+Bhw
CnwjOHD6aHuRPWLSP4/E8Rz3fbgU9RPpl0chn9711wpjP0D65fcR/zxYYY16
ltT10RzYqz85z/WDAF9YEcwJxP0i60gMrtfaS9wXc/n++UOsX/umv9uI1yP9
8zgO7/mZXAGOXnS9QB33l/TPH3NgD/FCticUnn+ewIHxe7eVrsTPk/55Isbb
tKmHV2J9CMw/KLE4GfMD0sHnGd8vf4LrYTVyPapSgMvxa/dRz5D+eQoHMDu4
HsXrkf75U6wfkWUN67AeEz9jME3j8N6zU8j3y9NR78QIzShvEmBbA8WKUKwH
pH+eyQFU7ypxDwXYzWGgivmK759nYfyb3lwTPcD3y7M50PvkYkf0e75f/ooD
lwMK6j6lCzDZd2N/EbIRmZXD4b3HpJfvn+dxIKP6YwzRP5B+eQEHOkcPhUhj
PPzDNzRuXu3K5fvnb5AvRGHLF+CiaaYZb1v5/nkx7oeP6wXivE1+nMk4SinW
35n27yYjn0m/vIwDnw6mfPXFekD65eUckCcPRASYPM9APpP+eQUH/lRbXPFG
PpP+eSUHxJZVpKrj+hE/F3F+h3ry6SRd4vnMz6ezRUSqObBpk5dOFOYD0j+v
4UBUwBdmNeq57cSB/QfUo0lDm3bh/Ej/vJbz3/M4pF9ej/qPc/C9BOpp0i9v
4PDen9YtwN/aCxcMY71S9rc2TmrE/fw0KOqP8yX984/4ef1b2UdRf5D+eRMH
9hE/MMXPk/75Zw4Yu2WGULG/atuNG/+FA5SCc0YROB7SP2/h8N6fhf0nmfe/
cWD6nXE79UWoPP+8lQPPWoffGeP+71p+LXFFG+aL3+GcGKzPpF/ejuu9MniO
aqkAbyQPXCk8/7yDAz1n+x7uxu+T/nkX8sf98EMz5PMi6eMBzB8c3nPJOH/n
jOujzd0cMOf66lbn8/3zXg7vvUqd2C+0M22P9nF47/34w/fP+3H+c572723n
++WDHPitOWOuTAvfL/+FerXI3lVhNt8vH+KAQYXEJC7mg394X5DhQm/UJxYn
Pw3VDXOgVuzs/h+o54UOsxOUR1EPBXWaFWM/mmxfbucwxgFCFloin5ZeDyob
/oP1jnjADvViobmOv6EQF5oydXuqsP64rE1Y4y/MBZ2YS8J3cb3Wug30VIzj
8n7XP40KfYcdH8wQ5YKSQeLXl8jXoAXTd+8U40LCSWxMJKj/YVX5+L/OmK/W
yF+QezCeCyI79c/64n51y06o+DmBC6bexomHUY8+34hEFOeCULO3+D2MR7Eh
p74CSS5cu2E//9EHAd5ZlC28VJ4KRBvMonJ5ekWZCpoK92XCpbigUVWyVQLn
W1JpUdoizQXFm65HNqH+OP2m4OxSGS4QbdkTrM8YbSuOyXIhaWTuJJFqAV4x
p8Y3APM9+TugKdz//M1Lj9RiRKdxeefXT7E+REVbbZzO5fWLmD+pjZ1SV2Zw
IX3zcE0vrtfLd7YF9XJckD4xoKqJ9ZB8j+ssLmxxUI/swnwpecZXZ/9sxMTH
kV++j43ujihwQfTNKj9NzE+Ku39sXavIhe4s1emquF9vuXsmByhx4ULA31WR
xPPofGy9ZNLFd2lYLzZ/LHyrzIWpD/KbdmE8EbaE3Dwur45gPrqhbdzxYAHu
1/jng2JYH00XZ0V0L+QC8bH8SgGWMmG3/cDvk76cKhey7hV438D6TDwGUriY
CztUiqULcT7S48PdpJZyIUz+YVYf/j1nbKomW40Lt5/3csMLBZjitF+yHPVm
4HJU5upcIGTQxglUmN8uduebBpf3/Dzq1+omd6aaJhcerNCd/Jt4/rBmQPK4
Fhcmit3f2xJOAZq0ftYLbS4kU3GAyM+OvBYXsRVcSL1P7T2J+cYyuarlii4X
WsS9b9vges4gftigxwUOW8xhGfKn6PNli3mrkF/6kWuPYbzaXlstfkCfC+Vm
W3so9wX4gl75h+s4nqlBqS+frOYCcRz2GuOJfM7KgAsLiRcEE/1EpvOidcCF
nr1fz6XifjbYXw2tXMvl6ZG7AqxrZn17N2LyPZ3rubznh3A85HtWjLkwSZn2
Tg2vh6Ny7jHhwnQP47ZK3G+GXpeKnikXNkX0zczAeiRPGDhmXBiLTqQZtghw
aDdeCPMx+V4Fc+TfuZ958TVYH+SZm6Q3cXnvr8DrN2+UfXrHkgtfX03LcEf+
XlsXeKB1M64v02EQcH/Uh7QXqtO4UJ9rvWgn5rfPP+Ibj9O5IM+em1GZjPVh
Yd+FLAYXfg9ISP7A/d2usN94PIsLFoQhhfE/WDlF2ILNhWch2ADmCzD53kiM
55g359OucriwPaHN0BD1A5cwcLlc+GFQaBKI+zF32Exx/jbMB1kyG/wxH5Dn
2lZcIMLeFONXMazZZMyaCzObvA5wMX+0vVMdWbeTC1vfL0zPxfmFFUUmBu7i
AnNLZlHdeCosP7Nx/zsbLoyvk6dNQj337Vie0ixbLu89UcifxMcS723scH2U
fZK7qwQYu6a/xYh33fcKiN3Dhc4tzxR8cH1GuUvW99pz//MLHm2OGtXbx+Wd
WyFfFnnY2L7Zj+PdHDn/QqEAlwW1iZtjfsjRnjRnsiMX3ih9+cbA9ZyPXdfd
g1z4cCev1QLHh9Fu8P0Ql/ceW9Tj56Q6h9SPYDze0opMwf1cOd424YQzF3bl
GQhPuSfAvRUn0pKx3neM1du9PMqFjwreHqdQD6UuV54x4TgXnlvMXXoVvy/0
eZ3/NRcuhGRMpF/B+STXZKz56MqFNS03lvzA/tRNelzvfDcu7/0puB9LJ5x8
4HiKy/O/sN8ozJi7O9WdCy9Ya0+YjlHANTlM7vdpLgy+O1M9NoMKqg9lK4w8
uPBomHhRBOU/7G8UYdeIfO7/zPU674n8/BSxqAL1D/m7IC8uXCo+s+El7vea
ILe+Wd5cWEn8B37+eabe9jhfLthkuHn8wPzCIF4454fjJYyWcgpPl/ojXzWb
lszvEODSokGlg7h+ntflVhQFIl+Hn+58iPpIM/hi5+QgLsRg+KzH/S1ZuyqG
G4z7IWbf/atDgFenR8MeHN9pvSdWERe4MNoxdVoD6mvitTVtIcjXEtHc/zV1
3XE9fW9cvlnlg4zKHhlZRfaIxxYKlfG584MSSVERKpSMRNJQKRpSigZFpYwi
IykjKSs7VITI9nvOvffj/v76vt7fT+4995xnnfM+z/Nkk/qqK9ZeGRKoBNxV
3rmE9mcquSgTrITBxfqvNWtlvH/p1qntmreCC1Mwwg1VgtWBnv7rdFqB8tsP
KjRMCS5tZ/HNx7QC7Q/OOpXhStASEnQVcO4VBk4ROH+Tb5zd0rIV7Og2dJNj
JMpf5eono1vIeK3/2LEpKO897j4YfuYQyj9JaMd46fZ1y+rfh5WwahZaTLKf
uFgYMy1aCe3IhuubQsyDicX5GazxLaF9KwiLMynoEof6t3Lkvkvo72ZFJLnb
HFVCpG7um4HoT3GTO/hEvBJ8bDTaZaH8FxSuePk5QQl3XuHGA+MnfkvbqHGJ
KO9+7fha/F41Xum4Pa0Tzi8Jl7Yl4fySgoho//MdGre8cVwp3pNo0gr8js48
3zZZCQdLSGEr1A/q0wYqRSnmc+Pz789Dx5mK9rNZ7yWVuJ6WWw3Dhp5CfbX2
27W0bSsgxw4b09E+VOqFJqH/PDRwVou8DCUkxiguNtVsJd5LOKOEkLM2XQxQ
PvTp5s7zMpVw9d61lIwaGQv1k1E+CufjC7KUsH5uN117fL8NuTiYrYTdwcs/
j8b4gVwb6ZejhGak4GCqQrw3kquEjO79e11KUoh5lueVYr5KLvqD+14u0y8q
Qbn6D78O9dW/+Ht//zwlrFt3dWkEjncRIV7ylVB1uduDqxgPfsx5e6DrZTle
ij21xNy2AOOpbnr3ej2X8a/nliFn0J9YJ1b8l3xFCdHzz9Yboz/oRgLLq0rQ
Jxe2UF/RqzmMv47yMXtsYR6OX6g7cQPn233mtyeoby9z/+5rdxPtYXG7kgrc
jx1Id5tOFythzzk9PgPt2ZAVPTWOlCih1RzH9kq0H8+48Mx3t5Twsj1urNB+
BC3QcTS5g/GU1YlOPhUyvuT5sizuJ/oL/0U9Nt1VguXAOZWrUD6+TtZ4mFeq
/Hd/T+CFypRAyqcOx/iGlMGbf18J8541t+yP+5FzXZ9lPK1QQhfV63Hf8PuE
OoEPcX69nzGXUD96aN/uueaREnInZSzM+I7+YYpeaeZj1FcD9Iz47yPGYuT0
BOWFUvi643qP+DB62oynuN5hQ5useiTjGB0H5i/G069fpf30f6aESv3GW5eh
vUnr1pBc9lwJKZ+dQn9jfLS0g5NNt5fKf/VfSdnl5a/QHkQa+fkmo3+4GHAv
+bUS/oaE9D2K/tGwzmKC6VuMN4ZgxHJHxlXXCo234f7LNWJNalE1xm+vTYuH
o7/rE/jGtn0tyv/nF8aDUR4+FBrpM+8xfvobdMG9SsZCPTa0R7u2lN858kEJ
jcuS2Hb4/LHr5/lW12H8SQ7q0L4KcdJnfL+tfdtc3B/bRe44ll+vFPmDjzKe
FV56qymOl9Ctlg1K8VwiQwEeW9/fCP+mhHEvl2dpkP0DORf6rgTXPo3vTTyG
+4eBbUz7/1SK9R4fypiUfdTC/fPGXrs+r/mF35M5qTYT52tAx0ZJWb+VQNLT
dmD8XT9/OtPoL9rz3b9tG4h+EB6nEQW426IZjF8nkkINGtS/+fr4uXLb/cYU
dCQFJVD+HQwO1yxvQkHcsCGfTuF8NMXtYEpTCjT/a959Fsa7WcUX2K/NKPGe
HcbnXs2atpnQggK3ryHN3ibKeGzx6vxzOH/D/nhe2a5FwfQletNao3wUnern
dVObgk7H9myJwv3B5sSoUR0UFJz9Pt21BOXhezkbHdeaguuvJsZVPpExEdPT
GJ9P89miM7wtBXcW9tnvif7+66aGq+7tKGDGzW/bFuX5YrrppkvtKdAgBaHw
e6gVVcO1dSnInfjk+EK079o8X22pR0HCa+dtMRi/qDFft9KCi0P9WHA/5qA+
BeS62FKM34S68h0pcR+P+jmaXLTsTMG0e6muE/B77oyZWLC2CwXvb3d+b4Dx
wbYhme7ZXSlx/4/xIbFSM3tQsJIEfrhfDWvfPSqgJ/WPr52lHbqgvBeOJ8Xj
QBXK0y+N1i179KYgdpLW4cnvZZwxLk6/B85XwdgF5+36UOAJ0cNWYnzBf/iz
IbUvBdWvnzu5o71p83q9cUM/Ckg6YX+Uf6GuZX98nifuxPH5fQqfWBYPpCDq
qmFJLtrT+xcXttAdTIFfQreVa/B7fTNxgY0oOLXlcNOWuH6Wde2djxpT8GIU
fjiut2bVHsPaIRT4mH382ALt06GIkS+Gm1Cw7F6Poto/MibVan3Rvs0NTAn3
GEZBSE7Jx9s4PqEu2XAKcLeOM4L+IQ8d2EicbyO9j4dwvXRJYZ7RFDQSAhUZ
z3qf5luE9nd/5JxHA8ZRYh1xlI+B878ecB5P/av/8WiGo/lZU0qsJ4Pxlv+E
1/81nojy2fqW5xh83iK3QWfMgBL392g/1dhf+bV3Gtq7FiRgnoTy26vyaCn6
0yMkjJxMwfLY5okPO7YCoczoVAoWLmuxahnav5KZuPGejvL77eHhHh9ljFFt
k+/4vJUkMJiB8jX14dB1eq2gc/3RzIlmFJz/FmvKYTxArhOWzKYg546J5QeU
3yHlioe65pRY7xLfr8ZX58RydRjvPyvevp+zoOByOH9TA+czqOD3jPi5lMhj
oX6wf6b8qJ1Hwc4/LYwWor0h5RhHWFLQrPpvl9e4HuS6iacVJd5XxPU2qDAo
bbmQgsfpKbedMV65VxKx23oRBaRsrXmaQqyjsZgC0lbCBe13D/dzP18oKZFP
QH19l/5fykCagqzX/n9Cb8hY+G88+gsMf1wYClrEH1TORnkcwffpnsNSYGZs
33Ac93NVCw7da8xTUDjq4aOw8+gPttMTApeg/l6YHtgD5fMXTmPFUgoKNEd4
aOPzk4d4pva0oUD3Qv8T1qj/PNlI2lLgyi0LPYb7W0PVOP2Tyykg5kIP7Vt+
+1d3vtmhfHl1/dsE58tVm/WFlSiv/XI1E87LWM1vETO8y54C0uZiM37fh7Gd
P5WsoqDYYdGbbbgfixkadExvNdpPVDdvtK9jSaFURwqeB2d/n4728XSHnzfe
r6HgeGjlSpMX6A9auniPdKbEevsYv2nkdTHd7ELBuWcTnFehfqVnBn8ucKXA
rt+2Iy8xXrJJaZmkWE+J+XXxMt57t82Cb6jvRlWWzAI3tOejPx8fg/7lasQv
3UMbKDi21mnzJRzPxkDXmy83UpAZSQ560R/kmYx09aCgX9yIpodwPf3XP6rL
8aRgw3Q6ZCraJ+ECwhYKto0ojjfA531cVsTO3kpB6uTCuUnnFJAT2bZNkBcF
Qzd3angdiv6BHPR6U2K9GIyfms4c7tXLhxLz6ENl3DRnycNYjI+yJpwYZb8d
nz/X5VOvIPQPbp/entxBQfmsN0a++D3DHO2jv+/E752AGxIc781e7elJvrhe
3rtKM3C+NpMLTrspGP/wyKhHGD99nzlrk/5eCi72XVU6BeO9oN+fh6v8KSDL
PhfHP61+VXXCPtTXhytXTUX5aHj3IuZDAAXfz5lv+Yr+76LBAOtRgSiPfzID
uz6U8aTPY9xy0J44d4rV2hKE9nV8/eNkHL92yeyCK8GU2EcH9e9cwSX3Vgco
KLOEB3/xfcI9szBKrD/4RMb6IaUtVqC83UkcGPUqHNdjSXvNfRjfmle8bbYu
EvX5c8d5TihvfwlNf4j6xy+F+2hv1IyiIEAXJSdfxn/fra20x/Ug5V7nRFNi
fR6Mj36t/fkqKIYC53yf2ydw/1yQNCnsYSwl1nvG+Ia4N4M49J8knTlYATrE
cB2lgMo6kb8cx79ne0/nHwlon9KZkWNxfgl9OjkR38cMtxmP8dL9IVNe+CZR
4Htm2bsUfL5vv5zw28cpIOl2X1HeLEmjmGRJ36/I+Jx+oe963N9okjJnKRQs
XmB84e5lBRzWNjh3LJWCXoQIxPmc2zjCpS6NEus8YzxE0kRHn6JAO0LD6Br6
R1J9dUs66j+Ghwdw/2HzunHo1Qx83v7bGmboL67d/fTfokxKrDeO/nd/yzFn
Dmeh/mH01gn1b2De8zWvs1HeN6HEkv1DJtXPKIcS80qCZDzzaPnt0ShPQp2O
XAoCA7vtWIjzsbhKP+DcOQocyYW0U+gfngRMb3KBgltZa3r0RntEbiGZX6Rg
RLPmr9+gvVngeyozOA+fh25oMGLh7y5T8M3qxdEInC/71Z0eriqg4NFX03ep
ON7ONoH7069QQMzND7SvNymtmT+vUmKefoGM7QixGYX+Imjej8nX0R9m9nHO
y0Z/MfNHxu5CtHcrLbXOonw8J2blBgWk/QT6DiBp8p1u4npV2Q/8Su47kzLG
xRRkW5Z4z0P7h9HptI+3KCBpAS9xfag2hT9H36Hg0v37Z0vRPxmQi4t3MX4h
BAzuP9A62lwrpeDraaMRk3G9nAhxXobx4YkFOX1fyjhrop6iI8p7j+rEe4vu
ozxqRTr8d1/iyysoeFnxiu6O9oeZgDP9kBLr6+F8K0ZomS1/hPb9/Pmyo1fU
+ecUpNeYqVyKJf78CQVvhhYOM74q8edPKfBOXF5mifJc2vpdr+3PKMh/cjkg
skidb07BcKMuza/nq/PNqX/5Imo8Y2+LoaEZEn/+Cv0lScg+qgBC0x95TcH2
opBJp2PU+eeov+UtjPOuq/PPcX6Dbbr64/iWFCSW5VdT/+4LiPnnFET/7Za7
PlGdb47+uzdzzaBcnW9OifdzcyW+vI4CvbZDzuZWyFioQ4nzV3FAw67/J5QX
p491hy+p888pMU4i51+bVu5u9BW/XzfHcyH+eyFvvoECh5sLuU8X1PnnaL+/
ffOpUfPn36l/+fQCf/6TApcV+2s98O+Xz8nrZPeLAquUOiO9k+p8c/Q/5MLF
TXW+OfrvuUmeY5/IOLTxnT/NytX55zR8GWAytkeiOt+chr+hq243zpDxwHa4
E8hU55/TkNIGDdUNiT9vSkPBXrqoBN8njLsZDZsbG04/UKPON6ehm2XLAGJv
xXxzGnTnkRuVEl+uTUPDuqeROtsVsOpuOaetoKFsT0tnvRgZt9l/cP3Qm+r8
cxrsSOHqXHX+OQ1j171KH58q8edtaFhvPWJS6SEFmKRkjR7QloZppDHHCXX+
OQ3vez5z33JE4s918d+HtGy0IFfiz/VoMLSpWu2A8i/U/dKnYZXquKbfJXW+
OQ29yIWxVBkLPGqEOv+chtduB4s2PJT48y44X7YmXUqqJP68G/69+SeDza8k
/rwHLfLn3yX+vCcNCf8p5yY/kXH9BcZP96nEn/emITeFT+tcJvHnfWh49Gl/
cH2dxJf3peH2uA5rSjCe/tM6bWFtP1rsw1cm47HXF4ZaYXwg5p/T4vneLYkv
H0iLeQSon5ff7RvScjANb3KvGM3H+Vz/rFmVlREt8k/XJP7cmBbPozIk/nwI
DbcOqf6u85f4cxMamJ4nrrTF94/PrbroPAzn45BhC98MiS8fTsOk+rg59sck
vnwkDUN792uXWShj7YMHFndMlvjzUTQc2V8y8PAPBfwXevXg/tE0HOuCkbaa
Tx9Dw+7Fl9MulUt8+XgaLreYk7AO4+nraxNc00xpIG0kqs+r889xPX/5RQ9N
V+eb0+K97ePqfHMa2G9530v3S3z5ZBqiO15utj5SxjHtkx9p71HA5Cl/NfWm
0qCzqPhJx73q/HNa3OehP1jUz87w/QwatsX3WTgd5a95t8onI8xo8XwmUp1/
jvPd/qWdQaY6/5yG7W7Zuz7ESfy5OQ0DLJc49MT5Kvl2PsvaggZ735DbpN6C
mG9Ow4STFiEfKiS+fB4Nd9sOxCmTMTkeGnRO4s8taVD4zb//wF3iz61osb4p
rq+Yf07Dha1clkuMxJ8vQvkMclg35qjEny+m4V6gv/MQnF/F0a+9HihpODWz
3YdGThJ/TtPi/Rc/iS9naID40ysd9kl8OUvDxhMdO75EeSndUvbrG4fzo//m
gV6ajJ1sfYtN/CT+XEXDqw9P5i/Ll/jzJfi+7T2a9UH9FvjzpTS4kgIrNyT+
3JaGPpOyGmudlvjz5TRYGmrz/A11/jnK7+oFbSuqJP58Ja730ZxqB/z+doNa
2W22p8V6zIkSX76KFuuJ3ZHxqJHjLD2vSvz5avrf/lrgzx1Rv7amBw9KQP1o
+h4OOeF8eg9fdjtYnX9OQ9OsHvSBVIk/d6GhZhVr74P7pehnNzvlutIQaXHq
3qsMdb45DbXLp0/s5K/ON0d9Wn7oo+d+iS/fQIPRK4+TDbHoH3KT6x9sRPkg
DXziZCzst7wl/tydhkaLu465E47+ILqD/ilPGn4uznOackLGJP3KLUQh3nvd
SsPhW9VznwdJ/LkXDf6ppum9oyX+3Bv1l+naaC3Kr8Cf+9Difhrl9eiKV5xq
Ow1tz+1Zmr1d4st3oL8gBRVSJb58J9pHH89xvsdkLNyb9Zf4c1/6Xz6eA2lk
uJv+x4cK/LkfDQbbT9V9wfEK/Lk/2u9DWV1S0X4K/Pk+GlaO+hHW+prEnwfg
+u/8wZaflfjzQBrmWY88kXhC4suDaFhibdkveqXElwfTsGaT3oere2VMrs1a
4PwnffgVq3mAFu83R0j8eSgNW55Yx+VnSfx5GA2knU1+gMSfh9NA2hD+QPle
Sxo1RuD8fki4Mhv3a7nr/tSeOkSLfQzzJf78MC3mi+D8Cnlt0TR4ZfzVKCuU
+PMY9H/zfKv11Xx5LA2/fjU8PX1DxpX5Zz+S+xMCfx6H9mslGhCc7z9bIocs
OUrDHP9xR7eFSHx6PA0/Mm9sfuwr8ecJtBj/H5D48yTUvy8tn4WhPRDS5I7j
35cc7L4lUeLPk2kx/2+7xJen0GJ/0yiJL0+lgbTrOeuK+5tBpQdfp9FiPepY
GfdPDbnFnpL481M0TBYu+kt8eYb0vAsyvnsk8XARPv9QDmtsnknDu5LNcbsc
JP48C/3T1k3D7M9L/Hk2zh/Vslu8p8Sf5+B8zB5dr4vy6F6u3cQhlxb3w0ES
X36OFuchXMakvUmzYIk/P0/Dyd82e1q7SPz5RdRv0lhoG+pHevWT3Xk06Id1
2O0aJfHn+egfKpJtTTwk/ryAFvOe8H3N/W9kJV6hoUfpNC3bGIk/v0qL/RJi
JP78Oi3WS9su8eWFKL/Xih+Woz8qWXE88NoNHN+9JrlFATIW4oZtEn9+E+MF
0+pOg1GfOpEExWKU76kNJ1YFS3x6CQ1ZLkvi9FAeZoz9z8D4Dg0dEoecaeMj
8ed3abFPyDKJPy+lwcqgftiXgxJ/XibFG0tR/ju8+GV+nxbrOflLfHk52ucN
Uzp1CJP48gqMV2YRBk3GZ6OsAqKSJf78IcZLY1/8fI7yINQVeUSLfdHOSXz6
Y1q8P7ZF4s+f0mK+cqjEnz9D/9xtdZeTGN8J/PlztOdPVU5Lj0n8+UsaHlx/
arjxtMSXv8J4i7nstvSAxJe/pmEwIVLDZSzkpeN6tov8AZ+qcL0UCUU3QyX+
/C0NWudX/qhB+7je912y1zsaSHvUZfsl/rwa/WefF/rX0d6TdtA6tbR4vuYh
8ecfaDj9e+BA890Sf15HA7lOrMD5FXiwT7S4f/eR+PLP6H8InXNY4svraSja
NDS43WoZJ27L7TYnSeLPv9IwjBDx+yT+/BsN1q/cp/cKlvjz77SY/5st8ec/
0Z/lLrgfs0niz3/RQG6z/EB9r/z9kTv9m4aZz1+9ZdZK/PkfHP+Pd0mQLPHl
jRjQ/aHq2PmsxJdrMJCzOc+xHOdX2OY3ZmCasOAyvmO5cVx+osSfazIwuM8N
M0PUV+HeWhMGvunjjhznwyH9ZNvPzRhoNSts5c9QiS9vwcAi+uSFGtT3TO7u
Nm8tBrqTAz4/iT/XZuBSZppjboTEnysYaFRwLXAMxqvkmpayFQNtmpEO1hJf
3poBLftvumWrZRzSetK9NyESf96GEeP/CIk/b8vArnZhFtXrJb68PSP28cHn
fdXSft9MF59HCl1g/Cnw53oMTAlUnruEz19LFEefEeud7lSI/HlHBjqtTMzt
6iXx550ZMX8A10vgy7vg+2yunfyC+j+aKGpXBpr38hv+MUXGJ58c6xCP6y3w
590YsW5MvMSf92DEfK0dCjD/3sZ6b09GzN9E/5X2ulFel964HkkHXIO3Sfx5
HwYMSWMoD4k/78uI/Fq0xJ/3Y8S8NHw/Keswrj8Drd1jttZelPjyAYzYRwXt
t8CXD2TgaqRdzewzMhb6W+P+T+DPBzPQuP7nn5u4fqaRF10pIwYmfSqOaXla
4s+NGaixO9n+eqbEn5swYt9jlD+BPx/GwLO7kbnX4iT+fDgDPls9WnTA/bbA
n49kgCYND3IlvnwUA8ffboqtzpf48tEMkHLd/D4Zb3SzOTESx+9BaOYxuL5H
zfq/OSPx5+MYeHu6YrFvhcSfj2cg4vna+YNJvv8gVeNMUwaSL91ecDZH4s+B
EfNpAyT+fBIj1oMOlfjzyQxE7/m45Cs57yLnpFMZMd8oSeLLpzFSv2WJL5/O
wM6ERYUml2Wc2btZjf0diT+fwcCg7N0FToUSf27GAEkrvEDOg0taG/jMYsT+
heESnz6bgd87fJv2D5P4dHMGNq1xK3PE8ZMyrLFzmX/+W+DP5zHwwu/rhp7n
JL7ckoEs16KNVw5LfLkVrk/mW/TQ6B+2l5TlWTNA6Me1MTI+vMR+dlf8XeDP
FzIwzLrA+gfGIwJ/vgjl83137dv494RWeqpkRL+dIPHnNCPebyHnXYQ/Zxh4
E40O/ozEn7MMJH67YDAgQ+LPOUbst4TraT602aQZKgZmHKfuzFfz5UsYsPSs
0utzTca540wWRlyQ+POljMiXPpD4cxu0N+QCD8ZH7VpWdVpuy4h5TAkSf76c
EftJJ0h8+UoGbnw5E651UgEPXl+p97FHexYz62a3axJ/voqBlqQRZLbEn69m
QPPKj6Ykf1fgyx0Z+PN5uCoAvyc6L774iBMDTiRBLVPGavsv8OdrGBh3qfTA
2GMSf+7CgKmh4bSBmRJf7sr844P1g/5wWutxfacp4pdkSfy5GyPWjSqV+PMN
DBx5Ba1PJ0v8+UYGikp7b5iC9plc6+nvzoj3vk9IfLkHA/cf/LTucFDiyz0Z
GNHcJSc0R8b67JMuKacl/nwLA3ljDGa5X1KIdfO2MrDi3Tq/i1kSX+7NwDuD
up1RuB5nB/Ud2d2HgS6k8VeajHEXOjw7S+LPdzBinaerEn++kwETkiiRJvHl
vgz4OVT9TDwp8eW7GbBq2mrF20IZZ+EukMPxkXIdN/0YsCAX5G9K/PlelL8T
JlYUjmdItN57xp8R82FwvY+X3FtYE8CI/aCvSvx5ICPuz2Il/jyIgY6vwkMv
FUv8eTADFGn8iu8XzvkOMLCcFPArlPjyUFzPvRnWT4olvjyMga99Orc+kyXj
Z71vdr97VuLPwxmx3+R1iT+PkOxxlMSXH8LvXZwYHYvyYk4I0yhGzNfJlfjz
aAbijg1rCMD5SltYezAghgGPzfo9xx+U+PNYBgzOt0vniiS+PI6Bc7+zV1zL
kvjyo2j/zp8dMO+4AtyG3nRNjWfEfp4ZMhb8o4vEnycw0NDNaMx7/H1PhxFh
O5LQnr46dXsMjteUFNQ6zoh9SqIk/jyZgTOxN9c6Bkn8eQoD9Y6DDFvulvjz
VEasU3BA4s/TGLEfeiTqw2PNyuGn0P8G3N9mtlbiy9MZwF3GqluhMq5Z0eWd
W4zEn2eg/x473udjusSfn8H1H/fwyKhIiS/PQvt0fnm2A46flN17kc1AodXC
u18uS/x5DsrbPIcm5jgfk4MuBzrnMnA5rL7BMkviz8+h/LTjaw0xfhb48wsM
kLTs/7ZK/PlFtD+H35ytOyLx5XkMtDV6qfPomIyP3+ivMRTjKYE/z2fE+904
PoE/v4zf82T3ZU2UZ+HctoCB2xtQUdMk/vwKzuf2qqNL8fkCX34d7SFpGIjx
jtAnpBD1G9XbwUHiz29gvEfSaXB+Z3Z6VKZ7k4GACmW9xVGJLy9mgJgJ5ojE
l5cwYn72WhmXrKppey9H4s9vMeL9u2sSX36XgVdLYsqGl8h4FjmIvSjx52Wo
HyShqELiz+8zIq+3VeLPyxkYKxAKEn9ewUBZV7/Vliclvvwhxiu1y5pcuCnx
5Y8YmEsaLSbL2OVTr3Z1uL8W7jE/Rnt+fAwMSZD480rmX70lgT9/hvLhcmg6
9U7GGqTdXYjEn79kYGF/07uzi2SMXm3zxSMSf/6agdWjByl+4fcLvGYVI9aN
9JX48rfoL5u52dWekfjydwxcf7O1d427jK0dYw+8PiPx59Uon0XKKOciiT+v
ZcD1gNJnKcpfzaOMjgkfGHg/GQd8Vsb+19z6r0uU+PNPjHgOgvPTkTQG/8zA
HBLAHZf483q0v3DhQ2WkxJd/RXt7KFw1OlTiyxswnistPXUa4/PKx4VtD31D
e45h+4scGZPtouMHiT//Ltn3SgUM9K3ZNugnA7+uJZtlojzFZyXV5PxG+T+7
7KR5koyFfjdxEn/eiAVCo747IPHnGiw4Ga/cU7Zf4s8bsyCEMyjv3UjjcU0W
FlS4TavjJb68CQuk/F9ckoz3ORJBkvjzpqxYn9hX4s+bsdB3jGpREMrDK5vn
Cye1YEX/jfHUkDaa125ps//8q8CfK1iY/TacW4r+8fjE/CGqViy4kAbZuRJ/
3pqFB53RoZ2W+PM2LEyLsX088YDEl7dlwXrNhklTd0t8eTsWNpOC4yEy3jt1
hWbnTIk/b89C9MVx3+uzJP5cl4U7I/9MtUV5E+6p6LFgZ/h+QxDa03fV3w++
6siK+ST4Pp/oIwsGd2ZhcrDxip55En/ehRXr1edL/HlXFm7xb3SOoH9Lu1Lh
qtmdhVEOdHDFVokv74Hz15FMgMSX92SB2tawIHuNjIV+zxsk/rwXC5W4ffkQ
IvHlfVj4vXzp2Ta4H8if8/DCqb4sXDozLVxxSuLP+7HQkTTUdZT48/4szG12
6jCF8SjZTvkOYKF5sHl2fo7Enw9kQY8cmOyR+PLBLJyw3BQfGibx5UYsdNs7
5bfRCRkL/Y7Qnp8x/5h1zJiFQTrH/kyKk/jzISy0fTSzotd1iT83YcU6KCjv
Hoa3A68OZ+HNjviaepxv3cebzFuPZMU6T6cl/nwUK56rhkr8+WgW+Mzme76g
/Zny30mH12NY6JVUZ7chXeLLx7Ew9Udt9cUKiS8fz8I5J4/a8AIZVz3TjL/7
QOLPTVmomNQnZVmuxJ9PZMGh1zC9rFyJL5+E8jAiyOlMhYxdfFq+rDgq8edT
WZjRaJSfHto/r9Q3ZaumsWD4ed95s3SJP5/OwvdYU25mlcSXz2CBlH1b+Vni
y81Y2E0dpHvWoH/YfS1t9ywW/tP6Uq/zTcZCfasnEn8+m4VPU9vgJ7QS+XIL
XM91126ueYH7BdtjuxPnonzXno5ueC3x5/NYKMXtnuYjiT+3ZKEH60D1vyzx
51YsDDvSXZGwR+LPrXH+hrQy6orxws6RjTq3WciCUmigK/Hli1i4vHG019tg
GU8q779Q8Vwh2qXFLDQZQTouKyCSXPNQsmIdOtzvVBX4pq5nWKiddWPmuasy
/mjWr+0clOelX2boN+VZ0CSFFXB92tdcKDZXseK+FeUrJXqlb8gSFsL0SaCh
AD702cTHS1lwM264Pv+pAvrf6veptw0LnWecKEhA//fgStQxB1sWSPkun3QZ
N542aGk56quru9myjOUs+C7ZOfQt2te+znkdf9mxMIsk8HxFfxCzxdvPngX9
kuiYLfky/hQCs2pwfDVz0OGtZoGE34vRvx2e0jFpqSMr9hHHv7fz4JkkJ9TP
8t4Tn6O9Efr+rUF997PXmY/6k97P6+YYZ1bsN4rxq02379u8XNh/8aIaq/PD
jRZNHHndFeXZ2qGoGv0fal/CYjcW/OLTg/JOyvg9u+082d8NJBdUN7BinhXZ
L5A8YHccT95Flw/4/Yu7t/Z080D9Cl3zZjCuz6e7WaMueLJwcMK4p2dx/Dkt
/75tuoX9V79cyPvfyv47f1djpqrS6CeJl368X3jAC+3dp/FZ46rRP6SE6Tzx
ZuHvKfdPabcUYH+0zbU+Piy4kgt6qP+vSouHnN7Bgk13G+UQHL/QR2Mn2p/I
vEpjlN8hW+tipvri/GibLq1HffyRNdJ6z24W1o/YWGiP/vh4aopWqR/KGyFW
yP0qm8UFnffi/JVn/WHRnjZQt9yX+aN+9YpztLsgY7KNpHG8F4N0jY7vY4GU
P3XD8Tnv9n/5KQDtZ/aOjp1wv9zbq2nE2EBW7KeI83luRNoC7yD0h6RhCdqr
0baO53UO4HykcNOmJ8h4sX+A13i0pz5tAoxjwtC+Fk2J98D4U7iHE47P81Ua
77iD/mEi7pQiWOg3a3Kv1fi8kyOvWGyIZMXznRsyVurO+TUf9W1WtVOLi4fQ
H+B/JqI9+/Ws6kKzKBZsKzvk/cXxuengCsew0JUUhEOsc2XuiyexLES2f21a
XCpjtf/c80Uxx/EoCx2u6Hp3wd8n1GxvfCaeBRL2Nsbnf3j+O+t3AgvHhi9d
HoXf5xua4DItkYWAbx1WZe2Scc/18bc2oj22ulXbZ28SC1dnFaUHkv3EVdtH
pcdR/0prvBaivztz7nFgl2TUN1zmh/j8ec47zW1SWCjSmnY2CvXzRsy0M5/T
WHGfg/GDR9g5h3GnUP7e2KGKoX8wt+u3LZ39d552bQpGSBkseDKdB1xB+7zf
o09A2zOoX/GbTP6ifghxZiYLqwRHL+PpEztZhOP6PO43QyM2C+c7S5m7GP2/
0DYiG/27Y+44E5w/Ia8whwWr4Nkv9ND+trDw7LExlwWdzoMi47LRH3w/vL/5
BRYsItZ2ikX9bVanO3PeRVasj4Xze8uQ/RGah98XQRpxKsC7+720ynwWhI3t
Q/QPpZtX9buM8YcJbqTJfSqS11SA6/vnZJuu+TIuebBa7yDqU+h/pqVnrrBQ
ptHG7Qu+j1yv+nMV/RFpEPxKAcFHy37uLWRh5e5GCW4nZTyppWutNs5Ha3IR
6CYr5m9g/HXxRsvOtsXor+8a6zg9Rv+w9cy9EyUsRAUcyjyJ39ebFIi7hf56
LWnsjv4h1XXC+Dtoj2bGhs6vkXG+75v7Zbj/2IlufNtdjB/fp3ZrwHi4J30g
9UYpC0I7h5at4M78VsvblbFi3Vccr7lXUXFsOQvkOtX0N+gPRqz3fVfBwkLt
mqH7UT/CB72faPKQBQUpDI3rs5QUnHzE/uOn2zMnjuU9Rnl+3inqOtoT4V5O
JcYHmxOu77mP/oE0cn3Kgglp7HhTxjOEwgzoL6B9UdgzjI9SWm3Nwnj94cg9
3k+fo7zaNDr2HOWl7/Pkz06vWAhuVzsgLlfGQr85/F4hj6RKip9w/2fV/GXb
GW9ZuKb9tq5NvAJqc/fe9H+H+tA6ZHoR2vvD6U18yqpZOFC8064FxmdC3dBa
FmjWosUujI86vrhUY/ueFetanpNx9K/H4+yJvwhdnZD8gYUlJIDE9bH1f8V+
qWNhNXHo+O+FupKfWGjQmLn6OfrHTc44w/UsjO19ep7Jd/QHKwtGtf/KwsQu
vad+R/n6EqP9jm5gIUHzcm8G55+UeTnyjRXvj+P7Fu/7ubD6O+r/8XG6D/F5
n6Yc1Rn2kwVS9tMqVcb33AckmGI8lONRfWnTL1bsd472YLXLsk35v1mxjwPa
46xu26vnN+JgCLmAclzGCwccO/YD9WWYxRTrZ405mF4y2LUPju/V1Byt/poc
kGXyxt+3fLcpWNOEg21Hz24NRX0X+sA05WB2ckPn2nL0D4YGRo2ac0Cu1w7B
9T3RPeLljBb4e8rSjxH5Mhb6u+B8TSudGrVPi4P7Jh39q9D+NBTmLrivzQEp
L7QYv9/5x6bzy1txcCrS545evowFHhL93/mjkcZf23DwsX6Wcge+34kY2rYc
PAnsknYcnz/mHhW2vR0HW3YpdC1wvd/duGNxsz0HFzbj/0D7JZy763Ji/wyU
n5Fu9RcYPU7MXwyR8fMmOokrG9BfpI51jtPnoKfptFY6+P6T8acMazpyYv9F
nN/ZNPNiWGcOSlbqrnBDfyP0Je6C39906wBHD/QPXoGNtbtz4v1YjM/7kwYS
PTgwJRcC0Z9eGpThcrAnBz815+0ZhPK1x/ZHn+e9OLFuPq73BMb5Uf/enFg3
+JKMFzFdQiLIfQXLd4Fr+3BQOuDHlGH4977NUDH6crBpgd1p4u/H/dHW1DDk
gISbRSgfZwYXOgQM4MT7rDvRHzx36Vc+kINP768tXo3xSOOK6sfdB3NiHgv6
jxs6JgF2RhysEAo+KsCzedL0VGMOSHlR31j0D+esNBqGcEDSG1X476+l38ic
YMKJ+bK+Mo7tZ2s5Bec7sEbHfscwDnzZhw8H4+9TXvj2KB6O37fgyKL/0N8K
fcJHcrDBw/1+NH7PPv/j+9lRHFBnvVdfxvh48dWPU46O5sDa2aIm5hDKf8az
tOHjOAh6mX2+NfrLBaSR63hOrKuP+7dmqv96XTblgJQJN8H98q0ws1Ltidy/
+lre+/J2WwEH3/ammqb7yDh+mmfgOJTHLlNXTYuYxMHpp9P4SQcVIg88Gef3
RdyQD7h/n0kaaU/j4EvrXh2d8e+fd5vd/ex0Dpqv2z9Zifu34A6X7mnM5EQ/
iPt3YnbMzDggbR8vxKB/mOY1Yf8sDtoHx4aQ+vZ5uC0un43y4ZVmdQLjXaou
NrWHOSf2W30s48JVfVxD0T707v92yQoL1IdPrimG6M/Kui/RT5vLwToN42Hk
vG+nbkVxwzwcX5bTaQu0p3fzfkzcaYXrKSSs4X7hB3wqtubEfrwYP1jgdlJ3
IQcXTUuiRuJ43xxduoxbxAEG8/QNlN/wyAcd4xdz/+pRCXk+Sg6+7xxsehD9
IzEbI2hOPJ98JuOfTfuO2o37nSv5bcZ4Mvj9/3XTB9RfFSlAzHLw3mPiCA71
gZT1aMlzYDRK/10ayhdpnxa5hAP7dv0axuH39LU8ePPFUk6s6xgt47fvx3b+
hPIS47V4pIstB7d7n4x7hPbcasOtmrPLObGODNqH2kGbEhqv4KBdptbSaIz3
Dht8Ymet5CCtsUfmxiMyth3T4qgxfu8KZnSbQHsOotesXxWO69vJKu1KxSoO
dAjBQfxDM8qr52pOzPNIVIjjduLE/rQpMh5DCCj0T4G9my8CZw5uTVndeTrO
z8CKkzq7XDjYV/mw3g7tyRedb5dKXDmIGGWh9Rn1N6H5mk166zn4C9mrKy/J
mJRL2pCG+vC3agjvhu+PO9KlCJ8v1OHZgOu3fsjSKJyfuKQWse83cuCp+afu
8xYFdCeN3T04kdc8JuOMrlZutrjftyeNdreg/jp/WRaE8jGcNOrayon5Fmgv
XmUkvIz04uBBt3PPJqB9Ffpqe+P45w2L2432eqjq+oJBPpxo5wNlPEooXIj+
Iqx1c9ftKA9unq9P7FOIdcR3cGI+Nf7eMDbReLYvB5Nwt/ckRcZCnwlcX2d7
u7AHfpx4ProX5X9JpUWvvZzI+9qjf+jg28Len4PPzuWeVwPQP7TUuHhyHwdj
DWa5byP1I6fNcP4ewIl2GJ9XPe6C4aRAHG/28M3PQmTskNHlTQzGoz51K17s
CsLx1H37moL6OrLqafitYA5a5HeYdwztzd/u/eboH+CAXGfriPo+G7fZCWEc
eB1IUXVG+yDs+8Jx/dioMdVovwhtNiqCg8F9R3a/v1wBG0ih9Ui0P13IDgbl
/83XwCuHOBjQZdKAAn/0D5HR5q2iOMicFq4wSZSxUG8c7fO6IH3NhdEc9PUf
30Zpg/6hiDtzKAb1veziwhbr0T/klzm8iuXgxPO9RQYoX6QMoutRDmwWUdPf
HZIxScfSwOefOXRmuuYxDvbYkBVF/0AOpBI5OH9hkvsX/J7GZuWZQUkcuPsc
7LnAFf2DVzf7h8dR30pKq3Vxfjw3HOhhkMxBzpZBU3dGy1h9P8HYqdV9+xQO
fmTH9B+H779mkLX/VCrO94QURQfUvylW639MOsVBo3GjVl/xlTFJr3ZAeyD0
mU3nIGkJuaGugEnE8J5Be1Y1XDsDn69ltLBUlYnrTRoYoL3J7V28+1gWB6/e
u3hkoD8QzlWzORjX9dome1zvZrc+/ByVw0HxqFj3sv/HiRiQ4vtuNx+ZsiUX
35f9SHUMx+f9N9nm6jkOhmrXRi7H7+2Ssah76wuceD6E8yX0LcrjgBzjzkX9
MCNpxPnof0k5rlAZlyUfDnqC8UTw9tTUdQXon2rQMD1XAHf+y5JzVzix3zvG
30Id5WucWOcmRsbFl1rMScDx5h1/VTznOgedjR/3boq/0+RaRiHa/6KNV86j
PLQkBP4NDiwPbxxTg/55546CY6uKORjp/Dj4E9rbnuOclqWXcDAjyG9oGsrb
3aFVHX/eQvu4dcusENxvRtoPLpp8h4M1N7v+NnZD/0AuIN3lIGTq10kHtqN/
6DDX9E4pB0WTbt1OQn0hZWE7lnFiH45YGVu/bLPWBfVT4HHvc3C90HjbUPy9
w/jtTGI5B21JAET8g8nvth8r8HeNnIPjMb5VVcXfHP2Qg650SRt/3D8JdQQe
ceDsYDpl9A4F7FU8rmldyYn9YHE+hHsJT1E/yIEG2hfhWOIZ+lfTuqGLUX5j
P+JCPefE+se70T+Qi+YvUZ69L69viJZxVq+hkxRoL3GVvda/4iDmS51tLNrL
qKAno86/5qAJufC9Df0BUci3GN+l9whuwP1fhtt0OuQdxm+DPlXvRHtAjice
V2P8Pfhd0CPUb2MS+NdyUBHqML4c7SVpF+PwHv2dxrcEa5TnwOD6IRkfODH/
HedzkNnh6p91nNh/KkrGMXbp71wwHns8UTd2yicODmp9nJmL8U3CBsba77Nk
T1G+hDJi9RyYPxqwywvX95PB5oJOXznxnhHOZ1ynr+5LGziYuPjKDkf0/0Lf
vm8cBM+xqG2J9kqo2/0T7R9JAED9ImXgvH5xoDWwg7U1+lchj+Y3J+ZzY7z7
unfw+TZ/Md72ur631yoZ3+718PtmnO/Qzi3XLW7Ew1pyIQ31iZRRi9bgIfj7
jMo4ct/5r0uYsSYP8/OeNdFB/ee+Vlu4NeFhUfPjJ33we78lhbS40JQH037n
nDzQ/gt1KJrzYv1xZwW4PLBytmjBw0ZlO20PW/QPt28YHtDioVX9vIc71qJ/
2L7uxWNtHlpev345GeVvjUdteB8FDw939csJXyvjD8eG9nyN/ou0iVzdihfj
J5zfalJmtTUPpE1E3kaF2Ie8DQ/7s67e2emI/mHRTZepbXnoTAo44fyd3OH3
6G57HqpeTuv7FPVnmed/QZ11eTC5+illE8rb76HJ5sv0eLFOMsrzFfvPf5P0
eQjY/qbNaPyeDUtWnfnUkYfwGX9UT8Nl3PfSR4+maH8HLH7hMLYzfu/4wRPX
rEP/0HJvP+8uPIwb2fjj2c0K8R5XVx42j+02bB6Ot87k0nRlDx4sSYGgVTJ+
tuTBqAYc3/gnLzPf9OKh3MtlejD6jyakwURvHuaRRCEnBWQqjvTY0IcXzz1R
3+YRAqQvD5cznN6n4vsaZ1/e38yQhxmuJWen+8lYa8igLedxvYo+ak2d258H
QlffRXvs+cb7x4EB+Hzh4jzqR+WPtCcDeTjx+1DtbXeF2AfKCMd3ix6fi/HH
1EtLS08b8+BAwt9wGQv5kvh8gRcz4cHHx5C/5Y3+wfbXzz3D+H/5p1qHJ6eU
DuchMTr23SK0f7nBZ226jOTF/qAHZWyn3Tx5J8YHg1MZp4jRPETrK02uBkr8
+RhevIe+T51/zos82kGJPx/PQ/zmJ9ZxKF/1vuPNzpriv48/kPzlqMSfT+Sh
yfwGjZnJ6vxzHs4a250ZmKHON+dhybz42y/JeTApqzKZhz2xzSY09ZOxkLdx
WOLPp/LwtAIDssPqfHNevG+F4/Wa+OtXwwweAjeRBme43x/pmj7RjAcjUnA2
UuLPZ/FwvoJc/FHnn+N8TyXEn8Sfm/NA0lWC0B+Q63mcBQ9rtA+8a3xYnW/O
w9A7fg9+J6nzzXko2FP3tUecjJ/Vee8qRXm9WD3MztMK9b/nvqfT8e+p6Mc9
C6x5qD/yLDg7XJ1/zoPBtkfTwrzV+ec8XLJJUlnj9+y40m5S5GJcn6krneps
1fnnPMDP/b1M9qjzzXnw8FLGzHRT55vz8NvM472mu8SXs7yYd4HxspB3xvPw
KMpvx56dMv7ZK2ZwFb4vbE6HPbNUPNiS46m96nx0Hl4Xrd8+Ae17gfPs4z1t
eFilM3/Ok63q/HN8f+vQLm726vxzlP+o5G3bDkn8uR0PIVtQslC+9pgP3A4r
eWCteqSnX1Pnm6P9mI4R5wF1vjkPJA0tLV7GHTUXthocqM4/58X6BmhPhDwT
R168H7RO4s+deJjWznCpzjZ1/jn/j78T+HMXHlxJQUOUr8LvSz8UuPLiubCn
Ot+ch+GRJqMqd6nzzdFeD8VI84DEl2/g4TC6sRsq1IfSyddfbuTFejfeMr5y
bFWt526JP3fn4ZrW5s5LIyW+3JOHLuTAczXqQ2qvI/9t4cEcp/2djTr/nIe7
uve/zVHz5148eJ9IWMiz6vxzHJ95+WaTHRJ/7oP6iduLuShPwr377TyEFj7U
sfBT55vz0ObG8lZme9X55jw03Px978VmGR9X2nnwHhJ/7sv/yxc6QFMK3934
PSMTV5w4pM4/50F/0rK+81Ml/twf9ftXJzNv3H+wI8dWJezj4dS2WczVMHX+
OQ9pixavmbhVnW/Ow9tWS+20PNX55jyM7Jk89A3qj4FOp7wrwTy4VLyJjPKW
8camit/tPNT55zyU3l474pSfxJ+H8tCIECTx6vxznD/zpW0W43wI90AjeLFv
S6Q6/5yHPgxG4mvV+ec85LS6F2xzSOLPo3i4uqLrAlL/Yem5+QPnRPMQl3i4
aOJBdb45D5M+7O3ZKEydb85DarDtrmWHZDybHEjgftktJtvCII4X+0fjvxfy
0I6ifQiznds4Qp1/jjj0x0ar/er8c5TPW326bFol8edJPPQXAmd1/jnac3vv
Yz+3qvPN0X8dej/+o4c635yHxSmZN613SXx5Kg8jlt12XY/6I9iRNB6WX3jv
WpUoY7uDab9t9qjzz1Fe3e8V+vDq/HMebBpv3tsb422j7mZmrc/wIj8Xqs4/
58W6riHq/HNe5LG2S/x5Ng9tcZu/BeWl/ruhgVEOD3ple91mxKvzzXnoZv18
7JUQdb45yrdXL92hDjImbeCVker8c/z9QVLvU+ifc0qb/55zEdeXHPR7q/PP
ebiVrvySfVCdf86DNWl4ECDx5wU8dCKFOHD+h8Wr9qZfwfVdTRoTq/PNebG+
wF51vjl+7/4NG8eGSnx5IcZHsy/TVRgv/9gKdndu8LBTb2ocyW9R4xlkoxih
zj/nwWJ6yJJHeyX+vIT/t/+4SPeY9PEWzl/zEVOSdqnzzzEe7GD1tp+HOv+c
F/3wFnX+Oc6vlUbD+CiJPy9D+5OKCoa/jx684fai+zwEXUEB3ivx5eU4H6Qc
mrXEl1fwEPGnZsbuXTJGb/EzFeO3v80WH1//COPNAX8+7NotY8PSuzOeOkn8
eSUP6y+uK9izRuLPn/JiPwSc/4Lno7aHPOPF/kmBEn/+nBfvJzESf/6SF/uB
Okt8+Ssetm49bX8f/bFQJ+w1L/alWSfjMsecW8xOiT+vQn/y8cMwI0biy9/x
MCQ38GU2h/oQ1jD6bjUPg4TCH6gP+5w+dKpFe7TcJiBnhcSfv+dFfslB4s8/
4Pfe6zmK5AMI/Hkd2ve6tpE/0L7fWDn3+phPvFgPhZL48s+82L/BT+LL63mx
v6KbjLVIwhKO96l5Zk2brzxs6rr2WtNAiS//xoPyaP0cY9R3oe7+dx40xxgu
iU+W+POfPGxzNF6554zEn/+S3yfw57/R3t+qOZsZK/Hnf3mxHi3qL7nm2q+R
CiDm8ITGqL/4rwfeQFyT37o4AeP1FRvSmzppqCBYL3wrf0TGZra7xzRHfTlt
2fxl28YqsY8Rzl8np4HnziBWn+/csD3i8uc/lZinjN+nTypVaqrEumG4fyE8
6fQmKrAxaJNajfpStmhRk3eI/XxJwzqcH6ugp3ubqsR6o2h/3Ae/OTe0mQrC
5uEGCJ//1Ew79B5iNZ+txhg9Fer6iudZG5uroNrx8LsAjG8qO5UPyGuhghHc
WbOWS2Xs0LfSwWUZyje68ebaKhhJLlyT/gSDXc6eQCz0KQzG/X3/1JB5LVUw
mzQURnsV8Z+mSz1io+Qdl03Xi+ddYQocv572lJf496Sv5PhWKnilTc28iPpz
Ujeq8VPEQlzjL2N1PtSfus+V21qrYMd167xjKN+5pGxmGxVE+Ddy1MV4uj0K
qJOOSszPK1XAkicv5rRrqwIqynmObqh4fpaJWMgjwPd1/zpZg26nglkl9W2X
hYvnaX8QC3URcL8jiEV7lVhfPkw8X5veQQXHW8S+/w/tn/cLE8d3iEn7cQuV
jG93P7jRGeX/4RNHM39dnP+rg9zb4n6F2FkTPZXYPwj/XsiDRPwmh1bGBonn
b107qsR+Mvg7SRfPQ+z22XrnI5THlzEfHG07qQClQa9muUKoy9qiswpINqAL
yidxj8mIG/0+v+Uzrh+hm+d1UUEHVKdFNjJer2fYPw393QxycIx40tnyDEuc
jxO4PQ3rqhLvBaO9bZIwIWB8N5XYFzBcPN/z6a4S+8MelrG20PgR5T/Y6PeN
HipxX4bzl7fPvtyppwpMrrE+/dH+dfKLT2/XSwWrleeNLqF9tbP9GZCJWLjX
vUk8D6QNVGL+9z4Zlzn1jddGee7tSU37i1jI8/ITzweP9FbB+Ty9vlYob4WW
1b+n91FB48z3rxNRP3FXf8q/rwpW9HLYsAnj/ae2O/aa9EP5nPispswS92fw
0L4McVXHn4F77XC/yPyZsslQBfN+6bvcx9+rF43t3q2/Ssxb8BPPE/MQryYN
wdFekjxn2wEq8f6FrYwn9Iqf2hbjy7eGzdJbDFTBeNLQnujHtAF7khEL/h3t
Mal7/GWQCprOeVr2GJ83R7ehe/hgFXyztnCfheM/adLp+3gjlMfa9MI5vuL5
5FPE93epujA4X8v6B6b6GKvEvAOMv9L+q9pjOEQFSWZ1O4bjfLfvobW8CPFM
csHKTsbzFsR4LUZ9XI0bhTVDUR4nvy6Mxud1b3u+IdNEBYvCzt9vg+u5QfHj
Dj1MJfan3yyeZ/5F3PtMTrM3iPtrOvseGa6CJn6Xwvlk8XxzxgiVuG9E+Sqp
aDy5GnGiyZ6cSfj9w7/26bxvpAqum7KPT6I+7f245KvJKBW87LDrcDDar1c1
h26XIVbvN9Q4an/zvSq0P8K5x2j83hPW8+YvEM9Lu41B/SUFyTDeqCNp9ohD
+pFMLYw3Mp531hqngi2rf9dH4Xz/uNXkSzJiJy/Ngn04X6TN8PzxKrFPLM73
iauex78gftL9w4KBLij/l7J3hJuq4M/97JXDHMXzVdMJOD7SyAz995nsoabP
EKvoib/tVsuYbD80rcXz1u0TVaC7nW1vivZiRVriZ0NQwd+mtfeu4vcJfU4R
O9nxGwNwPl1i2e3tJ6N/sXA7vAHfR+4dZyEe6Pho6WbE+hvemzJT0N5v5Q3M
8HmewTp6jaaivbOYeMwP31e2z/zTEcTk+uZKtHfG6ChmTFNBhmuTh7vsZCyc
o6N+edg+SapGLJwHnEd/4GnKD5uh+ncercYTCeGD/rba5XQH95lo3wI+Gobg
+0eThihmKvj5pjSkxFk8781H7D1yjMedlegfbFcmLJ+lEuu37xfPf7Vmq8Rz
FdSniHE/+BTEE4SASyHk9VvOUQFJX/cNkHGPJfppL3E/vNhK2f4r4hV9kr/t
wPiIlI0IN8fxkbJgqB9/DN8VmVqoxPu8aP9ywcxr+1wV2K/4L01jrXhe3H+e
SuzHgPZwie6DMTcRrwzwTgiYLZ4fr52vEuMG1EfS5729pQo+LDzwZpAV6kP/
ddezEOfU3D/0Hn8nPCFjpQKSzgDrZNx1rOmHKzi+bn+beDeyVoEvf3KHH/69
d+f+dBxiIT8L13N42xidmgXo365O78EtQn9Q8+X9voVo37wrd+ijfL1u3vHa
sEUquGRHMn7RP2guOHIfcXVjbnk5xl+hfwM2uy9WAWkPvxP9i1AHSamCmy8j
VjtiPGaGgfAlpbRe82RsSi6WuIrn2XYUyvMKzc73Sfxds7Vai1ZBM63coLn7
xPPsFMS3Whv4zKBRHyqHe35lcL1fBXW4NAL14cGaxQdZFZByO6Pw+zPvnRg2
gVOJ+wH8e5x1neeIhXNOEi8V9X63nVeJ9d5xPvOuqgr6q1RA0sVW2Irn4TcR
k2sb2Q4ynv/oY98LaN/tDn30XLtEBSRdrhnaA3JNJnupCnoSwn+rjPO6tet/
E/1j4e5n7xrZqMR8i33i+Xkc4ibms0/sQXuxMxaiZtqqxH7ja8Xz9Bpb2f6S
dqwBy1Vi/q6peL4+3E4l9jlH/a3eN6RlOWKyrXrCyvh0Z8+iZihfJB2t+0oV
PDuIgo7Pe6v6HXUJcfQqHow9ZKzAsFNLOn/XXoX22bdafxH+3sg1zDgVsVC/
DvXF3KK2pZWDCgK+48YI9fGkfZvXXxE32nds3uNc9A/L5+QdXI3yn9mioRCf
t2zJrsgJjiowXEZu5slY6LuM+pQ27vHG54if3b6is2q/eH4/YA3GO143lt08
JuPzD3PXknyeKxYbWhST340KFtheUIBD7xb5HZxVsECvzuQS7j9vw6CIbMRJ
rXt/6FKI/mH8ivWsiwq2zgoxdMfxe4+Km6/hqgJ3cuEN7VOJznejo4iF9nOn
RD7AbJ1K7M9wUMZCH9Zi9Bf9F7+oQdz9/Jz2PUNEfiBgPcYzLx7vP4n+S7g3
5obj2/IlyylE5AvKEc/P4Zt8w3jSrK3PwB4bMZ7XU3Qk/PKBmvLmlxEbCRc/
UP6b/3pmtwnjEepu7gu0p1aao89pu6vEvug7RX4hFTG5Pq6N8tfkZ6qLlYcK
BkW92rjGTcYtNTVMXHG+Le9pzm9ALNTNwPnO/NhvQISnSuz3hfNBeOiJm1Vi
/W/0h6fz68/t2KKCKaQBMcozqVM0YKtKrFMfJPITxYj3nC17koDPu3Fvn7mz
lwq+fLzllonxClrJAbreKrC4vR8jGfQPRc00zyJ+H7LxeMo2Gdt92HNmgBn6
i6tTKtltKiA0ngHqL6ljpuGD86dT6atMVcCu8zkhRxET2txyhshn1G5XQUru
yy2f8HsD05z67d+hgoYm9fmHVon8xoidKrG/mBf6hx2NnpYjFupooT2IjDXI
9tiF9tT6omkJxqtfDvHBPXxVcONBPEo++ofwCKfLiOsvNX92e7mMSfuf3qhf
ES51c1bsxviyaWnEfLQfjQLa9W3pp4K1je+ufIz6rPSbq5GGWOgfhfr3R/U0
u2GPSuw3s07kTyL24t+TwkpoD3M3THSc6I/2+eScC1Nx/Tu4upu9QCzcT0L/
sdops/fOfRivpGTsKXUX+ZUBARgfvN4blI9/T9I0ihHfm3z9ZamFjLc9cKqd
6ivyLc77VeI+EOWn2yi01IEq6KXfLNR/o4wJbaSRhPsFC9qgcTDq0yr0TBhv
D58V+ucoYuF+0WUF/A/2DKbm
         "]]}, {
        Hue[0.1421359549995791, 0.6, 0.6], 
        Directive[
         PointSize[0.002777777777777778], 
         RGBColor[0.560181, 0.691569, 0.194885], 
         AbsoluteThickness[1.6]], 
        PointBox[CompressedData["
1:eJxMnHlcTN//x5NCIjGTUBRCQqEiog4qZAmFyjozN0tRKBTKnlIRiexLKAmJ
ivZSKtq1aKHQQquKosTvdW/n853f5x+P52emO/ee8z7v9/vc550ZLXRYZSMp
ISHxUlZCgv33tu0P2yPDBGT92sx+Djf55D82ezzRt2Qin0ifUjRSGy4gdRti
VaJyeGTjMXOVdPDKrU2jP5XxSJTr2U67EQLi1am2/30Vj0hZVhUPUhKQm1kh
OYU1PJLksMB7rbKA6C27OXJXI4+MsDu8tQs8KPrEAocWHnHcEjP/5kgBmVR2
Kra6k0cyBR0jF4wSkITLAZopdTwyboP27xqw8VGDcxNk+MTV0qHgtIqA3Ora
syVGkk+KzB8+0VQVEMFuvbaHw8W8ZmByeZMCn4zVlPDJB6/dl1R5RZZPPEzH
btk3WkAO8h8v/NSfTz4Zb5o3YoyAOPd/uSpnCJ+4K33/LRgrIMm8A92Llfmk
fibvnbSagOhX5/mEDeMTI22zxw/AwfaafyMV+eS6ppfnsnECsi9I32zOBD6p
61e5pQXseFNZ2mMMnywf15v4jxcQ723695tGiNlknb9R+2g+CVI1VJo1QUA0
Lf5GxOL9EsoH28vBSlu2zRmswydWilF5R9QFxGLUh35es/nkfovsE7WJAvKg
3GhK1kg+kZXT8kgHxwXtKTXH38dKBRnITxKQ1Utmv0mazCcyFV1Kz8EaDgv1
pqjziX3XqJ9rJwvIjaY5Ldem8Elau3VuF7h1wIjOCXp8otJ68eHNKfj7U+UD
ZhIxV/FHZlRr8cmOzHqPBZoCci3RyTpqGp9oVJnO9dISkHObQy5H4HyPV7gP
05oqIN+nNl7tmsQnuS/LfuaDg3LkXjzG+OkU/c3eN01ALulrJ+0axSc+ebND
RkwXkNf3/eerYjxrMvedjAe//3HrFh/nZ5gevlmoLSBDy+7eeTqUT7zv9DXo
oyMgUZHfYy0wP9/jNRRDwDGip8s0NMTc+4L7iJM4n8XRW1qX6QrIgTX5px0W
8Unz2Y4Q/xkCMuDbd/nXhnxiETrixKyZmG9+df4vXT55FLRm0wcwk3PjbYGO
mCPLNHWKZ/HJKtdaxXGzBERmhLbngXl8EnW5f0s6+Hy4cb69EZ/I+5tk7pgt
IA3uO72mL+GT7b7HguT1BeSsD4l9bCjm2lTPJ/tw/Ejb4hPPwbf+fNC3ncMn
I051brCcIyAp39TWbVjOJ47HZsz6A27TG1DzBPOR6bqHf2su4jE4Za+3Pp/s
Me+dVWsgIHmq0majZyL+Hcbf9zIUkJMuZ7WXYT617IRHtYiAZK9cmFYI9thy
Y/07cOqjY8O+mvJJIWmbtX+egARmpA6zXMgnszcM5SnNF5BVk6Oej5gv5l2X
uqPfzeWT85armuLBZxyv7nrCrg/zMxnCBQJim6j67R2Od920z5EQIwEZNdR2
WZsmn7Qbz1+33BjrXTbivgvWx/J5bjNawSuGXdiug/wSNCd68EUTATmt/7Eq
CucnodfeMGuhgPhHM8pj8bqV9vT0D+CA5fUzgvH54Zr2gUcXCUiYivD4SW3E
v0aI27jFAnI04ISsi46YpXUPydbP4JO1Uv/WZYAX2d5m9uD8FJQ3yg9egvW7
28HtlZGYFy+pbuyH8YtpaUq3XIrxeHv1VQTiSUVuyJ0/4BHDqzSTcXxnmeWu
t5YJSFrLgnuD8fl5UqctjZYLyNsOb6NteH1UxUfdr+C2dJUBc3C84129Bnmb
CUinyPrq6/FiHjd2q8AM66O8fW6d1goBcZGauSoS16/T6pL6Drz788ORqYg3
n8aIW/tXCojHSet3sWP5pDStv5vSKgEZcjzxze1xfBJQsX26yBz5taw84IYq
4r/03sC+Fphfq8G6eRjvuRGddSHg0OAknQEqfHInb2TK8tVYf6OW/WSw/roy
rW62gg+WfnqSgfxike5/4OIaAREWed2+pi7mIUMVds/GfNy+U7d29lrkr0Y3
hUrEn3TCwGkfweZjPDeaIJ9FRZysHWclIHz/gXYauD4p39KUDPDNWYgU/P32
0O7rO62x3k4NmeKC/JQUNMtl8DoBGePT/9oOjOeIwL0WEWD38xkPrmN9Od54
qmW1Hu+/HeXsjPyT6NxnYDfY4Pz5Ue4Yz3H+E2tubRCQlw4Ry9fLiXn2OrJt
7gA+cfO1STLaKCCm/uoHl6B+jN3S7uK9SUDkre567pfHejg23HzqZgG58Ktc
pn0Q6oHras0C8KDxqWkTpBD/LudknAXIR0f67a7G8U6Z19QoCQXk8AlB4vku
Hql3kElMAOP/5s1VQn2wM74qEuH6n20cUI2/v77l6L6+DOan7eEsoirmcWr5
M/7ysT4EcSsfgs0M5kba4HzMNvyebGYjIGz63oH6FmSp268NfGTKk/UOqF8S
Fru/XNyCeKw8tsPqL4/cnyh57eNWHH+a2gReX/7/eLOUz2WjgXwimidYMX67
gPzZ3VXtJ436MOf6pDfgd3f5TgcxHjKKrf3sbQUkJ75VdS7qpb22wufBdnh9
cGLWZ2kxRyi5ZvbF9aRproyLAN+Ln9xYgPHYIfV5b/cOAVFXN57UgfrJ5qHb
OwWk+45U90k5MQ/dtn/RNFzfcUVX6W/2yB/7yr/H4PPLh7ys9HZAPXLOHiqP
+qgj9zNm6i7k7/4/fwxG/PnITLtUALaUnPjUDuNbI7Vzj/NuASkwunl2OsbH
UOLBMuU9AjLrZcVtdXkxVwsHhH7ph3pR2q2RCNbZ9vVmJc6vpV1VinEUkGns
heP8Freur+jrhHrluTfkELs+GgOiH4JjjDeHOuB4FlXyu9v2CsjUqxKvWjG+
jyqWLr20T0DY5boI/YN0mccE/f3It3U1nx1wfqsiPkhVgFWb6lYzmN+oPImP
x5xR34ZZprX0FrNgWFiVBuqZfNacl+NdBMSmanLDdqzX7enOF96AhyTpvXBC
fpW7IbNsyEEBqf/7VH4k6rtj9OTxkeBr5hkSK7D+MyO29bI+hPgtF/AuY32N
e3q3vBtsdtG6eSby1x6v3y9vuwrI2BsNW0xwfUVByn7Gbnh9/Zm1qhhvrUBL
+2/gF/vuqKlhfDxuXFjsc1hAftxdarttrJg3RfXz/ol6XOj8bfy0IwJyRbp0
5Cqcn5/vojLnowKydeDHtdU4v3qvE5HKxwREctHOz1WjxDzTc97majb+j/3Z
wRwXkKyHsx9KY/22u+ot6ndCQOROML14mG8zF6exoWD9f/tKnmA8g5zC/pqd
FBC1llanx3j9x3Lp8jZw0shg81Hof6zs1CMuuSO+0x8tjlIQ8/1mXak0jE/4
FsZX/xTyWXysRBf+XlZ4y64CHK+46Xka8lOs5bAxEzyRb/bc2XBSDfXAwqL7
DThb8aBWPPoVezPf9/anBWQ4pm8BjhczsTpiiBfqU8Sylhd4XdWk39lIcMyh
+lcHML/O84xsrb0FZFi2bmYuXs+bc8T4L/ip3cGYccPF/OdhmutDnK+GXqzq
HR/0E137hgxGPB7X/tVlfEZAMtZcMpdEfOtq7Ar3OSsgSzsPTpzTT8wxhycb
ncJ4lv6TsCv0FZDmf19OyPAQ/8pqRi7n0M8+351ijfUZoLhZZeR5AfExfleS
gXhuGXKtMxHsdffDVxHqs0Hj92LGD/XSbPTaOqzHOzL8p/0uIH/U3s/SmyLm
hhOXKgtQz7qkVniHgheei3BfhfGzkPDeusIf8R1okcxDvN0urTT6Ae5u31t5
rRefbGw1/K1/SUA8Nz1198L5RDUeLKgAn2h592LmIDHvj25LcUS93l7VdnrC
ZYz3P4MvyYP5JLlCa8tb8NCkf2vCcX0jyuzmOVxB/3tiwo9OjLcjApp3Ff1P
pp9dfykxywxPf/a2g0cSw/78jgT/UzPYfwz5cFyWyjvra6jvF+RDQ7Ce3dLX
Pf4LTn377uUdrFdundwQkKYxS1dqIr48ogeROvCwAylfX2K+PkUsUTpzU0Ci
Y7Ld/+B8Zj891T7tloCMdzhyuRnzccqr/F0hOMYtyf491nd90L9Ql9sC4qdb
N3rEQDF7B+7hReDzjAL1PUbeERAnV3QamO/rN/aLksDDNnxUfozPW+DUT1nm
roCMPj86rQjrMdh30s9QcPzxm3pHRon59Bx0ulh/VqcCH/64h/3ToL4yKxFP
9wW/PALuC0jxEnMpPXy+rJuScE6QgLBlsBXzwbisnVsJzjBAo83uH5z8hp0I
xnza31y9RUPMVgqfxgciX8iYff054QH2YxreU6QQz/Z2sjlvwcc9DU/PRv1W
RVvGe4j9ROOG4/E6YmbTP8Hx8yy79NeFCsjVubn9B+DvNSxmKv4DY9mZ1uL6
jps5tt55hOtbyh+9F/Wu3PRJlslj9E/9/nyqRf6aOE7qYd1j2q8hX/rMm3Di
zBPUJ4emJ6P+Hw/+a5wbgHxYM0e0aXoY5mtqvlcp4tl7yA/FA08FpPy2YFrd
CDGHT+mdvQrnt1jDPDMpXEB+mX+5dxX54M64s0E2z9Cvdx++NhX9DbfOngvI
nUPzZGWwHi2U+258BG7qFySthXrwSHHBrJURAlIR+PfAScxfH95h/k/wjFE7
npZNELPsOD9zfYzXRrmY5oBI9FNG01x6ox+Kkul4MydKQEKO1jg29UF9kNa+
Xwl+dlEy/y/2R8ldIevVX2K/vndkyESM36Cif7MywfPDj8iUY74cW8fwdkVj
PZn2rf+H/JzZuLGJF4N+ZmKfRTo4/3HfrmREgVcnBd9djnjd86r5/rpY7M9G
h3zfinxVXDHkyD/wytvRL38piXkHOfFiD+JZq2z5usA4Ael4KFGxE/HlUXR6
xsJ4XO+vUu0lqB+zsyQbzyQIiFZHxsojOJ5fukH69ERcX4SH+njMH7JkYBF4
WWzvOduxvo0SIt0OJGF9SMpufoPzOXdZdv2oZNTnfqHK1hj/9ghN3WQwU/e4
4Rjeb/bUVn7LKwFRiZG9wEc+Dw69Xy+TIiCnFI3u3h8p5manWs9aXP8P9670
Ryw7Hnquh/iyChx1Z2WqgFw28fNi+xHZKxctL79GPvM1fRqI8bF0qtedm4b1
bK+QQjDesb5ygz6BZZv6zpmK9yt4m9adSBcQ7RXIUFj/9qfcU9UzBKRv88M9
txE/MYKyO5lghdUJ+b/xflW3vwd3vUE/F6Z37beCmDseFXm+xfW4uMxey3+L
+P3XqygE8YksWW6eif104aMbfhjf/sfSojrA7k+e7H2A94tce/tdzUL8/5h+
uhrzEetsaG+YLSCTSpVrZ+B1BaeDi7+AN136ZPhBgk92OkSpncrB9S7aPuMs
8uVr27Z/GrnYn3U2rbmI+FXZolWWDZ474NHybLzfWWAXuScP/dimC7cS/h9X
LXPzWo54zFsfdG5ovoDbxwzA6xqWX3ZEgweZNPAI8j3CY6xkgYDsNQxSNUR/
rGN66e898K9XOYcH4XrYOrS4UEAezgsoi0P+qSGDIhrBE+JLV17DeBrMWeJ7
rgj5q+ieyVeM/6WZp+x0ixEfI0oldmA8v09/ZVIC7ud7W9QX/elizX+jXd9j
/51ZN9K+r5hN1PpPqWf3N2r736eUoJ9aLrvxB95vrvrs2bZS9FvJWj/bMH6h
Ss1nBpQJyO/Yzw8WIh9IK06yDQP/fbkt3Rnxt3HIVmOLcuz/r0eaSOH8ogYG
qv4CJ55/aPkHfz9IpqLr6gfkj/fjFXwwv9uklIoNP6JeKgwtH4T4Z8vWF/AZ
w5UlYUPFzPVbyPcjus77nKoQkDj24zEemS39jXIqsV/6Epg6HJ+n1mii4vhJ
QKLU+jbYYn25fj3WOfQz6uekWyvMUD+LvsQXRoP/TjjccQbrX6uiM2zjFwH5
ctoLFQbrs3SGt2QV4mXKhaXLkf8rC/dsvQ8Ofqg/tAz1Z1be4/mm1fj7I337
yGN+2HFsApf0x8L4zfsfu6d/q/+N/FafNv73uRoBSak7O3UAez/slbBAt1ZA
sJsxssHnXY+/8aQEfKZW+9ZHXM/yiKFbRn9D/fr2TqOzjUeCwlbNSwX3ujtj
955/PCIRekZ5ex36FVk1dbc/PGIV9KZjQD32kwcH70xDPX96p8+7MHDcnrid
9zFe/W/Mf2zRgH6qPN92Ed4vuuzm+Qv8S/e81KdOHom9EM1ca0Q/atPlG4XP
V/BtNyRN6Ff9FC8fwefZe01XqgLvfSvXMgjx+drdvv1UM9a/VcLlgCYeUTkW
kjfpu4BYD7l1/2I3jzi71oTmgLn7NO08kuc8xsOxBf3CmtznKfg8DaeNIsVW
5N/xw2fJ4njHHK4YxICDvi7S/NfCI2W2RcM3tSE+Cg4k5P0V8yDX/ZOW/OAR
H8Hy3Ps/UF/+1u2u6BSzkb270vdvPGJo+dq96SfqYfmEhb1w/egKhefbsR+Q
3Ljl/Vce+b7cYO6MDgEhCjPtpyEeFpseGFYKPrZLml+H+btjHNnm+gv1J0t/
eR7Op4u0Zo/+jf1dSUalOl43n6MZkgp2WmC+rxP5I3Sm7cntnZg//XvHf2K8
/mPvLRhQ9FMoR5sHdqEehbumr8N4bdT8rP8UrNx8xrsQ4yM/zrr11x8BWfHP
qu0L/n6b6sWsa93IZ0fnxBzC+CQp5QeTvwLy0e/USWvEwwhFuRNVYPPRozwv
4fiOQ0w3efxD/zT+rm6fRh7JHOg+e7KEkOh79vs35hePqMkkK+SCt9zp96AM
5+8q9fe7Yy8hefj0RMQ05Kf/eIDzZUEg4oMtj4qSQnJRJqEgp55HPNqfHtvU
W0hMhYtfdiFlfWpp3NBbSkjUTS5mPkW8zGqcOCsIfKnX1olW7Hr4asNfIi0k
oSh3H/H59V9uNzeBUc23+qNfNqr48OZ8HyHROj3q1zB83vXS4fdn9BVy9wUM
kW9+Fq4+WgoeHiLU6MZ8/8c/RX5/PDA+QZlZM8fICMnHGh+/ZPy9RLoM7zXY
QGp14Frka6tXxk3b+wvJzdHKzxrweeHxRzMGyuJ8qkT7j7LrITru7lNww+8r
1eFsfYj4fXj1ACGJOP03NxPrMTZMd91v8LAAhdNOiA+F0N0zrg/E8arkrqbj
eu2DHg2eJyckrc7WbpWIv9d3vjVUgVVsUqRvIZ//xwv1pjjnIb+ywzpZXki+
f8AJS4pZQn/mzteYDw3fEiunwUISOeXNDl/wMS8F3WFDhD37N9SbMveV8rFg
2Q2e5CfOR+eYT/0mnpAsHoKMhnri45rxujdfSO7Z3P1ojuutcZa+EwS+ePHc
ATOMp6HTPNclCkIy8499tA3O55KDq2Uz+PzFN2WDsb6+277U9hsqJJqzmi7I
IR4Wb/kpN1NRSA58yj55DvN5B21fKdiaveDvvP8xykZ3O1sfLB/cGjNcSH6j
nZHEfIWaVx98DV5RtThfF+PJ7pNsRwi5fdV15MONphumyykJyZuhi2PY8Yky
vjwwHPxnmGPxEORr+XmFX1crC4nDjTrfq73ErDag98X1+Lxtcwan/AY3jf91
/xu7HtjbyqOEZNOBLsc8jIejZurqanD1FcnL139iPUzsNc1TRUjiS2pe/8D5
qY2bO2CKqpCM76rdnoj3u6q61OaC1SOP3R+HelOkFJHsNFpIes+v//QW+V5L
seX6sDEYz+eflfoj/jyGTHGJBXN9Esb708DtFpvH4vxR3lURj//xox0qrRfR
j8+SuaclpSYkz/JmGabietBk1iwZJyQj0w/Y/sT1GHVZJjWDtZN2PRYgH1xv
v3DNbzzi/1FgiEwr4r8ld//MCUKyK19H/QrW+/LGAeZl4A0KwamVyE9s3jys
LiTLtsQ++oHxlag6ITN2IsZfZ9Dmczhfq4rEqtfgk9IdvUchnsJL/yTYagiJ
C3dDQczv5dCQoF/oX6R3VW6SsCcf43xjM8NWrpksJPy9NaOGIH8ppDdM7gSz
2+VDiH/7V+r9bkzB+T7osFiOfPE6nvkyT1NIQiKmyjaWoz5E34qvBqfnn9IM
xvk4R5Rf9tQSknPCI0Y85Ie8sGF7p0wVEt4VtYsX8PcaoRYr8sBjf2j/jK4W
s2vuM6ufyO/Hg3wn7Z0mJJ4NxyfLYrx0bvT7HDtd2OMbSlAPLhvFbdYWkqmL
bU7PQr6vuXAkQEpHSEZVLpa9xK4H31jHYPCltY+jshAPl7x+LV+qKyR6CYI7
8zB+3911NL6Dk9LfXrFEvC9GYbgwA/y3vvw5Wx9cQytnzhSSK5fxH+a/y/lr
TBn4MlM1ueH/sePLpBWn8HkWTmqXDusJyeRj/x4xmL9Qh817xs4Sjzeqkrrd
bCHp/qBvuxT9QZSALzVIX0ie1IUOfY98Jr9hRUU4+J+lh9xRxPs2S+/oNXOE
xNj0mYsyrj/JPN2/E1y+TcLhKK5nhJnU7htzhVxe+YH5cjQlS+cbCMn2yoW6
Dfj8TONDE2rAwxagk2kVc5eBspoRWx/m/PgwhQjJjbGtG0y7xfx7iVenWi2P
aGnvuLB3npAs+DxqiQrm30Mz2GH4fKy3guypEVhvnyZWmcaBP30/5lGAfmTW
ONXxggVCImpOVWxEvJ5XXd9L2khITn38/GkuzqdeKaA8GGyw/1h3MebXSLEg
aqkx5kPzy/0+nWKuSnxYnY36c32IvN938KLT6WGn8fftA5faXzARkpKxBQMe
fMb6kPFYrLdQyN0XSsX7JfDfkUVYj8tEB6cg3qy69MvGLsb47j8cuxbXF96+
PzINzPZNU/H+/q3PztmZoh72KS7Pa0a/1Ni8Y9ASjL/q+dFpGO/Yr5MWPQO3
F9Q9fIjPU6jaOnbtUqzvg61hK+rFvKer2k8B82WPjW0n+IWj4K4i4lkFCWb+
ciFhpCz0jmG+nPPW+taA1Vnhg/Fn78ucNhOS1127u6rx9xrpOSaaKxB/lVf0
O7F+jr+SHZMP7tc7J+4U8ktZ/MLuvSuxfi6/TKxGPdOJPv5++Cpcb+f6namY
f5+IhGdx4FUDu+Y+Rb6vCes6IzDH+pbW6uyPfPsfj66K/cfudwzRwEhbCMkk
rd83/2B8AoIcjR+Al1i56xXh/BffqO/6vlpI/EIax/+qwXq4PKH4whrkR6sT
wklYb10XROF6axH/bKOP8bDwvelTDt62Xk/+POIj1Kts2xFLjK/vNklj5EvO
l1sJSc1b2bCzTdSXg2eEPpjcv0vMnJ9EPHH+3FpIWjTsrn7G9cq7vC0ctA7x
GvW05Fwn9efrhaTXH/MQNp45fw42mCeMOcjWB9afb0B8BdY8rGqj/nwjjt8Q
aL72L/Xn4FI94RQDaerPNwnJoEGCPzo4P86Xb8bnzX9c8AzH0zKrPZ0Prq0y
Hl/ZV8wvJNkb8tSfC4Skc0DwzEDED+fPhULC3u50Rj9wfk5xh0CEetA7vDgG
8cb5cwbjVasj+xzXz/lzRlzPOH9ug/on1fXEEeffPjGNaQHv2ES0ymWoL98i
7PHIiC/Ol2/F8fq0HB3J7h9YXw4eu3xCSZ0k/39861PWiFi8Hj6kLVRtu5CY
HJqwJQ7zyfly8LXKq/dzcP0iGTvRDlsh6c9uILCeOX9uJyRbi1aRUpy/gsSX
4c/BF8cyqjkfeT3+fIeQZPnPi0jCfHD+HJxbuKZBC/HB+fKdiC+DfYpsf+3c
mO++wF5IMt+9vHOB3U9TDhg+400n+lvOnzsISZnHhJjLg6k/3yUkhil9ZNnn
HcpLk9vywQ+fWW8+i+Nx/nw35vv3lNlWdWLe6vpmmhXij/Pne1C/u4WRjDT1
545gzzfuuuCAV036fZyExJkVQ5g/zpeDT6tmv5LB33O+fK+Q7POse3S0W8wm
dXP93yGeusI+BvvvE5LCS/euX2HXA+vP96MeCqYePom/53w52ESmU3Yu8rF0
4PnZR52FxG3mh/AFyEcbb2QrjHNBvvDP146r4vX4c7DDYc0R0zEfnD8/ICQy
3Uvj7DEfnC8/KOx5fgHzl+QVf+w5eM2AtX0J6jHnyw+hnvYLMXnSh/8/Zj3T
9iJejz8H/1hpsl6CfZ7E5XHzAjfUrxcq3xNRD92c6t7Ugt0flbxZwq4H1p8f
Rn9xoLPfH3w+58+PoL5W10//g/zM+XMwu13URDx+EpTO3H8U9br01UZ1HI/z
5cdQr0XoPDA+nC8Hc/evv4h55XvjvN4VWA9mb+72OSEky9kbTvh7zp+DzTiB
zuvx5ycR37en1K4aQP05+HzN2e07kR84f+4uJIqizSPTcDzOn5/C+unzQnUd
8hnnz8EfLqZLb8XxOX/ugfm2TAl7hfrB+XJP5C+nRtmvyIeicTVWGeA867wa
vVox68SlWN7HeohVHaO78zT6823VGzfj+Jw/90L+XtfQboX1nDak6LWlt5CM
y3B0VZGj/hwsx96AQPxw/twH+6Pq/Vcy2X6J9ednhIS9neMP1pB4rf0VrKj5
MGy4BPXlZ4WEfbxAA9fL+XJf1M8EIq+K8eR8OdiJDGlvLBDznuEzdXMRj5w/
P4f4G6m31YjdT1dNWZtwHvGap2z1G+fL+XM/IVFa+ur7YMw3588vYH8y30Vl
IcZ/cdGnryHgZvPV21TZ+sD6c3/a/7L7adafg08M7pJagfjmfPlFIWHTzTCc
76NXeatnXxKSoxfeR8R1i7ll8jwTgvHm/DmYuw+LeOX8+WUhSStxktqF65N/
mpScAe4Tf2fdE5w/58+viNcP58+vIr48ZWx/9aH+HLzVuMDoJuKB8+fX0E+5
/WZSK1EfLjf27wYfTgiYYoXP53z5dawHo1OJ5/A658tvYHzetfZe+03MoaE7
T6dhvLROfdjvfRP5sH6ntgL6Bc6f30K87P3Utxbny/lz8PBz6s9D68U8oT3X
YA3i77xTVpXSHWHP8xV11J+DHdt8vt7A8Tl/HigkczX+Nnvgdc6X30V/Y+iZ
cx1/z/lysPTOPb/uYn44X34P/Xnh2rXSdWK+qmzwzQj5h/Pn4OlnzjUMxuuc
P78vJF4pUrqHcH7hpt8ufwzC/n2VuuymCjEf1jrZN4utD6w/fyDk/r3P1gfW
n4OP2NxbPBHxqqBX0sc+REg2vvw4w/wTr8eXP0T/G8cfpYPjc74cfCJ60e3J
f8Q8zL9AZhv6FVUNnwCrUGGPD0I/4IyF0w1Gm/poci/qzx8JezzdB16PP3+M
/bZ5H7ltmB/Onz8RcvuodYg3zp+HCUnCld5Sjuz9Jdafg/30Jt0Zj9c5f/4U
/WXDop/XsZ45Xx6O/vZQneU9fH5AV5V6Ilgv2nR/MerNf6zmam18GNfL+fNn
qFfdGon7Uc85f/5cSMjUhWcr0L91fS3wN4vA+zc7uTji/Zw/By9SSH0YOpD6
80jsFyLVn80bSv15FPqz02utyvD5G4tSJCuiaD3F8Tlf/kJIzmSdsagYTn35
S8TzQvtl0VhPnC8HB6kUGPeX5v+P1dxSR2iiH0h+9dzBPlpI/Adh443XRyR8
Nx0Sg/7o4NK7OkrUn8fierWWH4roTf05mHSdGzMd9cUttDLqdhzy002f9TOx
Xjh/Hi8k0yLuybWW8nr8ObjGT+FVIeKD8+UJeH/grPBWNv4v56pNSxQS06sh
B5k2MVct2rq5Cseb7T9AohCsOm7fToe+1KcnCUlYjUSSMvoDzp8nC4nP1RHb
DPA6u0wTwbWzfZ5bID45f54i7LkfjXrO+XNw5FL3L7+Rjzh/niokBVjOLliv
ErsaStrAjoMrPK0w/5wvfy0ku1eX7DfG+ud8eRqO3/WgJf+DmAeyIpHtn1h/
Dv48ax3ZhvPj/HmGsOd+PuKb8+fg6FMnmrvxOufP36C+vL3pwO5v00wznw15
K+TuU6xAPuX8OXhUSjZ/Ns6H8+eZQpLionf0G+KX8+WZ4nrN+fIsIWmzOFU+
APWJ8+XZ6G/2oBFuFvPyI4LfbYgPzpfnYP08P6vAjs9/bMc2Pux6UP26rTAX
+/emWn4Vjsf58zwhEXgv4lvj/Dh/ni8k1qYX/VZgvjl/DuZ8LfLLYrn3hcw7
9DvhC4OHgzlfXoD41dC+9xP9AufLwQbjalNG1YlZ6WbGXxcw588LheRC7Oy0
I4i3Ph29RwUUof/ynqR5pk7M5m/sxjnh/DhfXoz9Ovt4bIWYLX23TL6C/pTz
5yVCIvWArz+iL/Xn4NgNWssGY/w4f16K/LXQItge7+d8eRnqk/8Crx3FqA95
XzoiwYNDQy5VfBMzd72IH86Xl6Pep00+OOS9mINq9hy/jeMVv7rkeecD9nsf
VK0n4fy1Et4xJh+FxONHWTG73+f8eQX2c2azxnthfXD+vBL1cmDS7uG4Pr/Q
V3mF4KiraNBxfZwv/4T1+PHhmvEYH86Xf8Z+JDR5y5EyXo8vB9dYLZ4U/0nM
MqxAZ9fH5WcGNl+ExD5+8IdnYDP/5uEyVcKe56mQXzh/Du6bc2K8J+oP58+r
Ee/dvPWhyF/hxyrcA2qE3DrfLk39ea2QvPz8Obgc8cn5c3Cj8fOR5jh/zpd/
FRKEcWkq8pnCrpy2Cd9QH9XYxML7H3P9OtYn58/BS3pt/9cbnLZlYYhDHfZ7
5ZM3svWC8+f1Qu4+w0mMJ+fPG4REZaEjU4354vw5mPOfbH1g/Xkj5o/bCPF6
/HmTkOwaf1/2Kf5e16Q+uA68jRXPuD7OlzcLSfLJOceUSng9vvw7+t+coqSk
j2LutXS43i3kqwDtMoUDLdjvOQRs820V82b2DcgfnD9vxXzxMwOO4f2cP28T
Eoug3lZmuP4u1bfHZH7QfqcP9efgyy2R+Xa9qT//SdcT4o3z5WDueRZ2/8D6
8nbMJ/ugNvIt58s7cL0z5sStqhHzC2fnnKOYT86fg/8Wv9yuza4PCYejJ37h
82Iu+g7CeIzoqJmZ+Rv5eV7UJR3kB86fd6JeoL1KQb7j/HmXsMdPor/h/DlY
M8TYaBrbH1UV3V33B/lk80MpL8Q358vBSuyNNvRnnC/vFpK7KY8bG9vFvKnJ
L1CCrResP/8rJA9M163/wvZPea8H14NXmqkcNcT8cT79n5Cs+NRv1URcH+fP
JUQk8qj+iiB2PbD+vJeI7Puj2E8Sn3c9utVqlKSIvKlUd9mbzevx5+C1/q5r
pZAfOX/eW0T0d8/aeBTzz/lyKRH54i1Ynovzkwj+/PoReNQrkaFXtZgz9DAj
WO+cP5cWEVOZpJAD6A/Cb1i7/gR/fms0eBXyDduXzu0rIjqayv0yEB+cPwfX
fildMY2938r6834iciHu3jUtXA/nz2VExNYsY9ZTrJ+0Y8m3MsFbpivnbJWg
vry/iChkrJWciPXN+XJZEfmxosx9JeItz2nf9Bdgbn7axFw0qn1+L+SX43ZN
X/8NEJFMtTrpm0Vi5r4P8BbrQbjl5kI5EVntGR514YuYjdvnXZR+h/i3/Lj6
7CAR6fPSa6oxu3+wGDFNW15E5H5v7dOC8wkwWzOgGPx9hsM1Pq6nxfR87YHB
ItKGciuJ101NspNHDRGR43fNHn5tFvPmMKXIKag/d+b1v5EMfp0sP8sV9dJC
75hFf76I3D94vYC9v/sf/3f/sY9WZ/9VCiIy6JLyflOM10aNGTU/wRc+zoxv
R76IGrcn6fJQEQkMRaOF+iM/+vG1uYp4feq79idYP9uV6/Z/Al/JdF73Desj
WXG8+clhIiLPJnrMvxJPqDlxuIjMYRNVh5gvjfysEol8lylTWrVrhIjYe7Rc
WcvuH6SHJvKVROS8tfrla3Vinp/lq8Hezyzu8tm3XllEPlxxWjeGvd/akbFS
YqSIRAf+q7bG8TxapafcBbO315TY/XTjvH6LRomIv8bK9otY/7O/uX6pB7Pr
Vgrn61f1Mv6sioi8Kuwlvx+f31Dx87K2qoj8vTzv0OZaMfvGL353C/FqVDZt
bzHYab1Pgyni4XrRzhUHR4vIkORAn7GYL7Os6j6vxogIRidUB/kvOH305y1j
RT3P7+DzJFI2xPVXE5GAU0t/y+P82H3/Y/Cw9Y4L/7H7h+hCx1XjROTqA/mz
KWDZyMFm7WB363exX7AemafLNK6MF5FlbWfMnf4fN21EAkA9jgv1lDaYgPGe
Vp+6gl0fwamVn8Bs+/wC55d2Y+6liRNFpKNKcLsIn696xWVPFvj9JLYjwnrw
j1i2W0NESPuBjjTUwzzfFnWFSSKy4m/TSF38PfuY1kuw7gYzpw1Y78dPba9Y
P1lEIh5EL5yB+Sk/di9aYoqIJCza9vYljq/r9sn/Lli90GDk2W9ivr31WZ0j
xuOMy8jdizRF5KU2b0Btfz4x3OU/wVdL9L/7of+xz8XecwvY9bBl4MfiqSJy
7RQvYDnOj/WuB6fhfIyPvItBfr2z4eQFlekiUrkVB0C+6LJMcngFbmC3l1g/
7HNhW7Ux/r8Cg7Uxv2zfIKsj+l//02fJ3l5PwOnjzsyR/yZmrXuaw9Mw/5tM
npav0hWRM3t3Kw1EvpCfO9HvygwReaG67uITnM92PRt7g5kisrgt7fkM1M9k
7duLP4Prsnk5JYg/Ja0Pau56InJ4x3mVFsyvo8ZwCY1ZIuIYc6mrCsfPHLe6
LAtc//ChZAR43Ohzkbtni8isF06ZLrh+N+Wscwr6GJ+9e9w//xXzjNrKy7mI
h2JFmZ0vwTfPpA2wwPun8owXbZiD/Mk2CIhHD7mjY3vNFZGd3te/D2F9tUzc
37tgbr/A9ksSuhENBoi3XZnhE/IQ/127fH0NxeNp1BFqp0NE5OcLh4jlqBfX
W7+avAdzvgrj396oNubQPNH/7oeYfdvcrTJfRPo9OqXFqxbzodawFXZY38FV
196/ArP3pbLZfqmMf1bWSER6vWqtLcPnhRetsH0CtmFFYYqY7QN7xUpjPJms
dNUOYxHh97EZsQz1OC5d6s8VE7DfzMRMXI9CCik2WCgiSd1H+vZBfNsnHAr/
DK5fk7O4Gf1aWvQLH/dFImIupRfnhferRv7YprFYRPrOW/jQulXMuuwDczh+
fugOlT2mGJ8abJgKxNw92L3XEszH8cCqwpdLRMSa0a8wQ/4tv6H6dMNSzP+z
3o8nsfuFK+u9ey0TEfZ2qy1eP+MfsPUeeFL87e8l2A/U+BbMX7xcRIIOTP/3
FfFk6C0/qhGcnmPy+Cqul80bvmYi7j5hR62YZ0ooyY9GfW5BWtdZgfV/a8cb
BZxvoIuE16GVIjKx36iKj9Vi/uN1a5of5stil/O8lFUi4rCk6ph2OtaD3XPl
beYiMm1duEZyFuJ/6/cOWQsRCSloOLomEfEvnPzuCTgy7sN55VzUhw3bHpuv
FpHrA1HAsL7Y70F0gDdLRjXVsPeXLCqZq2swvnXnd3tXiTnss4Ud63OTzZSJ
4VoRubNpnWE3rkdpiaXSF7DFl3tX2fuXTiYX2t0tRWQ2e0PgH9bD3AGPsq1E
ZKj970WmqHdueos89liLSOfGBbvW43jF2idEQ9eJiFR1pOtZvD5VK9EgGvyf
3/LQ+DN843r8fXx80T3WN4zT+9lrg4ic8l744ATy1+zRTrn3wNjWDSxvEbPl
zI8jh8tiP60c9nDxRuQPhdNOhni/MU9deG6TiHuOZgjm/7ocM1d3M/qP0lSd
d5jfdplbw0rAPFeDNx6INzPp8rZDAhF58ty74CAb/xLDclSF6C90reV+4HpZ
L5MClm1ZFDsH+cOq4+zJbSIRmZKfop+IfiS89e3mAYyITL5Z7bKrVszeN1/H
/cbnsc8VhoGnGc7UscH5xVUdbu2wQT8xbFQXuz/4jw+3jzVmMB72ZR3Bhltx
/Am3f5xEf5RWpH3iC9h0U79ZzciHqvkOm05tE5EcpC9JrAfWi0/aLiKK6hPD
JDB++em1Cjngw6XBy/vidY2UsS17bEXE4Ilz3Tm8fjxhU+ZQOxFxPhy79lGD
mH9ryUul43rLo68GRYObsV3ein79zFPeRsmdqNeX8zvXSYo5pHXu2MFsfQj2
4pvaY70MTZgYyueTgMC05kbwof5HWgZgvltu9H57zgHxdq6/SBbzZ3rF8L7u
LhGRyHD6+gP9TKD/waMl4IFf7OUfId90+Uatd92N+pu5abQj1oeFd9vM0XtE
nPdh4+k/LnEOS7VHv8WmsVSw3E2nMUmob33QAG5zRP6fLfH5MeY/yuXL3TAn
2r+xz9vuVTlisVdEUndXFu7BfGzftW7dL/AU9skt9LvJdpdmXNuHePk1tMiH
7Y+2vhtM9mM846dYhiBenISDGr+At38K788+75G5YUn6KWfU21RdAz/2eSbK
3P0z1JNx2HBOckE/czj6qCTOt9jsn5XjAVyPZFHIBozv1CX6uooHRWRsOWMx
vI+YhXErJy3F+z/Ne1a/8RDypfJcNwf0r7PnNr+WdBWRvL5v3+ciHtn7fvfB
F6Y/uD0Q8dKgvdXV1E3Uc/8Z42mMjW0TmPOniIfrGhXa5w9jPlutZT6g//yP
b9mxQg7rY5zSoBlHUM/6rl+biXzEfm2gBPzl4x93T9SvYGW/VNejIrIoUHJC
GfKNFU/2UOox1PN7EyWvob8Jl1u4dvtxEfHrbtPZjHiS7X98+sAT4vFlpBMG
PgW/XfJ3wmGslziJrq8WJ0VkP782OBDXN/TPjJRfYL2bs9dMZO8vdey5ec0d
9VF/p0+/IjGz9/nOY3+c1vr4ADmFfKubeygb+0+Xb+OneXiIevbz1WIOru77
uBX1SqPyRm2OJ/r17cMMxuB6jpeVJjueRj5anr2iHPmyvGjoDUUvnN+k4rIt
yP+6+atcYsDvsb1cjvNj71Nu8ka/x96QxfzWpr/R6u2D/PTPeuPLJjHXXURD
jeOzni8ILO2t6SCH8w1ImF9jekZE5gp/lM/H9bdEuyU1ge0/ZJmPRD0JfNq+
f4Yv6skGzc/6OJ+u0OnmpWAL9gENvN8i2F7T7ZyIGCWOtniAfM4+djPmPOLr
hZKRHa63z82aqlSw53Mfw5V4fdOVMYnb/RDP7APdiJcX/huvDryA/LG4WWlT
mZiPzYk5VM/6iHNX9j0FN2U5BGxDP8V+j++3P/ZThxZ8eobjKx1f3u/6RRHZ
E5huvQDz6eR2+gu5hP1aYtrmVPQzmS6v46vAF2zR8SC/jNsrecUjQEQeDB2c
WoXPd9tlsHfyZRGZnpFu9R77r2K7AytywYW1tpPaMT5Tt0ZOcroiIgK94qkL
8LqnsLXPsKuI5/c5womtYvZ/cWZ3aiHWg5Vt3KZrIrJKfk58HObDz+J+QO/r
qB+efSY6Y/4azD47BoG578cgXo2XjDJbcgP5eGNbSPYbMfdhHxzCfLHbQr+b
qKeLSn0MEG9mc/MrZ9wScXHSloz415OLLQVrvk6cfQb5uJeO6SW326Ke59++
irnlJa8hAfXeWst9z5g7IjLG4kFJb/Z+q0bystdg9nY4H3/PjJ4tJXcX5888
ul3A9kvK+yqeggte3rkgj/w4dFh49Op7IrJ39a2hxzH/9rwm/99gz4tzblxE
fkiT09h9/b6IqJysX/kCf6/af8vSeUHYH7UbJlqz8S99Z0J1kLi+5Ut8lPQM
xnyv/tmq3yjmg+xGHvl50p/hHyc/EBGTvN4qxzG+xztWv8wFs95uG/pfXQTG
sIci4uJ7Y8wp9CdnvsksiQV/ezGixB/jxT5XsDkU/S7K4X6wYeXRXlKP0A+n
q43div41oCyuPAgs4TjF+ghebyn6HbXkMfYfvPl9NyD+TfN1/ZrBnF/B/j0w
a7e93xPk1+Qfce65Yp5RdXN4CsaD/V7YzDAR2cQ++IP+yCLlm1oZ+Iu5hPdW
vP9RwjiJw08xnsb9bdjfM9gUeT3ydbiIuEmqm1xEvnvxtOSc7TPE4+qpGg/Y
+H+ksFPuOcb34GTXr/moD8ErF4WDo+/axshgfNlt5ZoIEen6Zmjnlsnj7vP+
BpdfjyjTrBJzuqG2xyC87nRFuvR6JPLF1gloRXnccwXzojA/p+Jj/DG+bt4v
7TxfiIjM36jzI3F+xad+mkx5ifh0DmjPwvVMPT5tTB747CoZs694v6fbzm6n
aOx3woI93mWgPrg8eD8sRkTQFvTNBs/eW/0sFlxq6emyBvHqt2v02c2xIpIl
2Sg3MRLrwW6DrVSciOQ2REeNyRPzkSMRtsXon423XjYOBvvk5hTUY37aNwz+
0xyP/LU88qh+rpj/Dgpb04j1E2zhGT4zEfkhy9EoHuffa0WqTxk4QxqNKubP
ekmv7YeTEG8qhWEVGN9wk7lGY5PRj7MPHIBZD5sGDu1lusAH58vMjei0fSUi
926bjM7A/MTptRTKpSAfF3WOuZ0l5v/2h0N1pjwNB5d5bdO/j37bQWu795pU
EXn2blDdGIyX6vhP82+8FnFe8irWn8vokaPmp2H/m9997RiOn49tUTVYe9oG
j0Icb9Iw/wLPdBHJNBq8Kgrnd5yX92RKhogYH3uwpQjxUC430CsP/M5MLyYC
86vbf/GWvW9EhGtvy8T8tzXj9CestzPSJ+cNf4vzde7rnI/4Jn/+dGzORP3a
UTdHI1vM7M9xWCE+2DQSnCUiV98OdJ+N45s2hXkuzUb/HHJYns1fgd8amO9g
Y+GxEfGpiP8qdXIhR0Ta9JdtiWXjv5JR0stFfpxyfl9gDuK/7FZ7Gfi/+/fs
Y2KH80Q937+pErPDFL9Pznh9U/6wR2PzEW+7rL/fwXi8yLLwSAOz92UGIT9v
T8k0GFSA/cLfHEE88ntyQr8Rz8Bme9OzdiFfK8UY/VxTKCLZq8KvncB4OUUe
ye0EP+iSuDsD8Zb1NPbhjSLsX+MCX59g99OPfrnPL0a89ipW0EZ+dwvWEdaA
/e7Py5uDfqY4cNfc0++Rn6/dY2ahnv3HS/+sLLiMfD/1ZugwzRLEJ7vhxvs9
r3xtywNPPfL9thHr5/zVcvaWinqer0a98vO+djKuDPt79gcD8HkNp95vFpRj
v/vM8nQV+jvj4/w50h+wf4n4+e4w6sENtxWKD8Csp2DvR7Nfq1v6EfE5PVVZ
CvHEXvd38ET2CyzlYh67fWZnAMYveJfUgwsVWH++GqfXoj722kFO6FUiH12p
GRmEehEufDH7yCe6/8TxZDf+UFD7LOp5XhbjxVhNbUkDr92cXrcG8xlnsSPT
7gvWqxE2Onh96IrgoEFVIu6+qxTmk903PgOPC5vVNwecZqK6cW019s/O+ck2
qAeq89fP6gI/mf/GLCROzFIP66r3Yz27zA3g36wREavfNlNN2P20XkHz/Frs
38NGer/H/E/SkX9bA57ONl7oD45rLb1/+is+X/Jlyrk0xP/4lPX53+j9L8Tr
mdESevvqsB6aRuqOx/FqlefwRtSLSIpBL/5Y5AcyzLkpDjxphVfSK7wewHue
IWjA+5+vvC7Hrge573elG0VkfNA+9wcfxNyZX3bTC/nJtP/kIw/AJX6JNcqI
x0DpbeuWNWH/5nX72ja2X/pTMdi/GfE25MhhU+SDRx1KjXrfsZ8qkDXIwnz0
aVubXg6ua2B2XYjlcfftj7QgXm2PBXfh/F98y3FTa0V+6QhO2JjEI4OrZa3T
wckerpLqr3ncc6o72vB5elfPSMSL2Uy1gf8Q55dcdlxe/gf6ZfYLrRhfpeKE
+mdg9Va1b1eQr53yu16v/Yl8fH3zP/Z+Pvtczc12EVk/OvT1EPy9W8oTywUd
yH/LCvLL8ff4c+1a8F6/YVJr8P6pMRMGef1CPmAf/ES8eUaK6jR/I595HkgK
wvV9fnozNR8ccL/frgOYn9lICPs6RWRd374HechvnC/vEpHEtwOUbD6IOXX2
6vitmA/On/9BP3fyyZO9OB7nz8HTR9ecD2mk/rwb631nctz0CurP/2J/eVBe
srWa+nPwoNYDUyc2UX/+T0QW/JNSZP0h58slGPKW0buRk0t9OfjT/FFJPvh8
zpf3Ynp+X6eU+nJJhlgvnhR/O1fMrH56hPHg/DlY3vDfXOdG6s+lGK4Pu5NF
/TmY9Q7fS6k/l2ZI5sFr25NfU38O3sfd4KT+vA9DJrENdhn15X0Zovx8rcqg
LOrLwX8qD9VZIr6YDeUmx/sx5GPYzpVb3lF/LsNw9x2FGdSfgy/cK+ryeU39
eX+GZJvtVnYupP5cFq+v6Jyf/pv6c7Cv3YJUvQrqzwcwJEIxb9/SLOrPwWT6
yNlzK6g/H8gQnROii3NLqC+XY0j3j5u6hsjv5Zo6xd/AEYmjeOz+ivPlgxii
wj741CTmiO5Jk5bVUX8uzxC+ASKmnvrzwUzP8yD11J8PYYgxY5mq9I36c7DN
TvM5mp3Un/MYIv0xIyithvpzPkPYrw+411BfDua+n/CN+nIFhrBf14nF8R91
pc3/ATZgH6z8Imbzi6PP7M2j/nwoQ3Y0uob0z6K+XJEho7Msda6D5b9FPTk+
jOl5XrKQ+vPhDFEIueqVgNc5fw72nmr8Uieb+vMRTM/zEVnUnysxRNve9tbv
WOrLwdzzPsj33PfNlXH+XkN+KJaKme2L51RSfw5mn/txraC+fBSO71m7oxf2
d9z3z8FbD21aH5JP/bkKzq/79uUJxdSfqzJELe+t+sW31J+D//t+GefPRzPE
78vyb5sbqT8fw5DDHWdG8D5TXw7+7rVkdWk+9eVjGTLtAq9Ro0DMzQ+utV/I
pP5cjSFtoXcVKnD+bBe9YhzWy7NnX6+XUn8OZp9z0s2l/nw8Q9ivA6uzz4+w
/nwCQ+I9kIiyqT8H996U96i4ivpzdYZELx87xb+Y+vKJiIcHg9SaM6kvB+89
/0gzqID6cg2GHM2+u6zwA/XlkxjuewBbssRcHtPH9VsW9eeTGZLR+5zxlffU
n4O7+oyfeTqT+vMpDDnVfcMyqJP6c02GTGaF53/+HOx84N7kBeXUn2sx5KCm
uV9lI/XlUzGeHV4l55HfDPVuzi4C5w743Fv/o5hV2C8AI35bNBVbRk5nyN37
G5ZqZ1F/DmZ10PIU6s+1GbJoZvKdMfHUn+swhPt5IOR7zp+DDasDJjcl8Hr8
uS5DZHOWpL7OpP4c/HuR6YFhb6g/n8GQ4LOJKm7x1JfPZMjcF/p2UR+oLwef
+x6XMO8t9eV6TM/9cXY9sN8/n8WQkuwO8y+F1J+Dc6apHowro/58NsN5rfh8
6s/1GdK0L07HOJf6c3BAfLG8chr153MY8vxx3p5bxdSfgwsbjq7Z/JX68rkM
4cnFpb6qp77cgCG3vNy9F5ZQXw5OOmv7vvkb9eWGDIl5/ilM5zuv5/vnhCHs
10Pm11F/Dg6d/VC6/Sv15/MYzvvV/OfP52N9/GZSd0VQfw5mv7ezMpX68wUM
6Zvb3DUzgfpzI6x/i1SLzpfUl4OLpy744plIfbkxQ5a3jnVLDaG+HLx/ymiV
H5li3jROJUYW883584UMQbVp9/tE/Tk4LGPET/kPYmZ/DkK7gPrzxQxJV8+J
VS6i/hx8/XBMQzEb/6w/N0V9mPK22Cad+vMlDOmlyLxtTaW+HMzdz33F4+6j
r1/KcPsGfiz15WDu+wTZYr4cPSlmcy715csZIvM66Z4Ir/tsuHOgHsw+nS+d
TP25GUMG7HsVaVxC/fkK5K+0o2vfZlF/Dj5QKQr7nEL9+UqGqGsoFVm8pr58
FcP1kf0jqS8H9w+0KjHA9XfNMXHZYs6QKOHhEraecb7cAterOeMRH/H3SDte
6zH4IPugbJ6YLyxXC7Atov58Nda/05wtt5KpP1/DkCNXrCOLiqk/X8uQZ1ce
T4j+SP05WL7hl5Z8AfXnlgzpM0Vts1MJ9eVWqD/s9gb9paPcDZks8NU5Nrob
KsT8X/xyPt2aIaW7LEf8yqP+fB3y5f7IhQ5fqT9fj/w/fli2bjn15xsYMuvS
55DwZurPwUPZGwjvqD/fyJBWdf/vJ7KpPwdLVS0Jrsyl/nwTQ14VF0cXvKe+
fDPimf0ByArqy8F/LBRGeBRSXy5gyPi/6nWZWWLek3wiL7Sc+nMh1if7gwSF
1J+LsN4bL1Yd+UD9OcOQtZvYHQv152ASN1x3Uyr15zYMWWfYvTWrgvpz8F7H
lqi5edSXb2GIUvzJvV+yqC/fypCZwd1FywuoLwez97XfsM/fBvaKPbkNPHV8
d1wB9efbGTK/T2tDaxz15+BAayO+XzH157aYv4KrK9t+Un9uh3jekZ2k/Yn6
c/BLnz7fh36l/nwHw32PZ1E29ec76edVUV8Ovrvj3HOlD9SX2zNcXHc2iXkU
+wXWQurLHfC61rHXSz+LeUPwHzsX9nkruzxJnV3or6Q7jW5UUX++myE3BLZL
RhZQf76HITt9F5tk/+fPwfv+NoZvqqX+3JEh7OPNm95Sf+5E80UN9eXgsTfX
zvmZTn35XvRXOVOcxmH9RM1rjGoHp0rpHpItE/Me9kZjCfXp+xgSUpQ8+fkr
6s/3I/9GLHX/kkH9uTPGz97U5VEB9ecuDGG3g32TqT8HL9DbUuKXS/35AfT3
zyuNN+VRX34Q/W/FiflS5dSXg7/ejhwYmEh9+SHkM/aLfKli/rq01OLDK+rP
XbEe169u34D92Wzp3yWL3BiyhS0s78T8xD93w5Bi6s8PI/7X1KdUv6f+/AhD
hINfyYmSqT8H73H/fGZmCfXnRzFe4yuLF+VTX34M+b3kif6HDOrLwdPHrNxm
VSxmQ5+DbUpF1J+fwPr41jRb6bOYzxs8umOI8ZLN9zY2P4n883RIW2gV9efg
5QslZnqlUX/ujn6li/0BLOrPT6G/aOt1NPs59efge6YX4u6VU3/ugfVwQWvb
6CTqyz0Z4tqguWIVxt/l6VSjbPB/90M5X36aIdWC20U6OWIekfT6Z3Md9ede
DHGr1MCWlvpzb4a7z/23mvpzH4b8CvGXSSig/hx8XupTf/Uq6s/P4HysRbky
edSfgzPeXrGsLKO+/Czqa/eQlqJv1Jf7MoT9WdO1OB9TbIDfgx82xIz5VSHm
S0oD9lp+ov78HEMei9bv3l1F/fl57M+axkaNb6T+3I/p+f2CIurPLzA93w8o
o/4cXDa9cvK4t9Sf+2M/6ZI2cfZn6s/BF79d8oiKp778IupR1LrzvV9TX36J
6fm+eaKY2dtVMqnUn4Of93p/pF8S9ecBqG/TLlnsLKb+/DL6wQP2tyclUX9+
hSFT2ESRS/35VfSHdgNmj06h/hzsel5/x5hX1J9fY3qel8yj/vw68r+bWah5
IfXlYPbrc3vQv3O+/AZDprKJHtffoNjg3gg+Lek6xiyf+vObWD+/zGauSKT+
/BbOz6V35qEo6s/Be9kHBoupP7/NkPuXm/auSqD+/A7T83uZBdSfg9VFhwLi
Mqk/D0T9ypox834x9eV3GTLv+LLrCwupLwezP4e2DePLfFugaHEP63dCtOaf
SjG/23LNPTif+vN7tB+spP48CPX2r7//eIw/58/Bjsdvy00qp/48mCH5q1z0
k79Rf/6A4a7LKp/6c7CCyk3f68XUn4egX9h8ZlRCMfXlD9E/HxrnO6SM+nLw
8u/L3m0tFvPDsQtn92afN4wsPrYxFPPX+fz0X5wf588fMYT9dYQxyB81oWaz
7oPXHGme4YB+jPPpj7G/evH5c3Ao9edPGO6+Z/806s/DGMJ9HS6d+nNw9eHW
/c0vqD9/iv485Jn15gTqy8PRj6+cHPX8DfXlYO77tvFivn4iX3F+PPXnz9Av
DECGCqf+/Dnys/J5a/UMMZuwwugm9ecRTM/vKSZSfx6J8VA3SmTjlfPnUcgH
6/zsl6RQfw7ulHP7LPGG+vIXTM/9x1Lqy18ypDuhLv0czsfN4pVbDvjR6V1+
KwvFPG3TxiOuBdSnRzPE6v6mMR/x9x4m++VjYtCPjq7tPhxL/XksQ1aygrKQ
+vM47B+JzZ+ucurPwaw+tMN64/x5PMPdh1dPpf4cvHygzk3HYurPE9Av933u
JF1PfXki6q0Mz+RZvpi559OzqT8Hd1lfGnG7gvrzJKbn9xuKqD9PRj0f5vd3
Yyf1569QL1UmixbUUn+ewhD/a7yD25qpPweH2/yOHlBB/Xkq+kPFhdXj31B/
Do56V+SxOZb68teoL0ZbLxunU1+expBG9eyVC3E97O9YVoF37LvbmZ1AfXk6
Q0amDfI3iRXzkfwVgb7PqT/PYIjRdofvJzOoP3+Deoztxdgo6s/fIl/mYSEl
UH/+lt6fyqH+PJMhHi9m+Q/Ipb48iyGR8Yu2vS2hvhw86PCyouA06suzGXJo
0a+PFbnUl4PXsD8gEylm7veQXlF/nov+iv2hzgTqz8E/j1ZdX5BB/XkeQ0Zf
6NitE0X9eT7y5WIsrFTqz8G69d7NXjHUn79Df56nr7ArgfryAtofZ1JfDn5a
6ZbY+52YZ2deUtyM693uXbRydSH2P16nOpTTqU8Hn3VoHvEjgvrzYoacuKl3
xC1BzFXT7W1vlVB//h71/sSRQzL3qD8vYXq+P/6G+nNw895Vmy6+pv68lCGv
g+0aXUOoLy9DvZc1yMrA9bDPFcSAud/beyLmY5LNVe+eUZ9ejvg/3vZAdI/6
9A8MkWV/QO0V9eUf0Q++OxoahPG/bmKt0Qx+vzDo8aFI6s8rsJ/oZWtb8ob6
80qsv8FBfjsiqD8H795tYX8nkvryT9gvebcI2pOpL/+MfkDxxZyiWOrLwey+
6cJTrAdsVGy/MFyftSBGzJzPyac+vQrjxRbUGOrTweezE9PfhlB/Xs2QKwcR
UAnUn9cwJEn/94/3kdSf1yKetW999I6m/hxsYDBa3+EZ9eVfEb+FKoJhYdSX
f2OIu5S3psNjMZe/nJrvFU39OXj3o/YwxRDqz+vR/7zROj4tmfpzsDP7g/H3
qT9vQPzUfX0x4iX1541Mz+/nJFJ/DuaeP0+i/rwJ9fdFSENMMvXn4HX5K+W2
vKK+vBn58rLGMP8C6su/M4Tp6//iTJ6Ys3UEXRkvqD8Hj7o35EZuDPXnLdiP
yh4s/ZRA/Xkr0/P8Swz1522opzrqV/omUn/+A/m13mPBjETqz8Hc829R1J//
RHwvxonmUF8O5r6flkh9eTtDLPRfFVyMpr68A/lni7zKe8z/uHOuvtVglSHx
HTPTxbydvVH3mPrz37TffEr9Ofj1tPNz58dRf97JELN+I51koqg/70J87dvp
EJVC/Tk4M9d5jMcr6s//ID6VroS/S6C+vJsh69kf3A6lvhz8YMWH9X+yxMz9
XjLm44awUHXpX9Sn8sPM7ALqz8Fs3esbR/25hA1pPyzXVp1K/TmYjTubfOrP
e9kQE3YDl0r9uaQN+XqzUmgcR/05mPv94//8eW8bMmSp7rOL+dSXS9mQM+n7
J+7NoL4cXDg3/KVtvJglp2xImpFP/bm0DVn3LaLEEvknTePe1k7w4ePtdV/y
qD/va0PGJFlo22WI+T9/wvnzfjZkdfmL1D+Z1J/L2BDrmMb5jlnUn4Oz9Qau
PJlAfXl/G2KWvaK85TX15bI25MA/lQlLsT+rlUhSjgPvXvtkTOA7Mfc5Oe+y
CfqrgA69d1IDbQj79b3OZOrPwVs3ufje+Ez9uZwNqeSv0QhOp/4cbK94pV4n
n/rzQTak/xL2CV3qz+VtyAC2cU6l/hxs9EtxnqiI+vLBNiReS3P19hjqy4fY
kAlxDocaM8TM1X/Eo3yGr8iOZ9PzvEEs9ed8G+Kb8DzYLJn6czD3+4nZ1J8r
2BDbj7tPn3lO/Tn41IiTas/eUH8+1Ib82Wnm+z6b+nNFG9JiUnPO8D3152Dz
x981FfOoLx9mQy6q5fx0Tae+fLgN8Zi0tdm7SMxVCh43LmC+OX8O5rGJ5T9/
PsKGdG/NOptQRf25kg1xGidZyH4e58+VbYhGr2kyivnUn49EfG0okT4eQ/05
WGP1nYYpqdSfj7Iha0xzfgx5R3052AfpPzyO+nIVG/L699UVHonUl6va9PQr
WK/WWw9tKgdzz8u8pf58NOL/ZLZdQ7iYXS/WJn14Sf35GBsyRfpu96Aw6s/H
2pDJzSF9M19Rf66GzyuPOHEojPpzsPva83OKo6g/H2dDKhyef3F/Qn05mPv9
68fUl4+3IRd2VsoVZIh5Jf8rzyWc+vMJWA+Jc3NuRlJ/DlZmfzAD9aRcw+Oo
5kQbsu0pP2NtOPXn4BsXVV68eUb9uQbiJ+982rtw6s8n2ZAXjwMGf4yn/hyc
Juqj8SWH+vPJNqQpu3Sn4hvqy6fYkC2au1xCX1JfDh4/4m7lxOdi5n4nF/xH
4u6MFk0bonjj0mmfl9Sfa9mQD5dl3B3jqD+fis9rG77CIZL6c7Cq8fWXp55T
fz7Nhpzdw/6iOvXn023IrrE2XnfjqD8HDwmsHRqdTH25tg2ZubojvSaa+nId
G2LBJp4Q6svB3P37FOrLdW1I1ltBx0gcPytr5p0u8G35XqdW/F9T5x2X4/f/
cRllRFKyCoX6kFFGZOQYSQoZGSEp93XdMrIyMlLKbChNTe2tpaWIUFEZISsj
kkIoFIrf61z38b1/fz4fd933dV3nnPd5n+t5xg3mz/VQvvTFVR7z55NFZN2f
Ob8+3Wb+HCz46RvMn09h5VHJ/Lk+4olDf4uQMubPwSPVV5mPu8L8+VSRZH9Z
1M+zcf0ODpyG+nXwULJJgZSF92d4foZhnuOtp4uEceHU61IWxrd4fqHnbveU
nSGS7D9O/YPXnOsLDUSky7Gkbd/Rv8S5OYZ9BWP0kf0B+ZjMiUsOvjNFxKVX
nsscXI8FEgx9IiK6908/bcf9ZhyeoFtNWPtNRP/gYCfvNEsk2X8c9XWjfWLd
8Nki8nv1aMOmi1I26NRQHheP9rBlWOiWOSJiqZPzziNFyv/ut9g6aHnmXBEZ
JmxgJeWtO9zvbKTjBwxo2gxR37dOvjo5GfV/+eJ3YfNE5MukzsUixD86z2OO
kUgyHxv372JSHFwH5gr63zqJ/Of5vE77Ts8XkVMyfRaGx6E9zJ65bJwxyte5
qIdGupS9NcYn1eD7PWYcGFsJLq3ru3gG6hOZ2Px2oImI3P8jtyoxS8pP9jwd
qEjH06M2B1mbiiT77Ueg/mvG7pFdKCIPNriuMcD/R6q/WZIA1qcbWuD/21SH
jFm0SETCko8eLUB5mvdf07UJrNRdcXtX2j8o+b/xXSwS9mUrOydlpUrXVe3I
P2QVKi/rm4mIHA0MiB/ruyucqwab2/4g2nieOV1M7J2WIF7PtBu1FPncprZr
2qVLReQC3aEf9f9ayx/ZrctEJGrQhiWKGA8Nap5a03s5nt/EwK9ZuP7djXsK
MsHRrrdHbcH1ltenB6wyFxG63UEk4r1mbeOuNrCb86uvn/C86Hu88BWoX5uD
FxoVSjlZvCv4Gdpv1TNu1NyVIsl+GLj+k/dfvDq9Cu0zXpzUjvpdUz4wf9xq
tIduJzPdaXsoXeFfCabRdQWt/9e9d+61ABd/3voL8evjlYqFg9ag/oaEyHvg
eg0vdR95Baz9vMnLB+0hNGteZ5u1IuLLNU+RR//fkub8UnYd2gs+/obrW5x8
OS8BLOzXVSLlo7Y0s0D7iPvlu8gS8ViEHg/1le472wQeKbygUhK8zlQrEfn2
qjGpGs+nh19DxxdgOu8kLQr130vzhdMG9BeWXx8Mw/MpcLPOHWGNeDwbd4L6
oIJusRSs5/P0tBjtye7oU7utNiKS8rlo1mw8r5LDKiaKG0UkwWr5Uq1CKav8
vt1Yivvfb+8hs1okItkPZlkq4Pfvb7/1vA38+FDxl8dXpJw/vOJUHOqXCz/7
7Fwe9eXcndxnqF/PrQ9vew+m26Wl4f8nWeYZu4mRDzbWN3ggHnis/jFcZxP6
f35fhiy+r275+A4PwLP9uig54vkSs23P9tqKSH9L46a1+DzQJCFr0GbEz9LT
poUXpDx1pU8fZ8SDBbM1ttpsEZFZo2543EyTcsIodFz4/cgZlvPltopIVUxa
gQq+33zioz+LtolIj0Opbj2R3yWP6/O0Cew5ZWOnejw/We1FF/3sRGSP2ckP
/dGfrtc8dWbqdvQvzbvmLMP35ajf3PwCLJwfg/tXVOto5LxDRHpG/9B4iv7N
tr+BhuZOkbCvkUy+lG/Z5oW+p/OpFLIeb90lIs17XCqds6Us7AeC51feZazn
xd0iyf4ot6T8a0RNcjOex+G2aMN2exGh21kPQv9d1fJ66Pk9IjKljzg1HuWn
06zWNncv6teXxfF98HxONq6ueg+mcaEC9bGm3jfdbZ+I5A584ut3Vcqq6w9w
xsgn6LliOvtFkv2R6XjiVc9ND8A7uig31NPxdJXrENUDqN+359W1XZfyMm/7
KXmI5y3l7Q9tDuJ+C2XGUL9Bl1HLHRIRNbWVw+h4jx4TlQj2TrXTUkR5yRSm
8YsPI18bu6V8BZ4fzbubwd1+hvMZtH/IGjnY3xH9debgy6bXpZyxVm9qHZ6f
fLro59QjIhIzJ7auGvFXmJYOFub7o3xUogac1nQW/W88bhdmzt0Cj9e/OMEU
7b/knNesbUeRDz0ZetYN5TXUr1y1j4vof355v1e31otgX5v0nL/IH++7GVau
dsX3+flcuoP70z7hlNIONqUbhiGfdDlacPL8MRGp1Dk41zRXyrIuj4r8wZMc
JpH643g+J/f0XXpZyt+bpi3kEO/rtif/0DkpIjoKgU3qGN+SLfX3HoA/NSUr
fEB9DeRHJO87JSJz3n77fhD81XrDCdXTInJnvsu8VFzPAssQm0Lw5Z89lXrS
/mH1E4ONbijvyVc2ROD+qUft6o586uWWXTZPpfwl9qYJ9UfmZku+J7qz/AP5
sKxRaWKzh4ik6d1ctI+OF2Z3Oe7vKSKKr9d3dsff58yYZT3tjIg8+3nYNh/j
RUX9QzNegpdEntlI53/aTsztf9QL/TVdgI3fo9uca3rjfsPDlZPxvAdp6965
Bb6Qof637C76B82tCdvOisgV0SL/G/i+cvV41z4+IrIqJbt8+WMpOwoLDNFf
qNVaZYGn6OQu2YjyrFJa1++Pr4jU7MzveA/1lT7H834Yv3x/0JCI+znZ/WG5
ob+IKA/PuiSH51vTRTG+HpzbL6DvKcTHaTILXdwD0D99Mx2ni/Z+tu3Eet1A
EUG0qP6I+/nYcn3qQzCqVUwGbQ/NHVT2n0M+RRcs0vyocfpX1SCUd/iSvG9X
pEznzXdD/rG4NjN2Y7BIMj8pT8rZfqXbpyO+0X02kkKQL3FVBX3x9xZVYn2z
UJGwj1Iq2nPG/Sjlb+Dc7UOH90B7lq949dk/TEQOhPftn47+d2Op6u1p4Rif
36k8Mgv9Cd0m7SV4+8cnuwLxOVqB09HzIjJ48zzZ3NtSFvZHRv20u3R3rVYE
xlejP246jusfmj5fyS4S42f6ggv93f5kl8Y+USJSZIiAjvp7P66wNAv8b78O
7ai2KItoEQlaTncCVBLeE/4Bz6UbZ6L+0HX3ETEiYR+zUai/k/xS9ebFiiTr
QRF/hG2xwBl3Kzap4P7q3P775B4nkuzPmiHlE9/nJeuEoD0cDY98GC8iG1Pk
E3rier4efn54f4JIsv8KxpM0L1ZLRL5Vej3ZGeUdab980lVw/JNOyYXhqP/b
z/QWJYmE96C66E/Nt5R96JosEvYVdcDzTuG7FieB97+rTf2N/lrWZm6EWYpI
st6Z9g+WRw59A4+hL/ZQnjmr81cFXBARr3ldFmXdk3K4HXpylIet2USFV6mI
h0MDIotRn66ZbG84mob66Rx7Rpv6N6OkG1rp6P9//yk/nSHlps8Txqri+stn
DD9ol4Hx3dYXU0Y+R/3Xt1qplIl4VW9duQDt33Fi8PhssFqyrbERyrNq3OOe
ay4iH0Vze476r6OtXP8HHND/9jfqN/7xWHqgCurzSU2z6xFZyD8djm0vQzyb
plbi0JCNeNSUrqmC9ken8XrkoD62/r6xBeX5UYnojs/F+E4mbMg8lJehwkH5
R+BBwScOb0X5hnbPqdufh3yFDnSRb7R0+XZN7RL6d/+EzBu4XzMZndCr4ME3
o6744/foNANRvog4CAfOoT20xi7vVoDyGfL46/q7Uh40OjjqJ8Y/Fs1vxiWD
recv0tyGv5dvWPPu22WMj4sO9BqN/HNjrf/VgCuIx7bzn9vgegteVQZPL8T9
lvjVfkB5qDxX2PcK3Hzre1Yg+lu7KpNlLleRD+eZ1CThfum+yv9dE5Hrs2b7
jMPzV68o6lYGFvaPo3669O9buyIROdK093Mc4itdZqt0He3NMrjVtkrK1XPH
lCfj/rUL9wZlg53SR67ch+tzuZSxZ80N1P/wlpu96fyldO0xkTcxHrxktZ2u
p/FI5rsaFSN/e3LL5A/+nq46bACfN7Y2zkV5kqiXlz1KMP5xem8ciPIMDBt0
bnypSHhPrIb603Rupf0j8E+F+uwLeF70vZPDLRFxTriXKJMg5RnCAB7tw+uO
9uDbyJcW+bjMxedtbj3kroGF82TAKRhWdCsXkcLhviPf4X5kHa8EJINpOYzB
53Sf8CUVIsn+1yiPHPvJi7+Dx6F7t8TzVtyxa1TgHcTXwo4B4/H/tlsudJlx
V0TW0AW4qM9F/IdXr8Ax995ay9P+wUYr3+Ue4q/7vvSgXCkH/V2ppo/4X746
bGfZfZFk/nGulPf2XXp4KdqzpvmzhdsrRWTFKGTeaM+OZv1GKj9A/Ztd8fsv
ypNOC17zUEQ27ZZLm0Dzpdm38/6Ca0o6eRniedTMkPOLfIT8xPhgY+dnaA/6
c3YYVYkk58WgvflMdDT9AKbTfxMRHz6Ou6Tl+VgkzOtbUSJl9znIcNA/hWpO
ePHoCT7Xrz/05pKUe95Qs2sKQntQS/QZ/Azx68KZ3PG4vrj+dXbXwML8hgR6
pMkwE+65SHL+DfobC4X1mt2rReT4sRtxm/H9Gd2DZFLAijfe9tRBe6b7LC95
gfp4pznWHfFJJKOU8x38ad6QZpmrUqbzRtqof2hbdDbwpYhcvBmuNBv1za75
pvHrVyIiTIQukbJBmWVWCPqDksaOI1xfiyTvs2m+VOvwrKwG8XVTv0pTxMf7
r7Kytr9BPFumKmeJ66PjKOW3aK90QxiUr0vV2K05YGc9/YP3UX7V923nr61F
fRrZeefJSCWiVxEzrMM7kWQ9/jkpC9ORcD8epTV/IsFhGsdPBKG+k0KLix/q
0F9YWOa+wPXRfZU832P8EnyUn43635R1f/OEehGZdEfx51jUzwXpvYyqwK2v
h6rfwv1GJi/QONCA57G+LqYcz78t7lj74A/IVx77yfB0PB117fE1sOCf8H0p
YX8yuI/It3udX1CO/kcuaKpn90+oHwrdF9y7JWUrr/Uzr6O81vvtsU0BL5Kn
PRLag3vj0B+NIsl5fzRfOjGqLfAz/t77lvIutI+io1zVjC8YH6UmWB6m4wXH
iPTXYBnaAdD1GA4v3F2/Ip92QCaB6y+3H7hpZJOITKAHJuNzzR0r5paDDzzP
ttDC9dF9Q3Y0i8ifh/SgFinTcxn20/EEX/FL+Rv6ezoRgeZPNt0f5YDp9BwZ
2j9Yzktb+x39n5Zp/3Lkc9PML/NRP0SS8+tQf2g7nN8ikpyHir//aKI3+CM4
aFClkh/tH4x2/vRsFUn2t8X10H2eJ/wU/W/9YcuMhgtV4B2rBrYuQX0x09c8
feCXiOyjB4DmS7n2ob4sfX8TN9GaG/Ib5XdqW0EMng+6k1lFYLpdK/ULGZoq
rd3bRZL9P3F98hpLK1PAy2YZPryA/FKk5pGy9A/yXQwnYnF99LXOD/Cl++OX
fqb+QVlWdO6viHisOr1YBuVhpzCbGHTgyLSEc0MbQlH/ux8eVAMW1vsivqnL
5v1wleGIiWeMw/grUqbHlZbS8XSbbnJ5R44Urj2tEo7y127demJHJ05yvija
o0tzvE3fzhypNw58cBf1t7qx1iAXfLx6r7xnNep/g/rAdV04yfp05Fseteu+
d5DlSGXLQOc3uF+6jUsUWMh/aXt4/jBxvhxHvP0npRWifgRWKR7/CBbWL/8/
Hh74cNpzlEfT/YXWZ7pypNtmm48ueJ4LKk7OmNiNk5xHiP6Fnsv7GBxzf/GU
S2g/9D3xkB4c8Xgfau+O+0u5tD+hCCysP6XtIfuiKy/PkZ+tLh/per/16V+t
evTkSKrnonV0fUJO8pjpF8Bzbuc5jsb3KyJwLOvFSfZLQTy1jYpu+gFO6jS0
seGilP+9bywKe11+ToGTnM+D/H1QkFq8QW9O8DKB9P2Sl+/6Y4ocuWwSb0Lf
D2i635s6qg9H3DX72Vihfjme6KlSAV6qcO99Lzy/x0eNv+5Q4shkOrEb96/j
6FrWV5kjoXNdHBXx/XSZUi64On1OW1EM+gf7dud1fTlyfSYGaj5Kwj5mMioc
CfzWsnRfqpRXNnbhXCPQHvg0ZeN+HOFs++Srh0j5nw+k66I+goX9sfF8W1aL
YiYO4Ej6JWLshPs3Mz/v9Bj8L95Qj3dwIEeci7P39kR8pNveDR3ESfw+4qeF
kbnSdfArU9N+1tFoD7O9GnlVjmykG/RnS9l7/1sFWfy+vEF5aQ81jljTiSOo
z3TfnAvgZ8qep23x/AomGh5ZNpgjdLv44WjfdtoFekFDOJIYsGDma5RHieZP
xZlDOTKXbqADVteY9KkGTPW4G9hBbUfJMXWO7AuavKg7ru9+/+TIURp43n8v
TN0ZhfagXH+4AmxGN9TG83NRGGGxcxjq34xPX6qipExfByjjeqq7b5ikMhz1
0WnIw1SMn/RkQ3rngfMNdj2KpePpNuViGU3UR6WPVyrQ3kirWUQ0+GX0gxFv
EN8Dm90OGWtxxFbZu6wB9aGpsWTVJ3DDKowA8X0mDZ0nev3HkT4/x0aPRfyP
rCUKk0ZypKunnscqxBO6juoxOD8tXOc/6keavHx2j+LIErphS5yUhfm2Fcyf
a3Nkm9nv5JAc5s9Hc5L3VTeZPx/DkcPbxLcWXWD+HKyz4O7692nMn4/lyAa6
IDGS+XOwsP7yPPPn4ziCYfj6jGDmy3U4EuS5ec6NAObLwSu7qRyfcEXKVwy1
TJKzmT/X5cgLtQGJ5ReYPx/PEV/nbeM2JTF/PgH3XzYn5mAO8+cTOWHegm4+
8+dgYf5CHvPnkzjhnIrX15g/B7cYmLvKXmP+XI+TnDecyvz5ZI4EvHog553N
fDmYbteyPFXKN/XixUnJzJ/rc0Q842DgfxHMn4MvpJkst0tm/nwqR6ILrvbT
jGT+fBpH9u/dmKR3gflzcK2VnsyxaObPp3MkRfHqlJwo5s9ncGTo3cDM+Dzm
y8F9E2U3bMtmvtwA7Sk9529JJvPlYOE81FQp/wz16uqeyvw54Uhs+n8fI3KY
PwdfrU3jNqYyfz6LIzP1Sj1bHzJ/PpsjWnQCZCHz52Cv5j8zF5Uwfz4H8THB
/+Wmf/58Lkc0i0PuX01gvhxsVPywJOUB8+WGnGT9ym3my8EHbL8/NL8q5bWd
b/6SzWK+3IgjOcS5pjiHrT8HFwWHL+x1gfnz+Yh3D+7KWmUwf27MkW+2R+6b
ZTB/Dm53rk7depX58wUcSS5YbH4+jflzE044J+phGvPl4LO1w30up7L15qYc
2d1zwsTQOObPF+L5TVs8nU9k/hzcx+RWdV0c8+eL8DwTHH6GZDF/Dp5UWbCo
IZH588V4flrGVaahzJ+bcWT7vdKlH5KZPwdbnJ/fsiuB+fMlaC8OW/VWpDNf
vhT16Vmf3FdJbL05+Ethh2vH05k/X8ZJ9tvMZP58OUdG0YWJvsyfg9fSBTDR
zJ+bc+TJuvCowgjmz8GvG5Oq91xl/nwFRzrRBerXmT9fifirggwnl/lz8M4X
f4u7ZTB/vgq/FztjRF0U8+WrOXLEemOpaiLz5eBbp143dMhhvtyC+1/+P9XL
KmHAGo6Udy7KPZbL/DnYJvvOKDo+Evz5WtQf67Hx9H234M/XoT/r8915cRHz
52DhXPh05s8tOWI5Wt6rMpb5c7CW2XWNY//8+Xrcz3FXi8ok5s+tOLLKfUSS
exrz5+Dm2i6PjYqZL9/ASc5zuyNlV43qOyMfM39ujfo56kXJ9HTmz23we9Hh
z0xuMX++EddPD4hJZ/4c3G0rXcHC/LkI8dvlwaePt5k/B8v09Rjqm858OccR
qwupr+j8acGX8xxxMkCNyma+HEyXO+zNk7Kqn+zh5UXMn2/iJOvBbzJ/DhbW
r2cyf27LkTVdd5pdS2L+fDPyTXrgy7/152AMs0xdc5g/38KR80c+WV2/zPz5
Vo6ssA71zbzGfDn4kvzfetk8tt58G/JLpGt+GVKmcaQhj/l0MJ2nZ5bH/Pl2
3G/9wX1+hcyfg4X5oVeYP9/BSdYP5TJ/vhPx2qXJwCOG+XOwcD5oFvPnu1Bf
aIHlMn++G/GKHlBdyPw5uGKQluv+C8yf23OSc4yTmT8Hd556Vs88m/nzPRyZ
QjfQzmb+fC8nnLPQksX8OfhDnK1z3CXmz/dxwrxP/wTmz/dzkvX7Ucyfgxd/
0Itrj2H+3EGaXwu+/AAn5DlXUB+oJrgMHnUr+muPC8yXH0Q+078h9VoB8+WH
ODJ9/Iqgv3Q+uq9cfTy4ZsUs+d0FzJ8f5sghjcXeKbnMn4MvPg/sdqyI+XNH
1M/ocS7BscyfH0G8HvO+QDeK+XPwyrKudgrpzJ87ccQu91ea8T9/7syRWZ/d
1TsgPhZsr7tWAjaiG/FHMV9+lBM85jF8bsev39/bBflekeV/VonMl4PDhszr
6hkj5TvH2iYcjWP+3JWTzKeJYP78GPIdm7J1JnHMnx9Hfb/b5fuYDObPwXoY
bf7NZP78BEeISsScVznMl59EPr9X1E8+lPlycIF7ucfyMLSHKdnd9p4Cr5i9
1zhfynScdyqF+fPT6H+uYICVyvy5G0eGFcRVX0hn/twd/UepW7ZvCvPn7tJ4
L/hzD/QfZx4mh0Yyfw7uTzf0TWK+3JOTrL+4xHz5GY5E1fz1iEtlvhxMdezO
bCk/7NpuWoD2qShz3GyEN0fkLeYXvk9n/hx8rY/Cf0HpzJ+f5YRzYx7nMX/u
g3g9/nra2BTmz8Hjz/D+NL8R/LkvR8qyDZIm5zF/Dv71UHVoQCTz5X7I7x7c
CToVxXy5P8Z7mnGv16B8dKoiurwHC/tzpjN/HsBJ9kOJYP48EPlf840Xp//5
c7BwPlUM8+fnODKioUvYu0zmz4OQbxdE6VrEMn8OPla6/GpcJvPnwZywDsop
i/nzEMQ/3bVqHa4yXw6eEej4bWEC8+WhnLCOKaxSyu2cdV7vIObPwdTDHaL9
RdhOU78wjjjyB74dS2T+PJwT3ut2zmH+/DwnOR89lfnzCI4Ev9S5N/QG8+fg
GXmKKn3PM38eyZFTZWtfNeUwXx7FSfZjRPkPdViqeRFceb6yeVs+8+fR0vgp
+HKwMJ8S96+9RTYnPAbtHf/eI5X581iOHDzcX316HvPn4KnTBqiOuMD8eRwn
nGO07iLz5/Fovxdk/+sZzfw5WNgPOZP58wSO0Oktf/OZL0/khHNKtOl8knnv
vK6Ah84d//ZxgpSF/WH/+fJkjow+V7FIFuXXNuXcsERweP/V44vTmT9P4Uhx
UJtKSBLz5+CRdMONi8yfX0D7i86e2a+A+fNUjMen914dlcv8OVg43yKD+fM0
jvxXpVzy8Z8vT+eEdY76dP65kkN7KTjFsYqvyGO+PAP9sdhnbPslKQvnCaUy
X57JSc6Px/XSed2rL+L36EKYGObPwcL5lKnMn2ch/kTurl+fzvx5Np7vO6+Z
/XOYPwdbPns2pjSN+fIcTnL+813my3Mx/l6lt2t+HvPl4Ik0IboiZeF9hB/z
5ZdQ3vM0Jjqj/Ybev/rrCtgltDzhTjTz5/mc5Hz0NObPC1CffmbfPpzM/DlY
2L8jmvnzy5xkP+lE5s/BJft8FuxLZ778CtqPXHqoRQHz5YWIrxfWdL6ZIGV6
zpzyP38OnuV43sitgvnza5zkvPN//hwsnJdxk/nzIuRLC40fvc5h/vw67sd5
aebOK8yfg4/0oCtAmD+/wZG9j+dyY1OZPwcL61njmC+/yQn/Nwnxh54TZFjM
ETm6kCZMyqOzMwf2iWX+HCz4mQDmz0s54VzCDmeYPwdrIx1sypayXrJyx9xM
5s9vc6TVba64cyLz5+B3XQeUZCQyf16G+NrdMC8sg/nyck6yP+YF5svBvenA
EflLson73cUVnGR/9ngp03mJfROYP7+DfF7o8Jk/v4t8uXbNkEeJzJ+DhfPs
spg/v8eRy48PfDVMlDLdd8Ikmvnz+6h/SQgQycyfVyLfWDBi+vls5ssf4PM3
dIEG8+XgxfQg2Swp+70fndEV7ZeGIYuHyDfoAOqfTwdvWFa35OsV5s+rOIlv
SGb+HNy+oK4oI4r588eccI7x0VDmz5/gedBENJf5c7AMPdAsifnzp4iv043z
uAjmy59xkv1j8Hxb6veVFYJ3bq8PaE6SsuxTtaXyqcyfP+ck6/euM39ezQnn
zH4rYP78Bdr7knGtE/2ZPwfT4y2Sopk/f4l8cvLSrPn//PkrjCdd/eypHxL8
OXh5wtwna/7589ccuXn93Zun4cyX1+D5qvroVCK+lGTJT7kNFs4TC2D+/A3G
B4S/H3NOygvoBikxzKe/Rb6wpiI65xzz57Uc6Tnwl1ZOHPPn4Jw13p32RDN/
/g7tadS259YpzJ/XcSThc1tE52Tmz8F3vh+aMj+A+fL3HHn8+aR9Ap4fObGx
RLde+vz+8XC6wDqa+XRweeqSR3Z+zJ9/wO/fUuo67SLz52CzouxU2t8J/vwj
R+7a+PCWKcyff+KEdWd9rjJ/Dg79HHvTJJb580aO9FLqufRLJvPn4NOT1r4N
TWG+/DNHhoyLKpqD+1c0b50w/QtH6HT0tiTmz8HC+aTZUv6sesus7z9f3sSR
zYZBb57HSLmP8sybzy8yf96M+NXp7CDDLObPv6H/GC7r5BvJ/Dk4Vq5LtDia
+fPv6C8PFPx+k8x8OZi+F3IJZb78B9rH0oMHZ9P3wepuYfNaUN7DPz4zjpLy
mDUfTrvEMH/eivsTJqYwf/4T33c1qrU1ivlz8PljdhuqA5g//8XG63HMn/9G
/3oqdvCmVObPwacszq1RT2L+vI0ja6e+m24Txnx5O0eE7favMl8OpuviFiOe
ZDQO6bHkD0cMLIJ1ywKlPIMetBjC/Plf9M+995wyj2T+vANP3tpuXGnhx/w5
eM72tTcXhjB/LsP/7/2I4M878uSc36oB7knMn4NdfcKW/85k/rwTT/40T7Si
6/UEX96ZJz38zR/T+in4cnBSx4v9pydJ+eZpV/WdaI/VWZ+X/O3CS8a76cyf
y/L/e56CP5fjydY/6+3fBjB/Dq7xfrOoPpz58648mfDa/9f+s8yfd+OJaEro
nSOnmD8HC+fNxzJf3p0nN27me0zxYb68B08+e5WbN7sxXw7WbumYMdsL7eGE
UY1InidTnOozt0Uyf96TJ40apkvGhjB/Dv6wfbdvYyjz5714ovrl5waXcObP
wa8z7Len+jN/rsCTiJHT2sM9mD/vzZOcwa4flsQxfw6m23G2RzNfrshLzuej
6zMsbfz/68MTRWHCIPPlYESnhsH/j+nxl4NdmS9X5knVxM9TDHH/QhoNvt38
qjEphPnzvjzR27fet4cv8+dgYT/lVObPVXiSsV9VtjmW+fN+PHkTbzTweRbz
5+CKqxPOG6czX96fJ5vpAk78vyEe5IQBPPFPsRr0NYr5cvC9hrfyN/D7Lep2
uQ4DeeKl/X10V1/mzwfx5MupV47a8cyfg6v67579Ppz5c1We0OPuNIKZP1fj
JftdhTF/Dt5a/GDdE1/mzwfzRJ1uWBLOfDlYObP09dlQ5suH8GTVjUGBRmCM
QrfNGMqTLrp3L447I2XqbVbFMH8OrpjwY8SgMObP1Xlh36jPwcyfa+D+9man
z/Vn/nwYT+L5Wf99jmT+fDhPxl0We9LxtuDPwUXWDy7+8GD+fASex9f/fL/4
MF+uyZNZ9MCLUObLwWequyzoHizlzNq1pxJR3+uuD35qpMWTXptHnb4Wyvz5
fzxJ741EPULKJoMX31YIZv58JOpTza0n0yKZPx/Fk9E2cyb/zmD+XJsn+UOy
1xvEM38OtrE0Uk0/z/z5aJ4EKnTdrZnMfPkYntzJm3fbKZT5cvC3yNc+uYFS
fjyfLjBE+/BKN1w6lic7Xz3cyccwnw42VWkZEhjK/LkOL9RjH1/mz8H03L6Y
M8yf6/KEdieTvZk/H89Lzi/1ZP4c/H7ctxP3jjJfPoEnDsUjp3qfZr58Ik+e
dDm6ufEE8+Vges7oQScpG4dfjak4y/z5JJ6I1WUib2P8WrPa2a2DHk9CDzps
uR3O/PlklPeEljNfQpg/Bw8rrF+X78n8+RTcX0z3eSN8mT/X5wmy8WMJJ5g/
B1tfOnCkMYj58qm8ZD11HPPl03jSfmJ92rHTzJeDhfff7lI+7OGpwrsxfz6D
l+wH7c78ObhzkvklTR/mzw14yfrwY8yfg+m+YbPCmT+fyZM98Yq/As8xf054
YR+tYRHMn4OvWPfslxvLfPksnlxfu/RiNb5/v8yPeyNn8+TW1S0d5U8zfw6u
u/nNZYQH8+dzeOL08XujZyzz53N5kndswMDFLsyfgy/cCf4+0p/5c0Necv5o
OPPn83iiRhcwHGT+HPztxovTdL6T4M+NePK34sf7nrHMl4N70QOf0pgvn8+T
Z61Kvj0TmS835okOXaDhIWVh/5vjzJ+D39tq//APYf7cBO2JvmiNY/4cLKzX
S2T+3JSX+PtY5s8X8kKe1N+b+XNw1Mm9R7SSmT9fxJPgwt0W2U7Ml4P9t78f
MziU+fLFPPmZJ/+33o/5cjNeOJe5BvVrt99qlxqwjX/ci4EnmD9fgvpOD0Q4
zfz5UpRPmYHnklDmz8FeB/LybLyYP1/Gk98f+qo892T+fDnaw8LvG/+cZ/4c
LJwXGsj8uTkvWd/tyHz5CtSnZs/LxmgvPlvs9aPBtF8y9WO+fCVPDtIFZmeZ
LwcL55/tR3uwHHn7zCqelPgozHp4gvnz1Yg/GXueuR5j/hycdjpCzsCP+XML
nry7k93FxJf58zXIB+we2sf5MX8Orvy1puMXR+bL1/KS8/KCmS9fh+9TCeto
5cZ8Ofi7UsW2MWeZL7dEPLN1mqGJ8lLRcVrTAo66unXr60Dmz9fzRNMztlYu
lPlzK8RbhfTRAXHMn4Nj5FXv3vdl/nwD8qmug0ItA5k/t0b+sbvuZF0w8+dg
HulKthvz5TbIn3boqckkMV++EfXjZP3spFDmy8HHF0/1sjonZeE8sHPMn3M8
iZx2ImRkFPPn4NshgVZTspk/5xG/6XLtXObPwbY6PYuMMpk/F/NkbcJ9laoc
5s83If/Zd/ZlRBHz5+DR8yeoLMT30XW4B22lv59S9S186GbUr0fowAOkfO1y
yFwX1K/1FVtWirfgc5sPA66hfuWUxo2X38pL1hcjvtB5cKngw3RjQDwf28Kh
9cu2oTwWWHyl78+KLq293gLeMOjrxskoL9XsgLAgO17YJ8gJn+9Of+AwcztP
Tj7IPL0J/Ut5cu8Vb8Cuawy8vdG+NeNNdY/vQP9HBRzKwzHqhLz2TlxfhMYi
rf/HgRvfjv4IpqsMd+5Cf+W20dOM9gd+00NVdvPkUP2nO4boL2u89u3PA49J
Gz/wJ8prmnvmckt73A8NCHi+Pie+jOu4B+2jUrxTF9fz6ejoHjHgL7qrdiSg
fhg6it8Z7+WFfnAPPg91iLr6Cfxc3MHOCeXXYv8q2GsfT6iOWIl4YbZDdd+k
/Tw5VnxYxSRNysbKFo/acT30PdshB57EDfrvyyKMz+gydfUD+L6C51pGGE9k
WMrXXgfz1nm9E68oCe+1xQeRn1rdVE7C94nMXYLkD6F/s/prvw3x9LJZ4Z5U
sJ9lkLsv6reKaduS5Yd5YR+yEpofGU0Z0wq2je5dMgK/VzJ7d9dgR54I04GR
P6gbpL6ZeYT/3/xXB/2Pl9+Av4oiusYjXtJ1/cedkD/TDSzo+j2djfbazjwx
+nv7ohjXg6TB7A5Yt7tzcTbqW7Xmc+1dRxHvT043zsPv62n0l+vnwpM1nzaM
Uy5UIp5qy2vywKHDmtYtwPOq63+mwNKVJ6urG/TrEb/puZIdj/GS8x7pfEPk
MTFgmsffQ/7a1H3u4gXHEc+jdC2MbkhZOC8R10ePofI+wZMfX3ADqB9tbS2v
Jp3E88w0N96I/BDD3/wn4MQRarVWiEcpzXb+h04hnv8ZEW+K+i73OXGn+mm0
F5rAon+2aqhbeAO8jG5Aj3icUzts5CY3ngxecj4vF+2Hrtvo6Y548vBMTnGE
lBfSg2bQ39o+D3qZCr6G4ZML4odqpZJfqwcv8a/oP3dXLN4R7In649l2tRD1
l67LImd4sm0Jd9QU8U3zRrHWW3DrLwv/gfh9x8JOnU54If99FXLQAfX58aWZ
L7S90X8+UxHp4Xp0sw/k3gHT6beudDydnu2z6yxPtOiG76gvNcnNdv180P+u
pgNXKat+XChfivrgE7VZc70v2q/KU/1y3M+nsFiZTn7Iby91XeaD+iC8BgCf
d+3sNpaux/AbkrPAH/1F7cG0Fow3WrzWnG0Er34an/ucjqfd/bd5ByDf2fpm
8XKMT+JPVBrrBaK+rr1RMxnl1xEB9SlYOA8A8cvC0aTD4XMYn93XrRtwG+3B
4fgz9SCe7H3+5VL9TSlPphPG0J5EO/56bQrmydDAXiGhxWgPW6Zt7RmC+u0Z
rbAOv68i3js/DVx19eqL63R9t03GMPNQ3H/ZUINU/F6J5ec/reB+4VsnfShD
e7DQfhochvrh8DNEE9/vYM5fJOG85Lx2/H2lWeSZt2D63ukznX9u+nLzifM8
aVErspl5ScrC+XZ0PtXslRp3I5BfV+U96IrnrWdwtn1XJPJL+gUv0R707zzu
F8WTh17DQpzQ/usm9si8BKb7MPek75cwIFwfjXzzU+YkDbTvQO2jtp1ieJIy
6ndKV7TnJs0rhrHgf/OHTDR+DzWJ5YV9dLTo/Cq1yW2N4Oktg8fqoz609d9V
5R3Hk2jnUwnrT6I9KF9I14vnyboieXctbymf+JHm/BLtQ66H1qbDCbywz7c6
2rOVrM1cjUResh/GBSVhncJNcPw4k2mTkE8ptj/9tSkJ/V/bhKOtyAfpOUo9
k5E/dKUzE9A/NC9NSwOPp+IX9ZHuy2aegvHUo2WJF3B9uxtu8T/BXnPHRa7C
/ZXXys4JucATufs3YnxRHzVfzx48KxXPd9He0H2hUqbH5frTfAnP+UQa4mWw
eKU6+hvdyh8XRqejfLXRg9L+oWL86bvgk91wZbi/mtJt3O4M5IN1vwxU6fvW
Gwmz+mfyJLf4/vGxaE8+he9U88H5Q5E4OKM9XNJoXX8R45vBrf2T8LlhtmVl
pyxecr69r5Tl93eevBTfH5p+LiUW/KCn8j4t9K90W2CTbNxP5u4uz5BPxUct
ImdzeNKXikmMnzqGnxo0ORfxO/3wBF3EQ4ugmz+egm90uhWzFvdHp3EezuPJ
0zeuu/ehPtBtujQu8SRMbfs6XdyfyN3hxE3w8toD8zRwP3QfZtt8lHfU8fMP
EQ/pPIJeBTyJXR1ere4r5XEn5i+8hPuhy+7SC1i+j/9X3xNz9+dlXjhHPhjx
i64jCbnCE7emstsbEL8qtww+PquQJzQdacXn2mIL61ow3TdrG+oX3Yb85FX0
by4HRC+Qf1Rb3u8/5hryQ78Vc2pQvnoWvb7dBcvds7j3Dr/vab7gzu4ijF/u
eQw6jPpEh2H9r/ME0UOP7l/wj7UXLphF+5tAoz9WVjcw3j5z5F4tnW84e+r0
zjd50vP3jLRFF9EeDPb0iwPTcc3XPCUSpZ/eZFLMS9Yz4/m2TWws/wxWL5nV
bQJdr6QzKv5sCeIlPQAPn6docy6TS3kym1x26Y76JocPnoH9NKPDn6G9W2m8
mOp4iycD6EZS6VIWe69aSt8/KQ5Y8fXmbZ5wizsG7QqXcsO+MiKi+ZOyd5lt
GeqHVm6RJv5ftUf3o+nliBfNk26LMP63l51nuaKCJ6UJXScPQH0ul3HW/wUe
/X1011q6HqO9QDn0Di/Zn43mR60/P8+6i/t/+6R2DeIz/Z5a8J+c9qZStDfd
zztiTt7jifPf5I3FWVJutuhWPYL6uNr6tffu8xL/jb+f9nrEFPtKjA9y3uYs
+3/s/VHR9hjqx6eqkMb8Bxg/x5vc1EX7nFf5pNTqIe53kf+N6zRfqugb3fkR
L8xr9MD90H3C48BCdaf50g33NaZVKA8qXlA+8YWlel/AH/uvXKuK8uuY36WP
z2OevMqf8vUhXc+aPevT5Ces/tL1e+mHSp6BFz24/7z7PbSHlNxIx6foT+gC
xFtoD/HfDw97hvGWnbxMIe6P5g3F4Ns/1O1ycT807m9+zpNaQ81XVXS+RlB8
b4VqjD9+5ugtR/kIy5rAVxyba65jvKnurV684gUvWR+D5+3gvi7iF1g4v9hL
ym6KJ2fT/aYqTwQeCn3JS+YD0/G1y8NVs1+xfB/tp9phocKp1zxJrdvsdxvx
Qm/PyYYxNag/dIMflLfnjhs37oGv/Tira4Dreb9F5rz9G5482j3jnj3yFTpR
c8BbntDt8YsQvwNt9q8sAO+xM7R2xu83WV4cv6GWJ4vff9f6ivhrgjS9yzue
LFmUmXgG9S3KfEx9HLjUftmtzdFS7n2b62VM24NpdNiXOp50/rum1AOcYvTa
wee9NB+Wm6O2Yko9L9mvHfXBymC17nMwfS+3AeWVq+8rf6SBl5wHTt8nTbpX
N+wDL9m/FfWBjmuKwbvnLNvzC+VTpG0cuvkjL+zLXIDPVbVc9yt84smnIx9O
DUD/aK9xdXkGGMX8txb3V67WPm5lI0/ubz25djvyA80B+j1+gy//KPPugPtx
VLZ/F/oZ47nJT3cU0fagkHZ19hfkVyrjVOj8HN0en4LfgQdHTm/eCT4lO3Lf
qa886UY3Hqfvk2REy8Y28eTWkiP/BeB5T2sPH3sf/OTAV8MD6J99Wp9329PM
E1HskAeGeVLeVKP2yhj50qfm/rUDvvGS/T/x//M+Ly8sAEf9cXDtgvjWUlu2
p8sPlBc9vhbxhp4DHg+eRis4/j7++dwxC1t4cmRe/f0reL4d8TVfwUX/dR38
EvFlTWX+G59W9N8/R9+h++1kVLRenvIT8TqxzOcR+mf5WxPPPQcbqaY77cb3
iW5stz/yiycruzutrQmQssfZa/nFpWgP+e+1S36j/77Gf3hF12dkD5fb0saT
wi5P0g/S9d3pVjUK7Xh+dEI9ni8tpgww3R5UDr/nEP84YOUfnvg+etnnCJ53
ZZTy7t/gf/5ndLjZ4rC/PCnf+eR9MPJxlyC3UXM6iMn3BauPTUH9p/MO6sDW
+e/MQ/D3et6dX5+SEQvzvEZGSFnY/wb9h6c7yR/bUUzo8QLfqH9wydm5p5OY
PD9yR2EYnhed9jKwM1i7ecU6PG96DMllMN1Opwn1y2TPls7WXcSk0/BzRBHl
FbUj7mUXWbFkf2b8fvuWt3nx4Jyy+vQAPC9z8VC/hXJistSx4Joz6gfdd/Yr
+Lbi+DN8sZQbZs0aaYH+Sm59gKlvVzFZNuLWC7o+3crigZZ+NzFR3313BM3H
FZeYvjjSXUzUBl9rpfPBbU1P5A7vISYfzRYaP0I8KTK67lMCHqvf6NML7Ud1
ToftW+TFpHfKkdkz0B7tDaab9O4pJlNo4oX2XaG/TzMT/D342+WvuH7NSZky
q3rheT4pU4+n7UHny/Pf4AFvx15TBtNzpsMUxGTDBJRwhJTpccjaKI9TGlHb
6nqLyeaHKd020fECqvVpRXzf5fwOv/E86LSacX3E5FNetoYu2q+P8qoOlWC1
Ms3CVMSrTwo+z/YoiSX73eD65/W4mzVQWUxWZCnsv03ft8rKe18Gb6YHJNPx
tMz8rdZ9xSS6xf3CDOQzZu1H58uqiMlhu8qw9gApd9X//PcNxlcdv/3+s7Cf
mNDplgko/zVo6F/Bba/rrsih/mU07Lro219Mvpgpv1dC/ZZ/d+GM/gAxMZ3y
TUUB9VX0+sPmavDi4QG2HO7vMobhTgPFRHOi8eiRyC/6PbbRGDFITPgHB30P
YnxJL6MEbEUnMtL5GhXPHm9RFZOBL5Ku/s6Tsu/jiwXVdP3SrX6ZvdXEpHXZ
m+gg3F9loaftqsFiYjimPLk3+t/R+bcN28DRfV+atdL1e9ly6uFDxGQjXYBM
fRyGOXOGism+XqK4U+hv9FIcq+rANo5PZuxHvu8Zfyn9tLqYlOz/O0QL//8+
qsV9nIaYeLaP9tPA35PwCZsqwdvGJ8i/QXsJDLKbu3eY+H/rc/6x55vjC4ah
fJr8EocMGi4mzlMUtHTQ3qPchz2yHiEmr471v7Af/S19zy2rifqscdJyHuKx
ORpwAvht/l9PJbpeybGKX6SF51E966Mp6oPcAaU5TWD6Xm4Q2pfVnsWD/f5D
fR44fnA0nk/ujtM/9UeKScCEZ31/0fxoa/GDavBJ+cR9wzDeshV3SnUaJSa7
Hk43eov/xyjr9AhtMRnuJBs0FfGD7rNRCn6YtqA+EPdnjwRh62ixxCfg7yvM
m1UVx4jJ43nTn5SjfdF5C5lgtY5GHXui/BxNN1euGismuhejezWh/Og+lm1g
Yb0v6p/unDcnw8eJJfkKnscpgyGiuTpi8vL6mWC63rJGfw15DxbOJ06T8m2F
tbXdMtEedCp/jBsv/t/85U/aCvcrKc9HJoi/n6dlkrx3gpiE3dq0mI6/6brL
QRPFxIS+OEZ7pOPKK+AJAzzqJtDx9IC/BjaT0N6Qfi3H/8crTxsopycmI4QX
nGgPvfd+TwCXdkBmhftf0yPj7qLJKK/3+TfHIv5nyH5ObAIL+t5Hyo6btRbM
Rv4gauesp+qLicar3gkP0H4vt0bMeAFe5puVcxPxs9+3F/2dp+LvNy0Je4v+
Z/vngd9GTEN8NRkYaY/6TU8pKwXrjyw7EEzfL73zTtg6XSyZr458x+F1havi
DDE5va0gRg7xp/J59w0XwauvPe0/DfczGgW12kAszNv+gfJyqXTu1w4Wxn+o
L9UVl5vCZ4rJ1WUlvg5ZUv4w5XDcRNo/3PpVPpcgntEDxlGf3xfudHGbJZbs
n4H6Mis/Zb3ObNTvDgOm7kF9C8xumPoALJwnRd8vpWuq7JsjJp07dR2yAPdj
kmL9ddBctH/DB3PDEC+i4kPLroD/+/xG7IHn0x71NNbGUCxZ/x8l5W2uqQNN
0D7psZ1y8/B5xNqBV9CfpgQttUwEh+21mbUBv0fXpTYbiUm1PxoA2judt+U3
H/FSc+HRCDy/PkgjpxqLJe8TUX62LodjXlB+81M+DuVB5005LxATVat301rx
9/SYZE0TsWR/CcRv+z3jp9wC69IDDBDfKnZsU9pmKiYpDzKG+vhLeRRdqET9
3NaERsWFYmEf4nqUL8Jf9OpFYqJkNPjEaDxfuu9yO/jnUae6F2gfdJ7E+cVi
4q6FiIHve2P+SM/QTEyybKtcMvH8py3p06ceLDdzR4d2fJ+P6aJPbkvEkv1i
cX2fjE6V6CwVE/9dI1NGoT+dN+dm5IOl0voRZtDRcd8yMVGkEwC9pSzsP4n4
1qJvYKG6HPV5b36pHc2XdLJ6bzTH81b5btyI8u04uumD3AoxuXSv+CCh/YPW
2OJEcBf6QsBdiWRq2EYsXol4oLFt0QjkA/KDYw41g4X9C9F+RANqVvmvEpOL
V0++r8L9XFYePHHaasQvYQEJ8+fgqMTde0PcmT+3wP1/r3R8lMT8+Rqx5P1p
MPPnYDM60S6Q+fO1YpJxqGRNSgrz5+vEpO+0gcd/JTN/Du7w1qVbZDzz55Zi
sr9CpbdFGPPn4K8hAd+t45g/Xy8WrmvFOebLrcRk1nwVHacg5svBGeXu9d1O
S/nYu6numYgH6g0GHUZaIz+hOjWS+XOwhof9jkEhzJ/biMnxFzWvZ8Qyf74R
+cRqeiIg8+fgsWq7QtPCmD8Xof1v7HjYPYr5c04svOfIDmC+HLzud0eH1ynM
l/OI71REe7P15+AHF38YmPsyXy4W/+/9vLD+fJOY1CW+tdnrxfw5+AitMNHM
n9uKyVzXhnc1Ycyfb0b9dh0qNyKJ+XPwvfTGIT3++fMtiL/66z8WxDF/vlVM
vDIHHSrzZ74cfLimw69DnsyXb0P+OTyzdu05KdNw8uUkW39uJ5bsf+fG/Pl2
MQk+feVTN2/mz8F/ehk6GXgxf75DTOxX9Pio68X8+U7kRyOHfnIMZ/4cXC4b
uPGtG/Pnu1Ae0U5DHp5h/nw38pvra+peejBfDhbmZ7gxX26P/EV/tmxTMPPl
e8Tk2fH82gZ/KX8/36OBjtcEf75XTG7+ktWk8+EFfw7uf2+PaXU08+f7xCR1
u/c7z3jmz/eLydq/KXeCo5k/B9+vcduwKJX5cwexZL/9dObPD4jJCZ3DA1ti
mC8Hi653CV+C37PQfqrKH0R8JE57m3KZPz+E/O7vlA3Xcpg/B7+YgaFUEvPn
h8WS/aTOM38OrllbJO8ey/y5o5joKNqFOCYyf34E+aPzoJFropg/Bxcdevso
6hLz505isnXK6J5tOcyfO4v/5/8Ffw7WCe/XuDaO+fOjyPf6zbLR/Lf+3AXx
aGtssuJV5s/Br8ZxJiuimT93FZPcnT8qxJeYPz8mJrvpQTU3mD8Hxx/NH2x6
jvnz42LJ+SZFzJ+DC+/kbB+ayfz5CTF5g8d9N4b58pNiQo9bpPNVBV8OPhj0
56NRgpTVDOrnOqP82q7LfDtwSiyc2/Usgvn002JC9ZisH/PnbmLSlNlWaB7K
/Lk7+hPj7BE7zzN/DvapLntvdJb5cw/EjyXi1S1hzJ+DOzXu/5N5nvlzTzGZ
HzdgqeF55s/PiCX7gUcwfw4uPRu1WTNMyofWHfu7O5L5c2/kW3mOo+fGMn8O
Vp9h2Esxlvnzs6jPR/aX+IQxf+7D8gFP5s/BnegBhf7Mn/uKyZmjfbinocyf
+6G8Hu7kNQOYPwfTc2r0Y5k/9xcL7/WbfaRcPvXN75p05s8DxGRlxYsBWxGv
/g+lNVIW
         "]]}, {
        Hue[0.37820393249936934`, 0.6, 0.6], 
        Directive[
         PointSize[0.002777777777777778], 
         RGBColor[0.922526, 0.385626, 0.209179], 
         AbsoluteThickness[1.6]], 
        PointBox[CompressedData["
1:eJxEnHlcTN//x1W0KVJmKAqhLFkKIdFJKoTKh6KQlJiZO6kQyRIKlRYVkdIu
JS20EhWRQrZQKLJnTYWK+L3unfP79pfH00z3nnvO+/0+59znvTNi3aal66V7
9epV3LdXL/ZfvToL45W7BUTPb6yM3KhB5P+54pjW4h9b+KSh5kprwh4BefVu
mUGveXxiWN11Z56fgJzjiUM3W/FJ2HXD9A/gmootI+yc+ORDmZf/4b0Ccqcq
eFHZph5+0Wmu0CXikxOFH41q9wmI7v7kN48C+aT1vA5/+34B+WW85+kZdz6x
ylr3fYi/gHSqjptRspZPUtJP3S4FB4f4aHqu4JPulKdpLgECUl4xzDxuJZ8s
T+DvlzsgIO8+GfxJc+STrJNL15wFF8ZsvfFreQ9f13paqYjjr42oHth2UEAG
76j4ULyVT4pDZFuOHRKQD3Wmo7Nc+EQ1cO4to0ABqTaoyJ2I7wv9d59uBM8L
Zt7/Rnuv7bm4d1+QgOC/1xRu55Ohvj9X6QQLiKd9tnbyfj7Z6m0woxps0yS/
dKw3n9R4uqu5HxYQ+5GXHhjs4xMdccbXASECklOl8UNlF5/s2fiuKh9s2ldh
8OrdfFLnop26MlRA3J8efqgSwCf6Tmv8usFHTjbJ7kR7ghxiHBPDBORARFV6
3F4+eb38saF5uIDkGmh0luD4s2xVVZvB468VDZnnyydRi5Z8OXxEQLYotl44
EswnXyyDbk6OEJC0d177E3E+C7MbybXgiKNOsi7+fBI/R3rP9kgBuWpzkOfu
wye/Zs5xGBolIHs6Xa97oD0203ZMKwOHStV/agjjk/TJBSquRwVkyoty66Hh
fCKt1/pJ7piAWJ0d4Rl2lE8cdSdWngVrTHMaPewkn+RpC5OsowUk1rZteSva
r6R1elcbWE1xgIc8jr9e/dWK6OMCorDs3/AIfH5loNbUWScEJMhL8OcqrmeQ
ikP/F+BVYVd/jDnMJx59j33cFyMgA7wa/1VifG7KPriuc1JANkasWPo1tIe9
u/c15MTxyY7uBTvdYwXktJN2o9EePnnYEWCvGicglVbTA03Rfr32coMC8Ptp
3oEfQ/gk4Fu3ssMpAVE+u31k2yHkw8eZzd3gzrLQf9KeyId3WysS4wWkZcrE
ofIC5ENTbrx5goBkziSTLdn4f/5lRzN4rbe1Fn8Hn5jWjbULSRSQ2zv0o9Qw
/icertfXTxKQp/ZaKWnbe1jULvR74If8qElUegQOGqrtvgTxmnJd/drQFAG5
+OzHg4E4f3fZ8lNl4IpVS/MbkK92JUd8XFMFhCH+RV6Iv6zCO8vkTwvIGcMZ
A7od+ETugsLkTPBY76n9fiBf1maZ97VJE5CELrkjShjv4vS979rANx8cnHgG
7VdNvVwefUZAaseGufuvRz4kdMbOSheQfodU7GsQP9dOTtv+Aqxm5mXgifwe
Gu353/4MAbkX+2NspSvyIeLcRN2zAmKoxeQ+24Z8CGlWuAU+Gf548BbEq27g
6LfumQJy8NqDsjD0zx5/5zLVcwISFzD7S8sG5MOeuJMF4C5n/5aNyC9933pv
hywBeROvXiGH6wvy5i39Cy40/VLo7YV88LSdkJQtIN9LljG3fXvY2Cp8gA36
K2pj1evmHAH5atbo9QP5/sWlT2lIroD8Hrb23FNcn4WTaYz+efSPzia/E6hn
8Q67tj4CO4dqlRaifzqWF9v4XEB9UA+a1Yh8sbH9MV4zT0A8ZPeUHsd4pi/S
lysHq1lqHdLD9UnPF79yzReQcWfOdB1F/jqapV+WL8DxHUd9sdjTw9uet1xq
xvXkzXl7PBNc2v7zfRLau37aauv2QgEp+SjVFo74ujL5xLjjRQISPilx3zU2
H/Qe9TEuFpBjsxWYGnzfQ3dA0wvw6o7yzlpwlfbikv0XBcRsiJ/yIcTTCK3A
aN1L6F8rz+X1GI8d6te9boHNKvuN80T7Hw6UWrKpREAcnmyceW8z8kFl9li1
ywKyN1rdsBrjE9DXp3chePyhvVm7kJ8NsvkvHK4IiNtki1GK4h6+2zk2VAbX
F9atdyypVECO7rLv/Q/t/dCx0dOiTEBGtk/5cRHxbNqesugjuO+Y2oeWHnwS
8+2lbmi5gPwt3nhzO+Kn9eNQGYOrAnI4QT/yDNpr9W5F4yPw69dq59vQXylN
UcU+1zC/TFFNHMAgH57fi9KsEBCVHLsvMTieXZ2SRzn44pX+cgqePRzZa1o+
g+vNejjfav11XM9lwyHj8fna6jKpczcEJGX5hOYxiL/i63+e21Si3mrp73DH
56rlM4rawUOPPx9z3g35ULIl8vhNAWk8kvv0D/LlWmGOu3EV6h2i8w/aO/TC
5wUvwa06pea6uP6tWWNG+1dj/lu8P8kH7atJd+015hb6N1L8sp9rD3+duznO
Av2tm5rw7BZYaDO1/1r0d93JwRFqdwQkxGWUrz8+149eJi4En51j75iL8wdF
hM93rEF8/Kj9eBb5+Drk9sh/4EKFX9UlmA9nBcr/S7orIPm/l/t9Q/9F+c97
anFPQE6MmfvRG9fzZY9f/kfw/RoBfyPab+FbEh56X0AmpfWuGMX08B37qsqv
yLcOz6mWjx+gfS+eO81GfNuIPbR3PBSQhfnWlS7HkA8bM7s1axGfUZfufj+C
fHD9UFcODntpUc1HvXZ0GpW3/pGABMZ8aLPF9/Mc1oYpPBaQ58pJ+Umov0p2
scJzYOutN+94IP/X29aZ2z4RkPOnkJiYL64sGjjiB3hlR5dDNPpj0HybP8fr
BKRZN7bB4UAPf5iS0HgYn1fNuXn+Zb2AFAwM/2mC/h9h1DvU/6mAiMMXWNQg
X3dMI4IxzwSkYcz5xzZByIfJO+fdBucMHSHjg+Pp6RUN83guIAvaDYLeggN0
27vUGgREq3Hz2pn4+wbtyY8LwR8VrIwTMD+xdc+xEfPR6HMdB/B5mPqZw//A
Y3F4IfLjw8A3G5JfCMjOud6NNw708L3RQ3cEpyEf+q7S+vRSQOrivhp/x/Fa
ZY93hjYhPx69vvIoBvkgXVtr8Arz04urF79jvkvp7p/zGPzriGOkO+b77g6r
4B2vMT80j3Jcjc/t2g+6ab1BPQxYlb4B45H17ZrpVbD0hrErl0Rgfvj0b6jb
Wxy/dnuzDj5f+25Wh8I7ATF/lL1lDs5f3LTt4Tnw8KJqNfngHpburzR8J+ZH
Ud23wB/vBWRULL/kAz6/9nD8+hMfBGSDZca3P7j+oXc3kNnNAqJu5G0TyOZD
dfKQJrDm7N2bHmI9UXP9xU//j6jfhbNN1+HvdcuHPBjzCfVq0s81OxMxP5TY
n7sNXjKvtGA3xqeuMPKQx2cB6d5wJ6wU9Vj/wl2XgV+QXwab995CvARl9TUp
AqvWxe7fgPO/TrfUWPVVQB5Pc+jXjnponLr/xz9wZOXDVpmDyIeE0nvJ33C+
tv+GyqG/vpz8fdayBes7oyq7aBzPInr6wU9gYi0juwDtjY/YvC7su4D8t/3e
54vRyIeQ7NlTWrEeYpeP+L5N4KfBT8C5Ylu3/cifdH/d9h1tAqK/pi2jBvEo
7edyV6tdQOS+nfVKRD45+sZnXAV75EzXH4X8y/N+FuD2A/1hziYenyh7DXJW
/Invn3B9o7cT+SD+zzgL7N86J/TdRuTDxrBBS38JyNaZo4froF4Ncr3V+gN8
S6XyYhHqnYeTXM2JDgERXHMWvMTxqxzM0md3It+H97EeAR5ht8e/Caw04n33
Hhx/h+0lp4AuAal6a5LyYncPD+rn7yqF63u46JfR2N899T7AbNN3jz+on1Mm
t55HfWmcc/b2wG7kp83gKAHGx9DofVoRWM7U8qwD4i1s2sj9q/4KSNZ4N/9C
9P+HyU5rev0TkIlDMAI4v6neyZkpYJ+3O54tQr7H6D4ZOL+XkKQO3OK7AOdv
1VZr+QTO6v8pxAHXa6VlfStMSkgG/KcduIadH9SDT0+RFhJmzaOVEzDe3QMr
9z4Ba7iXvT/IzgcqMqt9ZYTkiJNJhSziMbuvyYxhvYVksl9L4jzEn5ycr9o1
8EH95m+p+Pu10oVf3foIyddtYxTb2fVSd2uVoqyQ9PdN9PuCz1U7J6Zmgb+a
GGgaob/ZddxSOSG59XPEpmLE67Vvpx1/gifOqjBhUP+GfnplGCMvJAOzLJt2
RCEf3mmpzlEQkmdpr/VlcL01TQ5fmsByd/11AjFf6jYcuxmgKCSZmeKgSnzu
V/cgeWxfIbmuMdHLGv1X97DfnjvgjjOla5wxX+jfXejgqSQkcfMnP7qNeAuq
PjCNpywkGadum3Sh3ry+flWlGMzOWyW4fuPyv59W9ROSSWwgYXyiSowqe/UX
ku1+uhNWHejhQLmoxcXIJ6y6klLAPqQ+ajzGKz7r64rPKkKSfBOBhfrdkT5u
avgAIUmZerLSGfXWNtWt/1RVIemcYLRSyK6XEpI+PgEPNpt5P4tdL8U2XvdV
E5Ley5PtZRAvjtEaicMGCslspwurDFHv8iLsdl4D/4htv/Id/aEcGmG/gSck
l8zXZm5C/68PrDHoyxeSoy7ni/5t7GFZ5W61VWjfFX/FftngF93f1+Qj3zx8
91X8HCQk56ZFPQ3G+rvK+0p8zGAhOZ5icH0o1tPaXl075qgLuXX0IfTvDrGh
3Stw186oAYNwvocbvfQPaAjJvzvBak6rMT+4ZimNGyIkur9mDezDrpecPr6/
A97MboiQH40OOtc8hwrJyqfpxc/9eviv+b3jCzD+YbanfIo1hSTHyCtlSgLy
YdHTZau1hGQKf/EG3Ujkw3z+ZKlhQqL8d7e+I/orxmxp31Rw04l7o3LRX20o
A/OHC8nUJ4KUVFyflVF1+Wew9KUY4/WIl5RpsnHhI4RkV+Rp0/uo592T526f
qo3jv9QbfQvxbKe3+786sNuEPindWE9k616cuHOkkNSP+OtshXonN/KnwvBR
Qkn9iO7h9UEz5Y1wvcXq7mUbRiMfLvqbbUL8qfIyTvbVEZI/6o2Z5Ygvkco7
72yWh+TZD8PxK/pqL/1PF/HPBj7WD0Pl1kz4Bc65mT1sHbuflo6RPzkGx1+K
FSzipab70es5Y4Xk5UC7cWcw3+h2Dih9Ba7cdzVhEb7v17445sA4xLef7ykT
fB/T0dZx44UEw+z9C/2t/+m6TQ34b9vUteHo76B3UnpeeqgHk+d35SE/XzfN
luNPEJJDC4rCLdn5ocHnVTHYZplhZjri52hd/uXVE9E/P/oVmuF8Xx5+Py41
CfHhWmkxnN1P352wJRXMxuV7xF98tcB6wWShpH7i+jqup477Ap7+su2aPPrH
trypzxF9IdE/Xjr3nRD5UKLZNNVASExuPM/3x/mki1aW1IFDfTQ9b6KeOV44
Gr1zipC0H95VdQPr87ys+17Dp6IezHjkcBzjq5yhvKQCfDou5pYy8nV96oKx
G6cJSfCZwDnDsB+/khDQW8kQx3u7+ocf6s+g2PIX2eBGz6DQN4gnj+jui/9N
R745I8PRf1URM4/9AptPnLG/FOOlHbrV8+QMIRl0aZfdCUEPp3eO66xj9w/+
X3RfzxQSJdknz+8j3tn7SgeNUD/59TW/0N4A3/WN42YJyTfp0X34bPx7JxbX
gFf83emYg3wz9GqI8jIWkplK77LDEY9hYnUP/mwhcb962WAT9mcfNi63ughW
1ujSLUK+mroe0VkzR0im7Vkkeoh4iHG6IyVtIiQzFsdreqA9bQ4KDalgdt++
C+e3sjMvWkCExHXb3ghpxGOK7d7IL+ADdrobxmD8uhdddj9iSueLcOTD/M4F
0+YKyQ3eIMu3WJ9mm00bXQ8uN3xV5Y7+lTPx7LXLTEhcLLb7qqD/1hqdezZ8
HurhMMvNrhiP4mnNBRXgt7U1k/NRr1T1R0dsNBeSQh0UclyPSM9ZrGSBeNQZ
qP3Sr4fPWc/UCUb7ho6sH7nMUkjuV18uy8TnW7V4/36B95S71xXg+mvUbZ+e
nI98SjXfFYH9vC4vJN9kgZDkB/29dxvX66dSFf4avMjjo0wVjlfXtw9zcCHm
i9dJDvPQ3/qYiMdbCcnoCzsOPsN6L0h6l/ZdcPH0Uuck8Ovuom6vRULCVzsZ
Jtrcw13mCl19Ud+NO9vr+IuF5IKSZ2Ywe3/pGxO2ZomQ3FkxNS4O8Wvx6YxQ
2hr13N5H2hnri/h3b8xPg82knpUfYueHpuEjFtoIid58VDh8btuw6s8XcHtQ
mpYA80V63fEnR2xRb5a9dB2C8cVy9/y0pUKy3P/k4XHIP8e7KqH1YO7+B+pf
XvUiwa7/hMRyy92LFr49nMu8C6/F+CjfODRvxDIh+SxsjXqE679S0uv3xuVC
kjTmnm4r9l+DiowfK9kJyfmNRrPUsV7zuLA9Nwc8Q9RyZRy7XsrKO7zMXkh2
WoYo6IO1M1o2dIDZdcoojO+OVD2z2BVCbh5kXJAPCRu1yEp8PkG2/0Pkv15s
Sudr8IaC8e3l63rYNsH6zQLU68aIoTnjHYXkRJz5t2Vr+WR66Irgu+Dow9jw
LUM+BEa5bV6FesgFBvLB/57poNVCsppxGNt7LvLBT0nzEjh7R5mxqxHywXd+
x5o1iKc0O6fV05AP3v4PpZ2ERLHeZ8jJ2cgHr7Ks0+Bt+7qfFM9EPoj/BC5c
i/GNeXv+/gLkw8YZ67+CR1QPygufjHxw3UIinIWkLO+MtZdlD2eG5KqtWcon
8o6ff9avw9/HXlo9CcdfazfmwS4XzC/WWWPDcbxiW9dzI1wxn5CLdXkGyIfF
CYeug2NGji9VskD8z3/uIliP/hBOSvoyA/OD2WATZTchWbxveoqtLfLBZJlG
LrhXxerLQYuQD0bhP5ZtQH31TNuSswT5MO32vQ7wMq8lnxMX97Di/N/D1qI9
uvrymbEbhdx9UaX/+KRe12/dGwGO36myLAR/rz+yZPYhIeaPh3sz0wyRD1od
g/VEiJ+pLcka4NfqU9vvsnzI+aA+rseY53F3MyMkRdiuXJqF+UElM2OQGPPH
4yDDSvTnl74fAi6Bz6toSluifyzkRjk7uWP+aE9uisLn8dJrjWU2CYl/3Ym5
71EPOrpPDkoDB97f3Hf1SuRD55PWhR5CIpxaPFjGik8y2tVqvoJ7Z+xRqbJB
PrRYp0d4ConhqjenstB+x0/B/oZeQsLOBt7gvHeVTk/BvXtvbu9Afyi/kpm1
ezPiLyan2xX959ZgwtfeIiSj4vYeiR6NfKjz/X4drHzNsiJqMPKhtvC2YCvm
p0LfYuu/POJxty1N2RvzbUvd3XXq/P9x+L608PF9kB/Vk/bngufO+VCfOY5P
fMvTZnZuExJNrynP/fojH0peD4zbjvntlX1mkyriv2hYC/ERknEzdX/e08L8
cMHx1huwsDRfbbQU8iEr+vShHULys+CE4nd55AMGRs8X9SrLZZXnAORDav/V
98CeHyZoNaohHxKsZmzZib+//GJjpXIP2323eHcE5zeNPag2eBfy4+i91apy
yIeIf1VOu4WS/dIIPlkUOitVZo+QBDXPzfyL608J3OaXBj6c7KWW3xv54H/B
0coP85OiSp8pOoh/v2+G38BVs1c35OL72b7jVSP3Yj0zquCSHFh+24YvhvuE
ZDx7gwrHX+uVfPMpmE0/TfUePtTmIf0QXCx+kbx7P+pv5YODE/H3Ild7hxv+
QvJL+2lo+hDkg1PkNGEA1pM/XCL/oD80UQD7HRASo2PbHsnwkQ92fT/nguW+
PKo0G4b4t7WsXH5QSF5bYwGD47P3nTrBGXHOQqsJmB/ml+6KOyQk768HZnsP
RHscanVnBgqJFCtghqI9y1VkGsDsvleE+Bhgu6jRLwj1zVivNgbXL1x0qHhU
sJC8M3ZxOo/rY8PmJjhx4tIxfXH+oWa9PJjDQqIqPLDMFsfbOsfYSiVESCJt
1w/eNhLtm7ldJw9stGVHYwjqk860PKkVoRhP9sY98m3P5Jbnv8FGsq7Z2yZh
/hqvVxQfhvX5lScqQ3WRr7obI83CheSmef6hMWhPkHaK+3vw5ykbdlUjPl5p
vlwQfATrhwNDWjpH9HBa9a/D89B/UQNX9HoYISTW74OWzh2OfO0f9cw7Ukg8
Prmf+qiCfO17r0AjSijxPRiPU7JKEVfA/9UM8p2EeP0lNV+87ijmp7BBD5pw
Ppvu/fNljwmJ9vVegTo4XnpH6cgM8GzFJ8keiEfp9t9/F0djvaOVknYT7XH8
Nv3pd3Cg4qM71/v3cM65+L8XcD3sMmjmCSG3bhTj++ubPokawCaHVbTEesjX
57qWe2Mw30rtm7kD/TuozkV79Ensf8ydB5mj/zc9jO++CR4w7f77ZCU+uVnz
rI6JpftHHp+r6ypxqP9X4jUmaWL+uv5fWB549Mc+8e8QDw/LwoQrTmE/OHn8
wOaJyNeSW+Z/wFJ//suYN5ZP/AvlRiTEC0mr4jzr6lF80nDe7I9ZgpCU3Bmi
G4DPDbP2PHkP3n1m6jo3jF9Y+qXzwYlo34MplytQ3z+k/AqZlCQkEz4LDpbi
eknCFMFD8CWlf82yGnxy4uSmeduSUZ+OC90mIP5aj50dNiRFSAJGa9kYgq0i
3nddAY9suzlMCdefEjLy8bpUIXn87t9yS4xP9yGnXNnTyDfH6s516F923ZAB
Ljtmn1WI8UDzNixJQ/1JV7vHxgO2+2atYEHTecWTqD+stzl2ButVj1lT9ZBf
xZ7BnTPTMV8IuidI4fsDxJW1DeAporHDv+D4wo0yOXszhOQUu/xWRD64mASP
Pov1cfJroesg5IOTr1sVuFD+8A9ljMdWh0JTcSbWbxVS7b/7IR+Wtw0dcE5I
vJner7aifTq2kzrywD9HD+lfgPhjl7krsrDfXHGo317UuzrLtKw/4K6vdsc+
4Hj6Zq8DE7JR74d//bgc4xc0Z9j6eTnYXx+tVdiIevtqpiP5AGa9wyFcz6xp
0UMO5wqJmvLSloH4PGryw5+TzmP/WFfrswz9+WV8/wcPwaV+a4o2oz8sdK3O
bbsgJDpe5ep/unkkXvvgoSF5WI9Mn9J1H/nyS/OaSymY3Qe4/OERG/V/c1zy
hWTif5EvlRWQDwNnacgVCMkWhYONr3A8aZVtPzLAGc6luo/xuWPfC/eWFApJ
TeiyF52Izwuy3862gpee8pn5GfOPkvT4g8eKsB7FclwH/bu+222dUbGQGHc5
ZZn3RT50JM1uBB/RWytdiO8Pam8cvO8i6q/YM+Qu+sPjm0b76EvYf6v13WmO
+nHzo93dKnDU5dTYSeiPEe8iMsQlGE+NzpJXiN8dTTUBAy5jvT1Ff/UhtOfh
c0XnfPBDHjPyFPqH8+VXEL+mFiQA4+H/cN+gbvD39oUrD8hTf14qJPfm1bW0
a1B/XiYkF3/2ab+qTP05OGSNso2GIvXl5UISF5tY9Br5aFqS5TT5KuaH+lsF
D/nUn4Pn5mSs2T2I+vNryC+vgcMV+dSfVwhJxEhM6IOoPweHRl4tqVSg/vy6
kPThl0XtlaH+/Ab2P0aZHrfkqC8Hjzz12c3iH4/IRYfOtK7E/vjM4T3xUtSf
g9l9zTytHla1qm54L0/9eRX4xz7rzdLUn4PZul7Xi/rzavRvsA3TB/HD+fNb
6J9+RVnHB1B/Dv5ebzSjbgj157cxf6V5btqtRv35HSE5o3FZI2Eg9edgr64d
V9wUqD+v6Rkvzp+DZbb3HTUG8cD587uIx9enZWP6U39+T0iavmY2eA+g/hzc
/XPry1gp6s/vo372QkuVqD9/ICRjvyhfmaxA/TmY89tDqD9/KCRL8vluiZrU
n9difbTAouZqP+rPwdJjLI7dHkD9+SPsh24kL7sqQ/35YyG5VYoCNYj6c3Db
+2f7UhWpP38iJAmnj5370Yf6czD7HANfnvrzOuzPxwsnK4+k/rwe8T1gkJ+F
AvXnYHZd765F/flTIVk7Z6X+Kk3qy5+h3htIlVqgHoyQ7pdYDTaYsXBNnAz1
58+xnlp4t11VjfrzBiF5/uPBQKl+1J+DvYI7ixPVqT9vxHpopWhM/iDqz8Eh
LT+H9+5N/fkLXD/KUcFI6s9fIv/dJ0Q2Dab+HDyg8mJRCJ/68ybMr69txzWp
U1/+CvOlR8S7sLHUl4Nnz7c+Yob4YMNy+2sh1y7DUdSfv8F6dPlila3DqD8H
N2651e874p3z52+FRNRP5fb9kdSfvxMSp1F5b1cpUn8OHtzX7E07j/rz91jP
8xPrFBWpPwczs81muKlTf/4B85lL7uJxitSfN+N4u9OqDsv1sLr9qqFHh1Cf
Dmbb8WYY9eefEK/nDlTM1qH+HNzy3LfozRjqzz8LyfYvDw5c06b+/Auud4xS
9VQN6s/BcxWmiP8pUn/+VUjYxzNSh1F/Dj7e+HfV1FHUl38Tkl2jw1UvsfOD
OETeogXzw/jkI3fHU38OxrS3up5H/fl3ocQX6VN/3or9UO+X8Ut51J+D9wTc
PmrKo/68TUia+98xLuZTf96O+Ow6n/efGvXnYP2+X2LdBlB//kNI6gYcZIYr
U1/+E/th41PHhslTXw7+beRRcwjxqmQ0YovNL9RXf7NN33tRfw42sXfMLVXq
4d8r9cxbedSfdwrJg//eqHjKUH8Otp4zu2C9CvXnXTg/psM//ak//438fLK+
w/oXT+LPwV2f/T4FdfIk/vwP6nfxQf9vqG+cP+8WkrcWR/IPtPIk/hxc9gkL
VEXqy/8KidWIcKuhCj2cdN558Xop6s//CSXPRyhSf95LRDY/MrZ805f6c3Cv
v2OXJ2G+5fy5lIgsbVvemtuX+nNpEVmuWi+3kk/9OZh387PeDrSf8+cyIoJt
YJJZC0/iz3uLyLnflXO3yFNfDma3G4eQH5wv7yMiZSsXHotE/7JeQkFWRNRa
RKMUVKk/Bz8xUA99r0b9uZyIyFyYe+SrHPXn4GmKC9x+9KP+XF5EnsflP5vY
m/pzBRExW9Z0t0WW+nPwOSxXzftQf64oIkfa/pos6eBJfHlfETk/7upiiz7U
l4OXT8aKDuvvPQnPCzYp4e8Ta9fM60v9ubKIXGns/r6mD/XnYK0pWKn0o/68
n4jo9PoXNU6K+nOwAruQHUT9eX/0x4TNF/V0qD9XERH/PQOmuqlSfw7uUjoz
PZlPffkAEcmR3lnog/iK9+4QGaiKSEu38tOz/Xu4QOVNgr869edqIs7LXR5M
/flAEWk6vt5aui/152Apd/4kviz15zwReVt8pb8c4o/z53wR6RO0oiLnNU/i
z8FWzSfWrPvMk/jzQSIy12nH783feRJ/Dl6Y9+Z7Hj7nfPlgETHcPF+Y2I79
vtnhJ8bqIjKRFXX4nPPn4Phz+/dfxvk4f64hIlFPgzfOkqX+fIiIjJORy9vy
gyfx52CfqIXb5yJ+OH8+FOc7meHr2saT+HNNEdn9qlfXrm88iT8H72InLFnq
z7VE5G7JUO8XUtSfg7cfGz4yAfnE+fJhInLNb7R9LuLVVGW4meVwtN/Rp+pf
b+rPwbV7M9Ps+lN/PkJE3qf3K1bXov5cW0SCG9P9fLWoPwebvdKyGqZB/flI
ESnPtEn5rUD9+SgRedwrNdFiBPXnYFfyc8cvOerPR4vIy6TI1Me/eRJ/riMi
iU/iK95rUV8OzreN6+eq2cOzlQePYusB5891RQST5X1vJerPx4jIyrLe7g2a
1J+PFZGbxy8dC59E/TmYBBlt7q9O/fk4EVl2LmDlxkHUn48XkVUzfTfk8ag/
B9c0ZEWflqf+XE9ENJ6JTL8pU38+AfXh+tlMsSL15+C+Y03SfypQfz5RRKIr
Y46Y9uvh94NGf5g0kPrzSSJSqqy/pq2LJ/Hnk5FvDRFDc9AfnD8HX9iNBRry
l/Pn+iKyM642OlWZ+nMDEfk+TnSS3R9w/hwcPsCmSV6a+vMpInJ446zTX3F8
zp9PFRHbS059Or7yJP4czM3/b3gSfz5NRLwMNaWeoz5y/txQRNwW67XwvvAk
/hy8dfin9Eeoh5w/ny4i9jkh28+jvZw/B3PrE8Qr589noF7YJl4sRvs5fz5T
RD7UZ3atQr3n/DmY9ToDkB+cLzdCPYhOMbiO/OF8+SwRYafXAjn+/7ipoKCl
pDf158Yi8mDwueQM/D3nz2eLyJ1IkaLrO57En4MHN5t/2f2WJ/Hnc0Tcdc9F
vnP+3EREdoTe3DYW+cf5c/DqptUTX+F6OH9ORGRj7sAqe2nqz8E/JjaGPUP+
cf7cVERuXdyjN4+dH1h/PldEAn31dn2Qpv4czHra31LUn5uJCN/AXvaRLPXn
80QEq8srA9AfnD8H39wh/PEI7eH8uTnq4ZFR8va9qD+3QH/7SDunyVN/DtY8
G3WqGd/n/Lkl4jfzTPnU5zyJPwdnLGg5MPUjT+LP54vI7088/nO0n/PnC5Bv
E94vXYX+4fw5eNGh4hQhrp/z5wsRny7bP29o4kn8uRXGf8uqkM84HufPwRam
LR0/G3kSf75IREIdb99VRrxw/nwx5svmGrW7GB/On4MrT82OTgdz/nyJiIhn
6Cn/+cCT+HJrEXm3vU+SLtrD+XJwgAlWevjc4sL5XfNtRJL9Ac7H+XMwuxzw
wXzM+XNbEWn84DJnOJjz50tFZEix+0IftIfz52CPr9lav8CcP/8P81/K1bq5
L3kSf74M64W6XZUtOB/nz8GTT5ma/UN+cP58Ocbr5+fiRQ08iS+3Q//M33ir
GPWf8+VgQ+nvF3d/72F7+bO5/n2oP7cXEZXta3s1If44f75CJHk+8RlP4s9X
ioj+vfxJCe95En8O/nDJcWUSvs/5cwcRaTXpvLQN7eH8uaOI28eefMWT+HOw
4+gVQ2sw/pwvX4X8Fe06cu8x8sFu3SneahEx2vr2gvELnsSfg+ewDxCw+cD6
8zUisvdY1tohGG/OnzuJSL9n/PWGdTyJPwcHmivNOlzPk/jztVhPLMSEifNz
/hy8z9Oj+bgM9efOmA/DEzr0kY+cP1+H+fdz3H07xCvnz8Ej2Btr6H/On7uI
yKzXv18txfhzvtwV5+/4M3kuxmOtlsHba2Du+UrEH+fP1yNe7hb2sepD/bmb
iBis8MzIx/hz/hz8c2ylq2d/6s83oJ7PULYNwPzK+XOwuma4/y70P+fPN6I+
22HA0L+cPxeIyBblKVNP4fo5fw6+Z85uZHkSfy4UETb9RuP6OH8uQjyzN5Bv
8yT+HDzt651Nx/H3nD9ncD4v7HhQDzl/LhaRNS7RZxqf8iT+HHzSUyNJEePD
+XN31LOIXtPyMZ6cP9+E+f/fu+uByF/On4PVPaU2RqGec/7cA+Pxc1uBJT7n
/DmYu7+Eesr5c08RMXW2OX0f18f5cy8R54VqcX7On4MLLmMCuseT+PPNiB/2
BQLEO+fPt2D+aXmaqox6x/lz8AkXH/vZGD/On2/FehfT7x3Uf86fe4tITJ+n
mkvRfs6fg22WrpVa1MyT+PNtInJ/VdqRYxhPzp+DUQ0bLuB6OF++XUQOHrZM
93/fwzUvvw26gPjYEZi7yMRHJHneHsz58x04/mG9Ey6IT86f+6IeRB4McLjG
k/hz8NnVag80LvAk/nyniHwdWajTUMCT+PNdWC9aOxRlPuBJ/Dl4VqbHLcvz
PIk/3y0i8w+fcvxwkSfx53swf9WZ35fJ5kn8OZjb35XzJP7cT0Q+BfsXxF7i
Sfw5OLpi5YBpuTyJP9+L9WfanPAStIfz5/twfpvrIY6ZPIk/B/80n+tYk8+T
+PP9IpJVX231t5An8ef+GI9ap+ycMp7En4PZvEm4yZP48wARYXWnVzFP4ssP
IF7ClipYF/FIhW7c/Bzw+MmuW8/ieJwmPSgi3p5DlF+e40n8Ofi28y/Na8k8
iT8/JCLNj7CgQ39x/jxQRHx/Vfo+Qn9w/hycF8b7Y5jHk/jzIIwH27H4PufP
g0VEuevBs/izPIk/B99WNL8Yj+vnfPlhut67zJP48hCsRw68Cp2O9h9tn5x3
ETz3wqfGoAqexJ+HYr4kp1Zfye/hAn3vq1aIX86fh4nITOerG+1u8CT+PBzr
EcMjJ/qW8CT+HLxm4OwW/TM8iT8/IiLbSqo23U/nSfx5BNYH3AMvPIk/B+sy
Juqv0V7Ol0eivnm+2XsT8cH58iiMlxmT43G1h/v3d/4zNYsn8edHRcTcBS1F
vHD+/Bj6SyZrvFsKT+LPwSEn5l1+ieNz/jxaRKYvLZj/FOPB+XPwrq3LE/j4
nPPnx7G+2FuTsvg6T+LPT2D+SmzNfov+4Hw5eFvbsoPPcb0B0S9rD8Zg/sn+
NOgzxoPz5ydxfR7bHrtjPDh/Do7I2aQ7APHJ+fNYrC/mNM/bh/7n/HmciPNW
83F9nD8Hc+874PycPz+F+fBBZ4vefZ7En8eLyABuguNJ/Dn4edsfQTLihfPn
CeASz6XHK3kSfw5+XYkFO8aP8+WJIjKpYZTs3us9zD1vgnjn/HkS6t1E92Qp
XB/nz5NFkudjEB+cP0/BfoC9nZbIk/hzcO1FZWFpKk/iz1OxvutzINMdzPnz
0yJSWGu6pv9pnsSfg51W885cz+FJ/HmaiBx/ulTOB/HJ+XKwuMknvQ7xw/ny
M5h/Pw7PlkvuYe52IdrrpzfvIEnHfL8hetMu5CfnzzOwPopqdVDA+HL+/KyI
rNu41esA4onz5+BU/kKdNLSH8+eZtJ6c5En8+TkRQbW66objc/4cXB76T9oU
zPnzLJHEV2C8OH+eLSI3bIsDHWJ4En8Onu1nvrsb18f58xwRYR/fGITx4fw5
+IUwrmgo4pXz57mot6fXFMqjvzl/fl5EZFmxAub8OVgx7kndaPw9588vYL4Z
8+31xlM8iT/Pw3ozefmEZtQfzp+Dl6vNa5DD+Tl/ni8ir8KVU4LPUX9egOvp
dfWgKvqb8+XgHcv+vBiA+Na+IVqzvBDzQ5DnXx3kD+fPwd7XCsxPxPEk/rxI
RCq23zlrhPjm/Hkx5qPIQSf8cD2cPweP+t66JQvjx/nzi4jfR0aeM5GvnD+/
JCIffZXLPVEPOH8Orv9yoXoRmPPlJej/BeOvJKL9nC+/jP3a0eg/1vj7mOhr
Xy+Bbz3u0k7E9XD+/Ar2+0NNx13H55w/L8X6bmLgBe0MnsSfgw/12ztyL/KT
8+dlWN9EZHzRQfs4fw5WPzwgcC6uh/Pn5djfjDB+OiOJJ/HnV0WcBy0Gc74c
HGvN7hB4El9+TUSybztu1cT4qAqG7NGuQLyV6j5OR7xx/hw8+XJ38Uacj/Pn
10VkQmTT9jmIZ86f38B6hr1xcZwn8edg7n0ttJ/z55WI9yxl3mvEA+fPwbun
N5w3w3zG+fObIpJ52GJONsa/3uz3CtMqjL9Br2WeOL6+yfSpb8HjVdVqW9h8
wDY9sFpERgqmdx3HeL2elv1R7xYdD9QjYyyw7oEvT8tZvg/xcFRPN3HLbRF5
OQELTtSvr7ouOwffQfs/XNbvzebDyHj7EnCvFZozH+Dv47WeGaytwX7J6/lY
TbSvQ31Qv953Rdw+5jvix5b3X3Ma2Pu/atFo1P8MlbAKq3vYv/Q/anE7Fvmg
dCv+G3jJ2Oyj99BeR2zgIu/T/VpCDwunLDFbhvawz6E+e4DxsDnkZ3amh62N
N/SVx9+z7zFp12J8Nz9RbUW9GtRicO0G+JPd3QXfkO+sZxc+wvyTEJjThPir
epfh0+8xxnPbnhJ7tFf71btl58HsOP/FePg2aE+2e4L6fyB9wla052Hdmr5d
4Pmv3javwvH1amPexdVhP3hs5mp2Pgm4+7jctB7r69s1Sdvw943VqnFvwSGj
M0NyMT7TbyzZHvhURHy0D7V5IL7Cy4P+m/AM7Xk+vs0O5/9QcmPifXDb8Nnm
/XC9pkXSilufi0huU/PR8+ivmAtz3g5uQH57lUjfx/HasnaUlYCHsGIS51uU
UXBybSPq72eVfzkYz5TUVu/eL0REp/vyQC3U8+6EiUvPgNl9BoN4tYsVTlj0
Eut9qVKLCORfdvRp+RZwQ5562gjEt3zkq9eRTajvKLcr4nnce2nTX4lIi7jr
wjD0H1sFn4EjB/e264f2qwYc27rndc98IfJ7YDPyDa5nS9aY0agvFb799CrB
Y1x2Hr+MeNHctlBO9Bbzg05Q+EX8Par2q37vaHyl9zD3fi2uR1fw97jde9SL
+WUfWrEe8XM12tIF3r7rXaY14rHeydv61AcR8evX9rYP8kPf8fy4uc0i0ql2
VFmE/gmy+9rnHcv7+KqTwazWCfwo4q5TDf1hvNitZMInEfFXdXv6F/PZ0flJ
0ffB8wSbWgLQHvY9vq2fsR5iH3hCfbEw0Vii/kVEhp7fuyUXn8cb2Y29DF61
5XztDvRXx7SI3s5fReSUwmJVK5zPVr/mRe9vmP+CQnw0Mb4ZeoqXzoDnXbFK
t8LxWE+3qEVEon55TrXE9TmO3OfZAp74fumq5fg8T+vKoqjvIrLM8zW/DesB
9rnUGa2Yvy8+2vwA9cyNZyjzHDwnd8nRb+iPUhWvxj1tIpI26pPHFsz/g5Sy
ike2o57YnRh7DvXAQ+5jVCWYlH57UYL5tEpax0P0Q0QG+kRsuYN40f7rbNX/
p4gonI5ZaYX1uG9nnM4FMPc8TBryob1eyv6XSPI+L8ZXr4XX0AW+YZi+MRP5
GPDJtuhUB+pbryazQHa99C4kcm4n4n/4+flqOP/0V1Xu78DdyZseTMV4hTf0
WRjUJSIuuiW9067wuPekJ/5G+57+6yU6inyo3dXrAThCtjA/AOvtmLvFz7b+
wXpEZXnHFORHW/WPAvVusN69r+EYz0U39CMug1erLxsSi+OnlIvFzn9Fkudr
sR7oLkmf3+cf+st03SVfxL9d0duR6eBFVwOM991CPlwY8W9RL4YEOuUeCEa8
ymevftoCHtbO2O1C+5wzTuRHSTHkVsLTl/NQ34pTH4XPkGbI1Etfz81H/Wbf
EnwO3rRnooYBvi+KXWzpJ8MQqSXfXnVjP1sRHag9qjdDYg2mvziEzzUjr3dX
glnPX8/uH0Kl6kV9GHL6i9NKAdYfNYGz8/rLMiR58+6g12ivboBP2AWwWmwX
acX85OeXL7SXY8jeubN39cb8WO/73fw3uKAOEy7aY7Btwoh4eYbU5w449AT5
xL7nPFeBIbWuN54tZOcHceqTd+ClfUdH/od4MhY0nQ9SZIgD+8Irxu+oq2bo
xL4MGWe/PToY9fcrmvUArFeYp6GK8bBwPDrPWwn9ta5V9jibD3b3h2koM8Te
VGnLF/Rnh63y78vgJ7wpV589RD4sXvDYuR9DhFcWzvHG32fMD8jt058h6YFz
hq1H/MnMKz+cDv7rJyergv5xNOnesFiF4Z4TW4325RnNNPsObrTbITZE+5QN
t2odHcBIfC7G200/t3OGKkNmXlid2B/5VKr3pfY5+Fbby6+ZWA8NGjM2x0+N
IccX8Q4vRL3zGLk+eNRAhujMXGsfifZUaSW63QQ/+Cu34iz+XlujwZThMSTc
4JX0PeSLL09dU4XPkBVVlV+l0Z9sHF4Ab3bZcVW1FPmgdOSh/SCGrN12sa2C
nR/k7mT9Br+pf+s4jM0HaYWg+MEM2S8YPEcb8Tj977z1ZuoMMR5Q4TMD9SG8
04+8B8eNX6hQjvZ9aC8ZEqyB/lNtNb2L9rC3DScOYUifDve2G8j3mE9THzwA
xz0W2/zG9bW98zjnPZQhhitmLGgr7OF9vdSNvDGfpzZ8cLmiyZBJg1dttkR7
u+tGmazTYsgrTDdKOL9d7VoN2WE4/pKCvbPY+eFu7I90cHwYOgAsf6vu3uLh
jOT50RPIhxsDM7+DZ48ZYz4e9aG43Obg0RGM5P4a5jvVy4fXzdRmSLR9VuEd
5Iuo6ObsBrDT18jkXpgvKi70Vt87kiFPbxU8fIz40swm7aNGMUTOZ/bxgYhP
74ydd2+CZe6NWd2F66lJLcpgRjPEIHtkv3pcj25ie4CKDkNuP1hy5y361y92
snMeWDx8NeOAeKyPZoxX6DLccyfjcX0GkWcG/QFzz7cjXoJC37TGj2HI9BkD
up9iff86cHiN2ViG3Pjt+fstxo99j/E9eGrH7+sMjnfU77h/8Dj0N/v6eW4P
a28q7srFeHz1rXWaNJ4hvFkaB7uQz/Fei/jb9Bjyvqn36YcYzw7xoe8aExjJ
+xYYT1tBxe0r4L33395pqkY+uPY6s24iQ9YFOM6JQD2TWWu8X3YSQ2yTRoel
oZ47Om5fkwG+dmlVxbYHyAe7vJlLJjOS50eRP+y2pRWssiUvY/SdHvbsnT5w
Fs7P3nedacAQv90vSn1Q3wfPSzndAC44sNR3AL7vYfJy794pDPk88Kyscw3y
wWjo6tFTcf31JtYy6F9tBFYVeCH7oBTa76sfpSaexpBng+713YZ8ZeuwiiEj
eV4YzD4nkAdeuGvl0/Qq5MPI+akrpjOS9/lRHxq1/P3+gJWqp8asuo180Chz
TJjBEOl1qhPfYD8czvtjOG8m2m8cL/XjMY80q8xQ/QD2i/dsIshHtswEGzHc
ulof1xMjl3Nz0ixG8jwijtcm/Tn5IZjdjr7E8Rb91d2zzRj5kO72eCniObXT
xWHIbEbyfiTitbs9flopWJ59QQhs1/JMxWUOQ/KkzewK0X/sbQBZE0byfvKD
Hn4/5P7sT+z66f1/lRngb1XX5p5DPFxsuLWrlSC+KosXF2G/zmryY6YMMQvf
r+qG74tqzaYazWXIKMUJn/4iniru7unfCBavvDLxGvJT89alj3vNMJ5sACEe
vW/8uj56HvO/9UNN+ZTEKnDVe571bMSL7uVNO8XmOL9M+NOKqh4+N1C6uALH
9ys6az/AAvlfNsdoK9Y7bB6ttGRI/zWX8prQH8EZTs1/wOxzNU8vIR9ST1Yk
zEd9/f1vhjP6wzjxSfy8BQzRn7fE6S7y8Wismu8HcGL/Y7mJ+P7XaGu7wwsZ
cmCz8hT2/o1lZLD+ZCuGyO49asbOp/GhlUq14BVNx8JSsH7oCJT5sG0RQ0L6
ys09j/W2bYDJtSGLGeKaafgvG/nIvmdVCn4SZFhZjPWizM5CH5clqCdSG8au
DOWRVdvalslZ43PbR71tUX/yvCZNPgv+2sctQBv5p+wu6mttw5Adm5SkyhAf
boK0d63gMZZSSWvRf6Wur8uP2TLE+8zpUZ9w/YPXDoszWsqQ4d/HP/bA9z2Q
cI1g7vle9F+VXfR/+/5jyESZmqXnS3pY79SOlHLUX9/F/RWrlyFe7eYtbsf4
1863eiteznDezrmsh5eyC2n0F+tp8u0Yyf19jEej0T/vlfaYD3/3SjFEvE43
nLW0G+z+sl/tWMRDuP62CYkrGMnzuOjPZr0L8uYrGcn9c7SHvW/wAZw8TDnt
9rkeVkh/Vm+PfGTfgzjswEiep0U9XqSRvLXWkSG5SbIPJ+N4qbwXNttXMZL9
NeKzW2WI3tDVqOfb52ab4HrslOzlysCCG0nNnzF+2XKRr1zWoH+9Fu+9jePL
y9y9LOfESH5PAfHh/FfxxFmwL/uCNOL/YqfFFuu1DEk7Ond4NOo9+xxfG7go
qu16I+Z39j5KtDND+rEvYCN+Kj519Zm1DvWHXVix+4f3hk2N4Pu9g1ZUIF68
sTHa58KQjHn1jtWBPM4767gyxG1RucYG9n5S/UevanDSPCsta/S3X63OEvf1
mD88zw6XxfXV3103VtUN89+wgvaNYINbp3oXgM+pRb/moX3BN56+WLmBIWEv
nrVvQP+/Ludf6gYvni9SMirv4dmxZVsccH1Hi0I9zQWoh5MV91UiHr9eqF7U
DLaMGL5KCvXbMlt2TIiQIYMeh2yzRPzFZ8yV0Rdh/cBOnFhPdKTubqwV0fFB
PWc18HaGIdvXPQ5OxPhmxP6MGirG+RPbNC6x66XjBh5l4LEfb88ehXq3KtLd
ytWdIUNz+fHsfJ0XmqEjvwnnD1HQj67oYScy6Xkx4hFZ0mDtwZC+ivsNQth8
8FtT1AZe0+/St8EYz8E7YyKjPVH/PsQpFmE82dues7wY8jsiRM4R56vyUl34
AuxeuvP8Osyn2u5LRu/fzEh+fwD95SsI6qW7heFeZ4/HfMGuO6vBlkYyIydh
PCaslS5038qQiihsvJBf7LSn6s0Q5tgti/cYb3adVwCWKsvdcBf9w97XddjG
cB7aD/Edvrh15F8wu10PR/ua50/8l7idIR7HN4bvw3iYzhM+NfdBfyUcMlfC
+WJMTuc3g0++fq7zHPHWZvQqPGQHQ7Lzf6WPQzwvMtRi9H0ZMm2uyX/Z+DxV
38HyEXgB+yAD+vOv3jFtn50M501VcDy7MQ+6h+5iyLLlG4cfQ3u4ZQlY2UZD
OBD1WH7YwjzX3VgvjdHZ5If1g7PGgTD5PQy5K/qs+gjHv8i7KswEW3EPWCEf
Bvw1t/FjyFGkQzD6D1E2oh08N2rSxhHs/CDn/Sd6L0NSzkz5FY72aMqcfzJr
H0OqMd0IsB/w/vvl/Atw9pcvx94gP9j35vfvR33JS3sTy95v/bFeoOuP/vz9
ofYo1lfsa+i3wLFBywY7Yj6t/9QwbFMA6kHHYudUtN/gvfpv1QMM95yLCPER
/Gr54wJwSc2BP1NY/9BwJNfhIEN2ZRWs28PeX6q/c/gvWN6eJJ5C/LCPhScd
wnrigDjYANf79a65mUUg1r8NOWJbHM/y1l6tj2Du/eqcHj4WadM1F+1NuHG5
MyQI1zvDUlMT+WR7eVrOo2CGiNr+ZYwEZxR5BvscZojNTJ3g37gembxzbpoh
DFlf0SfBFvm8KrvZtBzM3lf5wcZ/xmjN9aEMuemYtZthfcNp5w75MKxvV6RV
/0J+uSXGPcwM61kvlsbWZ9mE43pmfvv3GvVy8HFeUDuYvV1ogPZ5RtquP36E
IVFl74Yas/4hNIQYR/TEo3ZQ1ZCX4DHfi9U+s/kQ0OfX/kjMt3tH7pVFf9T6
mT7QjWIk79PjfBN27jp3C8z9fhXWxwHbig9tOsr8zyexvyqkdgztM+97ryAD
+eCub1IInvsgbXk7zhcuEGs4RjPEZbf7xuorPdx9IFB2LNrb7Jr+4y+YfU7z
aRDywXFEpsUJhvzZNHqWIeKvzW71wY/g2YX3jsqjvxYtPbEuNIYhESaDt39F
fKcufjTb4CTis7/pow/Ix7/zB6g/BgcP9h4cifOx055PLEO0gsVL76MeZJsE
3tWMQz24YKqjjviQn3U9oxzswz4gj/nO2VDqwPpTDLFjbzRm9vAJZYOqm/i+
2gQf43PxyC92QYj2sLeZbBNQPy122F5Cf1aM/N7aDpZpXvdwIeqx5rAJNccT
GXJk/rMONbTPW0OQbpyE+jbXZ5jlNeQDL9X/JVjBPYU5gvHUHdDk5J+M+WCr
vXc54s9PSXPWmBSs38OChQPQ/+xTjbfB3PuFyF8DmaPfN6UyRKP8xo9vGT28
Oz1+Og/tfdOpdKbwNEOuH275ORzHN/4xf79jGvabL2vlItj1Uov/mn9gs81x
Fg6Iz6+fymYmn8F+mf0BI1yP5fs/Ay3Tmf/5sYRXM1o+gstGLEuvx/h3NGy5
FZrBkG3jrbYcw/ls63NOG5zFevjrrRNf0J6M2s97H4Mju9umrs3p4YQlPltG
on9X3XKdoXWO+Z9vyL+RoHYV3Efs1ZGC4ytfff51fRb2I7InjcLwudvlwdUK
2VhvisxPsvenS4uWpZ4DWzqM22SJejE4L9zPNgfrtbunbtXiej2zbzv+AKfV
JL/6h/m7KkN++olczP8HnyU6oz+1T89TnX0e6/uLkzYUoH6yP2vxEiw7f+pe
dj/8/7wkRta8DfVrwvGO5DF5iKdNrY5bEJ8HIqfuuQ0++vBUxGZwY6iHg0c+
/n69xuKJ7H46KHPawALMJyZM833U8/CADypF4LFbq2ZYoD+b/UZ9dixEPT5m
fOoY+nvuzrWV/8BDdTRSXmJ8Y7bFJiUXYT0o3lQ4qpD68mKGm2cJ2su9fw7u
2vXv3fUq6s8vYv3v/sTqvzzqzy9hfGelrUy4TP05mH3Oa2s69eclDBkXfHVi
0BXqzy9jPTjf4Oy2M9Sfgx0ufZm7+Q7151fQv+wLTXnUn5diffF7GU+jiPpz
cMTWGRcXplF/Xob2KT44bJ5M/Tk4YvbcO+EZ1J+XI15fjrMenkn9+VX0t+lu
Q69z1J+DndkHA4upP7+G/a5y5wbZXOrPKxhy8GXR4ZMZ1J+D2e3W4ePUn19n
yHNL98Xs/V3On99gyD2dg9ZGudSfgx9kHNsSlUz9eSXOr+POq8jp4Ye/NPa9
Pk/9+U2M5xypgSNvUX9ehf1vSeUJnRLqz8Fn/oh83mZQf17NEHP2xkMx9ee3
sL4k+15VnqH+HBx9s8+Glmjqz2/T602n/vwO5meDYBvmKPXnYL3xixeaplFf
XoP8NFopvBzfw5zPi6X+/C4j+T3FLOrP72G/dfrE161J1J+D2efAnVKoP7+P
+YPZOnN0DvXnDxgykq//efJp6s/BJ4qWq8ico/78IdbD+zvKQrOpL69lSC/u
gUEe99zJdTD7c0rGZ6k/f4T1MoanKIH688cM0f49/Na+dOrPwSp3jItPJ1B/
/oTh1vWvk6k/B5fl/OksSKD+vA77bZTLlxnUn9cjP/o0VqUVUn8OZsvxiBzq
z58ypPYkJrQk6s+fMWQId8OX+nPwVDWl9xoF1J8/Z4hms9Lhkkzqzxuwv1iq
My0vkfpzMPs4jPoZ6s8bMd++Cp3eGUf9+QvUeyyfU05Tfw5+Zn2jY/Il6s9f
or3aFUcvFFJ/DlZnH/TMor68Cfmyrd/6M7i+bKecIYavGMn7O4nUn4PZ5UZY
JvXnrxky/0/QtFUp1J+/wf45R8NqxVnqz8HrBlzr55JE/flbRvJ7XUnUn7/D
fipYtFPnEvXn4HEhx+vf51J//h7jdztSpFhB/TmYfX3KJIP68g8Y7zvXX/zM
o768mZH8nhv+nnv/HLyu5N3yuFTqzz8y5FDd2qZR/+/PP2F9wjYwmfpz8LCE
315uZ6k//4z5fVBfszd51J9/wXov99er4NPUn4O55wXjqD//ivU5I5X4o4z6
828Mean2aVnnFerPwdzvd5RSf96C/fvisdlHy6g/B59aM/aWSiH159/x9/uY
lVdqqD9vZUjh8fghMVepPwdf2/Dp5dpS6s/bcL0/LAfLllB/3s6QcGHdt8Dr
1J+Dl2Vq+Bdfpv78B+pRr0ZphYvUn/9kSEFbd+32eurPwex9jo2l1J//wvpg
5rznsRepPweHNXoMK86n/rwD8dYgs8Upi/rzToZcFCl0JhRSfw7GMs8qJIf6
8y6GyH0lca03qT//jXjEcurvFerPwezrn3vKqD//g/ry6Nwpdr3F+fPunvmZ
8+fgj5HPndWKqT//i3p3dtjJN2k9vNdBSev0ZerP/yG+7vwlxeeoP+8lJuIt
NdaemdSfg2Wc7p97kkf9uZSYqLMLxCLqz6XFJPIaW9ipPwdzvy94kfpzGTG5
s+pl64oL1J/3FnPHUcuj/hx8+oH1jEup1J/3EZN3JikvrmRRfy4rluTvWerP
wdzvAcVQfy4nJuzrwvUnqT8HD/nuOn1KBvXn8mJy9n3Kr5Bs6s8VxMT+Qk3H
lTPUn4PZx9980qg/VxSTqIDs7K0nqD/vKyYXzP5cO5ZF/TmY7Tfdc9SfK4nJ
tf1uTy6nUn+uLCZzPmbbr0ig/hz84ymTWVFC/Xk/MZnhVh9Zdpr68/5iSf5d
o/4c7OxxR7O7lPpzFTERsj+gk0f9OZhbL5dQXz5ATPYHYGHEPk8ibWY3XVVM
ls3YtyzoMvXl4MpLI13y2fmh86LSHjUxWTtygUpWDvXnA8X/239z/hz8b3u2
w4ky6s95YnK1y+Rg53nqz/liYvb3hOnOMurPwas2W/67lUr9+SAx2cZuZHOo
Pwdzv3+RRf35YDHZOut39f4K6s/VxWR6d33YwPvUn4M/TZs9Zsx16s81xOTJ
Fb81RdeoPx8iJh8/u3pEZVJ/Di67va1FrZD686FictAm1a1/HvXnmhgPh1j9
2+nUn4PNPCtP/jlN/bmWmPz81nV7ZSn158PEZJ+Uf//RGdSfgzWuxSYszqL+
fLiYrOACkfpzcPzmwk+pxdSfjxCTnMp5Cy+kU3+ujfgZRRZPOEv9OfhNgv+J
glLqz0eKybyAj+9elVJ/PkpM+M9SknIfU38OPhT/T6vkBvXnozEef3gG9jeo
L9cRkxbbPZevsusl8dXL58FDH5wpq7pB/bmuWPL+UwX15+CXjxuMH92n/nyM
mNhuXPkrLJ/687HIL/bG1jnqz8FqLid2BxZRfz5OTMKTap6bXaX+fLyY/McK
20vUn4N7v9rave8y9ed6Ysn9pdPUn0/A97Mde9+4SP05OL888MOT09SfTxST
c6K8oR8SqT+fJCba2P6w6x/On4OPJ36fp5JG/flkMUl94uYyuoD6c/BA9kXS
U9Sf64slz/eXUH9uIJa8z55J/Tl4NivcEqk/nyImF+uHjSm8TP35VLHk9xLT
qD8HD1WYWlebTv35NDFxjdqwpt9Z6s8NxWTErE0uF5KpPwff6JLVmZ5B/fl0
MZEbozxNsYr6c7DLyWVTH2dRfz5DTDoMbP1rL1N/PhPjheX65zzqz8HlHlnO
BwqoPzcSk6X93NTWFlF/PktM9u6YIrxykfpz8L5wvbXSldSfG4uJ9RGzijvF
1J/PRj72xkqwnPpzsHZX/o+H2dSfzxGTaSe+Fzy4Rf25iZgoTDPLGFND/TkY
28a3c9KpPyfIlymBO8oPUn8O5tYfR6k/N0U+fF6wdnMW9edzxZyX25lB/Tl4
cv8TrSOKqD83E0t+j+sM9efzxJzX8sqn/hzMvn675Rr15+bo7+CAEV4x1J9b
YH7wcrs0t5T6c/Ad74A5KwqoP7cUE/bnvOekUX8Ozqy+Mn5fPPXn88XkvVFI
3rIs6s8XIP5sypv6JFJ/Dr7Xalw06xL15wvFhHvRNp76cyvEv9LKho/F1J+D
vy+MeN91ivrzRWJSNQKFNIn688Vi8sukzCH/LPXnYAv5MMPQM9SfL8H58iqq
N0ZRf26N+lYz1fn3CerPwdzvg+VTf24jlvze0gnqz8GsPrqRSP25Lb7vgB1h
PPXnS8Wk9qu91JWT1J+DQ2el7v8RRv35f2Jyf45dy7Nw6s+Xibn3hq1iqT8H
73lR6uOZRP35cjEpar67O+UM9ed2qL83ff4NS6P+HPz3y3mnbTHUn9tj/SBn
PNmvjPpz8M25W+SHplN/vgLf/74m3yCR+vOVYjKuOvV732zqz8FidqIspf7c
QUwunbgfdiCZ+nNH1MsGJFYS9efgXN7UCblJ1JevQj3kX7nyGPPZoleZhzRW
i7n3EtcmUX8OfjKZ/SEM6s/XiMmXuPt2oxOpP3fC9SdrTv8TSv05y+wP0B+n
/nytmFhJCf7JHKb+HMz+HLZZCPXnzmLJ7yOdof58nZhE/ye9TvUU9efgI868
Ta5Z1J+7iAn7uF////fnrmLyonHaB6t46s/B2c2mpmNjqD9fLyaPolPjYs5S
f+6GeBb8treLof4czL53kpdL/fkGseT36E5Tfw6exz5QlUP9+UYxWXkw+eyW
aOrPBcivrRqC9Fjqz8Hsff6vx6gvF2K+NnatPphDfbkI673bSEj0j+U2lVkP
wezPN2lHU3/OiEma6X1jv1Tqz8Viyf2pGOrPwW7cD8VQf+6O+YMZ1nrsLPXn
m1Cvd92W651B/Tm4+ctdc7MC6s89xJL9QBz15WDufeMIHvce31FPrJe4Fw+p
P/cSE0V2QZpD/TmYfW90Tzb155vFxD2o0jz/OPXnWzCfsi9oRFJ/Dp5iuOWC
STj151vFZNQuB/M9x6k/9xZLng8poP4c/DZf9aJVEvXn28TkgdSCusJk6s/B
JlWahkfSqT/fLpb4l2zqz30wfyRc7tp+hvpzsM3LuJ07Yqk/3yHm3js5fIr6
c18x6cf+gJo/9edg7vdnwqg/34l6uGnuCOlQ6s93Yf3bMkB/9D7qz8G7DxeL
FNKpP98tJpPObDrx8Cj15XswPwSfvhC5l/pyMKrV2+gjyIdXYUlL/Gg9jqb+
HOyd0lUzKYj6872YPxRPSk08Q/35PjF5PH1ysW0e9efgR31KbuckUn++H+vJ
5djYJ1F/7g+ueLu9z3nqz8EM+wJIDvXlAZg/RGserYyjvvwA8uvcxs2xiKf6
C+8N8sH/f7+L8+cHcT0D78isiKL+HKyy2uaFQRr154fE5FRhbv2RIOrPA8Xk
GFn4+emp/yvqvON6+sI4HpVVmS0zDSnKbhA6tpQVmaEQiu+93wYyUintXdql
aCOVjIaZsqJsCikVMrKV0O9zbsdP/71f32/3e+85z/Oc59zPOc9h+jmY1vlY
Gsb0cz/k/+Z7906PZPq5v0h4z74smenn4KilIoNLZ5h+HiAis2gBojymnweK
CKYRw+MTmH4OPn+kzDO6iOnnQSJBh5Q7xfTzYPjvYlhcNtPPwW1NWUQ3jenn
IaKO/VjRTD8H99y8T69rBtPPQ0X/r7cX9PMwEYnViIwoOsT0czCdt36NZHp5
uEjQmZrhz2rm90ZpRqA93iNRPMj0c/BsuiAikenlB0XEJbQy0hHjl85M74t9
IpHPGNA3m0w/B3tM2HDHKZLp51Eicm4gMs48pp+Dhyi075yZyvTzaMR/f1OL
qjCmn8eIhDpfJVFMLwd7p7qrPAhhenmsSKi71Ant/2XI5tgxcSKSNWfA04dp
TD8HJ227ofD8INPP40Ud+zmPM/08Ac/v3efykUCmn4Mvql3Y55PA9PNEEZGd
sv7r0zCmnx/C7w84oHHSj+nn4BalaRs0c5l+noT4Ff0lwCWG6edJbL53nOnn
yaKO/Y9HmH5+GPd3Ke32kTCmn4Mb5vzy04tn+vkRzP92Gbq/iWD6eQri97K1
n419mX4OnkgnTPFMP0+F/ZVeaXwZy/TzNBHp0ifTVimc6efgR/3WKO1LYvp5
OuYzv/SvOAcyvRyc0HPjlFP4/8nnzCOTM8BnB50gEUw/z0R/r/FqdzrC9HNw
1oaDd8cnMP08C/H/1kRnun9B0M+PijrOs0ll+jn4nk+My5CTTD8/Juo4XyeT
6efH8Xtfz386lc70c3CyDa1QwfTzbBFBWjknLZzp5SfwvJJT7p+m+ZJfY6dj
4E+myISjmX6eIyKr7zQanslk+jn4odHTnnJHmX6ei/hb8EN8PZnp53nIlw9M
3j/Ql+nnYH5fyUyPCKafnxSRw93lc31CmX6eLyITdGav2XqI6edgk8S3beIc
pp+fEpF8ac+H1H4F/fw08umJp8abBTL9HPwtKUn+eDzTz88gX+o0trvS4X+8
O3j8/MfZTD8/i/n6433jyqKYfl6A9nZec8EqiunnYH/FJJFeHNPPC0VCHaL4
UKafF4nImrbOu2uDmH4OFuozHmL6ebGIfB4+YuDDFKafn0P8UTpzRyKR6efg
q57RplmRTD8/j/igvnFoRSLTzy8gvlHhM53p5+C/67cE/fwi5ntXz9bVZTD9
HLz5bKdDKmlMP78kIhVFuUljzjL9/PK/+Yagn4NlPs0tnpzA9PMSxAs9qas2
x5h+fkVE6HKaIRFMPweftKQ755l+Xgr73dXpO823Bf28DP46p0Tb8QjTz8E/
Xsv9CD3K9POrmL/JhmzpnMr0c3DfrZ+0JSKZfn4N46tL/cOUv/r5dfS3UYry
0Fyml4Od9/Tu/DmV6eU3REIdnFb0Fz2mZexNEdl5ocfHZ2lMPwfTvFT7r35e
LiIWadEeSUeYfn5L1LEeJZXp5+Dl3RW9x59g+vltlp9EMv28QkTozw+LYPo5
WO/scd3JJ5h+XikidLnH1jCmn4NnWJilHkpi+vkdEZG6kWZZe5zp53dFHfW/
spl+DhbW50Yx/fwe+qvnqMF0/ijo5/cxH23b0bdPNtPPwb/aDa0vZzD9/IGI
PL82+XPXv/r5QxGRCJqyZ9QRpp+DhfOhUple/gj+8sPcufIY08vBE6PqsvJg
v9OtGioPPxZ1rOeNZPr5E/iL18tW2Qymn4Ol6Ya9k/8Yo0efulimn1eLOvZ7
pjD9vJqN32FMP38qIgt217RUhTP9/JlIsNOiYKafg2m54rPhTC9/zt6nYLwo
HDvFunuNiIR4ny86mMr0c3DvPJ3olnCmn79AfiVt9uJhINPPwX/3rwr6eS3y
Z6UZE+8kMv28TkTk6QLrZKafg/u5uc476MP085eI72nNelJnmH5ej/nWbBhm
LNPPwR8PXF96KYPp5Q2If1uj9AfBHv3/VJb3axT9r08K+jkY3W7VeJTp568w
nr+4F1+cwfRz8KmUI4PKI5l+/hr247Tu9rYopp+/EZGhsbsc5icz/Rx89XH3
0ZdimH7ehOv9WhDe/xDTz9+KiO+a6mrdGKaXg3ueKy3Zc15BWHe8+x3icx/l
twMzmH7+Hv7ZJrUo4BjTz8F90rSiyoKZfv5B1FH/Jpfp583o/7WbHmsVMf0c
LKKFr9KYfv5RRLRooYLTTD8HX0g8sXLUUaaff8L8adhNE60Epp9/xnjreiFa
t4Dp5WCrnIGnddHe9+OLr3l+EZH2yXLKVN8R9POvoo7zsaKYfg4OCnGfXBTP
9PNvGA/v0wkh08+/Y/47ZkOPhz5MPwe/OTvgycFIpp//wHhYNro4LIXp5+B0
o4WTN8cx/bwF8dzWvEch3b/n8NhlTquIlGtezPmF8dGMk1/5FkzLJW5Ee6Xa
LpoQ/BPxaV7Xt+24nz8bA3qNb0P+Ur0/tRDj23Kra00PwWfW3vPYj/hOzXz3
LxFZtT/ArQfsja4zGvIb8a6st8QgtBfNmy+DH3n52f9B+xbOP7t80x9Rx/4z
9Fc/k6/jerSLhLoOB3H/W2eO6ZkNDnvXx86Lzh+Mt71ZLMERzE6T7MCDjTKu
fAPXZCikNdP1JPr1h2I6cSS4btB2p/h/PIMe6Ab71dK1XFbbmSNxEzVOLUL+
6aYVPfaAJEeE5bW43hP1+7LaUhyRCp0V64z4O06l9+ty8Ei/5Surr8AfBpiV
iKU5MjUq0+Qj7r9ewSdRvgvXcV4HHR/6XNl1FryLvuii+1llJSwsu3Lk2PLQ
O52uKwjvTSS6ccSXfOulBnueI+kskwKmryeLEI+T/pxsnNOdI9616uvn0fW3
rc2X3oIbt19Rpfa9+NvIhOAeHJnldq/IGd/P+rjZebwMR96JxivUwZ8k3x1Z
8ghcTmx+teH5LV/VjNojy5E1l5PPOMNeTtUN7KEih+u98kqj60Plni9vuAxO
bAqJq4X9UNljU09OuO+ndP5wvyKuRy+OUHfrif5RrpTZmQ32XoARGv1vf3OO
uXlvjnwJWuJE379eL/PQ/Q6my/NW03zp8oVusX04Yt2+HSkg/OFc28spfbmO
evbI3++fNbhQC/6rB+nmO8Ye6MeR1iN0AR384cSJ7drynLAuYQzy9+dZbxfd
As/1+Syti+sbpA3XsVfgSMAXg+TeeP6Q5A1dFRTxvH5Hb9D3Y2/iD9WdBb+t
vTmzD/p7enT1OUslrmP9PfyV7puVUObI5EXpkwvp/AHPkQJ+qGKtTO3BzC94
4dz+XEd9bPRv6oGbI96B7z25/kIL/k33wYQM4Ig0naCCl++dUTt+IEeS7b7a
uWG8oPsYH4F/KTs+6kvnD45FUXsGcR31D9H+1twPB5XBHJGPeglLgj/Yjl9Q
Ahbm7xgv+9nw2puHwB5f//gdh/bdanVUSkaFE96byaC9rqx+VZMNDiMe8xPw
+eDl6kXmQzlykhTN8EN822G+LvI7uG+Vw6hS3H/F/Dj7WFWOeFzS2/kV9qNl
8shsqhpH6Pa+/siv3Gb206oDj81tPat/H/5gvFDSS50j9HX6LrTHOCP/59oa
HNGt/BCy/iL8Qf9qwS1w/Re/9CGw7/qxkgfth3GEj8vsHUzXV+kaixU0cT93
JhqXon0Pau0xLQAL9Ucx/tI6FWuGc2QhTfjo+kKVL506aXEd9SoRj5IGjH6W
Qtl2QoEy8oFWha1n52rDv1Zk6N1CPFncJz38HZi+ZyjE51myL7mQERw5JV55
4BbyF0kkqBNGckLdkWd0/iC5ethjcLFU+tQQ+MepP5ESe3U44T16LfyR1nFQ
0eXY+Q4KwjkfJWBaR9QF/XXh47ywzaM4khXnf+E9vq/8zkskM5oj/ZolFq7C
fMP+1eW5J8AGfLx8I+Lrjbo/6kvGcMSly/24xXS9BibA38HCeX3J//jbvJVe
hvC/+/fzTk0dB38Y5bBwOcYD2s514CDpA9NiEG+8bo7Y5jWeI5kLHbzn436e
l22aM2IC13E+APWHy4fVboOFekrw35Bzz3/b63FkmGro6U+4Hh0nFPQ54lbo
3rkZ35+evyy/AEzfg2ejfeJOhAWvMeCIrX5wiRXs8UvWbbtOhohXuWYXZqK9
zNJ6zE4FO+3NN9yA69MqaCYT4W/jgkLf4Xn+xO//9Q6sGbDJpg3+uzz6/KOQ
SRw5c2Z1mCSe70T4z7wJRvCP/SUyanT9bbB+0GPwX33Z2s/Bdu9kjtjTgv7o
v8ID2TOHTuEIZmv+i3H//dybVK6AZ6a/erYC19+2V7Nt81SO0Nf3E9EfV3au
fyhjzBE/C48xZ+D/gx0Tc0+AoyauUeznD39AFFpCOFKrcUvlHsbTClvFLT/A
Oo+qN41Ae2jZmM+Im8YR7bATUubwVzeroCHG0zmyTrZhZhHNl5AG1oF3Hpi6
ogzPQ8teec3gyDVLuqER/mA+PWfETPTvUPWky2iP+vn7/G+D3Vcmz/2B/p9i
UrjJYRZHilx1Znrj+Q7O/D5NcTYn1NVZgP6k50YVgrWln629i/adY8S1rJnD
ke25tqm96Xpb/ax7neZyHe+H0F6tYxuzU8Hqzyq0r8GfF+uq+ZmYID5PGCHO
o++XtNbavAcL+4nRXpIasSR0Hke6vdF28IG9Wqo8HKhnivHvxzINTTo+DOj7
4zF48gWtaa64/56KC+7uNeP+f5+7qY/f8aHzObJInHu4C33fKlvmcwUcn1bR
8yzmk8rdOm/csgD+KnrR8z76w15yqrHsQrT3DN/Iyfj8xp9dA3LAVM48gN+n
OtaSRRwZtSJLxhnz7T3fPlX+ADvYbY6m73/uf9Q9FreYE/JKVzCtE25szpGM
kh5n9qK/vF6lrn8JftPjdJ+F6I+autop3ks4MsFdTXEsnU8/H9x/5FJO0K1t
4M8hT1Z+vQ0W6rPi/t7cP1jhYAF/mLM0g8P9Ta+8k6W4DPGLFghAfhl3U86r
ELw++eGEZjp/KDOxXrucI7R8cAXiPd2X2nkF2rNL76lUD0g9d0kpDbylstL4
Evrnz9nfn01WckRh0NreoWi/5fkTb78HJ8zr4jYi8R+/FTsd/ADOObE9M3QV
R9qcXxetpvp02vt1T1ZzpP3dHL9riI+FydpGLpYcWTyv2zK6Pr1fgo2i6hqM
T1ZOuxzx+9uikz9dAft8rX7kTt8vhT8r37IW/rrHZEM+rj84uH+G7DrkB3Je
k+j4uwOOkgOOC5LgFJFvVxwIXbvUiiNjbF64ReL7Wu63JraA6Tq3lWg/973d
FeKtEf/Lpxulo7+e7Jz10Xg9R1r+dHn/AP5Jj917CabzvnSM1/7cuTTvDRif
FfSivULhD7at7iM3coSGj2jMd6bY6K2pAAvnNdL5tJW9oaMN8ruhFaNqMF/6
sPp4P6VNiGc93C3rqP6w/M2HQrCwXgC/n2Q+7MbazRy5qHFQuxHP0zrfOrXz
Fo7sF0vLN6F/zU0S3NLAwYvGp/ghvtF9KPNsMV7mVv26gP6QJAoGH8A+mxIt
l8AfLY0W9w2z40jzykdbJoJP6Qe+19vKCTqFF9qj57jr156Ab63qMbcN+TE9
J8tlG0fCl2Hgp/4At1EVIT/rp7W+jwf8QcNlVSl4xDLMPPD/9ioFerYc7EU6
dUtD0D/O05W8TePNjQHfesvxHKHLb0fCvvf0EV1dKuZIpzTZQZX74Q+ymYdb
wMOVNlgN9oY/dGtwibfnOs7bQ/t5SaquJA6cYPdHMX+s+WM5oR4s5OPoHypD
+ThyhDwj7jvxe/Sc0JFOXMd5sHR8+Ni7rAL88FeLqT/af/o7s2TH7RxJvRB1
2QPXj3vls1dpB+I9NcCD/1jY34L8zuy5xPh1OxH/uiNzRLxNfTK5p6Qz1/H+
lfrDfec3aWC6Xcsaz7e8Mv/KvF3IB/M+qMjAPnJufjz0ATxjudqi37CPbld1
9oTtRn59xODpHLQXLXukvwftt+OXUjfcf+G5lLFV4L96cr+CF7L79nId5//B
XrflD3qt6sIR/9omCR/4y5UTK0pKwVWOMbFS6D9aRcR2H/rr28OLy2AvO9Iq
d8m5ch31wNAeFcmyFrlg36bj7sfxe1pIQy3cONJwt+XActiTe7SnTCtYg26Y
gf8gfW6Md+fIkNr8F7OoPh386xLZz5F9dEMDHR/8DBPqwQa0gEvWP45yOP94
Dx0vDjg5+3hwJD/80uLPeJ6De9+NqvTkOs7zwPXouYNOB7iO+hL4nOoySl4c
MUU44XD9JC7pYhHYOcq/ZQG41fZp3DpvjDcz8YDoP3Mb5Z2SPlzH+Qvwpyyr
pebpYHruxXfYi6RliK6pL9dRnxj3Z7m8vFsz+O/6zlPm3erD/NBf0t90HfE5
3Qem74/2oy+aMH5sMnGLrQJPKPR4HAN7vTCzePu+APS/gnJeIexFmbQsUgvE
fKNb3eR4+Ku90QSdMvDs3Kd37XA/N/TFXe2CEA/Whd2QR/+rjztWJxfMkfme
cgtPeMIfdF+fywXvzhCVaOH37mtpxFiE4P6/ehTOhf3oIhC2goV6Y3h+L5X4
hQmhXEf9TdhnzYDHI6aFYfw+9PJIKeKHgaJ8lwaw5gQTHW30N60z6hOO+N14
XU8a/UuXuepEcMSRHoCB70/vdi2qEjxKIvBuKvojTlLK0ekgR2J7fJpbjN/7
+sd4gXIkRyxfjn9iTPW4n3u0i8Ei+oKK6tPfzkhZRSF+nGiUuETn0x+/1EhG
4/mECRX84d3oonTw33olOa+2RprGcGQHPfABn3d7mW7fDKbrHB9g/LF+/tIs
PJbrOA+I5ktPVLQM4pD/ch5VPPLPfg9WS1aDG8683piJ+fG2yqjn++I5UuDT
fOUY5gulN+8VqCUg/9jNJY+kehwm4mVgunxtMvx1x2VTsV0i/N9LX2Igxp+K
c96mPQ8h/h88ox5/Gv5QUKKZB77eqSiWft89v73TsiSODBBZ9H1C37eeMHrW
Cr7zdmGdIx0fju48m5DMdZwXS/fvpZ0Mn3aYIzfGj/Z+hs/rk5u5BrCWzie3
PPgjXffje4QjJbM+vGlC/IyM3jxMNwXtTw/cpfU/wo9I3AH/Xd8yJ7im2imV
69gvgP9P8ht4RjkN41fkiZsf0R+tB5aHFYNVcxy2hCI/MncPF1mlY/7Sd84Q
H9hH1t6KuVIZmK/EzDCXgb3ScwMywKUr0tap0f2sjnPaTTM5oW7kMNgnbedm
8II982774no97S6cCs/C/MpsnIMi2mczsmCDoxj/6zerP8LnF6wMtlWDTWnB
oOB/PJ4uGIJ/2i8/oaZ+nCP961YonYE93zB/+7sMLOxnhv2oLxj+xC6bIzdt
F16fiP6iw3rPExyxuzj0Dc1n7888FJwHbrxtNobW09Il1XbLctB+uiomJrBX
LyOl2T/B66JqjZ/BXmr0l6gm5nKkbvUKg+e4P0MErGl5HLGhgQHjS4juzUcN
YOH9dOQ/vql73OsKvj9dY0aQbj5HRtdWrp58DP6g4mp7Bzw4tNm8CfHy64Ci
mdtPIf/Pm7k5hq7XUPyh0v808nOVDR9WUX/oM76tGKwRd7RxIviPLP/Q6gzi
lQstiKIg1BmVOsuRT71W756A/8+RfBWQAabbNfrDHrq3q20xK+DINJtfbQF4
Xuufa2d8BAvnS+F6hd9ih0QUYjxfsS3cD/Onfp8ethoUccK6hhN4/m3v+j6o
Bptstqq3QfwrfbUgx7UY891nw+yXIR8f/NLPX/0c8oXXNvI38fkOTLiugo9J
Dv3QROfTTzpP33oe+YlU++rrmK9rPZg6uNcFrmP/PvrHvXJ3Sx74Yaloghvs
m9ZRWHYR4++C6DGx8MdxVz9n/wQbtJ+Y5HDlH2+76XYyohj+cM7OZvplzHd3
bjymj/6bUpBGGsHydEKHeBCZXzfQrwTzu6GatdPx+7QMrO4VTuiHxfj+nKOr
7t4BIxt6ow7/pedGbC/F85lr75iA9mtNvuvTvwz5Uf1nlbsX4A+0TCH4WFZU
jS3a72j0PGPrq5hvKRsH7jnyj+lpAImwN8vgy98yruF5qCCG+E3PHTS7jvmJ
fdCkSfCXnkgzP4JPRPd5PgTxe7P7Du+IGxw53MPVy4CuX9qbt97wJvxre8DI
UbgfZecPU56ChfqYsD97xxH93co5Yvbs4JoxdHzgNn1Vv4Xx1GLU0j8H4A92
hyuugrN6yF2h8WKvzfOsrbc50uPIyidTkV/ctxrg1asC8aA5KOAB+l/Xcpn1
SbCwPiP8H9tnzlttieerMb+t1FaJ8eJ+7rw3uJ7hgh5fEu+w+IrxitbpnX6X
66gPD/98M3N/ZiP4c5TiNxM6fyDnPf3uIX/eZLpsFu43zujnulH3uY79tfj9
r/r6RnfBxSs9fljg+vMRJnY8QP7Ve9LrvlSP083+1P8hR2Q0/2g10fFBq6n8
HLgqSyOvF8bT5RqaGdaPOLKk+8LX32BPOSrrPaQfY7zeGWewAONF94GJazPB
310M5/qg/6wVqybOf/JvfCrso6jwCUzLX6zB/dE6ehFViM+5HvMscb1t3YJu
GlYjfte+n9YN8blU8kbaU7DwvhzPO6Rder/bU05YN3vG9x8L75vRvxXfXAyv
PcP9Sd569RTxge6r3PYc48/7bunSiHfu77596FUD+3E+eIq+/696NfbGSXDe
+rOTJBAvxr0UpS5/gfk83VCM79O67G3gbGuvsn50/vCkYfWhWuQTNT/4tYjX
Ux6oGsyo44R1uu3IByIr1/R9BV7Xo1fsGu9/PHTmuPrHsNfmmzHv/V5yRG9f
7UENV/jD5T4pd+vxuezkH0PQ/q3n5rvuaEB+qTp03XTEf1oHYEAj2sf4Uqkf
8uGj+aV658E0/Sp0UxB0o/WvMP+1vfyd6i+WR6e8k37NCTqtagLTz8G5lxGA
M5l+/gbxqFTp/afDTD8Hl1rY1CgkM/28CfFfZdPo6iCmn7/FeHW7pLvZTqaf
g5N+z+3TP5Lp5+8Qn27IO/aOYPr5e478rvr5xhj5dy9aUBhco9zZbcMhpp9/
QH4a8Hg4fT8p6OfNHOE4s4Urwph+3vzv/ZNDWvfqhR8xX3z3Rbkhhunn4DCn
W/VxCUw//8QR5YqkZDo/F/Tzz/BfpZkpaYiXD8Jb59SAd6TapDwPZ/r5F8xv
d7o0HjvE9POvHKl07bW2yJPp52DFCbq542KZfv4N/kMPAAtk+vl3TpgX9I1m
+jk477z79cAwppf/4MikW53f94xh+8/BbwdJ5j1C/v/NVuF3cgviv4baL/8k
pp+3cmSi3OIDxkeYfg52phsSTzP9/CdHlt3147XgPyuWS9uNbePI1tOfw9oz
mX4OPua0M0EuhunnvzAfNneufBfL9PPfHDk9hz9L9yMJefhv9jwJTD//wwnr
soyDmH7ejuvTBRc5TD8Hh569etc7m+nnEjyJfXcovdMRpp+D7xreb74cyfTz
TjyZ0Ed/8rnDTD/vzJOxsiscFOKYfg5+omZr8BP+XTWgT4CHJC/kpS8OMf1c
iieX27IsM+KZfg7+Wz9U0M+leXK2MehPFNpzardOrX278KTLgWkxs//q5+A/
+YsTekYw/bwr7nf6K70dMUw/B4+hB6AmM/28G0/it0nuTEpk+nl3ntxpqpct
Pc70c3CG4yxt1Wimn/fg/3//LejnMrh/mNcS9Mea54OyH4D11T2e0vgr6Oey
vPAefEcW08/leFJcnrP44SGmn4NX9cXIiP64eFN2oE1PnoiWuWSfPsz08178
/+uXBP0cTI+XqD/E9PPefMf5CHg+jYJf3l/Bwnl/CUw/78ML56y0RjL9vC/u
d6tmzbZwpp+DBX02nenn/XhhXWtsNNPP5Xmy3vPjlpcZTD8Hp/X8vHtMDNPP
FXjywi0y2yqO6eeKPBlHDzLD788IVp5yBvz0c2jE1xCmnyvxZFCU/RLJBKaf
g23pAZ5xTD9X5kn57Fe/5BE/0/Z2y5rdnydRWQh8iUwvBz/ysRpkGcv2nw/g
yeZ4r4zLh5h+PpAn710wIsOfe9i1KD4E032fXcOZfj6IJ0a0IGoc088Hwz4+
bEcPMf0cTM8Vkgtl+vkQXjj3i+brgn6uwhPaPK/DmX4OpuU9r0Uz/XwoL9Rd
/5XE9HPw/sEYqPD82kS+PFqVJxr0BVMw08/VYE9eae++ejD9HEzLd76MZPq5
Ov//+rAAXamJWho8KXxk4rLSj+nnYLoaeXY008+H8WTwsXbH6ENMP9fkO/RF
+EPzgK+pZ8DGneTVTSOZfj6cJ1S+jg5g+jl4nuvoA10TmH6uxZNSQ9d+PUKZ
fq7NE7p8Pz2G6efgTcKBPEw/H8ET3ROWfFwM089H8kS6ZoLLjhCmn4OF/fbw
1140sdbhSXLBAnXdg0w/14U/PAgLckhi+jn4rsjXUhzJ9PNRPNERFnBifHje
frX7aL6jnk4M08/BQ+gCumimn4+Bv524ceDGIaafg4X3GcFMPx/Lk49tBqMX
7GX6+TheeE9w+CDTz8FyIgn9oWFMPx/PC+8BJ+1h+vkEniQZIuPG9ULzB7qU
g+n2kg+eTD/X40nClyWDugYx/VyfJ9tz/lRYJzL9HNwyYP/LceBvyTJNqw14
8nJrhQ5dbyro5+BpcYOmvvFk+rkhT0IUN8s6hjH9fCJPjrx2D74Ef1gR3Lbs
Lbg8dsWLkbFMP5/Ek4Zpu/0GHWb6uRHfUV8xmunn4OBt2bGvopl+Phn2kGmr
dC+A6edT8Ps0kQ9l+jm45NPeLvf9mX4+FfHJ19hvkgfTz4158lAcuqcQ8W6n
jZJsNljYTxXJ9HMCDjq+uVs608/Bfb+/11D7q5dP48mIxqGvt6D9q8277poy
nSee53xVqb4i6OfghDj9lxMimH4+g/9//Zqgn8/kiY3+NQ115A9TyY+GcnBX
KkD7MP18Fuxto4PdZh+mn8/micr+rDtH3Zl+Dh6Uv1yllwvTz+fwZKtHvzsn
XJh+Ppcni4UF0Uw/Bw9T32y90J/p5yY8GVglsY14Mv0cTM89fYf4uYYeZD6P
F9bZvvRk+rkpxpfAJqeh/kw/B39MW73Dx5Xp52Y8oeXx5+H7FyUlu6nM58mp
/umqWUlMPwd3nekzkuargn6+gCfyr/vtCnNi+vlCXjiXYacX08/BM4SDS5h+
vgj2MdI94vEBpp+DH/ne/NTDk+nni/n/9XtBPzfnyca8s+3XPJl+Dq6M/6Z9
1ZPp50vQPgtV3I33Mv18KU/s0vYk3Pdm+jl4KN3ADJ5xtecIewuePNi19FeN
O9PPl/Fk1uOPX+f5Mv0cPCx8iVGJJ9PPl/Pkp1X/gYX4PC3/T6TECr6jfpwv
08/BY+hG61Cmn6/E84atPFcSyPRz8OdpFZseeDP9fBXGtyPHaszimX6+mhfO
YVoWyPRzsFCfI4rp55aIr3RjUwzTz9fAPmQqTEvRvmV+MDAwZjePYwOZfr6W
7zj/MZHp5+t4UiQTIU/1Q0E/B98NmHXvCe5f27lHgbkVT350WRdtdpDp5+BR
Q/OHnN/L9HNrnjjv3fMoKZjp5+sRL/6o30t2xPhg83NYHXh2D5vat3uYfr4B
+Ug4f7rAnunnG3ky0qxma7cgpp+DN8x5uehCHNPPbXhy/KlMeY+DTD/fhPa/
7uiiEsT0czDVDd5EMv18M+x7Rs2zG2FMP9+CfGCzpWFv8DEjxeoU8FxawCGC
6ee2PAmT3KG3K5bp5+CQeblH7KOZfm7HE8MvRycS2Hcv7S5zJ2zlO/T8FKaf
g5ucy4nNX/18G0/yV/jV0/eHgn4u4kmn5G8fbRDvHBS/55eAp9GCKdFMP+fw
/ROT5y4MZfo5z/+/nkPQz8HUjqX9mH4u5smtN3nRjwOYXg6my5fOUX3kyY6q
WHv0552re4kb088deOJW9O5Rwj6mn4Nb5w0dtgP2IKwjcuSFc2vjPJh+7sST
qsCpjZJhTD8H50iZr38UyfTz7Typ+Np3Qwyu9+1Jp0cKO3iykBZs2sv0c/DO
TftrLT2Yfr4T8Wz+t41/3Jl+7swL5+Ts8Gb6OVg4f96D6ee7+I76hLuZfg4+
8CHMcGQY089386TN2Lv1836mn+/hya+J0q1PfJh+Dqa638wQpp/v5TvqNe9i
+rkLrld+cNope6afg5XcZr+5i/i2kxYO2Qd/NTXSi/Jn+rkrT3zXzs596sD0
c7DwvimU6eduPNHWiHlghP6v9vtt8wPs52ScPjSY6efuPLFWzqkf4cX08/08
iaz4PPmsP9PPwUgz1ap9mX7uwZN9dKNoANPPPf/NbwT9HLxUb9p9lxCmnx9A
/kXTFW+mn3shPptaVNXBXoS4BN5j9+2BhTvTz72Rv116trLIhennPvj+hffd
+/oz/Rys12w4aw7ad82C7j4mvnzHfoftTD8HC+/jAph+7od45G3WSufbgn7u
j/zjyqsFOXj+S0atXx+DaVrUz4vp5wH4fo3tuJcuTD8PRD5W20PrfjjTz8EL
17TqVHgw/TwI8ddkbooogOnnwbxwDtL8A0w/B/9djyro5yG8oPO+9mb6OfjA
GvkpH/H8L/ooZMWF8sI6aUme6edh8L/Qt2kR3kw/B+tKI+K6Mf08HP1ND9JC
vJnRLqU0MoInqsfHvvYMYfo5+HqOn8E4V6afH+TJSrNtU7MDmX4eyQvrRA3w
fOnIqgvBstkFR9pTmX4ehXxrocGiFwlMP49GPv/qQtcTgUw/B5vSBeL7mX4e
w5OvejdtjoQzvRy8hRbAi2Z6eSxPjnY//EES90ePpdKL48nhU4dv2Scy/Rzc
sM/7MEH/lF3uPdElniftlhM2TvZj+nkC7Hnylh3P/Jl+Ds5zTewim8f080S+
Y3098iXtHIk02UN8Rz2LYKafgz3SQ0Z+i2f6eRLyOQlOcXQa08/Bzt0XuAz1
Zfp5Mk960gLk/kw/P8x3nFcawvRzcGnWtOjqQKafH8F8ZcOpVtdUpp+nIP9o
s3BrRnwy8Rq0ugJMh0+zKKafp8KejH7prQxn+nkaTw7a+GxYE8/0c7Cw/B58
zFH22tp0nnwolyopiGT6eQbs4/imBHpegKCfg5siB9fR9fmCfp6J6w3vvcMP
90OPgfkA3v9nerByAtPPs3jS3zApdWQG08+P8uQPhnNa/0rQz8F97byWLi5m
+vkxnjjRA5XymH5+nCdl8+UmHDrC9HPwsHfVJjPPMr08myeOtr8ujyxgevkJ
2Fd45v7F4FEGyk054AH0IMMUpp/n8P+vXxL0c7AQHrKYfp6L/5eMtCzF74dp
IOPOg3/RDSdpTD8HI1tMGRPM9POTGD8kb/YZF8L083zEWyMDURnykW99Wkoq
wKEuITaX8pl+fgrzn6ZOX0J8mV5+mhfeK8nh8y91V5YXgYX9pceZfn6GJ+si
d9iNimL6+VnEKw/Tq/FRTD8Hlw6putpjH9PPCxBvLHpFe8cz/RwsnLcI+xLy
0EKeGPhOs2oIYfp5EU+Gj0l4KAph+jk4cOYWqYHeTD8vhr9YYeKNeOP8QLJR
9Ryb3+xm+jmYngu/JIXp5+d5ckdSxUMhiunnFzA+L9mOKQ3Tz8Fbh8+brhbI
9POLPDn9gx5sx/Rz8ImmY4qPjzD9/BLGhy4bZh52Y/r5Zb6jvn8k08vBKi3K
xwy3M728hCeiwYPezcd4PMU9Z4nOFTzv0oAvBqFMPwfX3RpQTOvVovu6OZXy
pNe98wUX/urnZTzRXCJ9JMyP6efgo+81W9JimH5+FfPtxZ7336N96bYnyWs8
mUQnhJlMPwf/fZ8o6OfXMf5szrcw8WT6OVjO4MWXkmimn9/gScz9yi5W4Uw/
v4nxOEmk9zaA6efg0Qtf+dH1IIJ+Xo58wfSl0toYpp/f4smKJSvlab0jF8uB
I8rA4X5lVTWZTD+/zQvvcdTimH5egXz/lG94WyDTz8G0jsEQ5JcvTGSiLCrx
eUzPhMQopp9X/vt9QT+/w3esJ0lg+vldnmT3ehu4Cr8/w6BNsgEc0LKgfHco
08/vYf4oHOzN9PP7PFGbGHPWIonp52C6L5jqn4J+/oAnvadGbLnuwfTzh7xQ
Vyoqienn4I2hms87BTH9/BHyg1PyId8PMf38MU/ueew3z8f9bpBTKkgHnzOP
VA06wPTzJzxZfvt5f9EBpp+Db133N7sYzPTzKp6clOny6CnuX6gDUY327Cxj
dSOJ6edgWidifBDTz5/yxLzXndc9DzP9/Bnyx2vbl9yAv2m//h5WBk4q2bur
kxfTz58j/8+9uNzJn+nnNYif+y4/OX6A6efgkkePCu9HM/38BU/U6QKDA0w/
B9Pl5l6eTD+vhb1L7kxasIvp53U8MS61f/EgjOnn4KiBsttXoP1Nzved6/sS
82HPgmdUvxT083rYU9tgv84uTD8HyxmaXncIY/p5A+ZjVQY/lqN9jh3tfEq5
ke84TzaK6efgv/sHBP38FfK3jAnrNwUz/fw1i1/eTD8Hv1S+PiQ5jennb3gi
tapwvyiC6efgMXESJZ+9mX7ehPnTrsaGnDimn7+F/88ZPHh5ONPLwZduJM86
DaZl8l3f8WSqcUDvIQlMP3+P9vz8qnp/KtPPwWfuPfSxOqZARvM9H9l9wHyv
xrR22hGmnzfzpB8tMHeK6efgonsJwxNPMv38Iy/UcUvG9cIs/8z4CTYLrKy4
f5Tp558wX3x1WPVlLtPPP/MkfZXMycrzTC8H03Mn3el6dK2uJ32/8CRjwLkB
SRFMP/+K/Ep6oeryWKafg61oYYgEpp9/48mmH/XWyZFMP/+OfIIe4IF4kDtu
QGsxuHNst4GJQUw//8GToBNTTmqEMP28BfkhzPF7KNPPwb2NlrwuRn/ID+2x
yayV7zivOo3p5+DKDRGb1wYx/fwnL9jF13Smn7fx5H5s42C6vtiZTvjAyfKY
sQYw/fwX3zGviGT6+W+e+Dy5efpeJNPPwaLSP3l78ph+/gfjwZZOVctOMv28
nSff9x0ZbHCM6edgT9n6Jw1ov/c21bYjJcQk60tGywX0Hz2n0QX8zq9/7XvY
e/mnHjMrwObW21SvgT+vPTVOtZOYrH9SrpqJ/ku0XDLUEdy03f8iPT/HdNUn
uVLwKcVNyQm4nsvr/T8VO4sJPU6Yo/UZLXTfbAEHl9IDVBTIoiU3HxaCazWP
3BiD/PLXItsrspJicuO5+W0l+Pfomp85a8Hlu8rOb8T/0210OWBaJ/I57qfz
vBmBnaXEJP3NSclsPE/2nNrdS8Hb6IZe3M+qWa5b0sBnXG1STdC/XWcMXtYC
/lv/kq7rnyctJp9jMEFCfm81deXYeLBw/gL8k8qYH8DC/kz059QbPjKki5hc
i9HcRvcL2xiM/xkKPlrxYNk7+Cutw/8S7N127bgJ/v/8OP6BXlcx2WmHTArj
4ceLEpe9welhnZL88HxKo47mPAHTef8vxOuSkSaJI7uJhffU6vg+r/3K3wXc
dPPugluIX4OGH9hVAebSj/e5hPh2TUN9s2p3MRkb0e89ree8Xe3SUkfw0+9T
mk7g96nsWgqeeLe/8i48/63Bv0cr9RCTHqaTk7bBPySOBQ2yBQv79/F9zf4T
ZYrAq2fKhxvQelaKj1pkZcSEHhf7C993xURmLXj/9UC1rYh/tI56DlhYn4D+
e9wr91JnWfTnbSTuiK90mdlSsHD+OOx1rMz7+DSwcF4B7JuWWWoBd57TWU4f
9uTXRdt5npyYaAgLpBWIvtRVm3hw5vkv/n3h33WdbJZ8AI+gEyf4U3B752mk
J+xDo0n6EK5v9DtpVBiYruvvgvn8659TB9WDle/WqgbgehEtT7vr9xITq1wv
/6ewJ3rMuDfY8WvLufmYfzlSxwDT17UW6B9aBmhkb/H/69tnNy+96AKm73X7
4/k+v/t8vAK8vz5hRn98rrHHM1a1j5gcq1X74YR8wPT1KF9HcPuNeeHmyL9+
NJTvKAVvn7wpaRzuP+Wl3UalvmIyY2ltxUeMbw/t4QFgYT8v7v/X8zTjIrBC
45TbExBvMp/O1JXrJ/6/njFm6QPWgYXpLuy/82O3brlgzA5iQ9Ae2Q+GfO8s
Lyb55Wryq+Evq+8Vv1wK/nwbiSTsveudVXfSwBIOlz3voD9ombgW8ED6gh/j
R6Ol39F5CmKhbos97o+eWxEPLlWZlVAAeym4etf7AzilZIayMezBplS8nSiK
SduuJaE9YM+0jksYmK5rkID9nb94bFE92CFgY/AijDf0XBx9JXHHeIrxU6n4
9UgfcO6LfRcl8f8m83YrV4FrFHUeSOP++DMaXXWU4Z+a4rd0ffmgU5e/uoBp
nZtstM+1PKu6CjBdFxGM+Ep1CdX+sM8VS6/Q/f6q2fHnHMHC+dvIN+ipf6Vg
c3pwLv5/d+bjaKUBYqEO2Cb4m2b6Di9b8Ku2zE93cX8r9bo5FoGL5OjACn84
nGctNxD+cz1kw1vEA52kRQvXgcWaaTK5yO8fJ3yYnAsee8vpRDj6qwctoDtI
LOTpu2A/Y2NGKFuAad2CIvz+s8hr0ung1c5rR+gj3vhFbPrSAj4UYSInQv6k
HyZVO2+wuGO/CvWH4MO348ErF0x/I4P+DQ4kxR/ANgG9TkZhvDPyf55JhojJ
Ks/1I7fg91/77I0KAwcFK26m78sGKPX0rAdfaQoeIwt7I55nHfRVxKRBZtXc
i+D37susfMAjlhooucK+Yly/zq8C+959/kIG/0/XvesMRXzzlpfUgP1/3j1G
ex+YHmcxCflPovNtxUrwfLrQAs9rumOblJqqWDjXXh326SL156MjWCFgXhPd
v5Vin1FTCp6bnr03Ev23iJ99S0kNPHDOsVLY4+9t9YW2YDM6AUP/ZNrtzygC
F/Z1b1LB9WlZejl1MekeaPXyJ77fedN5j3XgIs0UvS7ov+wNlva5YGH9O55v
NQZoSQ0xuZituXAl7Dew2d/UAkyPJ/yF79N97ungDZ+7RLfC3qxW3R/eCq66
YfpnOMYXugzAdJi447wrXM+4UbJzAliyuf7eBsQPmyXZHz+A/9ZT6LPY7DnR
RPzPMZ82C/Hh/IKmm2Hgh1lr+t1F+318uudsPdgy667iI1xPaZ5muv5wMVkR
UPjwOfyNlknyAfcbYVg8dD/8Ydb6/VXgJrUDeR8xfxs0Q0KsoyUmzaG3LL7A
X+i5t/vA+zqdE79Cf2yfOtm0EmzhM6eOrj+hx0KqaYuJiC6YwPPcnuis6QSm
5aqG4/8lrnXvVwYWzj+G/2vq5XdSHiEmj9efqRgB+783zrzZFryi0/nqYjyf
65iPT4soO73Vm4Lxia4jkRspJrNljQLoesnHI3XOrgPTugcE9uipfSM1F9yp
te8IQ/werUsiqQN7sVn8eBauR1/TWIDV2suHTkX+5aeWwqWDW7fYl42BfegP
nW7ZCha216B96ga/MDHVFXfoQVn/eJ6Wi2o95ptG/QcNawaXd5WaFH4a/qBY
2HfaKDFZBHfaCH+LkF8hEQ4+oz1Eieb/VMirB3ftuqffDMQLxyTvKv3RYtJr
lvvUUPwerdvuA55PC6bAf2fLVJ6uAmfv2xamAv7cjUvRGSMmI+kGYPirRlR7
yD6wsD8f7WcqleVaCZanhU3RXj86zRWpjRV31HfE9VPaG1Y5gTdeH3ST7pda
9NtjbhmYvv7ahc9//1TVVx4n/j9/z2y5oG4HFur/4Xktvq/pUwyWc1Cy9sPz
dP7a9kduvJhsdZ+iaY72n7A/8O06cMVcz9k5GA9WNxtU5YJpXUhP+DfVlSUn
IN8o0eo2BOPnySbHUxbgYZERRRX4fqOz9OF0sDE9EAPXp+eKtoKv7VM0DcXv
F7ycv89UTyzUoZyM57epfbs1AYy0rPE67J8eu9hMP5e6vCAX93P+6fA50/Th
X41lXz3xuV1V6YRwMJWvh9F6bI83qDWAabm1OvhXyYNOvQ0MxOT6S9tWOh/g
7x367QM2p4KQzz8OXOc87Drah+qWOobijnqN8O/tSCz3gdfYee5Lg38L8www
hqG543fAH66eSlabKO6YryDe7C5dEuwEbi2UbX9D/aHk094ysCMtCLJXoaOu
0CQxmbI3Rms6zZfO666wm8TsDdfTKb45qxgsmgwP4uEPBbbjexphvKCFZOn4
MLdNxQqsZ912XRn5yNhTqT3zwOOG7jnXhv54ljfjl+RkMdFeVaAUjfvxy6l9
YwFumN6w7uYe+EO266N0sEt42rQ7uJ+6o4NLW8F0OVYJ2is4syjPdAri/RuN
1WuQr9Gy7Qngb70DPwyF/b9O+RHYDC6g29/hf7Su4bSpYvJzVvefMmgvkjTe
Nhy8hRYOgr3SOnANYAt6oDP8NyaOn2lgLCYxbuvUTZDvlGt3GusLPqc/cORY
PM/nyKMq1eDqVDnvVPgHHdd0ibhjvTWe3zTs1c994Bu14Qs0MB/6EXzgdSU4
fPkr5RDE55RA9Ydq05DfR+kPikT7L/K/VOIEztyMG0L//vZZl1sGvvQi1ugn
fi/T63ei8nQxOXtz37M36F8Lz7gAO3CvBxEbB+P5O++fuLsY3NQUVKqPeIjm
29xzBvK7Rb5vleFfq122W1iBL54I1eiG8UQ4twk8ufjVRQeMVyedc8dIzUQ8
Pxl+aTHsn55zuwx85YOR11X8nqzTe5kMcN7XZJkm9I9xZ9eWVrBwfgHyAxsk
+KazEJ8HG26eifyhj+jq/QTwzV6WDd3hL+ftbC43g2m5lFnwJxpmps3GfONg
9wv38XxKmGaFg7Vi4qvo+sWSDcb+DWBVNb3369GeYutnzgZzML40RLhF43qD
1u3Z5AvupVl6dTh4wXvZJdXgok8frq1A+25fdWaa7lzET1rYDvamusJitCv4
5dKt1oq0np7Fl0F3wFWdp7+thb9J1Ht2VzeBvShLvjVEe2ouHt3iBN57tv7s
Evz+vQW3GsrAV+5YFBbhc1ezrfeU54lJ/GH1gl9oz7yqXxfswMcmu+csgf0I
x0SDH6galMjBfz1nzYrvafrPvsfixqzA3RwWXTYD021XeWChHu0u+MNUFRsp
MzGh5Qg5/L7+5HPmy8BN+ZxHFdqrbuJqkgEuTHxd+NER/mDQqvsTbCyROT8e
/nKp1G+A2Xzko/Pez8qHvb8ep9c9ETyFLkzB/UaMufe9GUyHk2LEI6rDTlsg
/n//k2Nx5zvh4PXzNO7chH/EaB+/0ABWbsq5rAt/nz3c9LjBQth3zbkjZU7w
B403sb7gU09junuhvYed3O1dDbZelHan3gH+MHTYDt1F+H3t8AFVdP4wuGSD
6yKW3+J+UgZaL74Dxt20B+N5FvVvn6q+WCzUJTgkgj8oJuhsB7/bMqhpJ+J1
przRgKvgv+/vLPo+6drfXEwMq59GJ+L6nXvv/GYHHrhpy+Q+uL8Jid3qisES
jrqr3BC/ViM89lyC8UtifM0lPG/X7ovPW4GbOw+TVsT/n+zSfDQPjLRh9knk
J40wO6mlYrIrJFHNG/1Jj9FbBh67xueBCu6noP2aUwY4Y/HccUfxPHQd8E+w
f4bvVBXEf1p3xMwC3G50eDru93zL4SmJ4FeB4ZeL8X2772TkR7DqqpFVg+Cv
Sl+fK09fhv6eig6FPdF1PRHgifQgC7Tvd9eeXxrAe2jBWeSLg96frTVYDvvr
379+FPz3WtOyCl8wpzha0Qv3u/311+JqsFDfHc+H6UCm7grES7PRYyPp+Vsv
x0S7gid+iOj5EPa1GxPfO2ChfiUHf6jZ5qi+EvHP3jz6hzPGB9GfddvB4VfC
HH7AXl2rMhZcBa+8KMU9g73Rc1H7rxJ3nLeA6z1+UK+9FXypTtxI39d53tuv
dA5cN6lMQQnPP/bOUOleq5Fv3Rh3JRe/9+z2+c9W4NTzOu/v4/n9yi1f5IGR
PadL4Pf1b/y8JWUJ/4z7824O4s8WJJbLwAOqt05rhv/T9zIZYK+QL3/o+lmj
kvuRP8F0nb05Pb/5ooOn2Rrx//UhBiyUsk8E37hyfL8y2mtacfa6j+Bdxz0/
hNH5Q4HZ/OlrxWTZiIyMn+jPmDNNkyLAf883KZ+1d3gjuEasUqCH+Ps5T1PR
cB3ar9YYro3xIeeKpB+4ok/rqFTcDz1nsxp8pFOxNH0f8OOoRI2ulZh8zy9Z
F478NyUzsdwVvK7ikU4U7J+WobgD3jDit+dJxIvfKVXp6tawF9UbSvnoz8zD
zge3g8VRvwvvof2Fc8zAO21LrG2pPyTmi/uvF5O4+jm//HB9ek7SVjBd5zIK
4+nqmI+m58DHFURBjrh+4PD9hr02ID70kjmVBvvIj9AZbg3mPar497A3q7Ab
8ifB84b3NdNDf9K4Lr1RTN5r3V48B/1pPOTnh2XgkM3IjNB+Nv4pzzLA0/Pc
uj+l9SB9p9/8Cf6Qt25nIez5vNeLs2Y2YtKet+dzDvJjmsYkgr95FM5Nxnih
tH9QxEebf+8/SlwL3advQv8O7TqsHPcjdlnBR4BpOdyFYvjDnu+WjeDgQW9k
A2A/VL433IzxJqrGdhziy/Yd4wz9wIb97h1YgfZSdaoc9hR8b3QfPgHx7bY9
12/UFjb+43oS+HPbwvwR8ZWuO70DrvYubmjaifHBbu5TdVsxufoZCeI2+APS
wu3gvtss27Nh/zqbPM9cBac7Wy713wJ/2KCW2t8O8cKhaokD7N3T+mLYVrDp
jWevWvA5rStxDly2uMB3Fez7meUvUa+tyOdCd9X3Qvzq/TZwlTVYL+6q9Rhc
n54bexI8KdQqKwb9+9Liob70Ntz/1x/mzrj/4CVOGsvBmvoqj7zsMD7USvfJ
BNO8d7gN/GFBTvtPcOXIxN0p9grCOhQzEcYDKeVIY7THNFr2EiysP0E8d3zs
cvUjOLy+4HyvzfCHWVqnp3OYT3e3a1Hc9I+7U2GOjg9kY2gjOOjV+KTnaL9D
Uzu7GvJiErnHfWUy/Jm+xvMDT6UFuDcoCHXpnoLpcke6vyHF4OmcUWIx6R1R
/X0KnT/o7dZzA/v7H3Hoh/v3KJFRuwsW6uPjeTPHnO6tYY/xdpbmCzr/pNuC
toOprmqE9uys8/ntVTDV8Wpgb3Rfan8HsbBu7BDub/XwUVe3ggd6LOg2GPkR
rCz/HJjqhovo/gg1u8O9HMXEdTxGAMSDxpy2IGvwpqLpKjrUH4akuZwEDx89
rtMF5DMFA2dulXYSk8vKoVr5sGeb/nUrloPpumVfxPu+tKwJuAsVIGHf5+WH
TGgDP2yfWB6Fz+36FqvO3y4mOjQRx3xQqfeqXofAn85Mmbaezh/kWn59BEeP
ld4aj/j3Pc73zfQdYjLCwefsRNwfrXseAX76UDExCs9/rcvd0kZw402ZnGDE
I1pH3HCnuGM/J9pDeK8LVlcoU9yP9rjdfjToKVh6vumxAOSrdB3tKGeWP+H3
Ndte2bqBteKfrdKEP99rObD8LvjbaBMbPzo+fFefpbEL+dLT5kXy6G+dr5fG
7QCPogMO7Pnxp3VDr4H9Qoc56sCe6TmmA3aLiW6FR9FJ2NPY93FtW8HRJUhI
YW/Pmia+OQd2UPCvkcf/+71+9LDXnn/v96jMaA1WlO9iMwD+bevUNfckeB0N
ULCn4NrcQ9J7Eb/TXBxd4S9GNQsDl4NnDI0y/Ix4+frp+92Z4BESZeO34H4H
bHXd3Aa+1y/SmeB5pj3WXjbfRUz+9MQEGvFd2IYNri/UbjiFfCHmns3YT+B3
yS7HXuD3Zt+RVJmxT9yxPgD2Sd9bHgRTdXgs4tGhcuOfjeBuk1Y9CEM8oHHA
0FUsnFuzEvnCf+cbffg=
         "]]}, {
        Hue[0.6142719099991583, 0.6, 0.6], 
        Directive[
         PointSize[0.002777777777777778], 
         RGBColor[0.528488, 0.470624, 0.701351], 
         AbsoluteThickness[1.6]], 
        PointBox[CompressedData["
1:eJxEnHk4Ft/7x2UtKlvlSZKUSCKJJDGFQpYsyU6yJFmeeSQiyVJUpFQkRSgR
la2yVEgpKaFQaZGSwkckLYrfe3S+1+8v1+t6zMw597m3M++Zme/mb+nBzcXF
VSbExcX8PSsmkvT1Apu6+1VUVa5oNvU/FlSKWMyzezYVsNfW/8RFNvVhWcqd
dd0sSip0xLEbvPxD+54DrizKbEqskWYOmxqIn8+l6cmiRvkXrTwEHn3Imufp
wqJyeGsXdoAb25N3am9nUU/YfuLKl9jUn4BEkY+hLApD4IoA7/a+u9U7gEXl
/z3b3wSO3nZqzZQjLMpudPWrBblsStJnn1foCRa1b3v3w13gpdfq9I2jWJSS
Z/SNOvBC18AQTiyLch6emT07j00tSN+i/T2YRQkOFR/zAWutGbgfGcmiVF2c
I26B7zxrPHMI53vt+MdX+DKb+rtsXXDJfhYl0htvvxV8eW3Kq1u4fmXPEsNi
8FLdgJPyiSyqa3OrBl8+m3KO2Bv4JZVFHbUKXLgF/FIm6UjaSRZV3cknmgsO
ke44W3qGRfm9zRr7Da6+/PGJSQaLkny9ts+kgE2dGOF3SUljUWuN+16eA29l
XfugeJFFcdr31n0FJ/BK7vyC3+e1zilddwXn3+Vv4JbJohpayjJPgHfceru9
7iyLGqLcj3WDK/n3fu5PZ1HpOtz7NK+yKb17mvvEMb6mhiSfQ+CG0DTvGpx/
b72qXQe44KX6/ILzLCp7ZccG5WtsSiKt+q0Kft+kvkc9Ajz3KjWcnc+iou4K
yTaDd4ZWyK3C+FWqc4UXFrKpEQXHozUXWNRmZeuxXeAHLUM8W3JZFLfSUG8d
ePrPP8vWXWJRK8qj2mcXsSkRHqdR7nIW1Xlj/n0fsM3pxQV3cHx86Z3iW2De
Oo+OZzh/ieyOTOFiNnXO6fb3rbdYVPe10YSt4PgWkc0/s1jU8Sunw4rBtome
SqlXWJRu/sodfCVsqi+G+3pUIYvymP3edgvYK/XaX3eMX0wiYn0ueOTJ9svH
b7Io/QuiaqPgMH2TuIV5LOpr5lUZ01I2VRXCfn+5gEVJiNgLp4PTLjZOv3mb
Rd2d9vPPV7DunDI/4zIWNXIm7vO662zq6XObPpXLLCrztHzbCfDAeFf0FIzv
AX/zvW4w75UlntE5LGoXb0Cx5g021X9m9HIdzp9zfFLGIfCiI54eo5ivdWJ6
fAe45k1tYhrGy5WwJlT5Jpua3JXD9j/HohaNfvKOACspJ9SbZrOolp8xW5rB
y23ZeaXXWBTfQQn9hWVsysDIMNu3kkUVRZeqBoF7dk46/x2/tw+6yDwA8yxQ
8XGDfWIG/k6TLGdTR9++Gva6w6Ju7D362wf8vf3UJC+s37bQpT23wAkyJ902
YD6HetpahSvYVGF2x94E/L9G967areCu7GUDbPiLd6BAYTH4oc6DIlf450z6
wjm+SjbVZrr46klcv9pf78gW8OMTrW/FwD0d/XtywUYiVyLWwX+ZuB4Fs6WC
SztOs6i67XM3m95iU8kBPUulMX+OZ8W6dPDc+TwhQfj9dIuH6iD45oK0WZVY
z/VNPPP0brOpr1mSI6E1LCrY5aTQSbD/Bs2lwdUsSs5J7Vc3OG6BsP6shyxq
Y/3rT5p32FSk1sem+CoW9aMu9PkhsMK5Yr7o+yxK0WZaTQf4TK7I0doKFtVq
dfmqchWbkn3fbb0c4/9btflcBDheMG0nD9Y39/a3w83guBCb5kOIv1cmMcEL
q9mUp2rhr5unWFSs8QLPIDDvpOWBfTh+hWG11QPw2g2X7ZuxHg6lPuska9iU
/AzZdyLwx3i9v8o7wdX15w2uw/5aa89I3QbvqBlJUoU9unVWCYrcRXzLJGsO
wX+m5nf93Apu2/lRbjyJRZXl7u8uBhedHci5D//sXSnewlfLpk7J/jKWQbyl
qBdWbQGz9LMvOsFfbmc6XM0FH/s2pmuWwqJ2ZPxKGwUPbmtw2gg+q3w4zvQe
m/p01NtX8jCLMlJavDsdPKoV8CT2OIsKwIIMgk8r/ae7HOsplcy20rsP+3LN
1grCfM3keKiT4NH85Vb2sM+o7Pmln8An24x7lLGeOTK6c1bVsam69Es7bTH+
J/GfpxwGu0zJrr2C83Gh4HSARRPsRhZivvmzZ39QfsCmzJlEAPvYSdxoigBH
fD2vvxH22Re9taoZLDvHUOIM/FMpcrxg4UM2tax92qtZyM/OIsdSg8C+7PhG
96ssSmi6SuwDMCftVXQo7KMa+iJIsp5NKbLndh1C/n4dvNt9J7gl9vReaYxP
RGCKxW3wpgRu/WrEayVvjo7II9jPLUJfHPmui22x1A3M05dltQX56aj/gGQJ
OLrc8LwS/r/6b4QAfwPi0+vLrsOwj9+o9PctYP5vWx44Iv4kf1W+zwVvutwj
/Bj/v9bTq2kULP32jXoP1rN/G98d08eY/+5zwU/gX/OGTl1OB0ddKI9IxvEN
AytOD4IvKOlJ9SIehxzfHtR7An/prs94ieul2+/ddRL8dMm5Pdnwv6ae6W6f
wM+aOwS3lqI+dOebr2pkU5ojfWUmyFfZVlt0DoMPx7oN8cMfNll8X/IavKVo
2wIRrGfU2wMsladsaqP94LQYsMrrhfz7wYo8AiWBOF/Hy5pvzWDTW36iLNiT
29D3/cImNpVUh4KB+FnROvYkCPzGdhPrBMbf2ZJW+QCcOa2KXx/2jG/SypNs
ZlPD1cs1AotRH3Q+puwEt6mhQ8D4XLWjDtwGSy12WNh/HfWhfgZHpIVNXZJK
uvcX59dFWnIDf3swb6r2DdQHdSfzEvCC6A1zNqC+iqmNavM/Y1NuM3iP+mP8
+tVHFtuCd7ywd1mI/uDrbUWJPHDy3/KWszifhNJzvj/g6eZXT3jAHncXc76Z
Pif9AtZr5Abvu3RwiMPn0hcYf2Zp5uNBsAi1Q1wex5sVUxV6raj3eadLZ8Cf
d8n05p4EC0+VCVNAPc65EnbqE3havHykJvKtdb5k9Ko2NqX9M46nB+PnyrvJ
Pgx+XTI7Zz7yhbzENtfXYCWFqfUrwC0zJpmptLOp9n1nz2jcRX3IOq61H7yt
7MLzROTLooxlCi3giwPqvHXwdyYs5F6wKZ2kv99WIB/GCIXw7gYv+a2nZo76
d+O04OADcNi0avZsXH9b8qU3ki/Z1A/Zlwm58MdDvFaPd4Kn/W5+lY58qcE9
WH4bPJxtsmM71ss7MTJH5BWbkpE3YT1G/Z/JFBbwU5ce0aw6xMPh25El4DhX
KUct5N+en9vZ/B3wt98Ld7eXIB4O/nayBbM/1RiqYH510Skb88DG62R9uxC/
nEiNVX/AW5nAQrynDryTN3vNpqye9svFw7/X94fPzABfbDbXrIA/BoeKcA+B
bcc/LXNBvpALuTKg94ZNPdovveMV4mNjt+2bk+D1U34LrSliUT+7Rh59Am/Z
46thA1akY2+ueov8Gapyezv8pdV/0cXDYD/LJttR+HeUb23Sa/BLrp1UNNY/
96VfpMo7xCv/hoeXkT86tnP57wdLrVW8l4Dxxnqec2wBz5w9NzEa+W6Fu7ax
XCfqKe8fSSNcz6GpW3M3+Ow2amRPMosSaIxe9BB86lP1aztcT8tplvic92yq
yUnMywD26rYv4fIF3wqAwTC+qQ+cB26DZYqLe87C/mX3/nSIdKE+xW5z6kD+
6LVKeOgG/tYdUDACf0yxULpRAjaqaKoLA9++3XqB/wPiNSf/Yi/y9Y7KwCRb
sOjfl78/H0V9MOaPyANfjw57WhyH+oA25A94ldtSHT4cP2KwzsHsI/rz/wqH
z6N+SBX3GWWA1VSdYp9jfGZrwzWGwLP8fhkao18d1ZFaqN/NpiyWrypVQzzl
aJeLngLPE7WSjUtAfch15+oBJzg0NE6LZ1F7crj/W/UJ85uceH4b7FOgfuLl
YXCeh8/eY+jX7dSWP3gNpjLUvK3g7/syOq6r9MA+9+6GTkd/r4Q0uB/cOklk
93f4l7PS1GMt4DrDkcnqWC8hxbxwuc/oD6apCxphvVSTrX13g502vV2eA/9/
fWLI/iE4p284qhzrLcIkli9s6ktjeHYsUx9kZNV9wRratyxPwR+9patk74Df
CeuOr0H+OHp4h6hoL+LnPc/qMcRP9ew/f93AW+zXf1mDeuUnkdpbAlZyvzI1
D/lOcqbmC/4++Mv4bv0YjHdt5Ps6W7Dh3++CQqg3/fsiSvPAGReWtK9n9g/T
xTL/gAOLnu25cwz1QejaUbN+5COUQVXYbyjYPjwDfF8jd3s+/C896KfPEJhm
Job1buI9ZKv/H/zbwjPKBPU+nFth/Snwmm0uRYOwb7Z/84oesOSb/OpRrN8m
3wBZrQHE08uLwY7RiIfRScJHwLu9+q8L4fwqv9L/vAZzn+F8NYG9OkbWfFH5
inr8dzhdHf7A7d7Tvh/cExuWbIn1XDEUcq8FfHjF4PSvyMedAxLFcoNsamxf
2rKt4Pj+0ozdYKbd0oD/l9i7Hn0I1hQ5zsfst1xtx8LmDCGenVtruXH+491o
ZMALKtdMnoT56X5YuuUO2D1fY/wqxu9h0W4g+g39Gi9n+CfGK2YepLYNbL6m
+d11rL/+awGZUnDD9ZbWWOSLry8vTBMYZlPPqW+rdsMfzrbrjdqCSzYbuc9D
v37X4L/PeWCRx9plF2GvkZZ9rX/A0S2REnuxvplNc2vNvrOpq/M1lbsQj+aN
FYUZYH4RnRPbUQ93aXtmDIF72tfKXUG/M1+LN0F/BPG6ZoGoJPzJ+sHJPafA
YqJjBk9hT677att7wEy6Xol8J6/2xkbrB/ovmUeRcciXLcvC9I+A7dNUG6Zg
vnx3pqm+AXfPt9LhjUF9qLwsvewn7G3NcpiM9W5fbDMtEqxQrvznHeIlRn74
dwtYp8H5+lnY40ZpzCe5X/APH6HGjYivbcULnu8Gcz2YIr4e4xUprK55CPYZ
OvE8EPbUkN5ZOOc39kNuqZ+dUQ+9seH3BQ99LlzKA/+dmXfm8B1wlvY3uh3/
X52zKkR0FPuvoxbnQmCPnhkfvLaBmcuEo16eEIvcXAqu7npVwY/4qMsQXyfw
h01dMRB6eh3xwTlXqGIHvrioek4z6l+qkKP0ZXDUryXuVxCfTJ7/C3Y6MB7I
g/EHJx/+afYX/qJ3P8sa+Vfu5OLuDHB9Z5LZQhy/kfvZsyHwmMePD1tx/Z/j
7Br9McTD/mtW+bieYgLP1VPgyy6fw4LRj7QePp/WA1Y8XKN8CPUmKk73kNY4
mzrQrRVfAv/IHfkcfAR8rr9pzn+olx3RoR5vwBl/DUVn4/jYyNlWy7hoqvx7
qvQM/P+KiBvorWlqs8/WWS9hD4f+rSrPwDOcI63mYf0FeselFk2iqRdhjnOY
+wlaIcemBINFFg5I1cNfu4NUfjwE235oEy7E+Kd9ePFxDjdNZR1rXHKOqQ+d
u1t8wVcd/c/kIn56/adU3QEz++Bl6CdTfHMKRHloKkZOepMG/Pf2S4u0beAd
r/lL38KffNoH4krBJ6q6pbQxn7Oe+4MEeGlqO9rdKtgPUeFuB37fo/jaCes/
svWWxWWwWPrqaib/STV6UX/B1KxMvXeYz8MGPmVzPppSZgop/HfUPlnyPDhr
jbPhQRyfY6s++Rv4x9X8FYuxfk/uvR3R56ep3KhKaROsx567ez+cAg8ErF6h
BHsWWAg39YCnbZLcMQPzsTMvuK0lQFMsPngQ4ndf5ZaCI+D1zX7DqrieEgz/
Bhz2vD7aBfbBVQ8um0xTV5Sa7DwRf0Lr5XZFgoUjbl7eAr6hd9ftGXiK2V6Z
EOSvN9d8LRZNoSnPgz8PLoU/iyDtB4ObuEsKPOGvldpnl9SDeR+JLk9k4kFr
9WwpQbA0fAv54mjORwE/8LTxz/yCyOfaF6K+3wF3Jaz8tXQP6oPazPeiQjRV
Ro882Y5+QFK1uHEbeKBre0I+4nXtOafbpeBpcaFKe2NZE/chBKbS1Fa1Kr4X
kSxKRjE+xQ6clpWQcJmpD/JLDlwGL8X24f0B1AeE7V+weqrjkf1Y7/TjHDfz
aTQle9/H+Tn8r0mGz/w8+LrIh4xocLg0Ihcco2N7/wDqtSIaHYPpNPVUcKrd
60OoD3G9rGTwn7unpE1xviiJvXyfwYMbLLz+w/VVZs75piVMU2YtXgKOsEeH
WNm7I2CFUommIMyfO2Jb4xtwfPHnye/g31f3Trq1TAT+3fdTRQT1plMoKTcS
zCmr3nQQ+Sx+imryM7C+RqKyBupdSdCrmEWiNNV24BB7LAj1ITCEEwyWz4i7
1hnCopK4hVzrwVjlcMmDqA9cuaZSYjR1bFDh5Fec38PXStsPzPR9QhivmM/g
4irwtcSy5ZeQv/V/Rc4SE6ep4DMrzQSjWNTgiAyvO7j4tJ6lEPzz7PDtwVLw
nO8i8f9hfe9u9X4nMIOmTN61vtbGeEcGfjfYgW916tA+8M/M/pTyy2DJTf7r
H2M85r0al/6C+Z+dsfgG++2y7TxlPpOmFlmh04d959vsiz4PvjJwd+06jNf6
gwj7G/ideK/1L6wH1/srzgaz6Im+KSQc9cHczjQZXPfM6QUf+p0Wkx9an8Fm
6z4LzYf/8r2KlV8tQf/rh5DPi9oXzYwHLy19418Cbjdo4nkLvsb+W6GD+cbo
+Q8uY9GUV2mVtDjq640mrjeRYDFjl8mr9rEo98Zzj56BywJkFgoFsybq4qLZ
NJW37WSzGtZHQ+tTTjD4oV17y3T8f9fKmJP1YLeRov4S2Gfm/VmRUpKI19MR
Lgtw/pq7Jf5+4BvOLVGRNOrDMhfnKnDgwuTxRMz3hPLfjWJz6H/3ldF/1lUm
aLqD45+FKubgepxypUXXwZ/dc7+Hc1Af5NtmTJaiqVWLG0LT4A8Ib257sH7W
6tiz3qgPxfwDl8EPHgfw6GB8coXZHX/Bo4VG4bXgpivr6s3n0pRDs8V0T9jj
55z+m+fB2auKhh4hn6KdvPANXCQa2/Yd42nNkUoykEZ+ZE4cyvq3jwc/WBc4
WQrXzxXz8P8Mps237FZCPNqI8DitnkdTMnp10xX3oz6cO2EUD3YQKn76BP+/
Im35yrfgwXM8j0QR3w5TXsupytCUqmBk3Q34j4BAqHgUOKWadUwhEPXh5FSu
5+DjSXEOfPDn7uN5/Yvm09SwlZSA817UB67NHcHgX+VTxz/j+mV/hx7Wg3f8
uMz1FvbrPRx9XUqWpuajvdBFPkqJk832A4s/+7o0H/PTP1h1rAp8IT0gyAf7
A5/hHRFiC2jqvEnWw3tY/7ORf3a6g92iYpJWwH5GEan218Grra2O70K+Gtmr
aTh5IU19snTcPILrIStp2IMZ+SEgDPWhJ2JhPvhRur/QKVx/NAidEPiscKOY
O/w/J/DamLkcTRkxiRbx8aTTvv88w9sflc3Yjfrw9ufLb+BJs7WCNmF9C3wP
1Rksoqklfh1u4YgPOx+F0mQwfeB9wkrYN6K9OeszmCkfx5n9Q2vAsdXyNHUm
H4WF0R/cucPjwRURybM1UA+F3DJ83oJ5eSbPM0a/esNFx05VgaYW707vyoI/
v2no2RAFdtcK3POGqQ8Oe1Y8B+eqzu9m4rnSliUrvxj577nO3KOwn7fNdeEQ
cI7u6DFZ9GdH77qO1YMzDr7UOALWrh7rlVLE9RJf1j7E+vmZJ7b7gdPz1vEU
wl6Spsr3q8BnB/eyc3H+teXtJWJLaIpJjwWwV/+NoEx38PtVDtR2HC+zfvLR
6+Bwi8ixdVifBr2LYZOVsB6508tmI76C1+rvsAfzzmm70wt/T7/yn20++M70
NLVMnK9JO8JgDPxZPzLXE/4TriWttmkpTUmdPHPpAuytqFkpkwkekM4YpZGP
LS54Cg+D8yWjy14jHv5m8v41UKapISb9Yj1UVE99Tgb/HuLuy0K8diivaPsM
/jXcfmrSFtSHtDf3VqvQFFPeinaiPpwOK44Hc/Z9v+m/C/VBfnrGW3CuaVrH
gCvqg1x+vOoymvpYkvMhbTvqw3GbsCjw5o1a9dU43jVx2Ps5eOJ+qQnqg/QB
G3lV5BfXVev4LVEfsF0NAdsMru8+5o94mF2j+giczZJp4t2B+nBwp8zc5cjf
r3zWDvgiHmaOTfUHT1d1/pbnh/oglva7CtxWZTNllhfiQUSrR0wN9cYgNVgA
40H70uoO3jp7TvkLnD8gNLL2OnjvF9sLwxhf5pQZhZNXwH8zXe/PAJsLFJ2z
X0HyJea7K9AxPh88kP866DzsLUv/3jMGVlq64Ps5xIs11xGvTeo0tXONnqan
HerD2OLNmWDhsKk2afaoDz7P9IbBK0Sxg0U+adlOq67XQP1ZYlY6C+vJ/4NH
OgV87kvimU6sX9HweaEvYCvq5TiXD+JhSPfX6pU0dfJ54JomjCfG5cuneHA2
LV66AvO90R/67C349zb7M/dxvDtjQE30N51rBE5tQzx8vnE1Cgw3tZyMfKVh
43buOfhyMTZ6mE+XFdcR+VX0v/2TJ+rD+2PBIeA8z1ZLCvaveavi+Qg83n0v
7ip+7zF5aT1XC/H9UuqTBvLnCePgdf5gnkUBvX5Yj7r2KSrV4DHhazb9OJ6D
BC2+mqZ+zpaYHo3rp6KMe4CvFaSPFWO869d+/XkdXPb2vMJT+F9w4/6Pk7XR
Pz6pOReE/Cb3eF6LPZi5r7YS9amp/lZVPrjo+9TOFNjj58rtV8fABx5aV1+y
Rjzc/3Vm0xrUgzVhpxXw/213k+MywUais20GMf6oavXdw+ChRXcM5GHfXOV3
Hut14C/7tSvCEC82SuFWKeBr85BREY+x5cLUF/BE3cb11G8WLNXWpanuh+p8
y3G8g5ytVAKYMufhN4J/CSwYmfIO/NXPI+4Jrq9VeHBElaKpDbbWtZ8x/+4r
ch+iwGYujW1KyJ9J+XebnoPrzXQvHcbvZbP9quTXwr8qXAMeI3/05oznh4B9
O0Ny2+HPKRfOpj4CN5Run/QS82Hq6tx1NDU56I/EZPiXj0h3kD94eJbwwKoA
FgWru1eD9+5esjEQ/2+UNtNCXI+mOoyvPr4P/x05XazjAbaZukWAgv+jai29
Af7gYar0FfNl7qNN0Uc//nZ0Tgn8bfR4vIAD+MO3QznS8PdLiUu+54O5lR+c
+gh7PPn7vGsMLNR7v2IB/G/PKKdpkwH6NwNsCNioD3F8tzPBVUHL3NIxPruD
WZeHwVtCuLfmYH78MWtPr1+P/YrdzM5FyE9KQ70HU8AT62rL+qcbg/2YDQeu
JxQ+x017A03ZxU7fvwDnvxFaZp4A7ldCh4Z896Znm8478Ejy66SDmM+h7klK
yw1RX5slo8zgX5WBSaxo8CzmBgXi0ZtW5W8FVzXs/iqO/o3R+eSNaOpV1sqO
DTif9uuQ9yFg9xNeztPhL8y+/RFYmWmEYF9J79zKucaIp4k7uKgPrVaX/cGZ
z5z1X2F8/S2DKdXgl/MUbvRj/DJwM/GNNPU2YF6ZOupjg8t8jgdYN7GSo4D5
hzjdcb0B9mxX6F0JTq/3Np9igv3DO5G8Z1ivJtvR1Q7gM8fhSKiH4YwwDI6Y
/u0jH+qpovVKiXGwjeEvo1LUH4vqTj4LU6y/cLArF/qVv7f3fcsExzjoHD+O
eqRiKvpuGBzf6D6uDf9j/GS9Gfpjy9THXRGoDzftKlPAs/5o1AYjH18t/ZH7
Bbyha9MdIdijUy/ulLY5+u9VjpfXoL7Hr5WPTgCvqQjrvQt/K7nSRL8Dr6j4
r8AQ9dQ13991+Sb0B9lqy4bgv0lak0yjwYmZTzr0wLqa6VqtYOY+zSzUw171
NQoKFvC/8sUfS/G7WNanWXvA3btq58/Bet7OiOFtANseKW99g/gaVJYYnGtJ
UyVdB96aon87q4TGG4xuJa4X/1972uVxNXjRg8mXAhB/Acl/y8Wt0A8N7Zo9
hvjPlDua4wHun3Z72WnUe/MFS0/eAN81VNnxA/3ZrsS2qCnWsLdrgvQdXE82
YRfbAbxbZLVVD+ZnjYAqALdymkfv4/pckhc2joN11lz3qMJ6F0jorbLYTE/o
BIawV0t0v3wWmLnvsR3/zy++b8Z3sGzO1U8+TH0Qmcu9wYamVLLv6rGQb5yn
VwykgNf3iVOqsEdMqMebL+Br8cFFZ5DfVUN4GrS3YH+Z8eO+CNbPXeDkzQSw
ouXWnfMRbyJ8ahffgXN6464IuaA+0K9PLLelqdpCZb8s5Pcu/9DIaHCrpHG/
AezDlN9WsIpZWGkWjq8ZzXNUsIM/3LKa9APz7dm+eeMecKJxYRYbv5/0/KbZ
AGbCOQvxUDccLSdtT1PGxSFS/MgPnCFZ8QDwYNpSmRLUD5mvVVw1YNujoza9
7qgPTj4D4g40xTfjy+cF6DdCev+88gDf5NlVn4X4kfuc+vAG+LLc3I+uiL+m
bs0bUxxpSvNcY8QenP+nVdcFB/D9GflsDScWlW2xP6kAvPLdt7uTt6I+vBWL
GAeXcFL5XsKfo15f87Vwwv7s6X+JbrBXrrGDYxZ40u1XlWw31kQcfQfvX1Rz
IAf5MLb1kMYGZ+SXtaf4xLEe6s8UFp4GKwz/TvrpiPqwtkWsF3yz8MWxLxiv
gC6ba40L6rWzXoAjxqv1mLs/AdyjHFcsC/swMuM7cLSBQZoZrpf0QOfBclf4
S2O6Rp4V6oP65+vR4K+WX46zEf8IqqxWcInDI3dNZ9a/fclWmlq77/yGI2D9
O9fD94DL3k0dC7dAfVDa6tsAjqwN+sEFe0gojttLu5H9AtbL+GbihgDwiH5b
zDyMf6RUWb0GvGw4tonjgPqw4MWCGdtoKoB/350UHP9QZreoJ7guou/7f+ao
D1cmj90AM+UqBfX8Uv7F3inuNDVX1s9MDuN/MtvipQP42q5c0d/wzz0SA3UF
YGvrv8af8HvBhYiScXBR5NsDjH/bZUlnWnjQVNL4w7e3kP/4z1cezQILllk2
RmJ9lKZ7hX8Hq5lfWZyI87UL8e3c4ElTyfdVKo/DX4VST9meBhuXmtdtQ/zc
SF6xvhcsemls7UKc7w3v2xVrvJC/ZJzbVDD/Q9x7ZY+COwUVnrVg/JWJ04U7
wYzf+ML/vBPy/yzfjnrap7zJEsy4aTRYQW+zyQXEjzYa6VZwYtW88DGst9/B
A/cUvGnqm7RX6jX415yYhcV7wLGDqVt2Yf3rImsyGsBYzSPuyM/9AzuPSu/A
fqT2k9k1zF8mfCw0ACxoKraxHvaeeA4JzOg4l+AfISFaW2b4oF8bbDZ1Qz1N
7/5g4Al2eHLhZh767Y0fItVugk9kngzdj3odTs+QEdwJe6R4j26xQX0IKJrm
CI41wsJjPhavHf8UgCtKTQ504f8ZmWocvNXfzdAM/6/ifaTVwpemdiVMetFr
ivrgqVibBWbyTh7my/3sWdF38LsZNoqXYM+rTXTGBj/sB3xXVq/E/3e68Maf
Bqu7eabX4fd4p8w9veDFzIJhPlrYNq3xR7zYyyvX4XyuD77YHAUHMI4C+yXZ
hOl1gnU++bVtRHzrWkuqqgXQlKWQXJIV/LPP4qZ0DDj6BS/rFOwndsdtWhv4
Jrfg92HE++1KrlEFNuorc+MY8TNofPzTHvDmHSPUEtjvrOGy5w1g+42TvMdx
/trSl3elaZpiHp8bxvwDioMLA8D3EtNMOtDfZ64VPFcDZurIJIzfHG3cDA5N
VV6tj6mHP+zKt9zjCU5erVYdYIb6kPfV6ya4NV/ttgri01oz0lowkJ7YB7Bg
fy4NmXWOYPcnaiNymE8B/u0K2OOvp1s5fm/J2C7NtYumfgTPnyuN6/Gr/Ba0
BGsby2mfRz4qUkr5mQUWmlZbdBrx5Kyo0f0dLHbhVrUExh+T/O7ZhiB6Yl82
E/6kejK85jR40EhezMQA9WGByNVesL55ffYB+KfI/Ctpa3bTVPBXcYGniO+V
CbaHj4L/o84O9eD3rsMjwZ1gRt7z9EB9kIz1UAtG/3BdMa4P8VUjscgqBszV
NXvFMOzhN7OWagPX6rF04zG/k5F+KotD6H/PxeH8dSJcUqFgfsMV+2UxXs70
c1Meg48HPv5wBuOVmar9Q3oPTfVdPNFmjH5wfUj3xwDwxZSojKzNLOpbUHRL
DXiL3LG9iWA5vllVM0LRP9/3jlVk+iXmvjH4r9hg6y/E909/57SbYJ6itgpd
rEe27584wTDk02s5c8ewvm2j8UGO4H3igqIBuN6E7gGO8BSZ1w5/YvZJXHux
/wgyK6YwHxv3QMoSrMEx3HEe9St2iG9pNvjsiytPBfC7OvOgFTiUEazxe2f/
2smG4fB/JrCxnpMd+kZOg5czGwWsn9bnvV29YEZHkUG8dHfPaVqzj6YYGS0O
9k36UHb7KBht3r5X8NcyC/eCTvCcZ+E+8ui3PM25z6hF0JTzD5uFi5j9A9rg
GDCzLnw4Xv+V6q428PY9cYUmiBcfw45ti/djf+1t/c4d/ZzE+j0WoeBYQ9OK
FORP42dCOo/BRy/uWT6O/mmkKXfJvEiaeihrWsnD7B8QkGxw1KuXNd+w/3mo
PSRwF/xSe3rUL5xvtD5qeEYUTbm4KbWooB++9GD+e0/wc4Hju6ejP7e+f6fx
JtihhMv3chyLClXbcVswGvbpGTl+H9crqEbDAV45yvPxOvpTuzunU66AY8Ke
Ftuh/+W/tfIAVwxNeU88kIT6oPg+0BJsULlrrB/jeSEf4ZYNXnaG6+4Q+jWh
66LmI2AuzlL7CKY+FF/VNjyA+C+P9K1F//dGxn5JKjjHLuP1fJz/kPRPVh/Y
71CdQSnGcys/jk/nIPpR8aJvGjjeO0/+21FwT5THTiY+jko0d3aC0Q1deov5
ac8MaFSLxf7jrMes8zjeL2tSZUwsiWeMb8759Nw2sKS6i9w85L+6c2uSF8fR
/3Q95L9+oZ6YULDbHfnWXPR7qVMOcB6DE+pNnzXD/g3JEq7zDqF/ql9eWwh/
DjlZasoGxy5dk/oF+Tyd21X7LrjXcsGwGuazkWts8czD4LmoVIjf8ISjs7zA
2i813ZbieMUjS3nLwCL2wi6LEA8Wv9qGBI/QE8/x3oO//R3Z9c4RXL35HNWO
86vECDy+AuZ6GNjD3F/piLxQzhWPfHfPd0UE4i02Qu+SJVh8g3SsEsZ/tb//
VDbYZ8Bq83bU887QfVEj4Jn1NW1t8N+EkLlswwSainuy/PAmnE9rd4VzKvgh
zzGDVPizKzaqfeB3w8pvjsJezHMAOkexHwuU434Of5547BhcKyRr2YL+ss9X
beZ7cLHcZdkO9Adir17zrEjE/uGYLisYv99uDx2MARvdFjOMg38Nek570wZm
7jPeRX9x1v3yo8XHUB/lVrluQfzUNm0uDwUP58R/CUT9CGj8lvMYzL240CcU
48l0ijkx7zjmH797w330d+YOCyLZYJ5Qk+wV+H3Uttr/LrhF7VatLfyH0YVm
JsGfmyXWPYH/Mn2RF/jT3JweQ4yPy/KMZhlY5ZWZwwJLxIP5qkVCJ7A/zFg+
thf5sqWya4YTuHJtiU0Jc7+1fD/3VfD7Lfmdskx9MBQf4DpJU3fCY6fNwvq6
rC/ssARPlGfk55hih0fZYOY5SA6uxzwXMAJm7mMUwj/ddQ9fMDyF/jrS+tBc
5GORNYuTUsHOaT93bEB/uTKvZX8f+NXbF9K3kB+Zx3B1kmlqHXNjlNk/aPA4
JoIVlhy4zIN6VqN23ug9w9+O3jaCPf1UdVeuSKGpp19hePjLyXOf5Q6AC6oS
nxcw95eUQsXawX8kJnO7Ix9zFGdzKZ7Gft15a/VfnE8G2+pQcKZb2p0pyP/r
T27teAw2NtjWP4B+9tvx8YfzUmlKqs906kP4q9z8Y9fZ4MULlOGmqA/S2FmB
JSLWf26GPX4efnF85hmaahT9pXyBqQ9xuyO8wAbDPr05+L1NYopvGVjYzUvw
LOwbNTPHXiiNpvy/pw3fZupDpIWRE3g182AXxm8TMaBxFVyE7cBqHM/ctph0
lv73vAL8S33qPFErsNOhy/W34R+dU26NZYOl+m927ka8Td7t1T8CvqZtaH4M
XBLI98rwHPY3l3z69zL7B+7kulTw6a8b/1bifElc6qV94K4uJCj4V5nv2yyd
dIxvRKDeF+f3ZB7zAU8/b/xYmqkPv6aHvwfvnCiUqA8/8n1WZCC/fAmU6cX5
fNy32B8AjzbYpdOwp4Tb9w3t4E5XpkFEffh6YIXiefrf88U430j/Qtkw8Nwt
CyqaUd8ye2uEn4AXn/wa7Yz4fGjrOzYvk6bmReY1XUY9GO0e+8IGX3V6GWCL
+Vz6kNZ+FxxcFjtQy+yn32vdn5mF/fKphwHaOD7U/GOJF/h72xKlm2B506jM
MrChz1St+dGoD69mHBXKpikv5oY9xs//oijMCXy3fV1iFPKPEjaYV8H1HWEL
ylEPXuiN2k66gP3RAxQ05H+h5iMGVmCxbMu+7bj+jUZFtQvgqgWK1iuxP3+j
/Xz+D3AAc4MB+eKQFkfY6CLWY1ak1Anks1sPeP+kgu+NFYUOIT9438/83AdO
v2qnPAf5nGmHdHKQXxvF3HmtUR9Ue+8lgq+efOokBn/yuxNW9B483WjpCRP4
z5xbkhkrLmG+38Me04jvuvKb8QfAJkc8fsvBf/+T3xbWDka1useF31PlJu1Q
zKUp6XurvvRgPRqKj9uEgZn3PgRg75DCZfpPwMq2eULBsE+69KvlMnnoH9oV
q99jvCZSITI0eCpzIwb+EJ4nOK0WLG2120MC9lC8dOn3zMs0dfiev+AS1A+L
mVafvcDStU9maKGfY/qsMjCvtndnEfL5svORd4XyMZ8qfv1Y+F/HOZlCJ/DD
uv+45VAfY9Nun7sK9m99t3dzOOrDFO/4SQU0Ra/EThvX70z+HWIF9hwJOTIE
/0s4meJ1AXz/tntXNfxbK0lj8w9w5s0u03Bm/8DVqWd0BfV5OzZusM+0sXDV
M+DPrT57NmF9dI+ISPeDX4QOGoQeQX2IuyKke5WmQpiGE/lX7Ift70RwQN8L
zmmM/87wyKf34BXMgyzwn8HI2GcrrtFUENP4HEN9iFhUcwDs/+2+0VasV23/
02vt4MLqGqNU7O8Cev3OKRbS1IDtzqRDGG9WCNfhMLBX88Uv0rD/xHPJYEm/
qk8HmXgI1PaUKcL6aEbdcYG9mefoabDRC1nvlYwe9zZ6XS24du26EyroJyb5
zVKZVUz/e74U8y/wKZHaDm5Rvnj6P6xPS7uzUDn418/ovkr4X0Trn59CJdhP
mrOlgvF7kXvCRyewNnPDE/HA9GlXwV9fiXSpI75iGlurJ5XS1NtabIBQj1Uf
B161At+dvq35Lfpbdwf+tAvgoLgvBftxfhG77Lgf4NnMg7cYzy2bdbuNrtMT
+xplrHfX3T6PM2DmcQkN2HemZbhlP9j73Qb1Ply/xlyK0r1BT/TxJ5BP/UzL
lx4D9w9HlRuCT5a7S3WBsz5SwqWoR2ux0VO/CftXPHXMgf0C158YOQB2CMZO
CP4jo7/8Qzu47zdfxVaMB+WvWbEM9jrmkOQH/nZlT1UYmKchTEAXx8utmVrw
pIz0I7B3s1Zeqkw5/KVJ89kA/OlnjnUcDXa6OzVeHpx9YSioFlwvUZIYgeOZ
56xnVdATOj53HNHPwc/ky+4uool+Dj7fLph6CvEpc7NefHIlTVkox7sE7yL6
OZjZh3S4Ev288v/v70/o5+DRU6ucZnGIfn6Lpj7qVwgudiH6Odiz4xn1LYTo
52Am3U7aQ/Tz2+jfjiy27Qoj+jl4gxbzxgv6uSxbv8/glcyLN/ZEP78De/Nt
d3i8g+jn4O+ZQXcEXYl+Dh78Xqqsjv6k8/TThapV8P9M/pZlO4l+Dq5dMDgU
GE70c3D9nyz/5kCin1ejf/4uP1iG/JuUaPgqGIxsM/VKCNHPwbwy/33ZHE30
8xrE47B5QGEk0c/B3pePP9AJJvo5WGFbWArzPtpgtPM+sbs0tTREe6luItHP
wXzv0i3lDhH9HMzoArwHiH5eS1NpVYH2NxDfmaGt6vZg5nagZTDRz8F7aNP9
DX5EPwef2Zx+uWA70c/v0ZQOX1UwP+qDNW3Wdx7MvL4lF0D0czCjkySyiX5+
H/u7x1Zz6W1EPwcLDwo77IF9+JgCAvZgGuIAop/XoZ998vP2TXein4OFp48s
OhBI9HPwVvVT15j9yYR+/oD4O/Kbu1PH+iiwyaGj5g/CiX4O7s2f1b6NJvr5
Q8QL2qWH7kQ/B+ev3BHzGcfPRINaD27u+qHxN4To5/U0NbZtvhZvONHPwclX
XOcMBhL9HLy6U07zO+K3zrihWOwRPfHemIsN0c/BzH2pDguin4O71zxZsdWB
6OcN9L/3ldyIfg5e+p/u8rk7iH4OZh5X3uVP9HPwpGwNNu1P9PPH5PkWP6Kf
g4WFSi+GIN9gdacPg5l2ON2X6OdPYI+xQpG5NNHPwa/e+BlN3070c/DZCicV
U6xfrFJz7epG9GtNa3olnYh+Dj6fMaOgw4fo52Bj5sFAF6KfP0U+VdUeKcb5
tBYYh0aB67MPaHA5EP0cXFizdJ6RN9HPm3B80fQNW7yJfg7WfMm+O2BD9HNw
caHYt3x3op83k/y8kejn4OVJlyTC7Il+DhaYelynwJLo5y1YX7bG3Emor0bT
25+7g/dwHf7zeyvRz8EG00VX5lgS/fwZ7GPTaDSwkejnz8jzasaIB95NR/LB
AswLW5ZEPwczffVmC6KfP0d9yP1hbeZD9HPwAqbAM/ub0bp1w8zvxxRK8h2I
ft6K/Q/LkbPBnOjn4HXMC29mRD8HS8ldfaLqSvTzNvSDzAPjpoiHr6+748Et
F/YZKVoR/RzsXFHSec2a6OftRA81Ifo5WPLOV+PjKxEP3ZvPPgdHLOYRKLEm
+vkLmso9P62K35ro52CuVVtrtq8n+jk4p0ihLxP7FT8msF+iX3ktY7/Enujn
4Izqi0+yaKKfg5m89OF/+vkr1L/JW6jz2H/IPDMQ9ABHD89Ype9I9HNw/FRa
Yqs90c87sB9OE71wi030c3D46rjJ425EPwfrJRR4Tcb+KvyBw5UxsBjTqDsS
/fw18sM1CcF2Z6Kfgw3OdHUsciT6OfjX2UVqb5j7wXda3Ne/wXowN4gMiX4O
bvTYIVZpQfRzsH/E6YF3G4h+/pamXFx6LRcw979KN85JAB/VdOf57Eb0c3Bt
c9XRHYZEP3+H+PBHg21O9HNwPWuep4oD0c/BGlsec/TNiH7eifWbvrTorAvR
z8FbN9/6Y2ZF9HNw3PVtX644Ev38PU0tK69c5Qj/G8x4scsffDGZ9Wh4I9HP
wbkqG1erexH9vAv5hHkRhyb6OTgn6EDuUtTrzGQLpRtd5PndbUQ//0D/e/57
J9HPwRV7bU4vNiX6OZjRhfcjXqwTHr4fAwcyQqct0c8/0hN55LET0c/Bl1Zm
dV92J/o5+H4OF6vRlejn3TR14VunXaQj0c/BE++H2RH9HHzOefEjkQ1EP/+E
9WBeANpA9HPw0NpGz+eYr3vIljXvwDOYhtid6Oc9qG9zWsRP2RL9HDzRLlgS
/Rw8sY/chHgIaPwm/5mmuKc+SvffSPRzcNHLP3e+GBL9HOzHCCIGRD//gv3H
EtVGY/hzneeGPH/wrqM7r6RuIfo5+Ii4S7+CGdHPe+kJnWe2E9HPwbaX1B+v
NiP6OZh5bSQc45VzcDKb0kf/e//Ghejn4M9C8z/9dSH6ObhuiciaxVZEPwcb
7twt/BTnb7N4zmvRT0/oLIsCiH4O5m7xfs3vQfRz8OunJ86GuxL9/D/0wzUb
A77AHybuo4KfF5XeNrQl+jmYeR3L3J3o5wM0FcXqeSnhSvRz8PnvXz0ymfqg
e4/9DuwlXMKt50n08680tZ6KWWDoQfRz8NBedq6xD9HPwUeGGh5t9SL6+SBN
PUg9tvY/+G+K2quZe8DCTHnYSvRzMNMX8Gwn+vkQPfGcepYZ0c/Bk5gbv6in
SKIN1eBrnBbPtCCin3+jqYNmjRWFrkQ/B1uzu2Z920b0c/Dus9N+eTHfO5B5
FDllGP7XzCrIsif6OZh5D/+nHdHPwczTZNwmRD8HPwgZnye/k+jn32kqZlGc
3Ednop+Dl/Ny1Z1zIvo5uNCvcvXy/+nnIzSlf2iSmKkr0c/BksyNeKyHEMrW
F3Dp+KTWPFOin/+gKSZd1jkS/RyctLKqYfcmop+D3YT7t/HBfyq5m5KW/0S/
PZzVecKI6OfgzW8SAuxdiX4O/rELGdqD6Oe/sP4h8zZw9BEPvwyN94A3/zp3
bLIp0c/BE+5sQfTz3zQ1ER5riX4O7qWNKRNLop+Dx1LzLYTxe0O/83/io+gX
6R1eKfZEP2d4NPGGoxPRz8EGjIBtRfTzP8iH05XncmDP8A+t2Q7gK+uDLnhY
E/0cPIcR4K2Ifg7msuKfvt2O6Od/6X/vo8BfmPuUWeBtQ/wpv5yJfg7Oz0t+
y+gdE/r5GE21N2flnnMk+jn4eYj1n7eYb2fTfdFe8PC7//Jfryf6+Tjq449x
do070c/BY/vpV7c3EP0cHFG6oy3amujnXBzqWNMko3bkD937HaXR4NX+24oX
GBD9HGybm5H5ZQvRzydx/r2/5U30c/CZgKsNDpsRD5XWOxvAn6e7eQn+Tz/n
5lA6cp9qpY2Jfg7uyf4Rf9WU6Ofc5HywT2Zxg+wMHg41/Mc7S8uU6Ofglltm
Xx5ZEv0c7CCvXLfElejnvBzqZf3GMXn4l3We/gsHsJDQfwLarkQ/B/teSf0U
u5Po52BF5sahO9HP+TgT+0wNc6Kfg+XPD8ckYv3Qre39Do5b96h8nyPRz/lx
/ObMvqWbiX4O7tmxZCTZlOjnYAVGKEU8up9sVlsjwKGaeOZFzdxC9HPwuyFb
teW2RD9nfud35ZHVJ/r5ZA4lUZZzeTXWc+YR4y/RYDeT36GLTYh+DrbUmxMx
zZbo51M41Nt7o+zRzUQ/Bwc6b0u+ZEb0c3BQ9u8nKsZEPxfkUMzT76briX4O
Vp/MqUh2IPo5OP3hWIjkJqKfC3GoPXWLtY6jPsntbtf3BO9mXmgzJ/o52EfU
wuQNRfTzqRxqQv63IPo5OIiVNOaM67f5bhotAC8VWjSmYE/0c7Bu3YbDav/T
z6dxqIXNGmP6BkQ/Bz/dJ+xcAfvEuj8o/A6W5dIc6TMi+vl0DrWS9eVajRPR
z8E2Sz8rCFgR/Rwc83RtcoAh0c+FOdRge6Pb4nWIB9s3m4+Cd3d8rfhsQ/Rz
MNex8FEtV6Kfi3Coh/lvOoNsiX4Ojo66FTcf/p9ibjO1Dcx5aUWbmRD9XJRD
XdlfIKbkTPRz8KErQrqa5kQ/B3eNJ1zahPEar39SIy2G3/PVT7zcSPRz8MT7
ov/Tz8F/XxydcWwr0c/FOdQKYddjLszzJNrrQzzBUk4XKnpNiH4OnnhfzoPo
5zM4lHa7243GHUQ/B+uuXOGR40/0c7Av8+Ar/MdO1XEu10zY43a6pIop0c/B
ohcVku+7EP0czMg/Tg5EPwc/eX0l+SLqoZDCs5YNszjUe8e7U+O3EP0cPPF8
7Hqin4N5goUWKjgT/VyC829fCHvfksZOG/y6f4/3oU1EPwdvXbnT4YQ30c9Z
8Ef/qZOqthL9HJz8IcLJ1Jno5+A46ruwrB3Rz2dzJt4zuOlB9HMwozP4OxL9
HLxHiv/bFluin0ty/n2fBr83THn5IQB8PFm9sMqL6Ofgm45/2xfuI/r5HA6F
3ZRMqBPRz8HDVXWu95jnSbgsz9wEX79tuP2RN9HPpRBvE4FB9HPw1rdmsjXm
RD8HT3xfg7m/9OOhBddc2C/pTugGX6KfgzuvX/9a+T/9HHxJc3qlvR/Rz8E7
VDL7U4yJfi7NoVyaCtqGXYl+Dp74fkoA0c/Bhzu/cDH3myf083lY35+Za5xt
iX4Ofm/fv1UF19NlhDLw/55Xn9DPZThU2ttlTTIGRD8HeyR8dPq+iejnYGH9
Wd7v4U8TcTefQ53iQ+OxmejnYObxxiIbop+DX1XNvWSlQ/RzWQ6VuW4XZxD1
K7Nxw2w22IQRVjSJfg7OXz3rVfY6op8vQL48q/hWzY3o52C9NXt5xyiin4PD
loiJPwNz1TrdElwI+zjmNc/aQvRzsOOqUK+SzUQ/BzOPw3WuJfq5HIc6qME1
RwRcVP6cYwlmttvjG4l+Ds66gsZVkejn4L0h6AjtiH6+iEN5f3R2tYF93QtN
FVMZZhpZZ6Kfg6Oq6s8brCf6uTzytejBnTKmRD8Hu1AqHWUY/8xL9951gs/p
zc5z0yL6uQJn4rsC8huJfg7+XnFN3cGI6OdgJvzCTYh+vphDxW9bGBoNf5l4
LACssP5UQ6E20c/BW/7j84xZR/RzRdQHhx5jXi2in4MtxMS858B/5ZKsVt8F
503t8hMxJfr5Es7EPixwC9HPwY7xfcaPgol+DjYPUsuah/9vi3s0KKjEoaTf
GQklbyb6OXhVyYOg2y5EPwcvw3YzeSPRz5fCX2/5PE12Jvo5+MZXNCImRD8H
T7xvZUT0c/C0wxZtTL6d0M+VOdTQ9Waf4rVEP1cm40E8dwfamfSBj53p5A/T
Ifq5CofCLqyzZBnRz8G/vDvOvKWIfg6eGsK70hLrl+LTxL1iGeoFysUqI6Kf
g//ULDE6t5Ho5+BElfORdzcS/VyVQ22L0BdXgL2N3YzKQsEZ6rpjzeuIfg5+
uMuq3ked6OfLOZTzBqmi/fpEPwcLu68p/W1M9HMwUx52ahL9XA31YZbKrAOG
RD8HB72nK7nXEv0cPKEDGBP9fAWHqipqzp6BftHOtE3cCRznUnjgsAnRz8H/
60cn9HN1DrWRRzdvqy7Rz8FWvJq3DjP7aebBKfCcDfn3ciiin4PTzIqef9Qn
+rkG59/zjnpEPwdHGzvW3cT8b2nVRfSBD3GeNbENiH6+EvWJfjNet4ro5+CJ
/Zoq0c/BM/3dpX/pEf1ck0NdLJtZswP+PUfl9cIDYP7hmrNCVkQ/B7/6cemO
syrRz1chnyzV4atiEf0cvOb0vmFTScSD3OZXj8HVmjcDGxYT/VyLQy0/1rxT
WoLo52CFSE1heRmin4OzY6deDhZHPEg9PjZzNYcS9Ojs9VlK9HPwvrjg3j9L
iH4OVl+na3V1DtHPtTn/7ucivywTNzB0AisZnesdlSH6OVgtbk91zmyin6/B
+X4kSIqLEf0cLOtf9rtwNtHPwSEPxz8MSCMeBFAgwHOizCbPnUH0cx0Oxct8
aGgh0c/BjSbL0nxYRD8HM8PRwvjhpZk6uhxKhPfB08IFRD8HP9RChzKH6Ofg
+KeNz3oXEf2c4lA1mbJm8hjP4LCx3QHwxHc6ZhP9HOw3w85HYSbRz9dyqCVq
F77fmEH0c/D2vo0a0kpEPwfP6BEPOT6D6OfrsP4fm3/GSBD9HDySYuitMY/o
5+D8I+t1rrKIfq4Hezd9yjqiwKImvWsv9gIPFR/rvTiD6OfgjZwl0c9ZRD/X
R727F7CLawXRz8F//Mo9DiLeilo37bgKnrgfIkP0cwMOFR6gsytflujn4Jva
rUemLif6OVjf78Ccr5i/++MHMj/AqozwuJTo5+vRz/nccNquTPRz8O/S7y37
ZhH9HJw38CeTdy7RzzdwqLFB59Ll8xEP1W9qE8G16wq838wn+jm4Yp+S/kEZ
op8bciivQbetsVJEPwcvW/olqQP/z7lpE9oOrgrdED9lPtHPjbD/eXNXrm4u
0c/BwvLLzrbOJfo5uOTRDZ18Jh6YRsmY8+/7FDOJfg5+5K55rlGE6OfgoxeE
nTYJE/18I4dytz9zf0QQ8XBhfY8X+PyP++jkiH4OvrCjYsrtKUQ/N+FQ/UuE
m61mEP0cvCCqwyBFjOjnYLmGkr9L4I/Me+eTTDnU2vQHSdlLiH5uSuq5ENHP
wZcbn9v0CRP9HDy4pDXgGI7vTny2zsgM/sA88CdM9HPwxPeehIl+Dt7xuy+i
V5Lo5+bIF9ZqPoth75SDJr8SwUweMZUh+jlY78Pw97C5RD/fxKHKrLRsxyWI
fg72lXHaaQ//MA6vvdoO9rurMFlahejnFug/47SNyhcR/Rx8cGyKss1Cop+D
D9SFz9ooSvRzSw5VemjsaQPy0SUaGxnwIdvaa3dZRD8HqzIv4osS/dyKQ93R
s8gwX0j0c3Dx9cXSEnKIB29LwXLwroaQ+7dXEP3cmvOvL5tN9HNwfITghkRJ
op+DJ77fORnx4FpfNWkz4vvVwcqPkkQ/B78IeikpKkX0c/DCrwfTx8ck/unn
YKaPrBAm+rkN9he7M8xCZhD9HNyl+XVH2QKin4MnnqedR/TzLRwqIvztnRBR
op+DG4rk9z9GPp+z0XZOF/jY1FXXz80n+rkt7JWdJdWwiOjn4NGCswpTZhP9
HLy71a/i6VTEw9qnTYp2sM8XTunMOUQ/B3euLe59I0j0c7BT7PN5W1lEP7fn
ULZMYoE/hmsaxtLgwJI8ublyRD8H75uxq1tajOjnDpx/zzcLoD6oylpsB++p
ERNWgP8uU6nSKWf48hU9dcRbh5Kz0lRHxIPH4ezXuF6s4p/ZzmDBA5xpalhP
dYVUgWvgjtZZ55IxPkaGnOSEfKQuZ3cQ9ktY0PreCiyuRy9nYz4liRFNF8C+
m8VeCGD+GNTtH+BTU+48a8T1k6SuXTZyxv6Ei9WYAfvpSpqdPgN25P5qnovx
M9+t6Acfvv/y7QvUn5SZhwJ1XdAv79qcMQv+aCCu4HYMzGzPTzHxIHLfvAus
U2h2cgDrI4FEqu4KfxBc2juG8xtP5V5yEDzx/i6OH5mSwXoBrjrZ1z4Z/pAl
oMO/ZCuHqjyVKLwH+dKcr+NbGLguamnQKPxrlHtP5xPw4VkZvuoYPzNuGTfs
/6go07OIP+ux0koaPHG/GvaY9McqrxbcuXezsjXGL+89ljJrG4f64oDOEeez
+3E0ZjuYMktZlor14/++lFMO7ovV00hE/i4aeuQ61Z1DMWnlAfzphUuQuTN4
FvPAA5i5jXUNnD82+W4E+p0bvRcWc3tgvz1+OUEK/Y77Zz0Ja7BrkLn0LPQD
h2z+47sInk0zb9wiHj7sG/oBPiM940Qm+kXv93PfGXlyqGtXBJ+5oX+d+a7i
8Rnwx9D1sitQj2pe21X0gycKDsaLLj9P1wv+u3hLcDLWe86Lk6eOgZnXGXvx
/3WtatFdYOlxvkgurEcg2jL17Zx/72/CXqlrw1wPgr9HMx90QTw0TjN9AR5f
E9zfDPuHPL6stcQb/TYj6CL/yT0yUtgLHlzMdV8N+cBEc3hWI3hCN4B9w+/H
8MzfgfzNbESx3oq1CwZpsD9zQxnr21aNAgfOf9ATsZCpD8o7H8/yQT/g0q/w
ZBLi4dbfsu1g13lny4dQLzrKz+SUg83+260giONjb646OXUn9oepSRKnMR71
622RzuDVvvGT7+N6THt9DczcNy1CvUooFHfm9kX/Mqtirw3mr3W1cKM1WNNM
8Ju0POIh33zVRfCCZa0rl+H3aZK/5X/6kvhDf8HczjH2gz9I9B3whX37sLxp
4DPv2RZLER8pWXUD/WDlggO1a+APd0ToN7r+yL8eZsn3eFkT32E4BpZqvlT1
kB/1Ie38zS6w+eS5gVOQD4xTdS+qByCfMjdip7P+vecJZp6bSYV9s06G7n8R
QPpR+LN50mz/JWzEy/HLtn+wPsxt8L1gB73cW7HgSwmbjRvBlPclC0Nu1IfR
cc35NGfCT/bBHpMOHZPjgJ+dDjX8iesVHFQRvweOmiW2rBz50C7mMZcEB/0S
86IU8k3E0O6B7eCn2054OWN9iyKmdJSDt+xWum6EfOUSnvNwaiD6Wb8dGb+w
nkJhBjecA8l+Bfl6+eeBC9fAE/tKpj7s3n+cexf6iSVtrzwRDyK75kVYg1cJ
ivCpwX636Fu+F8GCWXYvdLDe3gEODj/BzHeveFFvEl/zGRsHoR97sMbpNc5f
45OskQZu+e3A/RX1xc9bfeF/YEHmQ20rEQ9eLaLUbuTDsJbhF0x9eLaX6zhY
aO+1I9OQrwLdhPu7wBPfbUS8yLgWvFQPRj1tNLYfnIZ4cNr44CD4XEmAXQz4
W/336y/AV0+tVquGPZF1s5aE4PwTCR/1wUbu2F4w85zpeswv3PpueCO4iQ+J
Bfk6u9rXd/4e4u8YT5v5uB0HnPhzps9N5HtksQ33wJ7pdQqNWA9mHy0RyqHu
z5TY8BHr22H4QtYbPJvTJjaE+fNcjxKtAFeVXDKn4U/qzAMSYRzKkPmQJJip
Y87gd5Wag8+Z/YOuxYtr4CqXhlP5vyWokvzROu69HKrwrXivNfz/k1Z8ifVe
4k8jElSS5pLMi2AL0ZyknXyIB42HR3+CmXAcRnx6ZnHCjcM5E/P49k2CSlHl
80kDB6+7qhs3LkEZqGTZ/geeeP4Xvw8qrV1P7UM8sbY4SuF8zG2g4+BdPHxv
HjLxoLB3/gfwtXGtlb6IlxG5OcIaERwqVNkq6R3WK2tB2Z+D4Ae6arHCsI/5
/C1fXoCPlZ/d+xH2YN7rWrKfQ5X7TPmVgfMx3wHdC55PHUiYi3i0Zj6QBI64
/jxfDf4/iSl7kRyK+VyLOBfqQ0zIUQ7YyTzQ6SfykZ24UNg9cGTXcr8d+J1f
NNdbIgr7jcIKygjXm3iMBezaI5r1CeNlnsOsAOszHziCvwgJRi2fFo3++MrU
vGm43k2B+TIuYDZv7ozV8Gd3vjvTCsFHlP2nt8E/Jr6THcP5p3eBb3GN9liD
ux0PXa7H+qF8tV4Ety2fnfAJ+YB5j/kn+JHhrRwa/1/z61mh8QHMp3P+kXSM
p8dzX0YamIu5kYT1mvjuELjWPkwwAuOvG7qyhzqIfPlumrc15hf41WT7cbAw
80Iufk91+mHzAXxQFYGM3xt6URhjsR/ff1LvMOwf8nmRaix49XjQi6ujEhQj
I70ET9zHw/+bWPtPU4rjUL+MZeSCYI/w91y/94LnMi8swT8U35371Aje63DN
WgL/3/Za+/n8Q5yJ78Za4vrMezgcsPWRbyvPI97yDGMK74EHeBJf1v6SmOiD
JA4jXqfa0jNx/bhnJYe9wRM6M/xLvdkypALssja1cDvs46D712vaEcRz8qH4
EIwn4XGCtQt46HRfeg7iUeuR0rpCMPPciCz85dODehWeeOxX0nMmRSEfTdPY
Jb0ZPGNt2kFxxKtuLb9QDpjx0+vI133V2T9/glmP60fmY37MV/ONEziU4sdS
sXL0K3eU+p+lgeWZD5hi/QbLw6v/A29lPmiFenb2ptRV6ijq9V+VtkxmP329
PO04+GnzzJ0LmPpQbHvoA/iC8YlbF2B/5rvYGokcyniaL5cG7MN8ljYW7BU6
fGAU42O+u/wS/INOl+LD+C7lPaWUjnH+6eCY3xOJUJVw8El5kaBDuN6ki1Ol
noKvBepob8R4CrLypsgex3wEkhNWoR+3P2/4gwOeISPoaYL1Yd7Tvwc2GZPf
9wPjK0qLbpZI4vz7Hhj6TZdU2SpvcKlGfH8pxieUUlVQAZ4YB+xx86TzmWkn
OBPPSQVifO5Jf2JdwHHyFaebkM+Z71QWgu8OXHQIwnxuJWi685zEfm9hkXAR
6gkjR20GJ1k+7ZfDeib+iqBywINDgVeY+xE1B8WW/gKnb/Y07sX4/WKuSW48
hf6vKKU9DMcz91HOggPWzeeejvms/fpz5D9wT+V9ZQucLzD8UBeVzPn3/WD0
SzJhCk3HwRPPu2G8zDbqA/iDKDIz+gHmO6oaKRzq9f8Vdd4BNX//Hy9tDULd
FArJJiMjxRtlUyRkZc8Q932REdmSSGUrychIiIqmpKGhpS1JShSyIuH3POe+
Pr/vnw/Xvb3f7/M6r3PO+3HG9qiqKPRvWTN+CBzULrRME+WVu+niwZLT9L4K
32fvGfqcwfj75vEvvohPvu8Q+PyBkMRA5J/Ctdvss8FsesENxPve1QYju5xF
e/0zwfsf2nfzlRG9RfDxvW1WlGC8VbZsZvtksNp7v/FD8blS7l81g3P/ex9j
wSbkgUu8r0ffQ315vaBfZTS4BVtAgfLj+6qelwrRE4L67MD989e6YN/ZNQbH
wTWz1G/eBX+WhHe7id/3nXn1tNIFtKcaBgvKcX+jZtgccAQf8B28awrKd0X8
R/EamI8L2Phh6u7Fv8CrTE5mdsDzsp3cyW5yANpLtkEi8mHDhBirC+DX7glK
Sng+F8bN7fUJnB7Xe88//P2kcOX2owORH5t/e2kivzPt7wvm4x7EV/CowV+r
wGy74WfIf2xbjCEX8f0DFv62KN/NN3Y8PwSui/15yRr3y7xMCZivn8P/nznk
1vU+QVLh6YlNjcNxvYqDJ51yD/rfeId552zwl1P63ydifDC3/4FNXS7heVgo
pyzH/av2NV0kgttbR2b74/rv9UqcmgyuVmpxYSKedzGG0QbB5Iv+SASmWdeA
kw3mpDSgfeTrTsDtO/126oP8tQwdH53LUqG8+qhvIn6/tXFRgzOYe9jvEmGo
156Ku+Bec964WKI8Vhu2y1S6gvH1whVFbHypb3DvkSN4Tsfhue1RfxL17EOu
gdvYv1afgfr5bk/TyV9X/te/M9L12jv5qpS3Cwn4eyk6vTZeAB89tb7NXjxf
kW0oDB7DBAzi6azbpqmjr0nl867xexlqypa+YG30Vr/i77mpXOr+Fnz3cMb8
ClxfNyVBb2iIVCh6UdXzJtqjXDatHDymbkrQV8S/+9/tn0vAxxTYiwzUh+b2
5X2uS+XndaA/WvgrMt0d3Ctl2cZ/rH1odHyYDe6f2O5tLv7ejWUKIV1uIN4N
/PM1wGVffPxE8JCsq113s/bhc/89yWA2T+8iysfiY+YGg5tS+Xx2xOO8eVsX
rgHfCZNd10U8etdqTI4Bh3UJVjqB+7esuTZM5xb6T2E+puqNEqGmytZsEbi2
94RB+ohP7Rmf290D1/zZdd4c1zeqwkNRORT9ZdUXqt1x/3UvjT85gocVmo99
g/p8ujS27Bp44Ja+nY2Rj22L5z37BUa32isS5d9Q8Cty8m0p3+fvGD6/kH/q
ygXwYZug5S+RHyflWvh+Aj+16r36Ka7nx/O83aPDEP9sY3q0px2t3Tf4gvdr
oEONeLdLbzX/LZi9vn+CeG5ODZ049I5U+LaBTXxCfUiePPQwGNF67gbGO2wZ
dyl4mvbgQCnynyJLqHelgknPLk96sfFDfDeFXeAbfWXHC5VQH2Kf1GeDP7iK
/h/x+e5e68u63EN7o3sl9jHq672of6kiWMFrZXY2rt854kJEMpivl0H+0rw/
4rJBOPrzugmZlbh/tu/EGjDbDmkM4qO8077dMWDu6VE+rUP11unclwoxwkQP
FbRXsTfC5y4Cbx6s8z0a5cWGQffAkxZJdQIQn8f1mocoP5ByrzObtQ/BR7vO
Al8McZnjgHhcH9RbN+QB+Qg8D6PAtL+/HlB+RX0frSXWT46QCsat300pQfyL
Z1VKLoDZuTTs/Y0JGxCCma5ORf3J9B/9YHSkVPj555ykO57H1xZ1wb7g+D2D
l+Z8Q3/JZ+fxt+BZBUOevkF85HobuQ+NksrnqeL5uHs9XHsYfNmz0rEA46Pe
nrOdSsHz6n44LUf9mN6oOKHvQ6kg0X1apY3759vogd+ElNn07Yv2Ye+ALjlg
Nk+wFPdTtvt5q66P8Pz6mtzvhOet9NHtrwg+ejbsxDH0ry12aH5IBt8KeTxY
C+0l2wfDIBr1wfvNwUn4vjdbBgpmx9QU4fruVzXcjwH7TZlWr4Xyr9m0N0gn
Bu1lyv0hR/F7vq6djy0Cs9FeEvo7o9gLbbDf/rAwGcqjbu2CNcqxiKcP11/M
xnicb+sARmmaL8f92K48YxsC3p5gtewZ4qdh2dBBTeDxtbnxpoiPgCUvTKbE
YTwoXXxZAk56vqtVAPiO5abLg1D+PxboNn+Ko/kZ6N8FzwurHR2P/mr7Dt3C
WH1wmlroC2bvIWYh/21Obnz6Fnx3esEGMzaennn43tAE1P+MebKOiLeZM7pf
PAzeNbUg5CDyi6L906Ol4DPj/y6qwP10j92wo+9jqXC6f/+Ekfj/bB+GXeAS
1zmGP5EPVCcGzsoB7z5vvnhwb9SHcdY2XROlQlfWIGP86cyEPPh0k5uDD8aP
++/uN0kBs339Pw1EfRgl0W7/RCpsYi94UT5MI64BX37a/sl53C/bticGHNlt
0+P26N8MDflToJMkFV6gW3wV9Xn1kGNPFoEbCpcd3dYD7cPgvnfvgfOdw+5U
4P4TB6QHKD/F+O694zIRz782QHZ0FvjhVWHFSly/UV+1bSHgk/OfVg5FvKf0
urKyCcyGhXpob0S2kUgy+g/56n+moPzP+tePDQAPEcNH2eN5Z3bdZf4Z7Hiw
TGuoOdqHzh07jUmRyvefQTx1M47W9AO7GzZWD8X153Zw+vUWbKpTLDzC82bH
IAxNxfVlbji9CvfL8vxh8Jqf+gVHkZ8K9QYlloKvLoxU90I87G2bE9Y3Df0x
29OX5iN/3Ni9PWAXuKTq88TueN5lOtpHcsD8vQXi+zB7zfJMKri8t+r1F9fD
toWQgQ+cSLt+Afc/f8vXmSng8k3fl/ri+rxV9o9un476dtgk6wnKn88jBvdU
ebmQtUc1Co87xIJtG3qtPYf2xffvwpatMtC/x63Yg4Xm5sZF4CE+ZzTn4/nU
/Tr79h7Y+uumop24n9ONw/KUMzH+Cr4pbkF/wfZ7QcIsMO8HI1+tXeIRFgL2
S4xJOYN4Dfjc5nwTOD3INuIr2qNJH+8cnpIl5fPwDrPxw4dpWwLAf3QPKE4G
d3T6tfwzeBw7kArXa1fjOWPMc6nANNkBxFdzVQ/BD8z6ofZ4fiGVyX2rwSV/
/f3NUP5s3d2wbNx/JRIO/p5ieQsNT/Bs/52zlTH+CS29+KMUzM87wPXNLR5Z
1TdHKlyfpnYvAL+nWliWswt89cLZdG18zrapzwG7sQnQiCc2r7ZrLuLhzdrn
ffB8NbMjzsrAW0r3V1vi70VlzjyUAtbY0GqMgPspt/y3uX2eVL4/P9p77s/B
cS7sDSH5czCbF3zBgPx5PsbvzxIU++L5cn8O/mTkvH0F/p7qZJliGDj4mflH
1c7kz1/8z4dwfw5+dKC9oV078ufgqDvrY0agfCNH10f+AE8N+moYrUz+vADj
3xEhSTIt8ufg1WyjBV3y5+DSx4d2tsDvrx62fP3IQqmgPuLpjdEG5M/BV+ud
nVa3IX8O5udbDSN/XiQVtrIDpIzJn4P5dox65M/Boz22fKnVJX9ejM+nJO63
akP+HPxo/22biy3Jn4O7so0o8LlbV4yESmi+kDb5c7BH+tLMVAXy5+DWVnGx
a1uTPy9FfyW3vEIT9asXO/AJrD7rRfqnduTPwXy9gib58zKp/Lw0BfLn4Gu1
4Uq38XlZ6zcWYeDn+8wOd1Mhf/4S46mJD393aEX+HMymKaVpkj8HO9R2P//y
vUTuz8GzT77rw8Zvliq/iieUS+Xre7qQPy+n91+q5M/Bk60uujxTIX/+SioE
nFk0rBDXV/fb9fhxsMx4d76ZDvlzcNNuYWXuD4ncn1egvlZeH29YJ5H7c/CB
41//jvooYbvQjCsC/7XNPj1Rmfz5aymfVzhGh/w5OOeOgSxUm/w5eLYQFDAS
/QW72kV/jCul8nlRPyVyfw5mx+AdUSV/Dh57zMA6UoH8+RupgFb2rF8b8ufg
W7N9chQR76EvNwc9BPP1Tbrkz6vQP/obXp2C+sz9OfjSUjX/KFw/9+fgQ4Xf
NTej/XfO/zhb8a2U94s6tiF/Do5cdL0fex/D/TmYTUPfiPEL9+dgSXFWowPi
o3X6Cp2J1XgeAXOusfae+3MwP1dBkfw5WNrfvHc7DfLnNVJhxpf3HZRakD8H
Zy/peSKsHflzcGTkvBNK+uTP30mFe7sCVLXakD8HZ5y85enalvw5eAMbYOHv
mUR8W9WrFv2FikdLxqmTPwfrT13ZfW9b8udgvl8Hng/35+9pfiXyd+4tF+NN
4Ha3x7/epkz+HMzPwelO/vwDzXdTIH/+gd6PdkN9CK568RDMRm9u//nzOtyP
2cuTqXrkz8Fsn3QtHfLn4FNprlaBuuTP69FfaqE9RKZD/hzMvJW5Avlz8DN7
PYdajB+4PwdbnDLSkiGeuD//iP6ofXlKDvKVr/cm83PgZVvrVt41JX8ONmUv
djTJn39CfmHbR6qTPwfzfgWrD/vfV1eCl7AXinrkzz+jvYsasTZSm/w52AXN
jac++XOw8puK3AF4Xj+2L7nQqwH5+YZaxtj//Dk40Hic+jF98ufg49HqDn6a
5M+/SAU2bbRfe/Ln4KJPh2U3mtE+uG4dnQT+YtO65rUp+fOvUsGoYKb+/o7k
z8Fs+zclE/Ln4HFj5mVdQf9JdeXnRs1vUqGzYnD6ua7kz8EJsqden83In4OX
9G93p2MH8uffpcJ5Sfe4ErQnkQtW3XYAr1/1bNqoHuTPwcgm0z4OpfXn4Af6
K4IutCV//kMqnOgy8FYl+vdsm6NzYPaeKqE3+XPw23CrVh87kT9vlAqfp420
juhG/hz8c+Pg8ay/y/05mJ+LhM/5Pu8/UZ7144y/diZ/Dj74GwNFCflzMFuX
uaAD+fNfUu7JpyG+3FgHH6xRsaJhiS75czA/P6wH+fMmmi+uTP68iebPoPx7
sQMGwZXz5gwt1yZ//lvK5/W4tSZ/Dtb/9X2sS2vy5+BhxaofBW3y581S+XkY
6uTPwdpswZkm+XPwwcv6k8y6kz//I5Xv169E/hws6dHzjgLyp2VnMfsKuDzt
WkqEFvlz8NwAtS0rtcmf/0X9GVpadroT+XNwJ0P94NuIb+YN68HWrAMtIX/+
D/myaNFrU23y5+AZF3SWWauQPwdnP+h/UYLnyf7ZQkGUzz/rSP4cbNnl1ZX8
buTPwQM7V5+40ZH8uaIoxMwOnfJTj/w5+I5TPyMWP9yfg9m5bysNyZ+3EAWV
w/UfFQ3Jn4O7FnfN1+pJ/hy8T4sdFIL68KvhlL6SKAyZq/PNXpP8OdjF7/u5
wxrkz8Fse81hEvLnyqJQKfuz5yXKy/nz6mkLwZfcJRErNMmfg9k69Doj8ucq
oqA1wmviLmPy52De7qE9QC1Vvgrm63U1yZ+De2g6O39oQf5cVRRqzw3W9lQl
fw42XqVy4BbGu9yfg9n221m43/WljSGj1ESBHS9455dE7s/B7NzUlsrkz8Hd
D1Qtq9Qnf64uCmd0LgQwn2WSu8H5IHhjp2mLLNF/5P4c7FTu2Oq0GvlzDVHQ
d+kaUKdK/hw8lB2ogvybm1qj9xzMzmFbrkr+vKUorGTivAX5c3BaR4wQ0J/l
/hx8vOhjp4usvxTvnKGvKcrPR2uSyP05+JL69dJiNfLnYMPHyd8/4XPuz7VE
eT7vQP4c7PezTOMH2q/X4TLXO2C+HhntO/fn2qJw6xl7ASuR+3PwwYEzn85E
f4r7c3Ba9Q03b9Q33xv1Zj/B2wa/8P2F9oT7cx1R7jXxfe7PwfM3H9pV1IL8
OXi553B1S1yfbdDyl6NaifJ+LPoH3J+D+XltKD/uz8GfqvKWzkN7wv15a1F+
PktL8udge0ufRex9Offn4C6uptmLlMif64r/7/O4Pwf/KkVDivLj/hzsmpM2
4wOYeafObUTBWnOMmzHuh/tzsNngiX16qpE/B7P30oq4Xu7P24rCWnZwIO5H
de/aj6vAUbOrQx/h+rk/B5v3c1x9RJP8eTtR0FlV2zJCkfw5mJ8T900iRLq9
uXwHfFHP4N4j1l9i/lwP9e1+h3dBquTPwbd7Hi92akf+HKzKDhRB+8b9OVjS
xvxRDJ4HP2dNXxTqUJ2usfrA/Dn4epN/1kHcH/fn4KSPIw6k4HPuzyWi0M0v
rvUm5Df22tUHfK/f+mBF/D735+DjhXsnNiiSPzcQhT/T8KA1yZ+D/5tvwM9F
BJs+bD74jflC5s/bi0LF6oFv1qmQPwdfLPc6G9aC/DmYHVdVgvrI9/01FOXn
JaB8uD8He1uhpWR+hMUZuNoUF9yC/LmRKPTJ66+7Af+f+3PwWhtznX71qA/j
trSOBiNax79SJn/eQRSSEyy9jVF+3J+DO7MDgFuSPwezc8vCWH/J+lNyi46o
bxHawSboL3F/Dmbnljl8In8Obtnq7IJGxCv35+Dmjb/f+uJ+6wat3Dmpkyis
C+3fpoTVB+bPwWzcYornzf05mO8fhfaH+3Nj1HdvS8vb+D3uz8H3n01Z/Ueb
/DmYjVtcOpI/NxEFNXaAXU/y52C+/gXPi/tzMN8/E9fzu9P3wt6d8f/Zg29F
/hx87E+fk100yJ+Dd1p9exmK8uf+vIso/HbqY/sF3w/VW+ctBUsRhmO0yJ+D
aw7XuCjqkj/vKgpvG+43J6iQPwcjO6//jv/vrPXWJhr8n1/g/txUFAonOygP
0yZ/DmbbiQxWIX8OZscbtlQnf94N8X1g3ZGBmuTPwXtmLUp9r0r+HOxu0Nmq
xID8OZjP/0M8cn9uhnzQ1l97Lcp/feOmwPPgNmwjCNwv9+dgfr6wIvnz7ojn
nrWLV6F+cn8OPtb0QU8f98O2eakCT2YbKCIeuD/vIbLVzleKGiRyfw4+H6+x
X/0d+XNwk6b1km/4e7lVS7T69BSF1uzAF+Rb7s/BnbyKuu+uJH8OXrnkUeub
+H3uz3uJwns1mc8YVh+YPwfHR8280hf12bx4652n4J5q4RrmdeTPeyN+/Pp0
D0L8c38OnsQOEkN8cX8OZuuimE97/fzzCu0+onB6/+Zp4Qrkz8G/0Hw410jk
/hysXuOQ0kuF/Hlf5CuNXxdXor30TV7V0RHsJnbt06sF+XNw9sPS77nId9yf
gxUsM05JPpM/7ycKtsufnH2G/28bW5F3HnyuxZkLtrhf7s/BKnqO8bm1Erk/
7y/yfVPcUb+5PwfvtHYOn4/74f4cPOHV5dX2VWgf7v7YMsRcFGbs2DFmM9o7
7s/BbLtZszcSuT8HLwxqdfLua4ncWw8QhV2JxaHLv6B9CFnfzx3MmrvxaN+4
PwfPuvCixXaUH/fnA0X5flstyJ+Dp09jxhftQ2B11VNwUfSo8pu4Pu7PB+H/
97070BDlx/05mK93Qnxxfw5uj+GhP+KV+/PBonx/Zm3y5+DrLnMcnJTJn4Pv
tq/Y46JB/tyC4qkl+XPwnE16R17h+euje3rNgvoLiDfuz8G83BE/3J8PEfm5
lINbkD8H+7Wbo+CA6+f7aIMLV2Y1+SmRPx8qytfNaZE/B/P9yxTIn4OzzQ7a
WaI+ubGFq8NQf9d88XvB/Ajz52C+XhN/n/tz8JjsnBsnlcmfDxeFEWzA+lYi
9+dgtq6sGt/n/hzMx43IZ9yfW+L5B1bpnEN94/4c3DQm1e3fK/Ln4N5xQZ+L
cf+HMWwxGCEKHibCAe+XErk/B0v7YARaR/4cvIUtwMT9c39uhfhlE5oQj5ZO
a2KdwQtLS/umIX64PwcXTvPbZ4P8wv25tSj0P3I4MwXly/05OHcwBirs/ZJd
pfQaeMdDO+8WuB/uz8HqflMfJqL8uT8fKQpnR46oeIR44v4crPi4g7U76gf3
5+DdbEE54n2SzU/J6FGioMc3NJbI/Tl4ZGbakSmob9yfgxfujfv2A+0b9+cC
2mfzHBMVxDc/9xu8iiVMXC/352D14Z/+vWlH/nw02peQn/FdW5I/Bxu37ZlZ
jfINHfBuXza4DVuwjd/j/nyMKHyP2vBgWgfy5+A717+G/DQmfw7Oz7/3IA75
2rnHohEGY8X/n1/C/Tn4ZtYaD2vkJ+7PwfljBz/aq07+3EYU0i+WVNgokz8H
n9qwcw6b/xLbYfOru+Cb799uOcv6S8yf24ry9fUq5M/Ba9jCRl3y5+B9+3o4
Z7fB+KHtR/9f4PnsgFXcD/fn45Bfglt0L1Ugfw7m80MRH9yfg11G3tbWY+OH
liumjB6Pz2/eac/8OPfn4LVsgin6K9yfgz03Y2T/nz+fIApsOWq8OvlzMN8P
Sof8OXjwagfZMS3y5xNF+fl+iuTPwbnDRz3dqED+HMzfS7P24fvXq10m4f5W
jvFNakH+fNL/xlPcn4Mz341/0lOJ/PlkUdh8XbfpDJuP/mHtgjVgPr8S+Zf7
c/CqDNP3KohH7s+niMJjBWSWP+TPwUf+LG+sQnvoW/mm7T3w4FXvAisQz9yf
TxX5PNQQfM79OZh5me/sfSvz52CZ5fHv+Ybkz8FrPazNZrQkfz5NFN40T+1h
o0D+HDxLO7Hsowr5c/ChvShQfM79uZ0on++P/lxw5sb1vmB+nhnqG/fnYDbd
yRv1l/tze7SPHTLMEhTIn4Pbs8SP5zczqda01J7af9Y+sIQ6He3tbONWO9XI
n4NTP61rCm9F/hx8qdfVXDuUr2r04tIuM0S+r4kXGz8wfw52YAvctMmfg0/6
RT9vaCB/7oB8lq3yvW9b8ufgi01qPlpoT5aFbdkVA9awd0gvwPVzfz5TlM+/
VSV/DuY+EO0h9+fgJ1FGNmtZfWAHhzuivW9VGxmmRP4cPFk86bQP5cX9OfhQ
rH3CZuQT7s/BLR/FXh6Av5dyfmXd5FkiWx1rnovnyf05mK8XxvPm/hx87qj/
6ZXIL9yfzxbl68OQj9x8X13yBX8YEd9j9Cfy5+CiCW329VYgfz4H49OfB/ta
s/4S8+fg+j2PLbYokz8HuyxYs8+9Gu3Dwe/j+jqJ8vMX0X5wfw5m80gqCyRy
fw6u+ft+46uW5M/ninK/nYn2wX3dHxF8Y3F89wLke+7PwaWD0OAjv3J/Pg/5
hB28iPvh/hxcfXLW2EqUp6XsbXgMeIK+ucc89J+4P5+P9iR64dkueH7cn4Md
Tnb2limSPwezbfJMFcmfLxCFn69NOj/D8+H+HMy89DzkM+7PwVeXZg36wcbT
zJ+DRy+J3r4b5cv9+ULkFwy/57L6wOZJgLXZBE6UB/fn4DdJs0d4Il9xf+6M
+D+/p9kF98f9OZg3J4jv5lkfkt6CZ7MJM23Iny8S5efZqpI/BzseGl/5FvHI
/TmY1bO2uJ7QqUu3910sCssdbn/up0b+HPzSpm9mKJ4H9+fgqXwCDvnzJXge
I17ZHcX9c38OZtvlxeN62bA9BWzNxDzyDffnS0X5ej70n7k/B/N9o8Dcn4MV
7eZG3cqVCLHDGl7oLBPl6+Pw+9yfgxcPdDTvVSyR+3P2OYYfUYUS+Xvu5aLA
lg/OKJFwjzALzOJ0eY5E7s/BfD0svs/9OXjV5pfzfIokcn++QpTPP0H/08Ts
9ZgAMD9XHuXJ/Tk4SmWyTBH9Fe7PV4ry+dDoj3B/Dv5wzFxrDuoj9+fgkjf7
xa0oT+7VV6G9vtVh7jLUP+7PwVdfHI9Kwf/n/hzchx1QiOfH/flqxC/r2LH2
QXfDhV3gLWzhFz7n/hzsj+HDN8QX9+drRMEobr/sDfI/9+fgpT1PhCnj91+r
YWAAXlfz+zp7v8X9+VqRrxPfrUb+HJyU/b5KS4X8Ofh48PB7Xz5I5P7cRZSv
X0P8cX8O5uc//efPwd+DNN+z90Pcn69D/Hx8O3L4e/LnYM87r2v9Ud5snmgI
eCBbEK9A/hy8vnxYzwz8Pe7P16P/MqF8uB/6b9yfg0/Om6t9GM8vuLZu2Wew
qbPG5SQ8H+7PN4jy/fpxv9yfg9k5sFX4/9yfg9nx5BXIPzMrlhkNc0X52UwK
d0P5cX8OvpnhV/DqC/lz8JW933fp4Hlzf74R/dOmsYPsyiVyfw5+8fyc50zE
D/fnYK20tKRQxC/355swXr2wK7oO+YX7czB/3498x/05mJ+3g+tfxg6Okory
+fGoj63Tji9dC26VF/cwHs8vNrnf9Fgw3/+UtQ9JGSNbiVSfcL36iWv6LAZ3
U0aPSoL2IV7dMBzM1wcifjfEXlVTkSGfadi9+476ZBRt830WWBp96ncV4jMl
qrIyBMz3u2Pjh4jd2U1gfp4k8rfJ/U5xUzaLgu/V0TlWKK/MuzE3A8B8/Q7y
iVvY3DOfwWm1H36dRfx0C/15YMwWjB8mdfltguefe+Ok6Admr0li0H64hwxe
Ug0ewHaCRPvZG83usK1oTx7lq//B9RYGu1p7gpVG79bqiHhAdu5dBt56ZnHw
LXzfPPCWQT833I9JePg7xHvZ+Umqu8F/3QfMu8fGD2fffc0Br93pk30S9dni
9IHXXbehfaqI8jqHz1/7mz6Xgdlx3sNZf8k3MSYF7P0uQHYU8cFeY7bfTu/z
Ub9qvP+eWgt+ZTRWwbUM9cHr/P5YsC7boCAP9YEtQN6B9m4XOvwo77qDRYsW
gy8OuZHngfvh43YwW558G/Fku7edlcpOUXh7FgNq1j7svtdzNhhP8+F0jBcC
3O0l13fS+BTXM2nHR+Xf4D1H9CxOg9k21lPcMf4zz/sRhusJ3tKrIgA8s+Om
QWXI13ay1MzPYK+SP70SUN7Nm1ZEj9klyvcnY+9bXZWv+4HrJ6VPiMXnM9df
OlkNfvPS524J+q+KLsK+Ybv/118OXV2+0RNc/yiyywC0f3NX7nAuA7PXlneR
D1SXG07t54H+bXsDNyc873tLoix3g/l+tRWoD4tm9cgF/+fjNRd+0zPdI8rP
00L9jpp3QmkzmG2nn8vetzqZN6SAHxhYTfmNfKI7O6u8/V60d9Vz7ytgPBg7
0yVjLZjvL4nfY3owFsz3b2fjaQwXWu0Thd9Z/SdlI18nTh3nvxjM98FB/d0w
uWpPOPh5O8uwu6WoDxP3uKrsR3/YIXS/E6sP40wWzgbz/e0xXhVt4iZfB/dh
B0ChfEzGzB/+G3xC/eiiN4inzFFNZlMPID+yg5vxe27Wp9sFgu2y7Msa0J/p
xjbyB38y2Xw1G/2V3GH5n8YcFOXr7XF97uwANfDpS/MN4/G8eg9unV4N/t6v
/FgpPi8ccDtq2CFRmOHhu64C17+3/5SrnmCfr39HTUP+4evQwUfzWjv+xPMv
63XIo99hUTBhghjxfbiH2YbdYH6eK/KHhVnS/FxwpeoOdwPUv8quSyaZemI8
0f5vnjbuz7uzwrDNYLOhnrcswJbGAd1SwSU3jx2MQ32s6WDV1vAIxjdH4utZ
f9vXsETBBezYb+bfBygPwWDrx1jwtz/5W2tRfnV6+mWtvBCPgcmxv3A9p9ve
T1sMTn9xbOoXXK+t7ozIcPD2ycOd61C+DTqfL6scFeX756K9CNDyPjEbvHNh
Q35XfD6pZZ/d18F830t8nx1L8Bsc3Tt6kSs+Z/tMT/VGvkC37+tzCT9mMxAs
xO1rqYPn2axweUgDmA3/9uB62bFeY48hXvOzVRch3mc2v9L1By9S6pLkj99X
bNr5rxq8+XHF2REo79BGo/phxxF/AaYLBmmgPnx/WOIJXvfXWcbyKZuGWgZm
cfoB/aXwz98f9PMRhQwb3Ch+3/mjb/BucF+2oRGej2bdAJ9ccJjmqGGB+P2o
2ufupidEoTG04HA66seymnUum8F8fQziW/et5txUcIji3st2RgbyeuUrys8H
wPiE7YPuAp7ENm5FfdYvf9slDsz3d0R8Jpbubd3aTxQM5qlvskf5bSju/Hcx
mOUNV+R/dqxwOJhN50rH5/yccn/092Q3ay4jv4m5v5NngyfPbdDej+dpkn3m
/nWw45Qrga64n8zMoZd+g8eNTQ6eifbJjRX0SbTn7IYQP93SpDsDwUeuhvs+
RvzlJuuubQCX6jUtao/2wj0pbM7YU6i/NasTTFBferMKDI7x72aZjvLC5Q2q
Ae8qc/+1DO0p30fmNJ7/HAendsiP5tHdWx0BV25eNccLz7Ms6mlzGTi90ctm
FZ4f28e13xlRSFiAngXyn8V9xaLd4IN6639NQP+x8m7g01wwP/8R9+sdZh1u
elYUmpMLA5wQj5boIGwGT3i9rd1tNn644eadCu65teXDGXgebJtkw3OiwIb3
cbh/4eqD1S5gfl4y+qt1wQ6z48ATfpa/uoh4PR3UYNP6vCifL4z2xDbw2MAl
YL5fK+ofP+cQXDo4onAP+gsBZ9O1VS+IAtv+cRnyJT+XDbz3t2IrLeT/H/5q
tdfBH/10Cv4xH+d7peA3uPruimXHNQ0EO5+xSVMD0P4y4Y3+X7P367uBYPTW
68/geYZ47QpsAJ888dbUD/nG0bPj0bGBiJda23r3F6gPh6K3+YMHmmyP/Y3r
RdZcVQMOOrBh8ctU9Jf2NjoOvyjK92tFfuLr1sDBWWVjE/G8wt0HDXgJZvPI
PJAfnXfkdOofJAoWCx9NZOMDzW0btDzADs/WdhNTUB+2aDflgitKDp84jt9j
cWh6SRSuyYzy3RFPutKJLzaD+fnN+DzWtSYxFfxo5YLgtwloH9gL1GDEp+Tz
wCeID+aFXcB8vgE4cfXjI3Fg46+KHlmIjw0rnd1aX0b/rvPQJ9r4PSN2kBp4
imNJpSHKN2XJuZn3wfx8e/x9fi71FeQT5SNPzqB/wo4FnAM+fSgyKx7lmzlP
1vEGeKTV5OO6KB83p7aazWC+PxLYbPbdn1Ovon83yqU2B+WdO9OuOhBcG2HT
bxjqo/uM+rwG8NvdC6YGIJ562x95PPYa4p+9wEM88H3LwLPVhLIXuJ59k1PO
14DrCy98tGLruycu9xwegv7XeMVLi3C/ZeOUth4B32hl+qkD6y+xdQ3gmRu0
XfxxPWxfnf7XMR51mPfeBPdbOeql4AHm06fTUR+st/fLA3sqO2TeQrxYsond
N0RB5c/+TgPwezXDIjW2gPl6EDw/vo4f3IZtIIXfEwZ/rTK8ifFe/LgTJqjP
LP25gNnxU/2yJHwedxyY96sRf7YYhra+JQrbZphZ3Ec+ZNN6l4BfhIkjrXC/
AT00Dt8H93LIGJ2NzyeZXdusGvq/9vVHV9tlc8AR7Y7/GMXet3Z+M/0G2Lh4
vsVz/H87Y49RzeCZLJBRP5s7GPeddhv1wUiz5V7EY4hhrOFFMDtOMw//3xGJ
8wvY9quC/i/cvyKbGBOG/Gy/pv8llHdo21Nv/MEPXJ32Z6I9n6trkVMDjlvx
0EVk4wd07IffQfuyFZkQ/z9ca+OtI+DMzftHzkH5OLdsdfYluF3G6T0WaK81
1UMP9r8rCk8dl7/SQ75k41AP8P1Z94dn4ftsF+w8MPPKHfB9XcWD9t3uoT2o
sTN6gfFu7F/TkVvAA6uKth3A9axuTuydBu6bmzQiAe2RPtKuUbjI97XvgnyS
2PhXdR04+WBxegTij59LBM49dsChGr9v9NWysvV9UViD8DXH9aR8Lnq+BMy2
T/NCvhY/bo69D7Zp5zs0Af1Tk7p2N1UfiHwd9mtcT2btvdNzwGyfuFzEk1uN
/YEb4JarurhsRf41e/tR2gx+athvkx3yRW6l1+JpEaIwnRUUfs+9opfdRbDD
hz/jRuD59C5PtfoC/ler2jIG7TVb92ATKQqnlKzzI1Be/FxH8Ob1JV55uH/z
wksq78BqD16VHMZ4jR1zMTxKFAYHSiM/IL+xebNHwKl5X5Rm43otsndkvQTz
/bsRD5WZhjH9H4rC2brAa4rIf97pUdc9wGz51wfEj2XarFN54DYXr54MRXzU
JH/b1+0RxgvHktLz8Hu+SSc2bQHz/YWR/4RE80Vpj/5X/nXxWVONovH7NrEV
ebjf07EuI9aBNQwHHd6G+7GNbtkzHszXd+N+G6JC9HVjRP5e0RscEDFOeSmY
n5fA6gNfMCIKLZbuVPJF+994d88r1VhRWMkPQkN9CDPJnANuwSb0IX/ZhcY9
ugH+OtK7OhX1ufnG/JBmMNtOyxXPLySkyX9aHMqLbRiTj/rADlIE+xe8arMb
/S12bsIX8NltL7uY435Cg/IX2sSjfrf3HFGO/DY3cNOUk2B+XjLiT5UdIABu
V9/rcjN+L/zs7e6WCegfoPlsg/zhfHqKnhf4350r4x0Q75on37coB5vv2p/h
z8YPvoc+938sys+vwO8v8zEr9wBXv73z2ztHIn/uYGvWkOL3Y72WPOyWiPr5
xNnXAve32lPh2hawwsbZYV3w/PQPBfilgTXZhkN4/on7rfYYPUF7srfozBiU
74a9JRvWgbsMPxPliOdh5LF1QTw4P7es5WLUn1S2jVCSKExjB2ugvyvuuD9s
KXj/h+lRnRBfJkhkD8CRZ2XJjeDMLZ/bqj1FvBqyjQhRH2Teik5PyUfg+2ZM
fD2l/hyuJ9f1WVkzeOjwHbmH0V65s4mMyaKgN0fBQRX5s7eLatRF8IZ+fyO6
Y/xSuPrylS/J//PFzDPYpIjCe/97Whvxe+bLK3afBP8zOdE5JRn1YYn7+ndg
z3kqA7JZfVjUYb5lKsabUx8mRmdIeDvtBQ64h4J6JpHPGwS7vx29zRPxxOZ1
maehPVK/eXcfax9m+7XZA26z2mjXJdSfmpkDFfLBWV7ug8+jPePriJ8h/2zs
+MYT+UCwX1+6BXzMde7nS4gnfo4IWFlxoFiXLRHOTL4RYZSO9lYtY+xVXI/t
xAmX16WTf0T5Noyr9okH/zC9M1wN3w+w2bdLNwP5fur3ZX8RD2wZ+FLwi/RP
g88gfhpHJcx9AGbHI35h4wfrhRPUMlFe76srN+B67EY0WziBXzfUL9iL59s8
7GzXm2C+XyeeT8iQYbp/wO+za92Goj47Di74Oy1LFDzcUv1a4e+xy74ITuk3
PdYC8cKmnXwBm064UpSD8pnb906KzXPkB1d1xzWoL6q9pz04Ceb7naI/HN6j
7tI7sPVS53sNbDxt5nncMlsUxqd7dFqD9o/nXXDPBU2nLuN5RnVOXlsOllmt
uDgQ+XGZMUbUObjf0QtbmaE8dDu2GL8HPNd216pq5Gs2PTsf7GugPEsH97/G
YGQXs1z0T2fkPslG/dDH8G0r+Fi5q/FD1j603fYnDTx9lVPjMfAGXYMPRnlo
3+wTNpsjnxq1iihaB57zdsxbZ+SbVK2ZyfFgfv5tE+pDyy/huvmi8JNtV4br
N1E/HrQULG37YHAk4iNTpd+xB+Axmcd7ebL6wA5WeoF8cDgz5QHaGzPFNWuc
wMdL+wfeQn7I/as25yZ41XvZkQQ8T/fmK7Z/wP2f7Hrkgd/j7+0KkN8v3R/6
k71vbXxtEgR+3DHEoRPudx97zQd2ZkIV+dz8a8dmm0JRfl4Eyp/vswRO/IkO
G/Lj4Y9Ohe8K//e+z6KuMcmySBTYdsD9UZ8qa/3veYFVWQcE8eBdM+hiOZit
K2jG8xjxNueoebEon1eI/khN5Ybte8CpD4KWnGfjhwrt1fnge3EeaUfZ+KH8
5iyzEoyny8bMZn6irnSizVZwJ9cFA7qivp0prhnwDPxpmO34TWhfbAv3G3co
FYXvF5z9LuL3MGrWXg/GsNx6PhtP5z5uigeHddUpFtDeTsp2fqdbJsrPsUF/
uTHzz4ul4H/PF8fFoL4Fp5978gC8b8+M+5vwe3Zpw++qvRTl864QX3xcBGZ5
zwf3H5Ik87oJfmA/cPgD5FNHFjBg9ppMA99XTLi70q5cFK6vQg+a9Zdi7RyD
wFZNzrdt8XzmRteP+QrOXz7g7i82fnh4xNz2FfkzXC/bV+0UGM2IfiPqt/P9
FM1acMSeq91mIX9p3Vv+y7IC/R2FmRvfoD5FhSnVeIFXtrxQWIT6ugwNUjn4
eUyHza9Q/3Vvjko0f43rbU5wDMD9xoa8DNsDzhwxLccH+WXN1e0X8sGT7ww7
z/p7+pfbHzGrFAX9BD8PJcRzYlDk1q3g+WwiKurThkDHFc/A/PxIlI/Rha8O
Hd6IfN58M+oTO0dhPZhN52+H8ZnIOrxgH1SPXrhfvky/Cn9fDPNtQvln+q5t
uQzsMdKn+0TkbzcfjZ8PwCy8W+B5mh279lbtrShsYSIFfy/XyzbPCRytvSae
PX82Tf0mOK9N72AfPK/ehzxu/wHz/XLZ+of9xuftqtGf8o+ISkZ9Y/t4B4GL
rd3mhOB5mXvM2/IVLCBNrk1EfcCw27YGv7/INbMjyu/wjlMzToHZMot7rL+0
zUKoBb9Hd8yXjR+25PUd8U6U74/L1gPJNhodBf/z9ze7gnw2goUFWDVge6tT
iJ8a19Af5rWiwI7VKsD1+K6fXLUHbBgsm2mBfCpgmJQPZs3uIowP61YfjDd7
T+8XUV5nVnYL3Qpen+T7MiNKIp/HBA5UCYo5hvrN/fkHjKcWsheTErk/Bzd8
DlBKzyF/DkZvsbVjKvnzOlG+381j8ufgvENndnZ6Qv4cnLzm678bT8if14vC
sK83hwvZ5M/B7Bxsuxxafw6OykBHGOXN/TnYMW6l6Rh8n/vzj6J83Quul/tz
8PY9SZsb8Xvcn4Nd2QFp2bT+/BPGAyMuG5g8Jn8ODgp27FubSv4c3OeivZ3x
Y/Lnn0VhlPHyJBXWn2P+HDzQevFhNbSf3J+DPUyRafLJnzeIQt3A5mtG+D3u
z8G7A1S1TsRJ5P4czNbNqiFeuD//gvtfUeybUED+HMzPT0E8cH8Ofpw2xFWt
hPz5V1FAt7OXPeo/9+fg44d6+tg8J38OflY+I0uSTv78myiMtWrT3y5SIvfn
4NQzZi6j0sifg31s+gfPwfVxf/5dFM4NN31gj/jl/hx8Zrdz14nZ5M/Bgd4p
aKnIn4Mts9YlxuaSP/8hCpLzj1/1LyB/Dr7d16q/Xin5czDfv6+S/Hkj8kPJ
8MwWL8mfg4+v6HM2K4v8OZjPm0F7xf35T1Fgy3nXFpE/B/8xH7P1PuKF+3Pw
9BV7pwzMJX/+C+1z033Pvwnkz8E3dlp2GpRN/hy8g01kxufcnzeh/8UWjBWQ
PwezY32eFZI/B1cv+L7brYj8+W/0tzqM8T+bSf4cvFhi22pHBvlz8PdJTgeG
FZA/b0Z8sgVXJeTPwf+stA1MYyVyfw4et2DtJwfEB/fnf3B9n0uuaBeSPwff
wTBkcCb5c7AlF3Hkz8EbdvUzHBhH/vwv8ifbaB+/x/052PVjWKfGl+TPwcpp
Iw4OzCd//g/9lxkadu+ekj8Hb4g0Vat7Rv4czPfXQv7i/lxBJkTN7d4vJVoi
9+dgtm/+6gzy52AttkHEc/LnijJhIjvICfmI+3PwSA2XrMdPyJ+DHz5tLstO
ksj9eQuZ8C4oQjs4gfw5+ALS/6HH5M/B03+6dOyQQf5cSSY4j3WdnxxL/hxs
c8AxxqeY/DnY0MDNqW06+XNlmXD147N+BmXkz8EGo45u/5pO/hw8sfRnW/9Y
8ucqMqG0/dWI/Nfkz8H/lS/352Dd1G7eVhXkz8HcD5eSP1eV8XUVdi/Jn4M7
8AX65M/BkR+rr+sUkz9XkwnLO3rfzs0kfw6+s2mVT30G+XNw46219ztEkT9X
lwmst6YeTf4crMwWdGeTPwdHoPsUn0b+XEMmxI//871lOvlzsBabCJlI/hz8
R2/gbNUX5M9b4nmvPbvl/D3y52C2L6lVEvlz8L7dOzT0cH3cn2vKhDVByzat
QXlzfw5m26+kxkvk/hyssfFt3YXH5M+1ZEJyUvWbkgTy52Dpt5+xU9n4hvlz
8Bs0X2UF5M+1ZcLmDbZL9pSQPwersQ1608mfg72Pe1hFo73n/hx8zS2lp2Ui
+XMd2f+/r+T+HMzmrbfJIX8OHuZRe399HvnzVrgetqC4iPw5OHocBhgl5M/B
t5c0nEt8RP68Na731cr5wyrIn4P/86u82oJ7sYbiOflzXZnAlgMO/8+fgzem
quY+LSB/DmbT163+8+dtZMJdz6EDj2WQPwdHdTTUD44jfw6OGSktuBZD/ryt
TKjMCKtWyCF/Dh6e/ymxIIP8OZjPD88gf95OJoxlG4h+Jn8Onh706OFP5keY
Pweb3YhUjXhP/lxPJjxF8dm/Jn8OxjAv60cR+XP2+caKF5uYH2H+HNz/8pOx
Brh/7s/18Xwc2EkSErk/Bze+fxP0qZz8OXhhjHGkM/rT3J9LZMLA1AX7epaQ
PwejNdiYVEL+HOxk3jB+eg35cwOZcPJUs93fcvLnYA1P46Ufn5E/BxvwF27k
z9vL5Ovmk8mfg/XYhL0k8ufgz/oT7JujyJ8bIh4iuwwYnUn+HBx537BNYxH5
czA7HutiKvlzIxk/5+5tKvlz8BS2YXkq+XMw2z4gLp/8eQeZ8LH2vTeLB+7P
wXNGeErzH5M/BzsGecwZkkf+vCPio3Sl/5l75M/BbHvtddnkz8F8/65i8ufg
P98CLUZlkT/vJBP8Vg9+aPCE/Dl44xzDn9NDyZ+DlWu8etRnkj83lglTAzu6
LnhM/hzchnUkksmfg/l5RVUSuT83kfFzxZZmkD8H7xytqWGAfMv9OTh8tFn7
4aXkzzvLhKp4obXJE/Ln4P/et3N/Dubrg1PJn3eRCVcODFEwSiB/Dl643y9w
ZjT5c3CMaZZnSBr5864yYeUnr4heaeTPwQebFhSx9p37czD3F8/Jn5vK5OvD
88ifg5866VrkFJI/B+ddGpnWsYD8eTfUPwUmSsmfg2MVV8TtfUX+HMzXqVaS
PwezcdTVPPLnZjKhXsth3vts8ufgZc8OXlyTRP4c3P9XYPPLdPLn3WVC0ocm
legc8ufgkzlogMLIn4PfDCoeZRdO/ryHTGi4cPr7klTy52A2D/9FEvlz8Ihb
runjE8mf90R8vbQW2Ps57s/BU2OUrFbnkD8H3+6T47Qih/x5L5lw2vysf/0T
8ufgO4q6lc+KyZ+DU4WABXEvyJ/3RvkOeTPYBuNJ7s/Bh4rTI/KSyZ+DX+k9
/jerkvx5H5l8P+AK8ufg2rxeTWP/8+fgrMqnia2LyZ/3lQls2cCcD+TPwdKG
SOvRleTPwU1aIUODC8ifg288MNesLyN/3g/5cNBlz8oX5M/7Ufvzgfw5mB0X
8ruK/Hl/xEO8qX/PAvLn4IQPg1buLCF/Dl7zqszZOov8ublMODVi0GNXMPfn
YD4/7R75c8ZpN9SHIl65Px8gk693iCB/Dt5/qiJfLZH8OdiIHVCZTf58IOLP
4o7jnhfkz8HbrhedLnxN/hz87GiXtdr4nI8bB8mE906tn/1GPuP+HPzCp+sF
D5Qv9+dg/p73M/nzwahPWtI9Q9h4n/lz8AC2Mfw3idyfg1v7lf6wxv1zf26B
9m9ajs/8cvLn4GmfKv9EvSR/Dp49trLT5Ofkzy2o/1FF/nyITH7eWy75c3Dw
nSOX1OLIn4P5eQ1F5M+Hov7fsZjnVkz+HDz+jX28Zjr5czBbfv01jvz5MMTb
mgtRHZ6TPwfXnv7qtTON/DnYhW1smkH+fLhMuP4zvmuvfPLn4HyPW9dmvSJ/
Dub9hkLy55bo75Xf+GD/kvw5uOR1WJrhU/LnYHejJTGsP8/9+QjU96aWuV4v
yJ+D2TYm25PIn4N/hsQvXPyY/LmVTL6OK4X8Ofj8mr4ZY9LJn4P5OoYc8ufW
yNdOK3Q9Y8mfg2NGld9k74+4PwePvPdwTUAe+XOwMuuwIV9yfz7yf/1H7s/B
/D1AOPlzMF+/G0/+fJRMvv43hvw5eP1lF5/70eTPwfz8mAzy5wLyRzXrSJI/
B584+axUN478OThhJEZiT8ifj5bJy/ku+XPwxwzlJw8jyJ+DHdmEt4fkz8fI
hAM1V5YsjSN/Dm42RCJ/QP4crMESbDr587Hob4qq4xZGkD8H8/WoMeTPwYc1
1vzUv0r+3Ab9USUnu9Db5M/Bl3I6JmXdJ38OZv300DDy57Yy+TmQV8mfg9nw
py6W/Dn7vNml6tFD8udgvj/YI/Ln49A/z6+v6x1P/hxswV6IIp9wfw5exjbW
iyZ/Ph7trUdql6kx5M/BDxI6te0ZS/4cbPRw/SQ3MPfnE2TCrCIt19HJ5M/B
7PjrS2Hkz8HhO1Pn3b5N/nwi8mWe+Q6bW+TPwesrdPJ7BpI/B09o9rSYf5n8
+SSZ/JylRPLn4PCW5xT7RZE/B7/o9sYgLY78+WSZUPBveMapSPLn4OE9Fl+t
jyd/Du7TKteh6g758ykyvm/17yTy52A+n+Mp+XMwOydvazj586kyYQg7ICSV
/DmYr0eKJ38ODpQdPakUS/4cHGTeI29VIvnzaTL5fIwo8ufg+twDT3ITyJ+D
lysgQ4SSP7dDPvN53jvgGflzMF8XFEX+HHxv5fPlaxLJn9vj+zPbJ7+8Q/4c
zM9ZjyJ/Dt6YbN59VTj58+noH11YKvx4RP4c/L5umavfLfLnYNauvg4nfz4D
9WF6/pntIeTPwV0MX46uyyB/Du6zvH3lnEjy5w4y3u8an0P+HPzf/BHuz8EZ
42qa26WQP5+J8rJBz7uA/DmYe4ZM8ufgcybvRyoUkz93xOeTDYNlSeTPwVps
gXAu+XNwjx0ROjrJ5M/BO7eeNOmaTf58lkzYvfjX13WPyZ+Dkf1CLxaTPwcn
3Xly+lsh+fPZ6E89/2IVFU3+fPb/8if352C+n1YG+fM5MoFtJ2oYTf4c3K3F
i1GHksifg/1b37pxKp78uZNMMO85cmTnUvLn4FrtRp95T8ifg9ttiUnb8Jj8
+VyU74FNlxY8JX8O3t6m6PzeFPLn4F0uJ4wb0smfz5PJzyNJJn8OtmEH85aR
PweXmrfck1JI/ny+TH5eUAH5czDfFyKN/DnY7/Jas1cZ5M8XyATdoddOKFaQ
PwdH9HE+9fo5+XNwfZF60odn5M/B0oC7/YtTyZ8vlAkzWuW800kkfw6+mS30
OVdM/hyscaX/vvOF5M+d0X9F7VR9Tv4cnDIpI/xEMvlz8Igj5dd3l5I/XyQT
ZrZY0qZfPvlzMPej98mfgyd3sktvFUP+fDH6f+eOxNenkT8Hd5aN+P0sj/w5
mG3HpZdF/nyJTLAeXxXt94j8OTipy4GOyUnkz8H8fPkS8udLZYL9NatHugXk
z8Gn110L1X1N/hw8fFfblrrZ5M+XId40LifdziR/Dl7LFhpnkz8Hl079PDUv
kvz5cow/fKeZnn5G/hysMmNJ4Y8I8udg9l76Ugb5czA/fwj///8AgaVQeQ==

         "]]}, {
        Hue[0.8503398874989481, 0.6, 0.6], 
        Directive[
         PointSize[0.002777777777777778], 
         RGBColor[0.772079, 0.431554, 0.102387], 
         AbsoluteThickness[1.6]], 
        PointBox[CompressedData["
1:eJxEnHk8Vd/Xx1FmFSVdmccSCWUunRIlhZKShAYqFDLcS6FklqikkKFQhpKS
okGDZCgiDSpUJDIklFk9n3Pu+T3fv7ze7r3n7L32WmuvvT/7HLndHpuduTg4
OEoFOTjIv6FvbZ9+FGESR0a1NoWukST+xycvXdy/bZUk0VKfkBo0m0kkaBq9
dOCRJKLqtGLqwR6mtduqz4sTOi/rWfJzmITCB4U3Qj8YRFv1IRcfsJCMiLX8
GIOIqxTa8hw88EZhxqEeBmFYkbeKIcokZlsIOvz+wyA6n65b4gpekC79SYtD
nEh4/F3yAbg9snhUVFicIMpCBWbOZRK9kcY68T8ZRN99+VFHcOHJGS29/xhE
UunjjpvgH3uMZOtxP5O7Do3TxJjEz50nyn4PM4jB25OPbcDZZWp9byYZRNqt
5IKrYJcTG7QOi4kT5oV6F8fAEZ833u3F/Ueuv4syn8cklCVm3WmaIU5k5fsw
U8HX5xnrN0iLE1a5s537wZdL2jcGCYoTk1cKN69iMAn7bS/5PNCe3CwL4iz4
vEFVz5PfDMLmcu/iDvB189j6V6LiBFdGtISuOOzTFWY4j0ecKEhdyB8FHn7V
eGwVlzhhl/J8+CM4LclJ7z36z5u095vafNjrgVysgCTaJ+dRGgAurJ7/R1hK
nMiUmXH1Jfj6U5djgvJon1R+grQEkzDWc/lwFr+fnG8W4gle9G39CkFcP4fR
6fEUvMGze1q1hDhhIxa2U1QS/bkzI1N2lEFwiiqYu4B1K0s3lsxD+0Se6JWA
L+2XfiyP/tnNclQWkGISATkHyxfyiRM8M6bm2IOVvm83U/3LIIoEUjgLwF7L
0zn/oH+OfPr9/8A53iYqcvi+EM/75k3STEJxT/FY8FxxomSab00mmPfO+kI9
jI8z55ySP+BORvzD1ikGIfKvMHutDJM4LkuEn8J4PJy0OJsEtskQOxGB8XYd
7z3WA86KYh5bgO+LjUYfWiHLJEZqHti85xQnyv8stI8Dv7uedrZ1hEF4DD03
+woO3a263w72kBjYq7tUjknE/T3v1jDIIKp+cimFgWulppa8ny1O+PRmzH4P
vmtcvvsN2ivXbcShIs8k7r03C9wuIE7Udjb3BYCl/yZf2wT7+HcEfHoJtmlR
SMmHfym3M6qlFTBetuUmP9He11/u3PEEH/TeE/AU1w9u3ZL1FHymc9xIEv6h
2jx4WlSRSZTtU1ytAHu9/xAf7AKO7kjcaoz2hr5XP1gC1iYO5GzC5xpvX9oJ
KDGJgvXyE7Lwx5bXruvswQeuTaX2iYgTUfV8OgVgq4rYHS9nIV7rrihwKMNf
9YTPcMOf2l6sEdkMXlNmnmuO9p6qbvubCe66BIeA/xhWHuv9A34xy76DH+3r
fCb9ce0CJiHiyWfjiu8nPH1QmQTO377vqCOuRzy2K+4BtxkddnsN/+x9OHp5
xUIm0XqD6+hdcXEi6X5ifBwY0VSwGvYzKV0W9BV8pqjwqhTia/DOa7elKkyC
1bAt3kVInEi77bk9DLw7QvNHP+y//tbMte/BSw6cfLcJPHLj2jKVRUyCr6vs
4oeZiIfr6+WPgAU++EukwB+s8rtm1YIPVq1cGimDeMgJn5JWZRIOpa061rBP
zhXFHk+wrccbgUb4u03W06an4LZujsj7i8QJzstOz0XVmMSvR+d6mxYiHtL/
FrmAmSMcLefnIF5TL14qAe+XUR09yEC8phjECSxGe14aXzkKLrrQdNQebGVw
2ilPBfGQ6OdaAB7L2FfUjd8LJYjacqgzCXPuuTaPEL8lp2+ZbAbfKB7JXaQo
TjjHWS3NAu8Lzmi+s0ScEIn9KTsM/n7TZW+8OeIh+uTMdUuQXy8ulr1tIU64
Ri6aTAIPSe9LLlwhToiFV/3oAZeJtBQVrEI8nHB5v0KDSWzZMrW+c6k44XF8
ekUc+PCytVuD0D6J4Mu3voKFCuMsduqLE1VHiYylmkziZsxlXiOMt09Aa2wY
eL/DzPv96xAPrKNH3oMFRrXPTJdDPPjOP6CixSSOmQRNCSO/+HuXbD0CtgiK
sUiEPZW9tq6pBRNuQZPZSuLE60O/NWWWMokJZuD3a/DPYPczMl7gY/d736di
PFVdNWaUg2vc481M4R/v99WNiy5jErfUD2Vywt9Cnd27XMANr970iGE8NfYI
vCsBZ+8LiLqJz1uccsoFtJFvLoo96EJ7ohxMb9qDDf8KTudE/OnYf0srAN9F
+mPB39q2h5zk0MF8cvfGtE7wqW2yAZvBzldu/00k48GmbF8WePh8y9kI+F/n
ZnubYbDKBU1uNzXEg9X46nW6TEL8hr/NPvSPsLigkQz+0bho3FgB8WCuI90L
TvHZIT8P+S7J7I2gkR6TkCIDbgjz19rDY3Hgn3xXuZfMRzysEe78Cl4SuW7j
ffhf2uqCN0v1Md/OfS4WsgHxQGx4GgaOTZy24o0O4mFF94334I9bkIBUEQ+G
kakqBvB/m9kfeBF/VvrKMUfA2WN77FIwnpM6z1i14Jkhp7YWw99ylu12kTFk
EoHkhIV4sdHi2OIFfrnTvIoX8cypkbaqHLzvp9zXI/i8YPHyJXOXM4nEI8e3
X0L77FQ/Su4Db97lLlcFf+BVYQmUgrXvrraNhb2KlMVGBVYwiXmlV/MNlREP
irc77MFkXvyF8RKS39xYAB7ansbLXIB4kPn1mMMI88dWx51zEU/OUqcKNoPD
VpanaCP/iUioXcwCS1vpdAigPQ8ZNVHD4MaHFt0vkC9dxfYz161kEhmx9rrZ
uL6YKI9zMvjkOlG7d5hPykWyNveCNwsqnbWGf3jMWk0YEUwCVvNxQHxKzPiy
OB4sLea6cQj+VyUQJNEGXqeVzyzB7334JPmXrUJ8aN5QmMmPeOC5NxwG3ny3
6MZytK92mu2392DZlG9rJzGe/pzDDSqr4X9flfT+wF+V/519dAS8bI5Q53yM
x+tJzeu14OKr3y424f7B46+SZYyZBGaf4mHcH1km0gs8ZMffooTfN/0R9CsH
32B1n+bhRTwM5e6Zuwb13KVjfU4YT42BtZv2gU1Cg0WWwd4tPzuMSsFFARGf
LpHzQ+8JNUET5I/7PxKlYC+dbrn5O8FDsitMZmL82jof8d4AP59ae8UY+fFU
x84/HKZMIvcy61wx/MGwfaJtM3iiO49YjOt3fkmqzwIHxSquKkE+S2jVLRsG
G9yMGL4JJprf5q9bi/mkVHTbOXJ++OCdlAzuS45/x0B7k96LRPSC99TzXzqB
+Dd5e8PHaB2T+Lv35KwiXcTD642748FROz99Wgx/TqvvsWwDqz7UkVBFe9fX
Ra1YZoZ6pdRCYTE5P7xYoBoOVtf/mTAT9s2srmA0ge23xETuRn+tKvfwLFqP
eiV3/Q57xOfkM87fR8B6Y4sNyPk992n611rwYLfktFvk/PB4xSsZc/z+xo9V
q5AvOcs+PfACu2Ro/Q3E9Qvu++eVg1+g/LiE39uVzrswdwPms77X4eXoP+/d
4rB94Hy715tmwl5Ft629S8H6Qt9vxKM/jrcGnAQ3Mok598zbrpH1EpmHwdME
nWoeo54pub54+Q0wl9pgTwQZD/kvVDgtkC/OZnJsQn4SyT0wzxq8lKEwOwzt
eXiFlzsbnJvZ7roX/uGalT04DOYqfXaaF/lP7LLxl3WWqLcrngrrk/GA7iaD
D5KFIj73SA2+3wv+Y/azMArxI5EilWtkhXy4qcmkAf5ZdQETOvj30j/3TDQQ
D4nbQ9vAb0p0H+1Cf+USRryWbQI7zQ+PI+Ph9DnHcLCnI2+dOMYrIG7pxibw
3rqlw0rIV8qxDQaLNiPeGMSoFX7/Otpj4VFwk/OopS6uHxw5Q6wOrHjB1WUx
8qtqeP40WWsm4ffkS7Ih5pemE2YDXmAFdY7Y19qIh+OdreXgkCr5jQ8wvhrB
YS/nbmESEg9u1IQZIB6OKtzbBx5zSZFoxOdRAU+uloI3LZaPrkZ7dFiO5wRt
mIRPoMzM2WhPm+9UyE6wQ1rd3Gz46ynvFM8b4LE/xu6F5Pzgpe/AuRX1Xu5Q
zijyUeeh9+bW4A0t53Zq6CEe3H31s8Hb5wgeNUF+I1znLBgBh8sdHg9AfPfu
uylqtg3+v8dhraQW4sHZkisFbGlXcu0p/MVkT19/L/jrjANbvuD+g04xLUa2
TIJx7g3/frQvzUHlRTx4jda3pgB839y+sqQN7OIWeLqenB+2O19Zth31zOhw
wSq0L3PbtIRwsCTxqP8zxtfK5tLxJrBza16PFeJzcvNKj0V2TOL9QauJ64sR
D1Yt9kfB/NrGeQvRXhuLI+vrwDMOcujI4v6cG8T1ZHcwiRVm91wGUX8UmN1V
Ogw+8j5jyUNcz26tzZxnYPPlGe41iE9ekyEOMXsmMd7gWdOM+bNo9emf+8AB
VQmzVmF8HYklzaXgOYOrXrmAhYxqqwV3on7UnZjWgf6VGLrd3QkWOpsbsgnx
6KzPn30DvL2lW/8H7ieie/UMpwOTyKyyM85F+x8uMzlmDZ561F11Wh3xoNV+
MBt8evX20XH4j5jG8R0jYHHbygFj3K98sYyZmSOTcD04/5Mb/NUDiSYFvIMs
IOH/kio7FPvALrP/hFiS8aA8JrLSCfPVl18hkaiXfRTP/4sHi/JfSd6O+UVO
XruvDSygOnfLFrSvVqbx47JdmJ9y3G2tEf8BUl5V4eBvzhvVfuH+1DoU/KTm
kskdXP8143rmot2o36o5rCoQr8Fi5qePgv3G3kX8Qbyriv4IqgMX/03kmMT3
m0Qi3GX3YD0UF9YljHwROkvJ7vCe/9a3qK7WPgNLyR+yUIL/twjs0hbbi3y9
g9i/AuMRxfdPfj+YLPeHEX86PKnC98CqrVXLB+G/bdNQSTkjf8qUav/AeJzi
/NCzE9xjs9eHgD8Y/vP7cAPs8jvzawLGp3NStJLThUlYM53nCcH+CeO3bluD
351qk/SFPyPqL2eDNTZcETCFf/T9+Rk3Ar5yccmwA+qxpKGTgWb7MF59R1dq
4/cmA4vcUsBYbRyMWo54+Fll2wfe65vfmYX2pfW6mK7czyRiomorizURD93T
l50GL1iixfkI7R3pvCzXDlYlC0Z8ntlBzNI+QK8/0H+r9tbJcHBNpCCRifZN
fjna3QQ+1fP5TxLslds6v2mRK+ab32HxQ0aIh+aSiqNgGZTfU8sQDx+3FtWB
9R6/ZP7C9wve/86QdUM9uE79nxziw+7tmVOHwe7TkVkQ77yNGkefgX0LFipN
R/4pqq87IOaO8XRbbbeHQDzUuW/bD9aRu67ZhfYIvRQwuQf+e+TXx2z4U0l1
jpbQQSbheP7ryhbkI+dKU1kH8PhCZEQyHiq+zSgEK7GM589FPn74NGSC8xCT
SOYtrLqBfOD6WPaHNThMERUC1pNiZWXvssGpayv+SaFeKL9v/2wEHHngc7Mj
rudROn7TzINJHB0stHLDfCd590J6CljOp15JEvFUdVsntg98Nt928oos4uHW
m4CVnlifbpPrWMCNeCg8vP802Ijfve7JNMTDdeGt7WBy22cJ6smA/AJjbS/k
G7jhS/RXOXeDZgSYzCNrEM+vr3RLfwD//nzivTraE5wVKaR6GPE/Om53HvdX
vaw8fhRsrejIn4XfN6U/66wDWwQPK5ggPkNTd7+V9WYSj445lHgjvjVSOMoP
gxt/f+B8j/hruZBW+Ay8IkRCZQe+H5W4PE3MB/OBacIwD9b7OgkfY/aDP2td
fbEb82XbaZb/PfAIFzIZ8uOpOLF9Qr5Yv7+0/zIIexvG3t7iAM4dWzRGxl9n
9ObVheBVd88vM4W9EyJ/LeHyw/oocm/VTXL9EH5Kagv46WPv/q+Ipz6Ua1fA
Tj5YWZkiHo7XjI6A1fb1n7yD/poE7/9uxkT++GilWYfxHDzK8yYF/GmpOdcb
tD8tIOtJH5gsR17DP8xZq2+sZGF9HTK/LIysl3y/XDwNlr4S6E3uz2R6B0W3
g/esfqlkg/xl5SXJ0vbHesORpVSN8Zo8dM85AkxOL4nIN7lIYx/AZLn1Dus5
ZA1CNQD1iO7nyJ9kvbQ/QT0QXGGAhRTaU+CsJfkKLPPbfWsg6j07FH5yR5gE
Z8v5pZ/I+WHXoZHD4MPZadyXEP9FDkIdz8D1d5J9n6Mec7TPey12FPXAzA/E
PfiLkN26x/vBAydQCMO/SrZ9v34PrN5+hScZ7XG2CU0RCmQSlDuhHhexlo9y
AD89ePCrP+r3MqvHfoXgUv1zQhywv6uFw16uICZha+u58gv8Q2zD5KYtYKwK
lbXR/nKz5JVXwDrTK52bwR5r9RaPgq9HcZddhr0kTd7NXx8MfycTAfpXtdqH
7yJYztdwogb28iFmD/eBsy2IObuQH+SMCttXHoM9jq+cnET+qjW0aDgN1jOv
Pjwb4xug31vWDj6gX298EP6irBt9Tfs44hHLwwvk+mHZwuQI8MHqPD5d9CdY
63nEB/BWs70ye8GqGnt9VUMwP0ks/GUB/2xazLUnEKz06k+gHjk/qGZYvQJv
iCzNcsX1NVSMjOROMNnrTHI9rdys6g0+thALXnI9rRggXgE2mm6TuQ3t15Fn
8M4LZRK7vPSG8nG/Npk7v/eDd36OOBEK/4+T2tJ2L/S//UdDicFXQmFMorow
WleLrJcY8Q8dwInyY+tlMf4JYur5heAfv4SfW8LfCNGXF7jCkU8kYFiMX5+I
a/gWsEqP7pxGjFfSLD6fK+BWWytGAu5vMuPKrlFw44N2USnMr4MCayzXRyCf
apMNRTzwtS2/CG69rtawndwP5jm26CeYcdOSowL+NDINlWgk8uvtTakzMb6Z
nA+4z4C1BW8bZuFzq3/bh9rBDdOjbZ8hv01OjnzRjmISd02SZmjB33PHz9VF
gGfObZ/cCPvajC598AE83v/E7TzmHywHc1Wj0X7ZvuBj6G/BkMf5QLB+EFbi
aI/dwIywV2CrZ/LhUjyIh/78w3IxTHbehj8X9Zo5eYOXPDYy8MXvnbo7N1aA
l1tdXX4P+ZraZz7JJHgvjM0MQn4q6VBQOQDuspR4+4OcH9qfiN0HH3MRlmmC
f4t8dZw+Ixbj8aNnLBnXK2udGnAAu/9o2GKJ9rg2p3wuBB9d2HCmEv4r9lG/
lusU8k1awU9b+Ef5+/f3toBXLHjocRT52eOtb84V8B/h2J+y6K9k45zEUfDJ
35f9HmH8qupvnlgfxyRKFC6KPYA9feosvS6CveKyZ+2EPeVe9jn8BL9ZqJj0
FvNhbXXMBiIe9jftyXFFPgyoVDE4A+ZZW53vjfsrV1Qu+AZetb73Yyv8+/VT
57k6p5H/GFhxw/7Bj6dNiwT/vPn7kiDur1p26dcHcMfFJuMJfN50f2Wr6hkm
kfRn98IFiLfQ0pYXgeDlIs/89WAfzbtHSl+BFQcGfQrw/Zbb4lflzjIJQTIh
YXyibt1N8AYnyipkPMX3dQptQirAStPzuzvgb23XhzzmJWD9tberaRXsG5d/
eueBBHp/Bv5imLvE/D44JtZfygvX77xSqzfjHOp50bO6j9G/hCw3ZUdw/UBD
20lcn7jML3oT/HCi/aEr/L8v/SrntETUI7MSb15CfCWlmvRvAT9emb0+AfOj
SUp78xWw2fsNZR8wHoMXMIGAf3/dHnIS/pCWKFOy/jzqJwXhGz1or3nCw+yL
4FNyHHrDyL8jp3ec/QmO6vvJeY9cP8SNHSMuMIltxKU0I1J/iD1/6Ax4AmWd
N+JtMlrb/ht4uWZPhRXGIzey0UwnCfWckGT9a7TXJtxLNxI82L9UXRL95UKB
+hG8722nqyq5nj5+fbZaMubDFuI4E/5rF2zOEQQeem62qxX5gDfwR98r8Ncg
DCz8h9zXkEthEuc9Am09EK9OmKa8wTd+2rqfHWcQQn7ldyrAf0o8ii3QnxLv
XVnzLsIfMw/PKZ6OePD6d/oA+Kz37ll98G8RcgEM/u3J1XgA9itzNzw4IxXr
oeaGf4fBrq4f7BxJbr2aVw/7kdtNN8F9byuNP5PrabjftDTUz0h3hlh/e+wp
UrABH/iyVrsX9pXctUnkKthu31FHe7SvyqH/7yi4lXu9gBqu52Mf27s+nUm8
/mz+dRXaI2en+vEiOMVPs9YH8V+7rbryJ7jAJXUgEPEeYLOvmMhgErf2GxiK
k/FgzZ15BrzBy+YDE/7WaJUZ/w18ofynYTjuH2yxKkjnEpNaNy1BfaS64bNb
JJhr8c4nOhjPJrPA7R/B3sI+t/Pw+9C1EmvVLjOJO2ZYieL+muQGPlifLLRQ
L7es3iZfD066+FH8CsYvivgzSz4T/k0KBKT+YHR2yhvsb7AtYTYX4sEQjgH+
PTdLPGaYQcTpv2qal8UkFl8YzczBfGKoe/D5AfCRfbdtzDA+ncsEb98H33zy
1CwZ9VeCVu6lGdmIN/5Hb15hviI01sY5gqV8YTmMb9/ijqM3wU5xUQkusF+S
6gnXaVeQf19/So9BvJqoyNnagLfJW02dGGUQg8qPTK6CucfXpClOMYg0xZ1L
x8AOH7hPuP1lEObyE7LmVzF/bkGkw79GZJJmpoIn/GaL/EW9kSmlO/kTrHic
J8UA/bVCmiVysD49Y3T9Mqk/MLzfnwEnbLDoEyLrJTFU5OAj5ESL8bMRvXFL
Jxf1VL+1zX6MP9fsjRmRYEPt8xJCuH7BrJ7Yj2CxcSdxCfiL3YyoI2p5/+1X
8QouOBAErr/Lbe6L6xXxVWytB//eZGrPgXznxLNnjXw+/MkgL1kW3xeazqnl
A/4otVkoHvNzCWe6zHPwmhZe2WLMn87/ls9gXMN4NGx3EcH3RaY+jh8A2y0J
P3wZ9ikbZ3XdB1c+OKW3F/HoOir2bsZ11I8tfDHRuJ7Y8O1yRzCHbsw8QfS3
fGjzzZvgG4GcDz3JeBj4lTatgEm8PbLo6gr0T7L/1EkbMOlHVoifql61gKtg
g+2uDz8jP/h01+wbA19aXyu9n1w/dO23Mb/BJMqFYheEkPtLHTzGqeBQlZrs
AeS/gPYsjX6wro7h5kDcT/nraulVhbBf2E7RFZhfGlu/CJ4FT15FQYT6LLg5
aOwb2CPEI9kI/qT6UbJT5ybsFRdu/R3+0vT+3ptIsMjVs+6+Ywy2Xg4+mzPv
aDL8VbNx+IbaLdR3L0KiVsLelH4Ofh655pIz7EXp5+BrXMWM5ZK0fl6EeJ/+
eVkgrk/p5+BvG+bcSYf/Uvo5WJwjr8QL7aH089tMwvTIg/iZ/2j9HPzqcdWL
ZPgvpZ+DZ7QfEr7ewWDr58VMQrh2eekVDnG2fg5eEP5tb9swrZ+DyW2AhC5a
P7+D9nCm3fbE+FP6OfjPhiWaiWBKPwfb+m4V7OWk9XNw1tSswq0zaP38LtZH
RSutDgnS+jn4/lvv1xNitH4OzjSqltIRofXzEiZRlGS8WRDjSenn4EW27e4G
yA+Ufg72NVpuHi9C6+eliEfzKt4VEwy2fg4ODV3oWD+b1s9L6fXXTFo/v4d4
clnMnQX7FyVyvQ4Cb/GY4X7uF4NwSsh4VA/eN6Qn9B32JONU/j7mpwVqA8dw
/5K45mQfMI9aaXQFPneODYh8DiaXny3wJ5EYhh/jAfzba9sNefh3WeSdPa5g
c46/Kjak/hC+ZdMD8ENJv8+avQxCLHTQaOZD5Bul04HxfxhE+fF4NScw5+eD
rXrwJ49g9fm3wHPFpeJD0V7JwJe808tgLyK96izyTVWA6x8bMMfhp6ENuJ4v
i6/9Klh/rZTUtiEGIed3pX4M/Eur3HR7P4Oo9V5TZv4I62FRv02/Mf4BXm35
qWBlcmOvm0EoexxL6gcnK6g+EoI/NLpLR6x6jPq4QhuZmkEEuz7wOQve5+gf
n4b+qO63290BTt/aIJMMf6D2ZZ+g/Zr88wYx/4buSVwRBW7cx2u/Df6tuWuZ
6idw2UYsuMn1tMNrxuKniL/PVqPu8Jcoe0+eYPCIVPmelfAXHbuZv+vBXGZN
d88intu2XfsqX84kzpWc8qqAf8TZrH/lAx5Tz1YXH2EQhtZdD56D1SX5qrnQ
/k6r8DzGM/i3lvfxF8hHCRaKF1zBH+QP6I7jeuQy5gGYHEdTjF8fyueZFZg/
134NEEV+T1r718kJ3PJKpeoV4tHU5KLFLbD1jm7ZG5gvB1cbLJ/+nEnkzSwV
P0TWS0STylZwy6reDZdwP3Mjv3k54PiRvHP88JcRQ1HucfCGie9/uxEvWfq3
Bs0rsb50R6ULttK1+pIKHtP8XqCE+W1y2c/afjC5278Y9s/VOnl/VRWTILfH
JXA9G41FuWfB17Ws7YLh/1zqVYkd4JWSimvGMD4Fqi6hutVYbyy+ldqP/tmp
TD8cBT62YLH91gEGwbvgsuMnsGfAvP5KMh4UiY2La5CvpKSfjsL/nORbDYLB
HFX8c0xJfVoWlT44zD533ypyfpCaL6bwgknw+SgfzEM95yxRMs0XvLSlJ6sM
+UpEfOvAc7CiwOKev+hfmdjvVsZLrG81+r2uwF9cRc+8dAVH7YrQ/IH5cd5s
jXsPwJsXCjo6oj/ls+quzqxlEl/UJ3yvwh/IMHUC7wk6tL8G8SwpKHDiFljH
V3ruP4xHFV+O5/Q6JlvHxv18eUwdtoKFWU4cX8l4mP7NPAe86aPE0V2wTy1n
iP44+PrSsiXq8KeAfzILNrzC+j/86rYa5A/lqYeiaeD9NRYrc3D/xvEdXL/A
K704pspg/+DRsf5V9UxiWVidWy++r0oKwWC1FH3FYvhD05D2i456+jwS+hs6
0Fii20Dvx6I9mjBDFDgk1+XdZny/pXdWwifwN7XeAxG4flT39eOLX6O+Sr1j
Oh3+pNNl7hEMLo3l+SVGxkPHD/sGsOmttTni6E9ce8R6hUYmIXF/zZ93pP7w
VUnPF/ztQ8cOGcRDV2u5UiVY/3aVXxnsndC8a474G6yfek72x5D10sd/HG5g
stzZifv1vU/9+QAsVTnrnCm53/rWsHnmW9RDEfPWZJHx0Pih2gmcfgoTE3iw
nnn3Flj8+/SDhzE/k7LI9HdMgrn3ms4/9Mf8ZdGZreBx/n13yfljpHrTsRzw
ZH5lYD7yX1Zl/8FxsOM5wXPB5HmNitgdG97Dn76oKb2AP04+VTVLAx/dnbro
M9qX+7ha5xfY6UyNqDfymQ15UKaJnh97EA8PuGcngLNarfX78PuC0sx/HeCx
tNN8scj3dndX9el+QL2SMWc1L+7HW/z5YxTYmRI2US/dCqz6BI4fXvnYDvnK
qVDizuKPqK9Gn+7Nw+dCuGAwmPjk+k4c/SvN33a6Afz6lESQLvKZc+6fIIVP
TEKzL2UiH/mJqhPAwZo7bi3CeJVladpVgpnp7ZkV5Pmly6/WijdjfhJ8ZV4B
e87LOKjt1kzXZ6jvylMFFR6CI+YeGluH+ssjJVd4Vgv8y6QvaC7aI0kmLDAz
ZOp9KeyLbNBzC7xfjjPzBcbXN+HEh+mtTMLPLUmoEvaTOyNXuRVskloaEUrO
D3GPbueArU6qJe1BewJid14eB5d6yioKwt+UYybiNnxGvHzKGN5BxkNkUmAa
eOjMv2pyfRMcruv2C3zjiOrsOb8ZhCoKotVfmASruDmJn6yXjnubJoD9tPTW
O2C9RMrQ38Ht89Or/6K9moE35PS+wp6fxdTewh9aAjbOigZfOm6r4w1/imL1
TH4CK29aMroM8a7jF9W9uA3jZXXQUx72aPNe0BQMtvwuE3gW9UWcV0VFA3gj
eaAO9YIhueBqZxLfO8Ov9GL+7HLnvOQLfhWxj18L45HgCk8GP4/48ILUV4j9
K46Kf2MSO78M2i4dZBB9zp8OuIHPNaad8cb3k/b4b3sIztlcxGuH65vummcy
q4NJnHiizfwNfxh0KNbaBdYLXaR9BOOTZm8tWwTWrPscuhr2MbcbmMH9Hfl4
0aHm3ZhvRrbFTWwFk/PWBYx3ls3iHznglNhzF/bBHlbWL96Ng8vmOd6uRH6c
tDrwbEMnk/gUdSZ+HcYj14L3VhrY8NBoiw8+t9mQnf4L7KOgtqgN8wnXeuPY
1V1MYqFQzbLkSQY1zyWAyX0QPvI8H7lhDP6S1mkpgXzIayy1Ve8H+uP2sysY
6/ci4r5xNPjHW47sSxhPJ6Ptms3gV6HKUUr4vtDyEWn1bqy/VhU/iUL9Se6b
Huv+b//QWXfpeAP4Qutf+2Xov4h2Q6dCD+aDsBeL3HG9Mi2Pt77gkYJVjgGo
18njPpXgBlluSzmM9zz1/ELxXvp6+Lwc6cANvFHt19wW1NceKp0xD8FyZ09e
DIN/SS4I85/VxyRUbr2zckW+q1JU2LcLPMLCDIfx85V/sqUInC9H7jAhHmQd
V3P/xPxmjJUIxoM897cNHPTshm057B9ACt5gzKZXn+P+yuL6ghNggxX9z0Ow
Pm4Uez+6oR/reR/em0thj2BR3+9pYPJYyhjiDVHx5hf4z/68BUNY/zXNuvlk
9S/8Xv5z9ht8P3SG5Y0E8MQ1TOgYD03BvovfwY8ddj2Z0sD8gGWU3gCTrUPj
+9E8KqxoMLJdzBjGh9p3Btu+SE1yIucHTmdr9UEm+1wY5qe4f1yrjoEvuayb
W0GuH6Yy1F+DqboH82nXuJGk4hDqzX/MNWGwZ8JoM78feJbTaceViBdiOGCk
Euw9FNuVhvv3DTE6xH8zCTOyoEL8JQ3cee0GRhQcFSLnh/4tjx+CQ0sOD9eh
PYO9g9dn/WES3T1jyR1oT1p3fMousAqZAHE98y71qKI/9PkR/H6k46Uf9zCT
OF/gJDEA/81qd927DUwuU3uRv62+8m3OBW8ttRp7j/GcbL2ycgJMrnuWk/ND
85rFG0eQn6qjv3aT88PHtvnp4OaQ7HvHUA9xNR3jGwB71TQfVUD7C95KD68e
ZRLV183uKmE8dzQ+aE8AP38qrB+I/MbbYNfwHeywVvLWcbSnqG60TG8M85Hy
ROcBXN/pZeK1aHBHwKcNYeR5DYRZM3hq5EuxOeKxtPJ1hPo4kygx4Ggr+In1
Q4Wn7zGwhFmIJzcZD+Uz97wep89Hwd/KHl+zUpxgEi9VUFFj/nAtW2/kB54n
bDfLEfP5vAddqlXgTU++cosgX5eXhovPn2QSAhmM7Vrk+da7irzuk/T5PtQb
ksVPfz8EGy5TM92J9lTdcmqbNYV8utVUIR3f9y38+2oXuDjH8nAE5kO5gosP
i8BrJmyfeOD3tfkG+dx/Yc8bHed6+hAPuU0XtoF/RQq8rUV7la/6heeCP1vG
nj+EfNmYJeozAXZ3eLt9McYr+PKtXRv/MYk5a6Uj1fC5WoaVZTr4unbCxxjY
qyn15/IBMKwh2k3WSyknFxlzsIjbPtyfItE+zaRFjHPgf9whHOLIjy2JVdyd
4Dlmv7WiyXhIcBnS42QR0lodxlZoj86Z6V+jwdzkwWeMT1vc5bpm8I9jir2f
EC9xscQDdS4WscplX4Mhfm8Y05p7DEzVd8gHXZFHz78Gn/3rIDAL/pEQPj9M
cRqL0L4Q/lUB/kY6th941iIvqXa0p+/4VqcqcOjMe6HG+H1S8O+N86eziL3b
7Ey7kY9MA88YuoPnP+P1myTXDwEaKmXgO/sSp+dg/NJYdWLC3Cziy1A531dy
Pe3nPn03+Covdza5vzHiLTBYBF5kcOZFMOyV5ZXzmZuHRZDHV2rI/SXyID74
lkjk+z+of6bcv93LBbs19Uf5kueXXENyJsDxJ2a7fER+s9kvm7iRl0WwknZl
XkO+4XIpO5EO/t953II99l4D4LCGa+4yiNcdu8YdjPlYhLVvnHsB8gOv44UN
58DkOcNt5H6rvY5BJ9hEuPPrdMy/TnZvFujzswj13I+HQsj1tO3huTHgGoaM
yxLkn1Ib4Wkt4PjRuW4l6I+zdcEvdQEWcTL11+yL5P7Spg2tx8A1827Hk/N3
mUX3i9fgH4Htbq+wnnTFRKAoyCIEf/Iu18D4zlsPDwR/+vxB+iGpT699llAF
Pv2O4bMa9YOHye6Q+UIsYnZmp9g99EfSmMPTHUwuf/qQD6qItJ1l4AevBhra
UO+S+wzCM1jsegvrY7nlH/V2g70v7wxLgL3r9FnKt8H5r95uJZ8/CNAVE+WZ
yWLvDyN+lLVvc9qCgycMPMn816i1uT8XTOrGieT5Vo1fzRPgXTqc4R1gNfVT
NRtnsQjdLSeHdMnzfKpqJeng5KNFtbHwV2ofC1z3zEduKzk/LNh/1liYRZT/
EtFUQn9aFHmOnwNb17gp+aA/0fJZhzrBimsNpilgvtGRXW2vL8IiJqoxALhf
m9QXsxiw78qrsisxn8WhbG0Bh6brHQvC9Q3FJZWWzEY8ZS4fIuv5LljtOPj0
ouht20l9WtSWoxH8gPnmgjBZL80e7lOcwyK63BJfmCJe+7Cc8QNPq9t86yLy
ZdIMreoqsOGXe7tNYQ9Twfo780VZxHiQ6wMf/H6Q71CWOzjQYeCNAuIljUfo
TBn4Xrp1fDrYfHpesPBcFkGYbyuMRXtGONcd3A1ehuXwLPhb1r8Ou9tg223c
rpr43GrqxDoeMRbx85x/fgHmg6lxOR1bMLV9BH/JHX2kkAcm9yljyfN8wztF
JsFPOm667JXF/PB74u/GeSxiJ7VxjXgYSOpNB9fljC0ag7/v6Nf9OAAO4IiZ
HNdEPJAb/QwWERu07KIWrlfU7V18Djxf/Jv602WIhy6RzE7wsbenFVLlMD98
vxGvLw5731t3SQ3+XNq+MSgG/JzcboE9nL/2uLWAK9Nz3G1J/eFz1PYl81nE
4cgSVFaIh+YFa4+DtbzyZXkQL64fK5Y1gqNXRht4k+vppj3yShKwNylgIn+U
v+UUZoKfTuTZ5+D3Ho3pU1VgefIgNFiyYUXPfEkWka7fY32KXD/UfWpyB+ft
XjQVivzv+9L/eRl411R6+VHyfCsCU1gK9lTqfCaN+9dVFl/aDa49/KHrIvwt
oMI67jZ4fI9dynPy+YfygaM80izihOuJOQ3wr8bHca624PGAMpdS3D+4bLFt
HjiwRnN7MxkPD16YTIJdW72iT8F/mkoPLLWQYRHrvgaIFsC/Qu/yymWAHY4F
+nQjH2kWZ88cBH8RznvTi/FouWU8aSzLIj682q1yBu2JLvz64xz4f+c7dQqC
33eCdZ9elrcg9bh8qQp9ORbBGaVs9Yysl3Lv34oBT1vd8/UF6h/Dq9szWsAH
ru/3voh46coaiV0iz6LO0eqT9dLlc0eOg0PTavNezUU8ZCw90AjOzoq49Bbx
25fasFVJAflbf8FwvTTiIcVjDRMsURbm207OD2SAgKcl2le0LUA8JObLSCiy
iFP+Ul5VsF96gtmMg2ByG0Ad9jY/0zleBv7f81HUuS4lFmG25/apPB3EQ6zC
u91gsvlr4G9WMU/Kb4NXvLmzSxT2nIp0vMmjzGI/j0WuH8Kn0mzB28mNWFJ/
wAScB7YlNwwwX3CF6AdMggs5RdpqMP4w3z6LBfAfPfJEBeIh0NcmA7x9SiSc
E9fjPTLHeBB8WzZhxAv2K2Ld1FizkEXoNaUwziAenfwspRPBanvIE3yIB58+
wS7wbLG5XgawVynKWn0V+Lf38Rd7YB9nssAHsxYK/I4i95cOVr5pATsu+ON8
APmuzNX56ZJFLELJbpBlZ4R42D+t8Di4Q+nf2UeqiAeXS6mNYB6qEEU87FkZ
o6TKIgx8O4qWwx89d7WwmGCnAhPBevRH0vGISzWYTMeXYN8qe/EtEmosovk9
FrLoj6/d3VUHwd77T/eRepacrc2SR+B7LoO1OvDPOpshSZHFLPa5fdR3Adan
BfaA3+VE7CfzM7mOvQ2O09s77Qf8rdGitoNHHf6oS+44o17a4NZoCyaPJbej
fWrr+Z/kgXPKBe4eJeNh7dWCSfCYWbEluZ4PNTG5aLGERbxVtvjJRH7VNG6P
ygAfJhME/IeUTQfB9f0Tukvgf9FGMs5rNDAfrIwYGySff1j+cHMi2I0sWMj1
tP4Oogvcyak22IP2xumOLTbQxPw+eI5YD/uTOtRJcLdt9u8NZL2kpc3fCj51
Y0WRIgetn2sh3g8wjOTFaP0cnGruZfOBl9bPwc2/yAPntH6+lEXcVTr8RFyI
1s/BU5+cH/2cTuvn4HsZZc4WsC+lny/D9TO/vdUXo/VzcLfijp0WqKco/Rzs
91lz+TDyF6Wfa7MIf65dV225af0cXHvzQb60MK2fg1Nkgg9smkXr5zosYt4M
8bjN/LR+Dk7sM249jPqS0s/BX/1RCM+j9XOwTHp86l0RWj/XRf3XXdAbIkfr
5+CRlY/tilF/U/o5mHvz7vfDYrR+rofx0uR55yVJ6+fgNRaOr94L0fo5mHre
jkHr5/rwV3KDjofWz8HkuWD3fgZbPwd7H5h8qspP6+cGqGclC/PJ81qUfg7u
0cmZejeT1s/BDmEJ6VsEaf3ckEWUaU7nqET8U/o5OHG17Hk9zIeUfg7etJ5v
61tBWj9fziI4ro8NnBej9XOwWVrPhOcXBls/B1P6owCtn69gEZcXOG82hj0o
/Rxc8q3E2oCP1s/BmN3uDXPT+rkR6tuy49WxXLR+Dj6ctVRjkIvWz8HVW89b
cw3S+jn4QOWMRylYb1H6+Ur4c1XNkhOIL0o/B6+1W+Sxlo/Wz8FvHdZ80iTX
+6R+TrAIS/KBN/gTpZ+Dk0mlh9RHSP2cZFovofTzVSz2OTT4J6Wfg4Ns1Lf8
xfUo/Ry87lGglB4vrZ+vZhF2w4qF+uT6htTPwXNJBwJT+jm4On5PD7m/S5Uh
xoiH9Z3lRcgnlH4OJteB6+DflH4Ovhke09zYQevna1jEobnPiPfoP6Wfg8cx
On/QH0o/BycXTu092U/r5yYsAqsEjqzvDLZ+Di7p2pv7Zyatn4OxuhD0+59+
bor5T/ClgIkArZ+D/Vp2nL6A+Kf0c/DpNUsybfF7Sj8HW5IOB3+l9PO1qF+T
ay4XCtL6OfjdVcmzFaifKf0cLFp3aPFZOVo/X8cinJ9xZ2wSoPVzMPn4GQP+
Senn4LSF/FG38XtKPzdjEWeUvNX6BWj9HMwUubKQ9E9KPwffS+u694uMB1I/
X89iP2cB+1D6Odj63J2S5xgPSj8H71+5eU04xpPSz81ZxMZHax744v6Ufg42
G6q8rYP7U/o5WM6eMywA6wdKP9/AIsgyai/Gi9LPwbubZ1wuHqT1c7Cu/tHX
Ud8YbP18I+ot8sHUdgZbPwePiXK0i+NzSj8Hd/1+ICGI61P6uQXyEcqjtZy0
fk4y32YVP/gLpZ+DqfNQM2n9HBxkIL3UCv2l9HNLFvXcxm6sHyn9HGztb/j0
wFcGWz8Hsy4M105x0/q5FfJ5k/GELSetn4OvH4yuNIH/Ufo5OF8BC5BptH6+
iUU8un9OyQDXp/RzMPkcRQv8hdLPwb8y5w8f4aL1883If+6FnmcQX5R+Ds6U
t1jwAfUWpZ+Dn7qd15GEv1L6uTXr/88TUPo5mDo/z03r52DVMELdazqtn29h
Ea83o4NjtH4Oluxp05kvTD9/Dk7YX91+gJ9+/twG+dOAc2PoDFo/B2+R5HVY
jPtR+jn46ZPWZ/HI15R+vpVFzHqbsFfqL/38OXjOLzdF/kH6+XOwFDVBMdj6
Ofj5VQ7GK2FaP9/GIu78JjcMGWz9HDxnsf/yxYhXSj8HP422vh72g8HWz21R
b7re5y/7QT9/Dia3nzO4af0cbMxlel4X/kzp59tZxKi7lGTvFK2fg9fGr7+Z
ifxI6efgW8JSXGu5aP3cDvVDqtM/X/gPpZ+Dv122WyOKeprSz8HjM4PaOMZp
/XwH2nuUPEFN6+dg8nHOn7APpZ+DUzjKBzslaP3cnkV8N9IXEOam9XPwv04N
RwcOWj8HP6vN3csxSuvnO5GvqmPl3fpo/RyseeHR6u/dtH4OnnHywbWoP7R+
7oD4+VDla02eryL1c/CHlZbTeDC+lH4Ops7jT9H6OThAvOIwuX9H6eeOLPZz
1l0Mtn4OvmS226x0gtbPwY9XHfkz8IvWz52Qf5t3Bx0apfVzcOrx0+e1OWn9
HPzU3LN7GsaL0s93Yb1a63FhP35P6edgUgdY2Mlg6+fgghK9RboYH0o/380i
zLealFSjPZR+Du5bG11ViP5T+jnYt6rWcxr8j9LP92D9GvuD37yXwdbPwRus
yu8W/qX1c3BSqKD/9BFaP9+Len1jupQn7EHp5+D7a3W21SIfUfo5mHpeEfFH
7SM7swjZne52Kr9p/Ryc9upYwFLYm9LPwf97PwSln7sgP97gPdsG/6b0c7De
/eIN4WBKPwdHqud4JCF/UPo5mMF7/pQ+6mFKP9/HYp+HRn8p/Rzs0+hyMRz2
oPRzsPH8uXofhmn9fD/a46/fWzZE6+fgwJ7ygEzMR5R+Ds6vcz2+gofWzw+w
CE/yAZ3ptH4OXpk7/IM1Sevn4IyY8JNr4T+Ufu6Keu6rwMI3mB8p/Rx85FHD
KQlyfiD1czAHp9vbAn5aP3fD538G6plXGWz9HNycWvxJPYHB1s/BEvsaRR4H
Mtj6uTuLsOf6ZZl7hsHWz8HDuxcu+HiOwdbPwSXTv6RvPkfr5wcxXm/4pjbE
Mtj6OVh5c3JtezyDrZ+DSR124QUGWz8/hPXai7tG1yIYbP0cHPCsqzQsiNbP
wS/fKLKMkxls/Rys5izeZnuewdbPPZB/Bd7s/pXBYOvn4MkK9+o8XJ/Sz8EI
Sy3pbFo/98T8Qj4wm8Zg6+dg8nUFDSkMtn4OFuVDpj7NYOvnXqg3FFLyvyfR
+jlYZo5K7Xd8Tunn4NdVnXMtU2n9/DDy+at9xEN8n9LPwdzNQ5MHihhs/Rys
Tj5QfoXB1s+90T7La9YdMQy2fg6ukIAnx9P6OZjczl0B+1L6uQ/i57nmmRUY
D0o/B596qRCsge9T+jl4xK7+yJ4cBls/94W9THe69Wcy2Po5OO6LaY1YLoOt
n4OJpZGzevF9Sj/3YxFh8i2vVHJo/Rxcrh4tPQqm9HMw9VzfZVo/Bxf8Up83
EEvr50wWcXXlxGn5y7R+Do6wynaZBf+i9HOwQS1X38woBls/Z7GIBeQB81ha
PwfLfNL6opZN6+fgz1MDDsUhtH7uj3xxt9tgywlaPwdPO1+ZfBrjQenn4J+F
US/tYQ9KPw+Affd/r9aG/Sj9HHzfxOmaRzytn4OXYhkZn8hg6+dHMD9s890q
eJLWz8Grb2+9rX+KwdbPwYda9VRextD6+VEWEfv2+z8bxBOln4MbClbXWObR
+jn4ukbgDblIBls/D0T81xdt/wP/oPRzcEPtX6IU/af0c/BmZwbzBPyX0s+D
sH6Jmf17Hvyf0s/BRb/+FKtn0/o5OC35xYzwaFo/B8uuGtjzEvFL6efBLCK6
WsLpO9pL6efgt+ezU5Ph75R+Dia3oxYk0fr5MRZxcm+c1VKMF6WfgzOiyI0s
Bls/B2fPTqvviWOw9fPjLOLJ1DFenmO0fg7e7n42+nkAg62fg6n35aQz2Pp5
yH/xT+nn4Kvd0h/scX1KPwf7MlNnjCEfUPr5CRbbTzDelH5+gt6fC2Ww9XPw
wdO3JQIvMtj6eSjsYSyetzuZ1s/Bpwpet/hifCn9HBz6YTojEe2n9PMwFlXX
WZ2k9XOwZ71D4HIfBls/BwvLix92j6X183DUK957O84fp/VzMLWOv0Dr52Cp
DicdzkRaPwfP6eewtIuk9fMI1JsM6Ynt1xhs/RycXGTUceEorZ+DyTzDj/Gi
9PNIFmHKPy5Ixjuln4MNdbgG7qXR+jn42YLUdRphDLZ+HoX1Mem4sCeln4PJ
MsPrBoOtn4MPkQdwMP6Ufh7NIs6ZzTjIEU7r5+Ceb0IVUrAPpZ+DqdcVJdL6
eQzmB1XNV+vhb5R+DjZ4obb6Ju5P6edgcRmXJZ+Qvyn9/CTqb+NNGZYYL0o/
B7/mNGu6i/Gk9HPw6h112SW4HqWfx2J9rSPF2Qx7UPo5mNIH4c+Ufg4+5nRK
+hH8g9LPT7GI89NWvLlznNbPwTIas5IGT9P6OZixJuvKTowvpZ+Dye1QI/SH
0s/jWIS7cYVeMPIjpZ+DVecE5abj+pR+Dhblre+fAFP6eTyLWJFik54Pf6D0
czA1D4TT+jlYS0a4awP6Q+nnpzE+N9UPZaJ9lH4O/lgpECSB8aT0c7DRijvO
jxF/lH5+BvHd0xr9DPai9HPwlmvzQ8n8QOnn4Ol+2v41uD6ln5/Feuuc4qs/
+JzSz8GDR1L+9qK9lH4OFhxY92A55idKP0+AvwngH4gXSj8HB31ZZCkLpvRz
8IZN6rGO8Gdq2/Ic/E/A+WsP/IXSz8GRx4xzNp9lsPVzcP6t/ugviG9KP09k
EXaX1o14I/4o/Ry8uOfvTeFUWj8HL8F0woD/U/o5mHp+9DqDrZ+fRz0gXbZB
9BKDrZ+D+WOd2scx31P6Odj7o/VhC4wnpZ9fwHr1r0CSKvyJ0s/BvyMbvAXh
L5R+Dv5abC4x8wiDrZ8nsYibHgtEvnow2Po5mHzcoA3zEaWfg1fKYMUfT+vn
yaiH9dZKSZ2n9XOww7qICI00Wj8HU/v4ybR+nsIiVH7s2u8bQuvn4Anu+7s+
naH1c/DYfq/nGudp/fwi8mPHuZ6DmbR+Dm47027x4zGtn4NjL3zo1Myj9fNU
FjHU9mybYTKtn4PJ1w8VFNL6OZia95Jp/TyNRb2X6uEVWj8Hc3y3u82RSuvn
YGof/wKtn4Pdhv7lKVyl9fN0FrEO5bd3Fq2fg/lqC46ooj+Ufg6mzmvgc0o/
z2AR5OuR3obS+jm4yxWVViCtn4OXki8OQ3xT+vklFvFmnXlHH4vWz8HP7DcX
tyD/Uvo5+NaQjo4h7kfp55dZxKdld96HIL9Q+jl46bI0vjZ3Bls/BwdJ1p4+
h/xF6eeZiNf+5yFPPRls/RwcVDFf/XAcrZ+DXzWdd1+O/Ezp51moD+Wko84j
fij9HEym4TP+DLZ+DtbNfrB1dQStn2eziNr4RdHb4D+Ufg6mzs+jf5R+Diaf
GwxBfqT08yssIv00X6yTN4Otn4P3Tt+iFxJK6+fgcSVyp5nB1s/B5L66bBCt
n19FfsX0oXaO1s/Bya9KP/2Bv1H6OXjNlLp7LfIRpZ/noB7W3p4pjXqM0s/B
0xSWuO0m6yVSPwcP7ly/UwvXp/TzXNyvvnhJRgStn4Nv/+D74oL8RennYK3K
wYIAzPeUfp6H+m3jicv+iBdKPwdLnkvJyYY9KP2cZPJAHpjSz/NZxPzJqd13
UF9Q+jl4ziK9B7IYX0o/B2/RuZarBv+l9PNrLEKRfOAY9Seln4Mnap/5yCF/
U/o5+GdXcKkY8h+ln19nETPdFsU8TaP1c/A21vmYUdRvlH4Ozpn/cH5GAq2f
F7CIAZMjD+LTaP0cXLjN1nMl/IXSz8GXVZB58XtKPwe7kC/68WOw9fMb8C/y
BVh7GWz9HEy97wr2ovRz8J/128P1/Gj9vJBFhNc8StyG61H6OfhizKM+fowf
pZ+DnfOctmyG/Sn9/CaL+M5MfslCPUDp5+B6JcmAmH0Mtn4OJl93GBVE6+e3
WMSeNZfrb4Ep/RwsZrni9Rfcn9LPwa8+NfWu82Ww9fMiFlUXrfCk9XNwvAgy
9W4GWz8HY/bcsBT2pfTz2yz2vhjGn9LPwfbffbZvgL9T+jm4S/TbPgW0n9LP
i2k9Bven9HNwxlORrM34PqWfg09fyAj3gD9S+vkdFmFyX0BlJfyF0s/BBQ++
BQ8iX1L6OVjIO0RHn6yXSP0c/PedRUIo4ofSz++y2HW9F4Otn4M5yReYHGaw
9XPwqnfW+TdgH0o/L0G8nxbYI4jxovRzcHrV2Sw3xA+ln4Of2R0VOIbrUfp5
KeKdWz1OG/MNpZ+X/lfPUvo52GajsK8M7EPp5/fo/T3EB6Wfg6nX7wUz2Po5
eH3yyivF6C+ln9/H+CX/cFiAfEHp52Dq/TjkeprUz8HU+UHkL0o/f4B6rGnR
kzZcn9LPwU/nKVtzn6X1c7DuvOBPc5BPKf38Ieqn1BSddtiL0s/BJ8StC5+j
/qD0c/C/VYrGp3A/Sj8vQzzmfph2PZ7Wz8HFntvDatE/Sj8H33oo9rsV+ZvS
z8HwKvlJzLeUfv6IRXy4YdjiH0Lr52A/8oVhiD9KPwcfJl+QgvtT+vljfJ41
XrcE6wdKPwev1VvMasD4U/o52DXsx5EZ8Bdq3n2C+da3Ws+UnB9I/Ry8i3zB
FsaP0s/BxpyfnkRivqP086cs9ns78H1KPwc7T06cFCTrJVI/Byveuc/bhfik
9PNyFnFPc8WuKCaDrZ+DqdfdoP6g9HNwRyAmHMQTpZ8/w/o9TpO5GP5E6edg
93NOXnrwF0o/Bw9xL1Z0gv2pebcC+bD8YsZG3I/Sz8H77XY7L4O/Uvo5mDpf
jvin9PPnLGLf+4dzo+AvlH4Otiz8Z6CL8aL0c3C+44+jLD9aPwcveqYwMIjx
p/TzSqz/bsccuILxofRz8Lm0H0rPMT6Ufg6WvWgplY/xofTzKhYhMumhZEjG
A6mfg5f/WXfiE+pPSj8Hcw0qbfGE/1P6eTXq68AVjkWwD6Wfg0eqvuf5o3+U
fg7eZO6tGgp7Ufp5Dfwx0Ke7Bvan9HNwhnV8eizqUUo/B7fakZ7IYOvnL1Bf
vpvaIxdA6+fg3EszHvPAnpR+DpYRxcjCXpR+/hL5Ze/Wfk8wpZ+Dt485a5iS
8UDq52DyvS7V4bR+Xot8i3JsqS+tn4PPanfLzSfX06R+Xkvne9yP0s/r4P/r
sMKLo/VzsNUprjVPjtL6OVhcV7v+KPINpZ+DrafrPYxBfyn9/NV/9qL0czC5
22+J+Z/Sz1/R9cl+Bls/r6fr7z0Mtn4OFt4RsOwt/IvSz8F6n5ovpCGfU/p5
A9ZbuarpHfAXSj8HMy7MjfZB/qH0c/Aj1ZB/18n1tEbj8JLX8B+/jevc0J5V
6l7fjoMTXw0uL4G/9KnOet0Ibi6pmGxG/CepXH+k1Ij6RXrsxHHEh+kC8+tM
8Nz5kc5LwYOKP5KrwZxPJFcE4X7p8hGREm9Qn5AvlIN/mssq+R0ED+XVuR6H
/5LPYT0Cl6f5jbohPrMkdm0SeYv6U7t35BnG20r8n9Ee8Jbv3yUaMB5TYqlq
xWA7cmGKeipX1HA+7zvU+69+ucwg66XZH3i3g8nH9F/g/lzCzD954I3m106a
4vOCGXPbJ8EhBh0NsU6IB8Gieov3qL9XkpZHPPBvKssA2357P+sm8n8RT3/+
4Pv/5nOn6bFJa5pY7PczIR8JcalGJIKp9wagPaX/qny6wGJP/m29hfFxnnLZ
bfCBxd7Xhr/NnphudRJMbtfvJ9cPo5dXtIJz/l0bGyDjYZhQ1fjIIuK0FU40
k/utv1sZIeBhQb/yO+R+K9LzG7CQwsOcFvTPs3/+b6VPLKJT2y+qG/lOsq/k
KxPM2/NP8jvWb1XdW19Vg6n3MuFzX1LIa4b//zKfegD/kPt+Ju8gOPXh0o95
iP+6do0Lj8Bu5AM3ZL30tS5MpAX1LHncC99X/uzuvQds65VXrAH/aGwW2FUM
pvaNYJ/gjzkWvK0sSlfphr3VmkyXbwerJddZ8MC+TW+/qeSDXceO5y8n66XG
kHlT4H0NhnM90R9N8iD+Z9R7PMq60YinlrqywQxwhqefWxK5fiDfawO+f+y8
uI4r4qFmvHbNFxZBPl5kDvu0V164nwg+3Pqvkh/2j6vQye0Cn61sHJxG7i+V
v0k0+Ir+p0skk+PT9fhw6EnwdUvyRZWIhzLhw63gZWVL1G3Q31UPChw12rCe
vug+jZmBeCjdsDEE/Gkk55ED2k/uS74B669pvrge/Tctjlyo3M5ivw8mG/Fw
S1mMBa7otCj8h/yZXvhsWg14Oulg+L15we4BiW8sou/3iXvryP2lfI7PB8Hb
+MUiliIfZOWmvXwERvV+/AbWK9RrNjpY7PPLZL2U9fHqHrDOje5rYvicek8i
+EiTILc77E2+t5j3O4v9PlHkBy7yBbdgU57SGA3ku4KUzQ754PB/PtO4ka93
kI4BJsNtBfInKYNYdqI+2Jmu3wN73U5QW3AJfAfLa3OsX8nnoobA5HTKi/lE
KH4/l0kX4juuzKyRXE/H8vxKBHu8N7eejnrBOSarpQuc7TLrNheuNztq9QuD
H8hX809Y8JH6Q/iXkpPgg+SBF+Q/19CgK63gsJ5NJdJo77wQyQSNbhZBvp7i
JfpXHnzveAjY8OmBJzGHEA+Bth5vwJZy27q3o7+SR4btlXvgb5bV+jdRP1ex
EtazwB3Bg8x+2MvXT0uvBlz3ZOklM9S/1HukelnEoRgtib2Yj+u8Ds05BBZ5
btneCv8L8BDifAw2Il8MgusrH8z7KdKH9ciFe6r3yfWD67rmPWBym9gL40nu
QxeDLY7tGhs6iHhwQUX0kz6Pg3yA8i97+0/6fATmk9Bdj8/kg2u0ubUM4Y+a
jg7HpsC9E57xws6IB/vJg5b9mH/uE2bHwdF2yTsugU2cy5NrYH8dWz2zITCv
wjB/BuzdbvNOx+QX1ucev8Kqyf0lax/F82ALgSHpfYgfw02zZ/8AZ8/hv5KM
9W4X3NRgAP7nhMzhyKDeG3ASvIN6cSqDreuDd5EbwC4MSgfUGES9x7/kSS78
Nclk4Z0Q8Ol7qYEdyJ+mxs8z34A3kQsC2HOQ2HtaeQj1htP1j9r4PN2IK5gF
no3lUwM+p97TByZlzi8Y3xF9IzvJ3yyCfH3Id8RXlm7z2kNg8TbbeXd3IR60
A7Qfgz/arBszg39MaTEUZv9hEZuDHz4NcUM8aNwR3gum3msGe5DHZIrBwU8O
Nd2Bf5HvteQdZhErpeLEc9wRDyrxH7aD5z/eIbsK7duxQL0yf5g+74P28Sq9
vD0F7sydWSrugHiQd71sOYL4vzj2VhLzo5MsX/wlsK3EngUPUG8ISV8JHALX
CzLVT4JLJda4mYxivg47J7AI+YCStcCpZil5R7CenD3vmOkPsOqkeOs1+E+Z
qPQywzEW8fIo70ovXN+VfDE7uHaF4tF+2Jt8TuMz2ECWf8IP418+Y3RSYxz5
glygoL+egondIeDzksz1vLCHJP+ypjfgC5mV/Qcx/lU8ryuUJ1iEo+nN5teY
b32nexaxwFf5PAPmIR/Lcc28VAPuzMlsd0X76/7ln5KcRH/rjQ9KYPwDpsyO
HgJXV/7kUrJBPEx0HngMPigd8WQS/tk4GrZt9hSLve+N+5GvQdsL/vVlwcwM
tF/t9xOtO+DyIMtr1hi/pgFHWb6/LPZ7SmH/sP6pGXZgch8hC/ainnP8S59f
QjyTr12c+kuvV5E/orvev7P8xyIicp6mfwXrfPd9dgks1zkVfBHx2d4+59YQ
OEaMFG4QD19vpptw+LPPO6F/huSDJWC7psaZwYjXrua+gB/gvNJmpxzkK/L1
a4ac/kTT68zcNOSDVU0qW2PBH7ouprfB3tR7WMBUvYZ6IKnRWVOTy59oDhrb
W4HxM22YJnMC7Kgkc18Q9xusuyT0Fqx0M6s5EPkr/eXKceVp/sQy8sAA7Gte
09LJAq8t9Jq6j89HKo+8rQHLki/chD2zKsTLJaf7E7/HFiqoo3+kzH4ITL0v
g6yXHtukPQZ7vPsSaIPf55YNxczm9icOfL0lkAL/2vrgtP9esDT5IlrYg+ve
kn13wOTriQ3R34K7tVv4ePyJmi8L/X0xn+8gXwwIlhg+sjsV/sJbxK9xDUyd
98B67XbhVam/YJkDnjt2wB7kOVcrXn/CyP5wswrsKXStffQSmMrDqPdKc49/
HwI3ijyubcP61/mqzBsTPn/Cb7Njoh+uPzv74ZPz4DNdzqIvyPnh8o4bP8Ct
z13W5pHr6Yyxi4b8/uxzX8gP89LOR8eCdQw6r+qhv+Up2qzPYG3yRbZkvUQO
iIA/sfBu35E3YMnzXtYnwG4L1q+Wx/XJ14C+BTean3Qeh//6nrmuvkAQ31cb
OHYL+VEu3lzSH0zFE/Izec7hBfhm5K4ITXweEBMxIinkz34/O+aXBVFKHYfA
3auv/eWDPzSGl79+DO7P431pjPwfjIQ/e4Y/oeH85VgiWS+hLN8LVlFMemsI
/2oKTk25AyYf530K+4UFGkbxzfQn4mffv3MX46V55IOfHZh6/gvtwepo7zVw
Xe5ejhzkq2i/uZv/gntyXENy8H0d8kUZs/yJG8TvrA2wb7vXpsWXwWvCur+3
wR5xHigowXw1Byek0X/Dg7F8psL+hMVuYVt9+Cu1rwtWE16hctaOQZ1b+gGe
c1dgdwauTz3nJOJPZEpfbpDC9/v2cD+KBZPungAmHwP6DO45hcIM+dfUcVWy
5mx/IkJrS8UW+POg/eeIE2A9t19lixDf6XaBvm/B1Hk15EdzMrHO8ScSjWPc
O9HfUZtSK3+wubTli1nI31nW24xegLfIrGsl22u16Y+qlKg/+3wP6v0pi7Pi
HmDyNeGbyf3WDZq8T8BUXYHx+b+izjuup/aN49kZkUQhKxKJttI8ae+9p/bQ
zjiHFJXMkplssiV7ZKaMjLJlj0gkPCQZ8fvc53s9v+f553m9X6nv+d7n3u/7
vi5v+9oWuf68ZH/ED+3BNuFVBJiFJziM+QE7tn0MzKaHsfi+ARa7z0gP4Lke
co+fdsLndTO32esPVmQXplGfj5i+KdoH9gnKi7NH/xxqnD3/D/jf8byX4Yh0
VwVeElcTz3NS/9yUreD3B8d3qsH7i9QLcmkB24+6dW0MWz/o/DK2VuS5hGmT
VIajfziruVatCDxpXb5UIjhugr7ie/Dwu1Y9ItF/Kqjf62I8kOcWJ42ZfYy1
h7FpX5eCK60+vnvP5kuqfV8+B3dkG7uof0oqZTVag3jJeUTMl6uVnU5ng73L
T9XMR32cNrxp9z2wGO8d5c+2zVUH89woFZNepfj9msGquTx4U0CjfWfUL3au
6Rr4fCDrcdEeFMJDhyih/B65rd+Gf39HvoNzErgp5XncBvQXmXKbjCrA3l8O
nuLQnlg96zeE526Gr4wOxnhbJ/N4QCRYjG+M+pPbk+98HLxo+TLbx/h9FhZE
eija5+I25+uoT0+7Hn3uDz6yR2XIG/S/izp73NgHVmGBcFGfmFb9AxbjtaK8
6v/m73IdxnOorfK+bD3drr56K/jn5Cv8X7wfo19Xs1vA1lzuSLaf2tgWk2I9
nOe+yYWvnYPnXdnaNaQI/Pr7xPaHaE/maGbvweK+I36/+Z/JhsYjeC6rfG7H
T6gvxZ9eqOaDX8xXLONRH6yb5/R/AWbe6gSej8UB11bmxXM02ii/TY3ln7PB
dr2xksLnOTT4PrsHrqrN7BOM+thW33pNdSTP7fi8+eE0tn54ufIkD65wDzp/
DfM3VxY4FCyuF1B+7U9urhwyiufY47wOR3t4lDgvCayhN9nMA/M/77peyRVg
5+ZeHgEoz4739wT1U+G5TiG3Sh+w/aU7tg6R4EtxX//uYT7uVoPBcbB43hvr
iW61OaO7j+a524sftauh/I9cV5YPAMe+/rpoJ37O4o6Ugh1ZgByUZy92oBoc
OqP8axVbT1/8/cRVFePv7QEP2lD/2DR3K/hm2NjlZfh8uQqDEy3gf9eHLHys
9RieS6lO2ZnO5kun01cUgfd5nRpdgvaoUC439z3YtNvqkRH4ORsujcfynC/r
IFAfk486B+aDR08c9mA+6q/S4Q92L8AhoxctK8f4IMaNVOMl95nQ37C4uTng
mVPij31Bex2x75LcffCKpd0CPmA8Yv3wmHHor7r0y5TH5ws7O37kwaG+f2YH
4PNVt29+fA28SiZebTF+/85W0+oh6vi8Hn2KgzD/ZWk4ksDfsDzcgs9TZwFV
wSZfU+sy2Hp6neLyfuPR3//hTiagvuWuPZYZCV56+J002//XWuOZcBxc3u/D
uRrm41Z+8e8+ged+nH6124btt6LdBIDfXlxYNh3lOXHZhIml4OthYV9T8O/r
l14f+Re8b6hmn7XovwoWx/V100B/2oBfYPutC6X/bgXfHvxx5HF8XuP8HR9a
GLM46sw/5Fg+stbE8yVcOKPN2sO8V5eLwLnXV5kfxfyjOTPr6HuwmBcB7bc4
Y+g2Yy3+//6NxZ3KBzuyDTT0N19m+s95ATblfXfp4fk2TW+L19bG+PDHMrIS
80MHdrAY/O/+VFuKrs198PSX3d56gEuSbuuO0eElniUA7SEhWVkA92MvBO2n
Pa637HWweJ8N9XF3zL72Iboof3XpNxloP95R9k1JYKz2u2ax9hDRWFcBfnzh
q/tBrEf2T5l/qZ8e3l+Y+h0Ntn7AuikSLMYDRnvuFnRhy3FwZz+X0rMo/yP+
oQXdJ2K+ICw86Mj8NKsXYLZvbIr33ct7fVwpWMzvhN8/6WHo+xfsIyRM9HZX
FOPiu+njfR1e7j0b7VfOZbrONnCfojzHH+i/zjrKj/gGbv78IGIpnjeeJbQx
4Lmu97qqbkX7VrB1/V0EFuPm+yhKxgWw6CfxeckWSx4YT+Il988w3iuZq13M
B1cbKgVtR/lVm1459ALc1VZ3rjLGn2nGUZu1DXlJng+U5wjDzvk54ICbs8Kl
8Tw1+ltn3Qez8OQOKC9Bj4sdY8RztrtzVFvwfKo6z7wFsIHmSbeIILQHzdmW
18EbrP3VkvB84rk+Y57z092woRfGL3X1E8OSweJ5TPRnmI7LXADPzsxufY/+
KFe15Wc/E7Svj/sPj2D7SyqYSYLFPDoor6fKmvePg138nB70Y+uH4TWV3U0x
vhY8Sx6G+jdx6NSDAWCWZ+Qtvl/94B6bSsEmp2Y3VaI8sGpc8hcsnvvA8xor
WAtuZrwkPiXaC/Ni28ADC8cc2YfyWik3z+sb2Fep5nccnt9cdriFDcdL4kGj
PJplMKKDy/NyPrXjeYp7Bg5tAi96PW7uSrQP8VyQOS/J/8LOL3Ut+pFvTvNx
tr/UeeLbF2CXQouqG2x86Hj3rvZkrFfmPRtsgf6m7W/KhRxw54YRHqY5imIc
tftgMf4DWz/8Kt0wxoIX80IsxnjT3uawWABr6Exd+Y2tp1vfzbwOVtjUMdSY
zZda8qKGWuL5lJQTnTF+iV4A3KHyy9vHbL70qdL8AlhmUUMHdebjmqdoyFvx
3IH6c5wsPo/tU0aBd+01GvAY9e1I44YeJ8DXb9V/n4jvH9pg1Nbdmpecj8P7
lWGBhsBifEi0z5MvZ9wpBWso/LOhCBz5vH/FX3AYO6iB9QXbV3CzwXyCHfxF
fyXOO8CnpT1WOuD52b31b+CpN9c8+4PyVLi/dIaNLS+uS9LYfOnOuMi14L+B
uhHGzD/cqnZvAvs98+pThPrIzn2a2PFcw6Fbk8zw+dXXu0woANtu66j6OJn8
OVg8PxBN/tye5+TFhTP5c7AOSwQRS/4cLFRmvL6fTv7cgeeOF20aXBxG/hxc
/cas5Pkc8ufgx88S7XrHkD935LmMDxNc3ZPJn4NH9bEcEDuP/DlYfjJ6ohTy
5078/9ffoj8HG5YddPDMJH8OdmCCOIb8uTPGl8+twztHkD8Hi/F148ifg+9x
XyfNiCd/zrhpwNyDweTPXXhOzeO6+c0p5M/Bd+dgBRZG/hw8xCDaMjaJ/Lkr
z52ZFLjXJJD8OXijZU5m33Ty5+znA/VCVJLIn7thvPijmvk9mPw52Pnu7Sc9
Usifg8V8Wb7kz915ybmuXPLn4ISGZXcnx5I/B//pbTXXNIX8uQcvOd+VQv4c
fMzpnxO7osifg6897uvccyP5c0/MX2QLqq5lkz8HLxt/7UHkAvLnYPa4+f7k
z7147mPT+Ukj48ifg3WSOQefZPLn4PLzbw5GpZM/98Z8u+G11ehk8ufgpL6K
TYNnkj8Hi+dBUsmfg3u0LDS2W0T+3AfzYZZoLY/8OVi+9mHHyfHkz8HJkgvx
knmsL+qbws2eM+aQPweXuM1dkZBF/hxsXPGn6UkO+XM/+vszyJ+DWbqU7SHk
z8Hi+f048uf+vOQcehj5c/CXbp1qz0STPweL8SSSyJ8HYP108OfIXmnkz8EX
U17cS40mfw7+0VK3ukM0+fNAnpNKL9LQCCV/Dn79ZPSTceHkz8Fs+vA2mPx5
EMrfwz/TIZn8OdiWLaQSyJ+D8x5vmaIlkD8PRn8crnq68wzy5+Cw1kPNR6aR
Pwdj2XswJo78OThj9duKpzz58xD8+/PL9/pOJX8OfvZG+Wy/cPLn4AGJP2zt
48ifh2K8PvDKM34u+XPwp07LHlXx5M/BbDunMof8+RRekgcti/w5mHnEmKXk
z8H9jQbl/cwgfx6G/h3d95d48ufggdVDt0TFkD8H62a3nc/PJH8ezkvyF04j
fw6W9hvg+HsK+XPw0jEY6ULJn0fw3KxTKpNCZ5A/B4v3MSPJn4P7qGpuuJ9B
/jyS534pbxn/Noz8OZj1A9FJ5M/BNa5P/hmdRP48iueKVzVbPJtH/hw81fzT
0hHJ5M/Bw7beGlKVSP4cHPE2Yer0f/15NC+JB59N/hzs21Ba3juX/Dn4mOP8
+h9LyJ/HoPzqfzuNySF/Dh784FwT86OiPwev/7X3csYs8uexPDdux20Xg1nk
z8FiPsEM8udgb9lOQb/mkT+P47kLF+yKzVaTPwcf09is8HE2+XPwwnUe1VJZ
5M/jeY7HYzlnkj8Hs3AdGovJn4ODHXWeNuWQP5+K9zN5ud+ZbPLn4E6r/vmk
M4f8Obj0bLmaazz58wRekpdjDvlz8IHG+/FCMvlzsOilY8mfJ/KcbGHxdK0M
8udglvZwXwr5c3Bi1Yqn12eSPwc31B7v4hBJ/jwJ859rspfLZ5I/B7NuLSmS
/Dm4e0nV/uYE8ufJmN/Unkgenk7+HPxT+vfLt0nkz8FivOE48ucpPLdYX7vg
dwr5c3DBz6b+A2aTPwd/qq6cXMqTP09F/XUs0V03g/w5OJUdqA8nfw5OH2Ph
5RhJ/jyNl+SrCiN/Dr6xXErv6Gzy5+BpDUPlzkaTP0/nJfsWXuTPwaoTLo+T
DSJ/Du7KEnGlkT+fxkvyWLiQPwerf/UOyosjfw5+N85WZ0AC+fPp/+1/iv4c
LOaHTSV/Pv2/8VT059NpvyCN/PkM9PcsEWYA+XPw9Y8ooATy52C2DyjjRv58
Jup3tvbS0dHkz8HFo1avPBVC/hx8oLN72ANv8uc8tccI8ufgLttj3gQnkz8H
Fw2cePVnAvlzgee8cruGPQwkfw4W70vEkT8Hx+bv+63tS/58FuoXnzzjfjD5
c7AYrzKe/Dl43r6d3iFB5M9n/zefF/05uFYOK6YY8udgMV5kMvnzDLxfv02p
jtPJn4NTCmeVl3uQPwez6rE9ifz5HJ7r+LDp6bAk8ufggG7oacLJn4PFedZU
8ufgVbMx4Uslf57JczvL3savjid/Dk5nG2DTyJ+D5dfU91+QSP48C+vjxEdL
7oSSPwenz1lUfz6A/DlYnQVgTyB/PpeX5DPzJ38OZtuRo1PIn4M7Baj4KiWS
P5+H+X29VqdVU8ifg4PriktPe5I/B7PtPrsU8ufZ6A8fHuy7IJr8OXjpCSld
+2jy52C3GL/vBdPIn+fwXM91HSZciSJ/Dt740fif9Qnkz8F7J3c6OHU6+fNc
vO8u6FkSyZ+Dr32ZNvBPOPlz8OnpsZVT/Mifz8d672NAab9o8udg1egxH2eG
kz8H50ob5Kh5kT8HT8kfeu54LPnzPKxnH6VUfppO/hws5vlNIX8Otst+/OhC
GvnzBZi/DLPacDKa/Dl412L5qxdmkD8Hi54smfz5Qp5TXJsVMjKW/Dl4BjuA
F0v+HMwHvDv6MIb8+SK0xyhrs0GJ5M/BLA/OFg/y5+CzcrYLg+LJny+m8dyL
/Dn4/t4rjVme5M/BYrzSUPLnS3hxXLELJX8Oft225fYCP/LnS2j9G0z+fCn6
8w9bG+dmkj8HLypwuVITT/4c7HtpfmKrD/nzfLQvdkArjvw5eK50ypsPGeTP
wVvvBls+nkv+HFwq3/FkVQr58wKMP++Vcw9lkT8HW6ktGd95Iflz8J34wwfl
ssmfL8P8WapkYkoq+XPw8IwVO8ynkD8Hf4gPistJJH9eyHOFn8+cM48nfw4W
80XMJH8OXm784PvLUPLny2n/Jo38OVj0mz7kz8HsHk+gE/nzFaj/p68+2mFL
/hx81bNiV4kz+XPwnnGb3vCh5M9XYv1lHtxntBf5c/D9qo4ht4LIn4OlhqHG
h5M/X4X1rZjIk/w5WDUuNjE3mfw52DTo6cG6KPLnq//zEaI/B89aYD1DNp78
OTiLNegY8ufgVXMuPCyNJH++hucyGaaSPweL+YNiyZ+DVdnF3Djy50U8F37H
fsSyePLn4HhUm3fh5M+LaD0XSf58LeYDP3uahHmSPwe/uvrQaFsC+XPwgkid
vBJv8ufFPHfi4MPC9wHkz8HXuz96/dmP/Dk4Rlxxkj9fx3OHTu8dqhlC/hx8
V9arTSeQ/DmYhX8sjyZ/vp7nvmXxV1aGkD8Hd90ga9gYRv4crLznczTrX0R/
voEX53Hbbcmfg6v3pvW6Ekz+HGw2yHntOhfy5xt5Tsi/MmOsF/lzcMEu16eB
juTPwTsbUrO3BJM/BxvtS75mE0b+fBPml0/9TjVPJn8OrrO61WlYOPlzxmOa
9Nl4JPrzzTy3465KvWIs+XNwWJzDkNeR5M/B4r6DF/nzLbyY1/OsB/lz8OnA
qhlh1uTPwTqeFz1/+pE/34rx74Cnwmd38ueMA+t1HoaQPwdXVKHD9CN/vg3f
91nysJNe5M/BYj7bYPLn4Gcduy8a5kH+vISXrItdyJ+DWTiFfGfy5+Cfdw/a
v/Mjf74d84H9GR3OuJI/B7Pwlj6O5M/BN1bE94jwJn++A/2Pw9KbtZ7kz8F9
WOKgdPLn4AKpxAEa3uTPwex63J5A8uc7ee5j11v+t7zJn4NnjW88o+VJ/hzM
jlv0dyd/vgv1tdfgyHZv8udg2a4bZ/WZQf4cfEJZy1wmhPz5bp5DNfzYOZ78
OfiXqdIoSz/y52AV0xnz2n3In+9B/5Q/fFWYD/lz8LinQdEWzuTPwXtvoKIH
kj/fi/au5ta6Ooz8OTj4gUadjAP5c/Cz18cbI/zIn+/D+IXhN9aV/Dn4kz4G
0BDy52CWJnGhN/nzUp47N083/JYn+XPwaHahKIj8OfjtkJ2NtsHkz/djvT7g
Yc13D/Ln4PItY43aQ8mfg9d16pzW4kv+HPy8atl6R0fy52V4v0NjusyfSv4c
/O/5NNGfgw9+f7W4NYb8+QGeG4nlaUgs+fMD5AdDyJ+DX459bW/yrz8/+F//
LPpz8Kk7G1Q3ppE/B7NrhHdDyZ8fwnwm3c9xqjP580M0n/Agfw4OZhXOh/z5
YbR3T4/l02LIn4MN2AZOEPlz8M8et5dYeZA/P8Jzljou+8e6kj8Hd2AXvF3I
n4ONW56Wqk8hf34U6+lzx9/VOpM/B4cwsetG/hw88lH+7lNh5M+P0XwjgPw5
uOr2+YK4GPLn4LnT8+Q7RZA/Bxd3n58m40H+/DjPbdhyot4pmPw5WOzn/cmf
g3+Oi9jfy5/8+QmeW/2hTroqgPw5eDQLTOBJ/hzcO+7c0X5W5M9P8pztko0B
jfbkz8GT2EBsTf4c3Dh+6LM0V/Ln5VhfsImSL/lz8LZupl3HBZM/B4v9jCP5
81O85P6aC/lzsJhf0on8OfhOTKpWV2/y56fRX7ht5CcFkj8Hn+4iJ2/mTf4c
HMouWHiQPz/Dcy5sYI4lfw6uf1p48JEj+XNwaf+E/DQj8udneW694vIVCx3I
n4Mz+/Xom2xL/hwcxC62h5A/BysVPRlzyJv8+Tmeuxnx11jGlvw5eOKMlnOB
DuTPwUmt3a4mxJM/P89zNtMMl32LIH8OTnXxmaEeRf4cXNiz5sUnH/LnFVhv
dHm8QDWA/DlY9FJR5M/B83yubVjrSv78Ai/mWdQMI38OfjnqxrA7/uTPwec2
WOZkmpM/r6T9ZBfy52B2T/ylD/lzcDOqT5M9+fMqXpLfyZv8Ofhy2DpPXW/y
52B08+qZzuTPL6I/qVS5vCGM/DlY+92n7Z9DyZ+DmZ4enkT+/BLPRTlWDIoO
J38OXnVb50yVL/lzcFGFYuEYT/LnYP/NT0dcdCV/fpnWt6bkzy/T/pQl+XOw
bBedHaFO5M+v8Fza+sc5s6zIn4MvXjqdb+BJ/hx8cGvXO5pTyZ9XY7xmCY1c
yZ+D7+trnnRLJ38OlhETEpE/v8pz3xv0HXV9yZ+Db7w7VFQXSP4c/GR8dYdT
/uTPr/Fc4PQFmXVh5M/BYr4ed/Ln4IaZXbaqTiN/fp3nuiSktpWEkz8Hq9vq
DHDyIX8OPsHNe3U5hvz5DdSXiZNm344lfw5uKDRTnOlM/hzMtG/3UPLnNajf
vV51Mkokfw7uL06UyZ+DN6qgQwklfw5m1fuuP/nzWp6Tvqw+Sy6G/DlYzH8a
Sf4c7L7O4ORzN/LnN3nuwY/j1+YEkT+/SX5xMvlz8Fx/zJSDyJ/fwvg5YUnL
Vm/y5+D3Nf1qH4aRPwcPYQESIsmf3+bFedZBO/Ln4A0TFi+8oU/+HPzrnVn8
nEDy53cwnmieaMgPJn8O3uyucvWZO/lz8MI1O9Os/Mif3+U5dq272pn8+V3y
xd7kz8Ga1qN6jHcgf36P58Q0qE7kz8EsD+1oZ/Ln4LlrBk68ak/+/D7PZbs+
u3zLkfw5WPNRfW66L/lzcG/W0duSPwd/8hrXb44d+fMHqJ8s/KIL+XNw4PJO
0/XsyJ+DOyhEXPviRf68DuOL2DGSPwezOFH53uTPwY/zTr95b0P+/CHma3Hf
7nm5kT8Hf3ZiGYvIn4N/zcho2GdG/vwR2s/uLyYj3cifg82zeg0x8iV/Du7R
pre8szn588c8t132igqbb4n+HCyuwzzJn4NPjX1zVM6f/PkT1GcW0MmP/Dl4
PAs8F0r+HNxSlXYsy5X8+VPMR4Ocuy+wI38O9mWBC0zJn4PZ8cAjtuTPn+F9
bTRWv2tP/hzcWmQbO9GF/Dl4PLvg60H+HMzCa2dx5M+fo77H9Zm1hSN/Dp58
e6dXiw/5c/Cj0khtJRfy5y94SVwRJ/LnYBbXUs6C/Dn46+vijmudyJ+/xPj3
0qTbag/y5+Al9u8767qRPwc/cPnr99WC/PkrnkvUMtPX9SJ/DmbpgU+bkT8H
i/kHJ5I/r0f/bKN/Yas2+XOwdEPjP7OMyJ+DnYu7Wn3lyJ+/5jndc8WdOnuQ
P2fMPtid/Dk4pfNueSN78udv0D+zwC3u5M/B79YGh6l7kD8Hl2vvmmhgTv68
gZfESzMkfw6OqY2Mk3Mkfw4Oc/w5a6wj+XOw55VVwoAI8udveU7qpcXC1Y7k
z8Fs3yM2gPw5eAALBONP/rwR7ZsJyenkz8GRiyZJG8aRPwdvKT/Z9jiY/Pk7
jM+PT6e4+5I/B29+EWYlg/Y07eq2wS/f/Xf+Y8QV8+467/H3kleeNgTXXHze
mgMOy9N69wnvR/Tm4OFjlSvV0F+oVgy+PaaJ5ziXTl3tUF/unD15TgDP7f6k
fB07T3Lap/Q6uFHrqo4G2qt6+bfioR947tg4LKwxn6g7vmJBMnjHmDWXNNC+
co9qTb8AXvN32Zxf+L5ah2vD5Zsxf+q3pr4/6v+zAwluUeAHz+WyMvHzRft7
mp0Ai/ne8T7YNfceH7HejD56fijeV/1um0GBYBV2kR/1r2Dnm277walJcyot
8XPj7dnf/oITK8dID8XzN24dUe/2CeNj3Qfbb6jPLBzeNvDw20kh3VCe5lhm
fwOPYOIS7Zct920+89wmQ++xJvh7xWvxH3jCtGUPsjHeWa/Rz2sCLx7kWPkZ
n/9l5b10k38wfzk1MvwoW08vTwsrAFd3/j2I3Y8RzwGA8/50n+CN+tG2tMxE
5wvPXXtotK0U37dksdO4XHCO7DKNLaifrgubFB98+W891T5/YdexXzEfNbn9
4hjKlx37EcCH1ufcVsC/95538eX1r+Tj2HwpK7x2aAvGK9/8ZXNR/mLcRbB4
H5Otp2dt2nMBPM+gj6omyqMbb1Ik/43nDJs88qvx945Mf5wbBZ67IuFFb8x3
xDzm4LPZmwyyUF4yqQpTerSivzAsDN2D73syCRMY8Ouz9wxTwJEJHsb7wYN0
W1ySsb6Ri/9nrNR39L9bP3Zahu97NqZAwR1cl233zz/oH8W8f+CeGQeWyOB5
2LDxDTzz0y6tEVgvYFX7wqYN/b+rfGM//P3kkG41a8Ftz55vPsPOVwVtP9UE
jmUHF9BfVPtb7Db5gflMW+LXS/j703xfri4A++7Su2GE8hnhnZnzEvwyhIkV
tAePIak6P+k8BeYHgtupkFzw8ROXog+h/qiyg07g2q87l75n44Pjd8OxvzA/
kH4R9Q/+fZb9qjGzwLXnglqb0L+zedONX3SeC+1d3Af6TX4A4zXLY5P8m+bX
KG8tc5nnF8AsPRTbT3xmuve6fDvPTWUXvPH5i4ztyqPaqX6jf2Xn9E+AmT7+
i8+v189d1eMP+odxfXf9Ye1Bb2R2IDgd3fsGfJ6xTkXyfrCYXwLfv5GFbfyL
/k7eZ1UG2u/KCe0O7mD/r/Ua49Ffmquvm1QCZukzFqE8m8dOUm0FC66ui7zx
+8WqD+RtpQTO0/vON0u236oyrWMxuOpAZREbb74o9/vcBE4ZLPNiPNrTpuEH
n5p0EDiPoPPXeqE82LnzArCYDxLP3za4+cRLsL/t+cYv6L9KBi7eodNR4Dqw
wMMYL1wVxq7MBR9NUOxSge/fLn957gOw6CfY+kEuMmlsJ4F7c29S1wiUF/O+
s8DivjfKo2PvLfY3wDGrO+/ajf6urKeZwbDOgiT+PX4/oPtTlRTwJU3VmBVo
70wbVYLZcdgD+L5HOg/s0L+LwP1dqebWin8f2vH4xyiwmBcd709GyuvJCbCj
QcuAPnjek+1fqnt0Fbh9Sv4RRuDIX8uOB4K3fL8kK4XxQO7HhO37wdJMyOHv
n229vlyqmyDOixTx/uNb4rLcwWI+IXZ/jx2AAYvxlaLRHj7tCGgFFyi967UE
7Tu52dLOVlrgVvUxv9eI78fiKBSDWZzZe3je6sasUR/A8qYB3bqh/JknNe0u
cGsuVjXUY3wZ8fr03wLwx+5yj5+moT289G9+CX60Z9ShPvh+wvO2Rzo9BO7u
HZsXfVh7eLr6Si64dv5vnWwDtIdHuscegGfe69QwAu8nq+72trE98fkfRx4f
jfasfj+5cBZYvL+O+sauCd0AD1FOdFZBeYt5THoJEn+N/k6r1t4/BXwpdoHa
b/S3z6432lSCH2ha1C9EfVp0db5efxlBsl5Ce5zIAmCBF6w/u7EM/57FgTgJ
/nc/p6Ay9E+P3gJnbK9ivAWfz87ZBIJfZ2+8sQfrcTEuEJi1+y74fIySl6X6
CJwtC+yN/sG8vO6IOzhO0VR5Bz6v+fj0rSXgF1mr94ey9fRR+WWtYJb+OAJ/
z/rwoQxbWUGSDwzr9S8HXOOLwZpZn7dYoj1u2v/R9wNYvK+G+smuWZv2Fbi6
u7znb/x+22413WVg8b4hGx92XhnxCizG+0Z9cdse1UdXTuDynvTSf8H8w9bO
7blg8XwDGx82b33/AHysfL2cLL6/eI6vn8D9+bSgxz28j47rn12cBbZfe/dm
V8xfy9bOPnwDHPdYs8c81K+ANYO2DJMXuPjICxrfWHtgiT3B2vteLb3O1tPL
vWdXgpW3PzTuDQ5d1hLbvz/qR+b93234fjL5y32iwfpiADS0h8WaVifBzWNq
3GywPopcWKPdc4Ag2S9CfZXLmzo8CFya6xfzFuXNwvmWgcXzMWg/8SzwtYLA
JY+MXFzCxocs63fu4PMcm8iiPWD6UgIOYIHt0N8nz5pX1Qo+EYAFCdbjSvzw
Q7aKAnfNMbZ9PMq7evrZTcXgTrVn8hzQX7M01B/A3+a5pH1Bf6Sc+lMwHShI
4qegvdYkFcUsA6f45d6QwvOzY8SvwOe750ob4HlV4+9a6A4SOIc3zdI78Xls
32k+eKsKZiZ4vqwo2WF14NtDqmrkUR7qEft7qQ0WOMtnqd/CUb51UzCRBKsE
6fyIYuNDyPu3N8AZbAMc7U0raMG9YUqC5L4rmMV5SAGzcAYr8H0X+aLnBTeY
1OhOwe9P9A7b2H+IILmvjPKt95BaEg1+nNtguBT1l+2DnQQ/m77lpDPen7GL
cXTPoQJXbj/jwUO0r0bHR55BYHZOrT87f2s/c3IZWMxXzu6z2g7Q7DBM+L8/
abY6MsQDnHe+kMtm62kL957bwVgUfXyD+YK1+ee2VvDRioWNDzCefzXNb7Ad
LnD1r3Y9scT73IRlTzHY52OXqFz0Nw6GVys+gMX75iifNv2YMtMR6F9UqtMy
2P6SXtcNy8Dhk6+reOH53HRKFr0Cozd+1Qnfv11z8kxdZYHbYbHz7VO0590T
XkTOB18+6XTCB+3DW32ORx34zbqEREf8vY5qWGGOFLiE6j3S+phflKmWT5gN
Fs/jsfmSiq9SDdhj5s0P5Rjf2D3h4aMEritLyI32I+bRAKtnNM77ie8XOlT7
TSV49rHevVvBMko3b/dXESRx7Jh/GJh4Phq8Sl11SwvqS6RCr/0nwRP2Df6U
z8aH/nvW9RwtcOsv2Hfpj/cn7vOC08fuV/uF9h8v2zC9DDzuuY7cFtRnhd45
ER1UwbEX9eXx86qeyu4eYBbutzPqc3L382bbwQ/aHFtr8b5ZWOzv4NwevTUW
xChK5qlj0L5UjCZ2xN/DaC69DtxHZrHbA/Q/ylIGrR/AKmxBi/l6Tfu9etOx
AvcrHQtvNl/6lXZrGXjcmYmDx+H3VX/0PfcKfLe4YchOlP+d1rJ9umroX1Od
5l7H82W1OBXPB/+00HHZz9bTX5ry6sD/sOs3+L4sLZbaOOH/+x25zarhs8Fi
/hjMJ7WaLrrWgGX0ethFRaI9NIabDlcXuPYfx0J3oz2Lx6bBasmHZJ7geSa+
3jSwCvyvz2Tr2AHjBe5rQ3JpK95fwfPHLdHgwDfdczag/hk/5V+dBLP0wzPY
evqRws2eEwTJ/iTe56q6o2eCwNrLTSbfwO+LcZLAdXO0L+Xh+zTf+aeog4bA
KR54rTYA9av4VsF8D7AY5xX107p2fPp28IOpb1T+on5/vX5tyndw91fG68/r
oj1cjXWx0xQk+dTQX7A02uvAVhrbfBPx99subldrBovxCI3RHiotFM208Pv6
A73mY73E8s4Vgnt8OVzYhOdtP5v59RU4358FOkN7OD3kpa62IJ6TC0L/Id5T
A+toXwnKAXc84Xe6Diy+V5Rf2dHvu9V0BC4k1HvMbRO0h8Or1swG37SyuLQN
/V+3gzq5NWCT4zdXSYOP7L+VOlxX4JzQ3XZAfQndlxSaCn4nayAXg/KU2SPj
XAV2DjUsfQw+uXOv0QA9jBe/E8sj2fiw3W5sDNhu6xo3dbQ3MS8YuK9ho1xv
tt+6Obdzr4nC//eb4jeO/BIE3ntg4It57PzS+ornZWBj+S4/LVEfqtaG3Oig
L3CbprGASmgPa9rLPcBi/KOJipI4bOBzG8v8JrD1w/JJq7+DWTiQa2C27LMz
wPtcGat7EvMd5fxpKevAE9iGO8q/ZnG/kGZwkkbskvtsf2nhQUezSQLXonct
cpsO2kOei2Eh+LXG+PcrlNAecppV68Ej3t1R+8nmS/MW99czxPu9V5Zuivav
njW2Ux74W0vftkoNtIeMy5/rwJezx0//hc/LnRX5TM1I4ObemDRzNOqLFt/p
+mywLEuwY6go9us1YDG+A2sP6WY7hxsL4rzkChsfUp+uTAXPLwy++xHlXZ+E
ARMsntdAey5IGJg8wESQrBu00B7ijwfFgMXzRBjPWDqCcvDdMezCLdpD1FeD
XqYCdypT3TJPE+0honB0MJht374fh/YwRUP+AHhSRKd3YSiPYryOjmYCtzCj
4xhrlD8Lu+wBFu/T4Hm++nd/uh1sYSyn4QLe5Lvz6nfwoJfN5tIof7YNZ8dh
vOgSpzUT9avNo377OnCx9OCNwagPTMs1g0U/h/ri5jJsrpk5xqfnTsc/MB/n
eCaxENxQtuykNn6fpZ2qB4v5bFB/vW1/2OlNFjgWbmEE6gu7pp0HFu/7Yj5S
ZqGn8hCcU7d28ls9tAfzO3LjLASuKPaXjzf6y25mKVIZ4Lv3F4Qq4X0eMe7z
sQZc97nF3o+ND6j2wy3xfljCJbZ+YIHSwZ1MzZbIon88qffuWBVYPH+I9h+l
k1cywErgXFOUZh7F+5fTUlkeA7Z1v115Ez8/O6EysxyMbkWlI54nXn1KQi9r
QZK/D99PQe2vfzBYT9z4VBTj4B4Ad69q+tkF70/s920wH1Daf28onk9p5MOR
nmAxvifeZ/XwGX13gAe1ucn8QnmytN7fwWJ8ZPy+MhMWtvj7/NW48gloDwPd
Hq0Dj2AJPVQVJXn8wNnby7PWTEJ76L/0qJmdwM3oczNjEuoDSm9bIZjFld6G
8s6SrV5WD34f0JDuh/ai3jt6jp495ld+8w3uY7xkYVrywA+l8QXAud23+T0E
VzXfPKCogvbQzdxmnAPaA9sYRP/yrPNz3Qxwk9SCUwL+/aKOGcq1YGd2gAnv
W19qsOwIR4GTyjeZNQHtsb79RHsqWMPl7SJ3vJ+CX95NVWD28Rfx/Y1/tNQN
cEL/xAJsYHxqbF1+KQZ8bOuNlER8n1UtmkfKwWI8MpSPOTtw4Sxw3Lb0dyHM
P3yaWhAMHrLvb1oR6lNxc4+MA+Ajl3u++4z6ad20K66jC8qTHfTF+/vaaO3r
CRbjmKI9s23CHeCHo8xe+aA+OLyep9MGPh6W+dAE9b/t5fAR9q5Yz01O22CN
+lHy/Gzv9eC4nx+ymtTQHp4G/m4Gfzl2O/4w+qv2Rz/fmbmhfY6ZsqMZz7O7
ruhBIbi2RS58LT7P+/7Ei/XgyWVmC2tZe7h795CeO9pXvzu5vuCyW6mb88Cn
ldue26M9B9TK5j8Ei/cq0F7FOKge6F/0NZxno34eueoYmwEW87/i+7KwKbXg
z+elLuRpK4rea4Qn5odMt7HxoXK0dhrYgC2UwVEVVcMugpXZwTOUt9y5MBkF
L0Fyfxvj1dnTUr9iwH6/jB5vQ/2LZ4lkwOL+H55X4YTx/V7egmRdgv6z6uij
ymCwp8E8z0VsfDg88+AB9vMFn6r2of9ROjhgU0cffF5767QXKO/q/UeWeIK/
e48avYvNl/a5CzvAC3viDaN+s3NIbeAn6sHqvfDzmp35Xva+wv/3w4Xt6hbr
weL9AXye6rarmh/Bxj9D9luhf76zOWYo54fx8nhZp7foP7LYhRcwO04+QR3t
YX3Jj3qweK4E7+8h64b8MR6MvjB/J/rn3DUv7uaBP65x8e6F59diB8fAUfEZ
hTfxfp4tVzowLgDzqS++Otp4P4uWlW/IAFeFrNB7j7+nn++7uBasxRIFoD+q
X9w6c0QgnresetA3lH/BwpVRaeB7yluLTuPfG7NABOB3o7Wk9+H5GnNumisE
Cdw67x5zA1HfV81L1IgFp6mhReDzmJc5BV7i4PXoFepnc8aeHjLBgiSfM9pn
8SzbtmCwyZSF3VaifKz5hjcHwB6BXq1BKM+v03PudAzB87dMeFaA9rUpXbnC
E7xyi9qO26i/Dqnn9+8Ai/EFMN9rSwpe3wZm6XIqUL4lCb8X2ofifR2vOReE
/s4tvnjGejAL96iL/qA9xiDyI9jOXlD0H6/I7Ym6785NESTnNPG83hHp3HJw
+K306ew8tOjPwTK79Lc1OJA/D/vvfYj+HCzm+7Ijfw6u7jg6me0Xiv48XJDE
o0P5qqUuOMGD70ljpDIlfw4W45Sbkz+PEDgldsHNkPw5WDwHjf7qSYxUUgX4
3/Puoj+P/G88Ef052N6yTcHcgvw5uHRAXbiyHvnzKMw/D2y38TAhfw4u/a2t
ONKd/Dn4QH59nr0H+XOwGM/Flvx5NMpv/EpHZ/SXbFt5K3iq2cD6Skfy52CW
bn6DB/nzGIH7lHQzOMOR/DnYaOkRz2eofxvsu2a9B7+d+DJ4rQ/581iB65zW
0nbGifw5uC8LEOhB/hwsxivH92Ppv7TjBC6sf1LEUD/y5+CzLl5b5tqSPwef
2F/Ul32e6M/jsd5P8UxkPlj05+ARfuc7JzqRPweL90mNyZ9PFbhZ540jruqT
PwcPZQm79cifg5sM5uzSRXtAr1DYLwHlO/1hmdF48ufgiBW/F4S4kT8Hs2HD
y5z8eaLAyfPL02+gfsqOzLEJAL+4/9T4njn5czBan5K/Jflz8OCoGOO+nuTP
k7DecF6ZY4n6UjHwd/tW8DCWcNyK/Dl4srBISdmU/Hky1p9PPrnK25I/B+eX
RktfNiZ/Dv7XD4j+PAXjHRMPpuTPwXusLLWYrxT9OZjdazs5mfx5KtaX4558
KcTv3+q8yDcHrLja7PkAR/Ln4KZB47sJBuTP0zD/mu91unAS+XPwlIGDyx9i
fpz9q0Of6+ATwzCCTCZ/ni5wP6LWDb5jQf4cfNNmYApbj4j+HGzKEq5g/ND9
wl/sNw3195bB3U/u5M/BVl+lBvywIn8OFudh//rz6fj3K843KP3rz8H+304+
YuOH6M/Ba8dMfj/dmvw52Pet4rIzzuTPZ2B+H3V39ip18ufgQ47nLE/j8yyf
dhv+DZxr+ejSJgPy5zNR/xe+ndrBnPw5mA3niyaRPwd/VSr85I7xvfVO5n1j
Hu2DDWiG5M/BLFy5jT35c3CG9B7rsonkzwX0Zzb1rueMyJ+DxfgPVuTPwWJ+
Smfy57NofWtG/hycXeKyt9GM/DlYcq9cketyTkZr6GzMjzEc+diQPwdfvBrz
+qs9+XOwtpRnSr03+fMMgWPHnuTHKnLHj+a+jQSL+SeNyZ+Dnb5F/LmlT/58
jsA9RXVttCB/Do4Z+cBpLJ4ndl/7hlLwmVe7bQYZkz8Hvz4TF3nBhfx5Jupz
06KBL53In4NDbk7uaP2vPwdjlNg6chL58yyBa21ynrHRlvw5eK//bbfe1uTP
wWOywiKqHcmfz0V/5j3W5A7KVwyzDba6a7mpwJ38OXjfi+MjLjmQP58nSO7d
2ZA/B3vtKMrejO+nlt+p7D5j51n2NX7kz7PRHl6c/J5sR/4czMLRWzqTPwfP
SZUf3gPl+yRnVuTQHLTXv6b1F9zIn4P94s48j/Ehfw4W7wv4kz/PFSQ+2Yb8
Ofj42h7/2BqTPwcvi1IvrjElfz4f4xmmU0NMyJ+DZYYY7aqyIn8OzjeW9StB
eTYldT//F7w0c1PKS03y53kCZ75OyfSdJflzMNvm6mdA/hyM2dfLAPCGqLnT
bRYIHEuneFaT/DlYZ8kp8yPW5M/B3uwimRX584WC6HkvO5E/B39o05DtbEv+
HGx67euLj8bkzxeh/AaHnW7QI38OHhe/7lWKOflz8DHNns3rrcmfLxY4/ZTU
cxZa5M/Bx3thoadN/nwxPY8e+fMlqI/3Sx7LoTxY3oRk8HK/M5XNHPlz8Avb
zRU7TMmfL8X6SNjaxOqv6M/BYrhEPI+s2V+TE+C+aXb3pnuQP88XuPGrlX/Y
c+TPweJ5Lwvy52CWF0Leifw5WIFtzHiTPy9AeztfVjjKlvw5eO5wbn6+Cflz
cKF1F+dj5uTPl6E8ZF9vZvtJw9WWFq0F59ber6gwJX8O/vxk1onXtuTPCwVJ
PE838udgrO6LWvH32fWsl2AxXvsE8ufLBY6dBmLnx0V/DhbjC5uRP19O4zfe
R7ZCRpexK7C+rd55+Zgj+XPwwjGjk7L8yJ+DD/dY12GCAfnzlfh5kZxdy2Ty
5+Atm+VLnziQPweL8a0dyZ+vQn+44k9wDxfy52DxPowF+XMwy3vwCvVvRcee
oT1Woz+XqlAyMSV/Du539/P4fePIn68W/n+eVvTnawQuL/5o3hm8P8sf8wa4
g0M+nGnbOp78OVgo0HGqMyV/Dv7aYW5NyXjy50Xkz9A+Wj/9vL4WrMaOLZmS
PwdL9jHJn68VuOBoiz9rzcmfg8v7sgTQ5M/Bi1P+jJafTP68GOujRGeVThz5
c/BzhTV7jniRPwcf+nItdIkv+fN1mM+YXXpyFPMTdix1FnjpMbWFHyzIn68j
/2VI/nw92mf0QflqffLnjJ8O++SF/vT4LalnF9ZT/+tN/nwD5r8/Z6/sa0P+
HPzH2iixzYT8OVjMv2RI/nyjIBkHjMifg1keKxsv8ufga7lXz622IX++CfP5
zG8nkqzIn4OPbQlbfw7j1eXT+QYlYPG9mJA/B7Nr7D0NyJ9vFiTxifXIn4Mf
Lbkj64X2MPNw109NYHS2BuMNyJ9vwfsRNwjJn4PDxy4v66xN/hz8UdnRjZ1/
VtszZ7vOVoG7rbci6dgk8ufgKJagaCL5c/CmoY+12XpW9OfbsN448LxfkyX5
c/AkmyFDfCzIn4PXPnyrdVWH/HmJIPFehuTPweJ5ByPy5+BZ7II/6o/hql5S
/bcLYl6bsRPJn4MT2UUKB/Ln4A8xSu9naJE/3yFwQ7osmDcQn9+0OOdYIDiN
JaD1In8OnvPGXFgUSP58pyCJ/zKe/DnYcfum5Ol4ng3zfk8tAYvnQ83Jn4PZ
9tcpN/LnuzBet/xc0eZI/hx8ZY1rxUsr8ueM146eamZH/ny3wD1u67eK3ccQ
/Tl4HDvAaE/+HDyIXRTVJX++5z8/xfKw5oLZPOWxDflz8FUtvyeZnuTP92K+
WHirg50t+XOw6ci+gypQv9kxzxtgv1j3HuVB5M/3Cf+/TyP6c/D47q4e16zJ
n4PZvXc2f2Rx0PuXCpL4N/bkz8FP1+g87m9I/hw8uebXX3YeTvTn+wXJeT1r
8udg8TysFflzsLhPMJ78eZnA9WQJSz3In4M1J3jFLnYgfw7+9/7OcGvpglbw
XL8ttux+iejPDwjc/YsJulnR5M/BYnyrWPLn4LD5l/qZ4/veMs6yMj0oSPL3
WJM/Bx+2jF5rZUv+HCzGd1Ylf35I4AKlBm13cCF/Di75XfJopwX5c3CL4pu1
ayzInx8WuBlM1E0ifw4uW22kU8GRPweLeRAx/rxU7b152BGMNz5vJr/RIH8O
DpuAlfpk8udgY3YgQJf8+VE8D7sAjPa4Yuh872iwGB/Uhvw5WMyvYU7+/Jgg
noMaaE7+HDzKKsL3Iuq7Zf8/vcrA7B7hOI78+XGMN6+SZs3zJH8Oxv9un4sg
fw42K1S1e+BI/hyclP0oqdmS/PkJQVwneWiQPweLeaW0yJ+Dp5Wt+HlIl/z5
SUGsh/+g//OUWhK9DDwz3HyK62jy52Dx/qQO+fNyQZKfgyN/Di49pyL1d5Qi
1/V7p6F1YMeppvtl9MifnxI4j+XTDMrtyZ+DnRwVwr75kD8Hp8nZh0ijvbKw
pcNOC5J41Orkz8FifMrJ5M/BfT7WPEpQJX9+htZ3xuTPwWI+2XHkz8E3SmW9
w+3In58VuPTg8DW7TMmfg5fzr/t0NSV/Dmbhy8rRvi7XddfocA7r4cZcIwVr
8ufglkrpl7esyZ+DvVgCAUfy52CPlQ71Cvh7M2vnvrE9j/oQdGbRkgnkz8Gj
IobXTjAjfw5eP7A9xkCP/HkF6q+TbXwvlJfapR/rloHZ9NlXlfw5WJznGZI/
v4DxnCU0cSJ/DvZmAdImkT8H99dnO5rkzysF7tzYfZ6uI8ifg1navEnO5M/B
lzMxY7Qmf14lSOLFov8wPJjXmlJF/kud/Dl4m7+l/ApV8ucX0d86fXa6o0/+
HDxTlY1gGB92/t13EqzPEjTqkz+/hPHpW2TsTmvy5+DLj54/HOpE/hws5oOw
IH9+GfMpK+tuo9zIn4PDnNhKnfw52GLfH+lKTfLn4LVfRuwaFET+/IrAdVg4
2rUKz/Nr+dJu68Dz9hrPPaBD/hzsn3Xs3j4P8ufVAne6G3pOO/Ln4BHvTaV2
4/lKF3Y5+wps9ObW0gO25M+vYnwdfMRnmBn5c3DnQqvimarkz8HGp9+eT0V7
Dc7KSFe79t9+vejPwYOe7av4ZU/+/Bqd97Igf35d4A4YppbocOTPwSxPs7Yp
+XPwNt/EWD1L8uc30N9X+Rgt0iF/Dp6SsGTD53/9OVjML4j+KTG+Z23PGvSX
lpt/djMnfw7Waw4rfudM/hw8+pJ2u5wW+fNaGg/w94eHZed6gPG/Fboa5M/B
+aYNnTqOJ38OLllyQorNR0R/flOQtGvMn275/jJaBxbjFViQPwc/M4pzXDCJ
/PktQbz356VJ/hz881jo7gnDyZ+DxwaMarZG+f8PKheLvw==
         "]]}, {
        Hue[0.08640786499873876, 0.6, 0.6], 
        Directive[
         PointSize[0.002777777777777778], 
         RGBColor[0.363898, 0.618501, 0.782349], 
         AbsoluteThickness[1.6]], 
        PointBox[CompressedData["
1:eJxE3Hc8l9//P3A0ZDQkGnihJNGwK8RVklUZpSKhQVIyG0Z4v4woWUn2lmxF
ZsqqZCaJBoVKMioZLfwel+/53T7/vN+3e17jus45z3POdT1er5focTtDSzYW
FpZSLhYW+v/Ot2qNZSSYlNqTd/d9/jGo/2+PJ75zRJ8xKNGbxzW9YfM2b6bh
3P/5Ruaw+K/5DEpqr86ODviNU1T0XGEGlRLaIjUN730wR+W0KINyCYlfvW49
k/q4Yej0lc0MSj/YdqU+vH/Bx6WaDAYlHqSyxAX2+LTD9aoKg/oXyMWeDG8v
4+Hnw/NfXHszVQ+X7xp/VanIoO5czRj7CTsfXzx8QoFBeQZcGhSUxPErmJVp
4/lG/pq9GnDUEiftdjxe6gr/63Owf1L7s5VKDIrV71PLLbjrltxbPhMG1eFT
+KQSfqxceYN/H4PK9fauGIALzC+W/ZRnUD5Mw8KlUkyqbmiDa/pOBmXyn2iW
Mqx3iWPfZYpBSXt9TzoJx0twBBQeZVDzPR9FXocH/721fITX67ocFFwEK/Z/
iHq+i0EVuB/1ew+r9ytcCNBhUAFuGy4v2MCkfix5ote3iUGZu/51koG5hXn2
r9ZmUAou9TYm8MotCs/dVRkU96WoY94wrxRaWplB9V6wPpwNiys1bNhpwKBK
zm/Ra4fTrD+ZWexmUEHO83dPw45/XB9abWNQJ53aVdZtZFJz5msnHMTjlR1T
5fRh8xcrclLQPjwOTpIucGyXiXjNDgbVb7dTNBk+2Da+q8OIQVWc41nRAOeZ
2sVk6DOocNsPi8bgPUZvelfpMSibs3nzhDYxqYc2ltWbLRkUdcbjnwZct4ND
zhZ/57fZ+/Mc7Cx2aybEjEENWQt+vQUnf3+ttPUwg6o5NfihEv4TuXiBM44/
yqqsYwDu+LM6aeMhBmVnGdC8dDOTCltw3aIP7adx8vBjZViXZXq9kSGDEjix
7sFJWEE9U8IM7z96bOLedVhCUuDVgYMMqs7icUYRvLJhTLdWl0HFm4cnvt9M
+vsAxr/ZiVsLpJlUt+hjlgA8XueobJAMrPNNwNwNFjVl9TWBT2lmfvuH95s0
ee7mDRdzTNY/0GBQTcYJjtnwwHCLhjoen3L43Ol2OP28wEuPI6iHQ9stpuE1
VhMugXi+/kHuQ+tkmNSGsvFoxknUg9Hbvfpw70ePK8kWqIf9mbtc4KJFiybE
rVAPhi7KyfAp8RXNCmdRDwZasg3wSPMb2+U2qAf95evH4D1pCfYXcH5Gep+F
hWSZlMX5j1qn0F9S++7z74a53DWKzU6gHvb6LLSD9274ztdF14Pu/rmRsLbv
XV8RtHeuzuq/lbCPlp/gEXPUg/aPHwNwBs+fKFeMdxOtyi9L5dA+rfUVlaao
B83g98rwIVdbxYOjQtT83WavTsL3V6js+WslRHXt2th0HW5Lavt5TkWIKlD/
V1MEnx1a2n7khBAVsLOh7D38hb9s6X8mQpT5jui7C+SZ1IGelu9WR4UoBer0
HRl4QLNmvRMez622NcEEXi8W1a68R4jq3c4e4Q0vcwlzbjogRJWovArMph/v
filCBI8PUk7zbofn/dkVL2YrRJ1Ucnadhv9NHS86aSlEKW9Td1inwKR+CoZ+
M3QVoni2LrXWh0v5N1Jv4X7FHjMXuPKC9PEECyGqQiHfKBk+O5g+k20sRIXL
e+5pgE9tiG7ed1CIspHbpz4Gb67KWCxmLkRRskJKQopMauy9d8cmnA+/zJD0
bniPbYb3g3NC1NDm8nV28OXBGtcUtFfNpquMSHhqDyrvsBAVtdGYrwr2OGdd
v09PiLLbIMH9Fd5XmBUyivPTkJpk492C+U83syhGX4gSkHzyWxnu37b6fRra
Y1Ti5veT8EYTr6J2tFfdupP91+HSzKHy1Xj9eHG57iL4a/0pFwb+7ryWrf09
rCIz+Fh/nxClI9basGArkzp/93TaEjxedE1itQws/yh6ztz9QtSkqF2pCXxW
FBUPN4mo5nvDq+QCXKsuClEpwgvTs+HD9bK1d3G+Lox3ce2wpaPNqUj0t75Q
Vvg0fNNzY54p2ktc0PXaum0YD3oC7QM4n3+rtJn6cJ/+I64jTkLUi5UrXFzg
gR9uMdOmQtSdFf12yfDHZJNdy/B3z+VFVg1wtc2GY7Y4HyN+36NjMP069kZC
lBTfgQNCSkzKK+rbh3U4P9Zla3R3wydv/PM3NxCiOpaO7rCD437uF2TH33N5
qrZGwqX2ImJcOH+fJSGbq+DlS0wWm6O/8F/xr3CL3z85b2shSnrRJiFeZSZ1
W9LW4TrOZ/7CKV4VeG6m55JnGD9dXI2cljBPcG1D22nUA2cMaxDcoTdj/JOu
Bw6bX0XwmOFdmTzYfMG2b+/hLQcCf245hnpgX/B5gQqTUj3adbcT7889v+Od
jArpLzPUw9zbbSbws34+ve3HUQ9zztd7w1MPMrR88fwgtl1V2XDhU66B7zge
S1beknb4vPLfem+MF2WW3txpmIVhkFSmjXqYyU9bt51JCe46oxGD4+mf8ozV
h7fyZUgX0fXwb98NF7gtdZmzG10Pf4WuJsMd3emZz/F3mz9DXg2w/xvFQCZM
/S6/OAZ/OJHfe+AM6uHX1XNCqkzq4lvfz0qoj6EJY8vdsPDETta36I+acQlT
O3jC7XicJNozamzSMBK+O3UycDHGm93PJ9pVsH3rM8NBPF9j9Cb1Fb61n+34
UvSfwI+TW3jVmFRO1d9MU/Tf6De5TSqwH6tu7nG0R90I21pL+KlOY0EY6jd+
uFUgCG79suj4KR3Uw1Di0mKY89XWmCCMR51BO44P8Mu4dfEFGqiHr6osHBST
aspSypq3G/XwZeGkDDyhsfNIM8ZbU/+7YRP4UbuSwzYcT8rnrI/ecIxAG2+E
Furhk+vbbFjf0IJ1D9pP/6P2i3Z45XV3sx8nUQ99K55Nw7Yz9To30J//evof
rduB9ctUUan/EOrhQ1GRPuzL3pTrpot6eO+b4wLfr2Twrt+Leug+kJoMJzS8
FLuE9jLqWhPTAE//MLsvi/aVejcaOgYXxRXtpuuZ9W2Vv9BO1M+bFco9OP6O
1yGeu+Gi0bCZZ2j/3E7zC3ZwhPq1s/14P5+OTbaR8MLuQ5924vEmr6ZOVMF8
hh6Gw+qoh/ZGk6/w05MOM6E4v/kvYwx41bEfDOU8wYX373pho6UC73h5mcXw
COqhdZuaJSw3ffmJL54f8HyBYhDsyHft/TKMd/OWjg3F8J7bnLvX4v0Um2+v
+QDf84yfz4324W46v4pjF5N6PVxQT7dnb8MuHllYRr0vQAT1UVLPu+AIbDZ5
UEwc4yHoWe+0N9xXe0j5Ks7fsu7ueDasdElcXhvzi/JTr6F2+LnZZZUxtCcP
tm3TcEBLnMUM+r+/lvFmnQaTkgx5bTyG16+oGX6uD2+T3GKgi9cLr37w1AUu
uHnrnx7636bq2sNkWMJzMmgV/k5VmtxvgNNF1ARK8Xz+R+uzx2DOjhT77Zgf
hyp+JQvtRn3m3fhzD/VZ8+Bp1G7YuTBzrdB51EN5RIgd3LZnUimDXh/KLK9E
wvvWzqH4MD40SuU9qmDbnM1L3xiiHjAhfIW3+rF86MT7jxa9OMOriXrImiMy
YoN6uJ90XAUe7FVcVYn+jS+0N7aE80PFFhzC+HcuUNMPgle4R99YjvlL594i
zWKY3h4lO6Me7nZt/wBbr+nYux7jZTIvW55DC/U4E+LxF/WEUSolC3s4ZOgc
Qfum5OisPgLXRqKw0R8u2StX+tCPF0ZPoT70s74szoEDk9lV5+N4xDOL57+C
9eua33Zifv93x29qGt6w+MX+jxTqId1obJ02kxKIN1vfAN+5LTaoD/sWPknk
3Yl6SPvZ4wJPXhIVYqA9jFKrO5PhrrUOB3dh/qC32Q1wz66xM4OaqIdkiydj
8MkB9eUv16EeEjdXCOkwqfrA4ptmGK+5CdMFu+GFRjI3PWRRD/FNmXbwtlu9
mffUUA9xsUmRsH7A4IpDOF7p2DORVbCWwakRUYx/9hil4K/wRjELZxeM964o
Dj9eXSaVUmeinrER9RDZ6a4C7x7ipWRwvAG30p0s4TciNwJjMf7MIy7YBMHb
lxinBuB4FW9qHCuG1+fdfH4U58sdvuzwB1ig7LWwBP7eG9a3j2MPk/rrrGKV
OCpIlYTe05CFWVcqXdDnQD2E/KdyBG7cxWNYPAf1EKwv57OHjP8pQUo5SFgy
B/79oDdDkxP1cH1E5BX9/EkVzze/BKn+axXLZ2DtpT5SiUtQD1cDF0nsxXqw
uXPh2/moh4Aj8wzgnp2MquvLUA/+kv9c4FLDFqb+ItTDld+jyXDWhb1aZ7hR
D351Aw1w+1yDSdYFqAefWx/GYL3V1Y8W4P1rvK06hPahfoO2/N74R5CKYio0
74bFD9hf2jEX9fDf3Md2ML3uBf4WpDS82sojYZ470zvEfgpSAp7J96rg0qxD
oa0/BKnRyw4ZX+HH/fvyZ/D6de5UIq8e1pcmoanNk4JUvNviWyrw35Bi06kv
gpSza/d1S/gk+82SIDxfxyXHJwguL/31Np4F9XDJ3a0YfrTuVcYo2m/ygq7j
Bzg789b702h/TFenOfRxPcm1puLOsCCV4jxgLkv7W/oTXbyfi1PJwSPw1XkP
k4/MCFL6jlf2+sDvJrZ/zWNHPWDY5sDP8oSPe89DPditVX4Ff5mcilm+HPVw
bkxmBjZbVP5txYggdce2RkLCgEmJ3deX3TYuSHmeDRM2gKMLM8o00T9GZ47x
u8JL7lZVa6M9pWykF6bAkbh8/vNBkGI9PTOnEc6R+eLznBX1cKr5zxjM+Ush
bC6caxX3Q8iQSbFpsi1UxPH4WJ79shvepGRsU/FNkDI5qfzeDh6Ifrbl7T9B
SvoE56tI+NHPa0vHcL7sx183VsF/cfnX3ytIdVncqfkKcy67638Mf6ev23j3
Y3yH++bl4fgDzHbfVYHllmPnj9czP8p3xxL+ecMmIQjto2j6MT4IDoj+8tMA
58d9pOBmMeyYFj8vCY/vNWYGfoC1N9tMZqG/Sg4beHMcwHgxnhDLHxCkgg6J
uMrCiU8qfi/EeLE8+M3+CO2VtewX8Hxlo4enfOC64osL/7ChHg5cN8uBu0Y+
qW7D+Ok3NDV6Bfsv5N/3Ao+vMJDaMwP3DO9YUIfjC9f/s1PCiFyPrUI96D3b
ZgA3iWb4hqEeqX2R0q7wU+1j3X10Pew9tS4FrtlQ6BT9SZAa0lVkNMI7Ns5f
3Ib+rdGZxzcOixpXzj2H8RSl/ZKLcRD73+mma7xofzutFDZNOLIyp9zlK+pB
0/G3Hcz2o8yjCs8X2L3jeyQc4fafcVIn6mHXkv4q+Gbp793O7wWpOvX3XV/h
3Rx/uLajf+J35r7kPYT5wAo7mj7Uw47LDSrwZ5NCFtu3qAdqT7UlvGV6l2UN
3k8Uy1wQfC2g6en9HtQDhnExXKWEiaUL9aBSevsDjN3Qyq0YbynK/nEch5mz
82YS6stF6VC4LFx+UnDNa/SH/jbxa0dgvbkOjH14vPjW8f984Maitlf+8D/F
2ks5cNvbhGt+Q4LUC4Ubdq9gel2Owni4I3/cagY2uip0XR316Sknc1TCGPsX
4YSQOIw3I1mWAwbwqRLWBOEJ1INMi44rfODAlE4/3p9VOn5HCpys/kErEefT
ucl2a6Mx2V/S9bBRZfM4rHbn2rJ6jA+fDVziDBOsbw775zTh9U2k3ghqwu03
fmu+H0M9SGbw2sPB12x4DN6hHtZf4oyC4/a8k/TH+Xet02SthpuvD3Do4nwK
xPl/fYWt81QZf5pRD2s/jfAewfohgomnA/UgVvhJBT597Yy7+KAgpbjG+50l
zHmqOOLZd0GKe7VhWxDsxHtfvhj92SsiWl8Mo1rfW/djfRD+XvkBZjk/Z143
XQ+MR8UcpkxqTmGOVRzO11IoKFcW/mkcz34R56MseDTtCPzx9O//snB8PAIb
Yn3gVlF7sed4v/6Vf8Ny4DvpwZXC06iHFfUBr+B9bjrNARiv4cujvGZgC1En
S330hw2/9UWJo0zKcPSr4BzMlxTflnMGsPc7jchkvD7/svmWrnCea6XKScxX
9G2FFHjAPKx+GcZjDU+qYSO8c2T1HgO8H32fcBxWVsSI70Y9LN5JMcywfjgY
bFyN52ss4tmiCdP7ru10PSz8sNEelr1QrWuP8TvKlScWBY9huloO13F6CFTD
YTmb0ue+RD1w7F06CC+VLnuwDfXuvECQY5k5Hv9u56HVmF902AdnVGCj25He
iRg/ovPLJixhiSLm7bUYj5NzA4aD4MgzrWyFOP+mOYc/FsNsVg+9E7C+prCt
e/sBbj0UYrUBx+vCOtHKYYH28H9ZeA3rmz7L4zpZeORIDu8tvL74zI1HR+D9
F/7sOIrxRd/38IEP273kbEP/vvgnk5MDdzdcdlyG/sn4y5L6Cr5drLZ8Ifrb
809L9Ayc8uzxisN0PfyOD5U4hv3bykCeAPSH1C9bfwP4R+Lr83aY7+l9gCus
Tr8h+rNznOtCCly6FRviv4JU7tibs42wpe1+lU04fp+fGSfGj5Hrb4xvk9FL
JozjTErh/tmczagX6R+aBppwwZC2hRP6g/07v5Y9PCkctSgOpufZKFj1Zlt8
GPYrBcOFCtXw5vS5tWJo/4Ah7w2DcNiFlODfOD/zQcM1y06gXnZIfOvDfkLx
q+iq7fCN4K55Ojge7oHvS6zguud3vXUw3/b2P2IPPkHuR39GPXwOmi6GK4c5
lr7F+QV9Ojr+AeajbxijPS0/bhjiOMmk2MW3XM3G/Kzc97dXFmbQN0Ix3nh6
618fgfuWm2mPYvzSt4l94J6R7K4LOH9U3dMcGLP7vDd0PXRvefgKrknoaVqF
x9t0zb8/Ay/4dFmwCY+n3rVnSVjienSR595X2I/wv01NNoDNj1VNeeF4hl47
RbnCwg/3LBPF8dR07gxJgf+qYaOF/ovq4LnSCN+vMb+hgPO3e/Xh8jgsyrYo
SQfzsUZ7njPDikkxBdYfEYMFXnqc0YSTXsl/24r1d/TF3uP28H+RPlwuGP91
rYLGUbCd1VhKz0fUw/NBvWr4Ss+a4zr4u3NL2e5BmDPJe1MP+gNVv33ZKexH
sP11wvGLNh2W3w6nX/zh8Q7tNdmwTsoKVlh49TMr5sOm+gnRYNis3XhjPuY3
elyWwPPoGzyY713rwhf3wN/lNgkuwPjVf3piPqc1kzqyU/XLa7Sf+BPZKVm4
Yptp1nb4Xy3r2BF4y1aeqTeo5xc1z7/6wH5GD0JdcPwZ1Qk9OTB93SWO9/es
Otf5CjbRxU4I84tR5faWGbjrbqc4H9pH6hH3E4nT6L8vcZwlT7E+PHz7wAA+
ve25ui3m384HmQWuMP9yzU/ib1AP5S6ZKbAzd53ZN5yvT5lWUiM8ckvvIDfO
z6R0eeQ4nL3FxncA66k0BiDDBvPBkovjki9QD8X3fTXhc7+1dFyxXnfd93G3
h72Y1/gU6rA+FO53ioJXqG9rzUV/BxSstqmGe0MvuShhfJjf+2ExCLdI309b
hL8r3q08tOwM5k+tTTOiGH/c+cH7tsOahwZGlLhQD7lmGlawCh2EYD4pydmo
Egzvvnns3UI8Pyj7n2wJ/Olbt8EJ2DKrYX0PfEQiKvYN5iflzGgRzrPYjzzd
6bwA7cmTcXq5HFxaIy7rhPWkP33rIlM40jY9h4euh9vs83xhg5SQkwex/whP
e/U3B67/l2L3AuPJJjVt9BXsvFBOPh7nT2+gZ+B203PSL1tRD1iYJWxx/THZ
g5UN9ZC4tMMApvflHc8FZ+vKFT7sPKiwHc+Pis+vTYFvH/vlH1mNeojzLG+E
7992eboez9eI3XdvHF71Z13JYby+QIxQBuMckyri0bsgh/EwGjWUoAkP/1zx
KQr9VxdZHmEPfz3y2dkY5xt/6+r1KNhd61f3e4xX5whjn2qYvo6Yh/rUuSnh
Ngh/brzgq4rjEQ2fdFhmh/Unb82i1zjeybAn1tvhzYYSXOaPUA+hN82tYDe9
T4XpaA+6mYLhuQe2Mg9gfLkGy+0tgfUGFe9MvUI94EKoB3ZZ7f/THuu9+PVW
JU571ONrF4GYJtTDtUQZOZjXy1PnJt7/xVU7CVOYL/QYnx1ePyNAVdgX7hbM
bWfg9Tyxsc2Fhy3fnj6DvxtdecfdAe/qYhe5/xr14Jc1h8UB48XvqQd/A+rB
1/WPBLx1b4KQPd6v01v7hwHsO5/e+KMemCu+uMJ0rhiP4/f5r787BW6byMuW
f4Z68Cpqb4Q3GfP1iNegHjx9G8fhbzlae/TbUA8eB2oYjphP6MAB+6Eu9zVl
mrDBWOVTi8eoB7fRfHt4cGW1TAPqLcC1Kj0KTtJpYlij/c1dQuKr4cCK5eaF
qA/FS+Y3B+F72h61eZifuC9uClzmhPWkfpnTEswPveenmNvhE/QNerxeiXOj
ixWssq811BQOcoqxD4aV6OkGr0/f9y6Bb/T28d7DeFF22GbWA59VW9lXQ9eD
/QIjTmdcbw6ei/+K8dF/rkNXDhYsPCS8GO1VYXt7pylcfeaWoiDaP/zs+W2+
sPArgfvVtaiHM7ukc2H16zvDjPF4yoZ3XQcsKjx29iDmJ/7TvUIs57E/S/SJ
KkI9DZ26u2w9TF83Pcb71Vh5cRnCIWOn+aZQj1GWemxusAB9Qxzj2e4k43cK
XMnhu2Ar+lvjxPC3xvPk/hLqXeD4g8/j8OX8wIVdWH9HLa51MS4wKU/5WNkt
uP6oMzd5qQkHbpy7TQKvT9+msYevhoVovcV67Hz0V1UUvPnv+XRlHJ+u6dOS
anjj8EvTc1gvRI9E5A3C5uJXQ8owP00aW95edpFJhS52VczCfgDLR9x2+NA8
G5lL6K+UQ3PCreA9/wxeRmH+dD344mowfCx1+f2/6A99o6T/SuBJ5/NPj2N+
pu8b9MCOv1J5OdC+/wzV7DgvMSkpWSURDjz/hcEiKznY77PS9UJ6fdDvMjWF
l3f82jOB4/XUy97vCwvLuJ5LwusZYWObS1tXuCwRxzebn8NZazSV5mC80pc5
LC6w8Sl38weoB50vm9bD66r90g+VoR60i9cawi/db7oPPRSczeXc4E9eR/fG
Y34y0TTiTYUd053zp1tQD7vFOJvgX9UnMy3QP+waP1kmYPq+TjnWuy716kmG
K3P2vp4v2q9gZ+iIJvz61lmVTqwnATssPtnDqkO+bEU4PnNq87soeKwrZ0Mr
1lNFtekX1fCI2Op/1zAfcas2PRuEfSoCRLeh3ntVYiuXuWE/6I2NHeqtRPlM
8XaYzj00MH8GKSnlWsGKOcvYSjFeLbdxpAXDvY4P2FrxfspbO2NK4DyO09d3
YP3k2ZIe1gO743JUC6ZjdE53zBcLtvpItqMe5DW85OB1pyRGLuH54XLLLprC
GroMvQa0h41sn60v/OBQzp5feDwlc+9kLnz8bXLjfMwn/NL/HemAL987XqKE
8xnapG/IchnzpVikjRXqp2ajsPZ6uHrpYokYtE/UhhE1Q9ij70zLBjzfTqpC
0Q3mmyMWTWE90JAM3JgKPxpx7g9AvQhi29QE30t4bCiG4xldJykwAQvO/3mo
DvVeJ/6bR9iDSeUfOmyvhvePX1u3QAt233mh+wnGH52b28MxdY3zNtH1sMZq
Igq+FDnRNIXzEV2tMFwN+x0KU+nA+02KzP04CIe6lZWdQH01Cbe9WeaJ49v6
ev5IJeqBkdy6Hd44OH13CfrfVcihzgreFvu7XRD1ry9IPQqGT8/MyTbCeBcX
WFxUAv/cyv05j76eXtmd3QPz7i64dxn7C/pjBJxemP++Sw/H4PEZy92j5eCR
BenzNmP+9uTXDTWFN3KJT0tgf2XEt8rfF1ajgzecn9SyAY9cWNxpw7dMHD8r
b8n5DhiXSYKf8XqdPFfOsvyH/c/Ty1nnsV7lLjl4Yj38MWFlLfsT1MPitSaG
ML9CpF8P1gOTRWP6bv/9b32RXlijmQpHLxCIN8P4ZOcOU22CFec+tXyH+uji
PKYwAbO7e6wQbUQ9cEhvEGYyKR55q6XjeL+ABTOrteAlA8V5c+jrafbmlQ7w
gVUyBS0Yb4rz45ZEw/d0BqLMMD64551lr4Gr/2CDTV9Pz1GeHoQZ7+Luv8V6
VMLGOb7MG/u3djX/k2i/INbXg9vhyL1ex37j9SxZ7vRawf466Ggcr/LMhdfB
MH1f42MF6mFa43kJ/XjfC/sKMF76/y172gOfKj3r3IzxVfG3r4LTh9zPx/wR
/udeoRxMT0/08drgstwUbg70kI/F/EH90k/2hY1TAy56ob74cWGVC5d/RwHj
8cPjI8EdsM6PHxyvMd5rxir8WHwxv3S/T6xAPUf9DLy8Hg67EXBkHtZvu9Ej
zoZwrZmEhTLOT+OH5Bk3X5J34/wFv/8+lgoPHLM+71iEehipO9wEb/l3rswS
7183fEtvAqZzrNc4/vghq93CfpivZY2kJfH+9DZNC14WuW9QEa+v+3WuvAP8
cWzcveke6mGgTTIaZtScULuG+WeyP1m0Bl6a0s9fhvNt+uywYgi27Bk8cxTH
n/KJWsx3BceXoftEBn93/bh4vipc/Q4Xlng//b7uf1bwu1id+V44HvHenJ/B
8HUu9p33UE//Prh/LaEttqOEDa/34r1uTw989pJr2ga0X0b3qk5OfyZlqvRZ
5QT6x7NroFkOnuKh7xChHt6VPDaFf4+rn83H60m9vfLAF+YOntoQgeNhfXOw
IBd++2dA7Qzm/87OtZkd8Fxn8+azxaiHjrFElgDMb4dXrE7HftDnVc2t9fDQ
vovxl7D/MGkPCzKEtfRC1WsxfqRfHvN1gxfHyiUXYjyzt0m7p8LvvFoWr8F8
3NU649gEz+S2xI5j/BU8bz49EUD2r1if6NxL+Craa//crRXYz+EoDmnBcn9a
7evxd8Um5X0O8OXt5gWmqE9uTPvR8PvKj7tD76Me6l8r18A5K3IXeaH/Sp7d
kR2CyzaIKwqj/4PqLq7nu8ak4spGjeNxfpZPd4uowpoH7pzbhPGj/IRv+Sn4
QN1NV34cL8/jjwtD4DtBRjotcH9NwdxSuDU8zkMf+7eKaubfHnjod/Sne5gP
w6sMRjkDMX7tnznQ+2WbSpEBOfhw31klNvr64dG396Zw80qDNwL0/aWHD1/5
wvq1q/2EcP0//OB6Uy4clH/Hvw3tU1NuWtsBR5jPP7EL9R5VJlXOch3XC70C
nAmYf+xK/9xdD8e7bBt6iPGggRM2hP+67A/lhAWLIxPc4MI8FS09rB+j909F
pMLPVu99MIdeHwoVrzfBpVseHUum90sF83wm4OQT7DdL0B7O9166Cgeh3lo8
F5uhP3TvpjhoBZG8EeNFNN/R2gE2fhQVuQntM5m7wzwa3vrfQOE5vH9TzpKD
NfDDpVoBR/H8lOz3e4bg3zoiay/g+F2zctX5gtFf7/fsWY7xqJ95WUkV3uc5
sUYDryeesUfmFCzxM/ihNubff+kCEiHwenbMpJhPX9z+yigN/t/+IiOtlK8X
tusskijA+Xqm+nNzhTAp5jbXf90YL0bYsMnDfy99KT+SgXpIFv9jCtenPy3i
Rv+wJo1/94W94mIU+7D/6kyo7c+Fny9e46OJ48+Nv9HdAVcw9lwNRr35xB1v
ZwllUrnfNy3/gfFvEivTuB5OXGEs+xTHIx3DUmMYSu7v4v3Zo1tK3WCh7R52
bXh+V2R8fipskfNGQRTtUXDLNr0Jzni3a2MTXi8gQiV+Am4o89ywC+PX/CbX
TeEw7Pfw9nolqIfwN9e04JjcdWWb0B7cNzKYDrDtnIuJ+zC/0Nfh0bCX132b
jkLUQ4imfQ1ML/9WGP9BwfynhmB63v2AerEM+nSU7waT+qIzN9MT84Xy9cID
qnBsutJHK/ydJ9Bb9xQ8fNI+/AHmq/6rhjtD4Cc2P2cy0T8PsU0rhQvr95ye
wvGH+3/f3Av/UZfTy8Xx2Fx5JM4VzqTGS+zu78tGPfgFCcnD29QdnsbA/L5H
lx2l/VzdVgDr97D3Bi4/eOOImqxQJuqB+Zc1D6a369IYH1H/1f/qCCf3P3G8
dl5R31huMqmAb7XZywtQD57Wn9fDnfHGSxNvox48tnQZwrZ9egcU0V6j7vNf
usGXw5TPrsb1Up1be30qLMiZkOON58e7plY1wdemLCc/Yv1xdnEqmYB/Mk5F
5+egHi7tzBOOYFL/9E/XNtL1cJHnthaccnfiYhHad/L8h1gH+ExbpxkX2qvJ
Oe9GNBz2VfmRxF3Ug5PH1RqYP6mTMxrrlavj3v+G4LMXUv80Y77VdxC8xHcL
65fe+bomnJ84LtxU4SKZC9W6+agHLGun4PAznCcvYHy9sA0wDYFTM+Ib1fB+
GWcP7y+Fmy5+52XH4z3PrNPphZnnBdUOYD0xspmguCKZ1Arzwqdc6B+p04+3
yMP/ieMCgd4vWYdvOgqvvbf43gb0f6fVibV+sNZfYYsc+vrBUlYwDzY8mZP0
EvOFz0lW3k6YrsNq/N3kxHMO1ihc/+S8CmjA+UofT2CRhLk8cCWH82U/dm7S
EOa4Yz83g14fzLePuEWRzzvR95fMuD+lwtzZfb+SsP4GHH37tglWiHl6TDoP
9WCa+WIC9nk9d0VEAurhiMsz4Wicz5Cf7bVk1IOJVqUWzFkxLaaajno4vLzY
AdZT/qdgjP4tOfQ5Jxq+7aktuR/jL/jg/dQaeNGbrOArWD8tjXxihuA1b4Iy
yvF6ygf2h/HF4Po18ZfMZ/Q3z/7VAarwho1rxuMxPvsNfniegsXaL3oY4PEP
9SsvhMD1Xf2/rJNQD3rBtqWwQ5bI/DKMR5t9Zid7YXUBr4X+6B9q78YjXLE4
v7XGV1LKUQ+4sJSH8/vPRDTg8cM6DVpHYXFWGxt6/1KjHa3mB/MIsWmyYTxG
aZ1WzIOFHxUPtOD47TS3buyEzRfqr7JJRT3sZhdjjWNSrLa4IsT5Cmq8WiUJ
C2gz7efh76PqaTz74V0o1/U4nrqdzgvc4d5PA6YGOL/4HeozqfAJcYPNvzCf
OFNLJ5pgTplbB2wxP+mq9QxNwO9XsHmdQP+Iqub3CceT9Q3jk47xteD2C7zu
bXg+lvNWB1iJ3kigf1OUhOqi4e1tuoGWOD9XLGs1cEHT9QEOtIf+1vL7Q7DI
sRX5HzF+6dvgfAm4HijAhIP5Br2aogrX3uhq/IL+fiEvEX0KXh2Y8KQiCvUg
NxkSAu9b9/qrI87HU/bJlVI4+d6xvZaob/pjFr3w6Y8/r6ajf6WkT57nSmRS
KrzRYhE4XtbNcmfl4ZR51keacHydG9lOHIVx9eboi/fL3dBq7AfzLqp4XIPj
9ZFK1M+D8yJ5uhl4vomknWZnIvm8LtY76fWqqqxJTEpmbdgXS/ydXWKhgiSM
yxhLObxel/g7qf3wikZzUSf6/tLarNXuMK62qDiMrwAx15VpsMT3farbMT4s
1mgvaYYfC2vElWL+UVy9gn0Sbp179XAt+pNbtH9KOBn7kS3dQiuzUA/CRWNa
sC39AWG0fwnDd9ABbuH5vSkN5x8sdKA3GhamN0ywpeCa1zWwAf1BVRy/ssBo
yxC8MiclkwPP51lV9YQvBeNJM/txOt6vf0VIhWoKuX+A8fBwuXnhKTj0cohl
FfZH4fybskLgVx/XZw3ges6GbyqpNOV/+0dqWWNkL/xj1DlXAufPzxsTzJXK
pAJ1sDHH+j7MY+MnD4cuTL22F+1ds2Tb5aNwxFDnglpc30UtXuDsB3fo22xO
xviwW9RhkwfHbZ4wc6evpxfePtaZStZv1I8g9/nDrGmoV9u/jHGM51HOXXqS
8HGZryZuWK/rOHh374cLt56I5KXzhwW9Ku6w/6Tg4SBcLzmz35VLgw/Xma48
QO+X5ntJNsN8gmZLQjFeROfpiU7CrtOFBnFoz8k5jBUit8nnien9EtvwIm1Y
MWxuDyfmvxTWB/Mc4Qbf+kcROB5Xlmv/omEui/pKVuwX9GeMf9bAbw4HuBxE
+9NXwUNwZLW3VQd9v/Xf5Ae+dIy3Rx7+C+n14e+TDlV4brZRuTjm24w/N5tP
wc7fesL6HpL8HN5k75K98hnJz2GuF4EabaUkP4dN8wZ27MDfP89hi+O4g/0z
upuljuTn8MbZjR/Jz+Enk4/TJJtIfg7jsrk2HPsXtZntl3JgWeElX/ZEk/wc
Xj01cf4D5qfZ/BxuqbiiG5RF8vMMXA99nxCZW0jyczhvwXRxWAXJz+Fkt1cK
JrkkP4fT/BRZBBJJfg7T9zXXYnzO5udwVKe7qQD65+mYz1pGJvYTNQt6Wp+Q
/BzWvdjxOuQRyc/hN4cYqeklJD+H4yrk3mRi/hT5XslSDavbmz7Z20Tyc9g/
Plx7YQ7Jz7Ow31XAxq2O5OdZ5PPYeD0X+ose8MOuMMH8LJKfw69q2cxbK0h+
DotxRVbmZJH8HB6zrTI8mkjy82wm5S2z2sC6lOTnsKLqjamfhSQ/h/NGDp+9
UUbyc5ied10zSX4Ov089rS+P82XpUQ94BX8ZX/ejtIbk57CMuZnX5VSSn+cw
KbPE1Eq2EpKfw1O8ptl3sN4bv/M86QrTOaZXBsnPc8jn5e6R/BxO1ceVUATJ
z+HZ2413SX6ey6SKzdq8mckkP4fpdnR6QPJzeGQ44qNXDsnPYeudN2rD7pH8
nH6+eFdEHa4P0ak8g7AUHdyWk/w8D9drCig4nP9sfg4/v785cflDkp/DEYX0
BZcgpYQCDYJDZC5uFM0j+TlsP7xLW+slyc9hsbXbuXNySX6ez6QaI7Kv2qcI
UjfqVOtk4YbN6KEqkp/nk/vXCSQ/h89gO70mneTn8Cczi4MS90h+DkedcDm0
vZLk5/CPDTt2U/dJfn4X12P+i/5bc5fk53BTdppXIfpzNj+Hw3mWe+1Gfwg8
9D2fAmexN6rffkDyc9iN/iBiDsnP4Ycyc1meNpP8/B7WC/qDPOhvp9IqfU3Y
xnfAbWEPyc/hhiSNop8VJD+HR++WU9o4ntn8HNYNr0iLRfs1Fk5JDcJqdfcs
eh+R/LwA87m5Wu18zJ+z+TnMDL2lcDef5OdwyUCLR2qk4P/l53C5+bxf5wpI
fg7zp5twFVSS/Bw20jcYl8oh+Xkhru/PJUd8vk3yc3hYavGL/aiPA5m7Xh+B
R/IDGk3zSX4Oyy8aL89PI/l5Ibm/f5/k5/D3KwkzDMxXOWjmGXjy8J/n8+6T
/Pw+k5KkP6B8l+TncI/rslzNKpKfw5bXUru+FJD8/D75POIdkp/D9O3pyRSS
n8MTnFwj7NkkPy9iUk+/d7YcLyX5OTyH/oJMFsnPYcvAxQW3Kkh+Dl+TFTgZ
VkXyc3hKb3pE6DHJz+GBJVuXWqP9rkfM2b6sGPstesKJI/k5/MLOnL05iuTn
8NBpXNiVk/wc1qS/UIH3/xyqtqKkmHyeKoXk5/DTxTd3N8aS/LwE+wf6Bl8a
yc9hRreTxbZkkp/D2F1uqUon+TlclUMH2yQ/p5+feVxyKpXk5zD9703RJD+H
dYrKYpeiP89d8XssUcqkkiy71PiTSX4Oz3/l8E8/g+Tn8HozS1v6emA2P4dv
t4eUPMXjnzKrExvht93ntBf5k/y8lKw/10l+Xob9uoqWXmgKyc/h92kv1/ah
P0U8pt3s4TuCNx5PFZP8HO5yK/lYkkLyczghK6fT/DbJz+HSq4/tOLNIfl6O
64e6+S8e3yb5ObzhmG1gHOb/2fwcZjeP3MOXTfJzuD5F4JjBXZKfw7Xr4rSk
MT7vOGms74F5R3e0WN0n+fkDtCe27y3xJD+Hrefks/Ikk/z8Afm+AMxi999c
3wckD84k+Tm8ufZrsHQ2yc/hRxrrdHPSSX4Ov3mScOcs2oP+HJhEBfanXz9y
P84h+TlMf/1FPJPk57CKf9x653iSn8O7FwQrBpWQ/Bx+kjwwdDKf5Odw0Dzf
HVFFJD9/iPO/kmgzlknyc/j6+sN9Z6NJfg6HcjV/+Ibj6zGfez0KXuOjKaAZ
S/JzeCUrX5BIGsnPYZt3Me+lk0h+/gjzXUVltj7Gn9IRyno7vFqwYEg7keTn
cGXz3hiHTJKfw/R9wq+xJD+HTwt+vXgsi+TncPIiqXejSSQ/rySfv04n+TlM
f31tYTzJz+G3bzc+Y40h+TmsuF1CQgOu1r/ClwuXL7R5dD+F5Of06/107Lx8
i+TnVeTzMvkkP4cffDaKa0f/Cuyp+W4Ad3Lb7ygKJPk5HBZR/5YnnuTncMcK
551f8kl+DtPf87gchvVBc6ZhHJ4TFafxLZzk59VYj9dpnb0YTPJzuM/+8yGn
fJKfwyqJZ+v54kl+Du8UUw+ix89sfg7vK60uN00l+Tl8Zvf80mv5JD+vwf63
akWoRCrJz2vI54Uxvv+q7Haxgi2vu/rvvkXyc/jg97dL+tJIfg7T34uaSSH5
OVzuTn+BDusDhjlnLZNa8OVh7Ot4kp/DxrJPR3MzSX4OJzivrjqQQvJzGNNA
fxraM0fu4eZceJch19obKSQ/h3dYnWpVvkny88dMSruz+IZ/IsnP4QeufCuF
8kl+Dl99JmDxuYHk5zBdDofLSX4O0/30Jp3k5zBdN3PKSH4Oj6X0hJdivVBY
P6+L8QTXdzZvpTnvkfwcvrnwjCR9/2Q2P4cjK84q22J+m83PYYnyqNZg7Nfo
XKIaXrKj/Ut7IsnP4ah25XeLckh+/pRJddcvjbOMIPk57f5f1g7wZ+HLN6xg
p4lm66wwkp/DDp+G4lojSH4O082dm0/yczja7PiGtgSSn9dhPTCKpzozSH4O
H0ifY6wXR/JzeN5Z9jUTUSQ/hyuH4lU2pJL8HN7rs1AvD+PzHF8t1QHXRNcn
518j+fkz5uz3QpVuk/wcjn0v3Spyk+Tn8Evm8svz8PpPl7AIusGFjId7loWS
/BxWCmvw1Moj+TnsfHMktyCJ5Ofwbk7LnsEYkp/X43qITVJwRybJz+Gsr58u
RseS/By+siLPxSid5OfwzejtzzmzSX4O+/NUp1zH+NKbr/lsEH7+o7U3MJTk
5w24flMNC2PcJvk5LOBT2tUQR/JzeIlw5w9z9OcdVu/UYDgl+LcXdYXk5/Do
0GjO4hiSn8N3V+keFrhB8vNGzLfdhs3L0X4sUw895eCYwx+kynxJfg4Heus+
jb1F8nPYf+xtx383SH4Ou59YwBIUR/JzmM9piXPhVZKfN2G8JB/1DU8g+Tns
b40rb2+Sn8Njq8p3jUeQ/LyJ5KNBgpT/6LyNqXCrsRXP1eskP4dP0QF0AsnP
4bs2Sz5fCCb5eTP5PBRMf65eq5nklVEkP4eFvV6K74sn+TnMrRyo7ZlH8nM4
tcrWticA68PA5b5B+vXoYC+S5OctzNn7Mp6xJD+Hi91K9YLCSH5O2x1XFLEk
P28h62EQyc/hu3breHqCSX4Oa15corz/DsnPn2O9W9g1tNiH5OfPyfdz8f7V
3bUhprC16dYlYTdJfv6cfL8ogeTnsMIuvmnuYJKfw763Prxkp9eHNyxnWVqx
X72VFhcdQ/JzOHmwenHzLZKfwxvaNvPYXSf5ORy/Lr5gXiHJz2EhFodDeUyS
n8P7dj0q8ogm+XkryZviSX7+AvNzVPFXpXCSn8OW5x7ydKWQ/BweH1XeaxVL
8nPY9PqQTkMkyc9hlvr3FSkRJD+Hp/wC5q/HfuJvvffYsjYmRX99+E0yyc9h
u6XelfVJJD+H+WYu7vKNJvl5G/n8LY7vwJNHLSVwIxc2ZnEkP4djLsg0OSeQ
/Pwlzjdcum0igeTncGvzaX7rdJKfw9X+l9kkIkh+DlcF23R+iyL5OZzS/E69
+hbJz+HDvayW++NJft7OpFbVxCbuhd+Vz7+8Hl7BYbvtVjLJz+FyDYtsuxCS
n8P/aiIYe9NIft7+v/VOoXjn4Sb674Fc7DvDSH4On5NR2yJ/k+Tnr5jU7zhx
ue4Ikp/DWo8uC22l19d7HnIO8FnKp8TxNsnPYfp7csbJJD+H6e2SxQ2Sn8M1
EgsY7+NJft6B8bVgak9FEMnPYbVtnEvmFZD8vINcL9WR/LyDfN+2iOTnMJ+D
0rOD2G/Tn0Lrgf+GrpbNvkfy807sp45rLLydRPJzuM///q9liSQ/h+nr+Azs
z86lsD7whV3PJUnxRJL8HI41NJNKKif5OXwq7sdlh1KSn7/GeLrN8VYP5/80
fvut9fD91BTBxtskP4cfO+pmid4l+Tm8hm7YYJKfw+3573kHfUh+Dgu6H5M1
SiT5Odyal5MwfYPk52+Y1Keiy8F/3Eh+DtO3m0djSX4Oyz8w9p5E/+mF++yK
hm8YWK64eIPk5/TffZvPDIWR/ByWxeV//HWSn7/F68epr8zE3+8EVwqrwoN1
oc2VkSQ/hzMvKzHkEkl+Dn/xtjz7xY/k52/J59vjSH4OfzPusN6WSPLzdxhf
71OmXdNIfg4PnMwY90gh+TmccgMXGnEkP4ctVncrzdwm+TlMrbg0Qs+Xs/k5
vJfnw9imeJKfd2H9GrzSaZFE8nP44Znnt7rp9cFL/Y4h/ExIMTQqi+TnsI+k
gltiGsnPYQf6A1ApJD+Hxd+fdTqB9brHzdN7ApbdqmMWV0Dy824mVXLD//vm
ZJKfw2XvLO7UZJL8HB7uXFA7GE3yc5jOPU7cIfl5N/k9ixSSn3eT3yuJJvn5
e7S3e4uWz22Sn8P098iUsb857fBE+hTsmaQZGJ9F8nPY0BMtn0Xyc9jv8BSP
XxLJz2Eeo19yD7BeVZ9l4+b6wJzdx+y6TvJzGJfZRRIFJD+H6xXmySpnkfwc
zrDOnopD/whYq/bnwgOLm1RKI0h+DiupmsTKxJL8vAf7sw8JhmujSX4OWwY0
y15LJPk5LMJptacqmuTnMH37szyA5Odwnrie8d5bJD/vIft9X5Kf95DfW0D/
09sG4V5cnwsUbayPJfk5bO7eythcSPJzeJXNsrDGTJKfw1iWcpIxX/89XGVX
A7fomPxYeJPk5/Dy9tXJke4kP+9jUu9eH2Kk3iL5eR/5/if2X/T3uk7B45an
0z8nk/wc1nNxXrMhk+TnsEn58E6nOJKfw8fL3bxGskh+/pF8P/wmyc/hpqYt
yW4RJD+H3+x33DeURPJz+E/b7vNKiSQ///i/+fyd9q5fHfDAi0diNzNIfv6J
SdmrB3Y8iCb5OZx/YPl32RSSn8P0famzeD0FDa82N7jV+YLs1kySn38i3+cL
Jvk5nHlfmms4kOTnsOG3jNiJcJKff8b10vnrEXNySH4Or+lqWV8XTPJzeHHU
qOidaJKfw/lZz/YfTCH5Ofzt8fLhH2jPCqWnXkNwjt428WsxJD/vx3h8iw4J
J/k5LJ24fMQ0kuTn8PlGlycP8Xc+xTmmIfARs9JuxRSSn8P0fYwL4SQ/h4Xo
G1ixJD//wqR62Z5LHMX+dHZdhOmvC1pEk/wcNlZ00rIJJfk5vIQeqNdJfg7r
hvDo9/iT/Bx+Mc1+OCuC5OcDTOrzZ4HW7VkkP4etj2JlTCD5OXzl2ru29jiS
n8M6HrV5hzGfT4j7fUyF2RZzi7jfIfk5/EFTYWjSh+Tn8CGLuq8Hg0l+/hXH
l8NnG4Tn09+D1oLpj7suDiT5OZy4DwM2kOTn8OvVp7f8iST5OWwx79e5n5jv
7whNRw/BBVHqhly+JD8fxPxO/4DATZKfw8pbbJ+c9if5OXxSVeR5lA/JzwfJ
72W4kvycfnzw1RnlMJKfww6fDzl5eZH8fAj7YfnvKasiSH4OT6W+Se9D+0vz
amgdhXVecqk2BZD8HBb7Jliv70vyc/jfRwlqWSDJz4fI99lw/UPfVmcdxngu
nl+k40Xyc7gyL1RswRWSn8M7ijaY3wol+Tn8OAcX5BgPPRwV06mwv2bvp4FA
kp/D4Xw17ayJJD+HregLME+Sn48wqXV0gH6Z5Ocj5PslISQ/hx/d510r+h/J
z+GwORcUXK6S/BzOSEz+eugqyc/hPQoFEWxoP/pzuHzfcH3IdXFTYCrJz2H5
N5li94JJfg5z0j84FE7yc3iOhYq3H9ZL+nOopTDbuNVLd1+Sn8M76AXHg+Tn
35mU3D71A/T1yWx+DhfmpwtNXyX5OUzfblXxIPk53KpW9fjqVZKff//ffnE2
P4dV9lo9yAkn+fkPJrW/ccfzVrSvznc/eUk45vyTycc3SX4OY9v5R/0Gyc/h
x4eUrzqFk/wcLjSxCA7A+c9et8B/iiwyNoWQ/BwWEolMeZpA8vNRjPdG+gvU
JD+HA6U1SuXRHn8/T391gKOfi91NjSX5OUzHCvVRJD+Ht6+/sepNPsnP4d7V
k87n00l+/hPHl7kj8m0Oyc9hSQa9wpD8HP5YYWNZnUDyc/rxDW2lyakkP4e1
tlQnr84VnP0eay8sJDrH5UIGyc/HML8d+2Omnkjyc7hNPyXk5G2Sn8MbXtmH
uqE933X85+QHj5+cbt2SQfLzsf/112x+DsuKuFX8TSH5+TjGpxCj+hfqS6Gt
Yp8kXFtoN5IXRPJz+NCN9OzbMSQ/h+nLl9xEkp/DDT8/jGRfJ/k5bJP4O7b8
OsnP4YyJgUuNISQ/nyD31/1Jfg638Xf82hNB8nOYvi99Ha6om/svGnbc4v/q
agTJz+H5SQ+CUwJIfj5BPn9wheTnk9jf9NzYJ4b5jb49pAr/iXLtWu1F8nOY
/t2Il3i85++Tj0Ng+ntDN1GP9DaqFKY/p1qGepaaZCvohbMdFIVYsV+gLyu4
fjGppE2GElz4e+dYYqI8vJR+A4yv3J92t47CfAz58hGcv8+oapAfPGFh6O7u
iHr4sdA3D17eeWJ1GvpH+vs7t074oGaQ83z681XfshxZf+N6zsK+SYheH4Zd
T0vCT1YcfvoD/TVRWGO+H2bW/5pcifFH/4yIO3ye/qE1jCeLr/170+CI1rp+
PvrzVQNFu5rh790GJ3Zi/tLLn1GahN91DmmNY37q/XxAVuQPk1p47gxXC64/
Sj6tWa8Ns3z04UhxQT18HBV2hNubpe+nnUM99FXxx8BOo6t5v+Pxyr0hC2th
7Na7g+n7Sz3mc4dhLjEJj0DUT//7TX/5/jJnfzdlGdrvYffUD1V4bgOPbAja
vyNt95dTMCf9AT30D32fPgSmf04wAe9PvbV5VQrvtQ47bIjxyP9mW1MvfFQ2
KHSIXh+SmDVc/5jUPu5nz2rRXjUdHWXyML0vkcB+LurV7btHYYM0q8WF6B+7
9vN3/OCHfy59Kcfx+8c+jM+D6Z9bWonxKNjGG9EJ5zMmc17h/UdbewNZp9Bf
Y90r2OwFZ78HLAk3Z7a0H0R7xrd4ue6H6e36ETzfuVnPwR3eu+lJpRKOV7eJ
YZ0Gc9AfGMD4Em0cNmuG1xdm/32K45msf2A0Cf/if3X9ItpjSdi8PSLTTGqL
vGW6MNZT+ndftGHWFS2JSRhvrk/XKznC3rLXxZd7ox6e/JKOgZN3cMbvRH2f
vr5jXS18Uyv5lgGOj75PMAwv9e8Y57qA9aHako9/BvPnJ9OrWZivM6rkudXg
Ys7jiWcwXuj7GNaw0x7+SWHUl9GjF79D4IA27aKybNTDw6TvpfA9Ld5vLHg8
a4V9fy/8xnhs3zy8X2e5WjcXizdVWXhHz/Ei6qFsUbs8LC6vvWE9zo++bXkU
5v/bMPIM87tJSXa1H/w46EmSB/4uU+xWmgd3P6WDT8HZfVEnTO9bynB+XYUr
01lZval3o6HhYxgvBQVf4iThOfQHGTAeAu4Vh++Hz9A/RITXS3FhueYOH1pT
/kIW9aeYb8RMg+mc7hrGP3eemEszXHWQg/+KE+oh56fdJDy7n8b+BYdnJcLm
TQ178H0ox+ODs0KPasOz3/fF4y0zLQ44wj3iKfXSOD7ljM26MTDKbIst2pv+
XZla2Jm+oXUN9XC7aesw/GD+5YFhrK8P02I388/xpiSnfAqO4O/hqWfE1WCZ
gpYT4Wg/G2wQrGFj+ge4MH68bbx5Q+EXPaKBCXh9+nOoZfDwxk/ud3G+wwnp
rH3wiSiPgEsY3zXxF35xzfWm3qYtvJKG57+zfDQiDxdJjVXJ0vdbY5d9PgrT
Pz/Fy8T6ENP3zg9u0J1e54n6EYy+15YHx0ofk5fC641G/lffCWvSHyDHfFB3
S7+KdZ43FVoocLkRxxsfIVwiCbtcavnvE10PN0dy98NP7Dil+JwFZz9H4A7T
X2erx/g/eWR+bBo8+3toaL/J0CM3muHui9zBU5gvmkIkr07CxZIBQ94YX/R9
bZH53lSw7Ur7CDy/4uDOi9ow3Z1dOB7967fOOcJlyeFLsjG+xQOtLGPgTduj
vz47i3q4qmBaCxf2+b3fi+Od/V0y+KrxZj9HjI8M/zZtfnZv6s5+RtcC9Ifn
lWRKDd5wQn3LX/S3kZ/DFms4IuyTWDjeT8qX2hQKn6uukLXDforNZ/HaMpjx
vlvhyxnUA7NboA9W+RUw5wtdD//lLOVe4E2tKAzxarVEPXi5cyjAGi93JQSj
/eM0H88chYeLuJrOY/zJeKya9IPlpUfviaO/2TFs8mjv7fSQxX6dzqE74d6m
VQ/ybLA+7GR9y8rhTf333PWXrAPqweXgC0n4OJ/dSQbq2eLS2mf74b+DfPzv
MJ8oXhx75E4/XjV0nTaOT091e1EaTH+c9iH6u9c5LKcZ1vqwWG0G47/E6Vjq
JBz97cO6RZgPgx2lY0Q4vSm3ByGLFuP9LB1mQrVhep4Kw/kr2zf7O8Kr6QX/
BOrBLs4zBj6x7sHcdDPUg+3ZC7XwbD/sRz2cVbYdhqs3j/+8jf7okPM5wc/l
/X/rO10PNq9N1GDLf38DuU5hfTh9x8Aattg+ciQHr89vfVErFJ6OP5xej79L
b65ULYPpr7cJ4fVqLPkU++DQRYuP/cP8GnXy4wZubm9qwvS2eBXO1+5EwRoF
mJdpND6K/tc4zlxlBjs0aBq+QP8LHjPguQI7j1yokEd/j5qLLMiHS1e9vhlB
Xz+YfZvuhNnVhQ6W0Pdbjz4cZ13oTdGnq4r9T7EY+5AkfOS524kFaD/dI6Z9
+2GvV/9+6eL9RE2k3rjDTidcq5eif+jPpaTBjSUZ/33G+y8RUX/aDNO/89hq
h3o4GPlwEi6yktr8G3Y1OnVfZJH37OdIllxCPRxQzNaGTV6rftyI9jgt4Jns
CH9uKZ6nex71YPAyKga++5538MBpwdl9ZS1cmtYeUoL2ztBzvDIM3ywqeXLK
EPWwb4cH/2LMlwIv7lTi8UZ7l5xXg4fej0cV0PWw5/0Za/iJ9DrrG1if2HRz
j4fCs7+vi/rv1L5sXAafoz/way34f797DNO/W7YJx0fH+NxLvClO+oeE0J8m
u79uV4Bnvz+KepHBtt0M3tmq4qWB99PhZpO6AtP3CS3Qnl07D63Oh8+LHvT0
wXgs2CG+8jUc/P7t2Cm0TwA1vpiNx5vyWWr1Zhqvl8KuOl8K1t5bHmllIjj7
ubv98NGpTjG141gfth8fc4eF6QkA47lXWWYwDZbjo+80oR6UWHqb4S3pYayJ
qNfgbS2dk3CJ6JMzZnh9y63xLSJLMb9Pf/PnRHvT183a8Iob02acOB4eRZUK
R/rvrDIcyzE+6XUgBt5KbwRwPg/l3mTWwvvoL5Ki/cJlM5KG4Y5Hg3KnbFEP
Mpci+XnR3vLYuKP+vX9VBqnB3Dn7mvVNUQ+b+f2sYR+P22bFaG96nQiFhd/K
ftiA46N/N6oMjpN8L7cU7RUl5W3TB8trHvRYifnSTtLwGPcyb4r++n4A+kNj
vehhBfhsc5VcEvpfUOL7PjO4tOdi28YjqAfxRxpX4Iu6jpW5mK/q1gap5MMz
jSKq+Xh+vNhRudew2qEjdx/h9Z3XbJBk4/Om6Ns7K4xRD6v/ikjBIyY7Vb/g
9enf2TsAq38yb5DC+KB/5+UyzKltNb4I4xPbq3m34VtBaHg4RWjLv2bYc9Mq
WQbau+Kj5+gkTH9OqgHrn75A+4AIvzdFx1txaH/xVakftOGs59SGGLzfvxVO
HY4w/bmEMfRH2/KdzTHw4WdPR9jwehn8PI9r4QsOAgs/oP09sS0YhvuuXktx
pNeHZXn3+Jej/iN/L/LA86V4PTLU4FW/DBb+xfyp8eZJgjXM++PV72J6fVgi
eCsUDpXAhpBeHxYPXi+DMyqfKdrT9bCozKcPbuFL87HA+8e1s7lxr/CmcpJe
mu3CfCXDfdhRAT6j6RCkhPHHzrXutBm8VkS8Zyfqo4tjwvwKfO+Vvs1mHM/E
c9WD+fDTTQYVCtg/BbCH730N09P3MfSHxfwTu9hWelPpR/fIdeH1FefJKkvB
s/kvjo97LqvsAfj8XPuCSxgv9H20y7Bfb9CW3/T6wJogfBteJP1TiJ5fg1nO
8bfA9HTNjve3nFFZ+At+P20qfxLvN/s786uwn9uckL0Cx8sz9eaPNuxYtfLf
FOqv/2/GD0eY/h1qEbQXvW+PgYuHlszkY/x2VFV118Kz34/B+LfBRnoYxu4t
swCmJj818gtg/ae/AGKFesAFlBqcue5n8EP0t3TFVKk1HH1jeZQX5tuan4Z3
Q+HZ30fFeKVvY5bRfy/ytEzD4+1+fI/vg7deOXP/Ct2f3x/d5Bb0pl5TZZ2F
OD/Bb0GBCrBpaGSiH8bX6PBRbzNYgf6APtYL+meBrsCfm/dIx2K+jx/8a58P
f+L85siD9y++t+vUa/jmuiUXrqK/dQeizNiEvKnOkumjCdgPi36xNpKCF9M/
eID9zeTnLXsOwOr0F84wPyzJ9dp5GX7s8KHdEeMn9WP7ttuwM/1Bcqy3rn2p
0i3whZnD/ouOoR56ndb9gkuaDvhr4vgxahiiDG9qefnlg1F0Pbzn4dOBJ/OX
c3aif9q6P3A5wfTPlSQeRT105bHFwlvpH7LF+Pd85/G7Fpaif7gUx2P0du/3
YXgzHcThfKTeCPbzC2N/vL1AjEL9sL0e7FKD6VzKA/u/zo6yl9bwGulXW6Sx
X/kRP6chFA6jvPfGYfz5tB+uLoNn79dh/Jm8XFfaB9PXvRr0fqltIo9bxHs2
lxfC+NOJVrutAOvTF6z0+vA8PM4Mnv08K/qH3mZfgZN3nnf6gfaiY4x8eP4G
+hN8qIcmVuZrOFNjl4wLxoNi4/NLbKLe1NTvIosMtAd3Q4KdFHyQLkyM595n
56wOwLO/H4TxV1K3/ehl2EDXScoH5/8i2G//bZirUDl1BerP8slbnRaY/rjK
QbS38uPMHb/ge7oH7BbuQT3UumwVXe1N4epQ8wleT/Ja9SYdmP647HP058Oq
5eJOMGta0m5RrEfhlZ8FY+GY0B0jq3E8No/u8z6G6dt9N2Fvv2mOEXj+g8Z8
A7oeKvazLl/jTfXr+2VG4vWHy1f/UoP3izICbqG9a8p+jFjD1ZVO33owPqJK
Kz+FwvToEsd6YlcS/K4Mdlx+7Koj3l+j2KytD25oD947Su+XijbWc4t5U/TL
pcOjhf8qFeD/+311wf/7HXp4/sm8i544vvh70blX4OucsWfnoD/o3xnPhy/M
/mAL6iF/a+xr+OLmyWcG8MmL/4WxrfWmVNfwrKrC+dDfW5OCr+DyQhbjj/4c
9QHY9a9TawjGS2qW88XL8Hd+Lf3/19R5x2P5/X9cWhokMjKyt0QZybrtmT2y
QhpIiqRUlG7RVmijTZpoSrvQUqJhtJEWGjKav9e5en8fn5//no/bfV/Xda6z
n+e8zy/c/6WES/MK2ecy+k4/8P+exWKzHoAN2AJT/L764dfBfWBu/XgYykNh
ibeSOq5/Zfjn57he/aEVzi7gw4fZxBLKw0F33kJwZ84BAXZ/K9Ag5YHt2IZx
sN/+T+MrwZ+n1s8ZivZZZ1+Faic45cO0Q914fvuoQbJSGnxel8KIh0rIr2wf
JA/co/GlXByfn8jXHBYNPvh7VIk/yl96Xu/fLeDY9w99PfzRPkTyei6AX7Qp
XxZHfjXYtbWjBezloZBmhe8PRYd3pCbac/sd+0Pwvtk5GEaa/+WvU9sE66Zr
Uv8b9e/arQ9vZYLPYDififIanrv3Sgm4L1Ze7hPYOGf+2UZwQK7YKj/kb+bd
BLX4XNzM6GlyPLYtTgeMYVJ8qxfKQ9azXb5gti7BH8+ftenolhQwt54C6cfW
+RWCZ+/Lr9fF86f63kh9AN78fLDLcNz/6PXSSX1gLh4d8lv72vZYJW3+Pz+P
/sblNWcjXcDc+lu0FyyO+kKw3+U5qjbIfzEZvl554BFL548cwPzDahWnSu3/
+qOS6V8tO8FsXaMnvt+x6pqRlA7a02ly938hv95I26zLA7M4oSvRX9y5Mkwl
GszixD/A9eej45EN1kv6eWwirueQ+lu0AvziqL/6L6RnmL3D0FbwE4UI6ZKZ
KA/Ldv8ZqYvnu/Ti9xfUf7eWxnw3At/T0Mk4yvpLyaafpoNnvVq57QTyz3ne
qjeZ4MdbVPLTUH+zfS4l4I1d6139cD9KSYW1jWDN+qgE1t6xODaC4/lcHGYe
yrOo+eVLOmC2/HA98vPBBPEzvmDmTZbg95bGvzmaAmbj+Du4vueC0v2FYBbe
8Qvym/r8lTsfgPXLvWYex///muexuQ/Mis9p5J/62HGZSnp8noOG6/FepF/x
3I4UF3B29rgM/wCUh5iLiQvBh4+aSTbj+XcYDJ6bp0fjLfQfdaKCZlSCOR8I
FpyjFdgJjmUB3lh5mNXnITWBz62za8f3uX0UYBa3+hTuJz1ym0U0eOSAq6Ws
vx80Y5ZhNjh1Q/ncYahfDSIMdSrApXOXVaihv+mimaLUChZuiRM9jv7E8+l1
0sL6yE8e1ZFDWHkI3TfKGLwsfZeSH+qHtSELhoSBjVKSri7C/4cHW/3OBG/I
/yyW54LyECTSXQI+LWjrfw48MvD5h0Yw59td0T4EHHstaMDnLTkvLyOJ8e55
/2UNOmC7MTkmV1Ee6uRv3vcF5xkKr3uL8jLLd2xVCnh6t8TBsUgPM593FwsN
6H1Zozx4nzv1AMzFc8P4THuswJE+sOouFBUnlAcPv31KE/n/5mfx/Vx31R0u
4F7lpk3FeD8xU79tWgi+p3615BfSg+d2fXUeWDOtxnQJax9ctyyvBCe8jMk/
j/vrYGEXwf/iXaM8OE2IkZqE8YLL9j8sPXc6/gnngbn34kf+HMzCqZiz9svn
nvVm8CCLR2cjZpI/B7f4CGyY40n+HDzrpcS1v/7kzw35/9Z34Hp8dyF5Q/C5
zxd9Y2PJn4MTfldYLvQnfw6WSFzmHOlL/hx8aH9pz2J/8udgC7ZgCu+Hm8c0
4vNG+0cOm2tL/hzsPzpu4pEQ8ufgJpPeAJZ+nD8HxytlvXLA84yw87hzEMzC
aR4MJ38ONmcNdwT5c7DiruSEqRHkz435XD5a4YH2y2r9ISfw6/urt0z3JX8O
tjK+ndVnT/4c/O2oKU/fkfw5OPjMXJsgH/Ln4CWdFiEJIeTPTfjcOPCvN/lz
cPSx3/kdXuTPweNiS5vn+JE/B/8com6yDv2NT4Z13uXghPX95fucyZ+D0zrC
b1p6kT+fjP6//4hPBl7kz8EzFx1tP4j7s9MX0QsF74tGyzGN/DlYeunNd+Wz
yJ+DLw59dzkvmvw5uDhm1eGfSL98HZdhA0z53D4ZSzfy52CL5Ts1bVzIn5vS
/J83+XMwF0/Rlfw5mFsX7E7+HDysaPCEH0Hkz8G3Sr+PfO1E/nwK/198TEfy
5+Am/1P3+yzRfiltORsPtn17Z29TOPlz8Eff/oIt08ifs8+585zIn4OrR8/9
ooX8nCpXs0XCDPXBFFPbeEfy5+CVWgOHnvYlfw5etfHjy+/R5M/B5lwgfLRf
UsPmlYPZdPSRSPLnZtQ/ciR/bo7+yrLGpKYg8ufgmYOvCBu4kz8H5x2aaToM
73uI2BirDHBtfvjfRe7kz8GaLOBiJPlz8JjFF2/P9yJ/boH8wDY0I7+xfena
4KLjo69Nnkb+HLzLBgkQSP4czMVjjSN/Dm5Tj4mOw/s/J7Thew14p9bxK2rh
5M/BIZvH333qR/7cEvXL1QHjQw3In4P7ZDvOvzZB+zXoVm08WDZvTeo8C/Ln
4AVLrO1ippA/B3fmijz560z+HJy2rMBqni/5cyuMHx6/eyyA8mX1p26/JfjF
cd2HgQ7kz8Fs3P/Tivw5+EG3WOROPfLn4JbqHRXbeGi/MMx/Az4k8dKzT5f8
OY/PnQPlpk7+HMydLzGZ/Dn4WfqyWS9wv1+6XQIzwM36w1dVm5A/51F7NZb8
Odj11lCL3fbkz6353L5GEVPy5+Bjvp5e383In4OlPk+84eBM/hzMxT+2JX8O
xm3lfnclf25N4yM8T/KHLUN6wZ0P7G2rbMmf2/B5rHrzdCB/DnY1M9ou60b+
HLxKLle/3hjp11bzehdY/t2+s8K25M/BrJ97fwr5cxsa/1mQP7dF/4otrLZD
+4AMY2lL42Er8udgle5J3y8YkT8HH5n9xJs3hfw5+J6NWVEgj/w5uKTazuWU
M/lzO/6/9Vve5M/B3P43M/LnYC4+oBP5c/BsV3/78yiPbN7kJPhMUWteQyT5
c7CBzZLT8b7kz+35vLOzrga6zCZ/bk/zZXh+tg/bh/GSxTOPOZA/B8923155
05/8OZhbj+5O/hzMmpUM/N7MmluKveBnutN1R3qRP3dAet44L2vnSv4cHPQ0
CjUg+XOwuLD35zHe5M/B3o92LnNC/zanuv7rDfArl6TYQTbkz8Fs3HzMjvy5
I/rPk8RHtgeRPwfn3MxO6EV6fkJ2mQPm9qc7kD8HF8+x1uzyIX/u+F//h/Pn
YC22UBjtk91l1+IRThhvClyTs5hO/hy8/PGd9LAg8udgbn2wE/lzcAQ7UAr1
S355ZvpJMHscVj9z/hw8vCesvXAq+XNn/r/4l77kz8FcfC138udgdi5VC9pf
dsrPcrAFm6ANIn8O5vZvhJA/B2cvmnzBJYD8OZibrsfzqZ28b6Dogv5fhfVp
/0Ty5y6UHxeQPwdbJcytm5dM/hxcKmE4vhTj6dQjw4Vvgrl4yYnkz8F2Re3P
p4WTP3dF/5NtSIggfw5uMbST+BNL/hzMdEObD/lzMLfe04f8ObjU4KSKSDT5
c3D93qhxV2eQP3f77/0N2et1wRB89rJT1N1A8ufgTcH3HgiHkj8Haw1xMkzz
Jn8O1ojKuaGBz8N2b9zaAH4l8kgrazr586m4Hxbuy5/8OXg5C8gQSf4c/OeJ
e2463te5bbcXLAdHjJW90Dif/Dn4WdP1b97x5M/B3Pka8eTPwQ7qr546zSB/
7o703zXtlQ76Z283P7JxBhfYd/leDSV/Dja/omm9Ip78Objl5ZyQyQvIn4P3
bKoe6YvyZ7VBdFwH2NF0x9SVXuTPPfjcut+lweTPwSGDqn4MmU3+HMydD4L8
siPTrX8zOFfvt6u3M/lz8Dgj9ZshM8ifg7l4Y9PIn3vyee616pkeyI9fVq15
ZAj2eFBRuteT/Dn4a3KlT5Yv+XMwF9/Fl/w5mK0LCXEjfw6ufloQKIbvK6bk
FA7wQv4WMhnr50/+HPxneXCJbwD5c/Dtluj+NFfy52B2ruQi3B/zuofAbF9K
TgD5c7Bt1QHf6z7kz8HsnMaJruTPvfk8wc8exWJo/+sWjgh1BnPxZuaTPwf3
Fb4/NXA6+XPwudMyYr1R5M/B81Nv2PHxfGgOJ3eAH3wr2vhhJvlzH9RHrm+n
vfAjfw5WWHXk4dEI8ufgdNfqvDkh5M/BwWzAhfIVGO09/AL480+TCe4h5M/B
cixAnw/5c1/0n6TZhmfy52BuvxfeT9nMTW2hYP+n+3Zlh5A/B3Pn7c0kfw6W
Hrp9k2kY+XNw883bv0Vwv1xcED8+b2CKskd2HPlzMLf+PIH8OVjoZGjTgmnk
z8H/zgMjfw4OHJPk1R1O/hzM7acPJ38OzrirHTtkGvlzfz6vf7/FdKfF5M/B
V62Xff+C/8/xGx2XAJ7DDiSbTf4cXHo1IPGjH/lzsFNxukZ3DPlzMNePwfv6
5DnVWTIA4y+2sdGH/DmYjRt0wsmfg2ewDB5G/hw8veC+BEsvO7e1qhfA/fy0
9hc+5M/BGI1rt4SRP5+G8rH0ZV9TJPlzMBdP0YP8OZjNixvieRMdcnsywJ4s
sEgk+XNwgO2bca4e5M/BQiyAjB/580CUt7LHbbkoL2yZojY4/+s7h2m+5M/B
0smB4iNCyJ+DC0onNC7xJH8e+J/PYmEl7oO5+PczyZ+DZ7HtEaHkz4NQ/gOb
x7DxJefPwRr9o6/MwOepk53WJIC5/VL/8+fgdbdK1pnMIH8OFpgmb1oXTf4c
zPLt3P/582A+dw5aND4/PtEnyAq844rN2zvh5M/B3Rk/bx2PJn8OznXBQDWM
/Dn4tsJI816UzyF6WUYtYC6+qTf58xA+79KbYkeZEPLn4JJ4DMgjyZ+Dz8Y8
TT+N/BSmdVc0E+w7Xzh260ry52DuPN6l5M/B3QYKou9iyZ+H8nmm09PeOSeT
Pw/9z69x/hz8YdH6q9Pmkz8Hc+vVE8mfgy9MxchtHvlzMLd/gbUP48Qu94Lj
b8cXJS4gfz6dz5t0dXBj2XLy59NpvjOF/DnYpmzlsGe4XysZ9527wc75K9Wv
zyZ/Dg5yRk0fTv4cfOba2ndPk8ifh9F8zDK0DxLrEq3A+fkjN2UvJn8OTq84
ldS8iPw5ONwy0CBkHvlz8JrVQfUXI8mfgwvVr8nWRZE/D+fzGtIWOuT6kz8H
O70wzd0XQ/4cbKgnJ3R7Bvlz8CPtH7aT8L4VRzxUKgGvC9oVrBRC/hzM9iUe
iSZ/HoH+3aYj6qy/xPlz8JUd4wMl0D4mDxH+7QPeouH81C2O/Dm4vrtxABvf
cf4czMVvjCJ/zr5fcDJQby7ahwHODb3gsqdoCIPJn89A+sUenyA2hfw5+HV9
3sVbvuTPwRFVY47F+5M/B7PjPxYifw745XPkJrh83ssDf4LIn4Nt2Yb3UPLn
kXyenvkECVkf8ueR1L/F7wX2Zq2OAu/7JlNh50f+HFxdjgyVRP4crLgi2muP
L/lzMBefCf3Nsq93w0fOxPjs1TmlqmDy5+CcBUpZr2aTPwdbHYm4ojGb/Dn4
6Kmg8Cyk94jOoeYl4BeDXYbrhpM/B29+tisxeAb581l83sEjw/Z3+pA/B+s2
OJg3TiV/Dh6ryCKKyfGmvBMTSQGr6AlsrPMjfw7m7SuwFPQgfw5OUwso7Qsl
fw6+7yOfMAn5IafF/b3ibD7vKbprdkHkz8FzHppJLAgjfw6WGduqx/rfnD8H
szi0a3G/n16su3kTzMZ93z3In4MV9v5MmB1M/nwO+gcml3vueZM/B/87X5T8
OXjGBdGjVt7kz8HDWIMcQf4cLMACa/iTPwcPZwEQQ8mfR2G8qvC45CXGS4mP
HsYbgZexhTSO5M/Bx44KnmHjFc6fg2NtgiJrncmfg8t6Fp91xPgUveKpjWCb
oaHX9wWQP49Ge/ncgtdrT/4cfGZ9dOGyqeTPwdz+Yvye2l1nzRTwYDbxPJX8
OfhQU1GLgQ/5c/Coc7Y3ZtiRPwezcBvrPMmfx2A8PH7R5qeoD3wrfX84g8vQ
HJUYkT8H18kF9s/yJH8Orr5wfuMQHvlz8CrfdfIb8f3jVzc/7gBLSpddeBxJ
/nwun6fJDha2JX8O1nUu+PjTk/w5eAjbYI73ybziFvCk4n3CVx3In4Nn/Z49
44In+XNwRZf0uJ+B5M9j+TzR25sjP4LDzgltMAL3TxAddMuT/Dk494CAl74P
+fNY8hFTyZ+DTUyX1631JX8OTmEBk/D+N5WKTxecx+fFiXduTQ4mfw5eMD2v
LyaA/Dl4r0erc50R+XOw87fq08b4/bfHPEwLwV5RqAnsyZ/Po/lKHvlzMNvn
X+tN/jyOz1v8JK6iFvmHnfPlEkfrM4LIn4NPY9hpa03+HCzpYVH3yp/8OTiU
DciQnjsOVHd1gJ1d2zqE5pA/n8/n1m1axJE/Bwc2FZc/8yR/Du6e+7Hobyz5
c/DlqCypOtTP1fl11y6Ax7EN0fbkz8FufzRW9LqTP1+A9obbMEX+HPx268d5
k/D/ijtF8qeDrbztMvxCyJ+D824qliRMI38O3pe+8+wKI/LnYGTLYXNQvpLR
sRCM5/O63haLlJuSPwd/1xVqSzEnfw52V4+TuOlJ/hzM7S+YSv4czJvwrFzf
m/w52ItbMEz+HKxt9nuvng358wSk/4y0k+8cyJ+DR2nHy7dg/D5g3Ra1heBI
tuBtGvlzMJse2+1M/hx8qdhpdak9+XNw2PbXVs9xf4GrawSkFvK5feIx9uTP
wbUaX1Xfu5A/B68TRAffhvw5uEP4sv5OtMesG3EB/Kju2fAIe/Ln4C6zjOpU
B/LnibTewJ38OZiFw79rRv4cPIMdzO0kx8WpygRPYULdivw5eFVC82XHqeTP
wTLrzF60OpI/X4T+Hbo/JZZoH5I81+qAYwzLpQe6kj8HH1qNAYQ/+XOwwSd9
9d9TyZ+Dd7+J9xqP95ETv2HmA/Cgv8G3N4WSPwePYQM0d/LnSehPFWsbirqS
PwezuE978LyfYm9ZLQTXBNyu7vQmfw5mXm+YOflz8J3DEzdUWJM/B79IvCvy
xYr8+WL+v3gQYNk59aN5YF+zG4+2TSF/Dta98H3XODvy5+DXQ9t9ql3In4NV
9u+4OAD3kzhjVEcLmDvfczL58yXIz7LMdJE/B3PnVweTPwcLRhRNM8L/3wt1
vZUJPsb0jRX5c3Dy1jNTv0wmfw5m4RWdbMifJ//nwzh/DrbecyvnYDD5czC3
n9aZ/Dl44pGRLXGe5M/B/84LJn8OXqlrl3kV6eXrk72oD+x7W8Czcir586UY
j8617tpoTf4cLPx6xywPb/Ln4MHrb+wMw/tkywrzwLjtcoOp5M/BZ+Z3nhwX
QP4czMVn8SV/vgzfX9vROQDpPwTdGB648k5U6zcX8udgdu7HBDvy52BRoUT1
eS7kz8GXG5Z9sXclfw6+Ztbf3eBP/nw53s/giohmG/Ln4LBhB2+emEr+HGyd
apzw3Jf8OVjlYNycMNQ/m6y8GkvAtpNnN+Z4kj8HG/D2DxtjTf48hc/bJuT7
V9GG/DlYaPGcjrO4n/YpG0/7plD/z5D8OZhF47rrS/4c/OXSFetl9uTPwTI/
szcOxfc5zwfekLHBsdiX/Hkq2gelv/cU3cmfg9l0+0gj8ufgQ3OWri11I38O
vqom8DcX6RWn/yiiEhy0wlXgjzP5c3DF6dclhp7kz1fwebselDd/tyF/Dpb4
M3L+E3xerSNqEQ0O3vnZ9bcb+XOwdOgLuRP25M/BCheTom94kT8Hh77M5Kcj
PytquEkLr+T/24/nSf4c3LBSKL7NnPw5+Hqm2Phkc/Ln4L1vJn+Owf2yc6hK
wBgGCW0yI38OHqH5qN6RR/48De0XW07kR/4crOyRfWLn//w5mMVBq8f9s7ht
KWD5Ac90p7uRPwc3Dg2UdHMjfw4e2okhvhP5c3BKiKx2FfIH23ejtArpXxS4
97kX+fNVNB4JIn8OPiiNDnYQ+XNw8skgpCDaB/ERyytXka9xJn8OflS+P1fU
jfw5H/WDeVqJjzn5czC3Pxz1T5mIY0A0mIvPg/RwsM9zzwZvkDDakYH8KWc3
174CrHHgjn4n/v+rzRTzVnCSnJWvDD4fMZw/UTid/2+/lQbaByFvLeP0//LH
IqsixTBwtQgaxEloHyyTpNaAuf3gE+Q4j1gKvrvyVK6uCdqHQZsGNYEfRB3N
voX2omZKy0/B1Rjfzc7LODwR7YNp2Vcd8Jjk7MQaVZSHyWnvfcG3zTIn+iL/
5vy9/TIFHMUOaMfzqhsrPC0Ed/1ZcjII9/PLsLPmAXgq28CI9ql+0qWbfeC9
G75E9KA++vRjcIVSBur7yVr3liH9VhgEl7mAdYV/Hc5AeffT1y5eCP408VeR
LN6nzoT+PXngvx+fnR6L37Pvsd5WCe6SDVs2G+9X9rvoxk6wKAsgh+c7oTM7
XSoT+XfF4y0q4+W4OBI88Dy2wAP3y8KERINtWSBSlNfEz25R2eBhPrmuLaj/
hmrsD6sA/5yy4P4alC92jngreE/NkQeP8X5OqfKmCq/B+1bY3eqoi/bh4xpb
YzCbZ2P9SRYXIwyssvf66IN4XmOl4wZrwAVL7kuKsvUkiss1S8Ebvt67G4Hn
UWMHzoMzijEAAP9sy5EYuJbP44s/PMn641ly70fqgv1nu3ycj/SdJXt+oB/4
ff7w8+14/tQ3Aj9SwGw73WjkX9/XDz4XgpnXPoDnbZdSe/cAzI4XnIjrX5bs
ftEH5s7bwfM8fW7+WGkdrm8y9/NlfH782Yh7LmCvVX9sslAf8MQjbiwEH+/L
uD4H5UFKTP9CHnif24Hblfi8Q/RvSSV4cGWWwWK8vyENjkWdYO78O9Q36G4W
SK3n8zw36O6MxP2zaSMeWHJdolUR0sthpNmGaHBSkZmHOZ4/rJ6/Khtccw9/
uH+jOu/kCvBi5zwJL4xfbgkdXtAKvuS9TWkT6o+CoYvnCG9AfSsw72ggvn/+
/pVQY/DvS2PGGeJ+N9Vs8g0D96+SFNNn66sGtbquAXPxyXA/vYKnbErBO/l7
D/hZoDwMWGXatIHmB4yRfrfuTBi4EeP5UPE6GVx/6V8FDV3wzRHK3vUoP55/
OuX9wCyOTDBYHRdOBbNlFbNwP1Y3h4woAtuxwBhI7/ofwYK1YO68aTxfcb92
fx/4+H4rw29of1b09XcpbcL7kVhTkIv3y+b5XMAJP5ZeZvmdTSMuBLO4whWo
T9g+8DwwaxerUV4avhndrQQnfrgzJxn3wx0DDebidaJ9Zs8llcXn4vK9RXkO
+rz/JC+L1lPj9w264gujwdnTvDstUZ5YvZoNFhB8ciQU9YvimbU5FeAdMbPH
D8bvnfr4Yl0rY3a+I+rXtR+Opwlv5vO01AYd/YD3H/5++RJjMJvOH4D8lVxS
GRcGNivsvKOH/ONxMnfWGjDzYtPZ/FLb+5BS8Dy2ERPpc771vE8T+KjNwNJY
5vfxKwO38HlOrIHH9Q8fqeXpghfwXANK8P7MXqtN9gOz7soF9NdYGJpU8Fln
+8gOsHaRhVoReMTjmsqXeL8DCkfK1YK587CQH3OfRYj3g4fr+T8Kx/2yMH3K
2fx/8Whwf7ymvwKu4CPd4vfjkN+D9jn1LgSfzpL4ZYz76Xia35kHPrWkVN8O
6X/jSWxbJTjgtOn9eWz88NjsWSeYOz8D1yvLS6+TyqH9KspIv90+t3ng3fLF
l7/Jon1g23TATE+p4318rV18LhtsJVse54L8y/UjwVw8H/ze621ZB1vBkp6H
i7LQfi+qad0tnIv3PXTLSFM8r+u9U9nG4Ndlw3cPQP9E6e6qtWFgHTyeBJtf
yr67Yg24wUksXQffr7mluLgUPM1/V+4qPM/B6q55TeCy7n0jPqB8La26PHPg
VrSHjq9GWSF9czYODdYFn23WM3yK8Zz6zRBvP/CcghAfRZSfX9d1nFPBYwb/
sCtg/aVrP6yKwA+3LdQ6gfT+hOq0FjyFVSDIP6yf0b+V9sfhc7YOVHkb/995
T+iP6lwylnUFc/vpkT/s01eMTgRz8QtmoH3guwvlg5+YPRMRxv2eKD/wtxLM
jk8wQX5NP5/Q0wmuS9ib2YT0CTpn3SG1HfXb/g8BU1D/Jqaua+GBH5s7tlbg
/Q4987IpGpyRsD90NfPTp048zAZPY4EDpqM8lKXcqgC3+7JA6Wgfkqsut4KX
MeGB+w8vkT0rvAP5s1bI+AR+3/jkh2PGO2j/AdrfkbjBMLBrdvsPS+R/tUWC
u9aAI5iQRPqyZdClYJdPTS/iUF6zjqivaQJz50kiPzIvMXAnnycyWzx8Gt5X
6gLLRbpgtZBbKufZ+AEVsN9OWi+I7787NCMyFVySELWlA+3x5YMGQUXgYNUO
BwW8LzZvUwvWdysc7qCG9iHG2bEfnCkR1++E9Gfzjsq7+Lz1R8LeL0d5lto7
z8gVfNMq9v1DVh4KzHUTd9F+RgO0D7NXK+eDbVGc3+rL8Z7N9B1bBd7Q29Jz
F/2b+buLRbvAXHxc1E8Ou5YMld6N9o9NJKI/w9Z58cCiuc09Fri+Ufjm7mhw
2aqXGdJIz1vb2j5mg7nzl/G8BVtPv6kAt8vMjjIHnw/53dAK/jr9zMTXqJ85
L57H58Wyhhz5RylbqdoYvPjyHpkJqE96N3++FAZGbfsxFs9Xk3Xl9BqwN1vo
gvLT7i90tBT8VSW1Uga8dGPo/iawQd36pt9436zdG5iP/FShen8d6mf19T+z
dMGiZbo7+pC+3DwM+FXe6EOXIjD+8hJPSQXHs0CO+Lw4MyqxCFzrODaeradY
gYa6Fix4rvNtMd4vd84cePHMY8Z/kT/i3DymKRfQek+8T0H+QQ9XcGVSr8Bz
PC/zCongZWNOOL7G/Z1YaWORD2bLd82Qf6od10+qAgvmvaj8ifwblPpKuwss
MVZ+czo+N0g5qSS9h/wOfp+ds2cNLnzyc2MSWNG2WiQGvECIGUOUh2S5ITng
1llTdT/jfa5d8vFXBXjl+aMBW5Afwhdf+NYK/nlC6M855P9ky4EfhPfyeRZn
fnw4gu+zaTVj8NwLBe8usPHDQo2GMPBhv+7M2Xj+8oSe+2vAp+8pjwnG+60z
taos3Uv7F9BeHZ4scrEJ7B5xaNU65h/mR54auI+ej62/jZt4RBc8baPasY14
3nexA/b5gZv7xLcKo30dYOiyPRXM7edHfs6N2bOpCMzWuV1B/o2JjltdC2Zx
/srwOS/KYnk/WG2r1ltF5JegCRkJyvv5XDp8Q/qzc3VdwbPWmQpNYfNLM4+E
J4K5eCOsfYhMDsgHl0sP/DhZD+2D9vWpVeBrf/3LItn6L60tdl3g+28qr4ui
/MqFvzWTPkDrMcEsX1uDv8zaL1TM5pfU/2jGgDedtDilivt9rVqjkAOO92tc
bA9eFKwsdRHMvN9jtC+uQV+E28AJbEOYFspD4NVBIgeR/9kBwbifKYrDfhqD
WT9pKeqnGv/pX8PAemyDDf7/oN/492vAGccb77D1Okt9f70sBV+1OuSSi/KU
I2v/pAm88byAoQvSI1pmTM3AQ2j/3cYoLUL9zM510gXrd695uBD3X+8xucIP
zMJtf0b6fJJMK00Fux5Vis9CfrougYYOfEcWCYH09nM7tKcWPLCrtT4S39dx
TdzWD+bOm0F+sxe7tEG5kNY34HNZdsBWIa0vRP8LpWJpItiBBQzA5+kOJfH5
4CR2oAbyT5D9iqgq8Ksn6Djj97hzvsFsGkBCR47bNyxdROMH5Ofn1p/crMFV
h+d2pOD7p3gVtjHgUWyBFdL73tBBU3LAFRHN+++h/jkwpF7/InhhQ0r1Z7a+
1UJTsw08gokkvK+R5r3jRA7zeQMyPQ/NRnlXY4ETwHNXzFnWjfbr14BRI8PB
W7v1T09h7cPkmQPXgtts2sLYfOMsk0k/SsE+1vaPT+J5zYwFvzSBtTfuaGxn
7cNvl/aBxfx/8Unwft5N2vtCF2zefMDkGe738sT5j/3A3HGbrL9kYHkvFczi
OO9g4weME4rAzy7Ge+9g61snPCuvBbN1Pa/wfFJ6R0v6wWjtvIVY+6C7tEj5
CMprj9L8cja/1H093xU8fGaS5CWUXxYnIhGsM5fNUKJ90Gpfnw9OU5Y0+MTG
D5pnV1WBWZx+P9QHYRiIdoHZ8uYtGH8ZddbMlz7K5/XFfatyxvPdUlWZYw2O
zpKqe43fK1D5GhoDDrxh3/ke11+kfM03B+ya413bgfy16f0w14vgyb0BWT9Z
+6AYZtMGZnF4B+D6veP0TEWO8XlXunva9yM/sGVDJuAdTd5DkzH+bG+1Vw8H
v5qJgRt+b6nsbvm14FFnGzpO4XqeMjFjysBHvlqojAarjzUd0QwWuJ34rhvj
S6tXaQMGHefzVn/0Os/WN0iyZarg/jECLWORfsUShV1+YLZuZzvq5xVjFr1N
PU77XdF/2tF86VkROHFE6FoeOK5pQ30t+JqcRer8SLQPo9/c6QefXd1+aAbS
u2FU6TXlE6jfEmvV5Nh6PpGV513BPR2qyr9QPqsf3zqRCN57SKfBAfV98Mhx
hflg6dxow3KUP4MRHXlV4FEsgBgbPwy/mNMFrpKQcmxD/mQaU/okyuND+Zv3
cf89D+pXWoOrx79tz/CX460borUkBjx6U2CPKhtPD+6LywGzcfNDlP/ke7xZ
F8H+Tv3OZ5D/Pe6OCmkDh7MGEf1hFtdIpAT9q2ExfZL4vXJUMyZgLj4+7jfr
r6B1ODjpT0dZGO7vcJWryVrwe+HeLcGoX5l2KAPPYoF32XrvX/PVmsE/S51T
b+J6735Yyg0qxfj6jdyiRPzeANZBBXuP3BzF0ju379kwf/DHyamHDVH+Y3qP
CqwAc+ff4f95PUt7i8BOhbZF7cgfQZdudNSCWXMUj/KpfzG7tR/cieHLBNzf
ja/tzcpleJ9swhr1784vZ+tcwVVThQ334H2Vnf97KxHMnX+J8rz23P0r+eDe
JNeEqygPcp0q56rKyPfLyHFxpLvY5xYfTgagfrn18dpB6VN8XtGSEF+234SN
C6zBay6M4sUgPRa9D8uOAWcH58S54n25vtNbmwM2f578xhT3y8IoXwSHVJ9/
8wbfn3LCIantFO0n0kZ5aN09T+Q07u9v/PV0lL+DLTEzTcAdmve9HPF8S9+Y
BoeDBQLKIlVQv+UUr/JaC1bs8tMRHyfHlrc4lYG56RSUh18vCq2aweNYgA/k
t/rni4wHneHz1gUPNqidhfbh4GXd8eC5wod6lFEfXT+wUcUfbHX0Xu4T9A9Z
XKIVYC4eI/PTjaWjD4O/tUwY/wHPK9iwUughmPXDLPF92T23//SD2XF973F/
Jx6P61E+i/pAvH71NDa/9Kjjkyt46jPtNWlI7+D6iy2J4IV6lX6zkF8Sdw1u
yge7vRCY9BL1g8vOR7VVYDavt1Ed7cMDrVtd4KRfUkKCqmgf7vddlj7H522J
/Dj2uhLSb6v1GWvwAcUly5chvQ7kih6LAXPnNyI9jO/OOpADHs8tiEb7cMdw
10XwwZsnOjrAaltSNreB9eJb025hfPkryy1T5DyfZ/T5gEwP2qusqn2pJmA2
nR2M9nxW5YJF4WAWF//VWJQHdOTXgoO3y+zbg/bdd/2aGWXg1SOSB5ng995d
ex7YfJ78Iuq3y1ePeQ4qR/5mB5KhP597ZZnjeHBYuL9mHdLreMZNC39w7Mei
v8fwe/zVOYYrwLM9BHcvRPpKXXyncxjM03fMeon81XHhnPLD8v/Ky5BVAmN/
gL2aZJdHoHxx59xe4PNY+MUbuP78c6pD3cDDxZqfD0R5cDj77XciOD7gpPIB
lBe5M9e788FO7OAg1C9Gy0d8rAKbsg2eqJ/YsThd4HPJLQf18f7YujDpCj7P
/vuTq/5oTxeV/HlgXUF+XQXtA9t2CebiLeL6SifyLuWAtx9V2N2K5+89Nvf0
RTAXbxP3X3N0ytE28N75I7Z9QPq1J/D3iVzk88zmbRSqQv64hGbTBNznYeL5
Cv/PhvHh4DSrX796cb/qRUkZa8GelRuD72E8ZBV3ZXkZuNP2RcJ35vfnbVrY
DBab4NG+DulTfKAlZtAlPi99ZGtjG973CnSExoPfuZf8nYL789uXNs0frMwm
mNC+xUXdcV8B5uLXMf+wR8HhMPiFAgokfr8hv9P8IXjXTvwhPfC4k36AWTJW
4HO2zk/lMvpjxfkRMbhe8K5gJTewzM2hSb9wPYOd2tKLLtN+XeR3tg6sADx9
lHol2z+B5nVwNXjTkrLdY/H8PaGjf3WBh5mM9ctA+qzLnf1N+grGG3boyImh
fcgx+mAN5rZX6pA/B18M6rw3SIX8OXjcglADFTny5+B249fTd+J+8vP2nW+5
Qv1hUfLnV/+7PufPwX5zIySbtMifg1W3/92ciuv1bH+ekwnufYcGRIf8OZg7
D92Y/DlYiQWOtSN/fg35hwlY9Ic9csbO1wE7sgAXOuTPr9F4TYP8OZhFQ6uy
In8OVj+q/Gwm8jd3TjL4zE+/lV3G5M/B7y985n8zJX9+nc8bEyqVusCS/DlY
5Fvb4AYT8udg7jw75Mena8Ll8sDTJ0wd/cqQ/Dm4RH5DgwaP/Dm4P8YxfpM2
+fMbqH8xnAlC/tdPz+u1AseyAM2TyJ+DddYFBDarkj8H3/bf7iM4kfw5WHie
gLEirr9mRUNdC3iwhN+VurHkz29ifCs2+o+9IvlzcNsyB2VDZfLnYCOHj4dj
JpI/ByfJRBdftCB/Dmb9YkU38uc3KV7N//x5Jfo/o5LvPrYifw7mzith+5UW
Kaz0BTtyCyLJn4ONlhrxop3In4O1j6Qe+mZA/ryS1kOivY1eEBzcB7Z+4nP0
pB758yq8n/MyjVvVyZ9X0f5ZM/Ln4HFXla+kon27Pne7cV4VzY9KkD8H67MD
56TJn4MvzP5aY6xB/ryaz80TfdEkf15N64P1yZ+Dd7x6NDRbg/w5+K4LOrzj
yZ+DhSx2++2RJX8ODv0puPQ12mOXiBctI2+hP2nrk/RDifw5eLRpikWYCvlz
8CVZtHDK5M/Be389N4tB+TsQInOlBKxon1+eqUr+HMymz17Ikz+/jefJTO/6
PZ78OViZLcBG+fsZ4L/LF1w2e+bmCk3y52AWFyJVkfw5mC3LUjIkfw5eUvvp
Aptf4Pw5+HWX1Ck1pLe2d0Ss0h0+N46Zbkz+HOzVYP9woBX5c3AgC0gxnvw5
mMX1K0b+4k/Nd6wEq2TIVx2cQP4cXJmd0GuqR/78Luqj5CO2cerkz8Hhgzbu
tMPvPXNqVI4Gs+NoRU3In4NT2QS+FvlzcJ9Py6HdY8ifg1/eUKvOR/py50Tc
43PzsC1K5M/BuT1Dwnbokj8HS9W79U7RIn8OvvZmwdsAW/LnYO48YtQXLA5w
I5g95zMD8uc1aJ8Wjhr2Upb8OZitw3MzJH8O3rsgae5OXO+SacjRFPBtS7Sk
E8mfg9snnxvWq03+HLy92PlzhiH58xrqryN9JI12ZCjd5/8770SW/DlYV/tN
YrY8+XNw2lbb9bEa5M/BvkbWj1IUyZ+Dr6z49uamCflz8MySN75zDcifP6B4
M9rkzx/QfhAz8udg7rxHMIurlA22qSvy6zYhfw4eYxk8dKgO+XMwO94lw5j8
eS36YyrfC+4gvXvUZEcZgx8uej20XYX8OZgdfz1Jg/w5+DkvbfHXseTPwY+D
BwarIX97KAV8aAQLjPPad2EY+fOH/82Xcf4cbP6i9dw7VfLn4Hls4aAy+XPw
uDW6dTeRnuwY6EJw3I9TCloTyZ+DBaomRb1TIH8O5uIbG5A/r8P32YJ+5Oen
kgXbXcD5ow9duiZF/hzMhVuRIX8Ofih4+vhsefLndbRfEPldX6wpoRM8Xdv4
7SJV8uf1yD9FA/gHrcifg9lywrE25M/BU7YtfjwQ6btGWNI9G1xVuNVGUYP8
OTjwp1nzASny5/W0Pl6f/PkjtI+/rvoV6JM/B9csCX5/hpWHoRjRg5cvt0l6
oU7+HNxzatq6Vlny54/IHymQPwdz5xUjPUQHomZ8jPHp/VddUpPInz+m/rAa
+XMwd/6qJvlzsOz4oUsPIz2i/+x4UghemHY3skaa/Dn4Zu2H1pES5M/BTJ+c
mkT+/AnGK8cOSrzE81zvf1TqAt7hpXvu9BTy52DWzpYakz8HB7MFtPrkz8FF
5hdGSxqRPwcvYweK4Hm+fHvJl3rK59WLb1vC0yJ/DpZlAf2lyJ+DWy/+zRJX
J38OviaPARnrL3XJhlWAFZydR9nqkD8HDzL7M2KQAfnzhv/mezh/Dh6YmyGz
GvXbgQ8BU8LAwzx97j6RIX8O/nTVVMXFjPw5+Ef5Pi2z8eTPwcUX5V+f1id/
3sjnxglTjMmfg7n4s3rkz8FyNlt3WeiTPwfH/93yvtaU/Dn4cXuMTg/yl/ar
gvYHYHYurJ4k+XPwxNu3AhtUyJ838Xn7T91THqND/hxc33j7lSYb3zQ3XV8I
jjCJDWY+l/Pn4HUKkZ1BYuTPwZHswHUl8udgxd2tjr9QPz17Ilkg1Yz+/q37
zQ265M/BarcXpihYkj8Ho5t9rGoi+XOw06GGh5MNyZ+D41lgfLRXLCpNK3iB
am24jyP582d83r6G4bu2TSZ/Dmb7tg/rkT8HqxudHtCA9JqJBn0NODQzxqVM
j/w52GvMO/FkZfLn4D86OlNdrMmfP+fzNotVnD2H8nSpeqe67nPKz+Lkz8Gs
n2wqQ/4c/EROcQcrz5w/BzuyiSc8j+SNxwNqwWwe8JIJ+XMwC6dZZUL+/AWf
y2fjdcifg9nyIV1d8udgy22WidbIP/aXXtXnge+4Wx1eb0j+HFyhftBoiDz5
czA7J3L/BPLnL2k/KSsP5+VO8sAFMx4r3pMnfw6+L7VswmVN8ufgVVVu+6cr
kj9/SftFkL+4euYlxTNUI3/+ivqXk8mfg0PYhtiJ5M9fUX/Jgvz5K5qPcSV/
DubOL51E/hzcMOPcA+1J5M9f87l9LVMNyZ+/pvViGP+nFu8x8QPvSeqbW+ZA
/hy8zyDnsJQ5+XMwWy4jpUf+HHyUN37IKPQnnh5sFusHT0yQ7Dk9ifz5Gz4v
83fBtKIp5M/BbJ3cNXPy5+Ay8emrfFC/snMi8sBteQ22PzXJn4PH/ej03yZN
/hzMxcPXI3/ewuc5bDfJnGtP/ryFfJk0+XPwiLOjPZJUyJ+Dfy4qMvOQI38O
3mP60Yf1Lzl/Du6WHNVlivx+fuv03cKt6D8v3m3irk3+HLz20en10cbkz8Fs
usRZlvw5mB3HNAftm+iWXUml4Heu6Nlpkz8He7AFrsbkz9v4vKGlk1bfNyN/
Du6ev/33BaRf9IYnXn5gtt3pjiX5czDbt/VJi/w5+P1K1U/NWuTPwVXXRU1T
xpM/b6N4v+i/78h4raL8ls+bcH1MW50m+XOwCjsQV5P8OZg7720C+fP/9/9f
0uT/Vr6l+Dta5M/BmwTtrm3QIn/ezv933oI5+XNwk4LmuQ7WX0oJbIoGm7AA
ZVLkz8Hjc93cO8zJn4MHxz2v8bEgfw4WGnwoqg3Pf2DJ1jPC7/j/zkuzIn8O
zuzLHG/hQv4cvLjxpNlzU/LnYHHRnAVK//Pn4AnPVYekIb9w3h/8ujbY/KIG
+fP3SO90m0FyE8mfg9k+msUTyJ+Dpyku9VbH93Xins1IBTt3T1zH5rc5fw5O
KZtxfooi+XNwkNjewm3jyZ+z/4+6Wz4G9RU/WtpS+QPG4/vP7K9RIn8Orn30
UTJtNPlzcEFKm/VSbfLn4Ce3TpzeoEr+HGwacT3KX5L8OfjmzrCaAcrkzz+i
f2+1cRlbT8L5c/CuIfbfBNTJn4MnswOlcX8jwsI+ZoOz732Qj9Mgfw5ep3j/
Blu/zfnzj7Q+ewL580983taZ7OBztA9Bu6uMwQOHf+8ePZn8OXj6TMHUjYbk
zz/9V79x/hzszIQrrn/J7+m+pk/UXxYnf96B8uT4+/twWfLnYP05Z3W6Dcif
g9k5eMN0yJ+D/zw0iZYxJH8O5s4zVyZ/DmbhQfcbkz8H/14TVpphRv68k89b
bTmtKgPlxd51nIcreNwhsYJaWfLn4G21oWJz1Mifg2vMywt56uTPwfceqS6x
RX2X7xCk3QVWlsq79lKB/HkX+tvH+79sNyZ/DrZmCzosyZ+DWdynNKQPumuD
c8Byy3pCCo3Jn4PvLxhoaaVL/hz8OEl8eb0h+fPPfJ4Lm1D5nz//TOsN8T7V
zPc9DQP7O6jsCdAlfw4WFfyq5qtP/hzM9uVK6JI/B7Pwl4dQ36aaPC8b+AXP
Y9QxY5cW+XNw9tus6Hna5M/BZWmJpdFG5M/Bp9Ql+9ax8cPEsZuKwMvEGvL4
JuTPwdx5OArkz8FJhwtVP+qTP/9K+xfw/Pp6ftGuYL0/ZzWc5MifgxvDkjzG
qZM/B7+albGxbBz5c7BF3tXEIA3y518pfiL+P0wz3Ez6G8YfMqgR1Mmfg780
TpncMIL8OTijpX/kYSny52DWnWtk7YNKnuRFsA0LeKxK/hzMjhNbIkf+vJue
R5H8Ofjl+glNLcg/3Lmf3bTeR478Obh/ZuWCRaLkz7spvqcY+XPwuyg/1yna
5M+/U3wGSfLnYP0KjVEjJMifgw+8/zRzgSr5c3DmjbqrWTLkz8Ei/XOGfEH9
s2OMwp5acFmDusRGNfLn4Ly4RqU/SuTPe/D7bCPzCPLn4GOb0NHG/X8ZFbw0
Ecyd/y5P/hyskynZeF+K/DnY6+KdpkIh8ufgmhPLdMRQ3l1GbPeT7kV5D0cK
jyF/Dp43cPFe97Hkz8GjnK5fzlclfw5e0WiRPG0y+XPw92+FyhJIj+TB+zXa
wI6WJ5d8GED+vA/9386T43rlyZ/3/Tc+4Pw52HHgkhGq6D/UCbwQXAtm4b4F
xpE/B18NdNmWI0D+HHxrOW/vpGHkz/uRfpEqoidRX+j8GvtCF9z801dCRpr8
Ofh+3Pic19Lkz/spPv1A8ufgVmQ3E/RX+L1+5bVgdi7xbQ3y5+BF7IBxJfLn
P/B+LW/LGyuRPwcHfV0SlCpK/hz8+1ltbj4rD1/C1+eD5+tqjryjSv4cbM0C
UEiTPwc/XNo30cuQ/PlPPk+MbZxm860debOtwcs1H2ZXi5M/By8UcwkTGkv+
HBx1T/XD4FHkz8HvHW9oLcTzzHzXYN0GHsAFciJ//ovPi01uW9psTv4czI4b
OWZA/hzcoxmSdR3/f6lljPxa8A0d54KPsuTPf/3XXnD+HMz2aRsrkz//jf7V
g3T1tWrkz8HMs51n5eG5Qpcf+JfJBPflEuTPwdc2Pz5eIE7+HFxeNadsxTjy
5+AkQ5HvFSjP9o3Bd/rBBg8VB3sokT//w/83LtYkfw5m+5y9Jcmfg9l0yx58
P//R9kP54JcyDdrXlMmfg7XYBrOx5M/B34KGPVdTIn/+l9ZTqJM/B7PqSFGc
/DmYhdMX1yB/DmbtirYS+XNwgKr64dey5M/B9k9XK+ShPVe788JbRCCdJ8IO
hNUjfw5m0/M2uuTPwdeqwyuL1cmfg7n+Dzi1UkavDHxw7PrCUyrkz8EVnced
3BTJnw9I5+rFOHny5+CdM0RWbUL6PL3qP8wf/MHm2B8hFfLnYNWIl+7KYuTP
wVZyqnb9YuTPwbqfJZ4vHU/+HGwe47amHPXHkIqIZmXBdN62GrnsIE3y52Bl
GdQsuuTPweeHnHUpmUz+HMzO8Y5l6w3P5p+tAh82Td4ybDL5czAL2zFTi/z5
wHTeI5EVU59MJn8Olq2w+/4Ez3u+tHFLDJg7f30C+XNw9eeGBzO0yJ+Duf3s
8uTPwdpH3y/dj/qVnQsnMiidVxp30WyiOvlzcGDMpZdRGuTPwSfqnVzb5Mmf
g5k3m29E/hzMxR9Fe2VVpGjVDGb16Dpr8ueD0/+db2NA/hx8NUdS76g++XNw
clL/k0z83o79ITIrwH+XnAzaqUj+HHwk3NdbQ5H8Ofi1ZvKiTQbkz8HH7lzW
WYX+95f8Hd+Vh6TzIm3uqfnpkD8HG7IFPbrkz8EsHJ6MEvlzsNJQtXun5cmf
g2VXq55aKkX+HOww/clNQQXy50PTeVvzxJdFKZA/B69aMHjMBy3y5+BSo+Dk
23gfyTkv9+eAMwKj2g1lyZ+D5866PuG7Cvlz8EomzKTJnwul//Ot+Lxuk2yq
CbggLHfvFTz//wE5WMP3
         "]]}, {
        Hue[0.3224758424985268, 0.6, 0.6], 
        Directive[
         PointSize[0.002777777777777778], 
         RGBColor[1, 0.75, 0], 
         AbsoluteThickness[1.6]], 
        PointBox[CompressedData["
1:eJxMnXc8V+///1GRVSlU0gsNGQ0ySsJpSLQoGmYpM5FIWXknXmggVKQ0SCgr
DSMNK2WVZEZGKKOkjKbf47q8vrfP7/3P+3a/neOc61zX83mNc7/OKxlrl+02
PFxcXDmCXFzk/wdYP08952MzfJZLjtnmSjOac0u9esCRO33WteVJMyKSl1xn
TGYzNQq/1qnskma6JWztV4OjVZrEfj2TYvJnq1nZgDM0+KoCSqSYyFkTd4aC
N6/8IT61SopxnPl28yPwb+ky/xAwI35zXSt4WfDGLXmjUoy4mOsqfn428/7a
GfbZESmmbwajvBzsYay2pqZZiimYPlXODNwmGJns/0aKiRFpYQWA0wzm/Zbu
lWJcpqWKpYItnJVq9g1JMbpTfYRqwZ8Huw6ndkkxc6ZsmjAG/nfg7NQsXH9Q
SOLXIgE2E/cos+F8oxRTKvh5wBD8oRU3GJRi4gSyuz3Bm6Lyb10Zk2Lc+YNa
boInzCu6QP7eYPLOd2Xggt8p5kl/pBgZvoXlP8AOriVKi/A8I5N+FMwVZDM5
hbLL3bilmYqJhTkbwKmHTr/QnSTNxE+IyHABL9/F+44X1/Pk2Xc7GrxF6crB
aJxvyK0U9xysdeBV0PVfUows11hUD/jf4ovzfoL//Ks4M0MIbP3wgMlEaab6
7xX/1eAFik+FSnD/pD8HPW3A2+safxvjfn6/Vx0OBbPeX33Q9E+KMfnFb/cI
fOJszkF+3E/xZ71FK3jK6B+ltVzSDPfobWN+YTZTF39YS6Bbiqkb9ti0HGxc
bPyLn0+aSRvSXWsG9pl6SfIYjzQT8ENUIwA8klobUvZNijH93rEsFeyVss6Z
jfZRGrwnWwverM5yyvwtxfB+Ozl3DCzanRTfgedp/mooKjeFzdR2jZnotUgx
WV+kBI3At6VqdAXQniH9X7i9wC9ys8/xTpZmrPryR2+Cp2/zUIlH+6j1nv1a
BlaQXKNQjOcT6jHr+gHuPex+4Qu4/ZNC89ypbOZOeppADcqb3f3z7QawLLej
YwM4tKv0lQvYveeVnSevNHOg89LzaLBdjK7cQ8SD5kfb7OdgjXWuL2JR3yId
auk94CUXHs2/MizFdLdNTJwxDfUXdOukFOo7v/XtldVg4X8nlM0EpJnIDzcj
bcAn1yVtJ/Hj2OJ6OhQsee+keybqn2lmTj4Cexkant6J+4u/n3q8Fcz7o+Cq
4ARppq+xxZlfhM30ieEI2qegIdVmOXjpYc+7s38iH+p9zM3A6bLb9mxB+7jU
bdoRAF4xR1G5Cs+nWythkAr+sPx2mTWeZ867z0wt+Kj26k3haK/Bt9krxsB3
O0ZvVOP6pdVBS+Wms5lmHSQqOO7NzoVG4KlX447tR3ndXy+U9AILsRJ93XA/
g6of0+PBCQX1a8NRXpnKQv5y8Grl3mJDPM9IeQTXEDhNKEV4K+qvomzfyNwZ
bGbn5Sh/Z/x9/CulLxvAHS+i8y7ifp4vxz66gOdpxGSboL0NSyubosEfnPWn
1KN+ZV9crX4ONv8Yl/YF5/8pdnrZAza+KxGQg+PVRZrPZoiyGZ7BhcaHcTyp
UODRavDpNEGdlYgXP1KB4LRpO/fzo7wmz5MSQsEmy7mMXQWRD8+OxT4Cbx/s
kZyA9uN+uiGiFeyZGvAlYpo0U5cvFsIvhni8luS0G3+f9vij33LwXu09yuZ/
pZiAvCwPM7DmnUnD0Si/aa7/oQDw6/1RdpaoD6UcowOp4E8HL5ZtwPPzZkub
1YI9M4qdr6H8zQ+/Go2BX3aLbdNC+2U9eLJRTpzNnM2tbbmN8oTcP6djBD5v
/d/6Gch3qyxzdS/wgZ60Pn9+aUbtnuKSeHAre1a6J64nlPlrfjlY7MituEki
0kx7+kuJIXDn2k6rMpQ/Oy1ahDUT+e7UuXAMHJpqN1kPPHK09YoI/v7AXfUx
F7DEbZmUAZSXPhe4u4jV+ALlE0mp6XsOnm0850rwF+QD0roHPH1k96/XyN/8
20caZ8xiM+FP9N9eR3tEJq55sxq8d77+tDSw461ppTbggMWCsv/wPEzChyeh
4PxDiWtXI17F49MePAKTfvUq+o++G753W8GP+r1rrKZKM4XXN8fzz2YzDZ/5
jp5HeWKuzbm8HLxrXTtr01eMD3E94WbgAxntxgcRv7pXc4ICwC82Dk9Ww/Oi
1CdSwQpt/Pn/EJ+Dl3cdrQUPfU+cJ4b2Ko2RdRoDS43OursS9REXPWQtJ8Fm
1NP86uzQv7hfKtpjBLa1e6MphucxuBhp6AVu+MK6/hvlkblgrRcPlpQb2KqN
vx+JVNYuBx91Nz/Xh/6vIoJLbQjs43dquOe7FBN/vkqRNQf9yQzh7QMoj2d4
3Dw9sGJI36nFeH7DsEOzD4N77kXX++C4bOjqaTFgkrdJiO8/ZwX5CsBrezyG
L6C/qT7T+LcHfGt0NKCvD+PD6eQfMyQxPr3AH6C8fiHHe1eD993yP52C+jIJ
1mu3AX+YfchkOvoXxSDxhlCwTI82V3K/FMPN7qx6BA7lWf/8LI7XBdwvaQVn
T2y9th3Pl3bqVD7/XDZj5LjsZj/iP8B/+/3l4P6vTmEtJB9OytwxA3dF/Rcd
gOdR+m/gRgBY+1PD3V94Hl6/p9Gp4HSBGusBlK/ZNzSsFvzX1jp3Gs7P8rFg
j4FviDiZj6H+Q7wX+8qx2IyAaGbwPjyvlddvNyOw8j5VxSbEq5rnK0cv8JH4
UtN1iH+h4zH74sHBm0I1b6G+2z3sd5eDNwfnJDiSfDi6YtsQeKri+8HzKE+o
O+8GlhSbefPZc4W4EPLB7d1qPXAFt7+GF45rHklQOQwWtPwhloD4EnF1U4gB
J6i7HnmK63W7rJUpAFf+Y3IOoX3ynUVm9YJFP5/YugbljzrUOkVUGvU16jRX
Eu3j6JQ+SQtcGjV1zTuSDwdP/LEBty1cOXQS9xN33PI9FGx5dT8zjPjqs5fs
eQS+0y87moj2KLTrbW0Fa8jtS+xHe8bY5tbxy7CZVabvIkKRTy42IZXLwcWd
xyfdRH3pHthdbAYOrj2t/gJ/P2f/oscB4Mldn755o/yD+4bvpYK73PdsdkJ5
S/cWJ9eCL8fgPzxvnFXU9THwiTtH24+gfO6W+y/JzWMz65v5pB/guIHF8lAj
sPBczaQi9Acy5tyBXuBYV4mbAijfiOlr73hw1sDQg6U4XrHn2pHyef8br+J3
OzsMgaNuXvA+iet57tLay5qP8oTXrH2J+xnuFNqlB354w/rKU5Rf1qRpy2Hw
LJ1z3t9R/j87UtbHgEvijQtmoP+s3u6pWQCWeGYmvQbXSzLauLwX/Fngocg2
ceSD4Ux50QVshrsgaPoSxIvJti4pLfBBg3tT9BBPilsfiNuCS9fwqxwCc28J
EA4Dn/si7ZGIeMXwOzEbbHGo+N+9PCk6T20FO4Te/bM8GuOD/rdv/AvZzJp6
+Z3CEZgvbXz2aTm4Rm5BzLtY5INe2AczcDL7b9zuY5gvbbCsDQB3vbre2BqA
+dL6JRWp4P26won7cL2sdX8Ka8HGzjcvdl1EPqwtyx0jx/kP7u/D+VZrLmfK
yWK+TSryKOZLjEOSEfjk/JO8sZcxX9JZec0LvKrnU7ZEMvJBi+9iPLhWat+s
jAQpJnt17dly8PcX99XPnZNikDWnhsBLpfT1p0ZKMQdWuXuxFrGZhVJ5glHu
mC9hoqQHvpX/fKbsKSlGZOV0+8PgeTOvPP8QhvFBvc0yBmx9/aAVA85XyzAp
AEtsWVryzAv5oOq3uRfsL/Ek8Ciu76iydZ2oHJthHGcsGvFGPiyfu0oLPKA2
8YXNFYwPyn1KtmCk/ZvwkxgfluUtCgPr1g/8MIhBPiw9zcoGG3zJCCn3QT4s
2SPWBg68h4ALRT4slhMSkEf/0MZsFA9HPiiO8KiAPzS/mn41EPmgUPLTDLye
bfL4fAjmS3IXBgLkOf2lC/Jh0YHuVPBIZ7lHIK4XJ6vSUgv+N0X3pPZ5jA8L
ed6NgQuvXN8yBc9rsOBNmZwC5pcPFX88R/vLzL9eYARef8ap+zfKOyLjkuMF
ZlSCp/ahfSuktTPiwVm9LaeLUL/xUsK3y8H85/Z2/ArC+gET+yGwte21F3J+
GB/m3oliKSIfOw5WLUZ5ZSW9zuiBBd7nxt5G/f6R0Pc/DLa7nPH3AOqjevYs
zxiwqX23qmAUxodZ3S4F4Pz2ZD0JHPeb+dC2F7zuX8wan/8wPogHWoguxngm
cC31FNpHUczYWAusdmmO0NFgjA+i8zfZgm9HOh3VQLzVTR9cEwbWOJGkas1G
Pog8X5kNfq4x38Ab8REwLXxZG7hMb3t1IerfdKqVrMASrAenCJ8xwvMpTVk6
VwWcuX2N7js8H6/w3xnm4B9BtnHm+PtmwXKBQPASPq+kQyhPlkAsdxp4Sv27
j/JnkA/8jqO1YC2/xqStl5APkzW+joFrhEWPL0J7qPFN7pJbymaOCy6QO4Hn
FeKte28Enhjm8lUC9d0+MfGtF1i//lFk8GHkw4Sjr+LBi278CAx3k6LjYDk4
RU/ifS2ez4Z7RvYQmCd7z+Pdx5EPXO1prGWYj3g8b72M+BUZy7ilB46b3L76
Cq7X/dfvymHwae7pW67j/Pw/WyNjwJbfauYLn0A+/J57ugB8536xmjae1/FX
33+9YKxCv6qifZmfecdElf5Xn+Kjp521wNsVN384iPboG95jYwumeY/rFw7J
mYeBmwot5faifmJ+jGzPBk+P7xbPvYl8+F6i3waOd/9sFXEa+TB4gRFQZjMX
F1QN+eJ6c74dWKECXi/2T8gF/c3gV5Wl5uDC/TpnbuF46ReehYHgG5tW/hBH
/cb1v5mTBr4wpXZMA/Xr3nd9eh3YVfL4g/cOyIdeF36u5ZjPRl9nuyB/yTxD
Hjyty2PZiCfy4ZPwiBH4g9qnTS64XkX3+34vcKVLtH34EeRD152P8WBh1Wtu
jw4iHzq9msrB7sIqqnEoj+FH/eohsKyq/mJ5O+RDx6yXLBXMp4eENzujff+0
dT/VA5Pl6hzEd3Xrw4eHwZOP2fU/RP0kfQhMjQFnl2pZNKN8fi3GCQXggIaJ
sy4iHk2a58f2gjsMnwqaof7JtEFUFfNr7w3zVFE+7qbnwVpg+WPXOuJJPjSE
+9mCp5FAR/2m1Vt5hIHjK9+vK0B8BtQtPZQNXiD/eZ89+h/T2r/728Bs1xXB
tchfpXflpgJqbGb01okWY/TvvDWxRirgDhdv/yIP5EO140Zz8LFlIy+N8DxZ
bzR0AsFTv0018zqAfHg9WT1NjTM/RH1YVdUtrgNr3C/1eGIlxahXJs7nUkd/
sex58lTUj1DFUQl58OeTYc9P4/nay9aLbAefKWn80OCMfHg1Y7I3uDrlonvU
fuTDy/Z/8eBGk40/9W2QD6WZQ+XgkqdV2Yf3Ih9e/Nc3BJ6xr/CtIupDpGRb
B2sF5t+pTxdyoT8l6wo9cIJq7It9yI/8wv7Xh8EvufMur8b5UQWPX8SAI0u1
S+/huOPzM08KwFUBsiELcZx5ZvqgF9z09F51Asov/lT+ruhKjA8v5FdFID7I
6wMtMH0PRfIBl7MFVxcnXliL68XkXQwPAzustHF+4op8yLUJygaXfBieGGKB
fMhRPdEGTjIOufcI9TkHHYKABp7nZI/UerT34MPqgyrg4Gm7KlsQ36UPblib
g8OvnTNfgfLF3T+8JxCsfO9AaCeu556lY5gGbohZ261mi3zANKMO3P9QsOKo
I/Ihs1mLaxWbcTNgNhfg70fS76rKg60eTT475It8SPNW3A4mca6G9olPNZjn
De7Pmzf6AX/veXf27ATwbpNlT9+iPgzvfJpaAX5Y35/16izyIeUR7zDYcfpj
mXOIxz9J7L8sTayvZe6WTEc8Vd82+aEH5l8ZoKCG/ispcUHvYfDMU0EOH5yQ
D7e+t8WAgx939rzA+SYJBfUFYBXHJwbaeB5FLGh6wapXlq/4gPrmvrm3RHQ1
m5ETVhPQx/l115fla4GD1C7o7sN8J+3avyxbsIZQV3o4+reAuIqUMHDIAq/Z
xahf06tXbmSDJddxHe5D/ZLXZm3gS0ee1HujvfhiV4UJaLEZpXrhJnHkT3MM
P1sFbLTJTTEA8ZiFZZO5Fud5zJAPl267BYLvbZzxlQvxb3XRwzENvJYsSEyR
DyhWHbhU4MQca3PkQ5Tobi5tNvPsftK2I7uQDxEdW+XBXRd6D6ng+tnn7+lu
B5v6beL6h/KFhp9c7U2OR4oVvtuHfAgzVEkA/7JK0xVEvGmGSilUgBWf3Bho
QH6LYCI5DO4+K9dP+v/uM/kzpXQwn8ixLz2OeMs/fXbKRnB43uQdUYjnqBCz
Sa7g7XGeGn3IR8dghT8x4Ck/7Xi/4X5M0M/BAnCDF/twOepPnF36uRe8SnO2
5EI8b1/ApVZRBv2V/J3PXjheeMq2Tgt8++XZRxcskQ/+apW24CNbTpZXWiMf
Tk4sDgMbnt75ZdJO5MN/b/OywdlmERM8TJAPfjfvtYFnTeY58Gk38sHXNVlg
DcZL8qIH8VDqw1xXAZ9y2vNkKfqLOO+pl8zB823OJDTbIx+8Ws4Fgp8dLT47
gPgw8EwNSAPH82nzKuL5ZI77eNeB6Tp2K/LBY9MRrrVsplyeW5kf/Rm6Kwd5
sA9ZqCGeyDi2Hbx05amnVhh/PN2yd3qDr87wtpdC/RkeCdqSALb7Zr0vGPEs
67pzfQV4C+lgyfjgslBzGLzziuOScn/kg/MPZal1mD+jGpRxv6RDhXIbwS7/
xXxtBfs5RUi5gqMSDsp+QLyYHNwnfhns2W3ITkF9KDoqCReCZ/yY6VWE5+V2
GJvQBzZVcNFbif6gzq7yl+h6NqOeYeJfbIR8sL36TQt833RvWAjaP8DG6ZMt
WNSqX64S7Wt6QPNDGFib36nyOeYjSvsFarPBw2+SFa8hHvmsG8rbwIdKdVSC
0b82700qFNBlM2bHLRXU0R5ZVsdyVcCTWl7eJvkbYrkh0xzsRR4M5bOyEEsK
BJP3uktIPpAXb+AuKd/IRNxfyCzrQh24WOuitju4fY//Wa4NbKbVznzlNMRT
9m6jU/JgxekzagbQX4XukvbaDp7NlZLtivWOzc6vh73Buo8s357C+ZomT+wS
wJ/l+LL4kR8ixucsK8Bed9LWqSGfu7ebmwyDW8Kall1De+UbKW6W0mMzJs+0
qq6h/FGGv9ZuBK+KVDcZQX/juO2lhis479E85TVYvzBbo5Uug72XPbEPQ3yI
b7FbVAguZjW+EEB89W1SZ/URnhOj9w/3LzSYJCa2kc2smOnXNAP1H6NfI6gN
Nnh73Z6F4y4b43nswAfmT0vvRX+gq3fkZxi4/KtqzDeUZ86GNQPZ4K3374QP
on0G10/rbgPbjK0WnoX4Kl33oVlAn009QzvqL25tWo0KWMUooKYf8eO+xrfM
HOwTne+kifggw0Ag2NZ+tUjRHuSDzpycNHDG3LP1izC+jmj1pNeBD5EbI94q
VuckchmgP5hW/qaD5INm8FV5cJhrcbER+ifPVbuitoPj9o4ddcZ4Yaghe8Yb
7DpBW+csrie7cuhkAljRaPjiEdTPH/Wi4xVg6+lLP4qg/qvVIl2Gwflcvz/V
IN4wy7eV2oT26ToXWUDGBxVli43goUHNLbZg+p4VbKE8/7EW4ktRucrgMviD
+g4ZFp6HWyluTSHYQUK0YgKO1y89tLIPbCXUuT4P/WPaktXLxDZjPi+41lMK
+UbeG2qD/XfuLe1BfZsqNkraEZZ6l/GB5INC8oxwsOngcdMThsgH+eMCOeAJ
e1efYuN5mhfpcbeDyfB4gOSDrPiowBY2EytjIpqO/i5kYecXFbDOxyW7dNDf
WS2432kOTok987Qf5VWff+p9INhjZa7BMZRHaN72t2ngBQekq5aif22XlnlV
B46IREeN9s2WGnjGtRX3v1eXp4P7h7KePpIHbzl105ML45HN3NC07WDN0241
b3C+pqTFLW8w73RRnRLEg8icxVcSwGeKXQQUUd/ds39HVICnkhe56K/zZ70K
GQbfP7bB7ALiNWpmzH9S29jodB12HEV5HMXtj20Eny7NOL0C+caIrXB2BT9L
P79gMsovLsprcxk8eA8VgXjom/7OrBDsuNXyAA+uXyiSsL0PvEkTKz6UJ2aa
m76YIZs5x698yRjx6TJ1LaNNWPdtw0vUt+4UkRV24BeK07Tk0R5zhFuXhIMf
3xPkrcPfDwqmL8gBlwW+enoR9yfjbDu4rTLwvCXKH8e/ZbqgEeaDR2Y8UEV+
uU+W5FcFn8x8cvIlyQe+3jFz8GL9uN7fiFcZ3tzhQPCfOy9876B+RiaG9KeB
477eLtmEv6+YsPtjHVj+opmpMNovnmdRE9d2NsN3uSqnCeOXJ/fwG3lwnoLh
mecYnwy5iku3g02FQ7wX436yY5FPvcFaGzy7OvF8f/5aP0wAR/6zFJiK+qr+
o5xaQc7XM5mx/pAUk/ybK2EYfK7GW+H2FuTDr6rLUjswH7qhb62P+5v8jDu/
EczX5zgYhfsrjh4KdgUvmr5ZLQvxxj2y2u8ymLxeEUU+1w8JehSCkw2bzf/g
emk/Gp36wJmJ9+T6tiMfvifvFzNmM8uPLZGRMpaica8NPnys1jkP/ZXSNz0j
O/DjXambR8n4MCC+MRw8X0TieQm4+Uundg74hk2zjjjiI6v/vlo7eKfijBPJ
GD/Ia2hBE9x/GSKArB96t89XBf99/sztK+JVvUdGwgJ8KOXL+Qo8j9DngWls
cGtjSET4RuRD91O+dHBmvGvSBzJf6gr9Vwee5TvJoQT5hknxENdOznoM7Wnz
cXGfPFiFdNQ7kA8dv9u3g7OYvHWnMT6KtL9q8AafKAmcIKOPfGiNeZ0AHtpU
ZNa9Dfnwwf5FBTjyyIiGtgHyoWXFk2HwQk11nm9oL8dm3gdSuzD/yx4rdUf5
mPfv7mwEf96vLf0a7SPelHDTFbxIefJdSfx9X4NbzGXwvEKFllLEb2H92vBC
8NXhqCszNiEf6kSC+sCrfzSnLkb5XGpbfcV2Y7w8drn8OPJb9126uzZ4Q2VB
nAf6tzk1Jw7agfXJwg7lGazeYh0Odn9re4WN8av0jeSeHDBmXzeP4Xjc695t
7eAVvyd0PiTrh6rcDYJ7EN9fVn+7QvKhMkRLFfxx6+e9f5HvMhW7VS3Ayl7O
NxTRPiNlixTZ4OIjm+7IYL5c8WpYJh1ctuyU8jxw/MviWfVgwX1qFzMQf16l
UVO5TdE+Fi2SaWgvwxf7eRXAvZLowfA8siXL/24HF4z84+3H8T9F3D+8wb8G
Fq/ZgParLnzdkwC+KeDHXoHzkwuutVWApTZJ5V7H/M3vuXP9MDiyKOLICMkH
jONSZlifOSQZbUQ8EK29ERy03VvkEMYv7idNj13B7vMXK7Qjvusfp2RdBu84
GuaUhvlJWp5nSiF44PnBS+qbkQ+5G2/0gUXLlqSy0Z+Y5syMFjNHewVUz1yL
/kwJAagNlk0UzPyFfOd79CDQDpzds8p4B/Kp+UGATzg4tVFNJhXtmXV/h1sO
+PjADL7XiK+QrHmO7WDHgBOJliif1b1vewUt2Iy0wrnoBrB65rNdqhac95eY
bwplhG21AJs9OLjWFPdrT7PUZYM/+3YcrML4mJ26ZHU6mHeGn+hRjGfktXE9
eMObCVKnyHr6Tpk8tyWbyX2sYX4H/YtmymVpBfCNk7vV3RBPIskOM3dYctbT
aP/u2yun+ICf//2Pjxf9VX4i36Rb4O0Dokdu4fmjbtX+rgBPKlpgXor8cky4
NTgM/jmctsYK8UYm0FJWbCZtYOnMb1pSdNm8EdywEAtHxAd5neMKvilkonwB
7VmI5r0MPvrCOtaYzJfiMooKwZfO7l/gDXa56pfXBx5INPMIRv3pXtl6T2wv
m3EiAnwD8iF2brI2WLgkeP0N9B+DMX3X7MA7p02w+I3+qDQaC3Sw1pVn7qbo
z+MunT6XA2bdmh73GvnnfnFPQDs49fThSCNd5MMFOW/BfVgv2V1y8UX/KRM1
4qoKVnvtU9lM1g8RJfYW4LrgvZLmiJ+K8xes2OBdF3x3TUT54sMP7EwHk30i
09SRD2EqW+rBW/2G5+uuRz6E8qzntmYzTR8aWPmID9lzb1YpgCdEsSUCcfzP
mevKO8CNroVfE1G+6tMucj5gX/LiBvWdHKItdQtcafJd8jzu5xcsLF4Jjtno
oB6G4yZB74VGwC5YdkxD/6TIvjNBej+bebq4v8ZcG/kQ6PVrI/hFQPSmFLRH
/Sn9b65gpc2JAhtQf2n+sz5dBgv/qm66hvsHnOxuKQT3Cz9RilmFfPjv4bs+
cKbzY83l+Hslv8BysQNsZu9Lk8UnSD6cMC7UBj/SjRFejvxs9pmfawc+7tt1
d5sG8sF7MCMc7HqUq8gC/U+I1/PbOWCXU40u/chPK8/wuHawYlPQ406yfjhu
dUHQhs1cO7JZfATPK3Rs6VlV8Oe62m1juH770b/+FuBX5+YdFEb7ZbuXe7LB
sr+7HZ4xyAe32MPp4LIGzfhU9Mc2Rxzt6sHp69QW7tFDPrhqWHLbov69MINQ
Rj4cnmyiAL7gtyTdHPfrdq7btMOW07+j/MQz+4DRm7hHYDyNcjqqcQvsorB9
nxPa0/HgeqVK8PslL7nzcD+ax+AttUlB9mhfcYf2udJ2bOY/uWjlSZrIB7tM
UX1wbRGP1RvUR6Htf4JHwA9zlLX2YXyKsdnGEwsOK9z7TwDscoD1sxAcvtXi
5+JlyIf9/V/7wFqKDsUrcP051o+7xOyxXi64vjke5R3ce6ZZG/yf0FzNpAXI
ByvTGjvw/V1SU31XIB8s5cvCwTy2T05dW4l8sBh9ngNeV+o5JoXjm8xfZLfb
c8b35cgHs4vpgg5sZm6K/MtVq5EPe2wSVcGXSifZDeB8DB9XLcCYZkl2KSIf
diGywVfiQ0PvyCAfdlafTgd7OE1sP4r+wdDkxsl68Aoi2Eg+GB8+zu2I/J4c
WpaN8v/ZruOiAN5BxCWuX200xXYHeDX7xQlxXJ/Ma3zAJ7OiFi/CeOW37e6O
W+CJJDDQPiZbvQ0qwVmLTlZo4PkUtxisGQFn3p777zLKz7159krpg1jfzVh3
ZPka5IPBp6X64Gzzv/UL0P5p+o8WHgEfzFGZIYR4CdjIlowFn7XXTPxC8gHz
tiJw2MdBqWq0h9KGBQL9YGk/B6NrqsgH3e9c4k5Yfy2XrLJDPDavKxjRduK8
j8XxrLXnv9iBg4qwIAaHrNnbGQ7W32xY+EgJ+cAse58Ddq9546qG+lfX+Vfd
Dr7wYMu3bOS3kHbFS8FD6O+JuCPzpdVXnqke4vggcLbmwUcW4AfOSDDUd+iq
VWlssH1v614XXM9Gg/9WOti3sjntEvorzZX1sfXgCb0rTyShPCIrbkdwO2M9
ouk0TwX1363mEaIAdtG19pdAf5KvqvvfDvDtY99OvAdHqYge8wFLLd6/bgXi
23F5x6Fb4LCisrc5a5EPyvcOVILJPoYHqH9xpZNmI2Bym+tkvrTUcLu0C5sx
annxRhLxXrhESl8fTF7fNaggHxZ/0TlCjovt+LxIEvmgmK8eC9a1Kbz8ah7y
QeHskiLwvUBpvoWLpRhJebMF/eCggw+C8qWRD4sU5ogfxvpnICGwDO1XKvtT
RAe8l6ttXYgs8mFh6WR7sNIN/0JBlNd9waWxcPAtm4SWHfLIh/m2wzlg3Rly
1iLzkQ/z1Prbwds3mHNJqCEfpCd+FHRlMwGD2qFds5APUm8bVcHDVt2JFXLI
B9bNNxZgT7LRayHyYa5rKRu8rNWGfW468kGSeZoONljz6JIq2kN2ztSH9WC6
j2QR8mF2y13uI5iPkg2UaJ/qWanxCuB+EUe2Mfqv5Jk+l3eAk1oH/INx3E98
03kfsIx2RsdTxJ+JmETwLXC5lYybDepDUfTziUpy3CPxtecS5MOM7KMjYOX1
W62q0N71IkFO0m7oT26HKw6hPsk+KH3wvF8Pht5KIR+mLjQ9Ar74prRbTAf5
MOWHYSx440/9B9tQXiXhQr0iMNnn8gvxxicUod0P5hmyrfFBf90ssE9N3J3N
VH/Y1LZmHfKBX2mxDvjcfeOWUMR/yOSxefbgmquL4rJQv1Z8lbPPu3Pe76D+
1HmvTssFN192N5uH+wlNcuLrAJdguSuG52+foPlP8CibMS+dn30e8ZHNIzCk
Cq7uGFH/i/YM5W7otQB3qwre10T/aMOV1M4Gc7nuSp+HeNMc82hIB7+SGJp2
biny4Z/u63pw8q0csQIF5MMf0RfcHmy67ndDPOb/7shX8ODsb0R7RP26d38H
uPrI9aBGtKfjz5N3fMBEr6v9YDHMqOHNW2CusSgFo1oWIz4iFVMJnpMvcV21
hsX0D30JGwE3qT6s83/CYgp/5LOlj7GZJ8EP9/dUspiY72d99cGZEpt2z+lg
MS6DZu5HwOtIAr5gMbrfFA7GgjvlGNHyehYjOfBzXxFY/OfQOqdWFjP4pXR3
P3hU5fGeUzi/tP/SNvHjWO/K7DZZVsVi4vpsN+iAO4IfjIrifPdeNS178NQT
7Vy/8lnMpp6JqufBgosc/kV3sRiZz28VcsEOu2Q6F3WymJHumzIdYNPFuoMX
XrOYii7XWUKemC8GLdG63Mhi4juZqWrgTV27W0xwP6+PU3ktwSm+q1gqON+w
o+UPG0zzCPUj2576PZ38/ZZ9t/zx939afXrqwRtHWz5cb2bROOL2wnpO8erU
qgIWk9wiUa8Adp0k2vP5LYvxa/5cuQN84DhGXtSvyfvsYh/whXfuWm/esei8
4xZ48OIdqVgcp/4crOUTI7e2hzXuz8HCkq+rxR6zxv25N5ux00v5+qeaNe7P
/z+m/hws+Prh5aMoP/XnYLkrzaayKA/152Dyum2khDXuz8EZbljQoT6pP/fB
8fTemX1g6s/BXdoaAtNQv9Sfg8M0quovlbPG/Tl4eYpQhzPai/pzsEWQo8E9
xAv152DdxpJrSTif+nNfNpPvJrfOpI817s/BJ+autFv/kjXuz8Ftr81WP37E
Gvfn5PzOnheyOE79OZjfeEw64g1r3J+Tvy+WWHrkA2vcn4Mv5B6QnI/zqT8/
geOSmDnjOPXn4AZTqwX3Uf/Un4ObZr4WPNbCGvfn4IcOTumT0L7Un4NDau6f
cUB9Un8O9nJtvzMX9UH9uR/mG1v0uFb0ssb9OfiEyVLjfzhO/TlYvqdca8F7
1rg/B+9p7tH4XMEa9+dg4gUPIn6oPweTfdKdiDfqz/9jMyr/fEsCkW/Un4NT
E3tD0ppY4/4cvODqyfOXHrDG/Tk41770eNQr1rg/B5N9JqOlrHF/Dt6XEvNA
NIM17s9PYv74/Y9DPM6n/hwckNNc5ovyUH8OtmlJ6TVEfVB/Dr6xGSvxT6xx
fw4u9P1Ym5DHGvfn4MsX+te14O+pP/fHeJu4aPG3Z6xxfw5e8qDF5T7ikfpz
f877AuQ39efg/76qu1wpYo37c7DmqrQNHng+6s/BZN5dgvii/hz80uPJNYmn
rHF/fgrr/Rlef/WRL9Sfgwtzv30pxfNTfw6+7cFOXoL2p/4czE2EBOKD+vNT
nPeV6P+oPwfLlPdbfkF5qT8PwPyza+fkO4g/6s/BXCyjG7mIN+rPwVvl0y+8
xvNQfw6ODN/YNFrIGvfnYO/NxCCzxv05OGUaZiw4Tv15IOZPRlenHMDfU38O
bpPzPBqK+1F/Dv5Pwfm9NZ6f+nOwZHXSs5eIT+rPAzk+H/VF/TlYbv0zGWOU
j/pzNpsJPlCaOYT6of4cLHEmMSsykzXuz8FmvkdNrj9kjftzcL/ffw8c61jj
/hz81yF+1dxs1rg/B/uSN7goP/Xn4K55T2ZkIZ+oPw9iM2v5LApu4HmpPwf3
Pa3cEtvGGvfn4N+dkWKFxaxxfw5uWf1OZkUWa9yfg8n2KHPED/Xn4AVW/AlF
eH7qz4PZzPVgXSFNPA/152AeIgCes8b9OXjCup2PvNJY4/4cHJacd08Q/R/1
52Cyr/8Nnp/6c/DwWrQsno/68xA2s+04/1Zf3J/6c/C+5KWtNvh76s/BSvYy
3PGIf+rPwcRT5qP+qT8HyxzV/P0K9UP9OZh46yDUL/Xnp7FeIw9whzXuz8Gz
06b8l43rUX8O/mYr3LIL16P+HCzPu1H15D3WuD8HPx/beW8/6ov6czDZZziA
+KH+HJz3JXXjZpSf+vMzHL+F61N/Dl6YOsouQH9L/Tl4qeTklzyJrHF/Dk6Z
kjPbGX9P/TnYMjDqmjH+nvpzsNiLk7vKcD/qz89i/A5d8XMJ+hPqz8Gvhbc0
fMb1qT8HLySBAKb+HPzj0PPtFhh/qT8H7/lpo7QB+U/9OViUBEwZa9yfn2Mz
booB73ajf6H+HHyzPzpXEeWh/hwceEFAIQX5S/052FlFrP082pP6czDv5tba
ZoxH1J+D1ydtz+LLZY3781A2o111TT0F7UX9Ofjg23pLQRyn/hw80DStQw3z
B+rPwcrmc7lckR/Un4NpOyKeqT8H3xs+9lAP51N/DubNHZ70A+M19edhmA8W
bFxG8ov68zDO9yl4XurPwU+uB048i3in/hy8MXhw0hLUD/XnYZz3b7gf9edg
+nob5af+PJzNONpFN25HfVN/Dl50PSSjDf0B9efgr6Fn33Wh/6T+HEz6BQcc
p/4c/DviHJ8Z8ov6c7BO+667bTdZ4/78PPqnB5vmTEH9U38O/vtLRn036pv6
c/AxdLdH0b7Un5/n7G9Bf0z9OVhLPlKiEcepPwdHJvsb6WN8pP48AuvfqVmX
DqH/oP4c/OH5NkkG/TX15xEcv47j1J+DvxzHggfPT/15BGc/P65P/Tm4ocpa
PgLtQf052KP47MAw4pv680g2XZclgak/B0eaiDgvx3hM/TlYFMOLDxkfiD8H
H50wqeUl2o/680jO/A3nU38O3v3i27pb6L+pP4/C/H72ac0WtB/15+DEqRaG
HxAP1J9Hcfafo/2pPwfvu71bbTIZH4g/Bxvsa+nYjPGI+nNw/9SopmHUF/Xn
FzD/apFMe0fGB+LPwWQ7iy36D+rPwf+9Oz//KspD/TkYzTIpEEz9OXj9r/7e
Z2h/6s/B85dynatGfFF/fpHNhAf4aoZgfk/9OVgqv037CMpL/Tm4bEtN9XvM
X6k/B7vzZaoEYjyg/hz846n5GXHMF6k/B+cEfy26i/qj/hz89j0WahjPqD+/
xGbG1ixYF4r5B/XnYC3fif8GMB+i/hysQDo0lJ/6c3Dwfov3G1Bf1J+D32iK
Ha5CfVF/Dka1bjvXzRr359GID+nJ4TdwnPpzcHqf/3M1HKf+HGy0ZN7pl5hv
UX8OXukY+Nkb9U39eTRnPzPak/pz8JP3i/S40Z7Un8dgfK6yY/IbWOP+HHzs
lH2qPe5H/TnYnrz+RTxTfw4um37VRhzjI/XnYLe4zGUNyBfqz8GRKxVvyqJ/
pf78Mpv59XrS0BI8L/Xn4KWhr7bUtLPG/Tn4xbvStPuYf1J/Ds5On9B9Ftej
/hz8Tdf7cTjihfpzMP8vQS3rj6xxfw6WRTocxvqE+vNYrBdc/+Zpk/UN8edg
h3NrFgWgfak/B6ddleMPwXqT+nPwE6UYhVlDrHF/DiafX23F9ak/j+V8r4Tr
UX9+hc3sJBWK8lJ/Dh4IFnhXgfk09efgN6xlCYU4n/pz8CP+kVePcZz6c/CT
m2bpn1F/1J+Dt5IN0chH6s+vIt+iT12Px/nUn4Ndw25NtRhgjftz8NPLEya6
oXzUn4Pb51sbLMD1qD8HC38owIySNe7Pwdmd8+XJ/ag/j2Mz6rtX6n9H/FB/
Dt5BBAPih/pz8GLr+n2b0X7Un4Mfp1llzMF6i/pzMKaVvjzIL+rPwXJCr1Qv
k/UD8edg1vLOdYaoT+rPr3H6L5Sf+nPwslnmbnqIJ+rPwREVJt8lUT7qz8HH
N5hdWI/7UX8Olp/UbFmN+1F/fo3zfRvyk/rz68jHG2+/O+P+1J+D70SqiB4D
U39+nfO9B1k/EH8OXv24+9kRxAv15+ClO2v2SiCfqT8HK9lu2qmL+1F/foPN
1Haiw8P51J+Dddxqb0uifak/B/tOiJyji7+n/hy8ycy8QwX5RP052BHT0VK0
L/XnYOkaXQEb9AfUn9/k7M8j+UD8Odh17Pzn1/h76s/Bal5qjAPWM9Sfg+ua
bBWKvrPG/TnYeJd22XeMH9SfgzVerzs0B+Wh/vwmZ78o4on683jO9wIoD/Xn
4C11MyxmIj+oPwcvEZT9J0fGB+LPwXra6cd70D7Un4MD5F/d+ob+lPpzcNBo
0BIt9KfUnyew6Xdhh/pZ4/4cXDumUX4J8Ub9OThN0TbgEfpT6s/Bb3j3TpiH
+qX+HHxshKv5EvpP6s/Bi5fMH4rD9ak/v4XjTYFdq9DfUn8Obt3yqG/aV9a4
Pwe/bbp2ho31O/XnYLKdoHmENe7PwSQvXyP/qT8HSzwdMIjAcerPEzG/0pbR
dMH9qT8Hk3kMD+KJ+nOwFJmAo/2oP0/k7D/A+EP9OThz1tHUfMxXqD8HS0hs
m+iK/ov6c/C65Pzgh2R8IP78Nubjl1/dzMD6nPpzsPfBvXcmgqk/B89fdtD6
JPKF+nPwo3vr7WKQX9Sfg982qj6sQ/xQfw7+seUyry55/0X8eRKb+Vk3+Gpo
mDXuz8Gqdr6vlBFf1J+DyedNR5Cf1J+DB7YlT7dBfVJ/Dg7jchZfhnyk/hyc
XB9dJ4L6ov48GePZO6l9s/D31J+DDQ8dnvcL61fqz8HGxn8NuhGv1J+DszMb
zvfg+ag/B/9t1nTcjPim/hzsu0aQfxbih/rzFLT/gTShlL+scX8OVhzhyVqL
eKT+HEy2mwvifOrPwapUmLHG/Tn41d8puidR/9SfE/698vJ89HfUn4MLZp2X
I+MP9ed32Mwun3VtWeT9F/HnYDLOLsL51J+Df163y+pB/VJ/Dv4U7HNpO+Kb
+nNwypKj4XU4Tv05OGBp22sz8n6J+PO7mF/bm1WsIuMD8edg9wdiv8uQf9Sf
g6XlHvV7Y7ym/hz8u5x82MUa9+fgjD1L51zFeEr9OTj25Yqm96g/6s9TUb7v
WLAgP6g/B096KqxsifJQfw4+9euihgX6B+rPwSHzp64XRzxQfw4m3/WdRX9J
/TnY7O3jDlFcj/rzNMxfdZbPXYX6pv4cTN/L4Tj152C/gH3PIlBf1J+Defaj
hwRTfw4m3bEX6ov6c7DmTnmttzhO/TnYPHxJWR3yifrzdDYzrWr6gYnoH6g/
B89e5WEYgv6H+nPwYfOSLcIYD6k/B/+8KqvSgnin/hwc9odssGGN+3Nwttu+
hJnIH+rPM9A/kA1Y6A+oPwe7kg/CUD/Un4NVzuatuY/rUX8Ofnm3pc2DvF8i
/hzccM/Hgo3rU38O5r3W9VEX+UL9eSbGF4TDqc+scX8O5t76tf0vxhfqz8Hk
8+tmPA/154STnqsK4XrUn4OFzxjVNSJfqD8Hb1p93ekV4pv683sYfwe2amvh
ftSfg0t7nyeM4vrUn4MfLra61Ib+g/pz8OfLJGBY4/4cjGX0Hn8w9efgF34n
pRnyvpX4c/B/cbxCEWR8IP48C+3hpX5HG+1H/TmYS+qxhwPJB+LPwTMXv5v0
GNej/hw8gXwgRN63En8OdlTNmTUB7U39OfhV0vKzed9Y4/78PuYblew/KmT9
QPw5eI2Qe78g6pv6c7D1MtGMuejfqT8Hh8pwrRwGU38OVp+0XPMMykv9OZj8
XIEpnp/68wfoTxtDk/PQX1J/Dv6g6uvxDPFA/TmY50pL8W8yXyL+HJytfXeF
I+KR+nPwmKllTksJa9yfg7/LJEnkY7yk/vwh2s9NqNQS96P+HLytVz3pL+qT
+nPw8X0HHw7i/tSfg618V/9oRj5Rfw6OnnH/ZRsZH4g/By8x37lPBfMd6s/B
dctnh3ajfqg/f8RmVtx6vHMt2oP6czDVW5gPUH8O3qN69aoQ5oPUn4N3ZY5u
2Yf+jfpz8Mr62FkRuB7152A/9oqDAzif+vNsNtNhUqtejOPUn4OfHHx9qQXt
Sf05+HEP9/dwsn4g/hwsWLWpuATrcerPwQeXlK/VRPmoPwfHPdwwsQPjBfXn
OWxmluyOSfEFrHF/DlZ04s2WRnxQfw62vxBT/Qv5Qf05mOjWJyg/9efgxVen
Vk1H/0D9OTjMxKCKvL+g/jwX67cPN+ReY/1N/TlYeEXr90LyvpX4c7ANeZGG
9qP+HJzB4/PIk6wfiD8Hf99Vaj4b/TH152B/hPFCXI/6c/CrXxVF7uR9K/Hn
eWzablNQP9Sfg5/6fW8vIu+XiD8Hh//8j7FD+1N/DvadnLIhHfFE/Tn42M0F
C6rB1J+Dz9q9fq2D61N//hjrj6+HNVVRv9Sfg2faCbn543zqz8G+u11qBMj4
QPw5mEy3x/JY4/4c/FsHExrUD/Xnj/83P6P+PB/x9LchTBT3o/4c3LavccUI
5mvUn4Ovi826l4v6p/4crEVeXCPeqD8HryYTl+escX8OdiY/NIL2pP78CZ7v
Rs7W+fmscX8OXkxeCKO81J+DJWZ/XFqA+qb+HOyU2WR3Aet96s/B8enSFbvJ
+yXiz8GHq77fPofxivpz8L+TR5qeoL6pP3+K/MmaXLwzgzXuz8ElYjP1OlFf
1J+DY97aKGfi+tSfg3MMMWNCPFB/Ds48c5NPG+dTfw7eb/3d9VA2a9yfP0M8
lM7b8jiLNe7PwSKnU687kHwg/hxcyqcVa4L+gPpz8JmtF02/onzUn4M/24iW
LcF6nfpz8Jxhb+uruaxxf/4c8ZgmUGON/KfeD/ynNFX/Efp/6s/Bb2/56Sug
v6D+/Dnn9yPQPtSfgwPvl1yfQfKB+HPwJ5XrLWR8p/68AOO5+azPurg/9edg
hMVNbZSf+nNw3pXp0yLRvtSfg8k8cRryh/pz8NzOvercqB/qz8GzV5AdYqxx
fw4WIj98dJc17s8LMV7FZU0KwPnUn4Nr3s09c4i8XyL+HLzk+Jtd4Q9Z4/4c
fNV+l0wn8o36c/CFkxNMc9FfUH8OtmxqWvKS+Afiz4vYzESuF3FaiFfqz4s4
709QP9Sfg4nOr8P4RP05mPS7C9EfUX8OFjB48yr/GWvcn4NnKKx8LI18pf68
mM1Uh7F3dGF+QP05OKJH86kcxgvqz8FG17d91Mf51J8Xc37/BeWj/hycy54t
sQ3xS/05+PGa+zvvo76pPy9hM1nVCaLu6O+oPwdvi0iL8UF/RP052Na/zbwQ
+U/9OVjl9+oNniUcfw5WCJ2QfjGP48/BA7NYv/e85/jzEs7+rZccf/6CzWx+
LmH3to3jz8Ejn4+XM50cfw5ue/hw4HERx5+DTfP617o1c/w5eP/Crj36vRx/
Dp707DivcDPHn5dy/FwFx5+Dq56Vll2u5/hzsLPonoNyxRx/Dt6K5dxYBsef
l3L203Vw/DmYaMBfbRx//hL94+O7IZNaOP4c7OavruHTzvHn4Fbbb9b76jn+
/CVnf+Q7jj8Hi2K4jWzh+HNwyW/X350dHH/+ivO9QgPHn4PNJym/fvCB48/B
KzpU14u1cPw5uHdH6Mv2So4/Bw8U1Dp14vm4G3dmVYLnbNo9Zz/iub5+YcoI
WENv7txd5P1S3Y/r0mVs5kD6Mb/HOB5QW3hJH6wV4/djC/KVrtPABVszHaeR
8aFmX2As+N39Mw6JaG++t0o+ReCbX51tQnD/5jdjR/rBc3KcDTxR/1mvKx3E
y9mMvqhp7V/0VyFVV/fqgDucp6WK4bhVpdMue7Cexy2bBPy9eoXm1vNgVdFj
j19WIR/KBXRzwW+0dw40oT/A8lezA/zjYO/tMaxPsl8mLReqwHrAqbw3GM8T
WnpMXg1M1vUaKL/Niw3SlmBPc+Mzwch3TXTEQeDO7B2ryPtFkeKPwhlgK/OU
anHyvrUwa2ID+KkgedGLfCjw/81diXyJyj1A3r9EPTcaVACPaJsE8hI//Uz6
845Kzt+jf2Wefv3gA1Y4U7D0dBry4cmT2lvgYP/ZOzLQv/Q/PldRCSYe6G8O
8iHPvGgErGec5LyU7CfJVcyTrmJTz0b8mEvOr0x9sKTXmaAR5J8uHvgIuGDL
hgv7wJKPoq/Fgi1UftrGIn8HH9hdLALPH+a/PgvXL72vfq4ffFP4Ge964h/Q
DYq/xnqDDKRoT/d7NV464FrnvNfmZHzIjHe1B2d4iHYn4f4yGUfsz4OLsibO
5kY8jaStscoFDz+MEfiG/rgiddrODrADj+5ia1w//u6HzUJv2IxMWOuGV7g+
3ScETtw3GhyN+jdM8V1l+YazvxL9gWzyZuUgsNqXCpfoJOTD7TlyGW843wM8
RT4k9rAawORzgT3oH8m+H55qNtPYVfIjAOXxSwgWUgT3HbRwDCD+ARM2Y/DS
sjqbUcSP4k3ZXz7gmuhpbvokH24MDdyq5sxPUF/114q6K6s534+T90txkS0j
4K4ywYwwsn64av1O+i2bEZ8RG3YQ8Wt6RblcH5x7Q17zL8qjFMtVeAQ8pnW8
vxrtS75LiQXv32+pJ4nnbY7GghDsv6vsagzOz7p06HY/eK/blDh+zEdCLq6O
E6/BeP/n58O9yciHC4IXdMAKXCUq9qhf9ajGM/Y1nO+FcX+hyGT/8+CijMLo
H2iv9vPHPXPBe3kefenC32eH6x3uAA9aGFgsR/lDw8TthN5hvLrpdXAv8tUm
tNNCDZw46BHw9h7y4dx9Y0swn6dWtGg68uHsqU1B4DnXXv7zRP50n96+NgPc
1c1O7MN890mIjEYDmEyPYvB8UcEDy3hq0T9eWSJ9H/2RY9BTWUVw8PfDPG/R
vgw7dK4xGMNOtD76c7Js9639n//tP7VYMBHsvvbT9U143kKkWxV4M9lAB445
+Wp0BDw7ecR4K9qHfLcpXcdmrs0LCo7F3+v62Xfp13Heh5L50okVzUfAtycW
LTAn8yUf3ppYMPmdK0fcv9T73asi8HTlhRGfEA9xXgnP+8Eqt4YeTUT7uHu6
ZYvXs5mAAfuO4AfIh+Nr03XAveGxbbzob2SOiSTag199yI8vwfXI726dBz/C
8qIV9VHhnh6ZC7b+8X7tLvQP8W4nTneAN/99nLwR1/M6suWkUAPGi80YKcn7
VlfJ42rgjHPH78WCZQ/3OluCc591Ztri+n+cc22CwD5kQzV533ooxDwDTOZN
KajfZKfdOxrArwWxsMT5fgcXGfA04n7kBS/GGxPHYUaxkfP7aZgPk23KxuD0
RblL/2D+wW0ftdQXHLadf9snnF9vu39hIph87vrpM/LBZrlkFXjj+/2f16E/
DDjAPWO0kfP9H/oX0/2v+WWa2Myymd+uRqM+layvcRmAyfblRRj/+fY5jxxp
4vxeFLjZSutLLPj7qvZwYZQ3y1Koswi8kvzQGsaDEIumpn5wz2qFf1/R/rRf
fc9m5hEhgXxRN/N8qQPOKTrPNw/xIGS68Zk92BbLTDcyPuye+eg8OMJrW+d9
jGfZu7pSc8GHOheORaI/CNv5IKEDjFmhhRMZH0wCYoWa2czadWMTZ+J6msY7
ItSaOfu3Ub8iO+aFWIKJbjqO+UG30Te/IHDI8d4/TWjPJ4bPPDLAef9dmq2O
+XvUtrBDDeCgJPLijzX+HV4Lm2GpGM4eQ//EbFlipgi+kzG71R/xJL75j5Ex
eHv0yMq3qI9+g7KNvuDW/y6m7UV7Fepf1kkER1jWfNmF+Rz5zqAKvPoU+x8/
8s1Fb+WSUbDAqFrERBzX3cC3QOYDm1lOfggP9SFJflAQnLK+wewV4mtw3S0R
N3DWQ3nWTLR36Vr3yVfAnruT1CrIfo0168aKwBpfoqbUov91Z6YP94OdLpZt
6MZ4s0mnrU+8lc2cv7L5vQLah+xr1QHfMKhg2ZP9hqv9Gu3BmsUpa6LJelpz
65vzrZzfP8T9iZbIBWvEhnI5Yz7rpdH3pKP1f/v1DFfmPRBqw3pg+3q2CeJF
dsXpu2rgQ7t37BHF+X/U9sRbgsNaDkvlkPetqnKXg8A+lyNnxuB5k1VGwjPA
VnJ7NWdhvua3vCSooY3z+4yYX5koXzjB0471aK+Y+HsyPigdOKoIlvJPeXMH
60fuZSpOxuCvd47cGMTx+iU8+33BG1cU3JyH+k5b/GZPIpi/7U2JCJ4vQPG6
YRV46KbHUwGyX0PBRW8UnCfn1bqfjA/y2toyHWxmi/+KBCNcn09OWM0AXPhW
0WY22a8h+17RDXwpCRM9rL+yFt6ZdwWc3nNXvB7zDeppwNWSe37a4HrE238B
vx1aXxeI/lp93iy+mR+R/7JB21bh+kIy3X91wJPJD7ehPdulHv6wBw/dEOwx
Q/+YzQrsPQ92JxMv9I9hc43bc8HFZW9zbiL+bCTnN3SAdXaZZT5Fe2vOGawS
6sR8ounnCUfEK/nsUA38dsbF4wzyv3tWeL4leLdrygMl5M+TmVb3gzo5798x
XkWJL72TAV62DSMJmS+J/b3RAJ6N7osf4w8jWh7N08XZX4/jZJxVBN8PTZEN
Rj7RfdXgIlMfgf8Q34XTNHx9wUQL/iR+eupk90Rw/wmx1jzM/12m1DlWgT0+
KK8eRnuTn90aBeuSHwhF/EgKHd0t04322dd0s5y8bxVYv80ALNhbkjcf1yvl
n7HBDayxaPg1WX/T3/0BHyYvOFAe4u2LwQvL7/9VxPNu4v1P4QtYcZP7xT0Y
H2UmbZOZ+YnNrDu3NmIPyjMygTWLAd9q/rRfm+y/5emf4gCeq/15vT/613ju
x5MiwE1iv/bOxvW8uM78yQVPn+4wx4/kw9ie7x3gMe2OgpNkv8Y/uR6hz2zm
2eoDr4LI/qU/I61qnzm/H4D+t/p3SZ0lOMwp7XI38jP514XKIPB0GqjIh58H
ijPA3899ijuK/slkVOVxA/id9tyw2VivEM/B04PxaZr7/RSyv5VcuIezf7gV
+fDj+nVjMJ1uYH6R9t3lki/Ysm5ZvTDJh0Ht0ETwrsl3MgPQv5h+Ew6sAm92
8VsqgfWR0sB771Hy92RjGI7zIdFketmM2G6uHbzIr+Z+LwcDcNzlMmE2+ues
Pv29buDDfD1Rehh/Qnpn7boC1hhwzCHva/f2dG8pBvfXmDsrof7VPz9c/wV8
NOpUw0Q8j9CnQM2ZfWwm4bCWQB3Ob+8yXs6AG8++nWaC+Cee2gGcaVTrIot4
IN+RRIBvWpnp/MX4YdPxXDyvj7P/AayJYesjWEI5q2o/WU+3WU0U7uf8/gTu
3/1h6W818NinWFVhlP9Jy99vluAP4ovfTUJ/FtVc/ikI7CxWxNSR+dL72A8Z
4IluP0bzES9Mk2NtA3hj0uztusRPN2pU8HxhM+9rxeMu4Xr99ZOLFME6f+0q
wtCehXV1ucbghA7HA7vI/tbaxExf8IPnIZ/qyH6+d0eTEr/8r/11a9ZfqwIb
idyOdEK8SCKRR8HplcrSZP/G4Jv2szJf2czfrZGzXRCPpa8zTxmApWbIV3Sh
PHFV/3m5gavP6r5t+Il8qNzmegXcFL/ivd4X5AOGgeKvnO+hPrLG94l+/Z8P
HHn12GTmAOLV2/qqwhjy4eWZzQyYfC7/nrxfKjVd5wAm63S5T6zx3wECk3UD
C+1nWDKqlAfmOXFuwRq0r2zxi0UfwU1KAv4vyPvWwoss4W+c38sk71sLbMTU
wZ46zk99kE/Jz1WFrMCs2582LiXr6WcTJgSD529d1NCD4yZPq39mgMcyp83l
IfuXyO+8fOOMFzifO/9wN88gm+5jO4fr1+fptCiCeW0ktixF/KTlTnlnDCa/
K7gS7Un3DYM732nwHsDfm2bfLUgEC5ENzxgPlR9551QN/m9+x/fQIGMUjFEv
qhH51Hx/9m2Z71i/vNVrnfoV+ZD16aoB+EFQvuGzLuTDvUdRbuDZe5a/GEQ8
7c1kn7kCfunmKzVlkDX+uyRgsm/2O+pXKH2B55fvnPbuRz6kfneZ+YPN7CQ/
+IDroXi2DHgVfaGAfLhz3sIBTNehaF+blL3GEeANa80qb6H+NZOXbcoDZ55e
sTwM8S2S9G/NR/DuPU2iYcTHJVasFB7i/L4R+s8nt64sUwdfCktICEJ/Tn53
xQrs0dF8PhPHyb6F4CHO/B79N3OTXzQTHOuhXOGO+BW/US/QCA787C38HPHY
f+0294Rh1M+Vx6UTcf/COI9RRbA/y7FJCeNpzFXdr8Zg2g+QfLgi2uULfp19
WHoB4ls3tuN9IviO9wG3d33Ih8v33laBV3Wt3m9F9ntHYwECtr5Rq0rmo6WX
DJ/LjKB/IxN2Ml+6KJVtAH7j7rF8JRkfLnxJcwM/5vX93I/xmf4uOViIvCC6
i3yIPHulGGzk/29tGPqfkfNmkV9GON8/oXwV4QqnZ46yGcbQuWkE94sP+/kf
A7ZItlsjR77PCC095gD21bLKMsf5hucuOUeA/wZkmZXdRz6ctbXJA9cIJd88
jvnpn9Nq5h/BCuQEsr81ZOIO4Z9sxpxsTMP4mxz8Vl8dHPNO8/0U5L9f0E3G
Ckz2qWkS/0B+yAz84JyOUQPiUzGQWZoJnk0GJNQ/T8DUhY3ge7Gz/5L1ar1/
y5wJv9hM2bQXudmI/7STqdMXg2PnJj/5TsaH/3z4TcCB1TPXVpL9fH6buE6A
lxyz9W9D+ymfkBhJBJPtMWzMP/lQjVXga3dS662QX83e2R9HyfUdtr3UwP2z
vIKaZH6jv87u2HIC1w/x3FltAHZdfY17CPWz9/jCl25gmc5F77TxfOrHfjy9
AiY/q3oGzyPkUfiwGEy6229ov3b3iNQvYIeicu0w4uOIt/2D/tXoZOQhjH9h
R5RiGfAvhZ/1Fhh/bVzHzjuAyec4vshvzcOVwRFgEpenMB6IEAEMjp9kb1ZB
1tOHnDw+gvWHJ6utI+ODk+Yh4b9YL/yyqL9M9vMdFDigDpayn8S+S/a3OjaY
WoHJvr8PeD7ynX0weKW/8em5eB6yvSkTbBCb4n0A861+2w06jWDyXcM+8r0S
ur8J/9jMoqe6i9A3MzEHPi5eDL51M3P4GOrTZX/WfBMwW5pvYTl532rtL3EC
fPqj4sko8r3SPowU4KOrwodqUN5BK+nJr/9xvu9G/JRafv03Cp7+e6LhWcwX
4yyeDMmMYT60fJU0WW+Sn002AO+deC5mPfleycy8ww0cm/r4I5nfyJgqNl4B
C0lhpYX1FtEIxWDmRpw2D9q/YtfLF1/Ac8kGSxyP3xn9ZCZXELOR/MAE+nsv
E7sHDHgF+cEw4uOM1e86gNcZt1UNoP2J5osAby5RjtAi3wMZ1cTkgc+f+L3q
MOr3rWF8+EdwznPDIDGyX2PbkSBh7qDx9w94fr+ta06og2e8Ddz9F/FgsmXa
USuwEmlYxC/92UYw+Zz2L/oLnk1p1pngj8oTLnxD+ev1ffc0gs+Obi33Qn+X
tnGz4QSeIObMrwXH6lHeAL05eovB9RgeH2I8MN3Qo2UCnkJ+kA79rTLZgA8W
HGjuOof+kG99sOJt8L/+e1bH0B7Na3fNew3+LKs8+S7yJ2uN7Oyf4EQ/fYUd
4BBmaOq8CUFMrLvZvJmYv+/VKeLdBJ624KvkK8SzunbkXzfwZPKiAO0lpGX9
4wr4NzNYeQN/366p3FsMVl28weIg+p/sVVztX8Bt/Wsml6L+yXdPMycGMWuI
mED/Y7MyrooBi/8u+/IS8ai54lCJA5j+Xib6OxH11fkR4C+yo4mfC1n0u788
MP33JXD8iUpjykewmuB9zQT0J1HLk28ITwpiHMgLIJIPysej1cHKfGv07qB/
Jz/AawUWSypu3ZeCfFgmzg4Gk32N5P1r/5JOn0ww+Xz5GPn+YfF9t0Zwojwx
7sgHxVOOE3iDmFn8hzQuof3Id+SLweTnbpeR963kQzzwjSXd283JfEluYOsJ
MN2/mMfx5+CXpuuS80s5/pxcb23l77FSjj8HXxY0Zx2s5fhzPsRTbUk9/1OO
PweTbSbX33D8OTjk4f6etHKOPwe3Tv/Pz+D//DnY2qFVT+09x5+D6b+X0M7x
55ODmIzwnOVJXRx/DtYgG3W/cvw52I+82H7D8edgun/zCcefg88eCDNUKeL4
c3A5Y/PndznHn/Pj+T1+rbGo4fhzMP3O4j3Hn4NlyIaVhxx/Dg5uVD/r/4zj
z8EzbBv/XSjm+HOwxEE/O7L/iPpzgSDmbvJigbxPHH8O7rTcu1OumuPPwaud
5qnMrOf4c7CR3ReZtjKOPwe3dI/au9Zy/Dn45S4e+cwmjj8HW+bqC/H0cvy5
YBCzf5A3+uf/+XNwlg4G4DqOPwd3dc15o1XG8efg64c9Dv6/ou47rqb/geO4
ESVkywzZI5tsN9s3e2STTVkhu7JyS0t77y2aGlpKu0SDUBGRPUM2v/fnePv5
/vd81Df3nnvG59zXOZ/jeo39HL45Oy7R4yr7ORxn+jRwQwb7eTO5THFK9PEm
f/s5LF1/ms5+DmPYN8Yjj/0cVnqW6nE3lf0cHhhUMn9MBfs5LM3nEMp+3lwu
6+Wit0Ujlv0clubTi2c/Fz83wZlXAfs5LJ5bYFLIfg6rfXuj43SH/Ry2jXvf
d0AB+7mKXKazuapd+hX2c7j9Tut97mns53DapHGGol9J/RyWrg/LZT+HxfeU
4vxY6ufwcumBBuzncOnQY9Pm5LGft8D+u2HUjidF7OewOJ1oe539HF69wi/m
2lX2cziq3UiNqKvs53BO2YjTG//2c/h2ZfHvvSns5y3l0n00vlHs5/Bd9e2a
3xLYz2Hx9XenSPZz+PEX3xKzy+zn8KBPg5Rq/vZzePPi8HeD49nPW+H1VJbo
zbrGfg4n3VT6OaeQ/RyWxj9J7Oewq7i9PJH9HJbuD4xkP4f1yrNGlt5jP28t
l9Ve+pG2NJX9HI7d2aFRegz7OWwsdgS32M9h7e69D+y8wX4OB2R1zPBIYz+H
xfQF2xLZz+GQUeKbO/bzNvI/8xm9YD+HMUx7onmN/RwW33t/K2E/h0OqszWe
/O3ncMSRtAmbEtnP4QnbDtxblc5+3lYu+1D/xPWAFPZz+IjVGr8jFeznMPY2
AQvK2M9h38GL+jWtYj+HR73e4Pb8Ovs5vLWp0kV5Fft5O/n/+4/Uz2Exve7I
W+zn8N/rd6R+DkvfO6Wzn8Njtty1TytjP4dnvF2SNvEG+3l77H/EFzZX2M/h
PVMtbyfns5/DZiZ3Svwvs5/DU8QX58Xs5/CCxQVl366yn8Pie9ayavZz+Jb4
euMh+7kqjqc502PN7rCfw/rihtvb7Oewlcvdp8PK2c/hdmGN1+96yn6uyvdf
w34OS+fnZeznHfB5PNlzsa6I/Rz27jZDyaaM/RyW+tJ99nO4Kvh8kewV+zls
Vdpy6ZdS9nNYmv+5hP28I17v+vblY++xn8Mqrf2OaRWwn8Pu9TJqn1awn8PS
fDlx7Ofw0Nt+jbYVsJ/Drwe2KFl8k/28E/ZPaQ4nGuazn8MjNKvM3lxmP4c7
iRtDU9nP4Q0iXF5jP4dbKu3vs7Oc/RxeOkK/f/dC9nO4LGvnyOPx7Oedsf2H
fjL2L2Q/h0VnOn2D/Rz+iuHfsEz2c9jpSPvTtdfZz+GWk39PPFTIfg6f91yv
p/23n3eRy6rDumaJni31cziw0sjaJpv9XPy8PvZAkeznXeT/739SP4drPKd2
PH+V/RxuUHZ+jbg+R+rnXeWyd/q9mlzNYj+Hxe3kPeLZz2ExndrKS+zn8NR9
njNWJrKfw1MOXTLITGQ/h19m1hxqdJX9XE0uE1+v7M1nP4dT79l1iSxgP4c1
xY0YieznsEFu45KsOPZzWLo//gL7ObxHTACWz34OP3QPuqGSwH7eDdvj5/qz
dkazn8Piuki9bPZz+NWXIS0VEtjP4b/360r9HF5Z1yty7G32c3jem4P9lDPZ
z7vL/1wvEc9+DkvzWRWwn8PWyy3m109jP4fT62usSY9jP4fF9KOqF9jP4Sm6
NUXqSeznPbB9zsSIJp39HN72wtAiLZf9HPZon/xsYC77OXzr+tDYwOvs57Dl
rLYrywrZz2Fx35rzBfZzdYxPGw+6fPZvP4dH5/bqubWY/Rx+8cI6a3Qe+zks
buM8e5X9HBYf98pr7Odwe3GjVAr7OSzd35TFft4T40uDCxYVCeznsDhv901n
P4c/KFydF5XIfg6vPbm426xU9nNYul89gf0cjihSLLiTxn7eSy67VG9n2Ip4
9nO4V5+Qh6sS2M/hAIOQKtNC9nNY/13qANVE9nP4p/7hmiMF7Ofw9cz9PXRu
sJ/3xv5fTHCawX4OSz0wjf0cPmnYZfKSRPZzWJovL5z9HFZ6FGywO5X9HI5p
2vh2ZRT7eR/5n+dvlLKfw6XtdvT0usZ+DsvvVz+cGM9+Dj89f9g6N579HG6N
w9XCZPZzOKf5Ffddeezn8KYD7VMWp7Of98X5akxU6w/J7Od9/71fqZ/DYp6I
Z+ns57BjgrVB1i32c/ji/YcHtiWwn8Pvhr52/x7Gft4P4227sU4Hs9jPYe1J
B1T7hbKfw9XXIp7US2c/h8XlalpR7OewND9OGvs53Evlriwxl/28Pz6vM+aN
+yewn8OWbda97pfKfg67jIpKW3aT/RyW+vxV9nPYx2q1ZuA19nNYmn8nhf18
gFwaZ6UXsJ/DI0Y1uX+ujP0cniK+qItnP4dFnjyQzn4Ox7sqvxfjP6mfw28U
Jww9XsR+DkvP48tnPx+I5dkOA+ok9nPY0O7i4OBM9nM4P2PKxe2p7OfwgyFb
tHWy2M9h6flXcezncKSdzb1Giezng+SyiSc79191if0cLtmTX3ksg/0cvq56
dEhqLvs5PCfYsPPN6+zn8OvLc+aezGE/hxWdrcfeCGE/15DL1K2UPXbEsJ/D
YrMbn81+Ds9Q3vzwZRL7OSwtl3j2c7jbnLM28xPYz+HHp5v4r7jLfj5YLlul
tHfB1WT2c3iGmNAli/0cFtOFTMlnP4db7RIzsLCfw2Ynwo3qp7Cfw4PFDSIZ
7Oewyty7zxVj2c+HyGWH11zRFeNbqZ/Dk237zr6dzH4OF2zGmpnPfg5L9yf/
7efwJcM9kZrp7OfwlGu9l1aksJ8PlcuCbp1LyLnKfg7nOtW8HF7Jfg7HfWlb
79Fl9nO4lzigl7Cfw6uKn4yJz2M/h6uuHDaoLmA/Hyb/Mx94Lvs57Oq+e5q4
fkzq5/D634a7yivZz2FpPrsb7OdwfubFkx3usJ/DTcQANZH9fDiONz2b79Iv
YD+Haw9nLba5yX4Oi+HWihz2czgofrJq88vs5/DTsepVgTfZz2GpM15hP4en
J3ovPhfBfj6C61sC+zkc6q3ZLjSN/RxWe3jpwfQb7OfwruCLrdJz2c/hq1+2
V7rfYD+HxW05t++xn4/E8hQTx5Sxn8N/v0+V+jksvsYyy2c/h8V0n0+us5/D
m9QD7064zn4OS/Mxl7Ofj5LLtoj/stnP4bFiAPmA/Rz+c50o+zlcMvrXtM2l
7OdwsZbznmeF7OfwW6se9caUsZ+Pxvr4Kc5VuZj9HBY5LfYm+zm8ynFanVY2
+zn8+GuzEM0M9nN4oL57tUEx+zmcMXC2l9hepX4OH00PHns4nf1cE+dTTScV
5hWwn8Nb9I1si7LZz+GHzt8Oi+ON1M/hG58XPwpMYj+HD1gOHGx9nv0cfu5l
aOUUw34+Bsuz8YBHVfHs5/C2QpsrlxLYz+HFkxSW+uewn8OZBzeUWUSxn8Nx
s8qtJsWxn8NjBjX/EZLNfj5WLlOdcWRhUgT7Obz6d/gNj1j2c7h5ukFHzVj2
c1hsTkrX2c/h/uJE5hr7OSxNIBPLfj4O4/djN2adjmM/h5MSrBq/i2M/h+fj
dMAhhv0c/jo4cHDHYPZzeNLaWXJ5JPs5LF0fG85+DutdrbMflsp+Ph7H12eD
zWOi2c/hktyn7eansJ/D07cM3nP4Gvs5XDSzo0H9BPZzuEl2euDG6+zn8MhP
idN1L7CfT5DL+lakdQ3xZz+HJ4gHYoSxn8Nfk6tDZ+azn8O2zQMs5iaxn8Mb
vpi5tA5lP4f33THKeRfCfj4R69M0b5vhV9nP4c82ps9aJrCfw/M2PWngHMx+
Dt8qzKqqu8R+Dg++eCZzYhz7+UQezwvZzyfJ/9wfFcF+Dr8rD2wuD2Q/h8X3
qDu82c9h7HVX//JnP4el68s92c9hFdMbZelR7OewuG+yyJ/9fLJc+l7rYAz7
OWxdaL2kKpT9HH6wDSO0MPZzGGvrk4Z+7OfwC3XT6HeB7Oewx88Teyu82M9l
cpm9leKqV0Hs57CYnvyyO/s5LG4Xtw9kP4fFfYkN3djPYTG9zVZ39nNYO3zD
e/do9nMt+Z/rn53Zz+FOIz/O3xPFfg4/av9h31R/9nNYd9zFCp8g9nP4bZbq
6/d+7Odwb3GBchL7+RTsT5LPqbSIYj+HVVKyMo6Gs5/D0n7Dh/0cPlGwsTDX
h/0cDrE08TaIYj+HXbC7sT3Pfg6XLb9a3iGJ/Xwq3o9R1zFbA9jPYRvVkoc9
LrCfw+3EDT0X2c+n8vv6OPZzWDxnUcGZ/Rz2HFK39lgU+/k0rD/Jhr9eR7Of
w2JekONu7Oew0ZEdBcdj2M/hFm/HRnbxZT+Hkw+fn7orm/0cniludA5jP5+O
7UFt8Ng3mezn07l80tjPYWk+7yz2c1hM++XrxH4Oa4oLaILZz+GkDTMOHfVh
P5/xb3uW+jk8C7uHbQHs57D6gp+nZjmxn8O3AypaX45kP4friRvGvNnP4Ukv
O2konmc/hz/Ua//1kz/7+Uy5dB//hUvs53DqvBcFJeHs53C9Re5jLl9hP4cT
52Ik6sl+Dpu7L86rF8l+Dg8enzl5x2X281ly2cFtyy0Ty9jP4R0HWxQZ5bGf
w2I7ul3Mfi5+n/eHSf0c1nH/vaxrHvs5PC5Px3lxCfv5bIxnPN0Kmmezn8Ny
/7D9B//2c7jg9LoXT1PYz2Elu4MqmxPYz+FHj9pEf4hjP4edG5T8UgxhP/9P
Lju+pWW3O7bs57A0X2w0+zmsfGZf8xEB7OewmfdvteQ49nM4qYVMr008+zns
Uxn3duEV9nN4SfW47Hbx7OfaOJ+WfQyYk8h+Dl95s/+peTz7Odz9zYulmy6x
n8Oru2u935jMfg6L517PDmc/h6V596LZz+dg+Sv2rGuSxn4O//zoPWpyKvs5
nJd9SuNAEvs5LE5X68ezn8MzdC/s1o1mP4dr3l/6kXaL/XyuXKYgLmjMYT+f
++/7damfw//Fzs/ZGMR+DovHYZvEsp/D4rx6YiT7OXykS+MPy0LYz+fJZae1
czy2erCfw04r32qWR7Gfw6JL1l1kP4fF7Z5KUezncBvlVnuUHNnP4bFNj5Y/
jGA/h9/aFi79cIH9fL78z/M/ItjP4Q2mqybZRbOfw+k6TdrL/dnPYek8K479
HO61vmqeuh/7OXytZF5hTRz7+QJsL90vqaV6sJ/DL9Xurh7lzX4ON6ufFrU1
gv0clp4DfJH9HH405p3e5Rj2czhZ/UvVf3Hs5wtxvBS3Q4eyn8PSfKB+7Ofw
F8tp2xTC2M/h/8SEKXHs5/BH8wmzE4PYz+H1Sxb19QllP18k//N8Mhf2c7i/
uOAkhP0cnj1zrMtcH/Zz2CLEfFK3WPZzeKpaupVDCvs5XNc/Z5OBN/v5In7f
Ect+vhjnb5Hn1xoHs5/D+jMaX7aIZD+Hh8xt9eCjF/s5LMYhHSPYz+EEu66d
T4Swny/meD+U/XyJXLZMfGHlzn4Ol3fHjs6R/Rw2PdRrrZcX+zm8522nj4HB
7Odw3x2TOz6yZz+HjRcvD/WJZj9fitczpPLyUD/2c3jn0tZ3FUPZz+GRx+Nl
J/3Yz2HpueWu7Odw4eRvfeb6s5/Dt3cu+H7Rk/1cB+cP4gTblv0cdmiXcau+
D/s5POSn9iLXaPZz+MZcd4NO2J/W9rkyPRj2KzFzNcL+I7e39YQiuJ2Y0B/7
N69eGDjARz+e+Z6L9U88R0J9mVy2V3X92b14fdrq37trw+oPj5qcwvrSo0e+
6n5YqUf3dVOw/D53c1XxFD8XXwTj/WJ41Sgblq5Hxfv176r54w387D+F8yZ4
vWK7V12O4714QKkVtofOt57L4Lmzyx4+w/GsT6eAB9vh74q2zcbiePijw77b
dst5PQOWT6nY7cBexTq9bbF8Qtu3ynoMfxype+6jObaHdg+Smq/A8WPDxrUz
sf0tbRsRPRpW0/yxKxGvVzy2ZR08pnLmrrlnsT20nutjBqd0HLWuN9bPOy27
OEfBmccO16/D+CG8xUurcjhgbHRtgRgvqSSebrgS+9OGttPdsH1Iz8GBfxVr
bu/kgO2h2fK9S+F5HpVvF2D5Kjbtu90Y3iwmlMPyvdekbl0wPLdNnLclPk9x
G3MRLM2nj/GMuaLD3K/wy45XhxVgfdRtvHGa+ip8fjHX1Nti/RXzIGjDd1Rm
vGqD19NMof7w/XB/JbWq+xiPVjco6ucJ76x+bCzH8k+o790tG/7zvGU1ad6X
t3Cbpsemx1ur/Xnu1mq5bMASTVUT/P3xv5oqaMFinDoX22ern+XftsPS87Hw
+T79HvreDn6/2U8pFPuX1G+HniXBYr3Oxc8dvs6segxL98tjfdP70r6s+Rqc
7+1w1DXA8Vk8GHg0XOcaM6kG22v7uksZ6+DNI2sPZ4nrqz6eSjSDP/68eei5
OJ/+sCgqClY92cVhqDifru0RUg6rZzrGHMT6uPv9O6+Ga3E+5IoBJV7P9HdX
HAfB+98+tHuE41+Xt9aWS+GtA4d89cb+v/b1mlPG8M7ua3asxOvNfTXoSDB8
JruNlge2d6+X3/cUwdLz/sR46UX+1q+weLxRJP6+9nPXterrML6vbHpNWZw/
PNu2VBtu/SXjhgnWn89PNOfsh/PGy4cvwfpWWNN4qid853biTSV8/gGPb43N
htN6OfZ/IraHRwFD38IvJusb/8DfW1C9r28HXbnsmJggTfTph1PUtOAGJ64H
iM/jR1Wrdnrw4ibzn33C8bv0/oOm9vAui+GdN4nrDe9FNEiGxTynkVi+JpXG
Xx/Dd4/iD+L9i2k6m6/H8bBB70btz2F7KO/ydDQ8GLuhz/j/G9x9eW/devYh
bH/idZvBosuUYfsLLzMviIKHORpfvYvtT8yKWQ5Lz8fB76+82fdyww04X8l9
oXMDy3dYaV3EIPhURfnVD1gfFUuygpbCD42WDl6C5XuvyMHTGN4RucfuCfbn
MTc2OgTDyiJsYPlIlxHCTgohoZsx3tAtrH/yKzxrj3hCIraHa0WH1DdivDtd
fGGJ7aHAe7c2XJnU2Og5lnd13q4t++GHx14sD8Tvi+fWesLS9XTYP9jkNFuS
DVv8Hu83Bct/c3bFf2/hPjozenpjfRD32XTYhPUtbNXEvvh7rTIPj9GCxbS9
d/B+pHk04Y+jR49fhOWRmq7axx5eP7r+mRq8H4e0J12SYd8PnZKmYX3QuxLb
pkb8/+J5ffj3ZamnlVU2y2X121l3dxTHBwzLNOEt9ya398PxRlzXuw5+a/P5
vCP2x6LTmMFfvr5N18frc72cVhMFf2pp9aY7ju+7E2wqy+Hg8fMnbBXbQ/za
0oZb5LKsLgpdL2L5dInTyB8Ee6bgQIblIV3nAPcXExnh/CY3piDeGD614H5O
sRgvRbuFB8ORF0b2b4T9tWHU9sAieGj5I9P9ZtgeIsd4fIU7iAd+Yf3vEaFo
r74V+0/l+GO9xPHhYpm5NnzJYVBfX/x7hRcCj++H93byUzbB+hKAYb0nPFHc
4Iifi3lIs+FvxnrJ+7G+LRDTVsFnu6jvmofPR2SnDtvkf+bNhX8ERS7Sgv88
b1xNmjdBDxZ1+yT+/dCAeTJ7WEzf0wfruwkOSMmw4jqXOe3E9uD3SqMGXrHD
/mw2jj8DfZN6qWyX/7mfCPvnBj5nO2vCDV+r9G+M/ecdrxWtdeG1YkCC/b00
7yAcOLv/szo7bA8en39HwdJ8R3h9K92z68rhSav3VvbH+jHMzfF1Qz0cz2Ly
52yHFcWAFx4oggiON/ecR1QsheN8N3hcwecd49SgxBhOW3fN6YI4PjgW5wbD
LzXblJpi+9Z18LlSBIvbIdWxvYy23x33Fa697ttsKV5/M7tJF9X1MR7WXWYf
jPdbfa55gDY8Q2bacxZeH1YXt/3wha5ZY1+I44N1mK0n/LLbtOGPRX+wOmKW
DdcpN32jiP9/vOVsk7dwU3GDAl5fK4sOBzrswPiormiSDv79p+ZPd2jBg044
3IkV24NZ3EY9OO2wQXUY7CA3XWkPH3uj8D1CzLcsshocl6T4LNUS2wNeVg3c
+eSj4btwfG5/unaSyk6sz1Ep7T/i8319Mn2UJtw97uO2887YHk6cG6QLd/NM
rF2B46Xr8XU9zWHfgTjTF+MlDEOiYTEP1YHTarIZxj9bVsBfK3EglmN7MLqm
qLAL482bU0cmnsL2cNT91yB4dI3y2734/3OP6H1aCr9Rn7NwMNZ/8VhZY7hq
eHDBBnzehoeUHgXD4nKYIVhftQ/evlsEux1SPFRyUk36nuwr3EVrQJY1jlef
9xvmqO/m9YnYXgr3TUvVhrPvWwwpx/8vnuu3f/e/44WY990TfnP05roILN8F
e6L8suH6O8NWbMXn0UcER1h6vqINtoed88912IP93+xpX1Tx+kt3qMm1YKnz
Yn8Sqv/aSA8W1xnMNMX2gM3MHm77ekDAD6zPS7db6CfDr+Yd9DqE5Tlw28oN
NfBguwP+NhhfNdjaf4WKAfaXGa7rCvH372z+Ml8TFvPk9RLn05tyZujCa4Zb
277C+nx6o9NEc7h7f/WMAfh7KzdsHhkNtxATYOHzHbZ+5MAKuFffNvHKWJ6K
ug3VFfZyeeD13ltb0kEDlp73gvUzZo1vCx24biqOGNhfmq/e09gEznryqHwB
/j3dVZN/BsPS/FN4PaNXqnwsgqdmjTFpc0RNui/kK/y1bb1HHbE+iGmF1ffJ
ZaH4dS1xfNA5ekcbfmm1cv03rG/iuqX9sPS8NyyvzUs6ZnvCYjqAznh94xc/
S86GT6zrObulOH9YFB/zFp79IefSaKwv4jG3HfZjfC4eiIH9Uer8pb5asHS/
COwwr5eLHizdD4P1UW/uB2t7OE2p0whzLB8xPWsyLK7bMsHfF5eb1YifOy0L
j8fffz1bd5+KoVzm4re60xXs3zJwONKEY/q98nuG9+8685euLiy2m4P4fHfP
KFxmDk9dOifQG78/Q0yYBosMOxQ/7zJNf3qFIfsYPu/aKeMmKBzA8VYcWLD/
ydVqMkIDluYjxPv3kt3prwPbTe5w6A22b8PJwd1N4MkhFm3z8XmKLh0Cl6bM
e1GAz6vHxOkqxfDwsIMJXfH+Po9v2+gbbHxeuXkmtpfCcY++qx/E/r939cUP
2D7EuFsblp7njM/jyJgTz/fD0vzI4vtWzQUPPOFbB9ocK8Xn2Wd0t9vZ8GqF
7G+ND2B7GPmm8C3c7OK86wuwfykdkZLZ4RDOf7rm1UzG70ufOzzZsqXaThyP
TYatitaDjTBc+HgM28PQAaH2cNmv63XPjLA9YBiZDGv996r8Pl5Pg8G5TjWw
NF+r2B4GOVupHJbLEodsjRsojg8Dt5zWhGtXV8lP4d8TTw3XhftfuvA9B8tn
ZX+FveZwvcWNVbZheQ/rV7otGpau68LfU+zrt64CniQmGhPbQ28DHYUjGM80
FRdaYHvoJZurARutOfNbHC/FvH86R3j9BZavrvr9cSbwUXFDI/aXo3tcHBYC
t5l2T7E71r9m3Y/1K4aXn9syyA3rV7WadrdvcFoTU6UxeP0JXTu173lULvO3
G1d/LmzT5XmzOXATaYNQ+zPPFizysz4+//Gd5N88YfF4wUysn6066rzPhtOz
P739huX7VLX3s7dwtzM6fbeK/tD+4/0Ox7A+7dAxCsd4QJzXasGaSyw/aGJ7
1mtrd00Pzh+eGTXYGNtDm/UZ9rD0PCYsf9XWQxOT4aCbvR91wPJ73fJ3ZA0s
zeuH/WFGi+vBKkZymULO5sqbWN9xtuqlCQeWBz8ahuW5W5yYwP2xuZzA+jaj
2XhLc9hiwY5Gc3E+1KWp8qloeMqB+9lbsPxqm9w9XAEXHlr1PBbHPzFNsYKx
XNbScca1V2J7UDy4VQMW83yPxnjasPGMtTrwiB0On9zF9a2N2i01gcVzKtLw
+nooPNYOgfuIAzS2fzENZjF8ZYDqgN8Yj2C4O/YbPOZD2FgZXn9AvYVDe5pg
/xT8+8JXLJ8jv7v1nQOrvhueMQPvf8GvN10NTdijsLz7/Exp6wV729/XTBXn
098tm+bAq16vH9IWx5PSb6savIPv506oVcT6E/p1wNcOx7G+P8AAHZ+3CQaa
WnC/Dzaps/HzpZ9zn+jB0vNnsTwG1jnfs4fFdU0O+PviuUfJsLhudwO2zzsf
RhXUwBcsKrbVw/INr1W4qnJCLlNaJvMV37ecfl+aoAl/8srfPh/Lc+U7vwhd
uPWCh0qL4GFvDYLMT3B7wPtVfCPzjIbNm4Ud6onXc+9VC4cK2Kaq4uNWLM+Y
l/fPKpyU/5lvVmwPLy6e0ICtjEd6DMfr1X1+7JAOnKMywKArPq/Rz7R3m8Ce
Lcc9a431ScxrFQIHeu85oI/zl+qa56uL4YhGKZpncD6W8Dhh8Tc4f3dx3iIL
bA+P5P/1PIX9kYHlJht8PpurdbTmwC0b1PZeAo9/2HuM4Sn2a/z9Vg8+DvaC
V7mt6nEBy+uZmHYOdlvzWacXLK7beweL41BTjM8cKte36Xga+6fReTZfcP6n
VzFUeQosHl+zHctTVv67nj68+fu5+NXY/lTvXv9sD4u8vg/b9+vbnm+SYZ2T
WQ+vie2hbEdNDdwk43jvZeL4IO5LM8X4Wu1Lhws4vu6+qVyqCYvLMr/g85lR
ejdPF1YLCM7tIb5fKglJM4c/laXpNMHrrS06GB8Ni/Oa3vh8cm/MCK+Axe3D
bbD+eV1vF6hwRi59r9Mf65Nh4WN3DTjZfr7NTqyv2tdi7HTgBRnxkbvw+z0K
TpqbnOH1VvDnvIXHQ2CL6qVlo7E8CnO7HyyGPb7e6tId5x8BOW93fjvD72vw
fo5kp27qKZf/eV423s+CLKtVc+DHWxLqe2N59clcvcgQPugz7/B+fP4/rg6c
7QUXX7PXV8brK03/NjlHzu8f8fmFpuWNfgdjNzbjCd6fyRUXjY5mOD5i+NlX
bA+pW3tNge0Xbu5wEH9vYMrozvowzh6XTcDrbZDcqLUDLF1nj+V/B8O6FFhc
R+WF7SP8sv/vGtj4woP4HliepxP21qmY43i+Y8KdDTi/Wxmv9VoTxml1Rh8c
P4fFtXysC4vnzCji/SjGVpWbw5Ps7NTO4PzvXkx4cTTcU3xxi/FhTLRRbgV8
PsHA4ivWZ/OoOVcUzsplJzMPfK6H9UU3snOcBnypyzPfOHh0xIsLOnDbJkFu
K7D/a4YXaCJ+Hhnc9Rf2R9UXzNxC4BZxd17H4PVfDltmWwznRXTbcArrm835
Pmbf4ElFys1WYP8vrtvtaSH/cz8qPp/xIZmGc+AWtUeG9hfbQ7D9DkN41uKJ
riY4Pj4L3LDRS/x8Cs6McfxKDRi2MseC/dgE24N/vYXv4PUj0hrdxfFTz+/G
zI6WGD+WVS+uJ86nfb0mTYHrbpQe18LPVX12jtKHxa8Z4N9/7TVhkIP4+fVt
YXZYPzI8m/ZMgcd8Xmbz/Qy2B4/yjk/gXx4nf+zA69ntHtqyhZVctiSv3oIs
LJ8ZGNiPgTVe/opqCXcRAyz4+pjmC03xedQ6t/9kDovbA+9jfRDXHUXD/gXu
GbFYXl6Ol6orYHE560v8vnQfvbVcFrYOOyb8+9r2i4o0YM3seYea4HjXw65H
jg6cnYkBLtbHz+fepZjA4jj+DOuruGwjBB6s2eFFJN5vgLV1WDEs3e4r+oPV
Gr9vsGrpnM/j8PkvsBzk2tMG2//CVB9TcT+rxXebObB0vzhezw/z/DOG8IDO
ZUvaY/0tNXM18oLHd4iaX09cryHftj8HPiYmdBB9WswrCot5jp/i95eaNt7Q
8ZxcFt3K7PYn0R9O31o+5Ry3Z6yPDU4FzNeHz6wsTX6Ef//OiX0zHGC3V97B
9cX3S8enTEyBbwyu+haJ9eO0SauRT+CoBfpuB/F+Vho/GNDCFsfHJMfe47B+
DjOK6DEGtiz/OSAN24viMeMO6+E278u+xmP/fO/I3BZn4cUKY1IssP+POdyl
cQy8RYRarM/SPDOwdeN37WfheKh7MPGDgh3OP31G3uwnetwB8xca8Hm37i8m
ie9bDZc/1IHz5T56H93Yz2H1q1eUOtmzn8PXer1o5B3Efm7H8Uck+7kd77dw
Yj+3x3iodepnzRD2c7hqRGvfVsns5/DWS0tnb4pgP4dXfng0RMON/RyWHod+
jv0czrnttaL1cfZzB2y/53t3rfFhP4f3Hde1VvNmP4fbNezlJrNlP4fzNSsq
XbzYz+E3R7afrefMfg7ff7ZxUvdz7OeOcqk7dTvHfu7I++OC2M/hvIlr7kWF
sJ/DX7cZZA8NZj+H7X/nVaXEsJ/DW07HK/aIZD93wvHz+oi63n/7OeysKZ54
yX4O161PWTjQg/0c7jJ5SScxvpP6Oaxf63BrvxX7OXw24kDbp9vYz+Hj3gYP
ZYfYz53/nS9L/Rz+qHe8ZMEp9nNn3j+XwH4Oaygn9Ttyjv0cvqGxv3cDR/Zz
WNwe3dWG/dxFLjswX629nif7OewRPO7xFhf2c/jK+9itTg7s5/AScYOcFfs5
LM1fbMp+Dosc+tCW/dxVLlOZH+Gw2Yz93JXfnx5lP4c77t0xcaoZ+zl86Ejg
oKmW7OdwQOf1C1vJ2c9hsfrKTrGfu8llYtrrmWfYz914/Y8N+zksxqkb3djP
Yek5Tw7s53D0QI2en6zZz+GKYYbLDtiyn8NdXs1tlhfKfu4ul9b7Snv2c9j/
kGPs3BPs57ClaY+9386yn8Orpkx6dteD/Rwe37FL7whr9nN477DGZQYe7Oce
8j/zk5xhP4el5104sp/DogsuOsN+DovHsTT3ZT+HkzyNarTc2M9h6XmPJuzn
ntieAs6MrufOfg4XTWkww9mZ/RyW5j+OZT+HV0c819JyZT+Hq587RjfzZT+H
74918B3gxH7uhffb2CNwUyj7uRfvt/FgP/fi9VGu7Oewy/A9Mm1n9nMY7z6o
qS/7OSzNl32C/RzO0mw7aZUz+7m3XNYoy2bYQU/2c+Evuz5ku7Kfw19+G1w9
bct+Dn/ojBHgOfZz+NSQOUHKTuznsLj7X8WB/dwHx4OXI0sWmbOfw4fz9RK9
QtjP4VVFRzcq+bCfw9P8iqLfRLCfw+t3b5g1L4j9HK6ydIuw82Y/98V4f+sr
7dFe7OewrcmWlt1c2M9hhR4r0hS82M9hab4WC/ZzuCqkXdBbR/Zz33/HG6mf
+2F/7VK+SPRfqZ/7cfxoy34Oi+85qu3Yz2HpeSce7Odw+pIR+v3PsZ/D4nM5
58t+DreTwhX7uT/O/6M+V1sEsZ/DoXM9Kt/+7eewNP+bJ/s5HB+/yq5hEPs5
/GL1wv+UgtjPxc9jIibM8mY/D5DLzNq4zHsZxH4Oj0mKnXPGn/0cvprqOe20
N/s5HKKzbk07M/ZzONC0YMAOJ/ZzeMupOcP3nmE/D5TLJh6fbvzzOPs5LK4b
P2TLfg5P/w9Hbif280D25OPs57D9uPpzT3uyn8OXf9bmnbVlPw/C/tjv4IAH
XuznsDSfiBv7OeyycFD8pUT2c9in05B7vYLYz+EtYgLoUPZzeLk4IbJlP4ed
f58z/n6e/TxY/uf5hc7s57AYnl21Yj+HV4kbaszZz+H1HSIfDzjDfg6b3J14
eLkL+zl8JMi5Q8Fp9vMQHL8a9z+k7Mp+Dgc/j2kYbsF+Lvxs1uDfvuzncHwv
xVd6fuznIf+uV5D6Ofzx4YqTlufYz0PlsuZiAllH9nM47aC75ryz7OdwTbFV
ZIgL+3kov093Zj+Hm+l46GlYsp/DGkdb3/GwZz8/L5f1UOx97ZIn+zncxdlg
cUMr9nN40Mf04aNPs5/DGLwO0bZgP4e3iWLvzX5+/t/1rlI/h6OTw9SGerOf
h/H7O0/2c/jWxOjLeuHs57DpNUet2Cj2c/jFgTpHRVf2c2FZ2eKwCPZzWLpu
PJT9/IJclnrmQYJlGPs5PEWr/8rLwezncHJEvmm+Dfs5/OBMh4jDjuznsPhe
qbMF+zm8yWlikx1e7OcXcTzAbrYghP0cNi2+sKNbNPs5nGScvutOEPs53Con
McEqiP0cFtdV73FkP4fF7S8KAezn4Rhv9NMy8XVmPw/n/T7h7Odw0sAk3T0X
2c9ht3WF9U/+7edwZmx5xloX9nO4WGl0uEkw+zn8fZmOm4Mf+3kEjy++7Ofw
wF2VG4zD2c/h/8QDOD3Yz2GnV3eUMsPYz8XvL7BIzwhgP4e7ht9Sq/NjP4+U
S/e5dPRhP4el50HFsZ/D0vNMw9nPI3k/uSX7OSy+nuznxX4OO27qah3ux34e
hf254cWU+bHs57CYLv/dBfZz2D4v1FPMlyH1c7hDL6OV073Zz+GExjgRCGE/
h9e2nfhumAv7eTTG6xNavLnuxn4e/W98JPVzeOlIrNFO7Oew+pjBj4Kc2M/h
uVv7nvIPYD+H34jHVfqwn8O+pgqWohdJ/TwG46FAr0a+Huzn8LwmZrMTfNjP
4UHSA8HYz2ExndBqe/ZzWFy+vtia/Rzeozyw3RIH9vNLcpmFatOpjwPYz+FD
txo+6WHPfg5n9s7xLLFlP4e7OgwtrbNhP4dFPrrvwn4ON/oesa/Uif08Fuer
WdbZvtbs57CyuADVmf0clp6/YsN+Dr/bPm/tJjv2c3iEXup/k5zYz+HpIuR4
s5/HYf1//yZ3uRX7ORz7YPo6Md6T+jm8WXyxGsx+DmvdTj0ubQ+in8fxflx3
9nN4U6+jp91OsJ/Dytj83T3Zz+PlsoeyWe2H+rKfw+K4Uu3Afg6bDWkzfZYn
+zlsUPPKs9iJ/Rw+Kq/wXW/Lfg5LzzcMYj9PkEvbuehpUj+HjSItm9+zZD+H
X+b0+drKm/0cvtW4r986d/ZzOHY3RlvB7OfwueR9/abGsp9flsvmiIGYO/s5
LM0n5st+Dm/fZRrZyZ39HB4RcLZ6qRP7OVw0YETgJ2f2c/iJ3fnXfczYzxPl
su7igOnGfg5L8yV6sZ8nsgeHs5/D0nzuXuzncPPOm39uiWY/h8XZZEok+znc
P0r/aFIs+3mSXBa0Tv3+uAj2c7gyIetHpQ/7OSyu3poQy34OP/p20OjJBfZz
+GG0eJA4+zmscGDU4Xw39vNkbO/X1Nuu8mU/h8dFdunR0JX9HDZ1fnBTMZr9
HHZfgh1AOPs5/OqrW020L/s5/HbF7W1jfdjPU+SyhuKCqWD2c7itY3P9Ae7s
57DC71V51hfZz+GQbG1N87/9HBa3mRgFsZ/D0nx93uznqRifH/haJu73kPo5
LHXVYPZzWOXjgoozvuzn8Lu22OM4sp/D07cpdL5tw34Oi9P1ib7s5zBO4/tU
HmU/v4LzKwz/Wrqyn8OPHpQMe+rKfg5LzzNxZD+HpfsMrdjP4Z/tPQfFWrOf
w8EOt/97Zs1+niaXrfk19dtrC/ZzWPnTx1ZfTrGfp/F6Wif2c3jaz8E7Cp3Y
z+FbB40Xnvzbz+Eb+q9a3zrKfp4ul+0UAwE/9nM4s+f72v1e7OfwrjZvHA+7
s5+L37+QOWFgKPt5OnunA/s5LB4HXeDOfn5VLpsZ0bhfc0f2c1h6nlQQ+zkc
uUT13XB79nNYjBOGebOfw259b7fNvcB+DkfPmDjNP4z9HHaaXNV+UCD7eQbO
Bz62b/E2lP0cdotte67Om/0cvq9QNVKsP1I/z+B8VgHs5xm8nzGY/RxetrZ2
8ld39vNMjFd6ep6wDWY/h6Xnyfqyn8ON5KrTAuLYzzP/9QWpn8PGj/RvDApl
P4fFvD4WHuznWXLZrF1zEzV82c9h9ax65uJ6Iamfw753lN2cXNjPYdMpCl2m
xLKfw84WX+Zdc2M/h6Uu4c9+no3zB5ymr45kP8/m9chh7OdwfqdPLa3C2c9h
+VmDX30C2M/hSzlNn7/zYT+HjZdhi3VlP4cV7CJ39/VlP8/B+pPRT0ntbz+H
ky49jBwZyX4O7xM3/CSwn8PS84ui2c/hdUe+7ytOYz+HO6d08hl5if08F+uf
PQaql9jP4aEtFXKLotjPYem8NJT9HF4hJubxZD/P/dfnpH4Or21p63bAl/08
T/5n/js/9nP4UdbVlmM92c9hcZwR4yOpn8N23d4PLDvHfg6/a3fvyFxv9nP4
6ZLh9cR8M1I/z8fns7tkZL/z7Ofw0Lq1x4pT2c/haK+VRoaB7OewIU4X/0tl
P8/nfDVx7Odw0eveVsWJ7Of5nD8mhP28QC7zu5XX8aw7+zlc+vFu/duO7Oew
56f+OZt82c9h58wVrUbZsp/Deec2vuwYzX4OTxuqMlj0S6mfX5PLRsXdPnnf
nf0cXvgxLUfXkf0clp4f6Ml+DkvPP3ZmP4dTh+++ZWjGfg6Xja9UaX6U/bwQ
x2txY6kj+zlsJF6IDfs5rJTXoM+eMPZzWJqXxYf9HJ54OUj2/34Oi9tVfMzY
z69jvO7nePSEOfs5fL4ZTkA92c/hiGk+3xRt2c9h09WhW7VC2M/hJ92M7IN8
2c9h6XlsfuznsHgclX8s+/kNucyqj+pGXSP2c7j4sNUav7Ps5/Ak8cD4s+zn
8G4x4WwI+zmsKB7s6cJ+Dhsdcure04f9vAjjUZtdp6cHsp/DI8UGY8N+Dg+3
D1E95sZ+DovpD1sFsZ8XcXx5lv0cnr45w01cTyP182Le732Y/RxebWCwZNde
9nNYjHt+ydnP4doY25dBDuznsPqeXkW69uznsPT82hPs5yVyWaKeV89aI/Zz
uMY5vYPtIfZzeNsa/xqZN/s5XNlqXtO1DuznsKt3Z7dof/ZzeIqj28Si8+zn
cLNDruv9LdnPS+WyumOFe++asZ/DbcQfMmM/h08oYYRrxX4Ovwt853PXkf0c
FvMkWLqxn8MjPzx2axDKfn5TLrsYrLNujSP7+c1//U/q53DtjWbVDd3Zz2Hp
Qe927Oewkd34Her27OfwkFFTJi+2YT+/hf1DDx0T8X2n1M/hcxVDvEVPl/o5
7N7A1XO6Dfs5vPtuj1/rLdjP4X7iAfIn2c9vcb4WN/bzMowH89N3NLBkP4cj
Yj+HDnBgP4cjc0WAZT+HS8Lq/zfViv0cTosuCWjrwH4OhxXjF/zZz+Geac/X
JO9mP7+N4+lPU7VhbuznsFefEfd13NjP4YJaw46//vZzWHfF9kXKbuznsH+k
hZ+iF/s5fNl8pdsqW/bzO/j/h75pXOzGfn7n3/25Uj+Hz45VGrfSkf0cHmsc
MnKDE/v5nX/ff0v9HO5z9lyipxX7+V2M7+ak7Grlwn4OX5hwInKxB/s5vEBM
sOvHfg4nF3bua+rKfg5vEQ++jmM/h1cpz/ou+pbUz8vlsruTHmsss2E/L+f8
ExfZz2HRsdcGs5+X8/gUyX4OV0++JzshZz+HR560eln1t5/DjcUECEHs5xV4
fatW+MVcYD+HbQecXSb6vNTPYb/301o+9WU/h4/31Vit48t+DgdNxxrswX4O
t27fzkD0YKmfV2L9UNh1r9Cf/Rw+8fJsx4ee7OfwTh2j8Dg79nM4ZwPOQJzY
z2HxnNhSS/ZzuOWzOeVLPNnP7+F4Ffz0nuiTUj+HpeduerCfwzu71TqF/e3n
8LETK3xnObOfw9teaY9W82A/h6XvTcPZz+/LZV0bzGzQ3In9HB7ZsmCLSij7
OSxyUp4D+/n9fz1T6uf3Of+JB/s5/OTC/LF93NnP4ZkHW45f7MJ+XoX1c1Wj
YUWO7Ofw3nYWVW3PsJ/DvyfPcxl6lv0c7nxqnlLX0+znsOop+fYqD/ZzuOEr
/8XLjNnPH8j/zId9iP0cdqnaPvzRTvZz+PxGx5IRRuzn8Ij0PeHrndjPYSV1
i5Hvd7Gfwy3EBUb72c8fYnu9WD6qhxX7Ofz9xXmZxhn2c3jEHpn2suPs57DX
2+Bs7b/9HD7xbLaruJ5O6ufwovcmM5e4sJ9Xy2Wntl3cts+D/Ry+3yX8lloQ
+zn8XPend4a4Hn1f3zsmsKeHb8IjrC+X99ZdD4Fvn8EAGL8v7jsqhsXTw76I
8+k9Dsnf4EDt33ZL8PPxInA94vXHosftGn5+DpzZa3VuTxyvn+2o72sI4zR2
uJr4vlW/yNkLFk9374TPx0HP2zoHlqbrwvast32X6Tu4b1v1By2xf5Jtm3is
42P5n3GeuJ5ka7N9U+DloT5+L7D9vt5csV0fPj5omjxNnD9sOq/rAF/eWeX/
C/+/68bDy1Jg6Xk84nqSDbPmPXnM++mwvGesV53eogbrf+cZWu+w/LroPhk/
Bj40tVO7Mdgf1a6NHb4eXhH4cc4QcT36mtP9z8LS82bEeGn14u4x8Muag27X
8P8brlJXrYTN+yzIVBfbw8r3zRs9wfhUJSHcRfS4FWkKg+EPE3u26gSLy150
4OLl38dX4PhRqLO21uQJ71fA+hGwVON5CCyeS5x+DNvDkh9VxXDT0s+dTmL/
L82rCMe7P3APwvLrs8itsOdTbI/1Kwetxf7gx4LtmXPglB/z7DuaYHuYPybJ
EFZSGGc/2hTbwzzFaC94TcCC9qk4/zaZWxaSA0vzi+P1/w9hJcgI
         "]]}, {
        Hue[0.5585438199983166, 0.6, 0.6], 
        Directive[
         PointSize[0.002777777777777778], 
         RGBColor[0.647624, 0.37816, 0.614037], 
         AbsoluteThickness[1.6]], 
        PointBox[CompressedData["
1:eJxM3Xc8Vu/jP3BZUaFSorI1FFIy0jqUVIiUkRTaVhpGSUaDEG5RiVAaSEo0
ZLXsyArZJSMlKyUjfq9zPtf7e//e/7wfz8ftPuc617nONc7rnDvpfU7GBzk5
ODgypnJw0P/3KROS5Z7LovpasjT6/0lT/3lhIV/CsWkyVPc2txhR+LvFmdgH
U2Qosw/NYorwi6mlLnP5Zai3BpuuasEppj8jWYIylGJp8nRT+M9iy5C3s2Wo
CP3Zl+1gibvxhdLF0hRXicdkL9go/6/ymdvSlJNe27kw+GzqvnTNW9JUfbHe
eDzspTR3hcQ9aUpna9rpLLp829atfR4tTaUUzf1dDjuudgzii5Gm5m05d6yd
Lu9x040Gd6Up38KuH8OwiX/qi/A70lS/7vbDgvNY1KqoYI6jj6Qpy4L0VhnY
Jt5clS9JmirYJLVXHZ7W8Zj1Mk6aWpHvV6cH/w04mn3/ujQVo9O70xpuaOJy
tsL3+fNMy53h2PbTx9zuS1POG3P0/OGn7ZYBSQ+kqZZ3Cwqi4Y+6n4XWx0tT
WzcEaafC8d82K03geJ+9HczOp8tjbRYWj/JKaVuuaoBFI2YHOOPvA9+8e9oL
j7JeWP5LkKb+UEuVueezqBtKud9DUD/7Xl9JEoV/nHw2ezRQmipdP7JQEb5+
IufTGR9pSuOVTZwWbKRu9Dn6sjR1Z12RuCmskSUlo3pRmhLMUb5hB2+SjTVb
A59eGzHLC9aKfHJE87w01ZY1ERIGf8wQsHuFzw3XHJ6aAEdqeVgXeElTGZkf
fLNgziXztZaclaYWrFbjrIALbh7u1vOVpkIzos+2w/NqdopcdJGmxlbxDA/T
+1+2zePZGWnq8EsHZ0FxFrVl+iNvbXxeqfGxVwZOCo/pWoDvr01fba8Ov+C7
/FvggjSVoH6nQw/+l5W4+SKOT/jFlH3WcPpjrs7Ll6QpT7UTTc5wsHmg4SS4
61mduT+cbXxNOhjl36mq9TEaru72MbX2lqZeP00wTIVjNU3l1+J4l66c/j4f
nhclnpgDX0tz29QA76pPfNmIv5+k0vKmF57V/eqDAT53SN20lluCRUXXOBqN
BklTtcsfpYvCi6NOXHTzl6a0n8xeqQi/HPMbbAiRppKVzz7Wgm/92zxDLFia
Ek1pW2IKn1ipa+qJvz+/TP++HSype/JAu5801fsoTdoL3r78Q8uFAGnKQmle
dBisckdSIB7nMy/5nGgCnBSxdf0X1I+y4vewLHhr1a0jEixpKurhdqEK+OTt
gcftOH5ehZcB7fBRQ9anHk9p6niSFO8I/HSt+7uz2F7jkks+gpIs6szv/nI3
nF/dB71jMrDq00mfvFGfafJmp9Th0OgXT+pQ/xKJOb/04CUTFntfYnv+ixc6
WcNWXjNjV+Pzwfig785we5TjUX0cj9Wi3wf9Ydc5i+VTUJ/F9y2/RMPND34Y
GeD4VRfmWqbC+63FC4RQn7fuLf2UD+tvVwqywv6nLgjb0QAvnGRnV3dOmnK9
O/Khl/77qJ0ra7D/Vtl9W7ml0P4l04uF8fcGd4ryROF07s+xxjj+dJnlWopw
r3OnfyfqSzYuIksL9u8+rzAV7S1YmkPDFFYVCOiYhM+Hbx1Os4MzF+AKxfk+
IFWm5AW/95Gwa0D5y2LVHoTBRQ/41MWwfU3JmAUJ8B3nLqsr7tLUvRie21mw
k+e7jeexvRkSjvMrYNkhZ5cClN8j+uP1dli+y+aIC9w5f43wCNxyOfLxFSdp
yvjmnWBBaRZVM18q4o6bNJU9b+oUWXhJYdmmRyelmXamDq8IGXvzGtdT2Nx6
Dn34b9DjtWnO0tT4DVyocMqDvZ7xp6UpW7HEIWd47uiVoMn20tTHiOkn/eHj
8089a7SRopKut9imwk+M7CPdprH9weTX/NA5UpTIHN32fPhqpUp2Lp8U5XPt
kXUDHPjZa2kdvxTVPVuksRce7Rj/fnyyFGV29awZtwyO76dAjvIkKertrPZK
UThWomHF5zFJSjFcf5si3Dma2F/JI0VFCD8t0oJXhFY6SAhJUVxh83RMYa2p
/KJ7eKUop5nnX9vBu3ef2rsErg/9vtoL3uqZ+9h8qhSlM8P4RRjsl5dg//Of
JJXCerkiAZ7j8yTHB+WbN136URZ8cokYxwMOKco35JJ8BbzmomXiYXzeL9h3
tx1u5sCFjv1bBptJjdDl37VNu0tYiioQeBUlKMuiVh5Ys3XBLClKJWjhHFlZ
9v5jpgVfUYc/jFMvHfF9fnRb+nDdujZFM9SH89Q9/tawZK1vwHFBKaolIJfb
BU6TrXbznCFFbZ2i4O0P6wevvnce9fHMP2w0Gj7y3SXwNepbin/UNRUWzLLo
KcH5Cby0byAfDrV+cOMZtxT1Z3KxYwNsbOMgXYj63ue3vKuX3p6heeskbK+U
98YBbjkWdWjm73OGXFKUhi/HZ1FY9Nr6FhGcjzs8R3Yrwl73fn3ZxSlFCV4s
q9GCN/V0fQ/G909zqxubwnXlpeMU6qvtfEypHWyz03jRLezPkIt3ixc8djTj
oB/qN+OcY24YXLIRJwb7W8BZvT4B3smKDbJEfYT6rMnMgre5t/yt/yVJjXHc
VauANQ7Vhb1G/Rz2npraLsc+/5UTJxRHYPrPVbC9tV71CYILMH7eHK6ej/0l
jGvJycLLGrbtlp0iRQl7JsaqwyM9pte+oX48/02fpw9vPZ18oQfH1+Vx6po1
7PHi9Ne7qN+dYy0zXOA4+dX/bo1LUq/P6Ab5wzG98fl6KO/S0Ud8MXDT4tQa
I3z/mrvIhVTYfGdulxzKM2nk7EQ+rJPlMv4T+3c43e7eAC81wkiO/df+1f/T
CweqFbw0wP60Tz09zr2QRWnSJxD1mzw076coXFqC//D3om7njyjCH8bsBKfj
fJ//8/2rFizip/IqEu2t18XYyhTWv3xwZAH2Z/H7Zb0dLKOh9PU+6i/PWdrU
C16WcyRkzkwpSnnwUkUYfIzPxO6PqBQVdbJPPwGes++3rqiIFMX7y6wwC47Z
IPZg31wp6viJVxsqYJVLQt1/cf039i981U6Xd21v/jlsT/d4sOYIvCptz20h
fD+t7/czwUXYf7PmhCvas8SxPctl4YfjfO+8BaQo/97ch+pwcZ6oeQHaz+BR
hcX68Iunc2cO4fxZ9YTdsab/vuBskgv2X+w4KuECq1otkMzE8ar+3BfpD9d1
TXYJxf5vORTPjoHPv5sqY4zPp3YvD02FA421Ux6gvbja35hWAPvt6OiYh/21
fue41ABvPiZ7MBD1aWB3hKsPnm+zfUY8vp/eVebJvZhFuR0xv5yB+pO1VR8R
hVe/+3hNE+UL/hbjoghfd5kwv4TPVadsOWQCX92fmj4xHeXxT/liC9uYZI9t
Q39BN1tPWJzjuNnjKWyLnsEZQf/gesnr0xV4nsLNu8PY/5fJnTviYb83Y7NX
4HMDv21lmXDL/fWjofh+Ou/zreVwa9g2uYgRSUrWVzy/jf7c6K+DOI4nmOei
1jAc7r+bZzna1/CF7iwBeRYzT3dE+yo7n5mmBmOac0iQn+3JVcoeG/H9e+cC
HljBBTNr8j/xs31/Q3xnE45/OufAAmfYc6Ijzx/l8/DZdfsS7Mjldmsbrv9O
jjfzo2Hh6WHHpPG5sffiiCfwTvETKo2on+yJEOF8+PqqPSLCON7FXkPB9XBT
VbV4INpH2PjeKb2wwM78V2Uo//jZ/ItcS9D/VB4dXI7t2f5TnCQKc3rvL4vB
9z96XPVQgEcWGpyPQ3mpsbEhCm6YFRJoh/IknTlw0gRuOuV24CHag8jo+x5b
eAlHvsoRHI+Pu4qdJ8zXuaNgCfbfPRzZfgUesJLiY2F7Zqc5beJh3aKkk9NQ
nrd/bRsz4fHal7Yq6B8ihjSq2uBnKvqOibj+6WoYhs8Ytj+Nn8b2+aYUx+1o
L07ooAWWYnurIgy8sf16FycdGXjsa7bdQZxfnd81r9XgHyYHnCk4xXndGj04
uNBN3kUM49fgvRdWcKCqZVsMrjffkwIqzrDi6TWK63E99w84P7oEu18eKHmP
v7c80SgfDQdwnpUxxPVS0L/h3hN4KPym8BkczwpMAPNhZpxG/8Z/zH1OLxw3
zWT5VV625a/tthBAeZ17v1zhUmBRU9M7h6vwecvRLYKi8Jy+Fe820eNXT4q/
Amw6nWvPKMr/zFGURwu+6zjmX4zySv308jaBWz5PDUtEeQIdOkdtYfdV3Tn7
UZ4/P7a5ecIyK88F/ZiQpGzsnw9cgbXTfjQHoD8s/S5+NB6eEdQj5Yrtadhd
7MqEA4p9Va+ifd/p6j5QDjejug/hfAja7vzcBmOam/EH5/f0t8zdwzD/XBV/
d3r8OixbK6CI/nl52VYLlN+wM8BYBk6exfkyF844NFCqBmuiuUah/S3o2LVF
D/5uuX0rH84n6+CbXCv68441+61wPGNtiylneI1R/JoMbP/wAVbmJXr79w67
+6M9Vn4dUouGN9MVgvFj7X6r1CdwqVlRQQ/qK6E1XzEfzuO0qkjG+RDep5RY
D6skqGnMQPk9v1yV64UfV5y45Ye/77L+F8ulhPo4jhkNPX59PjBPFNb6LSQj
hvK8tiq5pgBjmrxsK9r7tb1RQSbwrvtWMs1T2D4ttzfmA+rPYY/dBU/4zKxH
ul+msO1cvmC+O+qztrFi4gpcNvveBWv8PZarZ+JhFfWWSz04vuSGW38y4QHr
wKZ1+HvR3XwnymF9ekKF+jhf7/SzDcZs/tSCYUmqd1ftkWF6/5Y7Ay+hPiww
URJYxqKkrmsMULh+lD8JNKjB1yZ3yZ/A8UWZuZjqwTc226qFTGV7mYpD+G/s
jxcFtII58gqvrEL7pG8DOMM7SrTKK7D9xuqkwktwlnTQlJvYvq6J8MZoeGWt
7d17ON7Uj+6vnsAPNaotIlDfEjtbNfPhoKc7m4PRf/lXbXleDweXyHopozxW
laLJXMo4H0/0djrxsB2M6bccPi/e7r1YFL6w/9pafuxPtaLzjgLMe2R3qSbK
f8vIUFILrr236dthlG9q+fNIEzg7/kT9DpTH1VBCxA6eU6U/pIn6+vLhYqgn
LL6ua+M5tE+DbT+nhcE5DVnHjVG+9NKdl+JhVY+pP/Ix/sgaZHFlwXRznIH2
Spe7HKZux6zjRPsa1gscaYNP/az0fYf94SroF1jOoqZTdsKLJrP9av+p7sPY
n2bxGwcZWPmI9KQ72P69LfLf1ODE5rmfluDz6UWs/XrwfPndcj9R/x6b/zZb
wbHOMm924ng7C6wsnGGmXlG/xroF1Zdgkbd2CjZwdr7S9mj427aUCU1cb4s3
XSt5Ah9tGEp4het9fOPBd/Ww+K7hg8q8bO8MWZmejPq3zS1Z1wt7jWoe+4D6
/7hhZQbXCqzfBOxePcP+qXdRqqLwFx0rrUi0xyRtricK8M+q/ggfXC90ObTg
CDG14hGUx0erMt4ENlC+aR+B9t39epWsHRy/R1+lCdszQ0V6wqrX501zwf4U
1x+7Gg9Xy2Bhyc/2eIx5fDHqMyKndnoWHMWqEXVGfXOtW3+5HO6hoge+0eND
9v3J7fDD4pyl5zDfql8jeH4Y3jJDzLQfn9PzSgEVFnXpdnWRGNpLyuqm0zLw
whNvxMZmY3zI3PhbDX73SZt1Hsfjq/nwmB7sq27fl4O/738p3G0Ft80SL2rH
9nH5HnaGJ2+8tPQwXJDe2noJrl7wVbQI+1uhsXVvNDyucE1mGOWNwbL/CUzP
S5NxvPzqYib5MN1chlAfzs+9y+vhJSZx3Yo4Hy2q3/R6YVVr1qAtvPWZYQHX
SsyPa+Zu/Yn6fbbyhbYofPhs8fJduD6knkrkKMA2hqvHVFHfgSq+q7TgF93T
J1LwfZsVJsp2sNMLucndnGxnreWbRJev9ElWkif8M/2LWxXWfxrL5RaFwbM/
Z5bOw/HdSQmMi4dPvL1Q8RDjiaDyL/Es+PPmW2/uoz2dfmxxoxw+dGTNjFzs
v00JK1b4APXHfQjnz/CRPGsYXrXX59sWnN8MxdCpgqosqjd5s74Rjn9B8l9f
GXjD3NkaddheqII1pzps4lDy4xI+H0sqOKsHb6MPCPV3eOmyYSv437YwMSf0
X5UPrjk7w2uaTreuGpWk1i4Z770Er+oJF6zB/hMSD9pHw8ovtx9IRvmE5Us7
nsD3P+KEoX/wTFi5Lx/O+W2TvR3b61p0s6kednHFmUR5dsZz7eqFgzsKi5eh
PEvvVxqKqrGYetcflKSuLdB8rwAz60bU9382/GDUSLe/Sfdub9KCE/L11Onx
zEGO/60JfHGDU38f5kO1d46ttYNrZw5oleHvtWU/pXvCC8znfxjD+UqOW78y
DL4/4HqhChaViX8cD28R7uUwxPk7f1twaRZ8Sdlz7hC+b3GrSbodrpH4oz1p
Kttq9ACN9pInqRM9TO+fd19dCc6HcuxDUUF1fC57vlGHHi8kZoXLwOKPqcG7
ON+8MWeE1OGfWUGlwfBx8a8BevCLG1P6N2N7jTe38lrDfKbV73vxue78VB9n
WD33VGkSypsaJfbvEhzflcb1COWRmOdzKho+smso5CLG10ExI6d8eId54q24
75L/58ufFnnvw/asbrz4Xg/v17Ixut8vSRWLSh7qhYswvSvC91UjfL9waZDr
GfV/a06PpShcK+qs/a1Pkpp63eSTAvxDLeFfDb2+EcneoQVb8iwvf4b5EqYH
ZSaww8+zD6bg+wazL2+1gyV91mNmjPXCrN1aYfCUxoyoeBzPf25fMBH2Cu1t
eOYSjSyY97x9zzd6fCDeRZ8o+MCV0LRy+JZfvdplfL9sxrBSO0zVhS/NQnuj
17HD8Ip1JXufY//3phcuEFyF+eIi2/GIP5LUDNay2zKwA33jDuX1ELo+Xx0u
MuOUf4L9dwaPX9eDOSbZVz9C+8rGaXKG6RziAva/WEB1ij8c4tQ7d/C35P9Z
VO6shQ62F3b55sVo+ErZ0hh31Pf4VO5JqXDn2KwCHxy/baC9Rz7c4nByvzva
28cpVUP1MH219qD+qQDNk7305yIK1Tz4fhJ/XA+XJouS0zlgnofjE/HntxOF
l9ETRXzfh+94uwIcmDgo/AHtv9vvk7UWrMazYnUgzo/ZZKrRBD7vsCtHCd9/
6xtvZgcPcUmIUn8lKUVeoSpP2HPsns7ZAawnLrpuC4NDkkL32HZJUlw8zUXx
MC7rQ7Eov9MFHZ0suP/2Rj0JHG89V/Lrcnh2cuPUEpwPnfOz1rTD4t9uPxfA
/lI4PV4Mw99T3ipKoj59J+k9klmN8U+uVLIK7fM/z/reJduH7fd7p8qrwxJN
fIEBqA9Ljrn39OAbsfMiU39JUgVePlLWq8n91HZJasXEtyhneE9AUnEO9hfj
aTTHH+Z7/6m8FPXBP/7iSjTMmt4+1QLbcz4rKZgKZ8TuYMXS48OYr38+zH0l
xWkRrt+tHj3cDbBlaMQtX4z/z0ZNvHvhydeDV5VhfhM4IucmuobFzKsi+Nme
JmNcpYT6/nP68oACvEdl+FAUyrNv+JejFtzhvEvfAeUpPbW7ywTeoZ3yYC+s
8fftATv4z7UTOZ/Q/u64LfnsCbeo7ZCWwPYFh0J3h60h/SW2d9p1uCYeFtXa
v3A76r/tt7VxFuye4PhuMc6noUthaTn8NIk1EIb1ecbgsi3tcMXaH3MVOyWp
Bc7Xc4dhxW5bv1cdklTor/H1gmtZlKsjRjTU/9iJQ5ky8MGW2W8mcL0cxvJD
HX5jEkN9Qv9eeVw1VQ9ennoguB3j29r+m4rW9PfVsWc44Rh3ojOsvVdoYR62
J9xnL+dPf+7A3eqCzz2dqmKj4UveGxKMcT67ejTnpcL1ztzH0lD+nUfjruXD
Hp6i0mvQPl7/5J/ZAK9Wd8y3/SZJLXU8HtQLJ8nqanLh+9e6P/Fxr8P1MHve
L02030kO1AVROLjY4GNltyTl8CN+QgG+KZL1bSm2X2sndEYLlrikUJn7Q5LS
/u76xwS2adkm87ZXkkq2bT5ut47kczifol06Pz3hgI5JCgOof8w6joTBj7y1
155Ff93bOastHpZa/OLnGVyvFoc9rLLgoq+2wz74+7yOr/XlMO+t7RmDOF/K
[truncated: 673,128 more chars]
