# Supplementary material for: Stress relaxation in the presence of sudden strain bursts: Methodology and stress relaxation data of microcast aluminium microwires
Source: Data Brief. 2018 Nov 14;21:2134–41. doi: 10.1016/j.dib.2018.11.047 (PMC6265499; doi:10.1016/j.dib.2018.11.047)
Supplement: Supplementary file 2 — Supplementary material [file mmc2.zip › Data in brief/As-cast/Al4N/Al_20_r_15/Stress relax txt files/Al_20_r_15_Relaxcycle0003.txt]

Time[s]	Motordispl[�m]	Force[mN]	EngStrain	EngStress[MPa]	Shearstrain	Shearstress [MPa]
136.765676	5.015809	1.605236	0.002549	11.050224	0.005459	5.155697	0.000000	0.000000
136.765676	5.015809	1.569484	0.002574	10.804112	0.005513	5.040869	0.000000	0.000000
136.785677	5.021294	1.542078	0.002598	10.615454	0.005563	4.952847	0.000000	0.000000
136.805679	5.021455	1.545776	0.002595	10.640915	0.005558	4.964726	0.000000	0.000000
136.825681	5.021455	1.548502	0.002593	10.659680	0.005554	4.973482	0.000000	0.000000
136.845684	5.021455	1.549107	0.002593	10.663845	0.005553	4.975425	0.000000	0.000000
136.885687	5.021455	1.551115	0.002591	10.677665	0.005550	4.981873	0.000000	0.000000
136.905689	5.021455	1.552330	0.002590	10.686031	0.005548	4.985776	0.000000	0.000000
136.925691	5.021455	1.555208	0.002588	10.705838	0.005544	4.995017	0.000000	0.000000
136.945693	5.021455	1.550303	0.002592	10.672075	0.005551	4.979264	0.000000	0.000000
136.965695	5.021455	1.559542	0.002585	10.735678	0.005537	5.008940	0.000000	0.000000
136.985697	5.021455	1.557590	0.002587	10.722237	0.005540	5.002668	0.000000	0.000000
137.005699	5.021455	1.564564	0.002582	10.770249	0.005529	5.025070	0.000000	0.000000
137.005699	5.021455	1.563428	0.002582	10.762425	0.005531	5.021419	0.000000	0.000000
137.025702	5.021455	1.560288	0.002585	10.740809	0.005536	5.011333	0.000000	0.000000
137.045703	5.021455	1.560067	0.002585	10.739289	0.005536	5.010625	0.000000	0.000000
137.065705	5.021455	1.562478	0.002583	10.755888	0.005533	5.018369	0.000000	0.000000
137.105710	5.021455	1.565360	0.002581	10.775728	0.005528	5.027626	0.000000	0.000000
137.125711	5.021455	1.564266	0.002582	10.768194	0.005530	5.024111	0.000000	0.000000
137.145713	5.021536	1.563970	0.002582	10.766154	0.005531	5.023159	0.000000	0.000000
137.165715	5.021536	1.568689	0.002579	10.798640	0.005523	5.038316	0.000000	0.000000
137.185718	5.021455	1.567258	0.002580	10.788794	0.005525	5.033722	0.000000	0.000000
137.205719	5.021536	1.564948	0.002581	10.772889	0.005529	5.026301	0.000000	0.000000
137.205719	5.021536	1.567085	0.002580	10.787602	0.005526	5.033166	0.000000	0.000000
137.225721	5.021536	1.567321	0.002580	10.789224	0.005525	5.033923	0.000000	0.000000
137.245723	5.021536	1.572590	0.002576	10.825499	0.005517	5.050847	0.000000	0.000000
137.265725	5.021536	1.574559	0.002575	10.839053	0.005514	5.057171	0.000000	0.000000
137.285728	5.021536	1.565820	0.002581	10.778894	0.005528	5.029103	0.000000	0.000000
137.305729	5.021536	1.567196	0.002580	10.788367	0.005526	5.033523	0.000000	0.000000
137.345733	5.021536	1.570367	0.002578	10.810196	0.005521	5.043708	0.000000	0.000000
137.365736	5.021616	1.568975	0.002579	10.800610	0.005523	5.039235	0.000000	0.000000
137.385737	5.021616	1.570628	0.002577	10.811988	0.005521	5.044544	0.000000	0.000000
137.405739	5.021536	1.573833	0.002575	10.834056	0.005515	5.054840	0.000000	0.000000
137.425741	5.021616	1.576284	0.002573	10.850924	0.005512	5.062710	0.000000	0.000000
137.425741	5.021616	1.571322	0.002577	10.816770	0.005519	5.046775	0.000000	0.000000
137.445744	5.021536	1.571876	0.002577	10.820578	0.005518	5.048551	0.000000	0.000000
137.485747	5.021536	1.572786	0.002576	10.826843	0.005517	5.051474	0.000000	0.000000
137.505749	5.021536	1.570132	0.002578	10.808577	0.005521	5.042952	0.000000	0.000000
137.525752	5.021616	1.564264	0.002582	10.768179	0.005530	5.024104	0.000000	0.000000
137.545753	5.021616	1.566015	0.002581	10.780232	0.005528	5.029727	0.000000	0.000000
137.565755	5.021616	1.563791	0.002582	10.764922	0.005531	5.022584	0.000000	0.000000
137.585757	5.021616	1.570466	0.002578	10.810874	0.005521	5.044024	0.000000	0.000000
137.605759	5.021616	1.563659	0.002582	10.764017	0.005531	5.022162	0.000000	0.000000
137.625762	5.021616	1.565373	0.002581	10.775816	0.005528	5.027667	0.000000	0.000000
137.645763	5.021616	1.569579	0.002578	10.804772	0.005522	5.041177	0.000000	0.000000
137.645763	5.021616	1.572728	0.002576	10.826447	0.005517	5.051289	0.000000	0.000000
137.665765	5.021616	1.578783	0.002572	10.868130	0.005508	5.070738	0.000000	0.000000
137.705770	5.021616	1.576150	0.002574	10.850000	0.005512	5.062279	0.000000	0.000000
137.725771	5.021616	1.573169	0.002576	10.829485	0.005517	5.052707	0.000000	0.000000
137.745773	5.021616	1.572823	0.002576	10.827097	0.005517	5.051593	0.000000	0.000000
137.745773	5.021616	1.574346	0.002575	10.837582	0.005515	5.056485	0.000000	0.000000
137.785778	5.021616	1.576668	0.002573	10.853569	0.005511	5.063944	0.000000	0.000000
137.805779	5.021616	1.577566	0.002573	10.859752	0.005510	5.066829	0.000000	0.000000
137.825781	5.021697	1.579623	0.002571	10.873911	0.005507	5.073435	0.000000	0.000000
137.845783	5.021697	1.576122	0.002574	10.849810	0.005512	5.062190	0.000000	0.000000
137.845783	5.021697	1.572711	0.002576	10.826328	0.005517	5.051234	0.000000	0.000000
137.865786	5.021616	1.575128	0.002574	10.842969	0.005514	5.058999	0.000000	0.000000
137.885787	5.021697	1.580586	0.002570	10.880540	0.005505	5.076528	0.000000	0.000000
137.905789	5.021697	1.576428	0.002573	10.851913	0.005512	5.063171	0.000000	0.000000
137.925791	5.021697	1.574865	0.002575	10.841156	0.005514	5.058153	0.000000	0.000000
137.965796	5.021697	1.573522	0.002575	10.831910	0.005516	5.053838	0.000000	0.000000
137.985797	5.021697	1.573878	0.002575	10.834361	0.005516	5.054982	0.000000	0.000000
138.005799	5.021697	1.574040	0.002575	10.835478	0.005515	5.055503	0.000000	0.000000
138.025801	5.021697	1.579535	0.002571	10.873303	0.005507	5.073151	0.000000	0.000000
138.045804	5.021697	1.578451	0.002572	10.865845	0.005509	5.069672	0.000000	0.000000
138.065805	5.021697	1.576858	0.002573	10.854879	0.005511	5.064555	0.000000	0.000000
138.065805	5.021697	1.575558	0.002574	10.845926	0.005513	5.060378	0.000000	0.000000
138.085807	5.021697	1.565481	0.002581	10.776557	0.005528	5.028013	0.000000	0.000000
138.105809	5.021697	1.579511	0.002571	10.873137	0.005507	5.073074	0.000000	0.000000
138.145813	5.021697	1.571034	0.002577	10.814788	0.005520	5.045850	0.000000	0.000000
138.165815	5.021697	1.568762	0.002579	10.799142	0.005523	5.038550	0.000000	0.000000
138.185817	5.021697	1.569288	0.002578	10.802762	0.005523	5.040239	0.000000	0.000000
138.205819	5.021697	1.574004	0.002575	10.835233	0.005515	5.055389	0.000000	0.000000
138.225821	5.021697	1.569267	0.002578	10.802620	0.005523	5.040173	0.000000	0.000000
138.245823	5.021697	1.575506	0.002574	10.845569	0.005513	5.060212	0.000000	0.000000
138.265825	5.021697	1.572424	0.002576	10.824355	0.005518	5.050314	0.000000	0.000000
138.285827	5.021697	1.572714	0.002576	10.826347	0.005517	5.051243	0.000000	0.000000
138.285827	5.021697	1.573457	0.002576	10.831465	0.005516	5.053631	0.000000	0.000000
138.305830	5.021697	1.579395	0.002571	10.872341	0.005507	5.072702	0.000000	0.000000
138.345833	5.021697	1.577667	0.002573	10.860446	0.005510	5.067152	0.000000	0.000000
138.345833	5.021697	1.573493	0.002575	10.831710	0.005516	5.053745	0.000000	0.000000
138.385838	5.021697	1.569745	0.002578	10.805913	0.005522	5.041709	0.000000	0.000000
138.405839	5.021697	1.572801	0.002576	10.826946	0.005517	5.051522	0.000000	0.000000
138.425841	5.021697	1.572287	0.002576	10.823408	0.005518	5.049872	0.000000	0.000000
138.445843	5.021697	1.572694	0.002576	10.826210	0.005517	5.051179	0.000000	0.000000
138.465846	5.021778	1.573553	0.002575	10.832128	0.005516	5.053940	0.000000	0.000000
138.485847	5.021778	1.568549	0.002579	10.797678	0.005524	5.037867	0.000000	0.000000
138.485847	5.021778	1.569928	0.002578	10.807169	0.005522	5.042295	0.000000	0.000000
138.505849	5.021778	1.574003	0.002575	10.835221	0.005516	5.055383	0.000000	0.000000
138.525851	5.021697	1.574324	0.002575	10.837433	0.005515	5.056416	0.000000	0.000000
138.545853	5.021697	1.567625	0.002580	10.791318	0.005525	5.034900	0.000000	0.000000
138.565856	5.021697	1.568201	0.002579	10.795283	0.005524	5.036750	0.000000	0.000000
138.605859	5.021697	1.566677	0.002580	10.784793	0.005527	5.031855	0.000000	0.000000
138.625861	5.021697	1.568865	0.002579	10.799857	0.005523	5.038884	0.000000	0.000000
138.645864	5.021778	1.566199	0.002581	10.781503	0.005527	5.030320	0.000000	0.000000
138.665865	5.021778	1.566000	0.002581	10.780135	0.005528	5.029682	0.000000	0.000000
138.685867	5.021697	1.574634	0.002575	10.839564	0.005515	5.057410	0.000000	0.000000
138.705869	5.021697	1.569107	0.002579	10.801521	0.005523	5.039660	0.000000	0.000000
138.705869	5.021697	1.569295	0.002578	10.802811	0.005523	5.040262	0.000000	0.000000
138.725872	5.021778	1.574964	0.002574	10.841840	0.005514	5.058472	0.000000	0.000000
138.745873	5.021697	1.566876	0.002580	10.786164	0.005526	5.032495	0.000000	0.000000
138.785877	5.021697	1.569884	0.002578	10.806867	0.005522	5.042154	0.000000	0.000000
138.805880	5.021778	1.569394	0.002578	10.803498	0.005523	5.040582	0.000000	0.000000
138.825881	5.021697	1.570281	0.002578	10.809603	0.005521	5.043431	0.000000	0.000000
138.845883	5.021778	1.572395	0.002576	10.824152	0.005518	5.050219	0.000000	0.000000
138.865885	5.021697	1.576710	0.002573	10.853856	0.005511	5.064078	0.000000	0.000000
138.885887	5.021697	1.571193	0.002577	10.815877	0.005520	5.046358	0.000000	0.000000
138.905890	5.021778	1.568472	0.002579	10.797151	0.005524	5.037621	0.000000	0.000000
138.925891	5.021778	1.561125	0.002584	10.746574	0.005535	5.014024	0.000000	0.000000
138.925891	5.021778	1.560481	0.002585	10.742137	0.005536	5.011953	0.000000	0.000000
138.945893	5.021778	1.559585	0.002585	10.735972	0.005538	5.009077	0.000000	0.000000
138.985898	5.021697	1.561766	0.002584	10.750984	0.005534	5.016081	0.000000	0.000000
139.005899	5.021697	1.561612	0.002584	10.749925	0.005534	5.015587	0.000000	0.000000
139.025901	5.021697	1.558022	0.002586	10.725215	0.005540	5.004058	0.000000	0.000000
139.045903	5.021778	1.560680	0.002585	10.743511	0.005536	5.012594	0.000000	0.000000
139.065906	5.021778	1.555413	0.002588	10.707251	0.005544	4.995677	0.000000	0.000000
139.085907	5.021778	1.565042	0.002582	10.773536	0.005529	5.026603	0.000000	0.000000
139.105909	5.021778	1.558247	0.002586	10.726762	0.005540	5.004780	0.000000	0.000000
139.125911	5.021778	1.566565	0.002580	10.784021	0.005527	5.031495	0.000000	0.000000
139.125911	5.021778	1.563142	0.002583	10.760458	0.005532	5.020501	0.000000	0.000000
139.145913	5.021778	1.561745	0.002584	10.750839	0.005534	5.016013	0.000000	0.000000
139.165915	5.021778	1.557496	0.002587	10.721592	0.005541	5.002368	0.000000	0.000000
139.185917	5.021778	1.560236	0.002585	10.740451	0.005537	5.011167	0.000000	0.000000
139.205919	5.021778	1.556257	0.002588	10.713063	0.005543	4.998388	0.000000	0.000000
139.245924	5.021778	1.558910	0.002586	10.731326	0.005539	5.006909	0.000000	0.000000
139.245924	5.021778	1.560793	0.002585	10.744289	0.005536	5.012957	0.000000	0.000000
139.285927	5.021778	1.558455	0.002586	10.728193	0.005539	5.005447	0.000000	0.000000
139.305929	5.021778	1.559642	0.002585	10.736365	0.005537	5.009260	0.000000	0.000000
139.325932	5.021778	1.563217	0.002583	10.760973	0.005532	5.020741	0.000000	0.000000
139.345933	5.021778	1.558549	0.002586	10.728838	0.005539	5.005748	0.000000	0.000000
139.345933	5.021778	1.557985	0.002587	10.724955	0.005540	5.003936	0.000000	0.000000
139.365935	5.021778	1.560661	0.002585	10.743375	0.005536	5.012531	0.000000	0.000000
139.405940	5.021778	1.562526	0.002583	10.756215	0.005533	5.018521	0.000000	0.000000
139.425941	5.021778	1.561175	0.002584	10.746917	0.005535	5.014183	0.000000	0.000000
139.425941	5.021778	1.561682	0.002584	10.750409	0.005534	5.015813	0.000000	0.000000
139.465945	5.021778	1.559719	0.002585	10.736892	0.005537	5.009506	0.000000	0.000000
139.485947	5.021778	1.564684	0.002582	10.771070	0.005530	5.025452	0.000000	0.000000
139.505949	5.021778	1.568942	0.002579	10.800386	0.005523	5.039131	0.000000	0.000000
139.525951	5.021778	1.565096	0.002582	10.773912	0.005529	5.026778	0.000000	0.000000
139.545953	5.021778	1.557427	0.002587	10.721117	0.005541	5.002146	0.000000	0.000000
139.565955	5.021858	1.561672	0.002584	10.750340	0.005535	5.015780	0.000000	0.000000
139.565955	5.021858	1.559462	0.002586	10.735124	0.005538	5.008681	0.000000	0.000000
139.585958	5.021778	1.562499	0.002583	10.756030	0.005533	5.018435	0.000000	0.000000
139.605959	5.021778	1.561026	0.002584	10.745893	0.005535	5.013706	0.000000	0.000000
139.625961	5.021778	1.566333	0.002581	10.782423	0.005527	5.030749	0.000000	0.000000
139.645963	5.021778	1.561757	0.002584	10.750921	0.005534	5.016051	0.000000	0.000000
139.685967	5.021858	1.559176	0.002586	10.733154	0.005538	5.007762	0.000000	0.000000
139.705969	5.021778	1.559886	0.002585	10.738042	0.005537	5.010043	0.000000	0.000000
139.725971	5.021778	1.565101	0.002582	10.773945	0.005529	5.026794	0.000000	0.000000
139.745974	5.021778	1.562959	0.002583	10.759199	0.005532	5.019914	0.000000	0.000000
139.765975	5.021778	1.557958	0.002587	10.724773	0.005540	5.003852	0.000000	0.000000
139.765975	5.021778	1.563499	0.002583	10.762916	0.005532	5.021648	0.000000	0.000000
139.785977	5.021778	1.568743	0.002579	10.799012	0.005524	5.038490	0.000000	0.000000
139.805979	5.021858	1.565411	0.002581	10.776079	0.005529	5.027789	0.000000	0.000000
139.845984	5.021778	1.567131	0.002580	10.787919	0.005526	5.033314	0.000000	0.000000
139.865985	5.021778	1.568104	0.002579	10.794615	0.005525	5.036438	0.000000	0.000000
139.885987	5.021778	1.569407	0.002578	10.803586	0.005523	5.040623	0.000000	0.000000
139.905989	5.021778	1.569596	0.002578	10.804884	0.005522	5.041229	0.000000	0.000000
139.925992	5.021858	1.566268	0.002581	10.781978	0.005528	5.030542	0.000000	0.000000
139.945993	5.021778	1.564703	0.002582	10.771203	0.005530	5.025514	0.000000	0.000000
139.965995	5.021858	1.562275	0.002584	10.754489	0.005534	5.017716	0.000000	0.000000
139.985997	5.021778	1.567525	0.002580	10.790628	0.005525	5.034578	0.000000	0.000000
139.985997	5.021778	1.570733	0.002577	10.812714	0.005521	5.044882	0.000000	0.000000
140.006000	5.021778	1.565370	0.002581	10.775794	0.005529	5.027657	0.000000	0.000000
140.046003	5.021858	1.567369	0.002580	10.789557	0.005526	5.034078	0.000000	0.000000
140.066005	5.021778	1.566153	0.002581	10.781182	0.005528	5.030170	0.000000	0.000000
140.066005	5.021778	1.566761	0.002580	10.785371	0.005527	5.032125	0.000000	0.000000
140.106009	5.021858	1.568320	0.002579	10.796101	0.005524	5.037131	0.000000	0.000000
140.126011	5.021858	1.568944	0.002579	10.800396	0.005523	5.039135	0.000000	0.000000
140.146013	5.021858	1.565177	0.002582	10.774469	0.005529	5.027038	0.000000	0.000000
140.166015	5.021858	1.569128	0.002579	10.801667	0.005523	5.039728	0.000000	0.000000
140.186018	5.021858	1.565613	0.002581	10.777465	0.005529	5.028436	0.000000	0.000000
140.206019	5.021858	1.563362	0.002583	10.761971	0.005532	5.021207	0.000000	0.000000
140.206019	5.021858	1.568245	0.002579	10.795589	0.005525	5.036892	0.000000	0.000000
140.226021	5.021858	1.569219	0.002579	10.802293	0.005523	5.040020	0.000000	0.000000
140.246023	5.021858	1.570071	0.002578	10.808153	0.005522	5.042754	0.000000	0.000000
140.286027	5.021858	1.567863	0.002580	10.792959	0.005525	5.035665	0.000000	0.000000
140.306029	5.021858	1.564282	0.002582	10.768306	0.005531	5.024163	0.000000	0.000000
140.326031	5.021939	1.568090	0.002579	10.794518	0.005525	5.036392	0.000000	0.000000
140.346034	5.021939	1.564276	0.002582	10.768264	0.005531	5.024143	0.000000	0.000000
140.366035	5.021939	1.557817	0.002587	10.723801	0.005541	5.003398	0.000000	0.000000
140.386037	5.021858	1.564304	0.002582	10.768458	0.005531	5.024234	0.000000	0.000000
140.406039	5.021939	1.564405	0.002582	10.769154	0.005530	5.024558	0.000000	0.000000
140.406039	5.021939	1.563348	0.002583	10.761875	0.005532	5.021162	0.000000	0.000000
140.426041	5.021939	1.561036	0.002585	10.745960	0.005536	5.013737	0.000000	0.000000
140.446043	5.021939	1.557370	0.002587	10.720723	0.005541	5.001962	0.000000	0.000000
140.486047	5.021939	1.559263	0.002586	10.733753	0.005538	5.008042	0.000000	0.000000
140.486047	5.021939	1.566649	0.002581	10.784602	0.005527	5.031766	0.000000	0.000000
140.526052	5.021939	1.562547	0.002583	10.756363	0.005533	5.018591	0.000000	0.000000
140.546053	5.021939	1.560515	0.002585	10.742376	0.005536	5.012065	0.000000	0.000000
140.566055	5.021939	1.561863	0.002584	10.751656	0.005534	5.016395	0.000000	0.000000
140.586057	5.021939	1.570864	0.002578	10.813616	0.005521	5.045303	0.000000	0.000000
140.606060	5.021858	1.559774	0.002585	10.737270	0.005537	5.009683	0.000000	0.000000
140.626061	5.021858	1.570509	0.002578	10.811171	0.005521	5.044162	0.000000	0.000000
140.626061	5.021858	1.573735	0.002575	10.833378	0.005516	5.054523	0.000000	0.000000
140.646063	5.021858	1.569931	0.002578	10.807194	0.005522	5.042307	0.000000	0.000000
140.666065	5.021939	1.569553	0.002578	10.804588	0.005523	5.041091	0.000000	0.000000
140.686068	5.021939	1.557249	0.002587	10.719894	0.005541	5.001575	0.000000	0.000000
140.726071	5.021939	1.560573	0.002585	10.742776	0.005536	5.012251	0.000000	0.000000
140.746073	5.021939	1.561386	0.002584	10.748369	0.005535	5.014861	0.000000	0.000000
140.746073	5.021939	1.573315	0.002576	10.830490	0.005517	5.053176	0.000000	0.000000
140.786077	5.021939	1.562159	0.002584	10.753693	0.005534	5.017345	0.000000	0.000000
140.806079	5.021939	1.562748	0.002583	10.757743	0.005533	5.019235	0.000000	0.000000
140.826081	5.021939	1.557969	0.002587	10.724849	0.005540	5.003887	0.000000	0.000000
140.846083	5.021939	1.557988	0.002587	10.724976	0.005540	5.003946	0.000000	0.000000
140.846083	5.021939	1.554264	0.002589	10.699346	0.005546	4.991988	0.000000	0.000000
140.866086	5.021939	1.560867	0.002585	10.744795	0.005536	5.013193	0.000000	0.000000
140.886087	5.021939	1.559090	0.002586	10.732564	0.005539	5.007487	0.000000	0.000000
140.906089	5.021939	1.563033	0.002583	10.759710	0.005533	5.020152	0.000000	0.000000
140.946094	5.021939	1.565632	0.002581	10.777595	0.005529	5.028497	0.000000	0.000000
140.966095	5.021939	1.563365	0.002583	10.761993	0.005532	5.021217	0.000000	0.000000
140.986097	5.021939	1.562836	0.002583	10.758351	0.005533	5.019518	0.000000	0.000000
141.006099	5.021939	1.566773	0.002580	10.785456	0.005527	5.032164	0.000000	0.000000
141.026102	5.021939	1.563705	0.002583	10.764335	0.005532	5.022310	0.000000	0.000000
141.046103	5.021939	1.560743	0.002585	10.743941	0.005536	5.012795	0.000000	0.000000
141.046103	5.021939	1.563055	0.002583	10.759859	0.005533	5.020222	0.000000	0.000000
141.066105	5.021939	1.557388	0.002587	10.720850	0.005541	5.002022	0.000000	0.000000
141.086107	5.021939	1.563351	0.002583	10.761896	0.005532	5.021172	0.000000	0.000000
141.126112	5.021939	1.567656	0.002580	10.791530	0.005526	5.034999	0.000000	0.000000
141.146113	5.021939	1.566033	0.002581	10.780359	0.005528	5.029786	0.000000	0.000000
141.146113	5.021939	1.567219	0.002580	10.788522	0.005526	5.033595	0.000000	0.000000
141.186117	5.022020	1.561112	0.002585	10.746484	0.005536	5.013981	0.000000	0.000000
141.206120	5.022020	1.560778	0.002585	10.744186	0.005536	5.012909	0.000000	0.000000
141.226121	5.021939	1.560696	0.002585	10.743617	0.005536	5.012644	0.000000	0.000000
141.246123	5.021939	1.567212	0.002580	10.788473	0.005526	5.033572	0.000000	0.000000
141.266125	5.021939	1.569651	0.002578	10.805263	0.005522	5.041406	0.000000	0.000000
141.266125	5.021939	1.564858	0.002582	10.772271	0.005530	5.026013	0.000000	0.000000
141.286128	5.021939	1.564365	0.002582	10.768878	0.005531	5.024430	0.000000	0.000000
141.306129	5.022020	1.572335	0.002577	10.823744	0.005519	5.050028	0.000000	0.000000
141.346133	5.022020	1.572796	0.002576	10.826916	0.005518	5.051508	0.000000	0.000000
141.346133	5.021939	1.567173	0.002580	10.788207	0.005526	5.033448	0.000000	0.000000
141.386137	5.021939	1.564375	0.002582	10.768942	0.005531	5.024460	0.000000	0.000000
141.406139	5.021939	1.567676	0.002580	10.791667	0.005526	5.035062	0.000000	0.000000
141.426141	5.022020	1.560243	0.002585	10.740500	0.005537	5.011189	0.000000	0.000000
141.446143	5.022020	1.566460	0.002581	10.783298	0.005527	5.031158	0.000000	0.000000
141.466146	5.022020	1.568628	0.002579	10.798219	0.005524	5.038120	0.000000	0.000000
141.486147	5.021939	1.568654	0.002579	10.798398	0.005524	5.038203	0.000000	0.000000
141.486147	5.021939	1.569407	0.002579	10.803583	0.005523	5.040622	0.000000	0.000000
141.506149	5.022020	1.570701	0.002578	10.812493	0.005521	5.044779	0.000000	0.000000
141.546154	5.022020	1.564943	0.002582	10.772852	0.005530	5.026284	0.000000	0.000000
141.546154	5.022020	1.567195	0.002580	10.788358	0.005526	5.033519	0.000000	0.000000
141.586157	5.022020	1.567890	0.002580	10.793141	0.005525	5.035750	0.000000	0.000000
141.606159	5.022020	1.566850	0.002580	10.785985	0.005527	5.032412	0.000000	0.000000
141.626162	5.022100	1.559202	0.002586	10.733336	0.005539	5.007847	0.000000	0.000000
141.646163	5.022020	1.559855	0.002585	10.737833	0.005538	5.009945	0.000000	0.000000
141.666165	5.022020	1.563303	0.002583	10.761563	0.005532	5.021017	0.000000	0.000000
141.686167	5.022100	1.568878	0.002579	10.799945	0.005524	5.038924	0.000000	0.000000
141.686167	5.022100	1.572336	0.002577	10.823750	0.005519	5.050031	0.000000	0.000000
141.706169	5.022020	1.570141	0.002578	10.808640	0.005522	5.042982	0.000000	0.000000
141.726171	5.022020	1.558867	0.002586	10.731026	0.005539	5.006769	0.000000	0.000000
141.746173	5.022020	1.564055	0.002582	10.766741	0.005531	5.023433	0.000000	0.000000
141.786177	5.022100	1.564410	0.002582	10.769184	0.005531	5.024573	0.000000	0.000000
141.806180	5.022100	1.569791	0.002578	10.806225	0.005523	5.041855	0.000000	0.000000
141.826181	5.022020	1.565577	0.002581	10.777217	0.005529	5.028320	0.000000	0.000000
141.846183	5.022100	1.566855	0.002580	10.786016	0.005527	5.032426	0.000000	0.000000
141.866185	5.022100	1.566582	0.002581	10.784139	0.005527	5.031550	0.000000	0.000000
141.886188	5.022100	1.564180	0.002582	10.767601	0.005531	5.023834	0.000000	0.000000
141.906189	5.022020	1.565264	0.002582	10.775065	0.005529	5.027316	0.000000	0.000000
141.906189	5.022020	1.563584	0.002583	10.763503	0.005532	5.021922	0.000000	0.000000
141.926191	5.022020	1.561146	0.002584	10.746720	0.005536	5.014091	0.000000	0.000000
141.946193	5.022100	1.562321	0.002584	10.754807	0.005534	5.017865	0.000000	0.000000
141.986197	5.022020	1.564209	0.002582	10.767801	0.005531	5.023927	0.000000	0.000000
142.006199	5.022020	1.566230	0.002581	10.781715	0.005528	5.030419	0.000000	0.000000
142.026201	5.022100	1.562053	0.002584	10.752961	0.005534	5.017003	0.000000	0.000000
142.046203	5.022100	1.566729	0.002581	10.785150	0.005527	5.032022	0.000000	0.000000
142.066206	5.022100	1.567812	0.002580	10.792605	0.005526	5.035500	0.000000	0.000000
142.086207	5.022100	1.562083	0.002584	10.753170	0.005534	5.017101	0.000000	0.000000
142.106209	5.022100	1.568945	0.002579	10.800408	0.005524	5.039141	0.000000	0.000000
142.126211	5.022100	1.565774	0.002581	10.778579	0.005529	5.028956	0.000000	0.000000
142.126211	5.022100	1.565548	0.002581	10.777017	0.005529	5.028227	0.000000	0.000000
142.146214	5.022100	1.567468	0.002580	10.790238	0.005526	5.034396	0.000000	0.000000
142.166215	5.022100	1.561683	0.002584	10.750412	0.005535	5.015814	0.000000	0.000000
142.206219	5.022100	1.566987	0.002580	10.786927	0.005527	5.032851	0.000000	0.000000
142.226222	5.022181	1.563829	0.002583	10.765189	0.005532	5.022708	0.000000	0.000000
142.246223	5.022181	1.561681	0.002584	10.750400	0.005535	5.015809	0.000000	0.000000
142.266225	5.022181	1.562611	0.002584	10.756802	0.005534	5.018795	0.000000	0.000000
142.286227	5.022181	1.567289	0.002580	10.789003	0.005526	5.033819	0.000000	0.000000
142.306230	5.022181	1.561921	0.002584	10.752050	0.005535	5.016578	0.000000	0.000000
142.326231	5.022181	1.563441	0.002583	10.762513	0.005532	5.021460	0.000000	0.000000
142.326231	5.022181	1.562170	0.002584	10.753763	0.005534	5.017378	0.000000	0.000000
142.346233	5.022181	1.570644	0.002578	10.812103	0.005521	5.044597	0.000000	0.000000
142.385237	5.022100	1.561191	0.002585	10.747028	0.005536	5.014235	0.000000	0.000000
142.405239	5.022100	1.562129	0.002584	10.753484	0.005534	5.017248	0.000000	0.000000
142.425241	5.022181	1.563721	0.002583	10.764441	0.005532	5.022360	0.000000	0.000000
142.445243	5.022181	1.561993	0.002584	10.752549	0.005535	5.016811	0.000000	0.000000
142.465245	5.022181	1.557022	0.002588	10.718326	0.005542	5.000844	0.000000	0.000000
142.485247	5.022181	1.557841	0.002587	10.723968	0.005541	5.003476	0.000000	0.000000
142.505249	5.022181	1.559370	0.002586	10.734492	0.005539	5.008386	0.000000	0.000000
142.525251	5.022181	1.557004	0.002588	10.718205	0.005542	5.000787	0.000000	0.000000
142.545253	5.022181	1.556987	0.002588	10.718084	0.005542	5.000731	0.000000	0.000000
142.545253	5.022181	1.558677	0.002586	10.729719	0.005540	5.006159	0.000000	0.000000
142.565255	5.022100	1.556773	0.002588	10.716616	0.005542	5.000046	0.000000	0.000000
142.585257	5.022181	1.557139	0.002587	10.719134	0.005542	5.001221	0.000000	0.000000
142.625261	5.022100	1.555314	0.002589	10.706567	0.005545	4.995358	0.000000	0.000000
142.645263	5.022181	1.561034	0.002585	10.745948	0.005536	5.013731	0.000000	0.000000
142.665265	5.022181	1.560633	0.002585	10.743188	0.005537	5.012443	0.000000	0.000000
142.685267	5.022181	1.562722	0.002583	10.757564	0.005533	5.019151	0.000000	0.000000
142.705269	5.022181	1.564028	0.002583	10.766557	0.005531	5.023347	0.000000	0.000000
142.725271	5.022181	1.561752	0.002584	10.750891	0.005535	5.016037	0.000000	0.000000
142.745273	5.022181	1.558288	0.002587	10.727043	0.005540	5.004911	0.000000	0.000000
142.765275	5.022181	1.559018	0.002586	10.732070	0.005539	5.007256	0.000000	0.000000
142.765275	5.022181	1.566160	0.002581	10.781233	0.005528	5.030194	0.000000	0.000000
142.805279	5.022181	1.558569	0.002586	10.728980	0.005540	5.005815	0.000000	0.000000
142.825281	5.022181	1.563738	0.002583	10.764559	0.005532	5.022415	0.000000	0.000000
142.845283	5.022181	1.564750	0.002582	10.771524	0.005530	5.025664	0.000000	0.000000
142.865285	5.022100	1.567848	0.002580	10.792856	0.005525	5.035617	0.000000	0.000000
142.885287	5.022181	1.562541	0.002584	10.756321	0.005534	5.018571	0.000000	0.000000
142.905289	5.022181	1.563748	0.002583	10.764629	0.005532	5.022447	0.000000	0.000000
142.925291	5.022181	1.563312	0.002583	10.761626	0.005533	5.021046	0.000000	0.000000
142.945293	5.022181	1.564075	0.002583	10.766881	0.005531	5.023498	0.000000	0.000000
142.965295	5.022181	1.563658	0.002583	10.764011	0.005532	5.022159	0.000000	0.000000
142.965295	5.022181	1.557410	0.002587	10.720999	0.005542	5.002091	0.000000	0.000000
142.985297	5.022181	1.560439	0.002585	10.741850	0.005537	5.011819	0.000000	0.000000
143.025301	5.022181	1.562567	0.002584	10.756496	0.005534	5.018653	0.000000	0.000000
143.045303	5.022100	1.562359	0.002584	10.755067	0.005534	5.017986	0.000000	0.000000
143.065305	5.022100	1.561414	0.002584	10.748563	0.005535	5.014951	0.000000	0.000000
143.085307	5.022181	1.569699	0.002579	10.805595	0.005523	5.041561	0.000000	0.000000
143.105309	5.022181	1.562672	0.002584	10.757222	0.005533	5.018992	0.000000	0.000000
143.125311	5.022181	1.560805	0.002585	10.744368	0.005536	5.012994	0.000000	0.000000
143.145313	5.022181	1.563100	0.002583	10.760170	0.005533	5.020367	0.000000	0.000000
143.165315	5.022181	1.561035	0.002585	10.745951	0.005536	5.013733	0.000000	0.000000
143.185317	5.022181	1.554736	0.002589	10.702590	0.005546	4.993502	0.000000	0.000000
143.185317	5.022181	1.560096	0.002585	10.739492	0.005537	5.010719	0.000000	0.000000
143.205319	5.022100	1.564071	0.002582	10.766850	0.005531	5.023484	0.000000	0.000000
143.225321	5.022181	1.562656	0.002584	10.757114	0.005534	5.018941	0.000000	0.000000
143.245323	5.022181	1.560672	0.002585	10.743454	0.005537	5.012568	0.000000	0.000000
143.285327	5.022181	1.553103	0.002590	10.691352	0.005548	4.988259	0.000000	0.000000
143.305329	5.022181	1.556591	0.002588	10.715360	0.005543	4.999460	0.000000	0.000000
143.325331	5.022100	1.555693	0.002588	10.709176	0.005544	4.996575	0.000000	0.000000
143.345333	5.022181	1.558212	0.002587	10.726519	0.005540	5.004667	0.000000	0.000000
143.365335	5.022181	1.557565	0.002587	10.722064	0.005541	5.002588	0.000000	0.000000
143.385337	5.022181	1.555629	0.002589	10.708738	0.005544	4.996370	0.000000	0.000000
143.405339	5.022181	1.555202	0.002589	10.705799	0.005545	4.994999	0.000000	0.000000
143.425341	5.022181	1.560626	0.002585	10.743136	0.005537	5.012419	0.000000	0.000000
143.445343	5.022181	1.556608	0.002588	10.715475	0.005543	4.999514	0.000000	0.000000
143.465345	5.022181	1.555258	0.002589	10.706183	0.005545	4.995178	0.000000	0.000000
143.485347	5.022181	1.551467	0.002591	10.680090	0.005551	4.983004	0.000000	0.000000
143.505349	5.022181	1.556026	0.002588	10.711471	0.005544	4.997645	0.000000	0.000000
143.525351	5.022181	1.553933	0.002590	10.697063	0.005547	4.990923	0.000000	0.000000
143.545353	5.022181	1.555168	0.002589	10.705569	0.005545	4.994891	0.000000	0.000000
143.565355	5.022181	1.555252	0.002589	10.706144	0.005545	4.995160	0.000000	0.000000
143.585357	5.022181	1.552501	0.002591	10.687208	0.005549	4.986325	0.000000	0.000000
143.605359	5.022181	1.556400	0.002588	10.714046	0.005543	4.998847	0.000000	0.000000
143.605359	5.022181	1.553200	0.002590	10.692015	0.005548	4.988568	0.000000	0.000000
143.645363	5.022181	1.555200	0.002589	10.705786	0.005545	4.994993	0.000000	0.000000
143.645363	5.022181	1.550051	0.002593	10.670341	0.005553	4.978455	0.000000	0.000000
143.685367	5.022181	1.557369	0.002587	10.720714	0.005542	5.001958	0.000000	0.000000
143.705369	5.022181	1.549719	0.002593	10.668052	0.005553	4.977388	0.000000	0.000000
143.725371	5.022181	1.561379	0.002584	10.748318	0.005535	5.014837	0.000000	0.000000
143.745373	5.022181	1.554909	0.002589	10.703780	0.005545	4.994057	0.000000	0.000000
143.765375	5.022181	1.552447	0.002591	10.686833	0.005549	4.986150	0.000000	0.000000
143.785377	5.022181	1.554679	0.002589	10.702200	0.005546	4.993320	0.000000	0.000000
143.805379	5.022181	1.562225	0.002584	10.754147	0.005534	5.017557	0.000000	0.000000
143.825381	5.022100	1.556746	0.002588	10.716431	0.005542	4.999960	0.000000	0.000000
143.825381	5.022100	1.554195	0.002589	10.698864	0.005546	4.991764	0.000000	0.000000
143.845383	5.022181	1.551395	0.002592	10.679593	0.005551	4.982772	0.000000	0.000000
143.865385	5.022181	1.553972	0.002590	10.697333	0.005547	4.991049	0.000000	0.000000
143.905389	5.022181	1.556726	0.002588	10.716289	0.005543	4.999893	0.000000	0.000000
143.925391	5.022181	1.555387	0.002589	10.707073	0.005545	4.995593	0.000000	0.000000
143.945393	5.022181	1.552914	0.002590	10.690048	0.005548	4.987650	0.000000	0.000000
143.965395	5.022181	1.554202	0.002590	10.698919	0.005546	4.991789	0.000000	0.000000
143.985397	5.022100	1.550989	0.002592	10.676800	0.005551	4.981469	0.000000	0.000000
144.005399	5.022181	1.554368	0.002589	10.700060	0.005546	4.992321	0.000000	0.000000
144.025401	5.022181	1.554891	0.002589	10.703662	0.005545	4.994002	0.000000	0.000000
144.045403	5.022181	1.558642	0.002586	10.729483	0.005540	5.006049	0.000000	0.000000
144.045403	5.022181	1.555737	0.002588	10.709482	0.005544	4.996717	0.000000	0.000000
144.065405	5.022181	1.550621	0.002592	10.674263	0.005552	4.980285	0.000000	0.000000
144.105409	5.022181	1.550977	0.002592	10.676715	0.005551	4.981429	0.000000	0.000000
144.125411	5.022181	1.560619	0.002585	10.743088	0.005537	5.012397	0.000000	0.000000
144.145413	5.022181	1.561122	0.002585	10.746550	0.005536	5.014012	0.000000	0.000000
144.165415	5.022181	1.554591	0.002589	10.701591	0.005546	4.993036	0.000000	0.000000
144.185417	5.022181	1.559673	0.002586	10.736577	0.005538	5.009359	0.000000	0.000000
144.205419	5.022181	1.555573	0.002589	10.708350	0.005544	4.996189	0.000000	0.000000
144.225421	5.022181	1.558355	0.002587	10.727503	0.005540	5.005126	0.000000	0.000000
144.245423	5.022181	1.553411	0.002590	10.693471	0.005548	4.989247	0.000000	0.000000
144.245423	5.022181	1.556618	0.002588	10.715545	0.005543	4.999546	0.000000	0.000000
144.285427	5.022181	1.555774	0.002588	10.709736	0.005544	4.996836	0.000000	0.000000
144.305429	5.022181	1.557775	0.002587	10.723514	0.005541	5.003264	0.000000	0.000000
144.325431	5.022181	1.559777	0.002586	10.737292	0.005538	5.009692	0.000000	0.000000
144.345433	5.022181	1.557521	0.002587	10.721761	0.005541	5.002447	0.000000	0.000000
144.365435	5.022181	1.562140	0.002584	10.753563	0.005534	5.017284	0.000000	0.000000
144.385437	5.022181	1.562779	0.002583	10.757961	0.005533	5.019336	0.000000	0.000000
144.405439	5.022181	1.561458	0.002584	10.748866	0.005535	5.015093	0.000000	0.000000
144.425441	5.022181	1.560646	0.002585	10.743275	0.005537	5.012484	0.000000	0.000000
144.445443	5.022181	1.555201	0.002589	10.705796	0.005545	4.994997	0.000000	0.000000
144.465445	5.022181	1.557253	0.002587	10.719918	0.005542	5.001587	0.000000	0.000000
144.465445	5.022181	1.559136	0.002586	10.732882	0.005539	5.007635	0.000000	0.000000
144.505449	5.022181	1.557542	0.002587	10.721910	0.005541	5.002516	0.000000	0.000000
144.505449	5.022181	1.554866	0.002589	10.703489	0.005545	4.993921	0.000000	0.000000
144.545453	5.022181	1.554802	0.002589	10.703047	0.005545	4.993715	0.000000	0.000000
144.565455	5.022181	1.559399	0.002586	10.734689	0.005538	5.008478	0.000000	0.000000
144.585457	5.022181	1.561611	0.002584	10.749919	0.005535	5.015584	0.000000	0.000000
144.605459	5.022181	1.556949	0.002588	10.717827	0.005542	5.000611	0.000000	0.000000
144.625461	5.022181	1.559595	0.002586	10.736042	0.005538	5.009109	0.000000	0.000000
144.645463	5.022181	1.558374	0.002587	10.727633	0.005540	5.005186	0.000000	0.000000
144.665465	5.022181	1.559008	0.002586	10.732001	0.005539	5.007224	0.000000	0.000000
144.685467	5.022181	1.556172	0.002588	10.712479	0.005543	4.998115	0.000000	0.000000
144.705469	5.022181	1.558601	0.002586	10.729195	0.005540	5.005915	0.000000	0.000000
144.725471	5.022181	1.561189	0.002585	10.747010	0.005536	5.014227	0.000000	0.000000
144.745473	5.022181	1.552044	0.002591	10.684061	0.005550	4.984857	0.000000	0.000000
144.745473	5.022181	1.558572	0.002586	10.729001	0.005540	5.005825	0.000000	0.000000
144.785477	5.022181	1.553113	0.002590	10.691419	0.005548	4.988290	0.000000	0.000000
144.805479	5.022100	1.562600	0.002584	10.756726	0.005533	5.018760	0.000000	0.000000
144.825481	5.022181	1.559986	0.002585	10.738732	0.005538	5.010365	0.000000	0.000000
144.845483	5.022181	1.559137	0.002586	10.732885	0.005539	5.007636	0.000000	0.000000
144.865485	5.022181	1.562254	0.002584	10.754347	0.005534	5.017650	0.000000	0.000000
144.885487	5.022100	1.557248	0.002587	10.719882	0.005542	5.001570	0.000000	0.000000
144.885487	5.022100	1.558389	0.002587	10.727739	0.005540	5.005236	0.000000	0.000000
144.905489	5.022181	1.553084	0.002590	10.691219	0.005548	4.988196	0.000000	0.000000
144.945493	5.022181	1.557008	0.002588	10.718229	0.005542	5.000799	0.000000	0.000000
144.965495	5.022181	1.553601	0.002590	10.694781	0.005547	4.989859	0.000000	0.000000
144.985497	5.022181	1.553401	0.002590	10.693401	0.005548	4.989215	0.000000	0.000000
145.005499	5.022100	1.556987	0.002588	10.718090	0.005542	5.000734	0.000000	0.000000
145.025501	5.022181	1.563493	0.002583	10.762873	0.005532	5.021628	0.000000	0.000000
145.045503	5.022181	1.563082	0.002583	10.760046	0.005533	5.020309	0.000000	0.000000
145.065505	5.022181	1.556467	0.002588	10.714506	0.005543	4.999062	0.000000	0.000000
145.085507	5.022181	1.559702	0.002586	10.736777	0.005538	5.009452	0.000000	0.000000
145.105509	5.022181	1.555581	0.002589	10.708408	0.005544	4.996216	0.000000	0.000000
145.105509	5.022181	1.560283	0.002585	10.740775	0.005537	5.011318	0.000000	0.000000
145.125511	5.022100	1.557297	0.002587	10.720224	0.005542	5.001729	0.000000	0.000000
145.165515	5.022181	1.558571	0.002586	10.728989	0.005540	5.005819	0.000000	0.000000
145.185517	5.022181	1.553834	0.002590	10.696385	0.005547	4.990607	0.000000	0.000000
145.205519	5.022181	1.552514	0.002591	10.687293	0.005549	4.986365	0.000000	0.000000
145.225521	5.022181	1.554206	0.002590	10.698940	0.005546	4.991799	0.000000	0.000000
145.245523	5.022181	1.552465	0.002591	10.686960	0.005549	4.986209	0.000000	0.000000
145.265525	5.022181	1.560090	0.002585	10.739450	0.005537	5.010699	0.000000	0.000000
145.285527	5.022181	1.556628	0.002588	10.715614	0.005543	4.999578	0.000000	0.000000
145.305529	5.022181	1.559227	0.002586	10.733508	0.005539	5.007927	0.000000	0.000000
145.325531	5.022181	1.558483	0.002587	10.728384	0.005540	5.005536	0.000000	0.000000
145.325531	5.022181	1.561648	0.002584	10.750170	0.005535	5.015701	0.000000	0.000000
145.345533	5.022181	1.557366	0.002587	10.720696	0.005542	5.001950	0.000000	0.000000
145.385537	5.022181	1.551308	0.002592	10.678991	0.005551	4.982491	0.000000	0.000000
145.405539	5.022181	1.555082	0.002589	10.704975	0.005545	4.994615	0.000000	0.000000
145.425541	5.022181	1.550467	0.002592	10.673204	0.005552	4.979791	0.000000	0.000000
145.445543	5.022181	1.546095	0.002595	10.643106	0.005559	4.965748	0.000000	0.000000
145.465545	5.022181	1.556655	0.002588	10.715799	0.005543	4.999665	0.000000	0.000000
145.485547	5.022181	1.554349	0.002589	10.699930	0.005546	4.992261	0.000000	0.000000
145.505549	5.022181	1.550550	0.002592	10.673779	0.005552	4.980059	0.000000	0.000000
145.525551	5.022181	1.548771	0.002593	10.661533	0.005555	4.974346	0.000000	0.000000
145.525551	5.022181	1.550057	0.002592	10.670383	0.005553	4.978475	0.000000	0.000000
145.545553	5.022181	1.553732	0.002590	10.695677	0.005547	4.990277	0.000000	0.000000
145.585557	5.022181	1.545156	0.002596	10.636647	0.005560	4.962735	0.000000	0.000000
145.605559	5.022181	1.549530	0.002593	10.666754	0.005553	4.976782	0.000000	0.000000
145.625561	5.022100	1.558459	0.002586	10.728217	0.005540	5.005459	0.000000	0.000000
145.645563	5.022181	1.553355	0.002590	10.693083	0.005548	4.989066	0.000000	0.000000
145.665565	5.022181	1.559877	0.002586	10.737985	0.005538	5.010016	0.000000	0.000000
145.685567	5.022100	1.551999	0.002591	10.683752	0.005550	4.984713	0.000000	0.000000
145.705569	5.022181	1.554845	0.002589	10.703344	0.005545	4.993854	0.000000	0.000000
145.725571	5.022181	1.559678	0.002586	10.736611	0.005538	5.009375	0.000000	0.000000
145.745573	5.022181	1.559776	0.002586	10.737285	0.005538	5.009690	0.000000	0.000000
145.745573	5.022181	1.558440	0.002587	10.728090	0.005540	5.005399	0.000000	0.000000
145.765575	5.022181	1.554142	0.002590	10.698504	0.005546	4.991595	0.000000	0.000000
145.785577	5.022181	1.561648	0.002584	10.750170	0.005535	5.015701	0.000000	0.000000
145.825581	5.022181	1.564147	0.002582	10.767377	0.005531	5.023729	0.000000	0.000000
145.845583	5.022181	1.557928	0.002587	10.724564	0.005541	5.003754	0.000000	0.000000
145.865585	5.022181	1.552959	0.002590	10.690362	0.005548	4.987797	0.000000	0.000000
145.885587	5.022100	1.553752	0.002590	10.695819	0.005547	4.990343	0.000000	0.000000
145.905589	5.022181	1.553264	0.002590	10.692460	0.005548	4.988775	0.000000	0.000000
145.925591	5.022181	1.551576	0.002591	10.680840	0.005550	4.983354	0.000000	0.000000
145.945593	5.022100	1.554303	0.002589	10.699612	0.005546	4.992112	0.000000	0.000000
145.965595	5.022181	1.552710	0.002591	10.688643	0.005549	4.986995	0.000000	0.000000
145.965595	5.022181	1.554712	0.002589	10.702424	0.005546	4.993424	0.000000	0.000000
146.005599	5.022181	1.555935	0.002588	10.710847	0.005544	4.997354	0.000000	0.000000
146.005599	5.022181	1.549202	0.002593	10.664493	0.005554	4.975727	0.000000	0.000000
146.045603	5.022181	1.554972	0.002589	10.704216	0.005545	4.994260	0.000000	0.000000
146.065605	5.022100	1.553630	0.002590	10.694975	0.005547	4.989949	0.000000	0.000000
146.085607	5.022181	1.558228	0.002587	10.726628	0.005540	5.004717	0.000000	0.000000
146.105609	5.022181	1.552480	0.002591	10.687060	0.005549	4.986256	0.000000	0.000000
146.125611	5.022181	1.554096	0.002590	10.698186	0.005547	4.991447	0.000000	0.000000
146.145613	5.022181	1.550022	0.002593	10.670144	0.005553	4.978363	0.000000	0.000000
146.165615	5.022100	1.554942	0.002589	10.704013	0.005545	4.994166	0.000000	0.000000
146.165615	5.022100	1.550924	0.002592	10.676349	0.005551	4.981258	0.000000	0.000000
146.185617	5.022181	1.554187	0.002590	10.698813	0.005546	4.991740	0.000000	0.000000
146.205619	5.022181	1.547838	0.002594	10.655107	0.005556	4.971348	0.000000	0.000000
146.225621	5.022181	1.550913	0.002592	10.676276	0.005551	4.981224	0.000000	0.000000
146.265625	5.022181	1.554381	0.002589	10.700145	0.005546	4.992361	0.000000	0.000000
146.285627	5.022181	1.555951	0.002588	10.710956	0.005544	4.997405	0.000000	0.000000
146.305629	5.022181	1.550736	0.002592	10.675056	0.005552	4.980655	0.000000	0.000000
146.325631	5.022181	1.551839	0.002591	10.682650	0.005550	4.984199	0.000000	0.000000
146.345633	5.022181	1.553955	0.002590	10.697215	0.005547	4.990994	0.000000	0.000000
146.365635	5.022181	1.547841	0.002594	10.655128	0.005556	4.971358	0.000000	0.000000
146.385637	5.022181	1.550470	0.002592	10.673222	0.005552	4.979800	0.000000	0.000000
146.385637	5.022181	1.552832	0.002591	10.689485	0.005548	4.987387	0.000000	0.000000
146.405639	5.022181	1.548578	0.002594	10.660198	0.005555	4.973723	0.000000	0.000000
146.445643	5.022181	1.553265	0.002590	10.692466	0.005548	4.988778	0.000000	0.000000
146.465645	5.022181	1.554829	0.002589	10.703229	0.005545	4.993800	0.000000	0.000000
146.485647	5.022181	1.553080	0.002590	10.691189	0.005548	4.988182	0.000000	0.000000
146.505649	5.022181	1.556752	0.002588	10.716471	0.005543	4.999978	0.000000	0.000000
146.525651	5.022181	1.560265	0.002585	10.740651	0.005537	5.011260	0.000000	0.000000
146.545653	5.022181	1.562201	0.002584	10.753978	0.005534	5.017478	0.000000	0.000000
146.565655	5.022100	1.551520	0.002591	10.680456	0.005550	4.983175	0.000000	0.000000
146.585657	5.022181	1.556361	0.002588	10.713780	0.005543	4.998723	0.000000	0.000000
146.605659	5.022181	1.562245	0.002584	10.754284	0.005534	5.017620	0.000000	0.000000
146.605659	5.022181	1.557842	0.002587	10.723974	0.005541	5.003479	0.000000	0.000000
146.625661	5.022181	1.556147	0.002588	10.712303	0.005543	4.998034	0.000000	0.000000
146.645663	5.022181	1.548804	0.002593	10.661757	0.005555	4.974450	0.000000	0.000000
146.685667	5.022100	1.549148	0.002593	10.664127	0.005554	4.975556	0.000000	0.000000
146.705669	5.022181	1.549513	0.002593	10.666639	0.005554	4.976728	0.000000	0.000000
146.725671	5.022181	1.550673	0.002592	10.674623	0.005552	4.980453	0.000000	0.000000
146.745673	5.022100	1.553588	0.002590	10.694687	0.005547	4.989815	0.000000	0.000000
146.765675	5.022181	1.555625	0.002589	10.708710	0.005544	4.996357	0.000000	0.000000
146.785677	5.022181	1.551457	0.002592	10.680017	0.005551	4.982970	0.000000	0.000000
146.805679	5.022181	1.555251	0.002589	10.706135	0.005545	4.995156	0.000000	0.000000
146.805679	5.022181	1.558133	0.002587	10.725978	0.005540	5.004414	0.000000	0.000000
146.825681	5.022181	1.562197	0.002584	10.753954	0.005534	5.017466	0.000000	0.000000
146.845683	5.022181	1.555108	0.002589	10.705151	0.005545	4.994697	0.000000	0.000000
146.885687	5.022181	1.554712	0.002589	10.702427	0.005546	4.993426	0.000000	0.000000
146.905689	5.022181	1.556906	0.002588	10.717530	0.005542	5.000472	0.000000	0.000000
146.925691	5.022181	1.553078	0.002590	10.691176	0.005548	4.988177	0.000000	0.000000
146.945693	5.022181	1.556254	0.002588	10.713045	0.005543	4.998380	0.000000	0.000000
146.965695	5.022181	1.558353	0.002587	10.727491	0.005540	5.005120	0.000000	0.000000
146.985697	5.022181	1.551349	0.002592	10.679275	0.005551	4.982624	0.000000	0.000000
147.005699	5.022181	1.556972	0.002588	10.717987	0.005542	5.000686	0.000000	0.000000
147.025701	5.022181	1.559154	0.002586	10.733003	0.005539	5.007691	0.000000	0.000000
147.025701	5.022181	1.562219	0.002584	10.754102	0.005534	5.017536	0.000000	0.000000
147.045703	5.022181	1.553912	0.002590	10.696921	0.005547	4.990857	0.000000	0.000000
147.065705	5.022181	1.557511	0.002587	10.721692	0.005541	5.002414	0.000000	0.000000
147.105709	5.022181	1.551813	0.002591	10.682472	0.005550	4.984115	0.000000	0.000000
147.125711	5.022181	1.555452	0.002589	10.707524	0.005544	4.995804	0.000000	0.000000
147.145713	5.022181	1.553601	0.002590	10.694781	0.005547	4.989859	0.000000	0.000000
147.165715	5.022181	1.552944	0.002590	10.690253	0.005548	4.987746	0.000000	0.000000
147.185717	5.022181	1.559757	0.002586	10.737155	0.005538	5.009629	0.000000	0.000000
147.205719	5.022181	1.553361	0.002590	10.693126	0.005548	4.989086	0.000000	0.000000
147.225721	5.022100	1.556490	0.002588	10.714667	0.005543	4.999136	0.000000	0.000000
147.245723	5.022181	1.557646	0.002587	10.722624	0.005541	5.002849	0.000000	0.000000
147.245723	5.022181	1.556678	0.002588	10.715962	0.005543	4.999741	0.000000	0.000000
147.285727	5.022181	1.549686	0.002593	10.667831	0.005553	4.977285	0.000000	0.000000
147.305729	5.022100	1.551533	0.002591	10.680541	0.005550	4.983214	0.000000	0.000000
147.325731	5.022181	1.552204	0.002591	10.685159	0.005549	4.985369	0.000000	0.000000
147.345733	5.022181	1.551849	0.002591	10.682720	0.005550	4.984231	0.000000	0.000000
147.365735	5.022181	1.546667	0.002595	10.647047	0.005558	4.967587	0.000000	0.000000
147.385737	5.022181	1.554861	0.002589	10.703450	0.005545	4.993903	0.000000	0.000000
147.405739	5.022181	1.550431	0.002592	10.672956	0.005552	4.979675	0.000000	0.000000
147.425741	5.022181	1.554678	0.002589	10.702194	0.005546	4.993317	0.000000	0.000000
147.445743	5.022181	1.556936	0.002588	10.717733	0.005542	5.000567	0.000000	0.000000
147.445743	5.022181	1.551280	0.002592	10.678800	0.005551	4.982402	0.000000	0.000000
147.485747	5.022181	1.562111	0.002584	10.753357	0.005534	5.017188	0.000000	0.000000
147.505749	5.022181	1.559542	0.002586	10.735675	0.005538	5.008938	0.000000	0.000000
147.525751	5.022181	1.554801	0.002589	10.703038	0.005545	4.993711	0.000000	0.000000
147.545753	5.022181	1.550176	0.002592	10.671200	0.005553	4.978856	0.000000	0.000000
147.545753	5.022181	1.555649	0.002589	10.708874	0.005544	4.996434	0.000000	0.000000
147.585757	5.022181	1.558399	0.002587	10.727806	0.005540	5.005267	0.000000	0.000000
147.605759	5.022181	1.558343	0.002587	10.727421	0.005540	5.005087	0.000000	0.000000
147.625761	5.022181	1.553814	0.002590	10.696243	0.005547	4.990541	0.000000	0.000000
147.645763	5.022181	1.555554	0.002589	10.708226	0.005544	4.996131	0.000000	0.000000
147.665765	5.022181	1.556001	0.002588	10.711298	0.005544	4.997565	0.000000	0.000000
147.665765	5.022181	1.556402	0.002588	10.714061	0.005543	4.998854	0.000000	0.000000
147.705769	5.022181	1.550557	0.002592	10.673827	0.005552	4.980082	0.000000	0.000000
147.725771	5.022181	1.555701	0.002588	10.709237	0.005544	4.996603	0.000000	0.000000
147.745773	5.022181	1.552575	0.002591	10.687714	0.005549	4.986561	0.000000	0.000000
147.765775	5.022181	1.550758	0.002592	10.675211	0.005552	4.980727	0.000000	0.000000
147.785777	5.022181	1.548470	0.002594	10.659460	0.005555	4.973378	0.000000	0.000000
147.805779	5.022181	1.551345	0.002592	10.679251	0.005551	4.982613	0.000000	0.000000
147.825781	5.022181	1.552330	0.002591	10.686028	0.005549	4.985774	0.000000	0.000000
147.845783	5.022181	1.549515	0.002593	10.666654	0.005554	4.976735	0.000000	0.000000
147.865785	5.022181	1.545889	0.002595	10.641690	0.005559	4.965088	0.000000	0.000000
147.885787	5.022181	1.558791	0.002586	10.730509	0.005539	5.006528	0.000000	0.000000
147.885787	5.022181	1.544113	0.002597	10.629468	0.005562	4.959385	0.000000	0.000000
147.905789	5.022181	1.550070	0.002592	10.670474	0.005553	4.978517	0.000000	0.000000
147.945793	5.022181	1.552123	0.002591	10.684605	0.005550	4.985111	0.000000	0.000000
147.965795	5.022181	1.551376	0.002592	10.679463	0.005551	4.982711	0.000000	0.000000
147.985797	5.022181	1.552497	0.002591	10.687181	0.005549	4.986313	0.000000	0.000000
148.005799	5.022181	1.554322	0.002589	10.699742	0.005546	4.992173	0.000000	0.000000
148.025801	5.022181	1.553166	0.002590	10.691782	0.005548	4.988459	0.000000	0.000000
148.045803	5.022181	1.551942	0.002591	10.683358	0.005550	4.984529	0.000000	0.000000
148.065805	5.022181	1.550441	0.002592	10.673028	0.005552	4.979709	0.000000	0.000000
148.085807	5.022181	1.548153	0.002594	10.657277	0.005556	4.972360	0.000000	0.000000
148.085807	5.022181	1.546730	0.002595	10.647477	0.005558	4.967788	0.000000	0.000000
148.125811	5.022181	1.552127	0.002591	10.684633	0.005550	4.985123	0.000000	0.000000
148.145813	5.022181	1.552898	0.002590	10.689942	0.005548	4.987600	0.000000	0.000000
148.165815	5.022181	1.560506	0.002585	10.742313	0.005537	5.012035	0.000000	0.000000
148.185817	5.022181	1.555065	0.002589	10.704854	0.005545	4.994558	0.000000	0.000000
148.205819	5.022181	1.546962	0.002595	10.649075	0.005557	4.968533	0.000000	0.000000
148.225821	5.022181	1.548962	0.002593	10.662843	0.005554	4.974957	0.000000	0.000000
148.245823	5.022181	1.552016	0.002591	10.683870	0.005550	4.984768	0.000000	0.000000
148.265825	5.022100	1.554559	0.002589	10.701374	0.005546	4.992934	0.000000	0.000000
148.285827	5.022181	1.548825	0.002593	10.661902	0.005555	4.974518	0.000000	0.000000
148.305829	5.022100	1.549225	0.002593	10.664656	0.005554	4.975803	0.000000	0.000000
148.305829	5.022100	1.551788	0.002591	10.682296	0.005550	4.984033	0.000000	0.000000
148.325831	5.022100	1.548968	0.002593	10.662886	0.005554	4.974977	0.000000	0.000000
148.345833	5.022181	1.553521	0.002590	10.694230	0.005547	4.989601	0.000000	0.000000
148.385837	5.022181	1.561053	0.002585	10.746078	0.005536	5.013792	0.000000	0.000000
148.405839	5.022181	1.556242	0.002588	10.712957	0.005543	4.998339	0.000000	0.000000
148.425841	5.022181	1.554570	0.002589	10.701446	0.005546	4.992968	0.000000	0.000000
148.445843	5.022181	1.554504	0.002589	10.700992	0.005546	4.992756	0.000000	0.000000
148.465845	5.022100	1.556790	0.002588	10.716728	0.005542	5.000098	0.000000	0.000000
148.485847	5.022181	1.554986	0.002589	10.704309	0.005545	4.994304	0.000000	0.000000
148.505849	5.022181	1.547980	0.002594	10.656082	0.005556	4.971802	0.000000	0.000000
148.525851	5.022100	1.543663	0.002597	10.626368	0.005562	4.957939	0.000000	0.000000
148.525851	5.022100	1.555790	0.002588	10.709848	0.005544	4.996888	0.000000	0.000000
148.545853	5.022181	1.549847	0.002593	10.668936	0.005553	4.977800	0.000000	0.000000
148.585857	5.022181	1.553710	0.002590	10.695532	0.005547	4.990209	0.000000	0.000000
148.605859	5.022181	1.552219	0.002591	10.685268	0.005549	4.985420	0.000000	0.000000
148.625861	5.022181	1.552891	0.002590	10.689890	0.005548	4.987576	0.000000	0.000000
148.645863	5.022181	1.548892	0.002593	10.662362	0.005554	4.974733	0.000000	0.000000
148.665865	5.022181	1.552432	0.002591	10.686733	0.005549	4.986104	0.000000	0.000000
148.685867	5.022181	1.550773	0.002592	10.675310	0.005552	4.980774	0.000000	0.000000
148.705869	5.022181	1.554964	0.002589	10.704161	0.005545	4.994235	0.000000	0.000000
148.725871	5.022181	1.556072	0.002588	10.711788	0.005544	4.997794	0.000000	0.000000
148.725871	5.022181	1.548626	0.002594	10.660531	0.005555	4.973878	0.000000	0.000000
148.745873	5.022181	1.544098	0.002597	10.629359	0.005562	4.959334	0.000000	0.000000
148.785877	5.022181	1.548075	0.002594	10.656735	0.005556	4.972107	0.000000	0.000000
148.805879	5.022100	1.549974	0.002592	10.669811	0.005553	4.978208	0.000000	0.000000
148.825881	5.022181	1.548470	0.002594	10.659460	0.005555	4.973378	0.000000	0.000000
148.845883	5.022181	1.558878	0.002586	10.731108	0.005539	5.006807	0.000000	0.000000
148.865885	5.022181	1.546914	0.002595	10.648748	0.005557	4.968381	0.000000	0.000000
148.885887	5.022181	1.547264	0.002594	10.651154	0.005557	4.969503	0.000000	0.000000
148.905889	5.022181	1.548655	0.002593	10.660734	0.005555	4.973973	0.000000	0.000000
148.925891	5.022181	1.547202	0.002595	10.650730	0.005557	4.969306	0.000000	0.000000
148.945893	5.022181	1.549869	0.002593	10.669088	0.005553	4.977871	0.000000	0.000000
148.945893	5.022181	1.553652	0.002590	10.695126	0.005547	4.990019	0.000000	0.000000
148.985897	5.022181	1.547663	0.002594	10.653899	0.005556	4.970784	0.000000	0.000000
149.005899	5.022181	1.548216	0.002594	10.657707	0.005555	4.972561	0.000000	0.000000
149.025901	5.022181	1.550579	0.002592	10.673976	0.005552	4.980151	0.000000	0.000000
149.025901	5.022181	1.551997	0.002591	10.683734	0.005550	4.984704	0.000000	0.000000
149.065905	5.022100	1.550286	0.002592	10.671957	0.005552	4.979209	0.000000	0.000000
149.085907	5.022181	1.553603	0.002590	10.694793	0.005547	4.989864	0.000000	0.000000
149.105909	5.022181	1.550233	0.002592	10.671591	0.005552	4.979038	0.000000	0.000000
149.125911	5.022181	1.552081	0.002591	10.684318	0.005550	4.984977	0.000000	0.000000
149.145913	5.022181	1.553002	0.002590	10.690656	0.005548	4.987934	0.000000	0.000000
149.165915	5.022181	1.550076	0.002592	10.670513	0.005553	4.978536	0.000000	0.000000
149.165915	5.022181	1.552584	0.002591	10.687777	0.005549	4.986591	0.000000	0.000000
149.185917	5.022181	1.550091	0.002592	10.670616	0.005553	4.978584	0.000000	0.000000
149.205919	5.022181	1.550521	0.002592	10.673579	0.005552	4.979966	0.000000	0.000000
149.245923	5.022181	1.546838	0.002595	10.648224	0.005558	4.968136	0.000000	0.000000
149.245923	5.022181	1.551530	0.002591	10.680519	0.005550	4.983204	0.000000	0.000000
149.285927	5.022181	1.552396	0.002591	10.686482	0.005549	4.985986	0.000000	0.000000
149.305929	5.022181	1.554376	0.002589	10.700111	0.005546	4.992345	0.000000	0.000000
149.325931	5.022181	1.547432	0.002594	10.652313	0.005557	4.970044	0.000000	0.000000
149.345933	5.022181	1.550436	0.002592	10.672989	0.005552	4.979691	0.000000	0.000000
149.365935	5.022181	1.555596	0.002589	10.708510	0.005544	4.996264	0.000000	0.000000
149.365935	5.022181	1.562355	0.002584	10.755043	0.005534	5.017975	0.000000	0.000000
149.385937	5.022181	1.558190	0.002587	10.726371	0.005540	5.004597	0.000000	0.000000
149.405939	5.022181	1.557116	0.002587	10.718977	0.005542	5.001147	0.000000	0.000000
149.425941	5.022181	1.546237	0.002595	10.644084	0.005559	4.966205	0.000000	0.000000
149.465945	5.022181	1.549889	0.002593	10.669227	0.005553	4.977936	0.000000	0.000000
149.485947	5.022100	1.555043	0.002589	10.704706	0.005545	4.994489	0.000000	0.000000
149.505949	5.022181	1.553247	0.002590	10.692342	0.005548	4.988720	0.000000	0.000000
149.525951	5.022181	1.554981	0.002589	10.704276	0.005545	4.994288	0.000000	0.000000
149.545953	5.022181	1.551778	0.002591	10.682226	0.005550	4.984001	0.000000	0.000000
149.565955	5.022181	1.558171	0.002587	10.726241	0.005540	5.004537	0.000000	0.000000
149.585957	5.022181	1.554887	0.002589	10.703628	0.005545	4.993986	0.000000	0.000000
149.585957	5.022181	1.554478	0.002589	10.700814	0.005546	4.992673	0.000000	0.000000
149.605959	5.022181	1.555381	0.002589	10.707030	0.005545	4.995574	0.000000	0.000000
149.625961	5.022100	1.560369	0.002585	10.741369	0.005537	5.011595	0.000000	0.000000
149.665965	5.022181	1.554464	0.002589	10.700717	0.005546	4.992628	0.000000	0.000000
149.685967	5.022100	1.560917	0.002585	10.745140	0.005536	5.013354	0.000000	0.000000
149.705969	5.022181	1.563526	0.002583	10.763103	0.005532	5.021735	0.000000	0.000000
149.725971	5.022181	1.558236	0.002587	10.726683	0.005540	5.004743	0.000000	0.000000
149.745973	5.022181	1.555296	0.002589	10.706443	0.005545	4.995300	0.000000	0.000000
149.765975	5.022181	1.564626	0.002582	10.770670	0.005531	5.025266	0.000000	0.000000
149.785977	5.022181	1.556068	0.002588	10.711761	0.005544	4.997781	0.000000	0.000000
149.805979	5.022181	1.558292	0.002587	10.727067	0.005540	5.004922	0.000000	0.000000
149.805979	5.022181	1.557422	0.002587	10.721080	0.005541	5.002129	0.000000	0.000000
149.825981	5.022181	1.558556	0.002586	10.728886	0.005540	5.005771	0.000000	0.000000
149.845983	5.022181	1.565031	0.002582	10.773461	0.005530	5.026568	0.000000	0.000000
149.885987	5.022181	1.557887	0.002587	10.724280	0.005541	5.003622	0.000000	0.000000
149.905989	5.022181	1.545873	0.002595	10.641578	0.005559	4.965035	0.000000	0.000000
149.925991	5.022181	1.548615	0.002594	10.660458	0.005555	4.973844	0.000000	0.000000
149.945993	5.022181	1.545492	0.002596	10.638960	0.005560	4.963814	0.000000	0.000000
149.965995	5.022181	1.552452	0.002591	10.686869	0.005549	4.986167	0.000000	0.000000
149.985997	5.022181	1.550662	0.002592	10.674548	0.005552	4.980418	0.000000	0.000000
150.005999	5.022181	1.552926	0.002590	10.690129	0.005548	4.987688	0.000000	0.000000
150.005999	5.022181	1.548821	0.002593	10.661872	0.005555	4.974504	0.000000	0.000000
150.026001	5.022100	1.559020	0.002586	10.732080	0.005539	5.007261	0.000000	0.000000
150.046003	5.022181	1.551016	0.002592	10.676984	0.005551	4.981555	0.000000	0.000000
150.066005	5.022181	1.558962	0.002586	10.731680	0.005539	5.007074	0.000000	0.000000
150.086007	5.022181	1.551387	0.002592	10.679536	0.005551	4.982745	0.000000	0.000000
150.126011	5.022100	1.554018	0.002590	10.697651	0.005547	4.991197	0.000000	0.000000
150.146013	5.022100	1.550975	0.002592	10.676700	0.005551	4.981422	0.000000	0.000000
150.166015	5.022181	1.547781	0.002594	10.654717	0.005556	4.971166	0.000000	0.000000
150.186017	5.022181	1.551696	0.002591	10.681667	0.005550	4.983740	0.000000	0.000000
150.206019	5.022181	1.547112	0.002595	10.650107	0.005557	4.969015	0.000000	0.000000
150.226021	5.022181	1.546368	0.002595	10.644986	0.005558	4.966625	0.000000	0.000000
150.226021	5.022181	1.549624	0.002593	10.667405	0.005553	4.977085	0.000000	0.000000
150.246023	5.022181	1.551106	0.002592	10.677602	0.005551	4.981843	0.000000	0.000000
150.286027	5.022181	1.555768	0.002588	10.709697	0.005544	4.996818	0.000000	0.000000
150.306029	5.022181	1.551283	0.002592	10.678824	0.005551	4.982414	0.000000	0.000000
150.326031	5.022181	1.553732	0.002590	10.695680	0.005547	4.990278	0.000000	0.000000
150.346033	5.022181	1.548950	0.002593	10.662759	0.005554	4.974918	0.000000	0.000000
150.366035	5.022181	1.551659	0.002591	10.681409	0.005550	4.983620	0.000000	0.000000
150.386037	5.022181	1.553388	0.002590	10.693310	0.005548	4.989172	0.000000	0.000000
150.406039	5.022181	1.552123	0.002591	10.684605	0.005550	4.985111	0.000000	0.000000
150.426041	5.022181	1.549173	0.002593	10.664296	0.005554	4.975635	0.000000	0.000000
150.446043	5.022181	1.551669	0.002591	10.681482	0.005550	4.983653	0.000000	0.000000
150.446043	5.022181	1.556137	0.002588	10.712233	0.005543	4.998001	0.000000	0.000000
150.486047	5.022181	1.554018	0.002590	10.697648	0.005547	4.991196	0.000000	0.000000
150.486047	5.022181	1.554962	0.002589	10.704149	0.005545	4.994229	0.000000	0.000000
150.526051	5.022100	1.549428	0.002593	10.666055	0.005554	4.976456	0.000000	0.000000
150.546053	5.022181	1.548961	0.002593	10.662834	0.005554	4.974953	0.000000	0.000000
150.566055	5.022181	1.545301	0.002596	10.637640	0.005560	4.963198	0.000000	0.000000
150.586057	5.022181	1.552524	0.002591	10.687363	0.005549	4.986397	0.000000	0.000000
150.606059	5.022181	1.552533	0.002591	10.687423	0.005549	4.986426	0.000000	0.000000
150.626061	5.022181	1.554314	0.002589	10.699688	0.005546	4.992148	0.000000	0.000000
150.646063	5.022181	1.550106	0.002592	10.670722	0.005553	4.978633	0.000000	0.000000
150.646063	5.022181	1.550215	0.002592	10.671467	0.005552	4.978981	0.000000	0.000000
150.666065	5.022181	1.545966	0.002595	10.642219	0.005559	4.965335	0.000000	0.000000
150.706069	5.022181	1.550239	0.002592	10.671633	0.005552	4.979058	0.000000	0.000000
150.706069	5.022181	1.549296	0.002593	10.665141	0.005554	4.976029	0.000000	0.000000
150.746073	5.022181	1.547004	0.002595	10.649365	0.005557	4.968669	0.000000	0.000000
150.746073	5.022181	1.546604	0.002595	10.646614	0.005558	4.967385	0.000000	0.000000
150.786077	5.022181	1.558918	0.002586	10.731383	0.005539	5.006936	0.000000	0.000000
150.806079	5.022181	1.551915	0.002591	10.683171	0.005550	4.984441	0.000000	0.000000
150.826081	5.022181	1.546552	0.002595	10.646257	0.005558	4.967219	0.000000	0.000000
150.846083	5.022181	1.544422	0.002597	10.631590	0.005561	4.960375	0.000000	0.000000
150.866085	5.022181	1.550031	0.002593	10.670204	0.005553	4.978392	0.000000	0.000000
150.866085	5.022181	1.547659	0.002594	10.653872	0.005556	4.970772	0.000000	0.000000
150.906089	5.022181	1.544619	0.002596	10.632945	0.005561	4.961008	0.000000	0.000000
150.906089	5.022181	1.546613	0.002595	10.646675	0.005558	4.967413	0.000000	0.000000
150.926091	5.022181	1.550121	0.002592	10.670825	0.005553	4.978681	0.000000	0.000000
150.946093	5.022181	1.552960	0.002590	10.690368	0.005548	4.987800	0.000000	0.000000
150.986097	5.022181	1.550539	0.002592	10.673700	0.005552	4.980023	0.000000	0.000000
151.006099	5.022181	1.549188	0.002593	10.664399	0.005554	4.975683	0.000000	0.000000
151.026101	5.022181	1.546923	0.002595	10.648809	0.005557	4.968409	0.000000	0.000000
151.046103	5.022181	1.545859	0.002595	10.641481	0.005559	4.964990	0.000000	0.000000
151.066105	5.022181	1.545662	0.002596	10.640125	0.005559	4.964357	0.000000	0.000000
151.086107	5.022181	1.547559	0.002594	10.653188	0.005556	4.970452	0.000000	0.000000
151.086107	5.022181	1.551320	0.002592	10.679079	0.005551	4.982532	0.000000	0.000000
151.106109	5.022181	1.551500	0.002591	10.680314	0.005550	4.983108	0.000000	0.000000
151.126111	5.022181	1.555371	0.002589	10.706964	0.005545	4.995542	0.000000	0.000000
151.146113	5.022181	1.553577	0.002590	10.694615	0.005547	4.989781	0.000000	0.000000
151.186117	5.022181	1.554531	0.002589	10.701183	0.005546	4.992845	0.000000	0.000000
151.206119	5.022181	1.558405	0.002587	10.727845	0.005540	5.005285	0.000000	0.000000
151.226121	5.022181	1.553372	0.002590	10.693204	0.005548	4.989123	0.000000	0.000000
151.246123	5.022181	1.549256	0.002593	10.664871	0.005554	4.975903	0.000000	0.000000
151.266125	5.022181	1.558210	0.002587	10.726507	0.005540	5.004661	0.000000	0.000000
151.286127	5.022181	1.556109	0.002588	10.712043	0.005543	4.997912	0.000000	0.000000
151.286127	5.022181	1.550784	0.002592	10.675386	0.005552	4.980809	0.000000	0.000000
151.306129	5.022181	1.550683	0.002592	10.674690	0.005552	4.980484	0.000000	0.000000
151.326131	5.022181	1.555595	0.002589	10.708507	0.005544	4.996263	0.000000	0.000000
151.346133	5.022181	1.550228	0.002592	10.671557	0.005552	4.979023	0.000000	0.000000
151.386137	5.022181	1.544565	0.002596	10.632576	0.005561	4.960836	0.000000	0.000000
151.406139	5.022181	1.546315	0.002595	10.644623	0.005558	4.966456	0.000000	0.000000
151.426141	5.022181	1.546106	0.002595	10.643182	0.005559	4.965784	0.000000	0.000000
151.446143	5.022181	1.550280	0.002592	10.671917	0.005552	4.979191	0.000000	0.000000
151.466145	5.022181	1.554611	0.002589	10.701734	0.005546	4.993102	0.000000	0.000000
151.486147	5.022181	1.544934	0.002596	10.635113	0.005560	4.962019	0.000000	0.000000
151.506149	5.022181	1.546651	0.002595	10.646938	0.005558	4.967536	0.000000	0.000000
151.506149	5.022181	1.548740	0.002593	10.661315	0.005555	4.974244	0.000000	0.000000
151.546153	5.022181	1.552674	0.002591	10.688395	0.005549	4.986879	0.000000	0.000000
151.546153	5.022181	1.547096	0.002595	10.649998	0.005557	4.968964	0.000000	0.000000
151.586157	5.022181	1.548705	0.002593	10.661073	0.005555	4.974131	0.000000	0.000000
151.606159	5.022181	1.555941	0.002588	10.710886	0.005544	4.997373	0.000000	0.000000
151.626161	5.022181	1.558692	0.002586	10.729825	0.005540	5.006209	0.000000	0.000000
151.646163	5.022181	1.557799	0.002587	10.723677	0.005541	5.003341	0.000000	0.000000
151.666165	5.022181	1.547668	0.002594	10.653936	0.005556	4.970801	0.000000	0.000000
151.686167	5.022181	1.550786	0.002592	10.675398	0.005552	4.980815	0.000000	0.000000
151.706169	5.022181	1.552495	0.002591	10.687166	0.005549	4.986305	0.000000	0.000000
151.726171	5.022181	1.548952	0.002593	10.662774	0.005554	4.974925	0.000000	0.000000
151.726171	5.022181	1.553568	0.002590	10.694554	0.005547	4.989753	0.000000	0.000000
151.746173	5.022100	1.546482	0.002595	10.645773	0.005558	4.966993	0.000000	0.000000
151.766175	5.022100	1.550088	0.002592	10.670598	0.005553	4.978575	0.000000	0.000000
151.806179	5.022181	1.553781	0.002590	10.696016	0.005547	4.990435	0.000000	0.000000
151.826181	5.022181	1.549695	0.002593	10.667892	0.005553	4.977313	0.000000	0.000000
151.846183	5.022181	1.548127	0.002594	10.657096	0.005556	4.972276	0.000000	0.000000
151.866185	5.022181	1.549824	0.002593	10.668779	0.005553	4.977727	0.000000	0.000000
151.886187	5.022181	1.552971	0.002590	10.690444	0.005548	4.987835	0.000000	0.000000
151.906189	5.022181	1.548252	0.002594	10.657955	0.005555	4.972677	0.000000	0.000000
151.926191	5.022100	1.554001	0.002590	10.697533	0.005547	4.991142	0.000000	0.000000
151.926191	5.022100	1.552199	0.002591	10.685126	0.005549	4.985354	0.000000	0.000000
151.946193	5.022181	1.548211	0.002594	10.657677	0.005556	4.972547	0.000000	0.000000
151.966195	5.022181	1.545888	0.002595	10.641687	0.005559	4.965086	0.000000	0.000000
151.986197	5.022181	1.548903	0.002593	10.662435	0.005554	4.974767	0.000000	0.000000
152.026201	5.022181	1.546012	0.002595	10.642534	0.005559	4.965482	0.000000	0.000000
152.046203	5.022181	1.548248	0.002594	10.657928	0.005555	4.972664	0.000000	0.000000
152.066205	5.022181	1.541696	0.002598	10.612824	0.005565	4.951620	0.000000	0.000000
152.086207	5.022181	1.551595	0.002591	10.680970	0.005550	4.983415	0.000000	0.000000
152.106209	5.022181	1.554480	0.002589	10.700832	0.005546	4.992681	0.000000	0.000000
152.126211	5.022181	1.553966	0.002590	10.697290	0.005547	4.991029	0.000000	0.000000
152.146213	5.022100	1.548715	0.002593	10.661142	0.005555	4.974164	0.000000	0.000000
152.146213	5.022100	1.544682	0.002596	10.633381	0.005561	4.961211	0.000000	0.000000
152.166215	5.022181	1.554776	0.002589	10.702869	0.005546	4.993632	0.000000	0.000000
152.186217	5.022181	1.558985	0.002586	10.731840	0.005539	5.007149	0.000000	0.000000
152.226221	5.022181	1.552741	0.002591	10.688858	0.005549	4.987095	0.000000	0.000000
152.246223	5.022181	1.551345	0.002592	10.679245	0.005551	4.982610	0.000000	0.000000
152.266225	5.022181	1.548910	0.002593	10.662486	0.005554	4.974791	0.000000	0.000000
152.286227	5.022181	1.549368	0.002593	10.665640	0.005554	4.976262	0.000000	0.000000
152.306229	5.022181	1.556882	0.002588	10.717367	0.005542	5.000396	0.000000	0.000000
152.326231	5.022181	1.547382	0.002594	10.651968	0.005557	4.969883	0.000000	0.000000
152.346233	5.022181	1.547126	0.002595	10.650207	0.005557	4.969061	0.000000	0.000000
152.366235	5.022181	1.552992	0.002590	10.690586	0.005548	4.987901	0.000000	0.000000
152.366235	5.022181	1.550375	0.002592	10.672574	0.005552	4.979497	0.000000	0.000000
152.406239	5.022181	1.544178	0.002597	10.629910	0.005562	4.959591	0.000000	0.000000
152.406239	5.022181	1.540828	0.002599	10.606852	0.005567	4.948833	0.000000	0.000000
152.446243	5.022181	1.548118	0.002594	10.657035	0.005556	4.972247	0.000000	0.000000
152.446243	5.022181	1.543083	0.002597	10.622376	0.005563	4.956076	0.000000	0.000000
152.486247	5.022181	1.549848	0.002593	10.668942	0.005553	4.977803	0.000000	0.000000
152.506249	5.022181	1.547620	0.002594	10.653603	0.005556	4.970646	0.000000	0.000000
152.526251	5.022181	1.548878	0.002593	10.662265	0.005554	4.974688	0.000000	0.000000
152.546253	5.022181	1.547336	0.002594	10.651654	0.005557	4.969736	0.000000	0.000000
152.566255	5.022181	1.551866	0.002591	10.682838	0.005550	4.984286	0.000000	0.000000
152.566255	5.022181	1.554989	0.002589	10.704334	0.005545	4.994315	0.000000	0.000000
152.586257	5.022181	1.551131	0.002592	10.677774	0.005551	4.981923	0.000000	0.000000
152.626261	5.022181	1.558459	0.002587	10.728224	0.005540	5.005462	0.000000	0.000000
152.626261	5.022181	1.558228	0.002587	10.726628	0.005540	5.004717	0.000000	0.000000
152.666265	5.022181	1.549246	0.002593	10.664799	0.005554	4.975870	0.000000	0.000000
152.686267	5.022181	1.555836	0.002588	10.710163	0.005544	4.997035	0.000000	0.000000
152.706269	5.022181	1.554113	0.002590	10.698304	0.005547	4.991502	0.000000	0.000000
152.726271	5.022181	1.550887	0.002592	10.676094	0.005551	4.981140	0.000000	0.000000
152.746273	5.022100	1.553692	0.002590	10.695402	0.005547	4.990148	0.000000	0.000000
152.766275	5.022181	1.554013	0.002590	10.697614	0.005547	4.991180	0.000000	0.000000
152.786277	5.022181	1.554312	0.002589	10.699672	0.005546	4.992141	0.000000	0.000000
152.786277	5.022181	1.553327	0.002590	10.692890	0.005548	4.988976	0.000000	0.000000
152.826281	5.022181	1.548654	0.002593	10.660722	0.005555	4.973967	0.000000	0.000000
152.846283	5.022181	1.550256	0.002592	10.671751	0.005552	4.979113	0.000000	0.000000
152.846283	5.022181	1.554187	0.002590	10.698810	0.005546	4.991738	0.000000	0.000000
152.886287	5.022181	1.549198	0.002593	10.664472	0.005554	4.975717	0.000000	0.000000
152.906289	5.022100	1.553218	0.002590	10.692145	0.005548	4.988628	0.000000	0.000000
152.926291	5.022181	1.553144	0.002590	10.691631	0.005548	4.988388	0.000000	0.000000
152.946293	5.022181	1.547817	0.002594	10.654959	0.005556	4.971279	0.000000	0.000000
152.966295	5.022181	1.553420	0.002590	10.693531	0.005548	4.989275	0.000000	0.000000
152.986297	5.022181	1.548691	0.002593	10.660979	0.005555	4.974087	0.000000	0.000000
153.006299	5.022181	1.549272	0.002593	10.664980	0.005554	4.975954	0.000000	0.000000
153.006299	5.022181	1.544788	0.002596	10.634111	0.005561	4.961551	0.000000	0.000000
153.026301	5.022181	1.550463	0.002592	10.673177	0.005552	4.979778	0.000000	0.000000
153.046303	5.022181	1.548896	0.002593	10.662389	0.005554	4.974745	0.000000	0.000000
153.086307	5.022181	1.544963	0.002596	10.635318	0.005560	4.962115	0.000000	0.000000
153.106309	5.022181	1.553573	0.002590	10.694585	0.005547	4.989767	0.000000	0.000000
153.126311	5.022181	1.553131	0.002590	10.691540	0.005548	4.988346	0.000000	0.000000
153.146313	5.022181	1.550677	0.002592	10.674651	0.005552	4.980466	0.000000	0.000000
153.166315	5.022181	1.550607	0.002592	10.674169	0.005552	4.980242	0.000000	0.000000
153.186317	5.022181	1.548516	0.002594	10.659774	0.005555	4.973525	0.000000	0.000000
153.206319	5.022181	1.548384	0.002594	10.658863	0.005555	4.973100	0.000000	0.000000
153.206319	5.022181	1.552088	0.002591	10.684366	0.005550	4.984999	0.000000	0.000000
153.226321	5.022181	1.551382	0.002592	10.679502	0.005551	4.982730	0.000000	0.000000
153.246323	5.022181	1.549073	0.002593	10.663606	0.005554	4.975313	0.000000	0.000000
153.286327	5.022181	1.553365	0.002590	10.693156	0.005548	4.989100	0.000000	0.000000
153.306329	5.022181	1.551932	0.002591	10.683289	0.005550	4.984496	0.000000	0.000000
153.326331	5.022181	1.545746	0.002596	10.640709	0.005559	4.964630	0.000000	0.000000
153.346333	5.022181	1.548917	0.002593	10.662532	0.005554	4.974812	0.000000	0.000000
153.366335	5.022181	1.554438	0.002589	10.700538	0.005546	4.992544	0.000000	0.000000
153.386337	5.022181	1.554087	0.002590	10.698123	0.005547	4.991418	0.000000	0.000000
153.406339	5.022181	1.553331	0.002590	10.692920	0.005548	4.988990	0.000000	0.000000
153.426341	5.022181	1.549936	0.002593	10.669548	0.005553	4.978085	0.000000	0.000000
153.426341	5.022181	1.553552	0.002590	10.694442	0.005547	4.989700	0.000000	0.000000
153.446343	5.022181	1.560074	0.002585	10.739338	0.005537	5.010647	0.000000	0.000000
153.486347	5.022181	1.553588	0.002590	10.694687	0.005547	4.989815	0.000000	0.000000
153.486347	5.022181	1.549106	0.002593	10.663833	0.005554	4.975419	0.000000	0.000000
153.526351	5.022181	1.545602	0.002596	10.639716	0.005559	4.964167	0.000000	0.000000
153.546353	5.022181	1.549685	0.002593	10.667819	0.005553	4.977279	0.000000	0.000000
153.566355	5.022181	1.552522	0.002591	10.687348	0.005549	4.986390	0.000000	0.000000
153.586357	5.022181	1.547602	0.002594	10.653482	0.005556	4.970589	0.000000	0.000000
153.606359	5.022181	1.549219	0.002593	10.664614	0.005554	4.975783	0.000000	0.000000
153.626361	5.022181	1.547004	0.002595	10.649365	0.005557	4.968669	0.000000	0.000000
153.646363	5.022181	1.549785	0.002593	10.668509	0.005553	4.977601	0.000000	0.000000
153.646363	5.022181	1.544833	0.002596	10.634423	0.005561	4.961697	0.000000	0.000000
153.666365	5.022181	1.547045	0.002595	10.649647	0.005557	4.968800	0.000000	0.000000
153.706369	5.022181	1.545717	0.002596	10.640509	0.005559	4.964537	0.000000	0.000000
153.726371	5.022181	1.546182	0.002595	10.643709	0.005559	4.966029	0.000000	0.000000
153.746373	5.022181	1.547896	0.002594	10.655507	0.005556	4.971534	0.000000	0.000000
153.766375	5.022181	1.550660	0.002592	10.674536	0.005552	4.980412	0.000000	0.000000
153.786377	5.022181	1.544869	0.002596	10.634668	0.005561	4.961811	0.000000	0.000000
153.806379	5.022181	1.544812	0.002596	10.634274	0.005561	4.961628	0.000000	0.000000
153.826381	5.022181	1.548998	0.002593	10.663095	0.005554	4.975074	0.000000	0.000000
153.846383	5.022181	1.556420	0.002588	10.714183	0.005543	4.998911	0.000000	0.000000
153.846383	5.022181	1.548493	0.002594	10.659617	0.005555	4.973452	0.000000	0.000000
153.866385	5.022181	1.548954	0.002593	10.662786	0.005554	4.974930	0.000000	0.000000
153.886387	5.022181	1.544960	0.002596	10.635294	0.005560	4.962104	0.000000	0.000000
153.906389	5.022181	1.550700	0.002592	10.674811	0.005552	4.980541	0.000000	0.000000
153.926391	5.022181	1.549290	0.002593	10.665101	0.005554	4.976011	0.000000	0.000000
153.966395	5.022181	1.542516	0.002598	10.618469	0.005564	4.954253	0.000000	0.000000
153.986397	5.022181	1.552522	0.002591	10.687348	0.005549	4.986390	0.000000	0.000000
154.006399	5.022181	1.545907	0.002595	10.641811	0.005559	4.965144	0.000000	0.000000
154.026401	5.022181	1.549485	0.002593	10.666442	0.005554	4.976636	0.000000	0.000000
154.046403	5.022181	1.553710	0.002590	10.695532	0.005547	4.990209	0.000000	0.000000
154.066405	5.022181	1.548572	0.002594	10.660162	0.005555	4.973706	0.000000	0.000000
154.066405	5.022181	1.550197	0.002592	10.671348	0.005552	4.978925	0.000000	0.000000
154.086407	5.022181	1.553659	0.002590	10.695181	0.005547	4.990045	0.000000	0.000000
154.126411	5.022181	1.552763	0.002591	10.689012	0.005549	4.987167	0.000000	0.000000
154.146413	5.022181	1.538572	0.002601	10.591322	0.005570	4.941588	0.000000	0.000000
154.146413	5.022181	1.547644	0.002594	10.653772	0.005556	4.970725	0.000000	0.000000
154.186417	5.022181	1.546513	0.002595	10.645985	0.005558	4.967091	0.000000	0.000000
154.206419	5.022181	1.549401	0.002593	10.665864	0.005554	4.976367	0.000000	0.000000
154.226421	5.022181	1.551901	0.002591	10.683077	0.005550	4.984398	0.000000	0.000000
154.246423	5.022181	1.555523	0.002589	10.708008	0.005544	4.996030	0.000000	0.000000
154.266425	5.022181	1.549324	0.002593	10.665334	0.005554	4.976119	0.000000	0.000000
154.286427	5.022181	1.552610	0.002591	10.687956	0.005549	4.986674	0.000000	0.000000
154.286427	5.022181	1.546671	0.002595	10.647071	0.005558	4.967598	0.000000	0.000000
154.326431	5.022181	1.543595	0.002597	10.625899	0.005563	4.957720	0.000000	0.000000
154.326431	5.022181	1.556240	0.002588	10.712945	0.005543	4.998333	0.000000	0.000000
154.366435	5.022181	1.551077	0.002592	10.677402	0.005551	4.981750	0.000000	0.000000
154.386437	5.022181	1.553770	0.002590	10.695944	0.005547	4.990401	0.000000	0.000000
154.406439	5.022181	1.551108	0.002592	10.677620	0.005551	4.981851	0.000000	0.000000
154.426441	5.022181	1.545464	0.002596	10.638763	0.005560	4.963722	0.000000	0.000000
154.446443	5.022181	1.545786	0.002596	10.640978	0.005559	4.964756	0.000000	0.000000
154.466445	5.022181	1.547822	0.002594	10.654998	0.005556	4.971297	0.000000	0.000000
154.486447	5.022181	1.549451	0.002593	10.666212	0.005554	4.976529	0.000000	0.000000
154.486447	5.022181	1.541595	0.002599	10.612134	0.005566	4.951298	0.000000	0.000000
154.506449	5.022100	1.546447	0.002595	10.645531	0.005558	4.966880	0.000000	0.000000
154.546453	5.022181	1.548814	0.002593	10.661826	0.005555	4.974483	0.000000	0.000000
154.546453	5.022181	1.549636	0.002593	10.667486	0.005553	4.977124	0.000000	0.000000
154.586457	5.022181	1.539793	0.002600	10.599727	0.005568	4.945509	0.000000	0.000000
154.606459	5.022181	1.541483	0.002599	10.611359	0.005566	4.950936	0.000000	0.000000
154.626461	5.022181	1.537402	0.002601	10.583268	0.005572	4.937830	0.000000	0.000000
154.646463	5.022181	1.542198	0.002598	10.616283	0.005565	4.953234	0.000000	0.000000
154.666465	5.022181	1.547341	0.002594	10.651684	0.005557	4.969751	0.000000	0.000000
154.686467	5.022100	1.550040	0.002592	10.670265	0.005553	4.978420	0.000000	0.000000
154.706469	5.022181	1.548412	0.002594	10.659060	0.005555	4.973192	0.000000	0.000000
154.706469	5.022181	1.553834	0.002590	10.696382	0.005547	4.990606	0.000000	0.000000
154.726471	5.022181	1.549458	0.002593	10.666261	0.005554	4.976552	0.000000	0.000000
154.746473	5.022181	1.552128	0.002591	10.684636	0.005550	4.985125	0.000000	0.000000
154.766475	5.022181	1.556625	0.002588	10.715596	0.005543	4.999570	0.000000	0.000000
154.806479	5.022181	1.555023	0.002589	10.704567	0.005545	4.994424	0.000000	0.000000
154.826481	5.022181	1.553828	0.002590	10.696343	0.005547	4.990587	0.000000	0.000000
154.846483	5.022100	1.555105	0.002589	10.705133	0.005545	4.994688	0.000000	0.000000
154.866485	5.022181	1.554381	0.002589	10.700145	0.005546	4.992361	0.000000	0.000000
154.886487	5.022181	1.553915	0.002590	10.696942	0.005547	4.990867	0.000000	0.000000
154.906489	5.022181	1.554180	0.002590	10.698764	0.005546	4.991717	0.000000	0.000000
154.926491	5.022181	1.552460	0.002591	10.686921	0.005549	4.986191	0.000000	0.000000
154.926491	5.022181	1.560133	0.002585	10.739746	0.005537	5.010838	0.000000	0.000000
154.946493	5.022181	1.554098	0.002590	10.698198	0.005547	4.991453	0.000000	0.000000
154.986497	5.022181	1.556173	0.002588	10.712482	0.005543	4.998117	0.000000	0.000000
155.006499	5.022181	1.551233	0.002592	10.678476	0.005551	4.982251	0.000000	0.000000
155.026501	5.022100	1.555401	0.002589	10.707170	0.005544	4.995639	0.000000	0.000000
155.046503	5.022181	1.550217	0.002592	10.671482	0.005552	4.978988	0.000000	0.000000
155.066505	5.022100	1.552184	0.002591	10.685023	0.005549	4.985306	0.000000	0.000000
155.086507	5.022100	1.546189	0.002595	10.643757	0.005558	4.966052	0.000000	0.000000
155.106509	5.022181	1.553035	0.002590	10.690880	0.005548	4.988038	0.000000	0.000000
155.126511	5.022181	1.549291	0.002593	10.665110	0.005554	4.976015	0.000000	0.000000
155.126511	5.022181	1.551279	0.002592	10.678791	0.005551	4.982398	0.000000	0.000000
155.146513	5.022181	1.554143	0.002590	10.698507	0.005546	4.991597	0.000000	0.000000
155.186517	5.022181	1.550785	0.002592	10.675392	0.005552	4.980812	0.000000	0.000000
155.186517	5.022181	1.554446	0.002589	10.700593	0.005546	4.992570	0.000000	0.000000
155.226521	5.022181	1.556918	0.002588	10.717612	0.005542	5.000511	0.000000	0.000000
155.246523	5.022181	1.547009	0.002595	10.649402	0.005557	4.968686	0.000000	0.000000
155.266525	5.022181	1.552506	0.002591	10.687239	0.005549	4.986339	0.000000	0.000000
155.286527	5.022181	1.553719	0.002590	10.695592	0.005547	4.990237	0.000000	0.000000
155.306529	5.022181	1.552511	0.002591	10.687275	0.005549	4.986356	0.000000	0.000000
155.326531	5.022100	1.553892	0.002590	10.696779	0.005547	4.990791	0.000000	0.000000
155.346533	5.022181	1.550884	0.002592	10.676073	0.005551	4.981130	0.000000	0.000000
155.346533	5.022181	1.552132	0.002591	10.684663	0.005550	4.985138	0.000000	0.000000
155.366535	5.022181	1.557795	0.002587	10.723647	0.005541	5.003326	0.000000	0.000000
155.406539	5.022181	1.557476	0.002587	10.721456	0.005541	5.002304	0.000000	0.000000
155.406539	5.022181	1.559820	0.002586	10.737588	0.005538	5.009831	0.000000	0.000000
155.446543	5.022181	1.563044	0.002583	10.759786	0.005533	5.020188	0.000000	0.000000
155.466545	5.022181	1.554950	0.002589	10.704064	0.005545	4.994190	0.000000	0.000000
155.486547	5.022181	1.552212	0.002591	10.685214	0.005549	4.985395	0.000000	0.000000
155.506549	5.022100	1.555834	0.002588	10.710148	0.005544	4.997028	0.000000	0.000000
155.526551	5.022181	1.553620	0.002590	10.694908	0.005547	4.989918	0.000000	0.000000
155.546553	5.022181	1.548686	0.002593	10.660946	0.005555	4.974072	0.000000	0.000000
155.566555	5.022181	1.553829	0.002590	10.696346	0.005547	4.990589	0.000000	0.000000
155.566555	5.022181	1.551722	0.002591	10.681842	0.005550	4.983821	0.000000	0.000000
155.586557	5.022181	1.553340	0.002590	10.692980	0.005548	4.989018	0.000000	0.000000
155.606559	5.022100	1.556359	0.002588	10.713762	0.005543	4.998714	0.000000	0.000000
155.646563	5.022181	1.558608	0.002586	10.729244	0.005540	5.005938	0.000000	0.000000
155.666565	5.022181	1.554159	0.002590	10.698619	0.005546	4.991649	0.000000	0.000000
155.686567	5.022181	1.554885	0.002589	10.703619	0.005545	4.993982	0.000000	0.000000
155.706569	5.022181	1.554191	0.002590	10.698840	0.005546	4.991752	0.000000	0.000000
155.726571	5.022181	1.555441	0.002589	10.707445	0.005545	4.995767	0.000000	0.000000
155.746573	5.022181	1.557247	0.002587	10.719879	0.005542	5.001568	0.000000	0.000000
155.766575	5.022181	1.551157	0.002592	10.677953	0.005551	4.982007	0.000000	0.000000
155.766575	5.022181	1.550516	0.002592	10.673543	0.005552	4.979949	0.000000	0.000000
155.786577	5.022181	1.551593	0.002591	10.680955	0.005550	4.983408	0.000000	0.000000
155.826581	5.022181	1.557782	0.002587	10.723562	0.005541	5.003287	0.000000	0.000000
155.846583	5.022181	1.558613	0.002586	10.729283	0.005540	5.005956	0.000000	0.000000
155.846583	5.022181	1.551680	0.002591	10.681558	0.005550	4.983689	0.000000	0.000000
155.886587	5.022181	1.548074	0.002594	10.656729	0.005556	4.972105	0.000000	0.000000
155.906589	5.022100	1.546365	0.002595	10.644968	0.005558	4.966617	0.000000	0.000000
155.926591	5.022181	1.556775	0.002588	10.716628	0.005542	5.000052	0.000000	0.000000
155.946593	5.022181	1.553491	0.002590	10.694019	0.005547	4.989503	0.000000	0.000000
155.966595	5.022181	1.552515	0.002591	10.687305	0.005549	4.986370	0.000000	0.000000
155.986597	5.022181	1.558542	0.002586	10.728789	0.005540	5.005726	0.000000	0.000000
155.986597	5.022181	1.545869	0.002595	10.641553	0.005559	4.965024	0.000000	0.000000
156.006599	5.022100	1.549705	0.002593	10.667956	0.005553	4.977342	0.000000	0.000000
156.026601	5.022181	1.549017	0.002593	10.663222	0.005554	4.975134	0.000000	0.000000
156.046603	5.022181	1.542425	0.002598	10.617842	0.005564	4.953961	0.000000	0.000000
156.086607	5.022181	1.551471	0.002591	10.680117	0.005551	4.983017	0.000000	0.000000
156.106609	5.022181	1.552008	0.002591	10.683816	0.005550	4.984742	0.000000	0.000000
156.126611	5.022181	1.554885	0.002589	10.703619	0.005545	4.993982	0.000000	0.000000
156.146613	5.022181	1.549309	0.002593	10.665231	0.005554	4.976071	0.000000	0.000000
156.166615	5.022181	1.548136	0.002594	10.657156	0.005556	4.972304	0.000000	0.000000
156.186617	5.022181	1.551031	0.002592	10.677087	0.005551	4.981603	0.000000	0.000000
156.206619	5.022181	1.543999	0.002597	10.628678	0.005562	4.959017	0.000000	0.000000
156.206619	5.022181	1.544467	0.002596	10.631898	0.005561	4.960519	0.000000	0.000000
156.226621	5.022181	1.556092	0.002588	10.711928	0.005544	4.997858	0.000000	0.000000
156.266625	5.022181	1.548675	0.002593	10.660867	0.005555	4.974035	0.000000	0.000000
156.266625	5.022181	1.538804	0.002600	10.592917	0.005570	4.942332	0.000000	0.000000
156.306629	5.022181	1.548894	0.002593	10.662377	0.005554	4.974740	0.000000	0.000000
156.326631	5.022181	1.547595	0.002594	10.653433	0.005556	4.970567	0.000000	0.000000
156.346633	5.022181	1.545327	0.002596	10.637822	0.005560	4.963283	0.000000	0.000000
156.366635	5.022181	1.548034	0.002594	10.656457	0.005556	4.971978	0.000000	0.000000
156.386637	5.022181	1.550473	0.002592	10.673243	0.005552	4.979809	0.000000	0.000000
156.406639	5.022181	1.551506	0.002591	10.680359	0.005550	4.983129	0.000000	0.000000
156.406639	5.022181	1.548892	0.002593	10.662359	0.005554	4.974731	0.000000	0.000000
156.426641	5.022181	1.544310	0.002597	10.630821	0.005561	4.960016	0.000000	0.000000
156.446643	5.022181	1.549237	0.002593	10.664738	0.005554	4.975841	0.000000	0.000000
156.466645	5.022181	1.547672	0.002594	10.653966	0.005556	4.970815	0.000000	0.000000
156.506649	5.022181	1.547405	0.002594	10.652123	0.005557	4.969955	0.000000	0.000000
156.526651	5.022100	1.549253	0.002593	10.664850	0.005554	4.975894	0.000000	0.000000
156.546653	5.022181	1.549967	0.002593	10.669762	0.005553	4.978185	0.000000	0.000000
156.566655	5.022181	1.548677	0.002593	10.660882	0.005555	4.974042	0.000000	0.000000
156.586657	5.022181	1.549862	0.002593	10.669042	0.005553	4.977849	0.000000	0.000000
156.606659	5.022181	1.546382	0.002595	10.645083	0.005558	4.966671	0.000000	0.000000
156.626661	5.022181	1.545622	0.002596	10.639852	0.005559	4.964230	0.000000	0.000000
156.626661	5.022181	1.548221	0.002594	10.657743	0.005555	4.972578	0.000000	0.000000
156.646663	5.022181	1.547153	0.002595	10.650395	0.005557	4.969149	0.000000	0.000000
156.686667	5.022181	1.548763	0.002593	10.661475	0.005555	4.974319	0.000000	0.000000
156.706669	5.022100	1.554711	0.002589	10.702418	0.005545	4.993421	0.000000	0.000000
156.726671	5.022181	1.545135	0.002596	10.636502	0.005560	4.962667	0.000000	0.000000
156.746673	5.022181	1.550915	0.002592	10.676288	0.005551	4.981230	0.000000	0.000000
156.766675	5.022181	1.546389	0.002595	10.645131	0.005558	4.966693	0.000000	0.000000
156.786677	5.022181	1.543333	0.002597	10.624098	0.005563	4.956880	0.000000	0.000000
156.806679	5.022181	1.544585	0.002596	10.632715	0.005561	4.960900	0.000000	0.000000
156.826681	5.022181	1.543156	0.002597	10.622879	0.005563	4.956311	0.000000	0.000000
156.846683	5.022181	1.552551	0.002591	10.687554	0.005549	4.986486	0.000000	0.000000
156.846683	5.022181	1.543919	0.002597	10.628130	0.005562	4.958761	0.000000	0.000000
156.886687	5.022181	1.550599	0.002592	10.674115	0.005552	4.980216	0.000000	0.000000
156.906689	5.022181	1.545348	0.002596	10.637964	0.005560	4.963349	0.000000	0.000000
156.926691	5.022100	1.542404	0.002598	10.617700	0.005564	4.953895	0.000000	0.000000
156.946693	5.022181	1.540585	0.002599	10.605181	0.005567	4.948054	0.000000	0.000000
156.946693	5.022181	1.548950	0.002593	10.662765	0.005554	4.974921	0.000000	0.000000
156.986697	5.022100	1.544063	0.002597	10.629120	0.005562	4.959223	0.000000	0.000000
157.006699	5.022181	1.538197	0.002601	10.588740	0.005571	4.940383	0.000000	0.000000
157.026701	5.022181	1.546894	0.002595	10.648609	0.005558	4.968316	0.000000	0.000000
157.046703	5.022181	1.549669	0.002593	10.667710	0.005553	4.977228	0.000000	0.000000
157.046703	5.022181	1.546649	0.002595	10.646923	0.005558	4.967529	0.000000	0.000000
157.066705	5.022181	1.546122	0.002595	10.643291	0.005559	4.965835	0.000000	0.000000
157.086707	5.022181	1.546750	0.002595	10.647616	0.005558	4.967853	0.000000	0.000000
157.126711	5.022181	1.546674	0.002595	10.647092	0.005558	4.967608	0.000000	0.000000
157.146713	5.022181	1.555562	0.002589	10.708280	0.005544	4.996157	0.000000	0.000000
157.166715	5.022181	1.549313	0.002593	10.665262	0.005554	4.976086	0.000000	0.000000
157.186717	5.022181	1.551769	0.002591	10.682166	0.005550	4.983973	0.000000	0.000000
157.206719	5.022100	1.546640	0.002595	10.646859	0.005558	4.967500	0.000000	0.000000
157.226721	5.022100	1.548657	0.002593	10.660746	0.005555	4.973979	0.000000	0.000000
157.246723	5.022181	1.550217	0.002592	10.671482	0.005552	4.978988	0.000000	0.000000
157.266725	5.022181	1.551053	0.002592	10.677238	0.005551	4.981674	0.000000	0.000000
157.266725	5.022181	1.552216	0.002591	10.685244	0.005549	4.985409	0.000000	0.000000
157.286727	5.022181	1.543840	0.002597	10.627588	0.005562	4.958508	0.000000	0.000000
157.306729	5.022181	1.544721	0.002596	10.633648	0.005561	4.961335	0.000000	0.000000
157.346733	5.022181	1.539893	0.002600	10.600411	0.005568	4.945828	0.000000	0.000000
157.366735	5.022181	1.544167	0.002597	10.629834	0.005562	4.959556	0.000000	0.000000
157.386737	5.022181	1.544131	0.002597	10.629586	0.005562	4.959440	0.000000	0.000000
157.406739	5.022181	1.542591	0.002598	10.618986	0.005564	4.954495	0.000000	0.000000
157.426741	5.022181	1.544141	0.002597	10.629658	0.005562	4.959474	0.000000	0.000000
157.446743	5.022100	1.547748	0.002594	10.654487	0.005556	4.971058	0.000000	0.000000
157.466745	5.022181	1.540706	0.002599	10.606011	0.005567	4.948441	0.000000	0.000000
157.486747	5.022181	1.542324	0.002598	10.617152	0.005564	4.953639	0.000000	0.000000
157.486747	5.022181	1.549391	0.002593	10.665794	0.005554	4.976334	0.000000	0.000000
157.506749	5.022181	1.541516	0.002599	10.611586	0.005566	4.951042	0.000000	0.000000
157.526751	5.022181	1.542287	0.002598	10.616898	0.005565	4.953520	0.000000	0.000000
157.546753	5.022181	1.545777	0.002596	10.640918	0.005559	4.964727	0.000000	0.000000
157.586757	5.022181	1.545991	0.002595	10.642395	0.005559	4.965417	0.000000	0.000000
157.606759	5.022181	1.548142	0.002594	10.657202	0.005556	4.972325	0.000000	0.000000
157.626761	5.022181	1.543049	0.002597	10.622137	0.005563	4.955965	0.000000	0.000000
157.646763	5.022181	1.546433	0.002595	10.645434	0.005558	4.966834	0.000000	0.000000
157.666765	5.022181	1.541098	0.002599	10.608711	0.005566	4.949701	0.000000	0.000000
157.686767	5.022181	1.548301	0.002594	10.658294	0.005555	4.972835	0.000000	0.000000
157.686767	5.022181	1.540967	0.002599	10.607806	0.005567	4.949278	0.000000	0.000000
157.706769	5.022181	1.548440	0.002594	10.659248	0.005555	4.973280	0.000000	0.000000
157.726771	5.022181	1.543862	0.002597	10.627740	0.005562	4.958579	0.000000	0.000000
157.766775	5.022181	1.545544	0.002596	10.639317	0.005560	4.963980	0.000000	0.000000
157.786777	5.022181	1.541497	0.002599	10.611456	0.005566	4.950981	0.000000	0.000000
157.806779	5.022181	1.543960	0.002597	10.628415	0.005562	4.958894	0.000000	0.000000
157.826781	5.022181	1.540287	0.002599	10.603129	0.005568	4.947096	0.000000	0.000000
157.846783	5.022181	1.540281	0.002599	10.603084	0.005568	4.947075	0.000000	0.000000
157.866785	5.022181	1.538010	0.002601	10.587454	0.005571	4.939783	0.000000	0.000000
157.886787	5.022181	1.534308	0.002604	10.561966	0.005577	4.927891	0.000000	0.000000
157.906789	5.022181	1.542510	0.002598	10.618426	0.005564	4.954234	0.000000	0.000000
157.906789	5.022181	1.543636	0.002597	10.626184	0.005562	4.957853	0.000000	0.000000
157.926791	5.022181	1.544269	0.002597	10.630536	0.005562	4.959884	0.000000	0.000000
157.966795	5.022181	1.542235	0.002598	10.616538	0.005565	4.953352	0.000000	0.000000
157.966795	5.022181	1.540622	0.002599	10.605433	0.005567	4.948171	0.000000	0.000000
158.006799	5.022181	1.545735	0.002596	10.640630	0.005559	4.964593	0.000000	0.000000
158.026801	5.022181	1.540939	0.002599	10.607612	0.005567	4.949188	0.000000	0.000000
158.046803	5.022181	1.548207	0.002594	10.657647	0.005556	4.972533	0.000000	0.000000
158.066805	5.022181	1.548119	0.002594	10.657038	0.005556	4.972249	0.000000	0.000000
158.086807	5.022181	1.538075	0.002601	10.587902	0.005571	4.939992	0.000000	0.000000
158.106809	5.022100	1.546052	0.002595	10.642813	0.005559	4.965611	0.000000	0.000000
158.126811	5.022181	1.541444	0.002599	10.611090	0.005566	4.950810	0.000000	0.000000
158.126811	5.022181	1.547004	0.002595	10.649365	0.005557	4.968669	0.000000	0.000000
158.146813	5.022181	1.541754	0.002598	10.613223	0.005565	4.951806	0.000000	0.000000
158.166815	5.022100	1.543726	0.002597	10.626801	0.005562	4.958141	0.000000	0.000000
158.206819	5.022181	1.546302	0.002595	10.644535	0.005558	4.966415	0.000000	0.000000
158.226821	5.022181	1.545968	0.002595	10.642234	0.005559	4.965342	0.000000	0.000000
158.246823	5.022181	1.546979	0.002595	10.649193	0.005557	4.968588	0.000000	0.000000
158.266825	5.022181	1.548159	0.002594	10.657317	0.005556	4.972379	0.000000	0.000000
158.286827	5.022181	1.543027	0.002597	10.621989	0.005563	4.955896	0.000000	0.000000
158.306829	5.022181	1.541164	0.002599	10.609165	0.005566	4.949912	0.000000	0.000000
158.326831	5.022181	1.545807	0.002596	10.641124	0.005559	4.964823	0.000000	0.000000
158.326831	5.022181	1.550338	0.002592	10.672314	0.005552	4.979376	0.000000	0.000000
158.346833	5.022181	1.547887	0.002594	10.655446	0.005556	4.971506	0.000000	0.000000
158.386837	5.022181	1.541606	0.002599	10.612209	0.005566	4.951333	0.000000	0.000000
158.386837	5.022181	1.548352	0.002594	10.658645	0.005555	4.972999	0.000000	0.000000
158.426841	5.022181	1.541018	0.002599	10.608157	0.005566	4.949442	0.000000	0.000000
158.446843	5.022181	1.542403	0.002598	10.617694	0.005564	4.953892	0.000000	0.000000
158.466845	5.022181	1.539046	0.002600	10.594582	0.005569	4.943108	0.000000	0.000000
158.486847	5.022100	1.541476	0.002599	10.611311	0.005566	4.950914	0.000000	0.000000
158.506849	5.022181	1.542054	0.002598	10.615294	0.005565	4.952772	0.000000	0.000000
158.526851	5.022181	1.546613	0.002595	10.646675	0.005558	4.967413	0.000000	0.000000
158.546853	5.022181	1.548352	0.002594	10.658648	0.005555	4.973000	0.000000	0.000000
158.546853	5.022181	1.546565	0.002595	10.646342	0.005558	4.967258	0.000000	0.000000
158.566855	5.022181	1.546919	0.002595	10.648778	0.005557	4.968395	0.000000	0.000000
158.586857	5.022181	1.544311	0.002597	10.630830	0.005561	4.960021	0.000000	0.000000
158.626861	5.022181	1.550904	0.002592	10.676212	0.005551	4.981195	0.000000	0.000000
158.646863	5.022181	1.543210	0.002597	10.623251	0.005563	4.956485	0.000000	0.000000
158.666865	5.022181	1.542930	0.002598	10.621320	0.005564	4.955584	0.000000	0.000000
158.686867	5.022181	1.542533	0.002598	10.618590	0.005564	4.954310	0.000000	0.000000
158.706869	5.022181	1.544755	0.002596	10.633881	0.005561	4.961444	0.000000	0.000000
158.726871	5.022181	1.552563	0.002591	10.687632	0.005549	4.986523	0.000000	0.000000
158.746873	5.022181	1.556831	0.002588	10.717016	0.005542	5.000232	0.000000	0.000000
158.766875	5.022181	1.549834	0.002593	10.668845	0.005553	4.977758	0.000000	0.000000
158.766875	5.022181	1.550557	0.002592	10.673821	0.005552	4.980079	0.000000	0.000000
158.786877	5.022181	1.556942	0.002588	10.717775	0.005542	5.000587	0.000000	0.000000
158.806879	5.022181	1.550455	0.002592	10.673125	0.005552	4.979754	0.000000	0.000000
158.826881	5.022181	1.554912	0.002589	10.703801	0.005545	4.994067	0.000000	0.000000
158.866885	5.022181	1.552622	0.002591	10.688038	0.005549	4.986712	0.000000	0.000000
158.886887	5.022181	1.555510	0.002589	10.707920	0.005544	4.995989	0.000000	0.000000
158.906889	5.022181	1.549005	0.002593	10.663143	0.005554	4.975097	0.000000	0.000000
158.926891	5.022181	1.552495	0.002591	10.687163	0.005549	4.986304	0.000000	0.000000
158.946893	5.022100	1.546122	0.002595	10.643294	0.005559	4.965836	0.000000	0.000000
158.966895	5.022181	1.545814	0.002596	10.641175	0.005559	4.964847	0.000000	0.000000
158.966895	5.022181	1.546907	0.002595	10.648697	0.005557	4.968357	0.000000	0.000000
158.986897	5.022181	1.545005	0.002596	10.635603	0.005560	4.962248	0.000000	0.000000
159.006899	5.022181	1.549660	0.002593	10.667650	0.005553	4.977200	0.000000	0.000000
159.046903	5.022181	1.546243	0.002595	10.644129	0.005558	4.966226	0.000000	0.000000
159.066905	5.022181	1.542736	0.002598	10.619982	0.005564	4.954959	0.000000	0.000000
159.086907	5.022181	1.541963	0.002598	10.614667	0.005565	4.952480	0.000000	0.000000
159.106909	5.022181	1.542585	0.002598	10.618947	0.005564	4.954476	0.000000	0.000000
159.126911	5.022181	1.548251	0.002594	10.657952	0.005555	4.972675	0.000000	0.000000
159.146913	5.022181	1.548491	0.002594	10.659605	0.005555	4.973446	0.000000	0.000000
159.166915	5.022181	1.548670	0.002593	10.660837	0.005555	4.974021	0.000000	0.000000
159.186917	5.022181	1.536590	0.002602	10.577675	0.005573	4.935220	0.000000	0.000000
159.186917	5.022181	1.540483	0.002599	10.604473	0.005567	4.947723	0.000000	0.000000
159.206919	5.022181	1.543464	0.002597	10.624997	0.005563	4.957299	0.000000	0.000000
159.226921	5.022181	1.544550	0.002596	10.632473	0.005561	4.960787	0.000000	0.000000
159.246923	5.022181	1.547175	0.002595	10.650543	0.005557	4.969218	0.000000	0.000000
159.266925	5.022181	1.539601	0.002600	10.598405	0.005569	4.944892	0.000000	0.000000
159.306929	5.022181	1.542359	0.002598	10.617388	0.005564	4.953749	0.000000	0.000000
159.326931	5.022181	1.543426	0.002597	10.624734	0.005563	4.957177	0.000000	0.000000
159.346933	5.022181	1.540686	0.002599	10.605872	0.005567	4.948376	0.000000	0.000000
159.366935	5.022181	1.543613	0.002597	10.626023	0.005562	4.957778	0.000000	0.000000
159.386937	5.022181	1.548263	0.002594	10.658031	0.005555	4.972712	0.000000	0.000000
159.406939	5.022181	1.546319	0.002595	10.644647	0.005558	4.966467	0.000000	0.000000
159.406939	5.022181	1.544154	0.002597	10.629749	0.005562	4.959517	0.000000	0.000000
159.426941	5.022181	1.550712	0.002592	10.674893	0.005552	4.980579	0.000000	0.000000
159.446943	5.022181	1.549282	0.002593	10.665047	0.005554	4.975985	0.000000	0.000000
159.486947	5.022181	1.543773	0.002597	10.627125	0.005562	4.958292	0.000000	0.000000
159.506949	5.022181	1.545145	0.002596	10.636565	0.005560	4.962697	0.000000	0.000000
159.526951	5.022181	1.536259	0.002602	10.575402	0.005574	4.934160	0.000000	0.000000
159.546953	5.022181	1.542463	0.002598	10.618109	0.005564	4.954085	0.000000	0.000000
159.566955	5.022181	1.537716	0.002601	10.585429	0.005571	4.938838	0.000000	0.000000
159.586957	5.022100	1.539171	0.002600	10.595448	0.005569	4.943512	0.000000	0.000000
159.606959	5.022181	1.536692	0.002602	10.578380	0.005573	4.935549	0.000000	0.000000
159.606959	5.022181	1.544192	0.002597	10.630007	0.005562	4.959637	0.000000	0.000000
159.626961	5.022181	1.540630	0.002599	10.605487	0.005567	4.948197	0.000000	0.000000
159.646963	5.022181	1.540220	0.002599	10.602666	0.005568	4.946880	0.000000	0.000000
159.666965	5.022181	1.541697	0.002598	10.612830	0.005565	4.951622	0.000000	0.000000
159.706969	5.022181	1.544011	0.002597	10.628763	0.005562	4.959056	0.000000	0.000000
159.726971	5.022181	1.540602	0.002599	10.605296	0.005567	4.948108	0.000000	0.000000
159.746973	5.022181	1.541658	0.002598	10.612567	0.005565	4.951500	0.000000	0.000000
159.766975	5.022181	1.546854	0.002595	10.648336	0.005558	4.968189	0.000000	0.000000
159.786977	5.022181	1.545100	0.002596	10.636260	0.005560	4.962554	0.000000	0.000000
159.806979	5.022181	1.539573	0.002600	10.598214	0.005569	4.944803	0.000000	0.000000
159.826981	5.022100	1.547965	0.002594	10.655979	0.005556	4.971754	0.000000	0.000000
159.845983	5.022181	1.546237	0.002595	10.644087	0.005559	4.966206	0.000000	0.000000
159.845983	5.022181	1.543504	0.002597	10.625270	0.005563	4.957427	0.000000	0.000000
159.885987	5.022181	1.545041	0.002596	10.635851	0.005560	4.962363	0.000000	0.000000
159.905989	5.022181	1.551184	0.002592	10.678143	0.005551	4.982096	0.000000	0.000000
159.925991	5.022100	1.546785	0.002595	10.647861	0.005558	4.967967	0.000000	0.000000
159.945993	5.022181	1.548837	0.002593	10.661984	0.005555	4.974556	0.000000	0.000000
159.965995	5.022181	1.551335	0.002592	10.679179	0.005551	4.982579	0.000000	0.000000
159.985997	5.022100	1.550121	0.002592	10.670822	0.005552	4.978680	0.000000	0.000000
160.005999	5.022181	1.542411	0.002598	10.617748	0.005564	4.953917	0.000000	0.000000
160.026001	5.022181	1.543549	0.002597	10.625581	0.005563	4.957572	0.000000	0.000000
160.046003	5.022181	1.545488	0.002596	10.638932	0.005560	4.963801	0.000000	0.000000
160.066005	5.022181	1.542357	0.002598	10.617373	0.005564	4.953742	0.000000	0.000000
160.066005	5.022181	1.541762	0.002598	10.613281	0.005565	4.951833	0.000000	0.000000
160.086007	5.022181	1.551125	0.002592	10.677732	0.005551	4.981904	0.000000	0.000000
160.126011	5.022181	1.541445	0.002599	10.611099	0.005566	4.950815	0.000000	0.000000
160.146013	5.022181	1.545491	0.002596	10.638947	0.005560	4.963808	0.000000	0.000000
160.166015	5.022181	1.539355	0.002600	10.596710	0.005569	4.944101	0.000000	0.000000
160.186017	5.022181	1.543453	0.002597	10.624922	0.005563	4.957264	0.000000	0.000000
160.206019	5.022181	1.545590	0.002596	10.639632	0.005559	4.964127	0.000000	0.000000
160.226021	5.022181	1.541270	0.002599	10.609894	0.005566	4.950253	0.000000	0.000000
160.246023	5.022181	1.543790	0.002597	10.627243	0.005562	4.958347	0.000000	0.000000
160.266025	5.022100	1.543198	0.002597	10.623166	0.005563	4.956445	0.000000	0.000000
160.286027	5.022181	1.540153	0.002600	10.602203	0.005568	4.946664	0.000000	0.000000
160.306029	5.022181	1.539292	0.002600	10.596280	0.005569	4.943901	0.000000	0.000000
160.326031	5.022181	1.543827	0.002597	10.627497	0.005562	4.958466	0.000000	0.000000
160.346033	5.022181	1.554869	0.002589	10.703504	0.005545	4.993928	0.000000	0.000000
160.366035	5.022181	1.546792	0.002595	10.647910	0.005558	4.967990	0.000000	0.000000
160.386037	5.022100	1.541343	0.002599	10.610396	0.005566	4.950487	0.000000	0.000000
160.406039	5.022181	1.546798	0.002595	10.647946	0.005558	4.968007	0.000000	0.000000
160.426041	5.022100	1.544974	0.002596	10.635391	0.005560	4.962149	0.000000	0.000000
160.446043	5.022181	1.546496	0.002595	10.645870	0.005558	4.967038	0.000000	0.000000
160.466045	5.022181	1.551031	0.002592	10.677084	0.005551	4.981602	0.000000	0.000000
160.486047	5.022181	1.551519	0.002591	10.680447	0.005550	4.983170	0.000000	0.000000
160.486047	5.022181	1.550161	0.002592	10.671100	0.005553	4.978810	0.000000	0.000000
160.526051	5.022181	1.550382	0.002592	10.672620	0.005552	4.979519	0.000000	0.000000
160.546053	5.022181	1.550639	0.002592	10.674390	0.005552	4.980345	0.000000	0.000000
160.566055	5.022181	1.549799	0.002593	10.668603	0.005553	4.977645	0.000000	0.000000
160.586057	5.022181	1.554989	0.002589	10.704337	0.005545	4.994317	0.000000	0.000000
160.606059	5.022181	1.549091	0.002593	10.663730	0.005554	4.975371	0.000000	0.000000
160.626061	5.022181	1.549013	0.002593	10.663198	0.005554	4.975122	0.000000	0.000000
160.646063	5.022181	1.549972	0.002593	10.669799	0.005553	4.978202	0.000000	0.000000
160.666065	5.022181	1.550598	0.002592	10.674106	0.005552	4.980212	0.000000	0.000000
160.686067	5.022181	1.548101	0.002594	10.656920	0.005556	4.972194	0.000000	0.000000
160.686067	5.022181	1.542608	0.002598	10.619104	0.005564	4.954550	0.000000	0.000000
160.706069	5.022181	1.541265	0.002599	10.609858	0.005566	4.950236	0.000000	0.000000
160.746073	5.022181	1.541439	0.002599	10.611056	0.005566	4.950795	0.000000	0.000000
160.766075	5.022181	1.543804	0.002597	10.627340	0.005562	4.958392	0.000000	0.000000
160.786077	5.022181	1.541480	0.002599	10.611338	0.005566	4.950926	0.000000	0.000000
160.806079	5.022181	1.541619	0.002598	10.612294	0.005566	4.951373	0.000000	0.000000
160.826081	5.022181	1.541503	0.002599	10.611495	0.005566	4.951000	0.000000	0.000000
160.846083	5.022181	1.536380	0.002602	10.576231	0.005574	4.934546	0.000000	0.000000
160.866085	5.022181	1.545866	0.002595	10.641532	0.005559	4.965014	0.000000	0.000000
160.886087	5.022181	1.545233	0.002596	10.637177	0.005560	4.962982	0.000000	0.000000
160.886087	5.022181	1.547101	0.002595	10.650031	0.005557	4.968980	0.000000	0.000000
160.906089	5.022181	1.546874	0.002595	10.648473	0.005558	4.968252	0.000000	0.000000
160.946093	5.022181	1.547335	0.002594	10.651645	0.005557	4.969732	0.000000	0.000000
160.966095	5.022181	1.542975	0.002598	10.621629	0.005563	4.955728	0.000000	0.000000
160.986097	5.022181	1.544340	0.002597	10.631027	0.005561	4.960112	0.000000	0.000000
161.006099	5.022181	1.540822	0.002599	10.606813	0.005567	4.948815	0.000000	0.000000
161.026101	5.022100	1.553200	0.002590	10.692015	0.005548	4.988568	0.000000	0.000000
161.046103	5.022181	1.551097	0.002592	10.677541	0.005551	4.981815	0.000000	0.000000
161.066105	5.022100	1.547660	0.002594	10.653881	0.005556	4.970776	0.000000	0.000000
161.086107	5.022181	1.543032	0.002597	10.622022	0.005563	4.955911	0.000000	0.000000
161.106109	5.022181	1.543432	0.002597	10.624773	0.005563	4.957195	0.000000	0.000000
161.106109	5.022181	1.541125	0.002599	10.608895	0.005566	4.949787	0.000000	0.000000
161.126111	5.022181	1.547294	0.002594	10.651363	0.005557	4.969601	0.000000	0.000000
161.166115	5.022100	1.545393	0.002596	10.638273	0.005560	4.963493	0.000000	0.000000
161.186117	5.022181	1.542228	0.002598	10.616489	0.005565	4.953330	0.000000	0.000000
161.206119	5.022181	1.549510	0.002593	10.666615	0.005554	4.976717	0.000000	0.000000
161.226121	5.022181	1.541835	0.002598	10.613780	0.005565	4.952066	0.000000	0.000000
161.246123	5.022181	1.548502	0.002594	10.659674	0.005555	4.973479	0.000000	0.000000
161.266125	5.022181	1.544470	0.002596	10.631922	0.005561	4.960530	0.000000	0.000000
161.286127	5.022100	1.541232	0.002599	10.609634	0.005566	4.950131	0.000000	0.000000
161.306129	5.022181	1.543579	0.002597	10.625790	0.005563	4.957669	0.000000	0.000000
161.326131	5.022181	1.546370	0.002595	10.645004	0.005558	4.966634	0.000000	0.000000
161.346133	5.022181	1.541373	0.002599	10.610605	0.005566	4.950585	0.000000	0.000000
161.346133	5.022181	1.541529	0.002599	10.611680	0.005566	4.951086	0.000000	0.000000
161.386137	5.022100	1.544780	0.002596	10.634056	0.005561	4.961526	0.000000	0.000000
161.406139	5.022181	1.541112	0.002599	10.608807	0.005566	4.949746	0.000000	0.000000
161.426141	5.022181	1.555133	0.002589	10.705326	0.005545	4.994779	0.000000	0.000000
161.446143	5.022181	1.550273	0.002592	10.671866	0.005552	4.979167	0.000000	0.000000
161.466145	5.022181	1.545893	0.002595	10.641717	0.005559	4.965100	0.000000	0.000000
161.486147	5.022181	1.551249	0.002592	10.678585	0.005551	4.982302	0.000000	0.000000
161.506149	5.022181	1.548724	0.002593	10.661206	0.005555	4.974193	0.000000	0.000000
161.526151	5.022181	1.546491	0.002595	10.645836	0.005558	4.967022	0.000000	0.000000
161.526151	5.022181	1.550538	0.002592	10.673691	0.005552	4.980018	0.000000	0.000000
161.566155	5.022181	1.541313	0.002599	10.610191	0.005566	4.950391	0.000000	0.000000
161.586157	5.022181	1.538609	0.002601	10.591573	0.005570	4.941705	0.000000	0.000000
161.606159	5.022181	1.536733	0.002602	10.578658	0.005573	4.935679	0.000000	0.000000
161.626161	5.022181	1.540409	0.002599	10.603965	0.005567	4.947486	0.000000	0.000000
161.646163	5.022181	1.537278	0.002602	10.582414	0.005572	4.937432	0.000000	0.000000
161.666165	5.022181	1.541184	0.002599	10.609304	0.005566	4.949977	0.000000	0.000000
161.686167	5.022181	1.540369	0.002599	10.603692	0.005567	4.947359	0.000000	0.000000
161.706169	5.022181	1.536841	0.002602	10.579406	0.005573	4.936028	0.000000	0.000000
161.726171	5.022100	1.546335	0.002595	10.644759	0.005558	4.966520	0.000000	0.000000
161.746173	5.022100	1.540722	0.002599	10.606123	0.005567	4.948493	0.000000	0.000000
161.766175	5.022181	1.541347	0.002599	10.610424	0.005566	4.950500	0.000000	0.000000
161.786177	5.022181	1.543955	0.002597	10.628375	0.005562	4.958875	0.000000	0.000000
161.806179	5.022100	1.545734	0.002596	10.640624	0.005559	4.964590	0.000000	0.000000
161.826181	5.022181	1.542998	0.002598	10.621789	0.005563	4.955803	0.000000	0.000000
161.846183	5.022181	1.542247	0.002598	10.616616	0.005565	4.953389	0.000000	0.000000
161.866185	5.022181	1.539461	0.002600	10.597442	0.005569	4.944443	0.000000	0.000000
161.886187	5.022181	1.544483	0.002596	10.632013	0.005561	4.960573	0.000000	0.000000
161.906189	5.022181	1.549576	0.002593	10.667072	0.005553	4.976930	0.000000	0.000000
161.926191	5.022181	1.550606	0.002592	10.674163	0.005552	4.980239	0.000000	0.000000
161.946193	5.022181	1.544986	0.002596	10.635473	0.005560	4.962187	0.000000	0.000000
161.966195	5.022181	1.550051	0.002593	10.670338	0.005553	4.978454	0.000000	0.000000
161.986197	5.022181	1.551957	0.002591	10.683458	0.005550	4.984576	0.000000	0.000000
162.006199	5.022181	1.550149	0.002592	10.671016	0.005553	4.978770	0.000000	0.000000
162.026201	5.022181	1.549754	0.002593	10.668295	0.005553	4.977501	0.000000	0.000000
162.046203	5.022181	1.548520	0.002594	10.659799	0.005555	4.973537	0.000000	0.000000
162.066205	5.022181	1.534089	0.002604	10.560459	0.005577	4.927188	0.000000	0.000000
162.086207	5.022181	1.538916	0.002600	10.593692	0.005570	4.942693	0.000000	0.000000
162.106209	5.022181	1.537062	0.002602	10.580925	0.005572	4.936737	0.000000	0.000000
162.126211	5.022181	1.535468	0.002603	10.569957	0.005575	4.931619	0.000000	0.000000
162.146213	5.022181	1.537463	0.002601	10.583689	0.005572	4.938026	0.000000	0.000000
162.166215	5.022181	1.530845	0.002606	10.538128	0.005582	4.916769	0.000000	0.000000
162.186217	5.022100	1.541238	0.002599	10.609673	0.005566	4.950150	0.000000	0.000000
162.186217	5.022100	1.538530	0.002601	10.591029	0.005570	4.941451	0.000000	0.000000
162.226221	5.022181	1.547509	0.002594	10.652843	0.005557	4.970291	0.000000	0.000000
162.246223	5.022100	1.546137	0.002595	10.643400	0.005559	4.965885	0.000000	0.000000
162.246223	5.022100	1.543442	0.002597	10.624846	0.005563	4.957229	0.000000	0.000000
162.286227	5.022181	1.544023	0.002597	10.628844	0.005562	4.959094	0.000000	0.000000
162.306229	5.022181	1.541509	0.002599	10.611538	0.005566	4.951019	0.000000	0.000000
162.326231	5.022181	1.539853	0.002600	10.600139	0.005568	4.945701	0.000000	0.000000
162.346233	5.022181	1.539108	0.002600	10.595012	0.005569	4.943309	0.000000	0.000000
162.366235	5.022181	1.538335	0.002601	10.589691	0.005571	4.940826	0.000000	0.000000
162.386237	5.022181	1.536107	0.002602	10.574354	0.005574	4.933671	0.000000	0.000000
162.406239	5.022181	1.541660	0.002598	10.612579	0.005565	4.951505	0.000000	0.000000
162.406239	5.022181	1.542279	0.002598	10.616840	0.005565	4.953494	0.000000	0.000000
162.446243	5.022181	1.541675	0.002598	10.612679	0.005565	4.951552	0.000000	0.000000
162.466245	5.022181	1.537915	0.002601	10.586797	0.005571	4.939476	0.000000	0.000000
162.486247	5.022181	1.544984	0.002596	10.635458	0.005560	4.962180	0.000000	0.000000
162.506249	5.022181	1.541494	0.002599	10.611435	0.005566	4.950971	0.000000	0.000000
162.526251	5.022181	1.538785	0.002601	10.592787	0.005570	4.942271	0.000000	0.000000
162.546253	5.022100	1.539225	0.002600	10.595814	0.005569	4.943683	0.000000	0.000000
162.566255	5.022181	1.534272	0.002604	10.561718	0.005577	4.927775	0.000000	0.000000
162.586257	5.022181	1.543455	0.002597	10.624937	0.005563	4.957271	0.000000	0.000000
162.606259	5.022100	1.544974	0.002596	10.635394	0.005560	4.962150	0.000000	0.000000
162.626261	5.022181	1.542797	0.002598	10.620406	0.005564	4.955157	0.000000	0.000000
162.646263	5.022181	1.542612	0.002598	10.619135	0.005564	4.954564	0.000000	0.000000
162.646263	5.022181	1.544115	0.002597	10.629480	0.005562	4.959391	0.000000	0.000000
162.686267	5.022181	1.538098	0.002601	10.588059	0.005571	4.940065	0.000000	0.000000
162.706269	5.022181	1.544548	0.002596	10.632458	0.005561	4.960780	0.000000	0.000000
162.726271	5.022181	1.546642	0.002595	10.646874	0.005558	4.967507	0.000000	0.000000
162.746273	5.022181	1.543400	0.002597	10.624555	0.005563	4.957093	0.000000	0.000000
162.766275	5.022181	1.545039	0.002596	10.635839	0.005560	4.962358	0.000000	0.000000
162.786277	5.022181	1.549408	0.002593	10.665912	0.005554	4.976389	0.000000	0.000000
162.806279	5.022181	1.546836	0.002595	10.648209	0.005558	4.968129	0.000000	0.000000
162.806279	5.022181	1.544986	0.002596	10.635473	0.005560	4.962187	0.000000	0.000000
162.826281	5.022100	1.542763	0.002598	10.620173	0.005564	4.955048	0.000000	0.000000
162.846283	5.022181	1.549594	0.002593	10.667193	0.005553	4.976987	0.000000	0.000000
162.886287	5.022100	1.545877	0.002595	10.641608	0.005559	4.965049	0.000000	0.000000
162.906289	5.022181	1.551802	0.002591	10.682396	0.005550	4.984080	0.000000	0.000000
162.926291	5.022181	1.543232	0.002597	10.623402	0.005563	4.956555	0.000000	0.000000
162.946293	5.022181	1.541714	0.002598	10.612951	0.005565	4.951679	0.000000	0.000000
162.966295	5.022181	1.542431	0.002598	10.617888	0.005564	4.953982	0.000000	0.000000
162.986297	5.022181	1.544850	0.002596	10.634535	0.005561	4.961749	0.000000	0.000000
163.006299	5.022181	1.546736	0.002595	10.647519	0.005558	4.967807	0.000000	0.000000
163.026301	5.022181	1.543846	0.002597	10.627628	0.005562	4.958527	0.000000	0.000000
163.046303	5.022181	1.541496	0.002599	10.611447	0.005566	4.950977	0.000000	0.000000
163.046303	5.022181	1.546018	0.002595	10.642580	0.005559	4.965503	0.000000	0.000000
163.086307	5.022181	1.543849	0.002597	10.627646	0.005562	4.958535	0.000000	0.000000
163.106309	5.022181	1.546270	0.002595	10.644314	0.005558	4.966312	0.000000	0.000000
163.126311	5.022181	1.539019	0.002600	10.594400	0.005569	4.943024	0.000000	0.000000
163.146313	5.022181	1.538933	0.002600	10.593804	0.005570	4.942746	0.000000	0.000000
163.166315	5.022181	1.546969	0.002595	10.649126	0.005557	4.968557	0.000000	0.000000
163.186317	5.022100	1.542542	0.002598	10.618647	0.005564	4.954337	0.000000	0.000000
163.206319	5.022181	1.541522	0.002599	10.611631	0.005566	4.951063	0.000000	0.000000
163.226321	5.022181	1.543474	0.002597	10.625067	0.005563	4.957332	0.000000	0.000000
163.246323	5.022181	1.547574	0.002594	10.653288	0.005556	4.970499	0.000000	0.000000
163.266325	5.022181	1.543606	0.002597	10.625975	0.005563	4.957756	0.000000	0.000000
163.286327	5.022181	1.536676	0.002602	10.578268	0.005573	4.935497	0.000000	0.000000
163.306329	5.022181	1.544467	0.002596	10.631904	0.005561	4.960522	0.000000	0.000000
163.326331	5.022181	1.553703	0.002590	10.695484	0.005547	4.990186	0.000000	0.000000
163.346333	5.022181	1.547395	0.002594	10.652056	0.005557	4.969924	0.000000	0.000000
163.366335	5.022181	1.549489	0.002593	10.666472	0.005554	4.976650	0.000000	0.000000
163.386337	5.022181	1.541642	0.002598	10.612455	0.005565	4.951447	0.000000	0.000000
163.406339	5.022181	1.548471	0.002594	10.659466	0.005555	4.973381	0.000000	0.000000
163.426341	5.022181	1.546150	0.002595	10.643488	0.005559	4.965926	0.000000	0.000000
163.446343	5.022181	1.551584	0.002591	10.680895	0.005550	4.983379	0.000000	0.000000
163.446343	5.022181	1.543906	0.002597	10.628039	0.005562	4.958719	0.000000	0.000000
163.486347	5.022181	1.547729	0.002594	10.654353	0.005556	4.970996	0.000000	0.000000
163.486347	5.022181	1.548694	0.002593	10.660997	0.005555	4.974096	0.000000	0.000000
163.506349	5.022181	1.548433	0.002594	10.659205	0.005555	4.973260	0.000000	0.000000
163.546353	5.022181	1.543415	0.002597	10.624661	0.005563	4.957143	0.000000	0.000000
163.566355	5.022181	1.552747	0.002591	10.688900	0.005549	4.987115	0.000000	0.000000
163.586357	5.022181	1.549271	0.002593	10.664974	0.005554	4.975951	0.000000	0.000000
163.606359	5.022100	1.540757	0.002599	10.606365	0.005567	4.948606	0.000000	0.000000
163.626361	5.022181	1.548888	0.002593	10.662332	0.005554	4.974719	0.000000	0.000000
163.646363	5.022181	1.540023	0.002600	10.601310	0.005568	4.946248	0.000000	0.000000
163.666365	5.022181	1.542817	0.002598	10.620542	0.005564	4.955221	0.000000	0.000000
163.686367	5.022181	1.545523	0.002596	10.639168	0.005560	4.963911	0.000000	0.000000
163.686367	5.022181	1.545079	0.002596	10.636114	0.005560	4.962486	0.000000	0.000000
163.706369	5.022181	1.538426	0.002601	10.590314	0.005570	4.941117	0.000000	0.000000
163.746373	5.022181	1.540306	0.002599	10.603259	0.005568	4.947157	0.000000	0.000000
163.766375	5.022181	1.543587	0.002597	10.625842	0.005563	4.957693	0.000000	0.000000
163.786377	5.022181	1.537917	0.002601	10.586809	0.005571	4.939482	0.000000	0.000000
163.806379	5.022181	1.542340	0.002598	10.617258	0.005564	4.953689	0.000000	0.000000
163.826381	5.022181	1.542582	0.002598	10.618923	0.005564	4.954465	0.000000	0.000000
163.846383	5.022100	1.545818	0.002595	10.641202	0.005559	4.964860	0.000000	0.000000
163.866385	5.022181	1.537493	0.002601	10.583895	0.005572	4.938122	0.000000	0.000000
163.886387	5.022181	1.538996	0.002600	10.594240	0.005570	4.942949	0.000000	0.000000
163.886387	5.022181	1.538475	0.002601	10.590650	0.005570	4.941274	0.000000	0.000000
163.906389	5.022181	1.537715	0.002601	10.585423	0.005571	4.938835	0.000000	0.000000
163.946393	5.022181	1.543185	0.002597	10.623075	0.005563	4.956403	0.000000	0.000000
163.946393	5.022181	1.544314	0.002597	10.630851	0.005561	4.960031	0.000000	0.000000
163.986397	5.022181	1.544870	0.002596	10.634674	0.005561	4.961814	0.000000	0.000000
164.006399	5.022181	1.538025	0.002601	10.587557	0.005571	4.939831	0.000000	0.000000
164.026401	5.022100	1.544967	0.002596	10.635343	0.005560	4.962126	0.000000	0.000000
164.046403	5.022181	1.542859	0.002598	10.620833	0.005564	4.955356	0.000000	0.000000
164.066405	5.022181	1.540299	0.002599	10.603208	0.005568	4.947133	0.000000	0.000000
164.086407	5.022100	1.544399	0.002596	10.631432	0.005561	4.960302	0.000000	0.000000
164.086407	5.022100	1.544022	0.002597	10.628838	0.005562	4.959091	0.000000	0.000000
164.126411	5.022181	1.547670	0.002594	10.653948	0.005556	4.970807	0.000000	0.000000
164.126411	5.022181	1.543456	0.002597	10.624943	0.005563	4.957274	0.000000	0.000000
164.166415	5.022181	1.548451	0.002594	10.659326	0.005555	4.973316	0.000000	0.000000
164.186417	5.022181	1.539593	0.002600	10.598350	0.005569	4.944867	0.000000	0.000000
164.206419	5.022100	1.534651	0.002603	10.564327	0.005576	4.928992	0.000000	0.000000
164.226421	5.022181	1.533896	0.002604	10.559133	0.005577	4.926569	0.000000	0.000000
164.246423	5.022100	1.546010	0.002595	10.642522	0.005559	4.965476	0.000000	0.000000
164.266425	5.022181	1.537643	0.002601	10.584927	0.005572	4.938604	0.000000	0.000000
164.286427	5.022181	1.542262	0.002598	10.616722	0.005565	4.953439	0.000000	0.000000
164.306429	5.022181	1.545777	0.002596	10.640918	0.005559	4.964727	0.000000	0.000000
164.326431	5.022181	1.541923	0.002598	10.614389	0.005565	4.952350	0.000000	0.000000
164.326431	5.022181	1.550355	0.002592	10.672432	0.005552	4.979431	0.000000	0.000000
164.366435	5.022181	1.550716	0.002592	10.674920	0.005552	4.980592	0.000000	0.000000
164.386437	5.022181	1.548852	0.002593	10.662087	0.005555	4.974604	0.000000	0.000000
164.406439	5.022181	1.543607	0.002597	10.625984	0.005563	4.957760	0.000000	0.000000
164.426441	5.022181	1.548293	0.002594	10.658240	0.005555	4.972809	0.000000	0.000000
164.446443	5.022181	1.542480	0.002598	10.618224	0.005564	4.954139	0.000000	0.000000
164.466445	5.022181	1.545775	0.002596	10.640909	0.005559	4.964723	0.000000	0.000000
164.486447	5.022100	1.550021	0.002592	10.670135	0.005553	4.978359	0.000000	0.000000
164.506449	5.022181	1.541964	0.002598	10.614673	0.005565	4.952483	0.000000	0.000000
164.526451	5.022181	1.547020	0.002595	10.649474	0.005557	4.968720	0.000000	0.000000
164.526451	5.022181	1.547438	0.002594	10.652356	0.005557	4.970064	0.000000	0.000000
164.546453	5.022181	1.548380	0.002594	10.658839	0.005555	4.973089	0.000000	0.000000
164.586457	5.022181	1.551028	0.002592	10.677066	0.005551	4.981593	0.000000	0.000000
164.606459	5.022181	1.544242	0.002597	10.630355	0.005562	4.959799	0.000000	0.000000
164.626461	5.022181	1.545656	0.002596	10.640089	0.005559	4.964341	0.000000	0.000000
164.646463	5.022181	1.540688	0.002599	10.605890	0.005567	4.948384	0.000000	0.000000
164.666465	5.022181	1.547707	0.002594	10.654202	0.005556	4.970925	0.000000	0.000000
164.686467	5.022181	1.536909	0.002602	10.579875	0.005573	4.936247	0.000000	0.000000
164.706469	5.022181	1.539128	0.002600	10.595148	0.005569	4.943373	0.000000	0.000000
164.726471	5.022100	1.537450	0.002601	10.583595	0.005572	4.937982	0.000000	0.000000
164.726471	5.022100	1.538831	0.002600	10.593102	0.005570	4.942418	0.000000	0.000000
164.746473	5.022181	1.537614	0.002601	10.584724	0.005572	4.938509	0.000000	0.000000
164.766475	5.022100	1.544423	0.002596	10.631596	0.005561	4.960378	0.000000	0.000000
164.806479	5.022181	1.537655	0.002601	10.585011	0.005572	4.938643	0.000000	0.000000
164.826481	5.022181	1.542211	0.002598	10.616374	0.005565	4.953276	0.000000	0.000000
164.846483	5.022181	1.538555	0.002601	10.591204	0.005570	4.941533	0.000000	0.000000
164.866485	5.022181	1.538253	0.002601	10.589122	0.005571	4.940561	0.000000	0.000000
164.886487	5.022181	1.542765	0.002598	10.620188	0.005564	4.955055	0.000000	0.000000
164.906489	5.022181	1.543784	0.002597	10.627201	0.005562	4.958327	0.000000	0.000000
164.926491	5.022181	1.545342	0.002596	10.637921	0.005560	4.963329	0.000000	0.000000
164.946493	5.022181	1.545604	0.002596	10.639731	0.005559	4.964174	0.000000	0.000000
164.966495	5.022181	1.542867	0.002598	10.620884	0.005564	4.955380	0.000000	0.000000
164.986497	5.022181	1.537395	0.002601	10.583217	0.005572	4.937806	0.000000	0.000000
165.006499	5.022181	1.534711	0.002603	10.564744	0.005576	4.929187	0.000000	0.000000
165.026501	5.022181	1.544504	0.002596	10.632159	0.005561	4.960641	0.000000	0.000000
165.046503	5.022181	1.537094	0.002602	10.581143	0.005572	4.936838	0.000000	0.000000
165.066505	5.022181	1.543505	0.002597	10.625276	0.005563	4.957429	0.000000	0.000000
165.086507	5.022181	1.541173	0.002599	10.609228	0.005566	4.949942	0.000000	0.000000
165.106509	5.022181	1.544490	0.002596	10.632062	0.005561	4.960595	0.000000	0.000000
165.126511	5.022181	1.543770	0.002597	10.627101	0.005562	4.958281	0.000000	0.000000
165.146513	5.022181	1.539248	0.002600	10.595971	0.005569	4.943757	0.000000	0.000000
165.166515	5.022181	1.547329	0.002594	10.651602	0.005557	4.969712	0.000000	0.000000
165.166515	5.022181	1.542973	0.002598	10.621613	0.005563	4.955721	0.000000	0.000000
165.186517	5.022181	1.547092	0.002595	10.649971	0.005557	4.968951	0.000000	0.000000
165.226521	5.022181	1.538865	0.002600	10.593341	0.005570	4.942530	0.000000	0.000000
165.246523	5.022181	1.545864	0.002595	10.641520	0.005559	4.965008	0.000000	0.000000
165.266525	5.022181	1.549996	0.002593	10.669965	0.005553	4.978280	0.000000	0.000000
165.286527	5.022181	1.542878	0.002598	10.620966	0.005564	4.955418	0.000000	0.000000
165.306529	5.022100	1.544480	0.002596	10.631989	0.005561	4.960562	0.000000	0.000000
165.326531	5.022181	1.544520	0.002596	10.632264	0.005561	4.960690	0.000000	0.000000
165.346533	5.022181	1.545531	0.002596	10.639226	0.005560	4.963938	0.000000	0.000000
165.366535	5.022181	1.544416	0.002597	10.631550	0.005561	4.960357	0.000000	0.000000
165.366535	5.022181	1.547945	0.002594	10.655846	0.005556	4.971692	0.000000	0.000000
165.386537	5.022181	1.547332	0.002594	10.651620	0.005557	4.969721	0.000000	0.000000
165.406539	5.022181	1.540076	0.002600	10.601676	0.005568	4.946419	0.000000	0.000000
165.426541	5.022181	1.536215	0.002602	10.575099	0.005574	4.934018	0.000000	0.000000
165.446543	5.022181	1.531419	0.002606	10.542080	0.005581	4.918613	0.000000	0.000000
165.486547	5.022181	1.539440	0.002600	10.597297	0.005569	4.944375	0.000000	0.000000
165.506549	5.022181	1.539740	0.002600	10.599361	0.005568	4.945338	0.000000	0.000000
165.526551	5.022181	1.535151	0.002603	10.567774	0.005575	4.930601	0.000000	0.000000
165.546553	5.022181	1.537110	0.002602	10.581255	0.005572	4.936891	0.000000	0.000000
165.566555	5.022181	1.540555	0.002599	10.604970	0.005567	4.947955	0.000000	0.000000
165.586557	5.022181	1.536926	0.002602	10.579990	0.005573	4.936300	0.000000	0.000000
165.586557	5.022181	1.536770	0.002602	10.578916	0.005573	4.935799	0.000000	0.000000
165.606559	5.022181	1.533248	0.002604	10.554675	0.005578	4.924489	0.000000	0.000000
165.646563	5.022181	1.540084	0.002600	10.601728	0.005568	4.946443	0.000000	0.000000
165.646563	5.022181	1.527283	0.002609	10.513608	0.005587	4.905329	0.000000	0.000000
165.686567	5.022181	1.537432	0.002601	10.583474	0.005572	4.937926	0.000000	0.000000
165.706569	5.022181	1.538556	0.002601	10.591210	0.005570	4.941535	0.000000	0.000000
165.726571	5.022181	1.538605	0.002601	10.591549	0.005570	4.941694	0.000000	0.000000
165.746573	5.022181	1.540341	0.002599	10.603499	0.005567	4.947269	0.000000	0.000000
165.766575	5.022181	1.545347	0.002596	10.637961	0.005560	4.963348	0.000000	0.000000
165.786577	5.022181	1.536864	0.002602	10.579566	0.005573	4.936103	0.000000	0.000000
165.806579	5.022181	1.543782	0.002597	10.627183	0.005562	4.958319	0.000000	0.000000
165.806579	5.022181	1.543530	0.002597	10.625448	0.005563	4.957510	0.000000	0.000000
165.826581	5.022181	1.545469	0.002596	10.638796	0.005560	4.963738	0.000000	0.000000
165.866585	5.022181	1.536235	0.002602	10.575235	0.005574	4.934082	0.000000	0.000000
165.886587	5.022181	1.543800	0.002597	10.627307	0.005562	4.958377	0.000000	0.000000
165.906589	5.022181	1.546112	0.002595	10.643227	0.005559	4.965805	0.000000	0.000000
165.926591	5.022181	1.542292	0.002598	10.616931	0.005565	4.953536	0.000000	0.000000
165.946593	5.022181	1.538868	0.002600	10.593359	0.005570	4.942538	0.000000	0.000000
165.966595	5.022181	1.544430	0.002596	10.631647	0.005561	4.960402	0.000000	0.000000
165.986597	5.022181	1.550380	0.002592	10.672608	0.005552	4.979513	0.000000	0.000000
166.006599	5.022100	1.542985	0.002597	10.621701	0.005563	4.955762	0.000000	0.000000
166.006599	5.022100	1.541591	0.002598	10.612101	0.005565	4.951282	0.000000	0.000000
166.026601	5.022181	1.546916	0.002595	10.648763	0.005557	4.968388	0.000000	0.000000
166.046603	5.022100	1.544033	0.002597	10.628917	0.005562	4.959128	0.000000	0.000000
166.086607	5.022181	1.555048	0.002589	10.704736	0.005545	4.994503	0.000000	0.000000
166.106609	5.022181	1.549238	0.002593	10.664741	0.005554	4.975843	0.000000	0.000000
166.126611	5.022181	1.551714	0.002591	10.681791	0.005550	4.983797	0.000000	0.000000
166.146613	5.022181	1.546740	0.002595	10.647549	0.005558	4.967822	0.000000	0.000000
166.166615	5.022181	1.540386	0.002599	10.603810	0.005567	4.947414	0.000000	0.000000
166.186617	5.022181	1.536198	0.002602	10.574978	0.005574	4.933962	0.000000	0.000000
166.206619	5.022181	1.539815	0.002600	10.599876	0.005568	4.945578	0.000000	0.000000
166.226621	5.022181	1.544377	0.002597	10.631284	0.005561	4.960233	0.000000	0.000000
166.246623	5.022100	1.537241	0.002602	10.582160	0.005572	4.937313	0.000000	0.000000
166.266625	5.022100	1.536167	0.002602	10.574766	0.005574	4.933863	0.000000	0.000000
166.266625	5.022181	1.533823	0.002604	10.558628	0.005577	4.926333	0.000000	0.000000
166.306629	5.022100	1.540195	0.002599	10.602494	0.005568	4.946800	0.000000	0.000000
166.326631	5.022181	1.534605	0.002603	10.564012	0.005576	4.928846	0.000000	0.000000
166.346633	5.022181	1.537021	0.002602	10.580647	0.005573	4.936607	0.000000	0.000000
166.366635	5.022181	1.541933	0.002598	10.614458	0.005565	4.952382	0.000000	0.000000
166.386637	5.022181	1.542179	0.002598	10.616153	0.005565	4.953173	0.000000	0.000000
166.406639	5.022181	1.545142	0.002596	10.636550	0.005560	4.962690	0.000000	0.000000
166.426641	5.022181	1.539628	0.002600	10.598592	0.005569	4.944980	0.000000	0.000000
166.446643	5.022181	1.542430	0.002598	10.617882	0.005564	4.953979	0.000000	0.000000
166.466645	5.022181	1.534323	0.002604	10.562069	0.005577	4.927939	0.000000	0.000000
166.466645	5.022181	1.538348	0.002601	10.589778	0.005571	4.940867	0.000000	0.000000
166.506649	5.022181	1.537001	0.002602	10.580508	0.005573	4.936542	0.000000	0.000000
166.526651	5.022181	1.540116	0.002600	10.601952	0.005568	4.946547	0.000000	0.000000
166.546653	5.022181	1.534625	0.002603	10.564151	0.005576	4.928911	0.000000	0.000000
166.566655	5.022181	1.539017	0.002600	10.594385	0.005569	4.943017	0.000000	0.000000
166.586657	5.022181	1.535946	0.002603	10.573240	0.005574	4.933151	0.000000	0.000000
166.606659	5.022181	1.537129	0.002602	10.581385	0.005572	4.936951	0.000000	0.000000
166.626661	5.022181	1.541154	0.002599	10.609092	0.005566	4.949878	0.000000	0.000000
166.646663	5.022181	1.543081	0.002597	10.622361	0.005563	4.956069	0.000000	0.000000
166.646663	5.022181	1.541974	0.002598	10.614743	0.005565	4.952515	0.000000	0.000000
166.666665	5.022181	1.539766	0.002600	10.599543	0.005568	4.945423	0.000000	0.000000
166.686667	5.022181	1.534245	0.002604	10.561533	0.005577	4.927689	0.000000	0.000000
166.726671	5.022181	1.537146	0.002602	10.581503	0.005572	4.937006	0.000000	0.000000
166.726671	5.022181	1.545091	0.002596	10.636199	0.005560	4.962526	0.000000	0.000000
166.766675	5.022181	1.529101	0.002607	10.526127	0.005585	4.911169	0.000000	0.000000
166.786677	5.022100	1.540513	0.002599	10.604685	0.005567	4.947822	0.000000	0.000000
166.806679	5.022181	1.539302	0.002600	10.596349	0.005569	4.943933	0.000000	0.000000
166.826681	5.022181	1.530760	0.002606	10.537543	0.005582	4.916496	0.000000	0.000000
166.846683	5.022181	1.536019	0.002602	10.573746	0.005574	4.933387	0.000000	0.000000
166.866685	5.022181	1.532406	0.002605	10.548875	0.005580	4.921783	0.000000	0.000000
166.866685	5.022181	1.533598	0.002604	10.557084	0.005578	4.925613	0.000000	0.000000
166.886687	5.022181	1.529208	0.002607	10.526862	0.005584	4.911513	0.000000	0.000000
166.906689	5.022181	1.538422	0.002601	10.590290	0.005570	4.941106	0.000000	0.000000
166.946693	5.022181	1.534458	0.002604	10.563001	0.005576	4.928374	0.000000	0.000000
166.966695	5.022181	1.534407	0.002604	10.562650	0.005577	4.928210	0.000000	0.000000
166.986697	5.022181	1.540598	0.002599	10.605269	0.005567	4.948095	0.000000	0.000000
167.006699	5.022181	1.534084	0.002604	10.560425	0.005577	4.927172	0.000000	0.000000
167.026701	5.022100	1.534452	0.002604	10.562959	0.005576	4.928354	0.000000	0.000000
167.046703	5.022181	1.538200	0.002601	10.588761	0.005571	4.940393	0.000000	0.000000
167.066705	5.022181	1.536338	0.002602	10.575940	0.005574	4.934411	0.000000	0.000000
167.086707	5.022181	1.532915	0.002605	10.552380	0.005579	4.923419	0.000000	0.000000
167.106709	5.022181	1.535860	0.002603	10.572650	0.005574	4.932876	0.000000	0.000000
167.106709	5.022181	1.542892	0.002598	10.621060	0.005564	4.955462	0.000000	0.000000
167.126711	5.022181	1.535971	0.002603	10.573416	0.005574	4.933233	0.000000	0.000000
167.146713	5.022181	1.530852	0.002606	10.538179	0.005582	4.916793	0.000000	0.000000
167.186717	5.022181	1.537260	0.002602	10.582290	0.005572	4.937374	0.000000	0.000000
167.206719	5.022181	1.534517	0.002604	10.563404	0.005576	4.928562	0.000000	0.000000
167.226721	5.022181	1.535643	0.002603	10.571155	0.005575	4.932178	0.000000	0.000000
167.246723	5.022181	1.533479	0.002604	10.556261	0.005578	4.925229	0.000000	0.000000
167.266725	5.022181	1.532464	0.002605	10.549272	0.005579	4.921968	0.000000	0.000000
167.286727	5.022181	1.531958	0.002605	10.545794	0.005580	4.920346	0.000000	0.000000
167.286727	5.022181	1.535641	0.002603	10.571146	0.005575	4.932174	0.000000	0.000000
167.306729	5.022181	1.530639	0.002606	10.536708	0.005582	4.916106	0.000000	0.000000
167.346733	5.022181	1.537966	0.002601	10.587151	0.005571	4.939642	0.000000	0.000000
167.366735	5.022181	1.529476	0.002607	10.528702	0.005584	4.912371	0.000000	0.000000
167.386737	5.022100	1.535203	0.002603	10.568128	0.005575	4.930766	0.000000	0.000000
167.406739	5.022181	1.537490	0.002601	10.583870	0.005572	4.938111	0.000000	0.000000
167.426741	5.022181	1.537607	0.002601	10.584675	0.005572	4.938486	0.000000	0.000000
167.446743	5.022100	1.538131	0.002601	10.588283	0.005571	4.940170	0.000000	0.000000
167.466745	5.022181	1.538333	0.002601	10.589676	0.005571	4.940819	0.000000	0.000000
167.486747	5.022181	1.543558	0.002597	10.625642	0.005563	4.957600	0.000000	0.000000
167.506749	5.022181	1.542638	0.002598	10.619310	0.005564	4.954646	0.000000	0.000000
167.506749	5.022181	1.535107	0.002603	10.567469	0.005575	4.930458	0.000000	0.000000
167.526751	5.022181	1.536027	0.002602	10.573800	0.005574	4.933413	0.000000	0.000000
167.546753	5.022181	1.537264	0.002602	10.582315	0.005572	4.937385	0.000000	0.000000
167.586757	5.022181	1.535878	0.002603	10.572774	0.005574	4.932934	0.000000	0.000000
167.606759	5.022181	1.537309	0.002602	10.582623	0.005572	4.937529	0.000000	0.000000
167.626761	5.022181	1.537364	0.002602	10.583005	0.005572	4.937707	0.000000	0.000000
167.646763	5.022181	1.534683	0.002603	10.564551	0.005576	4.929097	0.000000	0.000000
167.666765	5.022181	1.542035	0.002598	10.615161	0.005565	4.952710	0.000000	0.000000
167.686767	5.022181	1.537382	0.002602	10.583129	0.005572	4.937765	0.000000	0.000000
167.706769	5.022181	1.535654	0.002603	10.571237	0.005575	4.932216	0.000000	0.000000
167.726771	5.022181	1.532995	0.002605	10.552931	0.005579	4.923676	0.000000	0.000000
167.746773	5.022181	1.539798	0.002600	10.599764	0.005568	4.945526	0.000000	0.000000
167.746773	5.022181	1.531984	0.002605	10.545967	0.005580	4.920426	0.000000	0.000000
167.786777	5.022181	1.532750	0.002605	10.551245	0.005579	4.922889	0.000000	0.000000
167.806779	5.022181	1.536466	0.002602	10.576824	0.005573	4.934823	0.000000	0.000000
167.826781	5.022181	1.534574	0.002604	10.563800	0.005576	4.928747	0.000000	0.000000
167.846783	5.022181	1.538734	0.002601	10.592433	0.005570	4.942106	0.000000	0.000000
167.866785	5.022181	1.538373	0.002601	10.589954	0.005570	4.940949	0.000000	0.000000
167.886787	5.022100	1.537247	0.002602	10.582200	0.005572	4.937331	0.000000	0.000000
167.906789	5.022181	1.531281	0.002606	10.541130	0.005581	4.918170	0.000000	0.000000
167.926791	5.022181	1.541552	0.002599	10.611834	0.005566	4.951158	0.000000	0.000000
167.926791	5.022181	1.538201	0.002601	10.588768	0.005571	4.940396	0.000000	0.000000
167.946793	5.022100	1.543450	0.002597	10.624900	0.005563	4.957254	0.000000	0.000000
167.966795	5.022181	1.536397	0.002602	10.576346	0.005573	4.934600	0.000000	0.000000
168.006799	5.022181	1.539093	0.002600	10.594906	0.005569	4.943260	0.000000	0.000000
168.026801	5.022181	1.542892	0.002598	10.621063	0.005564	4.955464	0.000000	0.000000
168.046803	5.022181	1.538891	0.002600	10.593519	0.005570	4.942613	0.000000	0.000000
168.066805	5.022181	1.536470	0.002602	10.576848	0.005573	4.934835	0.000000	0.000000
168.086807	5.022181	1.538174	0.002601	10.588583	0.005571	4.940310	0.000000	0.000000
168.106809	5.022181	1.542951	0.002598	10.621468	0.005564	4.955653	0.000000	0.000000
168.126811	5.022181	1.540175	0.002600	10.602358	0.005568	4.946736	0.000000	0.000000
168.146813	5.022181	1.536818	0.002602	10.579249	0.005573	4.935954	0.000000	0.000000
168.146813	5.022181	1.542838	0.002598	10.620684	0.005564	4.955287	0.000000	0.000000
168.166815	5.022181	1.545006	0.002596	10.635615	0.005560	4.962253	0.000000	0.000000
168.186817	5.022100	1.542739	0.002598	10.620006	0.005564	4.954971	0.000000	0.000000
168.226821	5.022181	1.540163	0.002600	10.602276	0.005568	4.946698	0.000000	0.000000
168.226821	5.022181	1.539355	0.002600	10.596710	0.005569	4.944101	0.000000	0.000000
168.266825	5.022181	1.541249	0.002599	10.609746	0.005566	4.950183	0.000000	0.000000
168.286827	5.022181	1.541389	0.002599	10.610714	0.005566	4.950635	0.000000	0.000000
168.306829	5.022181	1.537154	0.002602	10.581558	0.005572	4.937032	0.000000	0.000000
168.326831	5.022181	1.539411	0.002600	10.597097	0.005569	4.944282	0.000000	0.000000
168.346833	5.022181	1.544687	0.002596	10.633418	0.005561	4.961228	0.000000	0.000000
168.366835	5.022181	1.543270	0.002597	10.623663	0.005563	4.956677	0.000000	0.000000
168.366835	5.022181	1.548025	0.002594	10.656396	0.005556	4.971949	0.000000	0.000000
168.406839	5.022181	1.538205	0.002601	10.588795	0.005571	4.940408	0.000000	0.000000
168.426841	5.022181	1.547826	0.002594	10.655022	0.005556	4.971308	0.000000	0.000000
168.446843	5.022181	1.539932	0.002600	10.600681	0.005568	4.945954	0.000000	0.000000
168.466845	5.022181	1.542835	0.002598	10.620669	0.005564	4.955280	0.000000	0.000000
168.486847	5.022181	1.540469	0.002599	10.604379	0.005567	4.947680	0.000000	0.000000
168.506849	5.022181	1.539067	0.002600	10.594730	0.005569	4.943178	0.000000	0.000000
168.526851	5.022181	1.544106	0.002597	10.629419	0.005562	4.959363	0.000000	0.000000
168.546853	5.022181	1.535904	0.002603	10.572956	0.005574	4.933019	0.000000	0.000000
168.566855	5.022181	1.540318	0.002599	10.603341	0.005568	4.947195	0.000000	0.000000
168.566855	5.022181	1.531861	0.002605	10.545122	0.005580	4.920032	0.000000	0.000000
168.606859	5.022181	1.536238	0.002602	10.575256	0.005574	4.934092	0.000000	0.000000
168.626861	5.022181	1.538002	0.002601	10.587399	0.005571	4.939757	0.000000	0.000000
168.646863	5.022181	1.541575	0.002599	10.611992	0.005566	4.951231	0.000000	0.000000
168.666865	5.022181	1.533820	0.002604	10.558609	0.005577	4.926325	0.000000	0.000000
168.686867	5.022181	1.540553	0.002599	10.604957	0.005567	4.947949	0.000000	0.000000
168.706869	5.022181	1.541814	0.002598	10.613635	0.005565	4.951998	0.000000	0.000000
168.726871	5.022181	1.544672	0.002596	10.633315	0.005561	4.961180	0.000000	0.000000
168.746873	5.022181	1.542496	0.002598	10.618333	0.005564	4.954190	0.000000	0.000000
168.766875	5.022181	1.539882	0.002600	10.600336	0.005568	4.945793	0.000000	0.000000
168.786877	5.022181	1.544156	0.002597	10.629761	0.005562	4.959522	0.000000	0.000000
168.786877	5.022181	1.545077	0.002596	10.636102	0.005560	4.962481	0.000000	0.000000
168.806879	5.022181	1.550592	0.002592	10.674066	0.005552	4.980194	0.000000	0.000000
168.826881	5.022181	1.548473	0.002594	10.659478	0.005555	4.973387	0.000000	0.000000
168.866885	5.022181	1.544673	0.002596	10.633318	0.005561	4.961181	0.000000	0.000000
168.886887	5.022181	1.542800	0.002598	10.620424	0.005564	4.955166	0.000000	0.000000
168.906889	5.022100	1.535935	0.002602	10.573168	0.005574	4.933117	0.000000	0.000000
168.926891	5.022181	1.538874	0.002600	10.593401	0.005570	4.942558	0.000000	0.000000
168.946893	5.022181	1.543099	0.002597	10.622485	0.005563	4.956127	0.000000	0.000000
168.966895	5.022181	1.536600	0.002602	10.577744	0.005573	4.935253	0.000000	0.000000
168.986897	5.022181	1.537462	0.002601	10.583677	0.005572	4.938020	0.000000	0.000000
169.006899	5.022181	1.534648	0.002603	10.564306	0.005576	4.928983	0.000000	0.000000
169.026901	5.022181	1.540679	0.002599	10.605826	0.005567	4.948355	0.000000	0.000000
169.046903	5.022181	1.533324	0.002604	10.555192	0.005578	4.924730	0.000000	0.000000
169.046903	5.022181	1.535435	0.002603	10.569723	0.005575	4.931510	0.000000	0.000000
169.086907	5.022181	1.532454	0.002605	10.549202	0.005579	4.921936	0.000000	0.000000
169.106909	5.022181	1.538454	0.002601	10.590508	0.005570	4.941208	0.000000	0.000000
169.126911	5.022181	1.532582	0.002605	10.550089	0.005579	4.922350	0.000000	0.000000
169.146913	5.022181	1.534819	0.002603	10.565483	0.005576	4.929532	0.000000	0.000000
169.166915	5.022181	1.532291	0.002605	10.548082	0.005580	4.921413	0.000000	0.000000
169.186917	5.022181	1.532098	0.002605	10.546757	0.005580	4.920795	0.000000	0.000000
169.206919	5.022181	1.540288	0.002599	10.603132	0.005568	4.947098	0.000000	0.000000
169.206919	5.022181	1.533187	0.002604	10.554248	0.005578	4.924290	0.000000	0.000000
169.226921	5.022181	1.534449	0.002604	10.562938	0.005576	4.928344	0.000000	0.000000
169.246923	5.022181	1.533559	0.002604	10.556814	0.005578	4.925487	0.000000	0.000000
169.286927	5.022181	1.533147	0.002605	10.553975	0.005578	4.924163	0.000000	0.000000
169.306929	5.022181	1.533587	0.002604	10.557008	0.005578	4.925578	0.000000	0.000000
169.326931	5.022181	1.533294	0.002604	10.554989	0.005578	4.924636	0.000000	0.000000
169.346933	5.022181	1.536955	0.002602	10.580190	0.005573	4.936394	0.000000	0.000000
169.366935	5.022181	1.542130	0.002598	10.615814	0.005565	4.953015	0.000000	0.000000
169.386937	5.022181	1.540368	0.002599	10.603683	0.005567	4.947355	0.000000	0.000000
169.406939	5.022181	1.535376	0.002603	10.569321	0.005575	4.931322	0.000000	0.000000
169.426941	5.022181	1.533700	0.002604	10.557786	0.005578	4.925941	0.000000	0.000000
169.426941	5.022181	1.533796	0.002604	10.558443	0.005577	4.926247	0.000000	0.000000
169.466945	5.022181	1.535339	0.002603	10.569067	0.005575	4.931204	0.000000	0.000000
169.486947	5.022181	1.536525	0.002602	10.577227	0.005573	4.935011	0.000000	0.000000
169.506949	5.022181	1.534391	0.002604	10.562541	0.005577	4.928159	0.000000	0.000000
169.526951	5.022181	1.533812	0.002604	10.558555	0.005577	4.926299	0.000000	0.000000
169.546953	5.022181	1.538213	0.002601	10.588846	0.005571	4.940432	0.000000	0.000000
169.566955	5.022181	1.536583	0.002602	10.577626	0.005573	4.935198	0.000000	0.000000
169.586957	5.022181	1.538129	0.002601	10.588268	0.005571	4.940163	0.000000	0.000000
169.606959	5.022181	1.535749	0.002603	10.571891	0.005574	4.932521	0.000000	0.000000
169.626961	5.022181	1.530734	0.002606	10.537362	0.005582	4.916411	0.000000	0.000000
169.646963	5.022181	1.538790	0.002601	10.592820	0.005570	4.942287	0.000000	0.000000
169.666965	5.022181	1.538247	0.002601	10.589085	0.005571	4.940544	0.000000	0.000000
169.686967	5.022100	1.538916	0.002600	10.593686	0.005570	4.942690	0.000000	0.000000
169.706969	5.022181	1.535650	0.002603	10.571207	0.005575	4.932202	0.000000	0.000000
169.726971	5.022181	1.540927	0.002599	10.607530	0.005567	4.949150	0.000000	0.000000
169.746973	5.022181	1.539107	0.002600	10.595006	0.005569	4.943306	0.000000	0.000000
169.766975	5.022181	1.543289	0.002597	10.623793	0.005563	4.956737	0.000000	0.000000
169.786977	5.022181	1.541135	0.002599	10.608965	0.005566	4.949819	0.000000	0.000000
169.806979	5.022181	1.537052	0.002602	10.580856	0.005572	4.936704	0.000000	0.000000
169.826981	5.022181	1.537358	0.002602	10.582965	0.005572	4.937689	0.000000	0.000000
169.846983	5.022181	1.536477	0.002602	10.576900	0.005573	4.934859	0.000000	0.000000
169.846983	5.022181	1.535349	0.002603	10.569136	0.005575	4.931236	0.000000	0.000000
169.886987	5.022181	1.538585	0.002601	10.591413	0.005570	4.941630	0.000000	0.000000
169.886987	5.022181	1.534383	0.002604	10.562484	0.005577	4.928132	0.000000	0.000000
169.906989	5.022181	1.538901	0.002600	10.593583	0.005570	4.942642	0.000000	0.000000
169.946993	5.022181	1.531510	0.002606	10.542707	0.005581	4.918905	0.000000	0.000000
169.966995	5.022181	1.529370	0.002607	10.527976	0.005584	4.912032	0.000000	0.000000
169.986997	5.022181	1.537075	0.002602	10.581019	0.005572	4.936781	0.000000	0.000000
170.006999	5.022181	1.535777	0.002603	10.572078	0.005574	4.932609	0.000000	0.000000
170.027001	5.022181	1.531133	0.002606	10.540110	0.005581	4.917694	0.000000	0.000000
170.047003	5.022181	1.531847	0.002605	10.545025	0.005580	4.919987	0.000000	0.000000
170.067005	5.022181	1.534243	0.002604	10.561518	0.005577	4.927682	0.000000	0.000000
170.067005	5.022181	1.530507	0.002606	10.535800	0.005582	4.915683	0.000000	0.000000
170.107009	5.022181	1.531996	0.002605	10.546055	0.005580	4.920467	0.000000	0.000000
170.107009	5.022181	1.537358	0.002602	10.582965	0.005572	4.937689	0.000000	0.000000
170.147013	5.022181	1.530322	0.002607	10.534526	0.005583	4.915088	0.000000	0.000000
170.147013	5.022181	1.537115	0.002602	10.581292	0.005572	4.936908	0.000000	0.000000
170.187017	5.022181	1.531589	0.002606	10.543249	0.005581	4.919158	0.000000	0.000000
170.207019	5.022181	1.536204	0.002602	10.575020	0.005574	4.933982	0.000000	0.000000
170.227021	5.022181	1.534284	0.002604	10.561800	0.005577	4.927813	0.000000	0.000000
170.247023	5.022181	1.529558	0.002607	10.529268	0.005584	4.912635	0.000000	0.000000
170.267025	5.022181	1.530193	0.002607	10.533639	0.005583	4.914674	0.000000	0.000000
170.287027	5.022181	1.533083	0.002605	10.553537	0.005579	4.923958	0.000000	0.000000
170.287027	5.022181	1.531792	0.002605	10.544647	0.005580	4.919810	0.000000	0.000000
170.307029	5.022181	1.537980	0.002601	10.587248	0.005571	4.939687	0.000000	0.000000
170.347033	5.022181	1.534462	0.002604	10.563031	0.005576	4.928388	0.000000	0.000000
170.347033	5.022181	1.531239	0.002606	10.540839	0.005581	4.918034	0.000000	0.000000
170.387037	5.022181	1.528212	0.002608	10.520007	0.005586	4.908314	0.000000	0.000000
170.407039	5.022181	1.537982	0.002601	10.587257	0.005571	4.939691	0.000000	0.000000
170.427041	5.022181	1.534334	0.002604	10.562145	0.005577	4.927974	0.000000	0.000000
170.447043	5.022181	1.535396	0.002603	10.569460	0.005575	4.931387	0.000000	0.000000
170.467045	5.022181	1.538830	0.002600	10.593096	0.005570	4.942415	0.000000	0.000000
170.487047	5.022181	1.525988	0.002610	10.504694	0.005589	4.901170	0.000000	0.000000
170.487047	5.022181	1.533040	0.002605	10.553237	0.005579	4.923818	0.000000	0.000000
170.507049	5.022181	1.532155	0.002605	10.547147	0.005580	4.920977	0.000000	0.000000
170.527051	5.022181	1.537351	0.002602	10.582914	0.005572	4.937665	0.000000	0.000000
170.547053	5.022181	1.537701	0.002601	10.585326	0.005571	4.938790	0.000000	0.000000
170.587057	5.022181	1.530701	0.002606	10.537141	0.005582	4.916308	0.000000	0.000000
170.607059	5.022181	1.539448	0.002600	10.597354	0.005569	4.944402	0.000000	0.000000
170.627061	5.022181	1.528395	0.002608	10.521266	0.005586	4.908901	0.000000	0.000000
170.647063	5.022181	1.534387	0.002604	10.562514	0.005577	4.928147	0.000000	0.000000
170.667065	5.022181	1.539926	0.002600	10.600644	0.005568	4.945937	0.000000	0.000000
170.687067	5.022181	1.531805	0.002605	10.544738	0.005580	4.919853	0.000000	0.000000
170.707069	5.022181	1.537384	0.002602	10.583144	0.005572	4.937772	0.000000	0.000000
170.707069	5.022181	1.533912	0.002604	10.559239	0.005577	4.926619	0.000000	0.000000
170.727071	5.022181	1.532936	0.002605	10.552526	0.005579	4.923486	0.000000	0.000000
170.767075	5.022181	1.536689	0.002602	10.578356	0.005573	4.935538	0.000000	0.000000
170.787077	5.022100	1.537164	0.002602	10.581628	0.005572	4.937064	0.000000	0.000000
170.807079	5.022181	1.536490	0.002602	10.576991	0.005573	4.934901	0.000000	0.000000
170.827081	5.022181	1.533644	0.002604	10.557399	0.005578	4.925760	0.000000	0.000000
170.847083	5.022181	1.528346	0.002608	10.520930	0.005586	4.908745	0.000000	0.000000
170.867085	5.022181	1.538692	0.002601	10.592148	0.005570	4.941973	0.000000	0.000000
170.887087	5.022181	1.539138	0.002600	10.595221	0.005569	4.943406	0.000000	0.000000
170.907089	5.022181	1.537590	0.002601	10.584560	0.005572	4.938433	0.000000	0.000000
170.927091	5.022181	1.539783	0.002600	10.599661	0.005568	4.945478	0.000000	0.000000
170.927091	5.022181	1.532379	0.002605	10.548688	0.005580	4.921696	0.000000	0.000000
170.947093	5.022181	1.532112	0.002605	10.546854	0.005580	4.920840	0.000000	0.000000
170.967095	5.022181	1.533126	0.002605	10.553833	0.005578	4.924096	0.000000	0.000000
171.007099	5.022181	1.534522	0.002604	10.563443	0.005576	4.928580	0.000000	0.000000
171.027101	5.022181	1.528996	0.002607	10.525403	0.005585	4.910832	0.000000	0.000000
171.047103	5.022181	1.531565	0.002606	10.543085	0.005581	4.919082	0.000000	0.000000
171.067105	5.022181	1.538082	0.002601	10.587947	0.005571	4.940013	0.000000	0.000000
171.087107	5.022181	1.531039	0.002606	10.539462	0.005582	4.917391	0.000000	0.000000
171.107109	5.022181	1.533730	0.002604	10.557986	0.005578	4.926034	0.000000	0.000000
171.127111	5.022181	1.537346	0.002602	10.582884	0.005572	4.937650	0.000000	0.000000
171.127111	5.022181	1.533587	0.002604	10.557002	0.005578	4.925575	0.000000	0.000000
171.167115	5.022181	1.534277	0.002604	10.561757	0.005577	4.927793	0.000000	0.000000
171.187117	5.022181	1.537253	0.002602	10.582242	0.005572	4.937351	0.000000	0.000000
171.187117	5.022181	1.535371	0.002603	10.569288	0.005575	4.931307	0.000000	0.000000
171.227121	5.022181	1.539081	0.002600	10.594824	0.005569	4.943221	0.000000	0.000000
171.247123	5.022181	1.534470	0.002604	10.563086	0.005576	4.928413	0.000000	0.000000
171.267125	5.022181	1.529260	0.002607	10.527216	0.005584	4.911678	0.000000	0.000000
171.287127	5.022181	1.537003	0.002602	10.580523	0.005573	4.936549	0.000000	0.000000
171.307129	5.022181	1.538667	0.002601	10.591973	0.005570	4.941891	0.000000	0.000000
171.327131	5.022181	1.537106	0.002602	10.581228	0.005572	4.936878	0.000000	0.000000
171.347133	5.022181	1.532359	0.002605	10.548552	0.005580	4.921632	0.000000	0.000000
171.347133	5.022181	1.534109	0.002604	10.560601	0.005577	4.927254	0.000000	0.000000
171.387137	5.022181	1.532975	0.002605	10.552789	0.005579	4.923609	0.000000	0.000000
171.387137	5.022181	1.534500	0.002604	10.563292	0.005576	4.928509	0.000000	0.000000
171.407139	5.022181	1.538543	0.002601	10.591119	0.005570	4.941493	0.000000	0.000000
171.447143	5.022181	1.541268	0.002599	10.609882	0.005566	4.950247	0.000000	0.000000
171.467145	5.022181	1.538184	0.002601	10.588653	0.005571	4.940342	0.000000	0.000000
171.487147	5.022181	1.534593	0.002603	10.563927	0.005576	4.928806	0.000000	0.000000
171.507149	5.022181	1.534358	0.002604	10.562311	0.005577	4.928052	0.000000	0.000000
171.527151	5.022181	1.535340	0.002603	10.569073	0.005575	4.931207	0.000000	0.000000
171.547153	5.022181	1.536951	0.002602	10.580160	0.005573	4.936379	0.000000	0.000000
171.567155	5.022181	1.536085	0.002602	10.574203	0.005574	4.933600	0.000000	0.000000
171.567155	5.022181	1.540616	0.002599	10.605393	0.005567	4.948153	0.000000	0.000000
171.607159	5.022100	1.534718	0.002603	10.564793	0.005576	4.929210	0.000000	0.000000
171.607159	5.022100	1.539096	0.002600	10.594930	0.005569	4.943271	0.000000	0.000000
171.647163	5.022181	1.540386	0.002599	10.603807	0.005567	4.947413	0.000000	0.000000
171.647163	5.022181	1.537285	0.002602	10.582460	0.005572	4.937453	0.000000	0.000000
171.687167	5.022181	1.540068	0.002600	10.601622	0.005568	4.946393	0.000000	0.000000
171.707169	5.022181	1.533548	0.002604	10.556739	0.005578	4.925452	0.000000	0.000000
171.727171	5.022181	1.533977	0.002604	10.559690	0.005577	4.926829	0.000000	0.000000
171.747173	5.022181	1.539977	0.002600	10.600992	0.005568	4.946099	0.000000	0.000000
171.767175	5.022181	1.537783	0.002601	10.585886	0.005571	4.939051	0.000000	0.000000
171.767175	5.022181	1.532522	0.002605	10.549671	0.005579	4.922155	0.000000	0.000000
171.787177	5.022181	1.538509	0.002601	10.590886	0.005570	4.941384	0.000000	0.000000
171.807179	5.022181	1.538490	0.002601	10.590753	0.005570	4.941322	0.000000	0.000000
171.847183	5.022181	1.538816	0.002600	10.593002	0.005570	4.942371	0.000000	0.000000
171.847183	5.022181	1.535696	0.002603	10.571524	0.005575	4.932351	0.000000	0.000000
171.887187	5.022100	1.537714	0.002601	10.585417	0.005571	4.938832	0.000000	0.000000
171.907189	5.022181	1.538130	0.002601	10.588277	0.005571	4.940167	0.000000	0.000000
171.927191	5.022181	1.532759	0.002605	10.551306	0.005579	4.922917	0.000000	0.000000
171.947193	5.022181	1.536795	0.002602	10.579085	0.005573	4.935878	0.000000	0.000000
171.967195	5.022181	1.535688	0.002603	10.571470	0.005575	4.932325	0.000000	0.000000
171.987197	5.022181	1.538607	0.002601	10.591561	0.005570	4.941699	0.000000	0.000000
171.987197	5.022181	1.534838	0.002603	10.565613	0.005576	4.929593	0.000000	0.000000
172.007199	5.022181	1.530266	0.002607	10.534141	0.005583	4.914909	0.000000	0.000000
172.027201	5.022181	1.535251	0.002603	10.568461	0.005575	4.930921	0.000000	0.000000
172.067205	5.022181	1.532915	0.002605	10.552380	0.005579	4.923419	0.000000	0.000000
172.087207	5.022181	1.536478	0.002602	10.576906	0.005573	4.934861	0.000000	0.000000
172.107209	5.022181	1.536250	0.002602	10.575338	0.005574	4.934130	0.000000	0.000000
172.127211	5.022181	1.541660	0.002598	10.612579	0.005565	4.951505	0.000000	0.000000
172.147213	5.022181	1.544901	0.002596	10.634886	0.005561	4.961913	0.000000	0.000000
172.167215	5.022181	1.537850	0.002601	10.586352	0.005571	4.939269	0.000000	0.000000
172.187217	5.022181	1.542804	0.002598	10.620451	0.005564	4.955178	0.000000	0.000000
172.207219	5.022181	1.535262	0.002603	10.568534	0.005575	4.930955	0.000000	0.000000
172.207219	5.022181	1.535351	0.002603	10.569151	0.005575	4.931243	0.000000	0.000000
172.247223	5.022181	1.536789	0.002602	10.579046	0.005573	4.935860	0.000000	0.000000
172.247223	5.022181	1.531340	0.002606	10.541536	0.005581	4.918359	0.000000	0.000000
172.287227	5.022181	1.534907	0.002603	10.566094	0.005576	4.929817	0.000000	0.000000
172.307229	5.022181	1.541531	0.002599	10.611692	0.005566	4.951092	0.000000	0.000000
172.327231	5.022181	1.541401	0.002599	10.610793	0.005566	4.950672	0.000000	0.000000
172.347233	5.022181	1.537813	0.002601	10.586095	0.005571	4.939149	0.000000	0.000000
172.367235	5.022181	1.537923	0.002601	10.586855	0.005571	4.939503	0.000000	0.000000
172.387237	5.022181	1.532931	0.002605	10.552492	0.005579	4.923471	0.000000	0.000000
172.407239	5.022181	1.545323	0.002596	10.637794	0.005560	4.963270	0.000000	0.000000
172.407239	5.022181	1.544966	0.002596	10.635340	0.005560	4.962125	0.000000	0.000000
172.427241	5.022181	1.536062	0.002602	10.574043	0.005574	4.933525	0.000000	0.000000
172.467245	5.022181	1.540179	0.002600	10.602382	0.005568	4.946748	0.000000	0.000000
172.487247	5.022100	1.545068	0.002596	10.636042	0.005560	4.962452	0.000000	0.000000
172.507249	5.022181	1.543604	0.002597	10.625963	0.005563	4.957750	0.000000	0.000000
172.527251	5.022100	1.541963	0.002598	10.614664	0.005565	4.952478	0.000000	0.000000
172.547253	5.022181	1.545255	0.002596	10.637328	0.005560	4.963053	0.000000	0.000000
172.567255	5.022181	1.536289	0.002602	10.575604	0.005574	4.934254	0.000000	0.000000
172.587257	5.022181	1.542408	0.002598	10.617727	0.005564	4.953907	0.000000	0.000000
172.607259	5.022181	1.543615	0.002597	10.626039	0.005562	4.957785	0.000000	0.000000
172.627261	5.022181	1.544697	0.002596	10.633487	0.005561	4.961261	0.000000	0.000000
172.627261	5.022181	1.537958	0.002601	10.587097	0.005571	4.939616	0.000000	0.000000
172.647263	5.022181	1.536507	0.002602	10.577103	0.005573	4.934953	0.000000	0.000000
172.687267	5.022181	1.538460	0.002601	10.590550	0.005570	4.941227	0.000000	0.000000
172.707269	5.022181	1.535983	0.002603	10.573501	0.005574	4.933273	0.000000	0.000000
172.727271	5.022181	1.534876	0.002603	10.565880	0.005576	4.929717	0.000000	0.000000
172.747273	5.022181	1.533815	0.002604	10.558573	0.005577	4.926308	0.000000	0.000000
172.767275	5.022181	1.534317	0.002604	10.562033	0.005577	4.927922	0.000000	0.000000
172.787277	5.022181	1.542142	0.002598	10.615893	0.005565	4.953052	0.000000	0.000000
172.807279	5.022100	1.538425	0.002601	10.590308	0.005570	4.941115	0.000000	0.000000
172.827281	5.022181	1.534542	0.002604	10.563582	0.005576	4.928645	0.000000	0.000000
172.847283	5.022181	1.537286	0.002602	10.582469	0.005572	4.937457	0.000000	0.000000
172.847283	5.022181	1.530318	0.002607	10.534499	0.005583	4.915075	0.000000	0.000000
172.887287	5.022181	1.535663	0.002603	10.571294	0.005575	4.932243	0.000000	0.000000
172.887287	5.022181	1.532202	0.002605	10.547474	0.005580	4.921129	0.000000	0.000000
172.927291	5.022181	1.530332	0.002607	10.534598	0.005583	4.915122	0.000000	0.000000
172.947293	5.022181	1.534165	0.002604	10.560982	0.005577	4.927432	0.000000	0.000000
172.967295	5.022181	1.539745	0.002600	10.599397	0.005568	4.945355	0.000000	0.000000
172.987297	5.022100	1.530822	0.002606	10.537970	0.005582	4.916695	0.000000	0.000000
173.007299	5.022181	1.533121	0.002605	10.553794	0.005578	4.924078	0.000000	0.000000
173.027301	5.022181	1.530792	0.002606	10.537767	0.005582	4.916601	0.000000	0.000000
173.047303	5.022181	1.540864	0.002599	10.607097	0.005567	4.948948	0.000000	0.000000
173.047303	5.022181	1.535343	0.002603	10.569091	0.005575	4.931215	0.000000	0.000000
173.067305	5.022181	1.537156	0.002602	10.581576	0.005572	4.937040	0.000000	0.000000
173.107309	5.022181	1.539196	0.002600	10.595617	0.005569	4.943591	0.000000	0.000000
173.127311	5.022181	1.536970	0.002602	10.580296	0.005573	4.936443	0.000000	0.000000
173.147313	5.022181	1.544934	0.002596	10.635113	0.005560	4.962019	0.000000	0.000000
173.167315	5.022181	1.541859	0.002598	10.613947	0.005565	4.952144	0.000000	0.000000
173.187317	5.022181	1.540293	0.002599	10.603169	0.005568	4.947115	0.000000	0.000000
173.207319	5.022181	1.541303	0.002599	10.610121	0.005566	4.950359	0.000000	0.000000
173.227321	5.022181	1.532468	0.002605	10.549305	0.005579	4.921984	0.000000	0.000000
173.247323	5.022181	1.539758	0.002600	10.599488	0.005568	4.945398	0.000000	0.000000
173.267325	5.022181	1.533500	0.002604	10.556406	0.005578	4.925297	0.000000	0.000000
173.267325	5.022181	1.526715	0.002609	10.509701	0.005588	4.903506	0.000000	0.000000
173.307329	5.022181	1.536707	0.002602	10.578486	0.005573	4.935599	0.000000	0.000000
173.327331	5.022181	1.542694	0.002598	10.619698	0.005564	4.954827	0.000000	0.000000
173.347333	5.022181	1.535022	0.002603	10.566884	0.005576	4.930186	0.000000	0.000000
173.367335	5.022181	1.527799	0.002608	10.517158	0.005587	4.906985	0.000000	0.000000
173.387337	5.022181	1.531581	0.002606	10.543197	0.005581	4.919134	0.000000	0.000000
173.407339	5.022181	1.534101	0.002604	10.560543	0.005577	4.927227	0.000000	0.000000
173.427341	5.022181	1.532126	0.002605	10.546944	0.005580	4.920882	0.000000	0.000000
173.447343	5.022181	1.534695	0.002603	10.564636	0.005576	4.929136	0.000000	0.000000
173.467345	5.022181	1.535524	0.002603	10.570338	0.005575	4.931797	0.000000	0.000000
173.487347	5.022181	1.542685	0.002598	10.619634	0.005564	4.954797	0.000000	0.000000
173.487347	5.022181	1.533321	0.002604	10.555177	0.005578	4.924723	0.000000	0.000000
173.527351	5.022181	1.542098	0.002598	10.615590	0.005565	4.952910	0.000000	0.000000
173.547353	5.022181	1.538872	0.002600	10.593383	0.005570	4.942549	0.000000	0.000000
173.567355	5.022181	1.533513	0.002604	10.556494	0.005578	4.925338	0.000000	0.000000
173.567355	5.022181	1.534900	0.002603	10.566046	0.005576	4.929795	0.000000	0.000000
173.607359	5.022181	1.545862	0.002595	10.641505	0.005559	4.965001	0.000000	0.000000
173.627361	5.022181	1.537692	0.002601	10.585266	0.005572	4.938762	0.000000	0.000000
173.647363	5.022181	1.535256	0.002603	10.568492	0.005575	4.930936	0.000000	0.000000
173.667365	5.022100	1.536041	0.002602	10.573900	0.005574	4.933459	0.000000	0.000000
173.687367	5.022181	1.538606	0.002601	10.591555	0.005570	4.941696	0.000000	0.000000
173.687367	5.022181	1.538258	0.002601	10.589158	0.005571	4.940578	0.000000	0.000000
173.707369	5.022181	1.543015	0.002598	10.621907	0.005563	4.955858	0.000000	0.000000
173.747373	5.022181	1.544623	0.002596	10.632976	0.005561	4.961022	0.000000	0.000000
173.767375	5.022181	1.540165	0.002600	10.602288	0.005568	4.946704	0.000000	0.000000
173.787377	5.022100	1.539815	0.002600	10.599879	0.005568	4.945580	0.000000	0.000000
173.807379	5.022181	1.541382	0.002599	10.610666	0.005566	4.950613	0.000000	0.000000
173.827381	5.022100	1.537369	0.002601	10.583041	0.005572	4.937724	0.000000	0.000000
173.847383	5.022181	1.539055	0.002600	10.594642	0.005569	4.943137	0.000000	0.000000
173.867385	5.022181	1.542953	0.002598	10.621477	0.005564	4.955657	0.000000	0.000000
173.887387	5.022181	1.538855	0.002600	10.593268	0.005570	4.942496	0.000000	0.000000
173.907389	5.022181	1.542278	0.002598	10.616834	0.005565	4.953491	0.000000	0.000000
173.907389	5.022181	1.543373	0.002597	10.624371	0.005563	4.957007	0.000000	0.000000
173.927391	5.022181	1.538951	0.002600	10.593928	0.005570	4.942803	0.000000	0.000000
173.967395	5.022181	1.539480	0.002600	10.597572	0.005569	4.944504	0.000000	0.000000
173.987397	5.022181	1.540155	0.002600	10.602215	0.005568	4.946670	0.000000	0.000000
174.007399	5.022181	1.533323	0.002604	10.555186	0.005578	4.924728	0.000000	0.000000
174.027401	5.022181	1.540523	0.002599	10.604749	0.005567	4.947852	0.000000	0.000000
174.047403	5.022181	1.544802	0.002596	10.634208	0.005561	4.961597	0.000000	0.000000
174.067405	5.022181	1.534924	0.002603	10.566206	0.005576	4.929869	0.000000	0.000000
174.087407	5.022181	1.542267	0.002598	10.616756	0.005565	4.953454	0.000000	0.000000
174.107409	5.022181	1.532939	0.002605	10.552547	0.005579	4.923496	0.000000	0.000000
174.127411	5.022181	1.544420	0.002597	10.631577	0.005561	4.960369	0.000000	0.000000
174.127411	5.022181	1.537506	0.002601	10.583982	0.005572	4.938163	0.000000	0.000000
174.147413	5.022181	1.539571	0.002600	10.598196	0.005569	4.944795	0.000000	0.000000
174.167415	5.022181	1.542184	0.002598	10.616187	0.005565	4.953189	0.000000	0.000000
174.207419	5.022181	1.541496	0.002599	10.611450	0.005566	4.950979	0.000000	0.000000
174.227421	5.022181	1.539730	0.002600	10.599291	0.005568	4.945306	0.000000	0.000000
174.247423	5.022181	1.535999	0.002602	10.573610	0.005574	4.933324	0.000000	0.000000
174.267425	5.022181	1.538698	0.002601	10.592188	0.005570	4.941991	0.000000	0.000000
174.287427	5.022181	1.533382	0.002604	10.555592	0.005578	4.924917	0.000000	0.000000
174.307429	5.022181	1.543285	0.002597	10.623765	0.005563	4.956725	0.000000	0.000000
174.327431	5.022181	1.530612	0.002606	10.536526	0.005582	4.916022	0.000000	0.000000
174.327431	5.022181	1.540559	0.002599	10.604997	0.005567	4.947968	0.000000	0.000000
174.347433	5.022181	1.530692	0.002606	10.537074	0.005582	4.916277	0.000000	0.000000
174.367435	5.022100	1.530666	0.002606	10.536899	0.005582	4.916195	0.000000	0.000000
174.407439	5.022181	1.537573	0.002601	10.584442	0.005572	4.938378	0.000000	0.000000
174.427441	5.022100	1.530664	0.002606	10.536884	0.005582	4.916188	0.000000	0.000000
174.447443	5.022181	1.539023	0.002600	10.594428	0.005569	4.943036	0.000000	0.000000
174.467445	5.022181	1.533155	0.002605	10.554030	0.005578	4.924188	0.000000	0.000000
174.487447	5.022181	1.537360	0.002602	10.582974	0.005572	4.937693	0.000000	0.000000
174.507449	5.022181	1.546100	0.002595	10.643143	0.005559	4.965765	0.000000	0.000000
174.527451	5.022181	1.536098	0.002602	10.574291	0.005574	4.933641	0.000000	0.000000
174.547453	5.022181	1.535356	0.002603	10.569182	0.005575	4.931258	0.000000	0.000000
174.547453	5.022181	1.537976	0.002601	10.587215	0.005571	4.939671	0.000000	0.000000
174.587457	5.022181	1.535409	0.002603	10.569548	0.005575	4.931428	0.000000	0.000000
174.587457	5.022181	1.531620	0.002606	10.543467	0.005581	4.919260	0.000000	0.000000
174.607459	5.022181	1.534253	0.002604	10.561588	0.005577	4.927714	0.000000	0.000000
174.627461	5.022181	1.535171	0.002603	10.567910	0.005575	4.930664	0.000000	0.000000
174.667465	5.022181	1.534016	0.002604	10.559959	0.005577	4.926955	0.000000	0.000000
174.687467	5.022181	1.540423	0.002599	10.604062	0.005567	4.947531	0.000000	0.000000
174.707469	5.022181	1.545515	0.002596	10.639114	0.005560	4.963886	0.000000	0.000000
174.727471	5.022181	1.537728	0.002601	10.585514	0.005571	4.938878	0.000000	0.000000
174.747473	5.022181	1.532031	0.002605	10.546291	0.005580	4.920577	0.000000	0.000000
174.767475	5.022181	1.539835	0.002600	10.600015	0.005568	4.945643	0.000000	0.000000
174.767475	5.022181	1.536516	0.002602	10.577166	0.005573	4.934983	0.000000	0.000000
174.807479	5.022181	1.536049	0.002602	10.573955	0.005574	4.933485	0.000000	0.000000
174.807479	5.022181	1.526338	0.002609	10.507101	0.005589	4.902292	0.000000	0.000000
174.847483	5.022181	1.534927	0.002603	10.566231	0.005576	4.929881	0.000000	0.000000
174.867485	5.022181	1.530895	0.002606	10.538476	0.005582	4.916931	0.000000	0.000000
174.887487	5.022100	1.534395	0.002604	10.562568	0.005576	4.928172	0.000000	0.000000
174.907489	5.022181	1.536515	0.002602	10.577163	0.005573	4.934981	0.000000	0.000000
174.927491	5.022181	1.538269	0.002601	10.589234	0.005571	4.940613	0.000000	0.000000
174.947493	5.022100	1.535643	0.002603	10.571161	0.005574	4.932181	0.000000	0.000000
174.967495	5.022181	1.537606	0.002601	10.584669	0.005572	4.938484	0.000000	0.000000
174.967495	5.022181	1.536079	0.002602	10.574158	0.005574	4.933579	0.000000	0.000000
174.987497	5.022181	1.539506	0.002600	10.597754	0.005569	4.944588	0.000000	0.000000
175.027501	5.022181	1.539942	0.002600	10.600753	0.005568	4.945988	0.000000	0.000000
175.027501	5.022181	1.539311	0.002600	10.596410	0.005569	4.943961	0.000000	0.000000
175.047503	5.022181	1.541713	0.002598	10.612945	0.005565	4.951676	0.000000	0.000000
175.087507	5.022181	1.534654	0.002603	10.564351	0.005576	4.929004	0.000000	0.000000
175.107509	5.022181	1.536499	0.002602	10.577051	0.005573	4.934929	0.000000	0.000000
175.127511	5.022100	1.536175	0.002602	10.574817	0.005574	4.933887	0.000000	0.000000
175.147513	5.022181	1.535421	0.002603	10.569630	0.005575	4.931467	0.000000	0.000000
175.167515	5.022181	1.528645	0.002608	10.522985	0.005585	4.909704	0.000000	0.000000
175.187517	5.022100	1.525916	0.002610	10.504198	0.005589	4.900938	0.000000	0.000000
175.187517	5.022100	1.535748	0.002603	10.571878	0.005574	4.932516	0.000000	0.000000
175.207519	5.022181	1.533532	0.002604	10.556624	0.005578	4.925398	0.000000	0.000000
175.247523	5.022181	1.539388	0.002600	10.596940	0.005569	4.944209	0.000000	0.000000
175.267525	5.022181	1.543155	0.002597	10.622873	0.005563	4.956308	0.000000	0.000000
175.287527	5.022181	1.538876	0.002600	10.593411	0.005570	4.942562	0.000000	0.000000
175.307529	5.022181	1.539668	0.002600	10.598865	0.005569	4.945107	0.000000	0.000000
175.327531	5.022181	1.535111	0.002603	10.567499	0.005575	4.930472	0.000000	0.000000
175.347533	5.022181	1.535293	0.002603	10.568752	0.005575	4.931057	0.000000	0.000000
175.367535	5.022181	1.543328	0.002597	10.624062	0.005563	4.956863	0.000000	0.000000
175.387537	5.022181	1.536935	0.002602	10.580054	0.005573	4.936330	0.000000	0.000000
175.407539	5.022181	1.540589	0.002599	10.605203	0.005567	4.948064	0.000000	0.000000
175.407539	5.022181	1.534492	0.002604	10.563234	0.005576	4.928483	0.000000	0.000000
175.427541	5.022181	1.531756	0.002606	10.544402	0.005581	4.919696	0.000000	0.000000
175.467545	5.022181	1.542008	0.002598	10.614976	0.005565	4.952624	0.000000	0.000000
175.487547	5.022181	1.537436	0.002601	10.583501	0.005572	4.937939	0.000000	0.000000
175.507549	5.022181	1.534713	0.002603	10.564757	0.005576	4.929193	0.000000	0.000000
175.527551	5.022181	1.540104	0.002600	10.601864	0.005568	4.946506	0.000000	0.000000
175.547553	5.022181	1.539643	0.002600	10.598692	0.005569	4.945026	0.000000	0.000000
175.567555	5.022181	1.540207	0.002599	10.602578	0.005568	4.946839	0.000000	0.000000
175.587557	5.022181	1.536738	0.002602	10.578698	0.005573	4.935697	0.000000	0.000000
175.607559	5.022181	1.535729	0.002603	10.571751	0.005574	4.932456	0.000000	0.000000
175.607559	5.022181	1.540180	0.002600	10.602391	0.005568	4.946752	0.000000	0.000000
175.627561	5.022181	1.538369	0.002601	10.589921	0.005570	4.940934	0.000000	0.000000
175.647563	5.022181	1.538213	0.002601	10.588849	0.005571	4.940434	0.000000	0.000000
175.667565	5.022181	1.545448	0.002596	10.638657	0.005560	4.963673	0.000000	0.000000
175.707569	5.022181	1.536016	0.002602	10.573728	0.005574	4.933379	0.000000	0.000000
175.727571	5.022181	1.538370	0.002601	10.589933	0.005570	4.940939	0.000000	0.000000
175.747573	5.022181	1.539910	0.002600	10.600532	0.005568	4.945885	0.000000	0.000000
175.767575	5.022181	1.536781	0.002602	10.578994	0.005573	4.935836	0.000000	0.000000
175.787577	5.022181	1.540967	0.002599	10.607806	0.005567	4.949278	0.000000	0.000000
175.807579	5.022181	1.536485	0.002602	10.576951	0.005573	4.934883	0.000000	0.000000
175.827581	5.022181	1.536275	0.002602	10.575511	0.005574	4.934210	0.000000	0.000000
175.827581	5.022181	1.537114	0.002602	10.581286	0.005572	4.936905	0.000000	0.000000
175.847583	5.022181	1.534761	0.002603	10.565087	0.005576	4.929347	0.000000	0.000000
175.867585	5.022100	1.538174	0.002601	10.588580	0.005571	4.940308	0.000000	0.000000
175.907589	5.022181	1.535984	0.002603	10.573507	0.005574	4.933276	0.000000	0.000000
175.927591	5.022181	1.543589	0.002597	10.625860	0.005563	4.957702	0.000000	0.000000
175.947593	5.022181	1.539931	0.002600	10.600678	0.005568	4.945953	0.000000	0.000000
175.967595	5.022181	1.540320	0.002599	10.603356	0.005568	4.947202	0.000000	0.000000
175.987597	5.022181	1.537301	0.002602	10.582572	0.005572	4.937505	0.000000	0.000000
176.007599	5.022181	1.527240	0.002609	10.513312	0.005587	4.905190	0.000000	0.000000
176.027601	5.022181	1.533092	0.002605	10.553597	0.005579	4.923986	0.000000	0.000000
176.047603	5.022181	1.537055	0.002602	10.580880	0.005572	4.936716	0.000000	0.000000
176.047603	5.022181	1.534498	0.002604	10.563277	0.005576	4.928502	0.000000	0.000000
176.087607	5.022181	1.531713	0.002606	10.544102	0.005581	4.919556	0.000000	0.000000
176.107609	5.022181	1.537791	0.002601	10.585944	0.005571	4.939078	0.000000	0.000000
176.127611	5.022181	1.539372	0.002600	10.596828	0.005569	4.944156	0.000000	0.000000
176.147613	5.022181	1.546287	0.002595	10.644429	0.005558	4.966366	0.000000	0.000000
176.167615	5.022181	1.545156	0.002596	10.636641	0.005560	4.962732	0.000000	0.000000
176.187617	5.022181	1.538178	0.002601	10.588607	0.005571	4.940321	0.000000	0.000000
176.207619	5.022181	1.533595	0.002604	10.557060	0.005578	4.925602	0.000000	0.000000
176.227621	5.022181	1.539657	0.002600	10.598789	0.005569	4.945071	0.000000	0.000000
176.247623	5.022181	1.539720	0.002600	10.599225	0.005568	4.945275	0.000000	0.000000
176.247623	5.022181	1.536953	0.002602	10.580175	0.005573	4.936387	0.000000	0.000000
176.267625	5.022181	1.534721	0.002603	10.564811	0.005576	4.929218	0.000000	0.000000
176.287627	5.022181	1.538674	0.002601	10.592024	0.005570	4.941915	0.000000	0.000000
176.307629	5.022181	1.539042	0.002600	10.594558	0.005569	4.943097	0.000000	0.000000
176.347633	5.022100	1.534427	0.002604	10.562786	0.005576	4.928274	0.000000	0.000000
176.367635	5.022100	1.536703	0.002602	10.578456	0.005573	4.935584	0.000000	0.000000
176.387637	5.022181	1.541477	0.002599	10.611317	0.005566	4.950916	0.000000	0.000000
176.407639	5.022181	1.536379	0.002602	10.576228	0.005574	4.934545	0.000000	0.000000
176.427641	5.022181	1.538569	0.002601	10.591298	0.005570	4.941576	0.000000	0.000000
176.447643	5.022181	1.532076	0.002605	10.546602	0.005580	4.920723	0.000000	0.000000
176.467645	5.022181	1.534234	0.002604	10.561457	0.005577	4.927654	0.000000	0.000000
176.467645	5.022181	1.531510	0.002606	10.542707	0.005581	4.918905	0.000000	0.000000
176.487647	5.022181	1.533888	0.002604	10.559075	0.005577	4.926542	0.000000	0.000000
176.507649	5.022181	1.534441	0.002604	10.562883	0.005576	4.928319	0.000000	0.000000
176.547653	5.022181	1.532974	0.002605	10.552786	0.005579	4.923608	0.000000	0.000000
176.567655	5.022181	1.536502	0.002602	10.577069	0.005573	4.934938	0.000000	0.000000
176.587657	5.022181	1.537925	0.002601	10.586870	0.005571	4.939510	0.000000	0.000000
176.607659	5.022181	1.534628	0.002603	10.564169	0.005576	4.928919	0.000000	0.000000
176.627661	5.022262	1.533671	0.002604	10.557586	0.005578	4.925848	0.000000	0.000000
176.647663	5.022181	1.529627	0.002607	10.529744	0.005584	4.912857	0.000000	0.000000
176.667665	5.022181	1.524170	0.002611	10.492182	0.005592	4.895332	0.000000	0.000000
176.687667	5.022181	1.532578	0.002605	10.550056	0.005579	4.922334	0.000000	0.000000
176.687667	5.022181	1.528336	0.002608	10.520860	0.005586	4.908712	0.000000	0.000000
176.727671	5.022181	1.526698	0.002609	10.509580	0.005588	4.903449	0.000000	0.000000
[truncated: 1,002 more rows]
