# Supplementary material for: Stress relaxation in the presence of sudden strain bursts: Methodology and stress relaxation data of microcast aluminium microwires
Source: Data Brief. 2018 Nov 14;21:2134–41. doi: 10.1016/j.dib.2018.11.047 (PMC6265499; doi:10.1016/j.dib.2018.11.047)
Supplement: Supplementary file 2 — Supplementary material [file mmc2.zip › Data in brief/As-cast/Al4N/Al_20_r_15/Stress relax txt files/Al_20_r_15_Relaxcycle0004.txt]

Time[s]	Motordispl[�m]	Force[mN]	EngStrain	EngStress[MPa]	Shearstrain	Shearstress [MPa]
203.948393	7.162446	1.801227	0.003988	12.399404	0.008539	5.785183	0.000000	0.000000
203.948393	7.162446	1.747997	0.004026	12.032971	0.008620	5.614217	0.000000	0.000000
203.988397	7.168253	1.733111	0.004041	11.930499	0.008652	5.566407	0.000000	0.000000
204.008399	7.168334	1.735376	0.004040	11.946095	0.008649	5.573683	0.000000	0.000000
204.028401	7.168334	1.741422	0.004035	11.987716	0.008640	5.593102	0.000000	0.000000
204.048403	7.168414	1.746413	0.004032	12.022072	0.008632	5.609132	0.000000	0.000000
204.048403	7.168414	1.745266	0.004033	12.014172	0.008634	5.605446	0.000000	0.000000
204.088407	7.168414	1.754344	0.004026	12.076668	0.008620	5.634605	0.000000	0.000000
204.108409	7.168414	1.746081	0.004032	12.019787	0.008633	5.608066	0.000000	0.000000
204.128411	7.168414	1.741848	0.004035	11.990643	0.008639	5.594468	0.000000	0.000000
204.148413	7.168414	1.739326	0.004037	11.973284	0.008643	5.586369	0.000000	0.000000
204.168415	7.168414	1.739683	0.004037	11.975739	0.008642	5.587514	0.000000	0.000000
204.188417	7.168414	1.740303	0.004036	11.980013	0.008641	5.589508	0.000000	0.000000
204.208419	7.168495	1.738574	0.004037	11.968106	0.008644	5.583953	0.000000	0.000000
204.208419	7.168495	1.745894	0.004032	12.018495	0.008633	5.607463	0.000000	0.000000
204.248423	7.168495	1.748230	0.004031	12.034579	0.008629	5.614967	0.000000	0.000000
204.268425	7.168495	1.742743	0.004034	11.996808	0.008638	5.597344	0.000000	0.000000
204.288427	7.168495	1.745936	0.004032	12.018788	0.008633	5.607600	0.000000	0.000000
204.308429	7.168495	1.754390	0.004026	12.076980	0.008620	5.634750	0.000000	0.000000
204.328431	7.168495	1.749139	0.004030	12.040838	0.008628	5.617887	0.000000	0.000000
204.348433	7.168495	1.752460	0.004028	12.063696	0.008623	5.628552	0.000000	0.000000
204.368435	7.168495	1.748362	0.004030	12.035490	0.008629	5.615392	0.000000	0.000000
204.388437	7.168495	1.752022	0.004028	12.060684	0.008624	5.627147	0.000000	0.000000
204.408439	7.168495	1.750462	0.004029	12.049942	0.008626	5.622135	0.000000	0.000000
204.428441	7.168495	1.750856	0.004029	12.052657	0.008625	5.623402	0.000000	0.000000
204.448443	7.168576	1.752894	0.004027	12.066686	0.008622	5.629947	0.000000	0.000000
204.468445	7.168495	1.746028	0.004032	12.019421	0.008633	5.607895	0.000000	0.000000
204.488447	7.168576	1.751845	0.004028	12.059464	0.008624	5.626578	0.000000	0.000000
204.508449	7.168495	1.752186	0.004028	12.061813	0.008623	5.627674	0.000000	0.000000
204.528451	7.168576	1.749914	0.004029	12.046174	0.008627	5.620377	0.000000	0.000000
204.548453	7.168495	1.754871	0.004026	12.080297	0.008619	5.636298	0.000000	0.000000
204.568455	7.168495	1.750938	0.004029	12.053217	0.008625	5.623663	0.000000	0.000000
204.588457	7.168576	1.752688	0.004027	12.065263	0.008623	5.629284	0.000000	0.000000
204.608459	7.168576	1.749356	0.004030	12.042330	0.008628	5.618584	0.000000	0.000000
204.628461	7.168576	1.753008	0.004027	12.067470	0.008622	5.630313	0.000000	0.000000
204.648463	7.168576	1.756178	0.004025	12.089292	0.008617	5.640495	0.000000	0.000000
204.668465	7.168576	1.756253	0.004025	12.089804	0.008617	5.640733	0.000000	0.000000
204.688467	7.168576	1.757909	0.004024	12.101209	0.008615	5.646055	0.000000	0.000000
204.708469	7.168576	1.759600	0.004022	12.112849	0.008612	5.651486	0.000000	0.000000
204.728471	7.168495	1.751946	0.004028	12.060157	0.008624	5.626901	0.000000	0.000000
204.748473	7.168576	1.752884	0.004027	12.066616	0.008622	5.629915	0.000000	0.000000
204.768475	7.168495	1.751831	0.004028	12.059370	0.008624	5.626534	0.000000	0.000000
204.788477	7.168495	1.750065	0.004029	12.047212	0.008627	5.620861	0.000000	0.000000
204.808479	7.168495	1.755051	0.004026	12.081535	0.008619	5.636875	0.000000	0.000000
204.828481	7.168576	1.754328	0.004026	12.076556	0.008620	5.634552	0.000000	0.000000
204.848483	7.168576	1.755894	0.004025	12.087334	0.008618	5.639581	0.000000	0.000000
204.848483	7.168576	1.760382	0.004022	12.118228	0.008611	5.653995	0.000000	0.000000
204.888487	7.168495	1.751120	0.004028	12.054470	0.008625	5.624248	0.000000	0.000000
204.908489	7.168576	1.756296	0.004025	12.090107	0.008617	5.640875	0.000000	0.000000
204.928491	7.168576	1.755585	0.004025	12.085209	0.008618	5.638590	0.000000	0.000000
204.948493	7.168576	1.754075	0.004026	12.074816	0.008621	5.633740	0.000000	0.000000
204.968495	7.168576	1.746797	0.004032	12.024711	0.008632	5.610363	0.000000	0.000000
204.988497	7.168576	1.744370	0.004033	12.008007	0.008635	5.602570	0.000000	0.000000
205.008499	7.168656	1.746270	0.004032	12.021082	0.008633	5.608670	0.000000	0.000000
205.028501	7.168576	1.749556	0.004030	12.043704	0.008628	5.619225	0.000000	0.000000
205.048503	7.168656	1.750465	0.004029	12.049963	0.008626	5.622145	0.000000	0.000000
205.068505	7.168656	1.749120	0.004030	12.040708	0.008628	5.617827	0.000000	0.000000
205.068505	7.168656	1.751604	0.004028	12.057803	0.008625	5.625803	0.000000	0.000000
205.088507	7.168656	1.748103	0.004031	12.033701	0.008630	5.614557	0.000000	0.000000
205.128511	7.168656	1.746818	0.004032	12.024857	0.008632	5.610431	0.000000	0.000000
205.148513	7.168656	1.747968	0.004031	12.032778	0.008630	5.614127	0.000000	0.000000
205.168515	7.168656	1.748449	0.004030	12.036089	0.008629	5.615672	0.000000	0.000000
205.188517	7.168656	1.740100	0.004036	11.978615	0.008642	5.588856	0.000000	0.000000
205.208519	7.168656	1.740395	0.004036	11.980642	0.008642	5.589802	0.000000	0.000000
205.228521	7.168737	1.749240	0.004030	12.041534	0.008628	5.618212	0.000000	0.000000
205.248523	7.168656	1.746385	0.004032	12.021875	0.008632	5.609040	0.000000	0.000000
205.268525	7.168656	1.743302	0.004034	12.000652	0.008637	5.599138	0.000000	0.000000
205.288527	7.168737	1.750991	0.004029	12.053583	0.008626	5.623834	0.000000	0.000000
205.308529	7.168737	1.745103	0.004033	12.013053	0.008635	5.604924	0.000000	0.000000
205.328531	7.168737	1.743077	0.004034	11.999105	0.008638	5.598416	0.000000	0.000000
205.348533	7.168737	1.748878	0.004030	12.039040	0.008629	5.617049	0.000000	0.000000
205.368535	7.168656	1.752100	0.004028	12.061217	0.008624	5.627396	0.000000	0.000000
205.388537	7.168737	1.749700	0.004030	12.044700	0.008628	5.619689	0.000000	0.000000
205.408539	7.168737	1.744039	0.004034	12.005725	0.008636	5.601505	0.000000	0.000000
205.428541	7.168737	1.752391	0.004028	12.063220	0.008623	5.628330	0.000000	0.000000
205.448543	7.168737	1.748322	0.004031	12.035214	0.008630	5.615264	0.000000	0.000000
205.468545	7.168737	1.747238	0.004031	12.027750	0.008631	5.611781	0.000000	0.000000
205.488547	7.168737	1.750076	0.004029	12.047288	0.008627	5.620897	0.000000	0.000000
205.488547	7.168737	1.746888	0.004032	12.025341	0.008632	5.610657	0.000000	0.000000
205.528551	7.168737	1.742828	0.004035	11.997389	0.008638	5.597616	0.000000	0.000000
205.548553	7.168737	1.743404	0.004034	12.001357	0.008637	5.599467	0.000000	0.000000
205.568555	7.168737	1.741502	0.004035	11.988267	0.008640	5.593359	0.000000	0.000000
205.588557	7.168737	1.749444	0.004030	12.042932	0.008628	5.618865	0.000000	0.000000
205.608559	7.168737	1.752834	0.004027	12.066271	0.008623	5.629754	0.000000	0.000000
205.628561	7.168737	1.750623	0.004029	12.051053	0.008626	5.622653	0.000000	0.000000
205.648563	7.168737	1.752015	0.004028	12.060632	0.008624	5.627123	0.000000	0.000000
205.668565	7.168656	1.746059	0.004032	12.019633	0.008633	5.607994	0.000000	0.000000
205.688567	7.168737	1.751134	0.004029	12.054570	0.008625	5.624294	0.000000	0.000000
205.688567	7.168737	1.748591	0.004030	12.037063	0.008629	5.616126	0.000000	0.000000
205.708569	7.168737	1.746987	0.004032	12.026019	0.008632	5.610973	0.000000	0.000000
205.748573	7.168737	1.744533	0.004033	12.009127	0.008635	5.603092	0.000000	0.000000
205.768575	7.168737	1.750066	0.004029	12.047215	0.008627	5.620863	0.000000	0.000000
205.788577	7.168737	1.747038	0.004032	12.026373	0.008632	5.611139	0.000000	0.000000
205.808579	7.168737	1.747046	0.004032	12.026428	0.008632	5.611164	0.000000	0.000000
205.828581	7.168737	1.751515	0.004028	12.057194	0.008625	5.625519	0.000000	0.000000
205.848583	7.168737	1.748876	0.004030	12.039022	0.008629	5.617040	0.000000	0.000000
205.868585	7.168656	1.750576	0.004029	12.050729	0.008626	5.622502	0.000000	0.000000
205.888587	7.168737	1.747648	0.004031	12.030574	0.008631	5.613099	0.000000	0.000000
205.908589	7.168737	1.749770	0.004030	12.045178	0.008627	5.619912	0.000000	0.000000
205.928591	7.168737	1.751807	0.004028	12.059204	0.008624	5.626456	0.000000	0.000000
205.948593	7.168737	1.745589	0.004033	12.016397	0.008634	5.606484	0.000000	0.000000
205.948593	7.168737	1.751054	0.004029	12.054019	0.008626	5.624037	0.000000	0.000000
205.988597	7.168737	1.750137	0.004029	12.047702	0.008627	5.621090	0.000000	0.000000
206.008599	7.168737	1.748231	0.004031	12.034588	0.008630	5.614971	0.000000	0.000000
206.028601	7.168737	1.746574	0.004032	12.023180	0.008632	5.609649	0.000000	0.000000
206.048603	7.168656	1.742984	0.004034	11.998464	0.008638	5.598117	0.000000	0.000000
206.068605	7.168656	1.748817	0.004030	12.038622	0.008629	5.616854	0.000000	0.000000
206.088607	7.168737	1.748603	0.004030	12.037145	0.008629	5.616164	0.000000	0.000000
206.108609	7.168737	1.745294	0.004033	12.014366	0.008634	5.605536	0.000000	0.000000
206.128611	7.168656	1.746673	0.004032	12.023861	0.008632	5.609966	0.000000	0.000000
206.148613	7.168737	1.746804	0.004032	12.024760	0.008632	5.610386	0.000000	0.000000
206.148613	7.168737	1.750571	0.004029	12.050693	0.008626	5.622485	0.000000	0.000000
206.168615	7.168656	1.746844	0.004032	12.025038	0.008632	5.610516	0.000000	0.000000
206.208619	7.168737	1.743801	0.004034	12.004090	0.008637	5.600742	0.000000	0.000000
206.228621	7.168737	1.746924	0.004032	12.025589	0.008632	5.610773	0.000000	0.000000
206.248623	7.168737	1.743660	0.004034	12.003119	0.008637	5.600289	0.000000	0.000000
206.268625	7.168737	1.746485	0.004032	12.022569	0.008632	5.609363	0.000000	0.000000
206.288627	7.168737	1.748917	0.004030	12.039309	0.008629	5.617174	0.000000	0.000000
206.308629	7.168737	1.749880	0.004030	12.045938	0.008627	5.620267	0.000000	0.000000
206.328631	7.168737	1.746634	0.004032	12.023589	0.008632	5.609839	0.000000	0.000000
206.348633	7.168737	1.742858	0.004035	11.997598	0.008638	5.597713	0.000000	0.000000
206.348633	7.168737	1.749613	0.004030	12.044101	0.008628	5.619410	0.000000	0.000000
206.368635	7.168737	1.751772	0.004028	12.058962	0.008624	5.626343	0.000000	0.000000
206.408639	7.168737	1.749687	0.004030	12.044606	0.008628	5.619646	0.000000	0.000000
206.428641	7.168737	1.746396	0.004032	12.021951	0.008633	5.609075	0.000000	0.000000
206.448643	7.168737	1.745173	0.004033	12.013534	0.008634	5.605148	0.000000	0.000000
206.468645	7.168737	1.738504	0.004038	11.967625	0.008645	5.583728	0.000000	0.000000
206.488647	7.168737	1.748598	0.004030	12.037109	0.008629	5.616148	0.000000	0.000000
206.508649	7.168737	1.743590	0.004034	12.002635	0.008637	5.600063	0.000000	0.000000
206.528651	7.168737	1.748741	0.004030	12.038096	0.008629	5.616608	0.000000	0.000000
206.548653	7.168737	1.745316	0.004033	12.014520	0.008634	5.605609	0.000000	0.000000
206.548653	7.168737	1.747381	0.004031	12.028731	0.008631	5.612239	0.000000	0.000000
206.588657	7.168737	1.745954	0.004032	12.018909	0.008633	5.607656	0.000000	0.000000
206.608659	7.168737	1.758162	0.004024	12.102946	0.008615	5.646865	0.000000	0.000000
206.628661	7.168737	1.756810	0.004025	12.093642	0.008617	5.642524	0.000000	0.000000
206.648663	7.168737	1.754117	0.004027	12.075106	0.008621	5.633876	0.000000	0.000000
206.668665	7.168737	1.758141	0.004024	12.102801	0.008615	5.646797	0.000000	0.000000
206.688667	7.168737	1.755500	0.004026	12.084622	0.008619	5.638316	0.000000	0.000000
206.708669	7.168737	1.752400	0.004028	12.063284	0.008623	5.628360	0.000000	0.000000
206.728671	7.168737	1.753014	0.004027	12.067509	0.008623	5.630331	0.000000	0.000000
206.748673	7.168737	1.749709	0.004030	12.044760	0.008628	5.619718	0.000000	0.000000
206.768675	7.168737	1.753286	0.004027	12.069383	0.008622	5.631206	0.000000	0.000000
206.768675	7.168737	1.749697	0.004030	12.044676	0.008628	5.619678	0.000000	0.000000
206.808679	7.168737	1.746565	0.004032	12.023116	0.008632	5.609619	0.000000	0.000000
206.828681	7.168737	1.752207	0.004028	12.061955	0.008624	5.627740	0.000000	0.000000
206.848683	7.168737	1.754490	0.004026	12.077673	0.008620	5.635074	0.000000	0.000000
206.868685	7.168737	1.753322	0.004027	12.069631	0.008622	5.631321	0.000000	0.000000
206.888687	7.168737	1.753451	0.004027	12.070518	0.008622	5.631735	0.000000	0.000000
206.908689	7.168737	1.752030	0.004028	12.060738	0.008624	5.627172	0.000000	0.000000
206.928691	7.168737	1.755193	0.004026	12.082510	0.008619	5.637330	0.000000	0.000000
206.948693	7.168737	1.752122	0.004028	12.061371	0.008624	5.627468	0.000000	0.000000
206.968695	7.168737	1.751176	0.004029	12.054858	0.008625	5.624429	0.000000	0.000000
206.988697	7.168656	1.753414	0.004027	12.070267	0.008622	5.631618	0.000000	0.000000
206.988697	7.168656	1.763378	0.004020	12.138852	0.008607	5.663618	0.000000	0.000000
207.028701	7.168737	1.755289	0.004026	12.083172	0.008619	5.637639	0.000000	0.000000
207.048703	7.168737	1.759513	0.004023	12.112250	0.008613	5.651206	0.000000	0.000000
207.068705	7.168737	1.755898	0.004025	12.087361	0.008618	5.639594	0.000000	0.000000
207.088707	7.168737	1.754830	0.004026	12.080010	0.008620	5.636164	0.000000	0.000000
207.108709	7.168737	1.755721	0.004025	12.086148	0.008618	5.639028	0.000000	0.000000
207.128711	7.168737	1.756646	0.004025	12.092513	0.008617	5.641997	0.000000	0.000000
207.148713	7.168737	1.756920	0.004025	12.094399	0.008617	5.642877	0.000000	0.000000
207.168715	7.168737	1.756569	0.004025	12.091983	0.008617	5.641750	0.000000	0.000000
207.188717	7.168737	1.755077	0.004026	12.081711	0.008619	5.636957	0.000000	0.000000
207.208719	7.168737	1.754708	0.004026	12.079171	0.008620	5.635773	0.000000	0.000000
207.208719	7.168737	1.753934	0.004027	12.073841	0.008621	5.633286	0.000000	0.000000
207.248723	7.168737	1.754975	0.004026	12.081008	0.008620	5.636630	0.000000	0.000000
207.268725	7.168737	1.752262	0.004028	12.062337	0.008624	5.627918	0.000000	0.000000
207.288727	7.168737	1.749997	0.004029	12.046740	0.008627	5.620641	0.000000	0.000000
207.308729	7.168656	1.756166	0.004025	12.089208	0.008618	5.640455	0.000000	0.000000
207.328731	7.168737	1.754815	0.004026	12.079910	0.008620	5.636117	0.000000	0.000000
207.348733	7.168737	1.761535	0.004021	12.126170	0.008610	5.657701	0.000000	0.000000
207.368735	7.168737	1.754545	0.004026	12.078048	0.008620	5.635249	0.000000	0.000000
207.388737	7.168737	1.752797	0.004027	12.066020	0.008623	5.629637	0.000000	0.000000
207.408739	7.168737	1.752508	0.004028	12.064025	0.008623	5.628706	0.000000	0.000000
207.428741	7.168737	1.752085	0.004028	12.061114	0.008624	5.627348	0.000000	0.000000
207.448743	7.168737	1.751644	0.004028	12.058078	0.008625	5.625931	0.000000	0.000000
207.468745	7.168737	1.753487	0.004027	12.070766	0.008622	5.631851	0.000000	0.000000
207.488747	7.168737	1.755619	0.004025	12.085442	0.008619	5.638699	0.000000	0.000000
207.508749	7.168737	1.752446	0.004028	12.063599	0.008623	5.628507	0.000000	0.000000
207.528751	7.168737	1.756001	0.004025	12.088076	0.008618	5.639927	0.000000	0.000000
207.548753	7.168737	1.758569	0.004023	12.105752	0.008614	5.648174	0.000000	0.000000
207.568755	7.168737	1.752397	0.004028	12.063263	0.008623	5.628350	0.000000	0.000000
207.588757	7.168737	1.745429	0.004033	12.015295	0.008634	5.605970	0.000000	0.000000
207.608759	7.168737	1.749775	0.004030	12.045214	0.008627	5.619929	0.000000	0.000000
207.628761	7.168737	1.747289	0.004031	12.028098	0.008631	5.611944	0.000000	0.000000
207.648763	7.168656	1.748661	0.004030	12.037542	0.008629	5.616349	0.000000	0.000000
207.668765	7.168737	1.755782	0.004025	12.086568	0.008618	5.639224	0.000000	0.000000
207.688767	7.168737	1.750191	0.004029	12.048078	0.008627	5.621265	0.000000	0.000000
207.708769	7.168737	1.744331	0.004033	12.007735	0.008636	5.602442	0.000000	0.000000
207.728771	7.168656	1.746838	0.004032	12.024999	0.008632	5.610497	0.000000	0.000000
207.748773	7.168656	1.750661	0.004029	12.051313	0.008626	5.622775	0.000000	0.000000
207.768775	7.168656	1.748884	0.004030	12.039079	0.008629	5.617067	0.000000	0.000000
207.788777	7.168737	1.748657	0.004030	12.037517	0.008629	5.616338	0.000000	0.000000
207.808779	7.168737	1.750290	0.004029	12.048756	0.008627	5.621582	0.000000	0.000000
207.828781	7.168737	1.751011	0.004029	12.053726	0.008626	5.623900	0.000000	0.000000
207.828781	7.168737	1.752268	0.004028	12.062373	0.008624	5.627935	0.000000	0.000000
207.848783	7.168737	1.751054	0.004029	12.054019	0.008626	5.624037	0.000000	0.000000
207.888787	7.168737	1.748526	0.004030	12.036615	0.008629	5.615917	0.000000	0.000000
207.908789	7.168737	1.752695	0.004028	12.065318	0.008623	5.629309	0.000000	0.000000
207.928791	7.168656	1.756934	0.004024	12.094498	0.008616	5.642924	0.000000	0.000000
207.948793	7.168656	1.753700	0.004027	12.072234	0.008621	5.632536	0.000000	0.000000
207.968795	7.168737	1.750237	0.004029	12.048395	0.008627	5.621414	0.000000	0.000000
207.988797	7.168737	1.752965	0.004027	12.067176	0.008623	5.630176	0.000000	0.000000
208.008799	7.168656	1.752353	0.004028	12.062963	0.008623	5.628210	0.000000	0.000000
208.028801	7.168737	1.746900	0.004032	12.025426	0.008632	5.610697	0.000000	0.000000
208.048803	7.168737	1.748426	0.004031	12.035925	0.008630	5.615595	0.000000	0.000000
208.068805	7.168737	1.751408	0.004028	12.056453	0.008625	5.625173	0.000000	0.000000
208.088807	7.168737	1.746955	0.004032	12.025798	0.008632	5.610870	0.000000	0.000000
208.108809	7.168737	1.749841	0.004030	12.045671	0.008627	5.620143	0.000000	0.000000
208.128811	7.168737	1.754780	0.004026	12.079668	0.008620	5.636004	0.000000	0.000000
208.148813	7.168737	1.751551	0.004028	12.057439	0.008625	5.625633	0.000000	0.000000
208.168815	7.168737	1.749515	0.004030	12.043426	0.008628	5.619095	0.000000	0.000000
208.188817	7.168737	1.751636	0.004028	12.058023	0.008625	5.625906	0.000000	0.000000
208.208819	7.168737	1.750511	0.004029	12.050278	0.008626	5.622292	0.000000	0.000000
208.228821	7.168737	1.754615	0.004026	12.078529	0.008620	5.635473	0.000000	0.000000
208.248823	7.168737	1.754219	0.004026	12.075805	0.008621	5.634202	0.000000	0.000000
208.268825	7.168737	1.757581	0.004024	12.098948	0.008616	5.645000	0.000000	0.000000
208.288827	7.168737	1.752878	0.004027	12.066574	0.008623	5.629895	0.000000	0.000000
208.308829	7.168737	1.748172	0.004031	12.034179	0.008630	5.614781	0.000000	0.000000
208.328831	7.168737	1.753111	0.004027	12.068178	0.008622	5.630644	0.000000	0.000000
208.348833	7.168737	1.753577	0.004027	12.071383	0.008622	5.632139	0.000000	0.000000
208.368835	7.168737	1.751773	0.004028	12.058971	0.008624	5.626348	0.000000	0.000000
208.388837	7.168737	1.749773	0.004030	12.045199	0.008627	5.619922	0.000000	0.000000
208.408839	7.168737	1.753475	0.004027	12.070687	0.008622	5.631814	0.000000	0.000000
208.428841	7.168737	1.750057	0.004029	12.047158	0.008627	5.620836	0.000000	0.000000
208.448843	7.168737	1.756855	0.004025	12.093951	0.008617	5.642668	0.000000	0.000000
208.468845	7.168737	1.753288	0.004027	12.069395	0.008622	5.631211	0.000000	0.000000
208.468845	7.168737	1.752182	0.004028	12.061783	0.008624	5.627660	0.000000	0.000000
208.488847	7.168737	1.750189	0.004029	12.048066	0.008627	5.621260	0.000000	0.000000
208.528851	7.168737	1.755508	0.004026	12.084677	0.008619	5.638341	0.000000	0.000000
208.548853	7.168737	1.746605	0.004032	12.023392	0.008632	5.609748	0.000000	0.000000
208.568855	7.168737	1.750568	0.004029	12.050672	0.008626	5.622476	0.000000	0.000000
208.588857	7.168737	1.752170	0.004028	12.061698	0.008624	5.627620	0.000000	0.000000
208.608859	7.168737	1.752574	0.004028	12.064482	0.008623	5.628919	0.000000	0.000000
208.628861	7.168656	1.759324	0.004023	12.110946	0.008613	5.650598	0.000000	0.000000
208.648863	7.168737	1.748296	0.004031	12.035036	0.008630	5.615180	0.000000	0.000000
208.668865	7.168737	1.751486	0.004028	12.056994	0.008625	5.625426	0.000000	0.000000
208.688867	7.168737	1.744360	0.004033	12.007940	0.008636	5.602538	0.000000	0.000000
208.688867	7.168737	1.750247	0.004029	12.048462	0.008627	5.621445	0.000000	0.000000
208.708869	7.168737	1.747312	0.004031	12.028262	0.008631	5.612020	0.000000	0.000000
208.748873	7.168737	1.749087	0.004030	12.040481	0.008629	5.617721	0.000000	0.000000
208.768875	7.168737	1.747739	0.004031	12.031201	0.008631	5.613391	0.000000	0.000000
208.788877	7.168737	1.753644	0.004027	12.071849	0.008622	5.632356	0.000000	0.000000
208.808879	7.168737	1.751381	0.004028	12.056271	0.008625	5.625088	0.000000	0.000000
208.828881	7.168737	1.740825	0.004036	11.983603	0.008641	5.591183	0.000000	0.000000
208.848883	7.168737	1.749535	0.004030	12.043565	0.008628	5.619160	0.000000	0.000000
208.868885	7.168737	1.751184	0.004029	12.054915	0.008625	5.624455	0.000000	0.000000
208.888887	7.168656	1.751616	0.004028	12.057887	0.008625	5.625842	0.000000	0.000000
208.888887	7.168656	1.757522	0.004024	12.098545	0.008616	5.644812	0.000000	0.000000
208.928891	7.168737	1.761145	0.004022	12.123482	0.008610	5.656447	0.000000	0.000000
208.948893	7.168737	1.757178	0.004024	12.096172	0.008616	5.643705	0.000000	0.000000
208.968895	7.168737	1.752070	0.004028	12.061014	0.008624	5.627301	0.000000	0.000000
208.988897	7.168737	1.752780	0.004027	12.065902	0.008623	5.629582	0.000000	0.000000
209.008899	7.168737	1.747294	0.004031	12.028135	0.008631	5.611960	0.000000	0.000000
209.028901	7.168656	1.752994	0.004027	12.067376	0.008622	5.630269	0.000000	0.000000
209.048903	7.168737	1.755251	0.004026	12.082909	0.008619	5.637517	0.000000	0.000000
209.068905	7.168737	1.749467	0.004030	12.043093	0.008628	5.618939	0.000000	0.000000
209.088907	7.168737	1.746486	0.004032	12.022575	0.008632	5.609366	0.000000	0.000000
209.108909	7.168656	1.756004	0.004025	12.088094	0.008618	5.639936	0.000000	0.000000
209.128911	7.168737	1.758614	0.004023	12.106057	0.008614	5.648317	0.000000	0.000000
209.128911	7.168737	1.749598	0.004030	12.043998	0.008628	5.619362	0.000000	0.000000
209.168915	7.168737	1.751790	0.004028	12.059086	0.008624	5.626401	0.000000	0.000000
209.188917	7.168737	1.750064	0.004029	12.047200	0.008627	5.620856	0.000000	0.000000
209.208919	7.168737	1.746222	0.004032	12.020755	0.008633	5.608518	0.000000	0.000000
209.228921	7.168737	1.745902	0.004032	12.018555	0.008633	5.607491	0.000000	0.000000
209.248923	7.168737	1.752382	0.004028	12.063163	0.008623	5.628304	0.000000	0.000000
209.268925	7.168737	1.750594	0.004029	12.050850	0.008626	5.622559	0.000000	0.000000
209.288927	7.168737	1.753986	0.004027	12.074201	0.008621	5.633454	0.000000	0.000000
209.308929	7.168737	1.752357	0.004028	12.062987	0.008624	5.628222	0.000000	0.000000
209.328931	7.168737	1.750517	0.004029	12.050323	0.008626	5.622313	0.000000	0.000000
209.348933	7.168737	1.751648	0.004028	12.058105	0.008625	5.625944	0.000000	0.000000
209.368935	7.168737	1.757606	0.004024	12.099123	0.008616	5.645082	0.000000	0.000000
209.388937	7.168737	1.754609	0.004026	12.078493	0.008620	5.635456	0.000000	0.000000
209.408939	7.168737	1.751439	0.004028	12.056667	0.008625	5.625273	0.000000	0.000000
209.428941	7.168737	1.750339	0.004029	12.049098	0.008627	5.621741	0.000000	0.000000
209.448943	7.168737	1.752346	0.004028	12.062915	0.008624	5.628188	0.000000	0.000000
209.468945	7.168737	1.750784	0.004029	12.052161	0.008626	5.623170	0.000000	0.000000
209.488947	7.168737	1.744331	0.004033	12.007741	0.008636	5.602445	0.000000	0.000000
209.508949	7.168656	1.746146	0.004032	12.020235	0.008633	5.608275	0.000000	0.000000
209.528951	7.168737	1.751668	0.004028	12.058247	0.008625	5.626010	0.000000	0.000000
209.548953	7.168737	1.744938	0.004033	12.011917	0.008635	5.604394	0.000000	0.000000
209.568955	7.168737	1.750295	0.004029	12.048795	0.008627	5.621600	0.000000	0.000000
209.588957	7.168737	1.748551	0.004030	12.036791	0.008629	5.615999	0.000000	0.000000
209.608959	7.168737	1.747637	0.004031	12.030498	0.008631	5.613063	0.000000	0.000000
209.628961	7.168737	1.753055	0.004027	12.067794	0.008622	5.630464	0.000000	0.000000
209.648963	7.168656	1.753195	0.004027	12.068753	0.008622	5.630912	0.000000	0.000000
209.668965	7.168737	1.757776	0.004024	12.100292	0.008615	5.645627	0.000000	0.000000
209.688967	7.168737	1.754244	0.004026	12.075975	0.008621	5.634281	0.000000	0.000000
209.708969	7.168737	1.752233	0.004028	12.062137	0.008624	5.627825	0.000000	0.000000
209.728971	7.168737	1.750618	0.004029	12.051014	0.008626	5.622635	0.000000	0.000000
209.748973	7.168656	1.746412	0.004032	12.022066	0.008632	5.609129	0.000000	0.000000
209.768975	7.168737	1.744543	0.004033	12.009196	0.008635	5.603124	0.000000	0.000000
209.768975	7.168737	1.750699	0.004029	12.051577	0.008626	5.622898	0.000000	0.000000
209.808979	7.168737	1.751299	0.004029	12.055705	0.008625	5.624824	0.000000	0.000000
209.828981	7.168737	1.747695	0.004031	12.030898	0.008631	5.613250	0.000000	0.000000
209.848983	7.168737	1.751380	0.004028	12.056262	0.008625	5.625084	0.000000	0.000000
209.868985	7.168737	1.747915	0.004031	12.032408	0.008630	5.613954	0.000000	0.000000
209.888987	7.168737	1.749397	0.004030	12.042614	0.008628	5.618716	0.000000	0.000000
209.908989	7.168737	1.743277	0.004034	12.000480	0.008637	5.599057	0.000000	0.000000
209.928991	7.168737	1.749140	0.004030	12.040844	0.008628	5.617890	0.000000	0.000000
209.948993	7.168737	1.754037	0.004027	12.074555	0.008621	5.633619	0.000000	0.000000
209.968995	7.168656	1.750575	0.004029	12.050720	0.008626	5.622498	0.000000	0.000000
209.988997	7.168737	1.747551	0.004031	12.029902	0.008631	5.612785	0.000000	0.000000
210.008999	7.168737	1.749837	0.004030	12.045638	0.008627	5.620127	0.000000	0.000000
210.029001	7.168737	1.750794	0.004029	12.052227	0.008626	5.623201	0.000000	0.000000
210.049003	7.168737	1.756273	0.004025	12.089943	0.008618	5.640798	0.000000	0.000000
210.069005	7.168737	1.758315	0.004024	12.104005	0.008614	5.647359	0.000000	0.000000
210.089007	7.168737	1.753310	0.004027	12.069546	0.008622	5.631282	0.000000	0.000000
210.109009	7.168737	1.751981	0.004028	12.060402	0.008624	5.627016	0.000000	0.000000
210.129011	7.168737	1.752994	0.004027	12.067370	0.008623	5.630266	0.000000	0.000000
210.149013	7.168737	1.748224	0.004031	12.034539	0.008630	5.614949	0.000000	0.000000
210.169015	7.168656	1.743383	0.004034	12.001209	0.008637	5.599398	0.000000	0.000000
210.189017	7.168737	1.751620	0.004028	12.057914	0.008625	5.625855	0.000000	0.000000
210.189017	7.168737	1.749999	0.004029	12.046755	0.008627	5.620648	0.000000	0.000000
210.229021	7.168737	1.751559	0.004028	12.057494	0.008625	5.625659	0.000000	0.000000
210.249023	7.168737	1.749138	0.004030	12.040832	0.008628	5.617885	0.000000	0.000000
210.269025	7.168737	1.740278	0.004036	11.979837	0.008642	5.589426	0.000000	0.000000
210.289027	7.168737	1.747644	0.004031	12.030547	0.008631	5.613086	0.000000	0.000000
210.309029	7.168737	1.750072	0.004029	12.047260	0.008627	5.620884	0.000000	0.000000
210.329031	7.168737	1.747786	0.004031	12.031525	0.008630	5.613542	0.000000	0.000000
210.349033	7.168737	1.756784	0.004025	12.093460	0.008617	5.642439	0.000000	0.000000
210.369035	7.168737	1.756715	0.004025	12.092991	0.008617	5.642221	0.000000	0.000000
210.389037	7.168737	1.747529	0.004031	12.029751	0.008631	5.612715	0.000000	0.000000
210.389037	7.168737	1.755321	0.004026	12.083390	0.008619	5.637741	0.000000	0.000000
210.409039	7.168737	1.754864	0.004026	12.080249	0.008620	5.636275	0.000000	0.000000
210.449043	7.168737	1.750325	0.004029	12.048998	0.008627	5.621695	0.000000	0.000000
210.469045	7.168737	1.748733	0.004030	12.038038	0.008629	5.616581	0.000000	0.000000
210.489047	7.168737	1.755469	0.004026	12.084410	0.008619	5.638217	0.000000	0.000000
210.509049	7.168737	1.748709	0.004030	12.037875	0.008629	5.616505	0.000000	0.000000
210.529051	7.168737	1.746614	0.004032	12.023452	0.008632	5.609776	0.000000	0.000000
210.549053	7.168737	1.753819	0.004027	12.073051	0.008621	5.632917	0.000000	0.000000
210.569055	7.168737	1.752316	0.004028	12.062709	0.008624	5.628092	0.000000	0.000000
210.589057	7.168737	1.752834	0.004027	12.066268	0.008623	5.629752	0.000000	0.000000
210.609059	7.168737	1.749918	0.004029	12.046195	0.008627	5.620387	0.000000	0.000000
210.609059	7.168737	1.752214	0.004028	12.062007	0.008624	5.627764	0.000000	0.000000
210.629061	7.168737	1.747959	0.004031	12.032711	0.008630	5.614096	0.000000	0.000000
210.669065	7.168737	1.743128	0.004034	11.999456	0.008638	5.598580	0.000000	0.000000
210.689067	7.168737	1.745303	0.004033	12.014427	0.008634	5.605565	0.000000	0.000000
210.709069	7.168656	1.748668	0.004030	12.037593	0.008629	5.616374	0.000000	0.000000
210.729071	7.168656	1.748675	0.004030	12.037645	0.008629	5.616398	0.000000	0.000000
210.749073	7.168737	1.748052	0.004031	12.033356	0.008630	5.614396	0.000000	0.000000
210.769075	7.168737	1.742665	0.004035	11.996269	0.008638	5.597093	0.000000	0.000000
210.789077	7.168737	1.746131	0.004032	12.020132	0.008633	5.608227	0.000000	0.000000
210.809079	7.168737	1.742463	0.004035	11.994877	0.008639	5.596443	0.000000	0.000000
210.809079	7.168737	1.747185	0.004031	12.027384	0.008631	5.611610	0.000000	0.000000
210.849083	7.168656	1.741725	0.004035	11.989798	0.008640	5.594074	0.000000	0.000000
210.869085	7.168737	1.738122	0.004038	11.964994	0.008645	5.582501	0.000000	0.000000
210.889087	7.168737	1.738018	0.004038	11.964280	0.008645	5.582168	0.000000	0.000000
210.909089	7.168737	1.732507	0.004042	11.926346	0.008654	5.564469	0.000000	0.000000
210.929091	7.168656	1.730189	0.004043	11.910386	0.008657	5.557023	0.000000	0.000000
210.949093	7.168656	1.728661	0.004045	11.899865	0.008659	5.552114	0.000000	0.000000
210.969095	7.168737	1.731166	0.004043	11.917115	0.008656	5.560162	0.000000	0.000000
210.989097	7.168737	1.729987	0.004044	11.908994	0.008658	5.556373	0.000000	0.000000
211.009099	7.168737	1.734880	0.004040	11.942678	0.008650	5.572089	0.000000	0.000000
211.029101	7.168656	1.727201	0.004046	11.889820	0.008662	5.547427	0.000000	0.000000
211.049103	7.168737	1.734158	0.004041	11.937711	0.008651	5.569772	0.000000	0.000000
211.049103	7.168737	1.737479	0.004038	11.960569	0.008646	5.580437	0.000000	0.000000
211.089107	7.168737	1.731038	0.004043	11.916234	0.008656	5.559751	0.000000	0.000000
211.109109	7.168737	1.734802	0.004040	11.942143	0.008650	5.571839	0.000000	0.000000
211.129111	7.168737	1.727853	0.004045	11.894302	0.008661	5.549518	0.000000	0.000000
211.149113	7.168737	1.733734	0.004041	11.934788	0.008652	5.568408	0.000000	0.000000
211.169115	7.168737	1.729744	0.004044	11.907323	0.008658	5.555594	0.000000	0.000000
211.189117	7.168737	1.737160	0.004039	11.958375	0.008647	5.579413	0.000000	0.000000
211.209119	7.168737	1.735708	0.004040	11.948378	0.008649	5.574748	0.000000	0.000000
211.229121	7.168737	1.736361	0.004039	11.952872	0.008648	5.576845	0.000000	0.000000
211.249123	7.168737	1.736039	0.004039	11.950660	0.008648	5.575813	0.000000	0.000000
211.249123	7.168737	1.731096	0.004043	11.916633	0.008656	5.559937	0.000000	0.000000
211.269125	7.168737	1.737687	0.004038	11.962001	0.008646	5.581104	0.000000	0.000000
211.309129	7.168737	1.736319	0.004039	11.952585	0.008648	5.576711	0.000000	0.000000
211.329131	7.168656	1.729053	0.004044	11.902565	0.008659	5.553374	0.000000	0.000000
211.349133	7.168737	1.728885	0.004044	11.901412	0.008659	5.552836	0.000000	0.000000
211.369135	7.168656	1.734690	0.004040	11.941368	0.008650	5.571478	0.000000	0.000000
211.389137	7.168737	1.730597	0.004043	11.913192	0.008657	5.558332	0.000000	0.000000
211.409139	7.168737	1.730003	0.004044	11.909103	0.008658	5.556424	0.000000	0.000000
211.429141	7.168737	1.737452	0.004038	11.960382	0.008646	5.580349	0.000000	0.000000
211.449143	7.168737	1.729943	0.004044	11.908691	0.008658	5.556232	0.000000	0.000000
211.469145	7.168656	1.743419	0.004034	12.001460	0.008637	5.599515	0.000000	0.000000
211.489147	7.168737	1.739606	0.004037	11.975212	0.008643	5.587269	0.000000	0.000000
211.509149	7.168737	1.735243	0.004040	11.945175	0.008650	5.573254	0.000000	0.000000
211.529151	7.168737	1.736998	0.004039	11.957258	0.008647	5.578892	0.000000	0.000000
211.549153	7.168656	1.736359	0.004039	11.952857	0.008648	5.576838	0.000000	0.000000
211.569155	7.168737	1.736292	0.004039	11.952397	0.008648	5.576624	0.000000	0.000000
211.589157	7.168737	1.736143	0.004039	11.951371	0.008648	5.576145	0.000000	0.000000
211.609159	7.168737	1.735663	0.004040	11.948069	0.008649	5.574604	0.000000	0.000000
211.629161	7.168737	1.723865	0.004048	11.866853	0.008667	5.536711	0.000000	0.000000
211.649163	7.168737	1.719909	0.004051	11.839619	0.008673	5.524005	0.000000	0.000000
211.669165	7.168737	1.711921	0.004057	11.784635	0.008685	5.498351	0.000000	0.000000
211.689167	7.168737	1.720154	0.004051	11.841305	0.008673	5.524791	0.000000	0.000000
211.689167	7.168737	1.714007	0.004055	11.798991	0.008682	5.505049	0.000000	0.000000
211.709169	7.168737	1.725411	0.004047	11.877492	0.008665	5.541675	0.000000	0.000000
211.749173	7.168737	1.717149	0.004053	11.820620	0.008677	5.515140	0.000000	0.000000
211.769175	7.168737	1.718176	0.004052	11.827690	0.008676	5.518439	0.000000	0.000000
211.789177	7.168737	1.721805	0.004049	11.852670	0.008670	5.530094	0.000000	0.000000
211.809179	7.168737	1.712783	0.004056	11.790565	0.008684	5.501118	0.000000	0.000000
211.829181	7.168737	1.715154	0.004054	11.806885	0.008680	5.508732	0.000000	0.000000
211.849183	7.168656	1.717738	0.004052	11.824679	0.008676	5.517034	0.000000	0.000000
211.869185	7.168656	1.718476	0.004052	11.829755	0.008675	5.519402	0.000000	0.000000
211.889187	7.168737	1.716624	0.004053	11.817009	0.008678	5.513456	0.000000	0.000000
211.889187	7.168737	1.717169	0.004053	11.820759	0.008677	5.515205	0.000000	0.000000
211.909189	7.168737	1.714585	0.004055	11.802971	0.008681	5.506906	0.000000	0.000000
211.949193	7.168737	1.722514	0.004049	11.857552	0.008669	5.532372	0.000000	0.000000
211.969195	7.168737	1.720035	0.004051	11.840484	0.008673	5.524409	0.000000	0.000000
211.989197	7.168737	1.713866	0.004055	11.798022	0.008682	5.504597	0.000000	0.000000
212.009199	7.168737	1.724050	0.004048	11.868124	0.008667	5.537304	0.000000	0.000000
212.029201	7.168737	1.719944	0.004051	11.839858	0.008673	5.524116	0.000000	0.000000
212.049203	7.168737	1.719741	0.004051	11.838465	0.008673	5.523467	0.000000	0.000000
212.069205	7.168737	1.722660	0.004049	11.858557	0.008669	5.532841	0.000000	0.000000
212.089207	7.168737	1.720071	0.004051	11.840739	0.008673	5.524527	0.000000	0.000000
212.089207	7.168737	1.720287	0.004051	11.842222	0.008672	5.525219	0.000000	0.000000
212.109209	7.168737	1.719787	0.004051	11.838783	0.008673	5.523615	0.000000	0.000000
212.149213	7.168737	1.720846	0.004050	11.846069	0.008671	5.527014	0.000000	0.000000
212.169215	7.168737	1.715167	0.004054	11.806979	0.008680	5.508776	0.000000	0.000000
212.189217	7.168737	1.719129	0.004051	11.834249	0.008674	5.521499	0.000000	0.000000
212.209219	7.168737	1.721941	0.004049	11.853608	0.008670	5.530532	0.000000	0.000000
212.229221	7.168737	1.720241	0.004051	11.841904	0.008672	5.525071	0.000000	0.000000
212.249223	7.168737	1.726207	0.004046	11.882973	0.008663	5.544233	0.000000	0.000000
212.269225	7.168737	1.718657	0.004052	11.831002	0.008675	5.519984	0.000000	0.000000
212.288227	7.168737	1.721015	0.004050	11.847234	0.008671	5.527558	0.000000	0.000000
212.308229	7.168737	1.723813	0.004048	11.866493	0.008667	5.536543	0.000000	0.000000
212.328231	7.168737	1.724173	0.004048	11.868972	0.008666	5.537700	0.000000	0.000000
212.348233	7.168737	1.722681	0.004049	11.858699	0.008669	5.532907	0.000000	0.000000
212.368235	7.168656	1.721874	0.004049	11.853145	0.008670	5.530316	0.000000	0.000000
212.388237	7.168737	1.721045	0.004050	11.847440	0.008671	5.527654	0.000000	0.000000
212.408239	7.168737	1.723218	0.004048	11.862401	0.008668	5.534634	0.000000	0.000000
212.428241	7.168737	1.728718	0.004045	11.900262	0.008659	5.552299	0.000000	0.000000
212.448243	7.168737	1.729089	0.004044	11.902813	0.008659	5.553489	0.000000	0.000000
212.468245	7.168737	1.726868	0.004046	11.887522	0.008662	5.546355	0.000000	0.000000
212.488247	7.168737	1.724326	0.004048	11.870028	0.008666	5.538193	0.000000	0.000000
212.508249	7.168737	1.724037	0.004048	11.868036	0.008667	5.537264	0.000000	0.000000
212.528251	7.168737	1.717844	0.004052	11.825408	0.008676	5.517374	0.000000	0.000000
212.548253	7.168737	1.722765	0.004049	11.859283	0.008669	5.533180	0.000000	0.000000
212.548253	7.168737	1.714949	0.004054	11.805474	0.008680	5.508074	0.000000	0.000000
212.588257	7.168737	1.722243	0.004049	11.855690	0.008669	5.531503	0.000000	0.000000
212.608259	7.168737	1.717578	0.004052	11.823577	0.008676	5.516520	0.000000	0.000000
212.628261	7.168737	1.719950	0.004051	11.839903	0.008673	5.524137	0.000000	0.000000
212.648263	7.168737	1.721613	0.004050	11.851350	0.008670	5.529478	0.000000	0.000000
212.668265	7.168737	1.717872	0.004052	11.825599	0.008676	5.517463	0.000000	0.000000
212.688267	7.168737	1.722211	0.004049	11.855463	0.008669	5.531397	0.000000	0.000000
212.708269	7.168737	1.716521	0.004053	11.816301	0.008678	5.513125	0.000000	0.000000
212.728271	7.168737	1.722707	0.004049	11.858881	0.008669	5.532992	0.000000	0.000000
212.748273	7.168737	1.717231	0.004053	11.821183	0.008677	5.515403	0.000000	0.000000
212.748273	7.168737	1.724203	0.004048	11.869178	0.008666	5.537796	0.000000	0.000000
212.788277	7.168737	1.722598	0.004049	11.858133	0.008669	5.532643	0.000000	0.000000
212.808279	7.168737	1.725943	0.004047	11.881157	0.008664	5.543385	0.000000	0.000000
212.828281	7.168737	1.721094	0.004050	11.847776	0.008671	5.527810	0.000000	0.000000
212.848283	7.168737	1.721943	0.004049	11.853620	0.008670	5.530537	0.000000	0.000000
212.868285	7.168737	1.716278	0.004053	11.814627	0.008678	5.512344	0.000000	0.000000
212.888287	7.168656	1.719057	0.004051	11.833756	0.008674	5.521269	0.000000	0.000000
212.908289	7.168737	1.721308	0.004050	11.849253	0.008671	5.528500	0.000000	0.000000
212.928291	7.168737	1.718790	0.004052	11.831916	0.008675	5.520411	0.000000	0.000000
212.948293	7.168737	1.726698	0.004046	11.886357	0.008663	5.545811	0.000000	0.000000
212.968295	7.168737	1.724983	0.004047	11.874547	0.008665	5.540301	0.000000	0.000000
212.988297	7.168737	1.723621	0.004048	11.865173	0.008667	5.535928	0.000000	0.000000
213.008299	7.168737	1.725059	0.004047	11.875074	0.008665	5.540547	0.000000	0.000000
213.028301	7.168656	1.726847	0.004046	11.887380	0.008662	5.546289	0.000000	0.000000
213.048303	7.168737	1.729696	0.004044	11.906990	0.008658	5.555438	0.000000	0.000000
213.068305	7.168737	1.724216	0.004048	11.869271	0.008666	5.537840	0.000000	0.000000
213.088307	7.168737	1.720348	0.004051	11.842645	0.008672	5.525417	0.000000	0.000000
213.108309	7.168737	1.723739	0.004048	11.865984	0.008667	5.536306	0.000000	0.000000
213.128311	7.168737	1.723749	0.004048	11.866057	0.008667	5.536340	0.000000	0.000000
213.148313	7.168737	1.720963	0.004050	11.846874	0.008671	5.527390	0.000000	0.000000
213.168315	7.168737	1.721641	0.004050	11.851544	0.008670	5.529569	0.000000	0.000000
213.188317	7.168656	1.717113	0.004053	11.820375	0.008677	5.515026	0.000000	0.000000
213.208319	7.168656	1.716606	0.004053	11.816882	0.008678	5.513396	0.000000	0.000000
213.228321	7.168737	1.714949	0.004054	11.805477	0.008680	5.508075	0.000000	0.000000
213.248323	7.168737	1.712923	0.004056	11.791530	0.008683	5.501568	0.000000	0.000000
213.268325	7.168737	1.719177	0.004051	11.834579	0.008674	5.521653	0.000000	0.000000
213.288327	7.168737	1.714869	0.004054	11.804923	0.008681	5.507817	0.000000	0.000000
213.308329	7.168656	1.717277	0.004053	11.821504	0.008677	5.515553	0.000000	0.000000
213.328331	7.168737	1.715635	0.004054	11.810196	0.008679	5.510277	0.000000	0.000000
213.348333	7.168737	1.719547	0.004051	11.837131	0.008673	5.522844	0.000000	0.000000
213.368335	7.168737	1.716100	0.004054	11.813401	0.008679	5.511772	0.000000	0.000000
213.388337	7.168737	1.716991	0.004053	11.819533	0.008677	5.514633	0.000000	0.000000
213.408339	7.168737	1.716528	0.004053	11.816343	0.008678	5.513145	0.000000	0.000000
213.428341	7.168737	1.719948	0.004051	11.839891	0.008673	5.524132	0.000000	0.000000
213.448343	7.168737	1.718365	0.004052	11.828992	0.008675	5.519047	0.000000	0.000000
213.468345	7.168737	1.716360	0.004053	11.815187	0.008678	5.512606	0.000000	0.000000
213.488347	7.168737	1.718618	0.004052	11.830732	0.008675	5.519859	0.000000	0.000000
213.508349	7.168737	1.718031	0.004052	11.826695	0.008676	5.517975	0.000000	0.000000
213.528351	7.168737	1.719287	0.004051	11.835336	0.008674	5.522006	0.000000	0.000000
213.548353	7.168737	1.717933	0.004052	11.826017	0.008676	5.517658	0.000000	0.000000
213.568355	7.168737	1.721049	0.004050	11.847467	0.008671	5.527666	0.000000	0.000000
213.588357	7.168737	1.712876	0.004056	11.791209	0.008684	5.501418	0.000000	0.000000
213.608359	7.168656	1.711822	0.004057	11.783951	0.008685	5.498032	0.000000	0.000000
213.628361	7.168737	1.717549	0.004053	11.823374	0.008676	5.516426	0.000000	0.000000
213.648363	7.168737	1.711336	0.004057	11.780607	0.008686	5.496472	0.000000	0.000000
213.668365	7.168737	1.715188	0.004054	11.807121	0.008680	5.508842	0.000000	0.000000
213.688367	7.168737	1.713008	0.004056	11.792117	0.008683	5.501842	0.000000	0.000000
213.708369	7.168737	1.715426	0.004054	11.808758	0.008680	5.509606	0.000000	0.000000
213.728371	7.168737	1.719117	0.004051	11.834168	0.008674	5.521461	0.000000	0.000000
213.748373	7.168737	1.712107	0.004056	11.785916	0.008685	5.498948	0.000000	0.000000
213.768375	7.168737	1.715522	0.004054	11.809418	0.008680	5.509914	0.000000	0.000000
213.788377	7.168737	1.715862	0.004054	11.811764	0.008679	5.511008	0.000000	0.000000
213.808379	7.168737	1.712044	0.004056	11.785480	0.008685	5.498745	0.000000	0.000000
213.828381	7.168737	1.718763	0.004052	11.831728	0.008675	5.520323	0.000000	0.000000
213.848383	7.168737	1.724376	0.004048	11.870367	0.008666	5.538351	0.000000	0.000000
213.868385	7.168737	1.719181	0.004051	11.834606	0.008674	5.521666	0.000000	0.000000
213.888387	7.168737	1.725170	0.004047	11.875839	0.008665	5.540904	0.000000	0.000000
213.908389	7.168737	1.718982	0.004051	11.833238	0.008674	5.521028	0.000000	0.000000
213.928391	7.168656	1.721136	0.004050	11.848069	0.008671	5.527947	0.000000	0.000000
213.948393	7.168737	1.718370	0.004052	11.829028	0.008675	5.519063	0.000000	0.000000
213.968395	7.168737	1.715027	0.004054	11.806013	0.008680	5.508325	0.000000	0.000000
213.988397	7.168737	1.720631	0.004050	11.844592	0.008672	5.526325	0.000000	0.000000
214.008399	7.168737	1.716619	0.004053	11.816973	0.008678	5.513439	0.000000	0.000000
214.028401	7.168737	1.715507	0.004054	11.809315	0.008680	5.509866	0.000000	0.000000
214.048403	7.168737	1.721523	0.004050	11.850730	0.008670	5.529189	0.000000	0.000000
214.068405	7.168737	1.719375	0.004051	11.835947	0.008674	5.522292	0.000000	0.000000
214.088407	7.168737	1.719578	0.004051	11.837343	0.008673	5.522943	0.000000	0.000000
214.108409	7.168737	1.719136	0.004051	11.834301	0.008674	5.521523	0.000000	0.000000
214.128411	7.168737	1.719601	0.004051	11.837500	0.008673	5.523016	0.000000	0.000000
214.148413	7.168737	1.715409	0.004054	11.808640	0.008680	5.509551	0.000000	0.000000
214.168415	7.168737	1.713501	0.004055	11.795507	0.008683	5.503424	0.000000	0.000000
214.188417	7.168737	1.714805	0.004054	11.804485	0.008681	5.507612	0.000000	0.000000
214.208419	7.168737	1.712214	0.004056	11.786651	0.008685	5.499292	0.000000	0.000000
214.228421	7.168737	1.712928	0.004056	11.791566	0.008683	5.501585	0.000000	0.000000
214.248423	7.168737	1.721638	0.004050	11.851523	0.008670	5.529559	0.000000	0.000000
214.248423	7.168737	1.715143	0.004054	11.806809	0.008680	5.508697	0.000000	0.000000
214.288427	7.168737	1.713180	0.004056	11.793298	0.008683	5.502393	0.000000	0.000000
214.308429	7.168737	1.712691	0.004056	11.789935	0.008684	5.500824	0.000000	0.000000
214.328431	7.168737	1.711529	0.004057	11.781935	0.008686	5.497091	0.000000	0.000000
214.348433	7.168737	1.717785	0.004052	11.825000	0.008676	5.517184	0.000000	0.000000
214.368435	7.168737	1.720901	0.004050	11.846450	0.008671	5.527192	0.000000	0.000000
214.388437	7.168737	1.718362	0.004052	11.828971	0.008675	5.519037	0.000000	0.000000
214.408439	7.168737	1.718706	0.004052	11.831341	0.008675	5.520142	0.000000	0.000000
214.428441	7.168737	1.715293	0.004054	11.807847	0.008680	5.509181	0.000000	0.000000
214.448443	7.168737	1.718982	0.004051	11.833238	0.008674	5.521028	0.000000	0.000000
214.468445	7.168737	1.711874	0.004057	11.784311	0.008685	5.498200	0.000000	0.000000
214.488447	7.168737	1.717179	0.004053	11.820826	0.008677	5.515236	0.000000	0.000000
214.508449	7.168737	1.717745	0.004052	11.824724	0.008676	5.517055	0.000000	0.000000
214.528451	7.168737	1.712925	0.004056	11.791545	0.008683	5.501575	0.000000	0.000000
214.548453	7.168737	1.716376	0.004053	11.815302	0.008678	5.512659	0.000000	0.000000
214.568455	7.168737	1.715229	0.004054	11.807405	0.008680	5.508975	0.000000	0.000000
214.588457	7.168737	1.720681	0.004050	11.844937	0.008672	5.526486	0.000000	0.000000
214.608459	7.168737	1.721444	0.004050	11.850188	0.008671	5.528936	0.000000	0.000000
214.628461	7.168656	1.716923	0.004053	11.819064	0.008677	5.514415	0.000000	0.000000
214.648463	7.168737	1.717847	0.004052	11.825423	0.008676	5.517382	0.000000	0.000000
214.668465	7.168737	1.713578	0.004055	11.796037	0.008683	5.503671	0.000000	0.000000
214.688467	7.168737	1.719635	0.004051	11.837736	0.008673	5.523126	0.000000	0.000000
214.708469	7.168737	1.715672	0.004054	11.810453	0.008679	5.510397	0.000000	0.000000
214.728471	7.168656	1.714247	0.004055	11.800644	0.008681	5.505820	0.000000	0.000000
214.748473	7.168737	1.714895	0.004054	11.805102	0.008681	5.507900	0.000000	0.000000
214.768475	7.168737	1.723093	0.004049	11.861535	0.008668	5.534230	0.000000	0.000000
214.788477	7.168737	1.715255	0.004054	11.807584	0.008680	5.509058	0.000000	0.000000
214.808479	7.168737	1.721688	0.004050	11.851865	0.008670	5.529718	0.000000	0.000000
214.828481	7.168737	1.721362	0.004050	11.849622	0.008671	5.528672	0.000000	0.000000
214.848483	7.168737	1.717992	0.004052	11.826422	0.008676	5.517848	0.000000	0.000000
214.868485	7.168737	1.713534	0.004055	11.795734	0.008683	5.503530	0.000000	0.000000
214.888487	7.168737	1.718234	0.004052	11.828093	0.008675	5.518627	0.000000	0.000000
214.908489	7.168737	1.716693	0.004053	11.817481	0.008678	5.513676	0.000000	0.000000
214.928491	7.168737	1.720228	0.004051	11.841819	0.008672	5.525031	0.000000	0.000000
214.948493	7.168656	1.719643	0.004051	11.837790	0.008673	5.523152	0.000000	0.000000
214.968495	7.168737	1.713656	0.004055	11.796576	0.008682	5.503922	0.000000	0.000000
214.988497	7.168737	1.723293	0.004048	11.862918	0.008668	5.534876	0.000000	0.000000
215.008499	7.168737	1.720000	0.004051	11.840248	0.008673	5.524298	0.000000	0.000000
215.028501	7.168737	1.719292	0.004051	11.835375	0.008674	5.522025	0.000000	0.000000
215.048503	7.168737	1.720304	0.004051	11.842337	0.008672	5.525273	0.000000	0.000000
215.068505	7.168737	1.725072	0.004047	11.875161	0.008665	5.540588	0.000000	0.000000
215.088507	7.168737	1.718596	0.004052	11.830584	0.008675	5.519789	0.000000	0.000000
215.108509	7.168737	1.723445	0.004048	11.863963	0.008667	5.535363	0.000000	0.000000
215.128511	7.168737	1.721999	0.004049	11.854011	0.008670	5.530720	0.000000	0.000000
215.148513	7.168737	1.712417	0.004056	11.788046	0.008684	5.499943	0.000000	0.000000
215.168515	7.168737	1.723326	0.004048	11.863142	0.008668	5.534980	0.000000	0.000000
215.188517	7.168737	1.715586	0.004054	11.809860	0.008679	5.510120	0.000000	0.000000
215.208519	7.168656	1.719111	0.004051	11.834125	0.008674	5.521442	0.000000	0.000000
215.228521	7.168656	1.715488	0.004054	11.809188	0.008679	5.509807	0.000000	0.000000
215.248523	7.168737	1.720158	0.004051	11.841332	0.008672	5.524804	0.000000	0.000000
215.268525	7.168737	1.715526	0.004054	11.809445	0.008680	5.509927	0.000000	0.000000
215.288527	7.168737	1.714731	0.004055	11.803973	0.008681	5.507373	0.000000	0.000000
215.288527	7.168737	1.720822	0.004050	11.845902	0.008671	5.526936	0.000000	0.000000
215.308529	7.168737	1.722132	0.004049	11.854922	0.008669	5.531145	0.000000	0.000000
215.348533	7.168737	1.724062	0.004048	11.868212	0.008667	5.537345	0.000000	0.000000
215.368535	7.168737	1.724869	0.004047	11.873763	0.008665	5.539935	0.000000	0.000000
215.388537	7.168737	1.723005	0.004049	11.860933	0.008668	5.533949	0.000000	0.000000
215.408539	7.168737	1.720403	0.004050	11.843021	0.008672	5.525592	0.000000	0.000000
215.428541	7.168737	1.715779	0.004054	11.811189	0.008679	5.510740	0.000000	0.000000
215.448543	7.168737	1.722057	0.004049	11.854407	0.008670	5.530905	0.000000	0.000000
215.468545	7.168656	1.723443	0.004048	11.863947	0.008667	5.535356	0.000000	0.000000
215.488547	7.168737	1.719346	0.004051	11.835747	0.008674	5.522198	0.000000	0.000000
215.508549	7.168737	1.725756	0.004047	11.879868	0.008664	5.542784	0.000000	0.000000
215.528551	7.168737	1.719078	0.004051	11.833901	0.008674	5.521337	0.000000	0.000000
215.548553	7.168737	1.727380	0.004046	11.891049	0.008662	5.548000	0.000000	0.000000
215.568555	7.168737	1.718918	0.004052	11.832799	0.008674	5.520823	0.000000	0.000000
215.588557	7.168737	1.718898	0.004052	11.832660	0.008674	5.520758	0.000000	0.000000
215.608559	7.168737	1.719344	0.004051	11.835732	0.008674	5.522191	0.000000	0.000000
215.628561	7.168737	1.718311	0.004052	11.828623	0.008675	5.518874	0.000000	0.000000
215.648563	7.168737	1.717726	0.004052	11.824591	0.008676	5.516993	0.000000	0.000000
215.668565	7.168737	1.716426	0.004053	11.815644	0.008678	5.512819	0.000000	0.000000
215.688567	7.168737	1.714905	0.004054	11.805172	0.008680	5.507933	0.000000	0.000000
215.708569	7.168737	1.718070	0.004052	11.826964	0.008676	5.518100	0.000000	0.000000
215.728571	7.168737	1.712722	0.004056	11.790144	0.008684	5.500921	0.000000	0.000000
215.748573	7.168737	1.716311	0.004053	11.814854	0.008678	5.512450	0.000000	0.000000
215.748573	7.168737	1.719108	0.004051	11.834104	0.008674	5.521432	0.000000	0.000000
215.788577	7.168737	1.713481	0.004055	11.795374	0.008683	5.503361	0.000000	0.000000
215.808579	7.168737	1.717421	0.004053	11.822490	0.008677	5.516013	0.000000	0.000000
215.828581	7.168737	1.717295	0.004053	11.821628	0.008677	5.515611	0.000000	0.000000
215.848583	7.168737	1.709793	0.004058	11.769986	0.008688	5.491516	0.000000	0.000000
215.868585	7.168656	1.710471	0.004057	11.774653	0.008687	5.493694	0.000000	0.000000
215.888587	7.168737	1.711807	0.004057	11.783848	0.008685	5.497984	0.000000	0.000000
215.908589	7.168737	1.708338	0.004059	11.759968	0.008690	5.486842	0.000000	0.000000
215.928591	7.168737	1.715625	0.004054	11.810126	0.008679	5.510244	0.000000	0.000000
215.948593	7.168737	1.715205	0.004054	11.807239	0.008680	5.508897	0.000000	0.000000
215.948593	7.168737	1.712859	0.004056	11.791091	0.008684	5.501363	0.000000	0.000000
215.988597	7.168737	1.715646	0.004054	11.810275	0.008679	5.510314	0.000000	0.000000
216.008599	7.168737	1.716051	0.004054	11.813059	0.008679	5.511613	0.000000	0.000000
216.028601	7.168737	1.711411	0.004057	11.781124	0.008686	5.496713	0.000000	0.000000
216.048603	7.168737	1.715991	0.004054	11.812648	0.008679	5.511421	0.000000	0.000000
216.068605	7.168737	1.719230	0.004051	11.834945	0.008674	5.521824	0.000000	0.000000
216.088607	7.168737	1.709844	0.004058	11.770331	0.008688	5.491677	0.000000	0.000000
216.108609	7.168737	1.707650	0.004060	11.755234	0.008692	5.484633	0.000000	0.000000
216.128611	7.168737	1.715005	0.004054	11.805865	0.008680	5.508256	0.000000	0.000000
216.148613	7.168737	1.712293	0.004056	11.787196	0.008684	5.499546	0.000000	0.000000
216.168615	7.168737	1.712610	0.004056	11.789375	0.008684	5.500563	0.000000	0.000000
216.188617	7.168737	1.717919	0.004052	11.825920	0.008676	5.517613	0.000000	0.000000
216.208619	7.168737	1.718487	0.004052	11.829830	0.008675	5.519438	0.000000	0.000000
216.228621	7.168737	1.714847	0.004054	11.804772	0.008681	5.507746	0.000000	0.000000
216.248623	7.168737	1.716983	0.004053	11.819479	0.008677	5.514608	0.000000	0.000000
216.268625	7.168737	1.713707	0.004055	11.796924	0.008682	5.504085	0.000000	0.000000
216.288627	7.168737	1.714545	0.004055	11.802696	0.008681	5.506778	0.000000	0.000000
216.308629	7.168737	1.714038	0.004055	11.799206	0.008682	5.505149	0.000000	0.000000
216.328631	7.168737	1.710095	0.004058	11.772065	0.008688	5.492486	0.000000	0.000000
216.348633	7.168737	1.714039	0.004055	11.799209	0.008682	5.505151	0.000000	0.000000
216.368635	7.168656	1.722188	0.004049	11.855309	0.008669	5.531325	0.000000	0.000000
216.388637	7.168737	1.715861	0.004054	11.811752	0.008679	5.511003	0.000000	0.000000
216.408639	7.168737	1.714068	0.004055	11.799412	0.008682	5.505245	0.000000	0.000000
216.428641	7.168737	1.716995	0.004053	11.819558	0.008677	5.514645	0.000000	0.000000
216.448643	7.168737	1.712789	0.004056	11.790610	0.008684	5.501139	0.000000	0.000000
216.468645	7.168656	1.719684	0.004051	11.838072	0.008673	5.523283	0.000000	0.000000
216.488647	7.168656	1.724042	0.004048	11.868073	0.008666	5.537280	0.000000	0.000000
216.508649	7.168737	1.718029	0.004052	11.826679	0.008676	5.517968	0.000000	0.000000
216.528651	7.168737	1.719318	0.004051	11.835551	0.008674	5.522107	0.000000	0.000000
216.548653	7.168656	1.713492	0.004055	11.795444	0.008683	5.503394	0.000000	0.000000
216.568655	7.168737	1.717200	0.004053	11.820971	0.008677	5.515304	0.000000	0.000000
216.568655	7.168737	1.720194	0.004051	11.841580	0.008672	5.524920	0.000000	0.000000
216.608659	7.168737	1.719958	0.004051	11.839955	0.008673	5.524161	0.000000	0.000000
216.628661	7.168737	1.715782	0.004054	11.811213	0.008679	5.510751	0.000000	0.000000
216.648663	7.168656	1.714286	0.004055	11.800910	0.008681	5.505944	0.000000	0.000000
216.668665	7.168737	1.710315	0.004058	11.773576	0.008687	5.493191	0.000000	0.000000
216.688667	7.168737	1.703827	0.004062	11.728916	0.008697	5.472354	0.000000	0.000000
216.708669	7.168737	1.706471	0.004060	11.747113	0.008693	5.480844	0.000000	0.000000
216.728671	7.168737	1.708012	0.004059	11.757722	0.008691	5.485794	0.000000	0.000000
216.748673	7.168737	1.706569	0.004060	11.747788	0.008693	5.481159	0.000000	0.000000
216.768675	7.168737	1.708978	0.004059	11.764371	0.008689	5.488897	0.000000	0.000000
216.788677	7.168737	1.706509	0.004060	11.747379	0.008693	5.480969	0.000000	0.000000
216.808679	7.168737	1.710532	0.004057	11.775068	0.008687	5.493887	0.000000	0.000000
216.828681	7.168737	1.714330	0.004055	11.801213	0.008681	5.506086	0.000000	0.000000
216.848683	7.168737	1.709229	0.004058	11.766100	0.008689	5.489703	0.000000	0.000000
216.868685	7.168737	1.712210	0.004056	11.786621	0.008685	5.499277	0.000000	0.000000
216.888687	7.168737	1.708601	0.004059	11.761781	0.008690	5.487688	0.000000	0.000000
216.908689	7.168737	1.707416	0.004060	11.753618	0.008692	5.483879	0.000000	0.000000
216.928691	7.168737	1.714411	0.004055	11.801776	0.008681	5.506348	0.000000	0.000000
216.948693	7.168737	1.713004	0.004056	11.792090	0.008683	5.501829	0.000000	0.000000
216.968695	7.168737	1.708368	0.004059	11.760176	0.008690	5.486939	0.000000	0.000000
216.988697	7.168656	1.715078	0.004054	11.806364	0.008680	5.508489	0.000000	0.000000
217.008699	7.168737	1.713955	0.004055	11.798634	0.008682	5.504882	0.000000	0.000000
217.028701	7.168737	1.717099	0.004053	11.820275	0.008677	5.514979	0.000000	0.000000
217.048703	7.168737	1.721587	0.004050	11.851172	0.008670	5.529395	0.000000	0.000000
217.068705	7.168737	1.721703	0.004050	11.851971	0.008670	5.529768	0.000000	0.000000
217.088707	7.168737	1.720377	0.004050	11.842845	0.008672	5.525510	0.000000	0.000000
217.108709	7.168737	1.715470	0.004054	11.809064	0.008680	5.509749	0.000000	0.000000
217.128711	7.168737	1.722553	0.004049	11.857818	0.008669	5.532496	0.000000	0.000000
217.148713	7.168737	1.714857	0.004054	11.804845	0.008681	5.507780	0.000000	0.000000
217.168715	7.168737	1.711170	0.004057	11.779460	0.008686	5.495936	0.000000	0.000000
217.188717	7.168737	1.721832	0.004049	11.852857	0.008670	5.530181	0.000000	0.000000
217.208719	7.168737	1.721371	0.004050	11.849685	0.008671	5.528702	0.000000	0.000000
217.208719	7.168737	1.715624	0.004054	11.810123	0.008679	5.510243	0.000000	0.000000
217.248723	7.168737	1.716225	0.004053	11.814258	0.008678	5.512172	0.000000	0.000000
217.268725	7.168737	1.721515	0.004050	11.850678	0.008670	5.529165	0.000000	0.000000
217.288727	7.168737	1.726897	0.004046	11.887725	0.008662	5.546450	0.000000	0.000000
217.308729	7.168737	1.720055	0.004051	11.840623	0.008673	5.524473	0.000000	0.000000
217.328731	7.168737	1.719552	0.004051	11.837164	0.008673	5.522859	0.000000	0.000000
217.348733	7.168737	1.719034	0.004051	11.833598	0.008674	5.521196	0.000000	0.000000
217.368735	7.168737	1.715065	0.004054	11.806276	0.008680	5.508448	0.000000	0.000000
217.388737	7.168737	1.716672	0.004053	11.817336	0.008678	5.513608	0.000000	0.000000
217.408739	7.168737	1.715606	0.004054	11.809996	0.008679	5.510184	0.000000	0.000000
217.428741	7.168737	1.715464	0.004054	11.809025	0.008680	5.509730	0.000000	0.000000
217.448743	7.168737	1.716769	0.004053	11.818008	0.008678	5.513922	0.000000	0.000000
217.448743	7.168737	1.718573	0.004052	11.830423	0.008675	5.519714	0.000000	0.000000
217.488747	7.168737	1.710900	0.004057	11.777601	0.008687	5.495069	0.000000	0.000000
217.508749	7.168737	1.711124	0.004057	11.779145	0.008686	5.495789	0.000000	0.000000
217.528751	7.168737	1.710113	0.004058	11.772186	0.008688	5.492543	0.000000	0.000000
217.548753	7.168737	1.716584	0.004053	11.816734	0.008678	5.513327	0.000000	0.000000
217.568755	7.168737	1.713008	0.004056	11.792114	0.008683	5.501841	0.000000	0.000000
217.588757	7.168737	1.713054	0.004056	11.792429	0.008683	5.501987	0.000000	0.000000
217.608759	7.168737	1.710894	0.004057	11.777562	0.008687	5.495051	0.000000	0.000000
217.628761	7.168737	1.707256	0.004060	11.752522	0.008692	5.483368	0.000000	0.000000
217.648763	7.168737	1.704001	0.004062	11.730115	0.008697	5.472914	0.000000	0.000000
217.668765	7.168737	1.711480	0.004057	11.781596	0.008686	5.496933	0.000000	0.000000
217.688767	7.168737	1.706684	0.004060	11.748581	0.008693	5.481529	0.000000	0.000000
217.708769	7.168737	1.709952	0.004058	11.771079	0.008688	5.492026	0.000000	0.000000
217.728771	7.168737	1.711127	0.004057	11.779163	0.008686	5.495798	0.000000	0.000000
217.748773	7.168737	1.708699	0.004059	11.762452	0.008690	5.488001	0.000000	0.000000
217.768775	7.168737	1.710223	0.004058	11.772943	0.008688	5.492896	0.000000	0.000000
217.788777	7.168737	1.711633	0.004057	11.782650	0.008685	5.497425	0.000000	0.000000
217.808779	7.168737	1.710327	0.004058	11.773657	0.008687	5.493229	0.000000	0.000000
217.828781	7.168737	1.706588	0.004060	11.747921	0.008693	5.481221	0.000000	0.000000
217.848783	7.168737	1.714780	0.004054	11.804315	0.008681	5.507533	0.000000	0.000000
217.848783	7.168737	1.713875	0.004055	11.798086	0.008682	5.504627	0.000000	0.000000
217.888787	7.168656	1.710509	0.004057	11.774913	0.008687	5.493815	0.000000	0.000000
217.908789	7.168737	1.704648	0.004062	11.734567	0.008696	5.474991	0.000000	0.000000
217.928791	7.168737	1.704376	0.004062	11.732694	0.008696	5.474117	0.000000	0.000000
217.948793	7.168737	1.703696	0.004062	11.728015	0.008698	5.471934	0.000000	0.000000
217.968795	7.168656	1.709140	0.004058	11.765485	0.008689	5.489416	0.000000	0.000000
217.988797	7.168656	1.711183	0.004057	11.779553	0.008686	5.495980	0.000000	0.000000
218.008799	7.168737	1.713147	0.004056	11.793074	0.008683	5.502288	0.000000	0.000000
218.028801	7.168737	1.707527	0.004060	11.754383	0.008692	5.484236	0.000000	0.000000
218.048803	7.168737	1.709779	0.004058	11.769889	0.008688	5.491471	0.000000	0.000000
218.068805	7.168737	1.713319	0.004056	11.794257	0.008683	5.502840	0.000000	0.000000
218.088807	7.168737	1.713038	0.004056	11.792320	0.008683	5.501937	0.000000	0.000000
218.108809	7.168737	1.714512	0.004055	11.802469	0.008681	5.506672	0.000000	0.000000
218.128811	7.168737	1.711544	0.004057	11.782035	0.008686	5.497138	0.000000	0.000000
218.148813	7.168737	1.709345	0.004058	11.766896	0.008689	5.490074	0.000000	0.000000
218.168815	7.168737	1.712538	0.004056	11.788882	0.008684	5.500332	0.000000	0.000000
218.188817	7.168737	1.715066	0.004054	11.806282	0.008680	5.508451	0.000000	0.000000
218.208819	7.168737	1.709368	0.004058	11.767056	0.008689	5.490149	0.000000	0.000000
218.228821	7.168737	1.701552	0.004064	11.713250	0.008701	5.465045	0.000000	0.000000
218.248823	7.168737	1.705808	0.004061	11.742552	0.008694	5.478716	0.000000	0.000000
218.268825	7.168737	1.707527	0.004060	11.754386	0.008692	5.484238	0.000000	0.000000
218.288827	7.168737	1.704335	0.004062	11.732412	0.008697	5.473985	0.000000	0.000000
218.308829	7.168737	1.711041	0.004057	11.778576	0.008686	5.495524	0.000000	0.000000
218.328831	7.168656	1.703133	0.004063	11.724134	0.008698	5.470123	0.000000	0.000000
218.348833	7.168737	1.706027	0.004061	11.744056	0.008694	5.479418	0.000000	0.000000
218.368835	7.168737	1.702390	0.004063	11.719025	0.008700	5.467739	0.000000	0.000000
218.388837	7.168737	1.706674	0.004060	11.748514	0.008693	5.481498	0.000000	0.000000
218.408839	7.168737	1.710552	0.004057	11.775210	0.008687	5.493954	0.000000	0.000000
218.428841	7.168737	1.710508	0.004058	11.774904	0.008687	5.493811	0.000000	0.000000
218.448843	7.168737	1.705437	0.004061	11.739997	0.008695	5.477524	0.000000	0.000000
218.468845	7.168656	1.704272	0.004062	11.731980	0.008697	5.473784	0.000000	0.000000
218.488847	7.168737	1.705201	0.004061	11.738375	0.008695	5.476767	0.000000	0.000000
218.508849	7.168737	1.702328	0.004063	11.718598	0.008700	5.467540	0.000000	0.000000
218.528851	7.168656	1.707714	0.004059	11.755670	0.008691	5.484837	0.000000	0.000000
218.548853	7.168656	1.707608	0.004060	11.754943	0.008691	5.484498	0.000000	0.000000
218.568855	7.168656	1.706802	0.004060	11.749392	0.008693	5.481908	0.000000	0.000000
218.588857	7.168737	1.706951	0.004060	11.750421	0.008693	5.482388	0.000000	0.000000
218.608859	7.168737	1.702784	0.004063	11.721737	0.008699	5.469005	0.000000	0.000000
218.628861	7.168737	1.705423	0.004061	11.739903	0.008695	5.477481	0.000000	0.000000
218.648863	7.168737	1.704224	0.004062	11.731650	0.008697	5.473630	0.000000	0.000000
218.668865	7.168737	1.701884	0.004064	11.715538	0.008700	5.466113	0.000000	0.000000
218.688867	7.168737	1.709007	0.004059	11.764571	0.008689	5.488990	0.000000	0.000000
218.708869	7.168737	1.708025	0.004059	11.757810	0.008691	5.485835	0.000000	0.000000
218.708869	7.168737	1.714113	0.004055	11.799720	0.008682	5.505389	0.000000	0.000000
218.748873	7.168656	1.703885	0.004062	11.729310	0.008697	5.472538	0.000000	0.000000
218.768875	7.168737	1.701417	0.004064	11.712324	0.008701	5.464613	0.000000	0.000000
218.788877	7.168737	1.705024	0.004061	11.737152	0.008696	5.476197	0.000000	0.000000
218.808879	7.168656	1.703810	0.004062	11.728798	0.008697	5.472299	0.000000	0.000000
218.828881	7.168737	1.704063	0.004062	11.730542	0.008697	5.473113	0.000000	0.000000
218.848883	7.168737	1.703498	0.004062	11.726652	0.008698	5.471298	0.000000	0.000000
218.868885	7.168737	1.701734	0.004064	11.714503	0.008701	5.465630	0.000000	0.000000
218.888887	7.168737	1.699912	0.004065	11.701967	0.008703	5.459780	0.000000	0.000000
218.908889	7.168737	1.702473	0.004063	11.719594	0.008699	5.468005	0.000000	0.000000
218.928891	7.168737	1.703721	0.004062	11.728187	0.008697	5.472014	0.000000	0.000000
218.948893	7.168737	1.703042	0.004063	11.723508	0.008699	5.469831	0.000000	0.000000
218.968895	7.168737	1.700337	0.004065	11.704890	0.008703	5.461145	0.000000	0.000000
218.988897	7.168656	1.700743	0.004064	11.707687	0.008702	5.462449	0.000000	0.000000
219.008899	7.168656	1.703426	0.004062	11.726150	0.008698	5.471064	0.000000	0.000000
219.028901	7.168737	1.713529	0.004055	11.795698	0.008683	5.503513	0.000000	0.000000
219.048903	7.168737	1.704589	0.004062	11.734159	0.008696	5.474800	0.000000	0.000000
219.068905	7.168737	1.709193	0.004058	11.765855	0.008689	5.489589	0.000000	0.000000
219.088907	7.168656	1.702919	0.004063	11.722663	0.008699	5.469437	0.000000	0.000000
219.108909	7.168737	1.704324	0.004062	11.732334	0.008697	5.473949	0.000000	0.000000
219.128911	7.168737	1.705216	0.004061	11.738478	0.008695	5.476815	0.000000	0.000000
219.148913	7.168737	1.705986	0.004061	11.743775	0.008694	5.479287	0.000000	0.000000
219.168915	7.168737	1.714044	0.004055	11.799248	0.008682	5.505169	0.000000	0.000000
219.188917	7.168737	1.707786	0.004059	11.756166	0.008691	5.485068	0.000000	0.000000
219.208919	7.168737	1.717130	0.004053	11.820493	0.008677	5.515081	0.000000	0.000000
219.228921	7.168737	1.712289	0.004056	11.787166	0.008684	5.499532	0.000000	0.000000
219.248923	7.168737	1.701334	0.004064	11.711752	0.008701	5.464346	0.000000	0.000000
219.268925	7.168737	1.704133	0.004062	11.731017	0.008697	5.473334	0.000000	0.000000
219.288927	7.168737	1.700461	0.004065	11.705741	0.008702	5.461541	0.000000	0.000000
219.308929	7.168737	1.699251	0.004066	11.697414	0.008704	5.457656	0.000000	0.000000
219.328931	7.168737	1.704574	0.004062	11.734059	0.008696	5.474754	0.000000	0.000000
219.348933	7.168737	1.696689	0.004067	11.679775	0.008708	5.449426	0.000000	0.000000
219.368935	7.168737	1.700454	0.004065	11.705692	0.008702	5.461519	0.000000	0.000000
219.388937	7.168656	1.710082	0.004058	11.771975	0.008688	5.492444	0.000000	0.000000
219.408939	7.168737	1.701145	0.004064	11.710454	0.008701	5.463740	0.000000	0.000000
219.428941	7.168737	1.702414	0.004063	11.719186	0.008699	5.467814	0.000000	0.000000
219.448943	7.168737	1.701704	0.004064	11.714300	0.008701	5.465535	0.000000	0.000000
219.468945	7.168737	1.707430	0.004060	11.753714	0.008692	5.483924	0.000000	0.000000
219.488947	7.168737	1.707138	0.004060	11.751708	0.008692	5.482988	0.000000	0.000000
219.508949	7.168737	1.707351	0.004060	11.753173	0.008692	5.483672	0.000000	0.000000
219.528951	7.168737	1.706472	0.004060	11.747119	0.008693	5.480847	0.000000	0.000000
219.548953	7.168737	1.704170	0.004062	11.731277	0.008697	5.473456	0.000000	0.000000
219.568955	7.168737	1.701134	0.004064	11.710375	0.008701	5.463703	0.000000	0.000000
219.588957	7.168737	1.697874	0.004066	11.687935	0.008706	5.453234	0.000000	0.000000
219.608959	7.168656	1.701875	0.004064	11.715478	0.008700	5.466084	0.000000	0.000000
219.628961	7.168737	1.709715	0.004058	11.769444	0.008688	5.491263	0.000000	0.000000
219.648963	7.168737	1.702778	0.004063	11.721692	0.008699	5.468984	0.000000	0.000000
219.668965	7.168737	1.708727	0.004059	11.762643	0.008690	5.488090	0.000000	0.000000
219.688967	7.168737	1.701586	0.004064	11.713489	0.008701	5.465157	0.000000	0.000000
219.708969	7.168737	1.705532	0.004061	11.740651	0.008695	5.477829	0.000000	0.000000
219.728971	7.168737	1.705925	0.004061	11.743354	0.008694	5.479090	0.000000	0.000000
219.748973	7.168737	1.707176	0.004060	11.751965	0.008692	5.483108	0.000000	0.000000
219.768975	7.168737	1.704991	0.004061	11.736928	0.008696	5.476092	0.000000	0.000000
219.768975	7.168737	1.704438	0.004062	11.733121	0.008696	5.474316	0.000000	0.000000
219.788977	7.168737	1.704359	0.004062	11.732579	0.008697	5.474063	0.000000	0.000000
219.828981	7.168737	1.700695	0.004064	11.707354	0.008702	5.462294	0.000000	0.000000
219.848983	7.168656	1.693995	0.004069	11.661233	0.008712	5.440775	0.000000	0.000000
219.868985	7.168656	1.689054	0.004073	11.627222	0.008720	5.424907	0.000000	0.000000
219.888987	7.168737	1.690198	0.004072	11.635091	0.008718	5.428578	0.000000	0.000000
219.908989	7.168737	1.698654	0.004066	11.693301	0.008705	5.455737	0.000000	0.000000
219.928991	7.168737	1.688804	0.004073	11.625497	0.008720	5.424102	0.000000	0.000000
219.948993	7.168737	1.691427	0.004071	11.643554	0.008716	5.432527	0.000000	0.000000
219.968995	7.168737	1.687811	0.004074	11.618662	0.008722	5.420913	0.000000	0.000000
219.988997	7.168737	1.693326	0.004070	11.656623	0.008713	5.438625	0.000000	0.000000
220.008999	7.168737	1.691641	0.004071	11.645028	0.008716	5.433215	0.000000	0.000000
220.029001	7.168737	1.688478	0.004073	11.623251	0.008721	5.423054	0.000000	0.000000
220.049003	7.168737	1.689247	0.004073	11.628545	0.008719	5.425524	0.000000	0.000000
220.069005	7.168737	1.687003	0.004074	11.613099	0.008723	5.418318	0.000000	0.000000
220.089007	7.168737	1.689876	0.004072	11.632876	0.008719	5.427545	0.000000	0.000000
220.109009	7.168656	1.690541	0.004072	11.637455	0.008717	5.429681	0.000000	0.000000
220.129011	7.168737	1.693185	0.004070	11.655658	0.008714	5.438174	0.000000	0.000000
220.149013	7.168737	1.695598	0.004068	11.672265	0.008710	5.445923	0.000000	0.000000
220.169015	7.168737	1.690982	0.004071	11.640494	0.008717	5.431099	0.000000	0.000000
220.189017	7.168737	1.690637	0.004072	11.638115	0.008717	5.429989	0.000000	0.000000
220.209019	7.168737	1.690443	0.004072	11.636777	0.008718	5.429365	0.000000	0.000000
220.229021	7.168737	1.687465	0.004074	11.616277	0.008722	5.419800	0.000000	0.000000
220.249023	7.168737	1.684389	0.004076	11.595108	0.008727	5.409924	0.000000	0.000000
220.269025	7.168737	1.690127	0.004072	11.634604	0.008718	5.428351	0.000000	0.000000
220.289027	7.168737	1.691405	0.004071	11.643400	0.008716	5.432455	0.000000	0.000000
220.309029	7.168737	1.689392	0.004073	11.629546	0.008719	5.425991	0.000000	0.000000
220.329031	7.168737	1.690068	0.004072	11.634198	0.008718	5.428162	0.000000	0.000000
220.349033	7.168737	1.686780	0.004074	11.611565	0.008723	5.417602	0.000000	0.000000
220.369035	7.168737	1.689212	0.004073	11.628308	0.008720	5.425414	0.000000	0.000000
220.389037	7.168737	1.692182	0.004071	11.648751	0.008715	5.434952	0.000000	0.000000
220.409039	7.168737	1.690913	0.004071	11.640016	0.008717	5.430876	0.000000	0.000000
220.429041	7.168656	1.694357	0.004069	11.663721	0.008712	5.441936	0.000000	0.000000
220.449043	7.168737	1.689857	0.004072	11.632746	0.008719	5.427484	0.000000	0.000000
220.449043	7.168737	1.697930	0.004066	11.688322	0.008706	5.453414	0.000000	0.000000
220.489047	7.168737	1.694902	0.004069	11.667477	0.008711	5.443689	0.000000	0.000000
220.509049	7.168737	1.691773	0.004071	11.645936	0.008716	5.433638	0.000000	0.000000
220.529051	7.168737	1.685738	0.004075	11.604388	0.008725	5.414253	0.000000	0.000000
220.549053	7.168737	1.686231	0.004075	11.607784	0.008724	5.415838	0.000000	0.000000
220.569055	7.168737	1.689624	0.004072	11.631141	0.008719	5.426736	0.000000	0.000000
220.589057	7.168737	1.689292	0.004073	11.628859	0.008719	5.425671	0.000000	0.000000
220.609059	7.168737	1.688957	0.004073	11.626550	0.008720	5.424593	0.000000	0.000000
220.629061	7.168656	1.693717	0.004069	11.659320	0.008713	5.439883	0.000000	0.000000
220.629061	7.168656	1.687565	0.004074	11.616970	0.008722	5.420124	0.000000	0.000000
220.669065	7.168737	1.687936	0.004074	11.619522	0.008721	5.421314	0.000000	0.000000
220.689067	7.168737	1.684583	0.004076	11.596443	0.008727	5.410546	0.000000	0.000000
220.709069	7.168737	1.689290	0.004073	11.628841	0.008719	5.425662	0.000000	0.000000
220.729071	7.168737	1.687458	0.004074	11.616229	0.008722	5.419778	0.000000	0.000000
220.749073	7.168737	1.689050	0.004073	11.627189	0.008720	5.424891	0.000000	0.000000
220.769075	7.168737	1.694588	0.004069	11.665313	0.008711	5.442679	0.000000	0.000000
220.789077	7.168737	1.689904	0.004072	11.633066	0.008719	5.427634	0.000000	0.000000
220.809079	7.168737	1.692021	0.004071	11.647643	0.008715	5.434435	0.000000	0.000000
220.829081	7.168656	1.690215	0.004072	11.635212	0.008718	5.428635	0.000000	0.000000
220.849083	7.168656	1.686722	0.004074	11.611165	0.008723	5.417415	0.000000	0.000000
220.869085	7.168737	1.688435	0.004073	11.622957	0.008721	5.422917	0.000000	0.000000
220.889087	7.168737	1.691002	0.004071	11.640627	0.008717	5.431161	0.000000	0.000000
220.909089	7.168737	1.693670	0.004069	11.658993	0.008713	5.439730	0.000000	0.000000
220.929091	7.168737	1.694653	0.004069	11.665761	0.008711	5.442888	0.000000	0.000000
220.949093	7.168737	1.698198	0.004066	11.690162	0.008706	5.454273	0.000000	0.000000
220.969095	7.168737	1.694043	0.004069	11.661560	0.008712	5.440928	0.000000	0.000000
220.989097	7.168737	1.691345	0.004071	11.642991	0.008716	5.432264	0.000000	0.000000
221.009099	7.168737	1.695285	0.004068	11.670110	0.008710	5.444917	0.000000	0.000000
221.029101	7.168737	1.698019	0.004066	11.688934	0.008706	5.453700	0.000000	0.000000
221.049103	7.168737	1.694649	0.004069	11.665734	0.008711	5.442875	0.000000	0.000000
221.049103	7.168737	1.693029	0.004070	11.654583	0.008714	5.437673	0.000000	0.000000
221.089107	7.168737	1.691761	0.004071	11.645854	0.008716	5.433600	0.000000	0.000000
221.109109	7.168737	1.694401	0.004069	11.664027	0.008712	5.442079	0.000000	0.000000
221.129111	7.168737	1.683578	0.004077	11.589521	0.008728	5.407317	0.000000	0.000000
221.149113	7.168737	1.684993	0.004076	11.599264	0.008726	5.411863	0.000000	0.000000
221.169115	7.168656	1.684897	0.004076	11.598604	0.008726	5.411555	0.000000	0.000000
221.189117	7.168737	1.685088	0.004076	11.599918	0.008726	5.412168	0.000000	0.000000
221.209119	7.168737	1.688345	0.004073	11.622340	0.008721	5.422629	0.000000	0.000000
221.229121	7.168737	1.692207	0.004071	11.648923	0.008715	5.435032	0.000000	0.000000
221.249123	7.168737	1.685935	0.004075	11.605750	0.008725	5.414889	0.000000	0.000000
221.269125	7.168737	1.684167	0.004076	11.593577	0.008727	5.409209	0.000000	0.000000
221.269125	7.168737	1.693010	0.004070	11.654453	0.008714	5.437612	0.000000	0.000000
221.289127	7.168737	1.695557	0.004068	11.671984	0.008710	5.445791	0.000000	0.000000
221.329131	7.168737	1.687210	0.004074	11.614522	0.008723	5.418981	0.000000	0.000000
221.349133	7.168737	1.688878	0.004073	11.626008	0.008720	5.424341	0.000000	0.000000
221.369135	7.168737	1.685268	0.004075	11.601159	0.008726	5.412747	0.000000	0.000000
221.389137	7.168737	1.681911	0.004078	11.578050	0.008731	5.401965	0.000000	0.000000
221.409139	7.168737	1.693097	0.004070	11.655052	0.008714	5.437892	0.000000	0.000000
221.429141	7.168737	1.693053	0.004070	11.654744	0.008714	5.437748	0.000000	0.000000
221.449143	7.168737	1.693608	0.004070	11.658570	0.008713	5.439533	0.000000	0.000000
221.469145	7.168737	1.681529	0.004078	11.575417	0.008731	5.400736	0.000000	0.000000
221.489147	7.168737	1.688412	0.004073	11.622797	0.008721	5.422842	0.000000	0.000000
221.509149	7.168737	1.691179	0.004071	11.641844	0.008717	5.431729	0.000000	0.000000
221.529151	7.168737	1.687841	0.004074	11.618865	0.008722	5.421008	0.000000	0.000000
221.549153	7.168737	1.691770	0.004071	11.645912	0.008716	5.433627	0.000000	0.000000
221.569155	7.168737	1.691966	0.004071	11.647268	0.008715	5.434260	0.000000	0.000000
221.589157	7.168737	1.691196	0.004071	11.641965	0.008717	5.431785	0.000000	0.000000
221.609159	7.168737	1.682762	0.004077	11.583906	0.008729	5.404697	0.000000	0.000000
221.629161	7.168737	1.690820	0.004072	11.639374	0.008717	5.430577	0.000000	0.000000
221.649163	7.168737	1.688120	0.004073	11.620787	0.008721	5.421905	0.000000	0.000000
221.669165	7.168737	1.687364	0.004074	11.615587	0.008722	5.419478	0.000000	0.000000
221.689167	7.168737	1.692085	0.004071	11.648085	0.008715	5.434641	0.000000	0.000000
221.709169	7.168737	1.689652	0.004072	11.631335	0.008719	5.426826	0.000000	0.000000
221.729171	7.168737	1.684508	0.004076	11.595926	0.008727	5.410305	0.000000	0.000000
221.749173	7.168737	1.682516	0.004077	11.582209	0.008730	5.403905	0.000000	0.000000
221.769175	7.168737	1.686660	0.004074	11.610738	0.008723	5.417216	0.000000	0.000000
221.789177	7.168737	1.687959	0.004074	11.619682	0.008721	5.421389	0.000000	0.000000
221.809179	7.168737	1.685885	0.004075	11.605405	0.008725	5.414728	0.000000	0.000000
221.829181	7.168737	1.687571	0.004074	11.617007	0.008722	5.420141	0.000000	0.000000
221.849183	7.168737	1.686117	0.004075	11.607003	0.008724	5.415473	0.000000	0.000000
221.869185	7.168737	1.686073	0.004075	11.606701	0.008724	5.415332	0.000000	0.000000
221.889187	7.168737	1.688303	0.004073	11.622046	0.008721	5.422492	0.000000	0.000000
221.909189	7.168737	1.687597	0.004074	11.617191	0.008722	5.420227	0.000000	0.000000
221.929191	7.168737	1.687390	0.004074	11.615763	0.008722	5.419560	0.000000	0.000000
221.949193	7.168737	1.687737	0.004074	11.618151	0.008722	5.420674	0.000000	0.000000
221.969195	7.168737	1.686328	0.004075	11.608450	0.008724	5.416148	0.000000	0.000000
221.989197	7.168737	1.690088	0.004072	11.634338	0.008718	5.428227	0.000000	0.000000
222.009199	7.168737	1.685724	0.004075	11.604297	0.008725	5.414211	0.000000	0.000000
222.029201	7.168737	1.686669	0.004074	11.610802	0.008723	5.417246	0.000000	0.000000
222.049203	7.168737	1.683921	0.004076	11.591885	0.008728	5.408420	0.000000	0.000000
222.069205	7.168737	1.684074	0.004076	11.592938	0.008727	5.408911	0.000000	0.000000
222.089207	7.168737	1.682814	0.004077	11.584264	0.008729	5.404864	0.000000	0.000000
222.109209	7.168737	1.691186	0.004071	11.641895	0.008717	5.431753	0.000000	0.000000
222.129211	7.168737	1.688920	0.004073	11.626299	0.008720	5.424476	0.000000	0.000000
222.149213	7.168737	1.685803	0.004075	11.604836	0.008725	5.414462	0.000000	0.000000
222.169215	7.168737	1.684232	0.004076	11.594025	0.008727	5.409418	0.000000	0.000000
222.189217	7.168737	1.680938	0.004079	11.571352	0.008732	5.398839	0.000000	0.000000
222.209219	7.168656	1.686313	0.004075	11.608347	0.008724	5.416100	0.000000	0.000000
222.229221	7.168737	1.692029	0.004071	11.647698	0.008715	5.434460	0.000000	0.000000
222.249223	7.168737	1.686975	0.004074	11.612905	0.008723	5.418227	0.000000	0.000000
222.269225	7.168737	1.690751	0.004072	11.638902	0.008717	5.430356	0.000000	0.000000
222.289227	7.168737	1.684292	0.004076	11.594439	0.008727	5.409612	0.000000	0.000000
222.309229	7.168737	1.687484	0.004074	11.616413	0.008722	5.419864	0.000000	0.000000
222.329231	7.168737	1.687988	0.004074	11.619882	0.008721	5.421482	0.000000	0.000000
222.349233	7.168737	1.690982	0.004071	11.640491	0.008717	5.431098	0.000000	0.000000
222.369235	7.168737	1.689786	0.004072	11.632255	0.008719	5.427255	0.000000	0.000000
222.389237	7.168737	1.688710	0.004073	11.624849	0.008720	5.423800	0.000000	0.000000
222.409239	7.168737	1.692980	0.004070	11.654247	0.008714	5.437516	0.000000	0.000000
222.429241	7.168737	1.691097	0.004071	11.641281	0.008717	5.431466	0.000000	0.000000
222.449243	7.168737	1.686929	0.004074	11.612591	0.008723	5.418080	0.000000	0.000000
222.469245	7.168737	1.682620	0.004077	11.582929	0.008730	5.404241	0.000000	0.000000
222.489247	7.168737	1.689371	0.004073	11.629401	0.008719	5.425924	0.000000	0.000000
222.509249	7.168737	1.682272	0.004078	11.580532	0.008730	5.403123	0.000000	0.000000
222.529251	7.168737	1.687446	0.004074	11.616150	0.008722	5.419741	0.000000	0.000000
222.549253	7.168737	1.683349	0.004077	11.587947	0.008728	5.406582	0.000000	0.000000
222.549253	7.168737	1.688515	0.004073	11.623505	0.008721	5.423173	0.000000	0.000000
222.589257	7.168737	1.685758	0.004075	11.604531	0.008725	5.414320	0.000000	0.000000
222.589257	7.168737	1.687208	0.004074	11.614510	0.008723	5.418976	0.000000	0.000000
222.629261	7.168656	1.683837	0.004076	11.591307	0.008728	5.408150	0.000000	0.000000
222.649263	7.168656	1.682009	0.004078	11.578725	0.008730	5.402280	0.000000	0.000000
222.669265	7.168737	1.686250	0.004075	11.607917	0.008724	5.415900	0.000000	0.000000
222.689267	7.168737	1.682438	0.004077	11.581673	0.008730	5.403655	0.000000	0.000000
222.709269	7.168737	1.686589	0.004075	11.610248	0.008724	5.416987	0.000000	0.000000
222.729271	7.168737	1.683385	0.004077	11.588192	0.008728	5.406697	0.000000	0.000000
222.749273	7.168656	1.683660	0.004077	11.590087	0.008728	5.407581	0.000000	0.000000
222.769275	7.168737	1.689049	0.004073	11.627186	0.008720	5.424890	0.000000	0.000000
222.789277	7.168737	1.686428	0.004075	11.609143	0.008724	5.416472	0.000000	0.000000
222.809279	7.168737	1.684369	0.004076	11.594966	0.008727	5.409857	0.000000	0.000000
222.829281	7.168737	1.683988	0.004076	11.592345	0.008727	5.408634	0.000000	0.000000
222.849283	7.168737	1.682437	0.004077	11.581667	0.008730	5.403652	0.000000	0.000000
222.869285	7.168737	1.688431	0.004073	11.622933	0.008721	5.422906	0.000000	0.000000
222.889287	7.168737	1.682242	0.004078	11.580323	0.008730	5.403025	0.000000	0.000000
222.909289	7.168737	1.684406	0.004076	11.595223	0.008727	5.409977	0.000000	0.000000
222.929291	7.168737	1.686403	0.004075	11.608971	0.008724	5.416391	0.000000	0.000000
222.949293	7.168737	1.689841	0.004072	11.632637	0.008719	5.427433	0.000000	0.000000
222.969295	7.168737	1.694227	0.004069	11.662831	0.008712	5.441521	0.000000	0.000000
222.989297	7.168737	1.688848	0.004073	11.625799	0.008720	5.424243	0.000000	0.000000
223.009299	7.168737	1.688284	0.004073	11.621919	0.008721	5.422433	0.000000	0.000000
223.029301	7.168737	1.691191	0.004071	11.641929	0.008717	5.431769	0.000000	0.000000
223.049303	7.168737	1.683047	0.004077	11.585865	0.008729	5.405611	0.000000	0.000000
223.069305	7.168737	1.686020	0.004075	11.606331	0.008724	5.415160	0.000000	0.000000
223.089307	7.168737	1.682351	0.004078	11.581073	0.008730	5.403375	0.000000	0.000000
223.109309	7.168737	1.683578	0.004077	11.589521	0.008728	5.407317	0.000000	0.000000
223.129311	7.168737	1.684506	0.004076	11.595910	0.008727	5.410298	0.000000	0.000000
223.149313	7.168737	1.687119	0.004074	11.613901	0.008723	5.418692	0.000000	0.000000
223.169315	7.168737	1.682555	0.004077	11.582481	0.008730	5.404032	0.000000	0.000000
223.189317	7.168737	1.686232	0.004075	11.607790	0.008724	5.415841	0.000000	0.000000
223.189317	7.168737	1.689925	0.004072	11.633215	0.008718	5.427703	0.000000	0.000000
223.229321	7.168737	1.695088	0.004068	11.668757	0.008711	5.444286	0.000000	0.000000
223.249323	7.168737	1.690942	0.004071	11.640213	0.008717	5.430968	0.000000	0.000000
223.269325	7.168737	1.690550	0.004072	11.637516	0.008718	5.429710	0.000000	0.000000
223.289327	7.168737	1.686413	0.004075	11.609040	0.008724	5.416424	0.000000	0.000000
223.309329	7.168737	1.686343	0.004075	11.608559	0.008724	5.416199	0.000000	0.000000
223.329331	7.168737	1.688742	0.004073	11.625073	0.008720	5.423904	0.000000	0.000000
223.349333	7.168737	1.685069	0.004076	11.599785	0.008726	5.412105	0.000000	0.000000
223.369335	7.168737	1.686141	0.004075	11.607167	0.008724	5.415550	0.000000	0.000000
223.389337	7.168737	1.690093	0.004072	11.634374	0.008718	5.428244	0.000000	0.000000
223.409339	7.168737	1.686193	0.004075	11.607524	0.008724	5.415716	0.000000	0.000000
223.429341	7.168737	1.683088	0.004077	11.586146	0.008729	5.405742	0.000000	0.000000
223.449343	7.168737	1.686375	0.004075	11.608780	0.008724	5.416302	0.000000	0.000000
223.469345	7.168737	1.688449	0.004073	11.623057	0.008721	5.422964	0.000000	0.000000
223.489347	7.168737	1.690025	0.004072	11.633902	0.008718	5.428023	0.000000	0.000000
223.509349	7.168737	1.694884	0.004069	11.667353	0.008711	5.443631	0.000000	0.000000
223.529351	7.168737	1.690036	0.004072	11.633980	0.008718	5.428060	0.000000	0.000000
223.549353	7.168737	1.694176	0.004069	11.662480	0.008712	5.441357	0.000000	0.000000
223.569355	7.168737	1.686840	0.004074	11.611979	0.008723	5.417795	0.000000	0.000000
223.589357	7.168737	1.691132	0.004071	11.641520	0.008717	5.431578	0.000000	0.000000
223.609359	7.168737	1.694634	0.004069	11.665631	0.008711	5.442827	0.000000	0.000000
223.629361	7.168656	1.688012	0.004073	11.620045	0.008721	5.421559	0.000000	0.000000
223.649363	7.168737	1.695632	0.004068	11.672502	0.008710	5.446033	0.000000	0.000000
223.669365	7.168737	1.694436	0.004069	11.664266	0.008712	5.442190	0.000000	0.000000
223.689367	7.168737	1.693369	0.004070	11.656923	0.008713	5.438764	0.000000	0.000000
223.709369	7.168737	1.685407	0.004075	11.602115	0.008725	5.413193	0.000000	0.000000
223.729371	7.168737	1.684579	0.004076	11.596416	0.008727	5.410534	0.000000	0.000000
223.749373	7.168737	1.687403	0.004074	11.615853	0.008722	5.419603	0.000000	0.000000
223.769375	7.168737	1.690098	0.004072	11.634404	0.008718	5.428258	0.000000	0.000000
223.789377	7.168737	1.687830	0.004074	11.618789	0.008722	5.420972	0.000000	0.000000
223.809379	7.168737	1.690606	0.004072	11.637900	0.008717	5.429889	0.000000	0.000000
223.829381	7.168737	1.692566	0.004070	11.651393	0.008714	5.436184	0.000000	0.000000
223.849383	7.168737	1.680028	0.004079	11.565086	0.008734	5.395916	0.000000	0.000000
223.869385	7.168656	1.690398	0.004072	11.636468	0.008718	5.429221	0.000000	0.000000
223.889387	7.168737	1.682091	0.004078	11.579288	0.008730	5.402542	0.000000	0.000000
223.909389	7.168737	1.688891	0.004073	11.626096	0.008720	5.424381	0.000000	0.000000
223.929391	7.168737	1.690728	0.004072	11.638745	0.008717	5.430283	0.000000	0.000000
223.949393	7.168737	1.685342	0.004075	11.601667	0.008725	5.412984	0.000000	0.000000
223.969395	7.168737	1.688257	0.004073	11.621734	0.008721	5.422347	0.000000	0.000000
223.989397	7.168737	1.696475	0.004067	11.678301	0.008709	5.448739	0.000000	0.000000
224.009399	7.168737	1.687060	0.004074	11.613493	0.008723	5.418501	0.000000	0.000000
224.029401	7.168737	1.692516	0.004070	11.651051	0.008715	5.436025	0.000000	0.000000
224.049403	7.168737	1.689408	0.004073	11.629658	0.008719	5.426044	0.000000	0.000000
224.069405	7.168737	1.691846	0.004071	11.646435	0.008716	5.433871	0.000000	0.000000
224.089407	7.168737	1.692427	0.004070	11.650437	0.008715	5.435738	0.000000	0.000000
224.109409	7.168737	1.700574	0.004065	11.706522	0.008702	5.461906	0.000000	0.000000
224.129411	7.168737	1.692530	0.004070	11.651145	0.008715	5.436069	0.000000	0.000000
224.149413	7.168737	1.687456	0.004074	11.616220	0.008722	5.419774	0.000000	0.000000
224.169415	7.168737	1.693709	0.004069	11.659260	0.008713	5.439855	0.000000	0.000000
224.189417	7.168656	1.688381	0.004073	11.622585	0.008721	5.422743	0.000000	0.000000
224.209419	7.168737	1.682925	0.004077	11.585029	0.008729	5.405221	0.000000	0.000000
224.229421	7.168737	1.687508	0.004074	11.616574	0.008722	5.419939	0.000000	0.000000
224.249423	7.168737	1.692000	0.004071	11.647498	0.008715	5.434367	0.000000	0.000000
224.269425	7.168737	1.689887	0.004072	11.632951	0.008719	5.427580	0.000000	0.000000
224.289427	7.168737	1.687895	0.004074	11.619243	0.008722	5.421184	0.000000	0.000000
224.309429	7.168656	1.686689	0.004074	11.610941	0.008723	5.417311	0.000000	0.000000
224.329431	7.168737	1.690153	0.004072	11.634786	0.008718	5.428436	0.000000	0.000000
224.349433	7.168737	1.685844	0.004075	11.605121	0.008725	5.414595	0.000000	0.000000
224.369435	7.168737	1.690261	0.004072	11.635524	0.008718	5.428780	0.000000	0.000000
224.389437	7.168737	1.686163	0.004075	11.607315	0.008724	5.415619	0.000000	0.000000
224.409439	7.168656	1.696602	0.004067	11.679178	0.008708	5.449148	0.000000	0.000000
224.429441	7.168737	1.699013	0.004066	11.695777	0.008705	5.456893	0.000000	0.000000
224.449443	7.168737	1.690379	0.004072	11.636341	0.008718	5.429162	0.000000	0.000000
224.469445	7.168737	1.694312	0.004069	11.663412	0.008712	5.441792	0.000000	0.000000
224.489447	7.168737	1.692386	0.004070	11.650158	0.008715	5.435608	0.000000	0.000000
224.509449	7.168737	1.686701	0.004074	11.611020	0.008723	5.417347	0.000000	0.000000
224.529451	7.168737	1.689999	0.004072	11.633726	0.008718	5.427942	0.000000	0.000000
224.549453	7.168737	1.690811	0.004072	11.639314	0.008717	5.430548	0.000000	0.000000
224.569455	7.168737	1.694818	0.004069	11.666899	0.008711	5.443419	0.000000	0.000000
224.589457	7.168737	1.692269	0.004070	11.649347	0.008715	5.435230	0.000000	0.000000
224.609459	7.168737	1.691240	0.004071	11.642265	0.008716	5.431925	0.000000	0.000000
224.629461	7.168656	1.690414	0.004072	11.636580	0.008718	5.429273	0.000000	0.000000
224.649463	7.168737	1.695003	0.004069	11.668173	0.008711	5.444013	0.000000	0.000000
224.669465	7.168737	1.695655	0.004068	11.672659	0.008710	5.446106	0.000000	0.000000
224.689467	7.168737	1.689634	0.004072	11.631214	0.008719	5.426769	0.000000	0.000000
224.709469	7.168737	1.692694	0.004070	11.652274	0.008714	5.436595	0.000000	0.000000
224.729471	7.168737	1.689257	0.004073	11.628614	0.008719	5.425556	0.000000	0.000000
224.749473	7.168737	1.689972	0.004072	11.633539	0.008718	5.427854	0.000000	0.000000
224.769475	7.168737	1.685111	0.004076	11.600072	0.008726	5.412240	0.000000	0.000000
224.789477	7.168737	1.688482	0.004073	11.623278	0.008721	5.423067	0.000000	0.000000
224.809479	7.168737	1.691380	0.004071	11.643233	0.008716	5.432377	0.000000	0.000000
224.829481	7.168737	1.695046	0.004069	11.668467	0.008711	5.444150	0.000000	0.000000
224.849483	7.168737	1.691083	0.004071	11.641187	0.008717	5.431423	0.000000	0.000000
224.869485	7.168737	1.692362	0.004070	11.649989	0.008715	5.435529	0.000000	0.000000
224.889487	7.168737	1.690528	0.004072	11.637364	0.008718	5.429639	0.000000	0.000000
224.889487	7.168737	1.693116	0.004070	11.655180	0.008714	5.437951	0.000000	0.000000
224.929491	7.168737	1.692756	0.004070	11.652704	0.008714	5.436796	0.000000	0.000000
224.949493	7.168737	1.688430	0.004073	11.622921	0.008721	5.422900	0.000000	0.000000
224.969495	7.168737	1.688181	0.004073	11.621211	0.008721	5.422102	0.000000	0.000000
224.989497	7.168737	1.688114	0.004073	11.620748	0.008721	5.421886	0.000000	0.000000
225.009499	7.168737	1.681228	0.004078	11.573343	0.008732	5.399769	0.000000	0.000000
225.029501	7.168737	1.685425	0.004075	11.602239	0.008725	5.413251	0.000000	0.000000
225.049503	7.168737	1.684039	0.004076	11.592696	0.008727	5.408798	0.000000	0.000000
225.069505	7.168737	1.689571	0.004072	11.630778	0.008719	5.426566	0.000000	0.000000
225.089507	7.168737	1.683551	0.004077	11.589333	0.008728	5.407229	0.000000	0.000000
225.109509	7.168737	1.685933	0.004075	11.605735	0.008725	5.414882	0.000000	0.000000
225.129511	7.168737	1.687831	0.004074	11.618798	0.008722	5.420977	0.000000	0.000000
225.149513	7.168737	1.690536	0.004072	11.637422	0.008718	5.429666	0.000000	0.000000
225.169515	7.168737	1.693233	0.004070	11.655988	0.008713	5.438328	0.000000	0.000000
225.189517	7.168737	1.690208	0.004072	11.635161	0.008718	5.428611	0.000000	0.000000
225.209519	7.168737	1.686090	0.004075	11.606813	0.008724	5.415384	0.000000	0.000000
225.229521	7.168737	1.688466	0.004073	11.623172	0.008721	5.423017	0.000000	0.000000
225.249523	7.168737	1.690760	0.004072	11.638962	0.008717	5.430385	0.000000	0.000000
225.269525	7.168656	1.681681	0.004078	11.576467	0.008731	5.401226	0.000000	0.000000
225.289527	7.168737	1.689296	0.004073	11.628884	0.008719	5.425682	0.000000	0.000000
225.309529	7.168737	1.686111	0.004075	11.606961	0.008724	5.415454	0.000000	0.000000
225.329531	7.168737	1.688534	0.004073	11.623641	0.008721	5.423236	0.000000	0.000000
225.329531	7.168737	1.691059	0.004071	11.641018	0.008717	5.431343	0.000000	0.000000
225.349533	7.168737	1.687496	0.004074	11.616492	0.008722	5.419901	0.000000	0.000000
225.389537	7.168737	1.691402	0.004071	11.643384	0.008716	5.432448	0.000000	0.000000
225.409539	7.168737	1.695038	0.004069	11.668409	0.008711	5.444124	0.000000	0.000000
225.429541	7.168737	1.696284	0.004068	11.676990	0.008709	5.448127	0.000000	0.000000
225.449543	7.168737	1.688892	0.004073	11.626105	0.008720	5.424386	0.000000	0.000000
225.469545	7.168737	1.694695	0.004069	11.666049	0.008711	5.443022	0.000000	0.000000
225.489547	7.168737	1.698591	0.004066	11.692868	0.008705	5.455535	0.000000	0.000000
225.509549	7.168656	1.694407	0.004069	11.664066	0.008712	5.442097	0.000000	0.000000
225.529551	7.168737	1.696973	0.004067	11.681730	0.008708	5.450339	0.000000	0.000000
225.529551	7.168737	1.691221	0.004071	11.642137	0.008716	5.431866	0.000000	0.000000
225.569555	7.168737	1.693424	0.004070	11.657301	0.008713	5.438941	0.000000	0.000000
225.589557	7.168737	1.696949	0.004067	11.681567	0.008708	5.450262	0.000000	0.000000
225.609559	7.168737	1.697347	0.004067	11.684309	0.008707	5.451542	0.000000	0.000000
225.629561	7.168737	1.689939	0.004072	11.633309	0.008718	5.427747	0.000000	0.000000
225.649563	7.168737	1.694960	0.004069	11.667877	0.008711	5.443875	0.000000	0.000000
225.669565	7.168737	1.692509	0.004070	11.651000	0.008715	5.436001	0.000000	0.000000
225.689567	7.168737	1.692575	0.004070	11.651454	0.008714	5.436213	0.000000	0.000000
225.709569	7.168737	1.695914	0.004068	11.674439	0.008709	5.446937	0.000000	0.000000
225.729571	7.168737	1.696454	0.004068	11.678161	0.008709	5.448674	0.000000	0.000000
225.749573	7.168737	1.696734	0.004067	11.680086	0.008708	5.449572	0.000000	0.000000
225.769575	7.168737	1.698415	0.004066	11.691661	0.008706	5.454972	0.000000	0.000000
225.789577	7.168737	1.699956	0.004065	11.702263	0.008703	5.459919	0.000000	0.000000
225.809579	7.168737	1.695485	0.004068	11.671488	0.008710	5.445560	0.000000	0.000000
225.829581	7.168737	1.693339	0.004070	11.656714	0.008713	5.438667	0.000000	0.000000
225.849583	7.168737	1.696819	0.004067	11.680671	0.008708	5.449844	0.000000	0.000000
225.869585	7.168737	1.698411	0.004066	11.691633	0.008706	5.454959	0.000000	0.000000
225.889587	7.168737	1.688209	0.004073	11.621401	0.008721	5.422191	0.000000	0.000000
225.909589	7.168656	1.684046	0.004076	11.592741	0.008727	5.408819	0.000000	0.000000
225.929591	7.168737	1.683891	0.004076	11.591679	0.008728	5.408324	0.000000	0.000000
225.949593	7.168737	1.691369	0.004071	11.643154	0.008716	5.432340	0.000000	0.000000
225.969595	7.168737	1.698732	0.004066	11.693840	0.008705	5.455989	0.000000	0.000000
225.969595	7.168737	1.691431	0.004071	11.643578	0.008716	5.432538	0.000000	0.000000
225.989597	7.168737	1.691053	0.004071	11.640978	0.008717	5.431325	0.000000	0.000000
226.029601	7.168737	1.695323	0.004068	11.670371	0.008710	5.445039	0.000000	0.000000
226.049603	7.168737	1.691272	0.004071	11.642489	0.008716	5.432030	0.000000	0.000000
226.069605	7.168737	1.688717	0.004073	11.624900	0.008720	5.423824	0.000000	0.000000
226.089607	7.168737	1.692903	0.004070	11.653715	0.008714	5.437268	0.000000	0.000000
226.109609	7.168737	1.689220	0.004073	11.628360	0.008720	5.425438	0.000000	0.000000
226.129611	7.168656	1.690025	0.004072	11.633902	0.008718	5.428023	0.000000	0.000000
226.149613	7.168656	1.688792	0.004073	11.625412	0.008720	5.424062	0.000000	0.000000
226.169615	7.168737	1.695946	0.004068	11.674660	0.008709	5.447040	0.000000	0.000000
226.169615	7.168737	1.688648	0.004073	11.624425	0.008720	5.423602	0.000000	0.000000
226.189617	7.168737	1.684905	0.004076	11.598659	0.008726	5.411580	0.000000	0.000000
226.229621	7.168737	1.688379	0.004073	11.622570	0.008721	5.422736	0.000000	0.000000
226.249623	7.168656	1.691714	0.004071	11.645530	0.008716	5.433449	0.000000	0.000000
226.269625	7.168737	1.683969	0.004076	11.592215	0.008728	5.408574	0.000000	0.000000
226.289627	7.168737	1.690485	0.004072	11.637071	0.008718	5.429502	0.000000	0.000000
226.309629	7.168737	1.691647	0.004071	11.645070	0.008716	5.433234	0.000000	0.000000
226.329631	7.168737	1.687564	0.004074	11.616964	0.008722	5.420121	0.000000	0.000000
226.349633	7.168656	1.687060	0.004074	11.613490	0.008723	5.418500	0.000000	0.000000
226.369635	7.168737	1.684657	0.004076	11.596952	0.008726	5.410784	0.000000	0.000000
226.389637	7.168737	1.683457	0.004077	11.588692	0.008728	5.406930	0.000000	0.000000
226.409639	7.168737	1.681630	0.004078	11.576116	0.008731	5.401062	0.000000	0.000000
226.429641	7.168737	1.682554	0.004077	11.582475	0.008730	5.404029	0.000000	0.000000
226.449643	7.168737	1.677879	0.004081	11.550289	0.008737	5.389012	0.000000	0.000000
226.469645	7.168737	1.685470	0.004075	11.602548	0.008725	5.413395	0.000000	0.000000
226.489647	7.168737	1.687239	0.004074	11.614728	0.008723	5.419077	0.000000	0.000000
226.509649	7.168737	1.693508	0.004070	11.657876	0.008713	5.439209	0.000000	0.000000
226.529651	7.168737	1.690049	0.004072	11.634071	0.008718	5.428103	0.000000	0.000000
226.549653	7.168737	1.688390	0.004073	11.622645	0.008721	5.422772	0.000000	0.000000
226.569655	7.168737	1.693413	0.004070	11.657229	0.008713	5.438907	0.000000	0.000000
226.589657	7.168656	1.688712	0.004073	11.624861	0.008720	5.423805	0.000000	0.000000
226.609659	7.168737	1.691971	0.004071	11.647298	0.008715	5.434274	0.000000	0.000000
226.609659	7.168737	1.692293	0.004070	11.649517	0.008715	5.435309	0.000000	0.000000
226.649663	7.168737	1.691137	0.004071	11.641559	0.008717	5.431596	0.000000	0.000000
226.669665	7.168737	1.693091	0.004070	11.655010	0.008714	5.437872	0.000000	0.000000
226.669665	7.168737	1.691638	0.004071	11.645010	0.008716	5.433206	0.000000	0.000000
226.709669	7.168737	1.684869	0.004076	11.598411	0.008726	5.411464	0.000000	0.000000
226.729671	7.168737	1.698209	0.004066	11.690241	0.008706	5.454310	0.000000	0.000000
226.749673	7.168737	1.692721	0.004070	11.652462	0.008714	5.436683	0.000000	0.000000
226.769675	7.168737	1.687039	0.004074	11.613350	0.008723	5.418435	0.000000	0.000000
226.789677	7.168737	1.691824	0.004071	11.646284	0.008716	5.433801	0.000000	0.000000
226.809679	7.168737	1.687441	0.004074	11.616117	0.008722	5.419726	0.000000	0.000000
226.809679	7.168737	1.692472	0.004070	11.650745	0.008715	5.435882	0.000000	0.000000
226.829681	7.168737	1.689567	0.004072	11.630751	0.008719	5.426553	0.000000	0.000000
226.869685	7.168737	1.686952	0.004074	11.612751	0.008723	5.418155	0.000000	0.000000
226.889687	7.168737	1.691192	0.004071	11.641938	0.008717	5.431773	0.000000	0.000000
226.909689	7.168737	1.690923	0.004071	11.640082	0.008717	5.430907	0.000000	0.000000
226.929691	7.168737	1.684743	0.004076	11.597545	0.008726	5.411060	0.000000	0.000000
226.949693	7.168737	1.692610	0.004070	11.651699	0.008714	5.436327	0.000000	0.000000
226.969695	7.168737	1.690439	0.004072	11.636753	0.008718	5.429354	0.000000	0.000000
226.989697	7.168737	1.695260	0.004068	11.669941	0.008710	5.444838	0.000000	0.000000
227.009699	7.168737	1.685858	0.004075	11.605215	0.008725	5.414639	0.000000	0.000000
227.029701	7.168737	1.686855	0.004074	11.612079	0.008723	5.417842	0.000000	0.000000
227.049703	7.168737	1.687720	0.004074	11.618033	0.008722	5.420619	0.000000	0.000000
227.069705	7.168737	1.687023	0.004074	11.613235	0.008723	5.418381	0.000000	0.000000
227.089707	7.168737	1.683479	0.004077	11.588840	0.008728	5.406999	0.000000	0.000000
227.109709	7.168737	1.676493	0.004082	11.540749	0.008739	5.384561	0.000000	0.000000
227.129711	7.168737	1.684280	0.004076	11.594358	0.008727	5.409573	0.000000	0.000000
227.149713	7.168737	1.691549	0.004071	11.644395	0.008716	5.432919	0.000000	0.000000
227.169715	7.168737	1.691158	0.004071	11.641705	0.008717	5.431664	0.000000	0.000000
227.189717	7.168656	1.691276	0.004071	11.642513	0.008716	5.432041	0.000000	0.000000
227.209719	7.168737	1.685704	0.004075	11.604158	0.008725	5.414146	0.000000	0.000000
227.229721	7.168737	1.692795	0.004070	11.652970	0.008714	5.436920	0.000000	0.000000
227.249723	7.168737	1.693348	0.004070	11.656781	0.008713	5.438698	0.000000	0.000000
227.249723	7.168737	1.695211	0.004068	11.669605	0.008710	5.444681	0.000000	0.000000
227.289727	7.168737	1.685611	0.004075	11.603517	0.008725	5.413847	0.000000	0.000000
227.309729	7.168737	1.694497	0.004069	11.664690	0.008712	5.442388	0.000000	0.000000
227.329731	7.168737	1.690020	0.004072	11.633865	0.008718	5.428007	0.000000	0.000000
227.349733	7.168737	1.689791	0.004072	11.632295	0.008719	5.427274	0.000000	0.000000
227.369735	7.168737	1.694432	0.004069	11.664239	0.008712	5.442178	0.000000	0.000000
227.389737	7.168737	1.691951	0.004071	11.647162	0.008715	5.434210	0.000000	0.000000
227.409739	7.168737	1.694414	0.004069	11.664114	0.008712	5.442120	0.000000	0.000000
227.429741	7.168737	1.696667	0.004067	11.679626	0.008708	5.449357	0.000000	0.000000
227.449743	7.168737	1.688114	0.004073	11.620745	0.008721	5.421885	0.000000	0.000000
227.469745	7.168737	1.694371	0.004069	11.663821	0.008712	5.441983	0.000000	0.000000
227.469745	7.168737	1.693196	0.004070	11.655734	0.008713	5.438209	0.000000	0.000000
227.509749	7.168737	1.690103	0.004072	11.634438	0.008718	5.428273	0.000000	0.000000
227.529751	7.168737	1.692397	0.004070	11.650231	0.008715	5.435642	0.000000	0.000000
227.549753	7.168737	1.690458	0.004072	11.636880	0.008718	5.429413	0.000000	0.000000
227.569755	7.168737	1.696732	0.004067	11.680074	0.008708	5.449566	0.000000	0.000000
227.589757	7.168656	1.690660	0.004072	11.638275	0.008717	5.430064	0.000000	0.000000
227.609759	7.168737	1.692797	0.004070	11.652988	0.008714	5.436929	0.000000	0.000000
227.629761	7.168737	1.694989	0.004069	11.668073	0.008711	5.443967	0.000000	0.000000
227.649763	7.168737	1.691511	0.004071	11.644132	0.008716	5.432797	0.000000	0.000000
227.669765	7.168737	1.688595	0.004073	11.624056	0.008720	5.423430	0.000000	0.000000
227.689767	7.168737	1.687169	0.004074	11.614243	0.008723	5.418851	0.000000	0.000000
227.709769	7.168737	1.689877	0.004072	11.632885	0.008719	5.427549	0.000000	0.000000
227.729771	7.168737	1.687351	0.004074	11.615493	0.008722	5.419435	0.000000	0.000000
227.749773	7.168737	1.690410	0.004072	11.636556	0.008718	5.429262	0.000000	0.000000
227.769775	7.168737	1.695259	0.004068	11.669932	0.008710	5.444834	0.000000	0.000000
227.789777	7.168656	1.691470	0.004071	11.643848	0.008716	5.432664	0.000000	0.000000
227.809779	7.168737	1.686852	0.004074	11.612058	0.008723	5.417832	0.000000	0.000000
227.829781	7.168737	1.684513	0.004076	11.595956	0.008727	5.410319	0.000000	0.000000
227.849783	7.168737	1.686798	0.004074	11.611692	0.008723	5.417661	0.000000	0.000000
227.869785	7.168737	1.688273	0.004073	11.621840	0.008721	5.422396	0.000000	0.000000
227.889787	7.168737	1.691474	0.004071	11.643881	0.008716	5.432679	0.000000	0.000000
227.909789	7.168737	1.687377	0.004074	11.615672	0.008722	5.419518	0.000000	0.000000
227.929791	7.168737	1.688743	0.004073	11.625076	0.008720	5.423906	0.000000	0.000000
227.949793	7.168737	1.686135	0.004075	11.607121	0.008724	5.415529	0.000000	0.000000
227.969795	7.168737	1.686843	0.004074	11.612000	0.008723	5.417805	0.000000	0.000000
227.989797	7.168737	1.683955	0.004076	11.592118	0.008728	5.408528	0.000000	0.000000
228.009799	7.168737	1.692838	0.004070	11.653264	0.008714	5.437057	0.000000	0.000000
228.029801	7.168737	1.688454	0.004073	11.623090	0.008721	5.422979	0.000000	0.000000
228.049803	7.168737	1.688283	0.004073	11.621910	0.008721	5.422428	0.000000	0.000000
228.069805	7.168737	1.682763	0.004077	11.583913	0.008729	5.404700	0.000000	0.000000
228.089807	7.168737	1.683517	0.004077	11.589103	0.008728	5.407122	0.000000	0.000000
228.109809	7.168737	1.685865	0.004075	11.605263	0.008725	5.414661	0.000000	0.000000
228.129811	7.168737	1.687984	0.004074	11.619855	0.008721	5.421470	0.000000	0.000000
228.149813	7.168656	1.695516	0.004068	11.671702	0.008710	5.445660	0.000000	0.000000
228.169815	7.168737	1.688915	0.004073	11.626262	0.008720	5.424459	0.000000	0.000000
228.189817	7.168737	1.690062	0.004072	11.634159	0.008718	5.428143	0.000000	0.000000
228.209819	7.168737	1.689084	0.004073	11.627428	0.008720	5.425003	0.000000	0.000000
228.229821	7.168737	1.690998	0.004071	11.640603	0.008717	5.431150	0.000000	0.000000
228.249823	7.168737	1.692556	0.004070	11.651324	0.008714	5.436152	0.000000	0.000000
228.269825	7.168737	1.686650	0.004074	11.610672	0.008723	5.417185	0.000000	0.000000
228.289827	7.168737	1.690031	0.004072	11.633947	0.008718	5.428045	0.000000	0.000000
228.309829	7.168737	1.688243	0.004073	11.621638	0.008721	5.422301	0.000000	0.000000
228.309829	7.168737	1.685758	0.004075	11.604528	0.008725	5.414318	0.000000	0.000000
228.329831	7.168737	1.685409	0.004075	11.602124	0.008725	5.413197	0.000000	0.000000
228.369835	7.168737	1.685417	0.004075	11.602179	0.008725	5.413222	0.000000	0.000000
228.389837	7.168656	1.688105	0.004073	11.620687	0.008721	5.421858	0.000000	0.000000
228.409839	7.168737	1.691248	0.004071	11.642322	0.008716	5.431952	0.000000	0.000000
228.429841	7.168737	1.694483	0.004069	11.664590	0.008712	5.442341	0.000000	0.000000
228.449843	7.168737	1.693712	0.004069	11.659287	0.008713	5.439867	0.000000	0.000000
228.469845	7.168737	1.692054	0.004071	11.647867	0.008715	5.434539	0.000000	0.000000
228.489847	7.168737	1.688466	0.004073	11.623172	0.008721	5.423017	0.000000	0.000000
228.509849	7.168737	1.689597	0.004072	11.630960	0.008719	5.426651	0.000000	0.000000
228.529851	7.168737	1.685738	0.004075	11.604394	0.008725	5.414256	0.000000	0.000000
228.549853	7.168737	1.689094	0.004073	11.627494	0.008720	5.425034	0.000000	0.000000
228.569855	7.168737	1.690410	0.004072	11.636556	0.008718	5.429262	0.000000	0.000000
228.589857	7.168737	1.692952	0.004070	11.654051	0.008714	5.437424	0.000000	0.000000
228.609859	7.168656	1.686598	0.004074	11.610312	0.008723	5.417017	0.000000	0.000000
228.629861	7.168737	1.688530	0.004073	11.623614	0.008721	5.423223	0.000000	0.000000
228.649863	7.168737	1.683838	0.004076	11.591310	0.008728	5.408151	0.000000	0.000000
228.669865	7.168737	1.684389	0.004076	11.595108	0.008727	5.409924	0.000000	0.000000
228.689867	7.168737	1.686503	0.004075	11.609661	0.008724	5.416713	0.000000	0.000000
228.709869	7.168737	1.690529	0.004072	11.637373	0.008718	5.429643	0.000000	0.000000
228.729871	7.168737	1.692608	0.004070	11.651681	0.008714	5.436319	0.000000	0.000000
228.729871	7.168737	1.685727	0.004075	11.604316	0.008725	5.414219	0.000000	0.000000
228.749873	7.168737	1.676816	0.004081	11.542973	0.008738	5.385599	0.000000	0.000000
228.789877	7.168737	1.683918	0.004076	11.591864	0.008728	5.408410	0.000000	0.000000
228.809879	7.168737	1.694202	0.004069	11.662656	0.008712	5.441439	0.000000	0.000000
228.829881	7.168737	1.687482	0.004074	11.616395	0.008722	5.419855	0.000000	0.000000
228.849883	7.168656	1.689907	0.004072	11.633094	0.008718	5.427646	0.000000	0.000000
228.869885	7.168656	1.692542	0.004070	11.651230	0.008714	5.436108	0.000000	0.000000
228.889887	7.168737	1.690792	0.004072	11.639180	0.008717	5.430486	0.000000	0.000000
228.909889	7.168737	1.690877	0.004071	11.639768	0.008717	5.430760	0.000000	0.000000
228.929891	7.168737	1.684913	0.004076	11.598713	0.008726	5.411606	0.000000	0.000000
228.949893	7.168737	1.686999	0.004074	11.613069	0.008723	5.418303	0.000000	0.000000
228.949893	7.168737	1.691085	0.004071	11.641202	0.008717	5.431430	0.000000	0.000000
228.989897	7.168737	1.694246	0.004069	11.662961	0.008712	5.441582	0.000000	0.000000
229.009899	7.168737	1.692894	0.004070	11.653651	0.008714	5.437238	0.000000	0.000000
229.029901	7.168737	1.693368	0.004070	11.656917	0.008713	5.438762	0.000000	0.000000
229.049903	7.168737	1.689655	0.004072	11.631353	0.008719	5.426834	0.000000	0.000000
229.069905	7.168737	1.693972	0.004069	11.661073	0.008712	5.440701	0.000000	0.000000
229.089907	7.168737	1.689499	0.004072	11.630285	0.008719	5.426336	0.000000	0.000000
229.109909	7.168737	1.688340	0.004073	11.622306	0.008721	5.422613	0.000000	0.000000
229.129911	7.168737	1.683570	0.004077	11.589470	0.008728	5.407293	0.000000	0.000000
229.149913	7.168737	1.686153	0.004075	11.607252	0.008724	5.415589	0.000000	0.000000
229.169915	7.168737	1.686571	0.004075	11.610127	0.008724	5.416931	0.000000	0.000000
229.169915	7.168737	1.690872	0.004071	11.639734	0.008717	5.430745	0.000000	0.000000
229.209919	7.168737	1.689366	0.004073	11.629365	0.008719	5.425907	0.000000	0.000000
229.229921	7.168737	1.690412	0.004072	11.636568	0.008718	5.429268	0.000000	0.000000
229.249923	7.168737	1.691258	0.004071	11.642392	0.008716	5.431985	0.000000	0.000000
229.269925	7.168737	1.692677	0.004070	11.652156	0.008714	5.436540	0.000000	0.000000
229.289927	7.168737	1.688957	0.004073	11.626550	0.008720	5.424593	0.000000	0.000000
229.309929	7.168737	1.684416	0.004076	11.595293	0.008727	5.410010	0.000000	0.000000
229.329931	7.168737	1.691026	0.004071	11.640791	0.008717	5.431238	0.000000	0.000000
229.349933	7.168737	1.686569	0.004075	11.610109	0.008724	5.416922	0.000000	0.000000
229.369935	7.168737	1.688225	0.004073	11.621510	0.008721	5.422242	0.000000	0.000000
229.369935	7.168737	1.686937	0.004074	11.612642	0.008723	5.418104	0.000000	0.000000
229.409939	7.168737	1.691196	0.004071	11.641965	0.008717	5.431785	0.000000	0.000000
229.429941	7.168737	1.684354	0.004076	11.594863	0.008727	5.409809	0.000000	0.000000
229.449943	7.168737	1.691321	0.004071	11.642825	0.008716	5.432187	0.000000	0.000000
229.469945	7.168737	1.692029	0.004071	11.647701	0.008715	5.434462	0.000000	0.000000
229.489947	7.168737	1.695493	0.004068	11.671542	0.008710	5.445585	0.000000	0.000000
229.509949	7.168737	1.689579	0.004072	11.630836	0.008719	5.426593	0.000000	0.000000
229.529951	7.168656	1.687806	0.004074	11.618629	0.008722	5.420898	0.000000	0.000000
229.549953	7.168656	1.683666	0.004077	11.590126	0.008728	5.407599	0.000000	0.000000
229.569955	7.168737	1.691672	0.004071	11.645240	0.008716	5.433313	0.000000	0.000000
229.589957	7.168737	1.685111	0.004076	11.600075	0.008726	5.412241	0.000000	0.000000
229.589957	7.168737	1.683535	0.004077	11.589224	0.008728	5.407178	0.000000	0.000000
229.629961	7.168656	1.683992	0.004076	11.592372	0.008727	5.408647	0.000000	0.000000
229.649963	7.168737	1.683991	0.004076	11.592366	0.008727	5.408644	0.000000	0.000000
229.669965	7.168737	1.685125	0.004076	11.600172	0.008726	5.412286	0.000000	0.000000
229.689967	7.168737	1.684711	0.004076	11.597324	0.008726	5.410957	0.000000	0.000000
229.709969	7.168737	1.688802	0.004073	11.625484	0.008720	5.424096	0.000000	0.000000
229.729971	7.168737	1.692850	0.004070	11.653351	0.008714	5.437098	0.000000	0.000000
229.749973	7.168737	1.686249	0.004075	11.607908	0.008724	5.415896	0.000000	0.000000
229.769975	7.168737	1.690283	0.004072	11.635675	0.008718	5.428851	0.000000	0.000000
229.788977	7.168737	1.691532	0.004071	11.644274	0.008716	5.432863	0.000000	0.000000
229.808979	7.168737	1.695947	0.004068	11.674669	0.008709	5.447044	0.000000	0.000000
229.828981	7.168737	1.689426	0.004073	11.629776	0.008719	5.426099	0.000000	0.000000
229.848983	7.168737	1.692254	0.004070	11.649244	0.008715	5.435182	0.000000	0.000000
229.868985	7.168737	1.686122	0.004075	11.607037	0.008724	5.415489	0.000000	0.000000
229.888987	7.168737	1.692531	0.004070	11.651157	0.008715	5.436074	0.000000	0.000000
229.908989	7.168737	1.685820	0.004075	11.604957	0.008725	5.414519	0.000000	0.000000
229.928991	7.168737	1.697065	0.004067	11.682366	0.008708	5.450635	0.000000	0.000000
229.948993	7.168737	1.689551	0.004072	11.630642	0.008719	5.426503	0.000000	0.000000
229.968995	7.168737	1.690574	0.004072	11.637682	0.008717	5.429787	0.000000	0.000000
229.988997	7.168737	1.685463	0.004075	11.602497	0.008725	5.413371	0.000000	0.000000
230.008999	7.168737	1.684240	0.004076	11.594082	0.008727	5.409445	0.000000	0.000000
230.029001	7.168737	1.686458	0.004075	11.609349	0.008724	5.416568	0.000000	0.000000
230.049003	7.168656	1.686933	0.004074	11.612615	0.008723	5.418092	0.000000	0.000000
230.069005	7.168737	1.687334	0.004074	11.615378	0.008722	5.419381	0.000000	0.000000
230.089007	7.168737	1.690967	0.004071	11.640388	0.008717	5.431050	0.000000	0.000000
230.109009	7.168737	1.688422	0.004073	11.622869	0.008721	5.422876	0.000000	0.000000
230.129011	7.168737	1.686471	0.004075	11.609437	0.008724	5.416609	0.000000	0.000000
230.149013	7.168656	1.680980	0.004078	11.571639	0.008732	5.398974	0.000000	0.000000
230.169015	7.168737	1.682555	0.004077	11.582478	0.008730	5.404031	0.000000	0.000000
230.189017	7.168737	1.688484	0.004073	11.623293	0.008721	5.423074	0.000000	0.000000
230.209019	7.168737	1.684334	0.004076	11.594727	0.008727	5.409746	0.000000	0.000000
230.229021	7.168737	1.688344	0.004073	11.622328	0.008721	5.422623	0.000000	0.000000
230.229021	7.168737	1.688989	0.004073	11.626771	0.008720	5.424696	0.000000	0.000000
230.269025	7.168737	1.696362	0.004068	11.677523	0.008709	5.448376	0.000000	0.000000
230.289027	7.168737	1.691805	0.004071	11.646157	0.008716	5.433741	0.000000	0.000000
230.309029	7.168737	1.686559	0.004075	11.610042	0.008724	5.416891	0.000000	0.000000
230.329031	7.168737	1.690964	0.004071	11.640367	0.008717	5.431040	0.000000	0.000000
230.349033	7.168737	1.685916	0.004075	11.605614	0.008725	5.414825	0.000000	0.000000
230.369035	7.168737	1.680795	0.004079	11.570362	0.008732	5.398378	0.000000	0.000000
230.389037	7.168656	1.686102	0.004075	11.606900	0.008724	5.415425	0.000000	0.000000
230.409039	7.168737	1.680030	0.004079	11.565095	0.008734	5.395921	0.000000	0.000000
230.429041	7.168737	1.685452	0.004075	11.602421	0.008725	5.413335	0.000000	0.000000
230.449043	7.168737	1.683167	0.004077	11.586691	0.008729	5.405996	0.000000	0.000000
230.449043	7.168737	1.682237	0.004078	11.580290	0.008730	5.403010	0.000000	0.000000
230.489047	7.168737	1.687650	0.004074	11.617551	0.008722	5.420395	0.000000	0.000000
230.509049	7.168737	1.683994	0.004076	11.592384	0.008727	5.408653	0.000000	0.000000
230.529051	7.168737	1.684576	0.004076	11.596392	0.008727	5.410522	0.000000	0.000000
230.549053	7.168737	1.688155	0.004073	11.621029	0.008721	5.422017	0.000000	0.000000
230.569055	7.168737	1.685128	0.004076	11.600193	0.008726	5.412296	0.000000	0.000000
230.589057	7.168737	1.687202	0.004074	11.614470	0.008723	5.418957	0.000000	0.000000
230.609059	7.168737	1.687976	0.004074	11.619797	0.008721	5.421443	0.000000	0.000000
230.629061	7.168737	1.691069	0.004071	11.641087	0.008717	5.431376	0.000000	0.000000
230.649063	7.168737	1.686662	0.004074	11.610750	0.008723	5.417222	0.000000	0.000000
230.669065	7.168737	1.683465	0.004077	11.588743	0.008728	5.406954	0.000000	0.000000
230.689067	7.168737	1.686138	0.004075	11.607143	0.008724	5.415538	0.000000	0.000000
230.709069	7.168737	1.683444	0.004077	11.588598	0.008728	5.406886	0.000000	0.000000
230.729071	7.168737	1.684429	0.004076	11.595378	0.008727	5.410049	0.000000	0.000000
230.749073	7.168737	1.683463	0.004077	11.588731	0.008728	5.406948	0.000000	0.000000
230.769075	7.168737	1.686553	0.004075	11.610003	0.008724	5.416873	0.000000	0.000000
230.789077	7.168737	1.690438	0.004072	11.636747	0.008718	5.429351	0.000000	0.000000
230.809079	7.168737	1.688150	0.004073	11.620996	0.008721	5.422002	0.000000	0.000000
230.829081	7.168737	1.683956	0.004076	11.592124	0.008728	5.408531	0.000000	0.000000
230.849083	7.168737	1.685380	0.004075	11.601925	0.008725	5.413104	0.000000	0.000000
230.869085	7.168737	1.689967	0.004072	11.633502	0.008718	5.427837	0.000000	0.000000
230.889087	7.168737	1.687118	0.004074	11.613892	0.008723	5.418688	0.000000	0.000000
230.909089	7.168737	1.683764	0.004077	11.590801	0.008728	5.407914	0.000000	0.000000
230.929091	7.168737	1.685708	0.004075	11.604185	0.008725	5.414159	0.000000	0.000000
230.949093	7.168737	1.682629	0.004077	11.582992	0.008730	5.404271	0.000000	0.000000
230.969095	7.168737	1.685266	0.004075	11.601141	0.008726	5.412738	0.000000	0.000000
230.989097	7.168737	1.691513	0.004071	11.644147	0.008716	5.432804	0.000000	0.000000
231.009099	7.168737	1.690452	0.004072	11.636844	0.008718	5.429396	0.000000	0.000000
231.029101	7.168737	1.687749	0.004074	11.618232	0.008722	5.420713	0.000000	0.000000
231.049103	7.168737	1.686486	0.004075	11.609543	0.008724	5.416658	0.000000	0.000000
231.069105	7.168737	1.683691	0.004077	11.590299	0.008728	5.407680	0.000000	0.000000
231.089107	7.168737	1.687065	0.004074	11.613529	0.008723	5.418518	0.000000	0.000000
231.109109	7.168737	1.684571	0.004076	11.596361	0.008727	5.410508	0.000000	0.000000
231.129111	7.168737	1.686695	0.004074	11.610980	0.008723	5.417329	0.000000	0.000000
231.149113	7.168737	1.683971	0.004076	11.592230	0.008728	5.408581	0.000000	0.000000
231.169115	7.168737	1.684014	0.004076	11.592524	0.008727	5.408718	0.000000	0.000000
231.189117	7.168737	1.691501	0.004071	11.644062	0.008716	5.432764	0.000000	0.000000
231.209119	7.168737	1.688690	0.004073	11.624713	0.008720	5.423736	0.000000	0.000000
231.229121	7.168737	1.694204	0.004069	11.662671	0.008712	5.441446	0.000000	0.000000
231.249123	7.168737	1.686361	0.004075	11.608683	0.008724	5.416257	0.000000	0.000000
231.269125	7.168737	1.689620	0.004072	11.631114	0.008719	5.426723	0.000000	0.000000
231.289127	7.168737	1.688529	0.004073	11.623602	0.008721	5.423218	0.000000	0.000000
231.309129	7.168737	1.684953	0.004076	11.598986	0.008726	5.411733	0.000000	0.000000
231.329131	7.168737	1.687242	0.004074	11.614746	0.008723	5.419086	0.000000	0.000000
231.349133	7.168737	1.684175	0.004076	11.593634	0.008727	5.409236	0.000000	0.000000
231.369135	7.168737	1.686712	0.004074	11.611095	0.008723	5.417383	0.000000	0.000000
231.389137	7.168737	1.689598	0.004072	11.630963	0.008719	5.426652	0.000000	0.000000
231.409139	7.168737	1.685236	0.004075	11.600938	0.008726	5.412643	0.000000	0.000000
231.429141	7.168656	1.682478	0.004077	11.581948	0.008730	5.403783	0.000000	0.000000
231.449143	7.168737	1.693267	0.004070	11.656221	0.008713	5.438437	0.000000	0.000000
231.469145	7.168737	1.692663	0.004070	11.652065	0.008714	5.436498	0.000000	0.000000
231.489147	7.168737	1.692921	0.004070	11.653836	0.008714	5.437324	0.000000	0.000000
231.509149	7.168737	1.693153	0.004070	11.655437	0.008714	5.438071	0.000000	0.000000
231.529151	7.168737	1.690259	0.004072	11.635512	0.008718	5.428775	0.000000	0.000000
231.549153	7.168737	1.697458	0.004067	11.685071	0.008707	5.451898	0.000000	0.000000
231.569155	7.168737	1.693767	0.004069	11.659659	0.008713	5.440041	0.000000	0.000000
231.589157	7.168737	1.692787	0.004070	11.652913	0.008714	5.436893	0.000000	0.000000
231.609159	7.168737	1.691766	0.004071	11.645891	0.008716	5.433617	0.000000	0.000000
231.629161	7.168656	1.694660	0.004069	11.665806	0.008711	5.442909	0.000000	0.000000
231.649163	7.168737	1.692284	0.004070	11.649450	0.008715	5.435278	0.000000	0.000000
231.669165	7.168737	1.691162	0.004071	11.641729	0.008717	5.431675	0.000000	0.000000
231.689167	7.168737	1.700720	0.004064	11.707527	0.008702	5.462375	0.000000	0.000000
231.709169	7.168737	1.692795	0.004070	11.652973	0.008714	5.436922	0.000000	0.000000
231.729171	7.168737	1.691337	0.004071	11.642937	0.008716	5.432239	0.000000	0.000000
231.749173	7.168737	1.689851	0.004072	11.632703	0.008719	5.427464	0.000000	0.000000
231.769175	7.168737	1.687616	0.004074	11.617318	0.008722	5.420286	0.000000	0.000000
231.789177	7.168737	1.690430	0.004072	11.636692	0.008718	5.429325	0.000000	0.000000
231.809179	7.168737	1.688278	0.004073	11.621880	0.008721	5.422414	0.000000	0.000000
231.829181	7.168737	1.695696	0.004068	11.672940	0.008710	5.446238	0.000000	0.000000
231.849183	7.168656	1.692670	0.004070	11.652107	0.008714	5.436518	0.000000	0.000000
231.869185	7.168737	1.693127	0.004070	11.655258	0.008714	5.437988	0.000000	0.000000
231.889187	7.168737	1.692542	0.004070	11.651233	0.008714	5.436110	0.000000	0.000000
231.909189	7.168737	1.692029	0.004071	11.647701	0.008715	5.434462	0.000000	0.000000
231.929191	7.168737	1.690870	0.004071	11.639719	0.008717	5.430738	0.000000	0.000000
231.949193	7.168737	1.685646	0.004075	11.603756	0.008725	5.413958	0.000000	0.000000
231.949193	7.168737	1.692261	0.004070	11.649293	0.008715	5.435204	0.000000	0.000000
231.989197	7.168737	1.687418	0.004074	11.615959	0.008722	5.419652	0.000000	0.000000
232.009199	7.168737	1.687029	0.004074	11.613278	0.008723	5.418401	0.000000	0.000000
232.029201	7.168737	1.689583	0.004072	11.630860	0.008719	5.426604	0.000000	0.000000
232.049203	7.168737	1.690721	0.004072	11.638693	0.008717	5.430259	0.000000	0.000000
232.069205	7.168656	1.688197	0.004073	11.621317	0.008721	5.422152	0.000000	0.000000
232.089207	7.168737	1.691235	0.004071	11.642231	0.008716	5.431910	0.000000	0.000000
232.109209	7.168737	1.689128	0.004073	11.627730	0.008720	5.425144	0.000000	0.000000
232.129211	7.168737	1.689350	0.004073	11.629253	0.008719	5.425854	0.000000	0.000000
232.149213	7.168737	1.684988	0.004076	11.599231	0.008726	5.411847	0.000000	0.000000
232.169215	7.168737	1.687729	0.004074	11.618099	0.008722	5.420650	0.000000	0.000000
232.189217	7.168737	1.686649	0.004074	11.610660	0.008723	5.417179	0.000000	0.000000
232.209219	7.168737	1.681490	0.004078	11.575150	0.008731	5.400612	0.000000	0.000000
232.229221	7.168737	1.681983	0.004078	11.578546	0.008731	5.402196	0.000000	0.000000
232.249223	7.168737	1.686347	0.004075	11.608583	0.008724	5.416211	0.000000	0.000000
232.269225	7.168737	1.687975	0.004074	11.619791	0.008721	5.421440	0.000000	0.000000
232.289227	7.168737	1.685905	0.004075	11.605541	0.008725	5.414791	0.000000	0.000000
232.309229	7.168737	1.685518	0.004075	11.602878	0.008725	5.413549	0.000000	0.000000
232.329231	7.168737	1.681257	0.004078	11.573546	0.008732	5.399863	0.000000	0.000000
232.349233	7.168737	1.687681	0.004074	11.617769	0.008722	5.420497	0.000000	0.000000
232.369235	7.168737	1.687245	0.004074	11.614767	0.008723	5.419096	0.000000	0.000000
232.389237	7.168737	1.684991	0.004076	11.599252	0.008726	5.411857	0.000000	0.000000
232.409239	7.168656	1.683350	0.004077	11.587956	0.008728	5.406587	0.000000	0.000000
232.429241	7.168737	1.691993	0.004071	11.647449	0.008715	5.434344	0.000000	0.000000
232.449243	7.168737	1.685299	0.004075	11.601368	0.008726	5.412844	0.000000	0.000000
232.469245	7.168737	1.693905	0.004069	11.660613	0.008712	5.440486	0.000000	0.000000
232.489247	7.168737	1.692972	0.004070	11.654190	0.008714	5.437489	0.000000	0.000000
232.509249	7.168737	1.689496	0.004072	11.630261	0.008719	5.426325	0.000000	0.000000
232.529251	7.168737	1.691863	0.004071	11.646556	0.008716	5.433928	0.000000	0.000000
232.549253	7.168737	1.691910	0.004071	11.646880	0.008715	5.434079	0.000000	0.000000
232.569255	7.168737	1.692228	0.004071	11.649066	0.008715	5.435098	0.000000	0.000000
232.589257	7.168737	1.691063	0.004071	11.641045	0.008717	5.431356	0.000000	0.000000
232.609259	7.168737	1.688317	0.004073	11.622146	0.008721	5.422539	0.000000	0.000000
232.629261	7.168737	1.688595	0.004073	11.624056	0.008720	5.423430	0.000000	0.000000
232.649263	7.168737	1.693158	0.004070	11.655467	0.008714	5.438085	0.000000	0.000000
232.669265	7.168737	1.689015	0.004073	11.626949	0.008720	5.424780	0.000000	0.000000
232.689267	7.168737	1.693123	0.004070	11.655228	0.008714	5.437974	0.000000	0.000000
232.709269	7.168737	1.685008	0.004076	11.599367	0.008726	5.411911	0.000000	0.000000
232.729271	7.168737	1.688194	0.004073	11.621296	0.008721	5.422142	0.000000	0.000000
232.749273	7.168737	1.687670	0.004074	11.617694	0.008722	5.420461	0.000000	0.000000
232.769275	7.168656	1.694348	0.004069	11.663663	0.008712	5.441909	0.000000	0.000000
232.789277	7.168737	1.698169	0.004066	11.689963	0.008706	5.454180	0.000000	0.000000
232.809279	7.168737	1.694543	0.004069	11.665007	0.008711	5.442536	0.000000	0.000000
232.829281	7.168737	1.694106	0.004069	11.661999	0.008712	5.441133	0.000000	0.000000
232.849283	7.168737	1.687071	0.004074	11.613565	0.008723	5.418535	0.000000	0.000000
232.869285	7.168737	1.690263	0.004072	11.635539	0.008718	5.428787	0.000000	0.000000
232.889287	7.168737	1.689345	0.004073	11.629222	0.008719	5.425840	0.000000	0.000000
232.909289	7.168737	1.686225	0.004075	11.607742	0.008724	5.415818	0.000000	0.000000
232.929291	7.168737	1.685370	0.004075	11.601858	0.008725	5.413073	0.000000	0.000000
232.949293	7.168656	1.692778	0.004070	11.652855	0.008714	5.436866	0.000000	0.000000
232.969295	7.168737	1.686330	0.004075	11.608468	0.008724	5.416157	0.000000	0.000000
232.989297	7.168737	1.687595	0.004074	11.617173	0.008722	5.420218	0.000000	0.000000
233.009299	7.168737	1.688695	0.004073	11.624746	0.008720	5.423752	0.000000	0.000000
233.029301	7.168737	1.691044	0.004071	11.640918	0.008717	5.431297	0.000000	0.000000
233.049303	7.168737	1.686195	0.004075	11.607539	0.008724	5.415723	0.000000	0.000000
233.069305	7.168737	1.686644	0.004074	11.610629	0.008723	5.417165	0.000000	0.000000
233.089307	7.168737	1.692888	0.004070	11.653612	0.008714	5.437220	0.000000	0.000000
233.109309	7.168737	1.692941	0.004070	11.653975	0.008714	5.437389	0.000000	0.000000
233.129311	7.168656	1.699876	0.004065	11.701712	0.008703	5.459662	0.000000	0.000000
233.149313	7.168737	1.695023	0.004069	11.668310	0.008711	5.444077	0.000000	0.000000
233.169315	7.168737	1.694903	0.004069	11.667483	0.008711	5.443692	0.000000	0.000000
233.189317	7.168737	1.688950	0.004073	11.626501	0.008720	5.424571	0.000000	0.000000
233.209319	7.168737	1.695039	0.004069	11.668421	0.008711	5.444129	0.000000	0.000000
233.229321	7.168737	1.694247	0.004069	11.662967	0.008712	5.441585	0.000000	0.000000
233.249323	7.168737	1.698398	0.004066	11.691540	0.008706	5.454915	0.000000	0.000000
233.269325	7.168656	1.689802	0.004072	11.632367	0.008719	5.427307	0.000000	0.000000
233.289327	7.168737	1.687421	0.004074	11.615975	0.008722	5.419659	0.000000	0.000000
233.309329	7.168737	1.690706	0.004072	11.638593	0.008717	5.430212	0.000000	0.000000
233.329331	7.168737	1.693664	0.004069	11.658954	0.008713	5.439712	0.000000	0.000000
233.349333	7.168737	1.691456	0.004071	11.643757	0.008716	5.432621	0.000000	0.000000
233.369335	7.168737	1.692219	0.004071	11.649005	0.008715	5.435070	0.000000	0.000000
233.389337	7.168737	1.685238	0.004075	11.600947	0.008726	5.412648	0.000000	0.000000
233.409339	7.168737	1.691386	0.004071	11.643273	0.008716	5.432396	0.000000	0.000000
233.429341	7.168737	1.685326	0.004075	11.601558	0.008725	5.412933	0.000000	0.000000
233.449343	7.168737	1.683825	0.004076	11.591225	0.008728	5.408112	0.000000	0.000000
233.469345	7.168656	1.687203	0.004074	11.614476	0.008722	5.418960	0.000000	0.000000
233.489347	7.168737	1.685393	0.004075	11.602018	0.008725	5.413148	0.000000	0.000000
233.509349	7.168737	1.689979	0.004072	11.633587	0.008718	5.427877	0.000000	0.000000
233.529351	7.168737	1.682785	0.004077	11.584064	0.008729	5.404771	0.000000	0.000000
233.549353	7.168737	1.691822	0.004071	11.646272	0.008716	5.433795	0.000000	0.000000
233.569355	7.168737	1.687170	0.004074	11.614252	0.008723	5.418856	0.000000	0.000000
233.589357	7.168737	1.683561	0.004077	11.589403	0.008728	5.407262	0.000000	0.000000
233.609359	7.168737	1.692281	0.004070	11.649432	0.008715	5.435269	0.000000	0.000000
233.629361	7.168737	1.685417	0.004075	11.602182	0.008725	5.413224	0.000000	0.000000
233.649363	7.168737	1.686235	0.004075	11.607812	0.008724	5.415851	0.000000	0.000000
233.669365	7.168737	1.686607	0.004075	11.610375	0.008724	5.417047	0.000000	0.000000
233.689367	7.168656	1.684371	0.004076	11.594981	0.008727	5.409864	0.000000	0.000000
233.709369	7.168737	1.686352	0.004075	11.608617	0.008724	5.416226	0.000000	0.000000
233.729371	7.168737	1.695724	0.004068	11.673134	0.008710	5.446328	0.000000	0.000000
233.749373	7.168737	1.687757	0.004074	11.618290	0.008722	5.420739	0.000000	0.000000
233.769375	7.168737	1.692316	0.004070	11.649671	0.008715	5.435381	0.000000	0.000000
233.789377	7.168737	1.689607	0.004072	11.631026	0.008719	5.426682	0.000000	0.000000
233.809379	7.168737	1.690094	0.004072	11.634380	0.008718	5.428247	0.000000	0.000000
233.829381	7.168737	1.690657	0.004072	11.638254	0.008717	5.430054	0.000000	0.000000
233.849383	7.168737	1.691377	0.004071	11.643212	0.008716	5.432367	0.000000	0.000000
233.869385	7.168656	1.695107	0.004068	11.668885	0.008710	5.444345	0.000000	0.000000
233.889387	7.168737	1.691092	0.004071	11.641245	0.008717	5.431449	0.000000	0.000000
233.909389	7.168737	1.693423	0.004070	11.657292	0.008713	5.438937	0.000000	0.000000
233.929391	7.168737	1.688058	0.004073	11.620363	0.008721	5.421707	0.000000	0.000000
233.949393	7.168737	1.696570	0.004067	11.678961	0.008708	5.449046	0.000000	0.000000
233.969395	7.168737	1.697280	0.004067	11.683849	0.008707	5.451327	0.000000	0.000000
233.989397	7.168737	1.686057	0.004075	11.606586	0.008724	5.415279	0.000000	0.000000
234.009399	7.168737	1.675874	0.004082	11.536490	0.008740	5.382574	0.000000	0.000000
234.029401	7.168737	1.680088	0.004079	11.565498	0.008733	5.396108	0.000000	0.000000
234.049403	7.168737	1.687640	0.004074	11.617482	0.008722	5.420362	0.000000	0.000000
234.069405	7.168737	1.686434	0.004075	11.609180	0.008724	5.416489	0.000000	0.000000
234.089407	7.168737	1.690583	0.004072	11.637746	0.008717	5.429817	0.000000	0.000000
234.109409	7.168737	1.685897	0.004075	11.605484	0.008725	5.414765	0.000000	0.000000
234.129411	7.168737	1.689766	0.004072	11.632122	0.008719	5.427193	0.000000	0.000000
234.149413	7.168737	1.694026	0.004069	11.661442	0.008712	5.440873	0.000000	0.000000
234.169415	7.168737	1.681557	0.004078	11.575610	0.008731	5.400826	0.000000	0.000000
234.189417	7.168656	1.692750	0.004070	11.652664	0.008714	5.436778	0.000000	0.000000
234.209419	7.168737	1.690040	0.004072	11.634005	0.008718	5.428071	0.000000	0.000000
234.229421	7.168737	1.685449	0.004075	11.602400	0.008725	5.413326	0.000000	0.000000
234.249423	7.168737	1.683096	0.004077	11.586207	0.008729	5.405770	0.000000	0.000000
234.269425	7.168737	1.687603	0.004074	11.617231	0.008722	5.420245	0.000000	0.000000
234.289427	7.168737	1.683557	0.004077	11.589376	0.008728	5.407249	0.000000	0.000000
234.309429	7.168737	1.691526	0.004071	11.644235	0.008716	5.432845	0.000000	0.000000
234.329431	7.168737	1.683084	0.004077	11.586125	0.008729	5.405732	0.000000	0.000000
234.349433	7.168737	1.691126	0.004071	11.641481	0.008717	5.431560	0.000000	0.000000
234.369435	7.168737	1.682935	0.004077	11.585099	0.008729	5.405254	0.000000	0.000000
234.389437	7.168737	1.683955	0.004076	11.592115	0.008728	5.408527	0.000000	0.000000
234.409439	7.168737	1.686805	0.004074	11.611740	0.008723	5.417684	0.000000	0.000000
234.429441	7.168737	1.685847	0.004075	11.605142	0.008725	5.414605	0.000000	0.000000
234.449443	7.168737	1.679721	0.004079	11.562974	0.008734	5.394931	0.000000	0.000000
234.469445	7.168737	1.681416	0.004078	11.574639	0.008731	5.400373	0.000000	0.000000
234.489447	7.168737	1.689750	0.004072	11.632010	0.008719	5.427141	0.000000	0.000000
234.509449	7.168737	1.681366	0.004078	11.574297	0.008731	5.400214	0.000000	0.000000
234.529451	7.168737	1.683785	0.004077	11.590950	0.008728	5.407983	0.000000	0.000000
234.549453	7.168737	1.682993	0.004077	11.585492	0.008729	5.405437	0.000000	0.000000
234.569455	7.168737	1.681951	0.004078	11.578322	0.008731	5.402092	0.000000	0.000000
234.589457	7.168737	1.678368	0.004080	11.553661	0.008736	5.390585	0.000000	0.000000
234.609459	7.168737	1.678642	0.004080	11.555543	0.008736	5.391464	0.000000	0.000000
234.629461	7.168737	1.682118	0.004078	11.579475	0.008730	5.402630	0.000000	0.000000
234.649463	7.168737	1.683988	0.004076	11.592348	0.008727	5.408636	0.000000	0.000000
234.669465	7.168737	1.685873	0.004075	11.605324	0.008725	5.414690	0.000000	0.000000
234.689467	7.168737	1.685412	0.004075	11.602149	0.008725	5.413208	0.000000	0.000000
234.709469	7.168737	1.681563	0.004078	11.575653	0.008731	5.400846	0.000000	0.000000
234.729471	7.168737	1.693128	0.004070	11.655261	0.008714	5.437989	0.000000	0.000000
234.749473	7.168737	1.686015	0.004075	11.606301	0.008724	5.415146	0.000000	0.000000
234.769475	7.168737	1.683610	0.004077	11.589742	0.008728	5.407420	0.000000	0.000000
234.789477	7.168737	1.687821	0.004074	11.618729	0.008722	5.420944	0.000000	0.000000
234.809479	7.168737	1.692861	0.004070	11.653427	0.008714	5.437133	0.000000	0.000000
234.829481	7.168737	1.684318	0.004076	11.594615	0.008727	5.409693	0.000000	0.000000
234.849483	7.168737	1.684029	0.004076	11.592626	0.008727	5.408766	0.000000	0.000000
234.869485	7.168737	1.684064	0.004076	11.592869	0.008727	5.408879	0.000000	0.000000
234.889487	7.168737	1.685021	0.004076	11.599455	0.008726	5.411952	0.000000	0.000000
234.909489	7.168737	1.683969	0.004076	11.592212	0.008728	5.408572	0.000000	0.000000
234.929491	7.168737	1.683409	0.004077	11.588362	0.008728	5.406776	0.000000	0.000000
234.949493	7.168737	1.683594	0.004077	11.589633	0.008728	5.407369	0.000000	0.000000
234.969495	7.168737	1.678072	0.004081	11.551621	0.008736	5.389634	0.000000	0.000000
234.989497	7.168737	1.680946	0.004079	11.571406	0.008732	5.398865	0.000000	0.000000
235.009499	7.168737	1.677169	0.004081	11.545407	0.008738	5.386734	0.000000	0.000000
235.029501	7.168737	1.677549	0.004081	11.548022	0.008737	5.387954	0.000000	0.000000
235.049503	7.168737	1.685855	0.004075	11.605196	0.008725	5.414630	0.000000	0.000000
235.069505	7.168656	1.682659	0.004077	11.583198	0.008729	5.404367	0.000000	0.000000
235.089507	7.168737	1.687622	0.004074	11.617358	0.008722	5.420305	0.000000	0.000000
235.109509	7.168737	1.685697	0.004075	11.604107	0.008725	5.414122	0.000000	0.000000
235.129511	7.168737	1.683032	0.004077	11.585762	0.008729	5.405563	0.000000	0.000000
235.149513	7.168737	1.681470	0.004078	11.575014	0.008731	5.400548	0.000000	0.000000
235.169515	7.168737	1.686774	0.004074	11.611522	0.008723	5.417582	0.000000	0.000000
235.189517	7.168737	1.681524	0.004078	11.575383	0.008731	5.400720	0.000000	0.000000
235.209519	7.168737	1.688629	0.004073	11.624292	0.008720	5.423540	0.000000	0.000000
235.229521	7.168737	1.685202	0.004076	11.600699	0.008726	5.412532	0.000000	0.000000
235.249523	7.168737	1.688132	0.004073	11.620872	0.008721	5.421944	0.000000	0.000000
235.269525	7.168737	1.680648	0.004079	11.569351	0.008733	5.397906	0.000000	0.000000
235.289527	7.168737	1.682231	0.004078	11.580247	0.008730	5.402990	0.000000	0.000000
235.309529	7.168737	1.680489	0.004079	11.568255	0.008733	5.397395	0.000000	0.000000
235.329531	7.168737	1.688272	0.004073	11.621834	0.008721	5.422393	0.000000	0.000000
235.349533	7.168737	1.680887	0.004079	11.571001	0.008732	5.398676	0.000000	0.000000
235.369535	7.168737	1.680551	0.004079	11.568682	0.008733	5.397594	0.000000	0.000000
235.389537	7.168737	1.684918	0.004076	11.598750	0.008726	5.411622	0.000000	0.000000
235.409539	7.168737	1.681591	0.004078	11.575846	0.008731	5.400937	0.000000	0.000000
235.429541	7.168737	1.683285	0.004077	11.587505	0.008729	5.406376	0.000000	0.000000
235.449543	7.168737	1.686769	0.004074	11.611492	0.008723	5.417568	0.000000	0.000000
235.469545	7.168737	1.686291	0.004075	11.608199	0.008724	5.416031	0.000000	0.000000
235.489547	7.168737	1.690015	0.004072	11.633832	0.008718	5.427991	0.000000	0.000000
235.509549	7.168737	1.682554	0.004077	11.582472	0.008730	5.404028	0.000000	0.000000
235.529551	7.168737	1.679000	0.004080	11.558007	0.008735	5.392613	0.000000	0.000000
235.549553	7.168737	1.684406	0.004076	11.595220	0.008727	5.409976	0.000000	0.000000
235.569555	7.168737	1.688406	0.004073	11.622757	0.008721	5.422824	0.000000	0.000000
235.589557	7.168737	1.687958	0.004074	11.619673	0.008721	5.421385	0.000000	0.000000
235.609559	7.168737	1.681029	0.004078	11.571972	0.008732	5.399129	0.000000	0.000000
235.629561	7.168737	1.679556	0.004080	11.561833	0.008734	5.394398	0.000000	0.000000
235.649563	7.168737	1.678456	0.004080	11.554266	0.008736	5.390868	0.000000	0.000000
235.669565	7.168737	1.680964	0.004079	11.571530	0.008732	5.398923	0.000000	0.000000
235.689567	7.168737	1.689976	0.004072	11.633563	0.008718	5.427865	0.000000	0.000000
235.709569	7.168737	1.683944	0.004076	11.592039	0.008728	5.408492	0.000000	0.000000
235.729571	7.168737	1.684376	0.004076	11.595018	0.008727	5.409881	0.000000	0.000000
235.749573	7.168737	1.686155	0.004075	11.607261	0.008724	5.415593	0.000000	0.000000
235.769575	7.168656	1.687933	0.004074	11.619501	0.008721	5.421304	0.000000	0.000000
235.789577	7.168737	1.685822	0.004075	11.604969	0.008725	5.414524	0.000000	0.000000
235.809579	7.168737	1.682175	0.004078	11.579863	0.008730	5.402811	0.000000	0.000000
235.829581	7.168737	1.682804	0.004077	11.584194	0.008729	5.404831	0.000000	0.000000
235.849583	7.168737	1.674989	0.004083	11.530400	0.008741	5.379733	0.000000	0.000000
235.869585	7.168737	1.678358	0.004080	11.553591	0.008736	5.390553	0.000000	0.000000
235.889587	7.168737	1.677775	0.004081	11.549577	0.008737	5.388680	0.000000	0.000000
235.909589	7.168737	1.674168	0.004083	11.524746	0.008742	5.377095	0.000000	0.000000
235.929591	7.168737	1.685993	0.004075	11.606150	0.008724	5.415075	0.000000	0.000000
235.949593	7.168737	1.680152	0.004079	11.565940	0.008733	5.396315	0.000000	0.000000
235.969595	7.168737	1.673995	0.004083	11.523557	0.008743	5.376540	0.000000	0.000000
235.989597	7.168737	1.678865	0.004080	11.557081	0.008735	5.392181	0.000000	0.000000
236.009599	7.168737	1.680584	0.004079	11.568912	0.008733	5.397701	0.000000	0.000000
236.029601	7.168737	1.676613	0.004082	11.541578	0.008739	5.384948	0.000000	0.000000
236.049603	7.168737	1.685733	0.004075	11.604355	0.008725	5.414238	0.000000	0.000000
236.069605	7.168737	1.689424	0.004073	11.629764	0.008719	5.426093	0.000000	0.000000
236.089607	7.168737	1.683760	0.004077	11.590774	0.008728	5.407901	0.000000	0.000000
236.109609	7.168737	1.683930	0.004076	11.591948	0.008728	5.408449	0.000000	0.000000
236.129611	7.168737	1.688725	0.004073	11.624955	0.008720	5.423849	0.000000	0.000000
236.149613	7.168737	1.688122	0.004073	11.620805	0.008721	5.421913	0.000000	0.000000
236.169615	7.168737	1.682440	0.004077	11.581691	0.008730	5.403663	0.000000	0.000000
236.189617	7.168737	1.686776	0.004074	11.611537	0.008723	5.417589	0.000000	0.000000
236.209619	7.168737	1.680980	0.004079	11.571639	0.008732	5.398974	0.000000	0.000000
236.229621	7.168737	1.679702	0.004079	11.562838	0.008734	5.394867	0.000000	0.000000
236.249623	7.168737	1.685435	0.004075	11.602303	0.008725	5.413280	0.000000	0.000000
236.269625	7.168737	1.676730	0.004082	11.542380	0.008739	5.385322	0.000000	0.000000
236.289627	7.168737	1.682898	0.004077	11.584839	0.008729	5.405132	0.000000	0.000000
236.309629	7.168737	1.679090	0.004080	11.558624	0.008735	5.392901	0.000000	0.000000
236.329631	7.168737	1.680284	0.004079	11.566848	0.008733	5.396738	0.000000	0.000000
236.349633	7.168737	1.683652	0.004077	11.590033	0.008728	5.407555	0.000000	0.000000
236.369635	7.168737	1.690468	0.004072	11.636956	0.008718	5.429448	0.000000	0.000000
236.389637	7.168656	1.689015	0.004073	11.626952	0.008720	5.424781	0.000000	0.000000
236.409639	7.168737	1.682519	0.004077	11.582233	0.008730	5.403916	0.000000	0.000000
236.429641	7.168737	1.691636	0.004071	11.644995	0.008716	5.433199	0.000000	0.000000
236.449643	7.168737	1.689646	0.004072	11.631296	0.008719	5.426808	0.000000	0.000000
236.469645	7.168737	1.687531	0.004074	11.616737	0.008722	5.420015	0.000000	0.000000
236.489647	7.168737	1.685124	0.004076	11.600163	0.008726	5.412282	0.000000	0.000000
236.509649	7.168737	1.680994	0.004078	11.571736	0.008732	5.399019	0.000000	0.000000
236.529651	7.168656	1.685687	0.004075	11.604037	0.008725	5.414090	0.000000	0.000000
236.549653	7.168737	1.685268	0.004075	11.601159	0.008726	5.412747	0.000000	0.000000
236.569655	7.168737	1.683164	0.004077	11.586676	0.008729	5.405989	0.000000	0.000000
236.589657	7.168737	1.680495	0.004079	11.568301	0.008733	5.397416	0.000000	0.000000
236.609659	7.168737	1.685050	0.004076	11.599654	0.008726	5.412045	0.000000	0.000000
236.629661	7.168737	1.680037	0.004079	11.565150	0.008734	5.395946	0.000000	0.000000
236.649663	7.168737	1.682917	0.004077	11.584972	0.008729	5.405194	0.000000	0.000000
236.669665	7.168737	1.681255	0.004078	11.573528	0.008732	5.399855	0.000000	0.000000
236.689667	7.168737	1.679447	0.004080	11.561082	0.008734	5.394048	0.000000	0.000000
236.709669	7.168737	1.680344	0.004079	11.567260	0.008733	5.396930	0.000000	0.000000
236.729671	7.168656	1.688874	0.004073	11.625981	0.008720	5.424328	0.000000	0.000000
236.749673	7.168737	1.684847	0.004076	11.598259	0.008726	5.411394	0.000000	0.000000
236.769675	7.168737	1.679248	0.004080	11.559717	0.008735	5.393411	0.000000	0.000000
236.789677	7.168737	1.680741	0.004079	11.569996	0.008732	5.398207	0.000000	0.000000
236.809679	7.168737	1.678634	0.004080	11.555489	0.008736	5.391438	0.000000	0.000000
236.829681	7.168737	1.683552	0.004077	11.589342	0.008728	5.407233	0.000000	0.000000
236.849683	7.168737	1.685325	0.004075	11.601549	0.008725	5.412929	0.000000	0.000000
236.869685	7.168737	1.680165	0.004079	11.566028	0.008733	5.396355	0.000000	0.000000
236.889687	7.168737	1.687215	0.004074	11.614558	0.008723	5.418998	0.000000	0.000000
236.909689	7.168737	1.677663	0.004081	11.548806	0.008737	5.388320	0.000000	0.000000
236.929691	7.168737	1.682496	0.004077	11.582072	0.008730	5.403841	0.000000	0.000000
236.949693	7.168737	1.679251	0.004080	11.559738	0.008735	5.393421	0.000000	0.000000
236.969695	7.168737	1.676769	0.004082	11.542652	0.008738	5.385449	0.000000	0.000000
236.989697	7.168737	1.688460	0.004073	11.623130	0.008721	5.422998	0.000000	0.000000
237.009699	7.168737	1.681266	0.004078	11.573610	0.008732	5.399893	0.000000	0.000000
237.029701	7.168737	1.687363	0.004074	11.615575	0.008722	5.419473	0.000000	0.000000
237.049703	7.168737	1.684351	0.004076	11.594842	0.008727	5.409799	0.000000	0.000000
237.069705	7.168737	1.679184	0.004080	11.559272	0.008735	5.393203	0.000000	0.000000
237.089707	7.168737	1.682093	0.004078	11.579300	0.008730	5.402548	0.000000	0.000000
237.109709	7.168737	1.679874	0.004079	11.564027	0.008734	5.395422	0.000000	0.000000
237.129711	7.168737	1.676328	0.004082	11.539617	0.008739	5.384033	0.000000	0.000000
237.149713	7.168737	1.682214	0.004078	11.580135	0.008730	5.402938	0.000000	0.000000
237.169715	7.168737	1.681692	0.004078	11.576539	0.008731	5.401260	0.000000	0.000000
237.189717	7.168737	1.679321	0.004080	11.560216	0.008735	5.393644	0.000000	0.000000
237.209719	7.168737	1.683395	0.004077	11.588265	0.008728	5.406731	0.000000	0.000000
237.229721	7.168737	1.677612	0.004081	11.548455	0.008737	5.388156	0.000000	0.000000
237.249723	7.168737	1.681637	0.004078	11.576158	0.008731	5.401082	0.000000	0.000000
237.269725	7.168737	1.679674	0.004079	11.562647	0.008734	5.394778	0.000000	0.000000
237.289727	7.168737	1.684297	0.004076	11.594470	0.008727	5.409626	0.000000	0.000000
237.309729	7.168737	1.682395	0.004078	11.581379	0.008730	5.403518	0.000000	0.000000
237.329731	7.168737	1.684508	0.004076	11.595923	0.008727	5.410303	0.000000	0.000000
237.349733	7.168737	1.684786	0.004076	11.597838	0.008726	5.411197	0.000000	0.000000
237.369735	7.168737	1.689059	0.004073	11.627252	0.008720	5.424921	0.000000	0.000000
237.389737	7.168737	1.686281	0.004075	11.608132	0.008724	5.416000	0.000000	0.000000
237.409739	7.168737	1.685590	0.004075	11.603374	0.008725	5.413780	0.000000	0.000000
237.429741	7.168737	1.683880	0.004076	11.591603	0.008728	5.408288	0.000000	0.000000
237.449743	7.168737	1.679490	0.004080	11.561385	0.008734	5.394189	0.000000	0.000000
237.469745	7.168737	1.683767	0.004077	11.590823	0.008728	5.407924	0.000000	0.000000
237.489747	7.168737	1.681015	0.004078	11.571878	0.008732	5.399085	0.000000	0.000000
237.509749	7.168737	1.686200	0.004075	11.607569	0.008724	5.415738	0.000000	0.000000
237.529751	7.168737	1.686606	0.004075	11.610366	0.008724	5.417042	0.000000	0.000000
237.549753	7.168737	1.683789	0.004077	11.590974	0.008728	5.407995	0.000000	0.000000
237.569755	7.168737	1.676285	0.004082	11.539320	0.008739	5.383894	0.000000	0.000000
237.589757	7.168737	1.679753	0.004079	11.563192	0.008734	5.395032	0.000000	0.000000
237.609759	7.168737	1.678847	0.004080	11.556957	0.008735	5.392123	0.000000	0.000000
237.629761	7.168737	1.683069	0.004077	11.586019	0.008729	5.405683	0.000000	0.000000
237.649763	7.168737	1.688245	0.004073	11.621647	0.008721	5.422306	0.000000	0.000000
237.669765	7.168737	1.680742	0.004079	11.569999	0.008732	5.398208	0.000000	0.000000
237.689767	7.168737	1.677559	0.004081	11.548088	0.008737	5.387986	0.000000	0.000000
237.709769	7.168737	1.682235	0.004078	11.580277	0.008730	5.403004	0.000000	0.000000
237.729771	7.168737	1.683881	0.004076	11.591609	0.008728	5.408291	0.000000	0.000000
237.729771	7.168737	1.687759	0.004074	11.618305	0.008722	5.420747	0.000000	0.000000
237.769775	7.168737	1.680744	0.004079	11.570017	0.008732	5.398217	0.000000	0.000000
237.789777	7.168737	1.680624	0.004079	11.569188	0.008733	5.397830	0.000000	0.000000
237.809779	7.168737	1.681789	0.004078	11.577205	0.008731	5.401571	0.000000	0.000000
237.829781	7.168656	1.678871	0.004080	11.557117	0.008735	5.392198	0.000000	0.000000
237.849783	7.168737	1.678040	0.004081	11.551403	0.008737	5.389532	0.000000	0.000000
237.869785	7.168737	1.683095	0.004077	11.586195	0.008729	5.405765	0.000000	0.000000
237.889787	7.168737	1.684716	0.004076	11.597357	0.008726	5.410973	0.000000	0.000000
237.909789	7.168737	1.682639	0.004077	11.583056	0.008730	5.404300	0.000000	0.000000
237.929791	7.168737	1.680407	0.004079	11.567695	0.008733	5.397134	0.000000	0.000000
237.949793	7.168737	1.682884	0.004077	11.584742	0.008729	5.405087	0.000000	0.000000
237.969795	7.168737	1.685449	0.004075	11.602403	0.008725	5.413327	0.000000	0.000000
237.989797	7.168737	1.684046	0.004076	11.592741	0.008727	5.408819	0.000000	0.000000
238.009799	7.168737	1.685948	0.004075	11.605835	0.008725	5.414928	0.000000	0.000000
238.029801	7.168737	1.685107	0.004076	11.600051	0.008726	5.412230	0.000000	0.000000
238.049803	7.168737	1.690601	0.004072	11.637867	0.008717	5.429873	0.000000	0.000000
238.069805	7.168656	1.690583	0.004072	11.637746	0.008717	5.429817	0.000000	0.000000
238.089807	7.168737	1.682406	0.004077	11.581452	0.008730	5.403552	0.000000	0.000000
238.109809	7.168737	1.687015	0.004074	11.613184	0.008723	5.418357	0.000000	0.000000
238.129811	7.168737	1.679633	0.004079	11.562365	0.008734	5.394647	0.000000	0.000000
238.149813	7.168737	1.685649	0.004075	11.603777	0.008725	5.413968	0.000000	0.000000
238.169815	7.168737	1.681367	0.004078	11.574300	0.008731	5.400215	0.000000	0.000000
238.189817	7.168737	1.684294	0.004076	11.594455	0.008727	5.409619	0.000000	0.000000
238.209819	7.168737	1.686764	0.004074	11.611453	0.008723	5.417549	0.000000	0.000000
238.229821	7.168737	1.684769	0.004076	11.597720	0.008726	5.411142	0.000000	0.000000
238.249823	7.168656	1.680205	0.004079	11.566306	0.008733	5.396485	0.000000	0.000000
238.269825	7.168737	1.686786	0.004074	11.611607	0.008723	5.417621	0.000000	0.000000
238.289827	7.168737	1.688453	0.004073	11.623078	0.008721	5.422974	0.000000	0.000000
238.309829	7.168737	1.685053	0.004076	11.599679	0.008726	5.412056	0.000000	0.000000
238.329831	7.168737	1.680805	0.004079	11.570435	0.008732	5.398412	0.000000	0.000000
238.349833	7.168737	1.685333	0.004075	11.601607	0.008725	5.412956	0.000000	0.000000
238.369835	7.168656	1.685424	0.004075	11.602230	0.008725	5.413246	0.000000	0.000000
238.389837	7.168737	1.684349	0.004076	11.594827	0.008727	5.409792	0.000000	0.000000
238.409839	7.168737	1.684927	0.004076	11.598807	0.008726	5.411649	0.000000	0.000000
238.429841	7.168737	1.687868	0.004074	11.619053	0.008722	5.421095	0.000000	0.000000
238.449843	7.168737	1.680246	0.004079	11.566585	0.008733	5.396615	0.000000	0.000000
238.469845	7.168737	1.679642	0.004079	11.562429	0.008734	5.394676	0.000000	0.000000
238.489847	7.168737	1.687878	0.004074	11.619122	0.008722	5.421128	0.000000	0.000000
238.509849	7.168737	1.679116	0.004080	11.558809	0.008735	5.392987	0.000000	0.000000
238.529851	7.168737	1.683435	0.004077	11.588540	0.008728	5.406859	0.000000	0.000000
238.549853	7.168737	1.687466	0.004074	11.616286	0.008722	5.419805	0.000000	0.000000
238.569855	7.168737	1.687584	0.004074	11.617100	0.008722	5.420184	0.000000	0.000000
238.589857	7.168656	1.680684	0.004079	11.569602	0.008732	5.398023	0.000000	0.000000
238.609859	7.168656	1.687639	0.004074	11.617479	0.008722	5.420361	0.000000	0.000000
238.629861	7.168737	1.687523	0.004074	11.616677	0.008722	5.419987	0.000000	0.000000
238.649863	7.168737	1.685909	0.004075	11.605569	0.008725	5.414804	0.000000	0.000000
238.669865	7.168737	1.684167	0.004076	11.593580	0.008727	5.409210	0.000000	0.000000
238.689867	7.168737	1.684213	0.004076	11.593895	0.008727	5.409357	0.000000	0.000000
238.709869	7.168737	1.684776	0.004076	11.597769	0.008726	5.411165	0.000000	0.000000
238.729871	7.168737	1.687142	0.004074	11.614056	0.008723	5.418764	0.000000	0.000000
238.749873	7.168737	1.683154	0.004077	11.586603	0.008729	5.405955	0.000000	0.000000
238.769875	7.168737	1.680242	0.004079	11.566560	0.008733	5.396604	0.000000	0.000000
238.789877	7.168737	1.685694	0.004075	11.604086	0.008725	5.414112	0.000000	0.000000
238.809879	7.168737	1.689149	0.004073	11.627870	0.008720	5.425209	0.000000	0.000000
238.809879	7.168737	1.681690	0.004078	11.576524	0.008731	5.401253	0.000000	0.000000
238.849883	7.168737	1.684527	0.004076	11.596056	0.008727	5.410366	0.000000	0.000000
238.869885	7.168737	1.679286	0.004080	11.559974	0.008735	5.393531	0.000000	0.000000
238.889887	7.168737	1.679553	0.004080	11.561814	0.008734	5.394390	0.000000	0.000000
238.909889	7.168737	1.678300	0.004080	11.553188	0.008736	5.390365	0.000000	0.000000
238.929891	7.168737	1.679512	0.004080	11.561530	0.008734	5.394257	0.000000	0.000000
238.949893	7.168737	1.676792	0.004081	11.542807	0.008738	5.385521	0.000000	0.000000
238.969895	7.168737	1.684944	0.004076	11.598925	0.008726	5.411704	0.000000	0.000000
238.989897	7.168737	1.679588	0.004079	11.562057	0.008734	5.394503	0.000000	0.000000
239.009899	7.168737	1.677724	0.004081	11.549223	0.008737	5.388515	0.000000	0.000000
239.029901	7.168737	1.687465	0.004074	11.616277	0.008722	5.419800	0.000000	0.000000
239.049903	7.168737	1.682886	0.004077	11.584760	0.008729	5.405095	0.000000	0.000000
239.069905	7.168737	1.683725	0.004077	11.590532	0.008728	5.407788	0.000000	0.000000
239.089907	7.168737	1.676126	0.004082	11.538221	0.008739	5.383382	0.000000	0.000000
239.109909	7.168737	1.690244	0.004072	11.635409	0.008718	5.428727	0.000000	0.000000
239.129911	7.168737	1.681458	0.004078	11.574926	0.008731	5.400507	0.000000	0.000000
239.149913	7.168737	1.685908	0.004075	11.605560	0.008725	5.414800	0.000000	0.000000
239.169915	7.168737	1.685103	0.004076	11.600024	0.008726	5.412217	0.000000	0.000000
239.189917	7.168737	1.686458	0.004075	11.609349	0.008724	5.416568	0.000000	0.000000
239.209919	7.168737	1.686864	0.004074	11.612143	0.008723	5.417871	0.000000	0.000000
239.229921	7.168737	1.685902	0.004075	11.605520	0.008725	5.414782	0.000000	0.000000
239.249923	7.168737	1.680448	0.004079	11.567974	0.008733	5.397263	0.000000	0.000000
239.269925	7.168737	1.680639	0.004079	11.569287	0.008733	5.397876	0.000000	0.000000
239.289927	7.168737	1.683642	0.004077	11.589960	0.008728	5.407522	0.000000	0.000000
239.309929	7.168737	1.681347	0.004078	11.574163	0.008732	5.400151	0.000000	0.000000
239.329931	7.168737	1.682972	0.004077	11.585350	0.008729	5.405371	0.000000	0.000000
239.349933	7.168737	1.681172	0.004078	11.572959	0.008732	5.399589	0.000000	0.000000
239.369935	7.168737	1.692514	0.004070	11.651039	0.008715	5.436019	0.000000	0.000000
239.389937	7.168656	1.685711	0.004075	11.604207	0.008725	5.414169	0.000000	0.000000
239.409939	7.168737	1.687061	0.004074	11.613499	0.008723	5.418504	0.000000	0.000000
239.429941	7.168737	1.678313	0.004080	11.553276	0.008736	5.390406	0.000000	0.000000
239.449943	7.168737	1.688552	0.004073	11.623765	0.008721	5.423294	0.000000	0.000000
239.469945	7.168656	1.691504	0.004071	11.644081	0.008716	5.432773	0.000000	0.000000
239.489947	7.168656	1.685080	0.004076	11.599863	0.008726	5.412142	0.000000	0.000000
239.509949	7.168737	1.689994	0.004072	11.633687	0.008718	5.427923	0.000000	0.000000
239.529951	7.168737	1.686645	0.004074	11.610638	0.008723	5.417169	0.000000	0.000000
239.549953	7.168737	1.682381	0.004078	11.581285	0.008730	5.403474	0.000000	0.000000
239.569955	7.168737	1.690901	0.004071	11.639934	0.008717	5.430838	0.000000	0.000000
239.589957	7.168737	1.681476	0.004078	11.575050	0.008731	5.400565	0.000000	0.000000
239.609959	7.168737	1.687241	0.004074	11.614740	0.008723	5.419083	0.000000	0.000000
239.629961	7.168737	1.680770	0.004079	11.570192	0.008732	5.398299	0.000000	0.000000
239.649963	7.168737	1.682252	0.004078	11.580392	0.008730	5.403058	0.000000	0.000000
239.669965	7.168737	1.681608	0.004078	11.575964	0.008731	5.400992	0.000000	0.000000
239.689967	7.168737	1.676203	0.004082	11.538751	0.008739	5.383629	0.000000	0.000000
239.709969	7.168737	1.680383	0.004079	11.567529	0.008733	5.397056	0.000000	0.000000
239.729971	7.168737	1.684636	0.004076	11.596806	0.008727	5.410716	0.000000	0.000000
239.749973	7.168737	1.681848	0.004078	11.577614	0.008731	5.401761	0.000000	0.000000
239.769975	7.168737	1.687419	0.004074	11.615965	0.008722	5.419655	0.000000	0.000000
239.789977	7.168737	1.686282	0.004075	11.608138	0.008724	5.416003	0.000000	0.000000
239.809979	7.168737	1.678197	0.004080	11.552477	0.008736	5.390033	0.000000	0.000000
239.829981	7.168737	1.682333	0.004078	11.580955	0.008730	5.403320	0.000000	0.000000
239.849983	7.168737	1.688332	0.004073	11.622249	0.008721	5.422587	0.000000	0.000000
239.869985	7.168737	1.684009	0.004076	11.592487	0.008727	5.408701	0.000000	0.000000
239.889987	7.168737	1.690251	0.004072	11.635461	0.008718	5.428751	0.000000	0.000000
239.909989	7.168737	1.686623	0.004074	11.610487	0.008723	5.417099	0.000000	0.000000
239.929991	7.168737	1.685372	0.004075	11.601873	0.008725	5.413080	0.000000	0.000000
239.949993	7.168737	1.687137	0.004074	11.614022	0.008723	5.418748	0.000000	0.000000
239.969995	7.168737	1.684640	0.004076	11.596831	0.008727	5.410727	0.000000	0.000000
239.989997	7.168737	1.689486	0.004072	11.630194	0.008719	5.426294	0.000000	0.000000
240.009999	7.168737	1.689453	0.004072	11.629967	0.008719	5.426188	0.000000	0.000000
240.030001	7.168737	1.689915	0.004072	11.633148	0.008718	5.427672	0.000000	0.000000
240.050003	7.168737	1.682168	0.004078	11.579814	0.008730	5.402788	0.000000	0.000000
240.050003	7.168737	1.686449	0.004075	11.609289	0.008724	5.416540	0.000000	0.000000
240.090007	7.168737	1.688814	0.004073	11.625569	0.008720	5.424136	0.000000	0.000000
240.110009	7.168737	1.689537	0.004072	11.630542	0.008719	5.426456	0.000000	0.000000
240.130011	7.168737	1.685517	0.004075	11.602872	0.008725	5.413546	0.000000	0.000000
240.150013	7.168737	1.694452	0.004069	11.664378	0.008712	5.442243	0.000000	0.000000
240.170015	7.168737	1.685355	0.004075	11.601758	0.008725	5.413026	0.000000	0.000000
240.190017	7.168737	1.684770	0.004076	11.597726	0.008726	5.411145	0.000000	0.000000
240.210019	7.168737	1.681983	0.004078	11.578543	0.008731	5.402195	0.000000	0.000000
240.230021	7.168737	1.695714	0.004068	11.673064	0.008710	5.446296	0.000000	0.000000
240.250023	7.168737	1.681158	0.004078	11.572862	0.008732	5.399544	0.000000	0.000000
240.270025	7.168737	1.688029	0.004073	11.620161	0.008721	5.421612	0.000000	0.000000
240.290027	7.168737	1.684550	0.004076	11.596216	0.008727	5.410440	0.000000	0.000000
240.310029	7.168737	1.685710	0.004075	11.604201	0.008725	5.414166	0.000000	0.000000
240.330031	7.168737	1.687950	0.004074	11.619619	0.008721	5.421359	0.000000	0.000000
240.350033	7.168737	1.683818	0.004076	11.591177	0.008728	5.408089	0.000000	0.000000
240.370035	7.168737	1.682329	0.004078	11.580922	0.008730	5.403305	0.000000	0.000000
240.390037	7.168737	1.676092	0.004082	11.537988	0.008740	5.383273	0.000000	0.000000
240.410039	7.168737	1.684743	0.004076	11.597542	0.008726	5.411059	0.000000	0.000000
240.430041	7.168737	1.680473	0.004079	11.568149	0.008733	5.397345	0.000000	0.000000
240.450043	7.168737	1.685940	0.004075	11.605781	0.008725	5.414903	0.000000	0.000000
240.470045	7.168737	1.686911	0.004074	11.612470	0.008723	5.418024	0.000000	0.000000
240.490047	7.168737	1.688322	0.004073	11.622176	0.008721	5.422553	0.000000	0.000000
240.510049	7.168737	1.685417	0.004075	11.602185	0.008725	5.413225	0.000000	0.000000
240.530051	7.168656	1.679706	0.004079	11.562868	0.008734	5.394881	0.000000	0.000000
240.550053	7.168737	1.677424	0.004081	11.547159	0.008737	5.387552	0.000000	0.000000
240.570055	7.168737	1.678586	0.004080	11.555159	0.008736	5.391284	0.000000	0.000000
240.590057	7.168737	1.686347	0.004075	11.608583	0.008724	5.416211	0.000000	0.000000
240.610059	7.168737	1.678674	0.004080	11.555767	0.008736	5.391568	0.000000	0.000000
240.630061	7.168737	1.679958	0.004079	11.564605	0.008734	5.395692	0.000000	0.000000
240.650063	7.168737	1.679651	0.004079	11.562486	0.008734	5.394703	0.000000	0.000000
240.670065	7.168737	1.683569	0.004077	11.589464	0.008728	5.407290	0.000000	0.000000
240.690067	7.168737	1.681952	0.004078	11.578328	0.008731	5.402095	0.000000	0.000000
240.710069	7.168737	1.688739	0.004073	11.625052	0.008720	5.423894	0.000000	0.000000
240.730071	7.168737	1.682378	0.004078	11.581264	0.008730	5.403464	0.000000	0.000000
240.750073	7.168737	1.683771	0.004077	11.590850	0.008728	5.407937	0.000000	0.000000
240.770075	7.168737	1.689536	0.004072	11.630536	0.008719	5.426453	0.000000	0.000000
240.790077	7.168737	1.684946	0.004076	11.598940	0.008726	5.411711	0.000000	0.000000
240.810079	7.168737	1.690895	0.004071	11.639895	0.008717	5.430820	0.000000	0.000000
240.830081	7.168737	1.691139	0.004071	11.641575	0.008717	5.431603	0.000000	0.000000
240.850083	7.168737	1.679141	0.004080	11.558981	0.008735	5.393068	0.000000	0.000000
240.870085	7.168737	1.679011	0.004080	11.558086	0.008735	5.392650	0.000000	0.000000
240.890087	7.168737	1.684467	0.004076	11.595641	0.008727	5.410172	0.000000	0.000000
240.910089	7.168737	1.682799	0.004077	11.584161	0.008729	5.404816	0.000000	0.000000
240.930091	7.168737	1.687505	0.004074	11.616556	0.008722	5.419930	0.000000	0.000000
240.950093	7.168737	1.685559	0.004075	11.603162	0.008725	5.413681	0.000000	0.000000
240.970095	7.168737	1.686299	0.004075	11.608256	0.008724	5.416058	0.000000	0.000000
240.990097	7.168737	1.685561	0.004075	11.603172	0.008725	5.413686	0.000000	0.000000
241.010099	7.168737	1.688579	0.004073	11.623947	0.008721	5.423379	0.000000	0.000000
241.030101	7.168737	1.685000	0.004076	11.599312	0.008726	5.411885	0.000000	0.000000
241.050103	7.168737	1.688097	0.004073	11.620630	0.008721	5.421831	0.000000	0.000000
241.070105	7.168737	1.690574	0.004072	11.637679	0.008717	5.429786	0.000000	0.000000
241.090107	7.168737	1.699121	0.004066	11.696522	0.008704	5.457240	0.000000	0.000000
241.110109	7.168737	1.689471	0.004072	11.630091	0.008719	5.426246	0.000000	0.000000
241.130111	7.168737	1.693093	0.004070	11.655019	0.008714	5.437876	0.000000	0.000000
241.150113	7.168737	1.695748	0.004068	11.673301	0.008710	5.446406	0.000000	0.000000
241.170115	7.168737	1.689497	0.004072	11.630267	0.008719	5.426327	0.000000	0.000000
241.190117	7.168737	1.683784	0.004077	11.590941	0.008728	5.407979	0.000000	0.000000
241.210119	7.168737	1.689177	0.004073	11.628063	0.008720	5.425299	0.000000	0.000000
241.230121	7.168737	1.688301	0.004073	11.622037	0.008721	5.422488	0.000000	0.000000
241.250123	7.168737	1.686066	0.004075	11.606649	0.008724	5.415308	0.000000	0.000000
241.270125	7.168737	1.684187	0.004076	11.593716	0.008727	5.409274	0.000000	0.000000
241.290127	7.168737	1.686834	0.004074	11.611937	0.008723	5.417775	0.000000	0.000000
241.310129	7.168737	1.684379	0.004076	11.595036	0.008727	5.409890	0.000000	0.000000
241.330131	7.168737	1.683490	0.004077	11.588916	0.008728	5.407034	0.000000	0.000000
241.350133	7.168737	1.684117	0.004076	11.593235	0.008727	5.409049	0.000000	0.000000
241.370135	7.168737	1.682201	0.004078	11.580041	0.008730	5.402894	0.000000	0.000000
241.390137	7.168737	1.681385	0.004078	11.574427	0.008731	5.400274	0.000000	0.000000
241.410139	7.168737	1.675472	0.004082	11.533721	0.008740	5.381282	0.000000	0.000000
241.430141	7.168737	1.684611	0.004076	11.596634	0.008727	5.410635	0.000000	0.000000
241.450143	7.168737	1.681400	0.004078	11.574527	0.008731	5.400321	0.000000	0.000000
241.470145	7.168656	1.680920	0.004078	11.571228	0.008732	5.398782	0.000000	0.000000
241.490147	7.168737	1.687472	0.004074	11.616326	0.008722	5.419823	0.000000	0.000000
241.510149	7.168737	1.684255	0.004076	11.594182	0.008727	5.409491	0.000000	0.000000
241.530151	7.168737	1.683795	0.004077	11.591016	0.008728	5.408014	0.000000	0.000000
241.530151	7.168737	1.680272	0.004079	11.566766	0.008733	5.396700	0.000000	0.000000
241.570155	7.168737	1.680613	0.004079	11.569112	0.008733	5.397794	0.000000	0.000000
241.590157	7.168737	1.685252	0.004075	11.601047	0.008726	5.412694	0.000000	0.000000
241.610159	7.168737	1.684554	0.004076	11.596240	0.008727	5.410452	0.000000	0.000000
241.630161	7.168737	1.679743	0.004079	11.563125	0.008734	5.395001	0.000000	0.000000
241.650163	7.168737	1.685877	0.004075	11.605348	0.008725	5.414701	0.000000	0.000000
241.670165	7.168737	1.680796	0.004079	11.570374	0.008732	5.398383	0.000000	0.000000
241.690167	7.168737	1.679881	0.004079	11.564072	0.008734	5.395443	0.000000	0.000000
241.710169	7.168737	1.684061	0.004076	11.592847	0.008727	5.408869	0.000000	0.000000
241.730171	7.168737	1.682753	0.004077	11.583840	0.008729	5.404666	0.000000	0.000000
241.750173	7.168737	1.682111	0.004078	11.579424	0.008730	5.402606	0.000000	0.000000
241.770175	7.168737	1.685796	0.004075	11.604791	0.008725	5.414441	0.000000	0.000000
241.790177	7.168737	1.683831	0.004076	11.591261	0.008728	5.408129	0.000000	0.000000
241.810179	7.168737	1.678679	0.004080	11.555800	0.008736	5.391584	0.000000	0.000000
241.830181	7.168737	1.680209	0.004079	11.566333	0.008733	5.396498	0.000000	0.000000
241.850183	7.168737	1.688759	0.004073	11.625188	0.008720	5.423958	0.000000	0.000000
241.870185	7.168737	1.684988	0.004076	11.599231	0.008726	5.411847	0.000000	0.000000
241.890187	7.168656	1.683384	0.004077	11.588189	0.008728	5.406695	0.000000	0.000000
241.910189	7.168737	1.680606	0.004079	11.569063	0.008733	5.397772	0.000000	0.000000
241.930191	7.168737	1.678486	0.004080	11.554472	0.008736	5.390964	0.000000	0.000000
241.950193	7.168737	1.681186	0.004078	11.573056	0.008732	5.399635	0.000000	0.000000
241.970195	7.168737	1.681943	0.004078	11.578268	0.008731	5.402066	0.000000	0.000000
241.990197	7.168737	1.676883	0.004081	11.543436	0.008738	5.385815	0.000000	0.000000
242.010199	7.168737	1.681672	0.004078	11.576403	0.008731	5.401196	0.000000	0.000000
242.030201	7.168737	1.679647	0.004079	11.562465	0.008734	5.394693	0.000000	0.000000
242.050203	7.168737	1.679086	0.004080	11.558603	0.008735	5.392891	0.000000	0.000000
242.070205	7.168737	1.681644	0.004078	11.576207	0.008731	5.401105	0.000000	0.000000
242.090207	7.168737	1.680441	0.004079	11.567925	0.008733	5.397241	0.000000	0.000000
242.110209	7.168737	1.682062	0.004078	11.579085	0.008730	5.402448	0.000000	0.000000
242.130211	7.168737	1.683781	0.004077	11.590919	0.008728	5.407969	0.000000	0.000000
242.150213	7.168737	1.684451	0.004076	11.595535	0.008727	5.410123	0.000000	0.000000
242.170215	7.168737	1.683406	0.004077	11.588341	0.008728	5.406766	0.000000	0.000000
242.190217	7.168737	1.684555	0.004076	11.596246	0.008727	5.410455	0.000000	0.000000
242.210219	7.168737	1.685928	0.004075	11.605699	0.008725	5.414865	0.000000	0.000000
242.230221	7.168737	1.685698	0.004075	11.604116	0.008725	5.414126	0.000000	0.000000
242.250223	7.168656	1.684782	0.004076	11.597808	0.008726	5.411183	0.000000	0.000000
242.270225	7.168737	1.688044	0.004073	11.620266	0.008721	5.421662	0.000000	0.000000
242.290227	7.168737	1.682545	0.004077	11.582414	0.008730	5.404001	0.000000	0.000000
242.310229	7.168737	1.678554	0.004080	11.554941	0.008736	5.391183	0.000000	0.000000
242.330231	7.168656	1.680975	0.004078	11.571606	0.008732	5.398958	0.000000	0.000000
242.350233	7.168737	1.675994	0.004082	11.537313	0.008740	5.382958	0.000000	0.000000
242.370235	7.168737	1.683701	0.004077	11.590369	0.008728	5.407712	0.000000	0.000000
242.390237	7.168737	1.681591	0.004078	11.575846	0.008731	5.400937	0.000000	0.000000
242.410239	7.168737	1.684166	0.004076	11.593568	0.008727	5.409205	0.000000	0.000000
242.430241	7.168737	1.677991	0.004081	11.551064	0.008737	5.389374	0.000000	0.000000
242.450243	7.168737	1.681369	0.004078	11.574318	0.008731	5.400223	0.000000	0.000000
242.470245	7.168737	1.677845	0.004081	11.550056	0.008737	5.388903	0.000000	0.000000
242.490247	7.168737	1.680972	0.004079	11.571582	0.008732	5.398947	0.000000	0.000000
242.510249	7.168737	1.676395	0.004082	11.540077	0.008739	5.384247	0.000000	0.000000
242.530251	7.168737	1.679249	0.004080	11.559720	0.008735	5.393412	0.000000	0.000000
242.550253	7.168737	1.679140	0.004080	11.558972	0.008735	5.393064	0.000000	0.000000
242.570255	7.168737	1.679745	0.004079	11.563137	0.008734	5.395007	0.000000	0.000000
242.590257	7.168737	1.680299	0.004079	11.566951	0.008733	5.396786	0.000000	0.000000
242.610259	7.168737	1.682088	0.004078	11.579264	0.008730	5.402531	0.000000	0.000000
242.630261	7.168737	1.675461	0.004082	11.533645	0.008740	5.381247	0.000000	0.000000
242.650263	7.168737	1.681239	0.004078	11.573419	0.008732	5.399804	0.000000	0.000000
242.670265	7.168737	1.677904	0.004081	11.550464	0.008737	5.389094	0.000000	0.000000
242.690267	7.168737	1.692511	0.004070	11.651015	0.008715	5.436008	0.000000	0.000000
242.710269	7.168737	1.685962	0.004075	11.605935	0.008724	5.414975	0.000000	0.000000
242.730271	7.168737	1.691094	0.004071	11.641260	0.008717	5.431456	0.000000	0.000000
242.750273	7.168737	1.685854	0.004075	11.605190	0.008725	5.414628	0.000000	0.000000
242.770275	7.168737	1.684995	0.004076	11.599279	0.008726	5.411870	0.000000	0.000000
242.790277	7.168656	1.681593	0.004078	11.575861	0.008731	5.400944	0.000000	0.000000
242.810279	7.168737	1.682688	0.004077	11.583395	0.008729	5.404459	0.000000	0.000000
242.810279	7.168737	1.682921	0.004077	11.584999	0.008729	5.405207	0.000000	0.000000
242.830281	7.168737	1.686091	0.004075	11.606822	0.008724	5.415389	0.000000	0.000000
242.870285	7.168656	1.688349	0.004073	11.622364	0.008721	5.422640	0.000000	0.000000
242.890287	7.168737	1.686844	0.004074	11.612004	0.008723	5.417806	0.000000	0.000000
242.910289	7.168737	1.685815	0.004075	11.604924	0.008725	5.414503	0.000000	0.000000
242.930291	7.168656	1.684312	0.004076	11.594576	0.008727	5.409675	0.000000	0.000000
242.950293	7.168737	1.682852	0.004077	11.584524	0.008729	5.404985	0.000000	0.000000
242.970295	7.168737	1.678585	0.004080	11.555153	0.008736	5.391282	0.000000	0.000000
242.990297	7.168737	1.682968	0.004077	11.585326	0.008729	5.405359	0.000000	0.000000
243.010299	7.168737	1.682816	0.004077	11.584279	0.008729	5.404871	0.000000	0.000000
243.030301	7.168737	1.675447	0.004082	11.533548	0.008740	5.381201	0.000000	0.000000
243.050303	7.168656	1.676451	0.004082	11.540461	0.008739	5.384427	0.000000	0.000000
243.070305	7.168737	1.680763	0.004079	11.570147	0.008732	5.398277	0.000000	0.000000
243.090307	7.168737	1.680100	0.004079	11.565583	0.008733	5.396148	0.000000	0.000000
243.110309	7.168737	1.678845	0.004080	11.556938	0.008735	5.392115	0.000000	0.000000
243.130311	7.168737	1.679474	0.004080	11.561270	0.008734	5.394136	0.000000	0.000000
243.150313	7.168737	1.680313	0.004079	11.567048	0.008733	5.396831	0.000000	0.000000
243.170315	7.168737	1.676822	0.004081	11.543013	0.008738	5.385617	0.000000	0.000000
243.190317	7.168737	1.681082	0.004078	11.572341	0.008732	5.399301	0.000000	0.000000
243.210319	7.168737	1.676495	0.004082	11.540764	0.008739	5.384568	0.000000	0.000000
243.230321	7.168737	1.678654	0.004080	11.555628	0.008736	5.391503	0.000000	0.000000
243.250323	7.168737	1.681395	0.004078	11.574496	0.008731	5.400307	0.000000	0.000000
243.270325	7.168656	1.684018	0.004076	11.592554	0.008727	5.408732	0.000000	0.000000
243.290327	7.168737	1.681649	0.004078	11.576246	0.008731	5.401123	0.000000	0.000000
243.310329	7.168737	1.683345	0.004077	11.587917	0.008728	5.406568	0.000000	0.000000
243.330331	7.168737	1.683314	0.004077	11.587705	0.008729	5.406469	0.000000	0.000000
243.350333	7.168737	1.682797	0.004077	11.584149	0.008729	5.404810	0.000000	0.000000
243.370335	7.168737	1.678375	0.004080	11.553706	0.008736	5.390607	0.000000	0.000000
243.390337	7.168737	1.684425	0.004076	11.595357	0.008727	5.410039	0.000000	0.000000
243.410339	7.168737	1.674449	0.004083	11.526677	0.008742	5.377996	0.000000	0.000000
243.430341	7.168737	1.682900	0.004077	11.584854	0.008729	5.405139	0.000000	0.000000
243.450343	7.168737	1.678045	0.004081	11.551436	0.008737	5.389547	0.000000	0.000000
243.450343	7.168737	1.679087	0.004080	11.558609	0.008735	5.392894	0.000000	0.000000
243.470345	7.168737	1.679649	0.004079	11.562474	0.008734	5.394698	0.000000	0.000000
243.510349	7.168737	1.674371	0.004083	11.526145	0.008742	5.377747	0.000000	0.000000
243.530351	7.168737	1.675679	0.004082	11.535149	0.008740	5.381948	0.000000	0.000000
243.550353	7.168737	1.680418	0.004079	11.567768	0.008733	5.397167	0.000000	0.000000
243.570355	7.168737	1.677672	0.004081	11.548866	0.008737	5.388348	0.000000	0.000000
243.590357	7.168737	1.680522	0.004079	11.568482	0.008733	5.397501	0.000000	0.000000
243.610359	7.168737	1.679131	0.004080	11.558909	0.008735	5.393034	0.000000	0.000000
243.630361	7.168737	1.680767	0.004079	11.570174	0.008732	5.398290	0.000000	0.000000
243.650363	7.168656	1.676722	0.004081	11.542325	0.008738	5.385297	0.000000	0.000000
243.670365	7.168737	1.680362	0.004079	11.567381	0.008733	5.396987	0.000000	0.000000
243.690367	7.168737	1.680003	0.004079	11.564914	0.008734	5.395836	0.000000	0.000000
243.690367	7.168737	1.677208	0.004081	11.545670	0.008738	5.386857	0.000000	0.000000
243.730371	7.168737	1.677107	0.004081	11.544980	0.008738	5.386535	0.000000	0.000000
243.750373	7.168737	1.685030	0.004076	11.599515	0.008726	5.411980	0.000000	0.000000
243.770375	7.168737	1.679713	0.004079	11.562919	0.008734	5.394905	0.000000	0.000000
243.790377	7.168656	1.678698	0.004080	11.555931	0.008735	5.391644	0.000000	0.000000
243.810379	7.168737	1.679594	0.004079	11.562096	0.008734	5.394521	0.000000	0.000000
243.830381	7.168737	1.677858	0.004081	11.550147	0.008737	5.388946	0.000000	0.000000
243.850383	7.168737	1.678998	0.004080	11.557998	0.008735	5.392609	0.000000	0.000000
243.870385	7.168737	1.681557	0.004078	11.575610	0.008731	5.400826	0.000000	0.000000
243.890387	7.168737	1.675452	0.004082	11.533587	0.008740	5.381220	0.000000	0.000000
243.910389	7.168737	1.686752	0.004074	11.611371	0.008723	5.417511	0.000000	0.000000
[truncated: 1,002 more rows]
