# Supplementary material for: Stress relaxation in the presence of sudden strain bursts: Methodology and stress relaxation data of microcast aluminium microwires
Source: Data Brief. 2018 Nov 14;21:2134–41. doi: 10.1016/j.dib.2018.11.047 (PMC6265499; doi:10.1016/j.dib.2018.11.047)
Supplement: Supplementary file 2 — Supplementary material [file mmc2.zip › Data in brief/As-cast/Al4N/Al_20_r_15/Stress relax txt files/Al_20_r_15_Relaxcycle0005.txt]

Time[s]	Motordispl[�m]	Force[mN]	EngStrain	EngStress[MPa]	Shearstrain	Shearstress [MPa]
282.371234	12.680513	2.000115	0.007906	13.768518	0.016910	6.423970	0.000000	0.000000
282.371234	12.680513	1.982135	0.007919	13.644749	0.016938	6.366223	0.000000	0.000000
282.411239	12.686159	1.938122	0.007955	13.341772	0.017013	6.224864	0.000000	0.000000
282.431241	12.686078	1.897460	0.007983	13.061855	0.017075	6.094263	0.000000	0.000000
282.451242	12.686078	1.899191	0.007982	13.073771	0.017072	6.099823	0.000000	0.000000
282.471244	12.686159	1.897117	0.007984	13.059497	0.017076	6.093163	0.000000	0.000000
282.491246	12.686078	1.899804	0.007982	13.077994	0.017071	6.101793	0.000000	0.000000
282.511249	12.686159	1.905782	0.007978	13.119142	0.017062	6.120991	0.000000	0.000000
282.531250	12.686078	1.902290	0.007980	13.095107	0.017068	6.109777	0.000000	0.000000
282.551252	12.686159	1.910689	0.007974	13.152926	0.017055	6.136754	0.000000	0.000000
282.571254	12.686159	1.913258	0.007972	13.170605	0.017051	6.145002	0.000000	0.000000
282.591257	12.686159	1.908030	0.007976	13.134620	0.017059	6.128213	0.000000	0.000000
282.611259	12.686159	1.909599	0.007975	13.145423	0.017057	6.133253	0.000000	0.000000
282.631260	12.686159	1.904889	0.007978	13.112995	0.017064	6.118123	0.000000	0.000000
282.651262	12.686159	1.907793	0.007976	13.132989	0.017059	6.127452	0.000000	0.000000
282.671265	12.686159	1.913276	0.007972	13.170729	0.017051	6.145060	0.000000	0.000000
282.691267	12.686159	1.907548	0.007976	13.131303	0.017060	6.126665	0.000000	0.000000
282.711268	12.686159	1.910904	0.007974	13.154403	0.017055	6.137443	0.000000	0.000000
282.731270	12.686159	1.911942	0.007973	13.161546	0.017053	6.140776	0.000000	0.000000
282.751273	12.686159	1.915214	0.007971	13.184071	0.017048	6.151285	0.000000	0.000000
282.771275	12.686159	1.913601	0.007972	13.172969	0.017051	6.146105	0.000000	0.000000
282.791276	12.686159	1.915455	0.007971	13.185733	0.017048	6.152060	0.000000	0.000000
282.811278	12.686159	1.916851	0.007970	13.195339	0.017046	6.156543	0.000000	0.000000
282.831280	12.686159	1.915724	0.007970	13.187585	0.017047	6.152925	0.000000	0.000000
282.851283	12.686159	1.918635	0.007968	13.207622	0.017043	6.162273	0.000000	0.000000
282.871284	12.686240	1.915822	0.007970	13.188257	0.017047	6.153238	0.000000	0.000000
282.891286	12.686240	1.917484	0.007969	13.199701	0.017045	6.158578	0.000000	0.000000
282.911288	12.686240	1.916084	0.007970	13.190064	0.017047	6.154081	0.000000	0.000000
282.931291	12.686159	1.916738	0.007970	13.194565	0.017046	6.156181	0.000000	0.000000
282.951293	12.686159	1.914958	0.007971	13.182312	0.017049	6.150465	0.000000	0.000000
282.971294	12.686159	1.918815	0.007968	13.208860	0.017043	6.162851	0.000000	0.000000
282.991296	12.686159	1.917269	0.007969	13.198221	0.017045	6.157887	0.000000	0.000000
283.011299	12.686159	1.918641	0.007968	13.207661	0.017043	6.162292	0.000000	0.000000
283.031301	12.686159	1.920604	0.007967	13.221178	0.017040	6.168598	0.000000	0.000000
283.051302	12.686159	1.916827	0.007970	13.195179	0.017046	6.156468	0.000000	0.000000
283.071304	12.686159	1.918511	0.007968	13.206768	0.017043	6.161875	0.000000	0.000000
283.091307	12.686159	1.919599	0.007968	13.214262	0.017041	6.165371	0.000000	0.000000
283.111309	12.686240	1.919271	0.007968	13.211998	0.017042	6.164315	0.000000	0.000000
283.131310	12.686240	1.924669	0.007964	13.249157	0.017034	6.181652	0.000000	0.000000
283.151312	12.686240	1.918507	0.007969	13.206744	0.017043	6.161864	0.000000	0.000000
283.171314	12.686159	1.917012	0.007970	13.196453	0.017045	6.157062	0.000000	0.000000
283.191317	12.686159	1.925693	0.007963	13.256213	0.017032	6.184944	0.000000	0.000000
283.211318	12.686159	1.917967	0.007969	13.203021	0.017044	6.160127	0.000000	0.000000
283.231320	12.686159	1.921199	0.007967	13.225277	0.017039	6.170510	0.000000	0.000000
283.251322	12.686159	1.922085	0.007966	13.231372	0.017038	6.173354	0.000000	0.000000
283.271325	12.686159	1.920528	0.007967	13.220655	0.017040	6.168354	0.000000	0.000000
283.291327	12.686159	1.924231	0.007964	13.246146	0.017034	6.180247	0.000000	0.000000
283.311328	12.686159	1.919844	0.007968	13.215942	0.017041	6.166155	0.000000	0.000000
283.331330	12.686240	1.920916	0.007967	13.223327	0.017040	6.169601	0.000000	0.000000
283.351333	12.686240	1.926100	0.007963	13.259009	0.017032	6.186249	0.000000	0.000000
283.371335	12.686240	1.924449	0.007964	13.247647	0.017034	6.180948	0.000000	0.000000
283.391336	12.686240	1.920161	0.007967	13.218128	0.017041	6.167175	0.000000	0.000000
283.411338	12.686240	1.917683	0.007969	13.201069	0.017045	6.159216	0.000000	0.000000
283.431341	12.686240	1.919045	0.007968	13.210446	0.017042	6.163591	0.000000	0.000000
283.451343	12.686240	1.920949	0.007967	13.223554	0.017040	6.169707	0.000000	0.000000
283.471344	12.686159	1.917058	0.007970	13.196768	0.017045	6.157209	0.000000	0.000000
283.491346	12.686159	1.920594	0.007967	13.221109	0.017040	6.168566	0.000000	0.000000
283.511348	12.686159	1.916284	0.007970	13.191438	0.017047	6.154722	0.000000	0.000000
283.531351	12.686240	1.918068	0.007969	13.203720	0.017044	6.160453	0.000000	0.000000
283.551353	12.686240	1.921840	0.007966	13.229687	0.017038	6.172568	0.000000	0.000000
283.571354	12.686159	1.925403	0.007964	13.254215	0.017033	6.184012	0.000000	0.000000
283.591356	12.686240	1.921916	0.007966	13.230210	0.017038	6.172812	0.000000	0.000000
283.611359	12.686240	1.922045	0.007966	13.231100	0.017038	6.173227	0.000000	0.000000
283.631361	12.686240	1.926309	0.007963	13.260447	0.017031	6.186920	0.000000	0.000000
283.651362	12.686240	1.919618	0.007968	13.214393	0.017042	6.165432	0.000000	0.000000
283.671364	12.686159	1.917756	0.007969	13.201574	0.017044	6.159452	0.000000	0.000000
283.691367	12.686240	1.926354	0.007963	13.260762	0.017031	6.187067	0.000000	0.000000
283.711369	12.686240	1.918719	0.007968	13.208203	0.017043	6.162544	0.000000	0.000000
283.731370	12.686240	1.917482	0.007969	13.199689	0.017045	6.158572	0.000000	0.000000
283.751372	12.686240	1.921802	0.007966	13.229426	0.017038	6.172446	0.000000	0.000000
283.771374	12.686240	1.921647	0.007966	13.228355	0.017039	6.171947	0.000000	0.000000
283.791377	12.686240	1.915926	0.007970	13.188977	0.017047	6.153574	0.000000	0.000000
283.811378	12.686240	1.914893	0.007971	13.181864	0.017049	6.150256	0.000000	0.000000
283.831380	12.686240	1.916187	0.007970	13.190772	0.017047	6.154412	0.000000	0.000000
283.851382	12.686240	1.914772	0.007971	13.181029	0.017049	6.149866	0.000000	0.000000
283.871385	12.686240	1.924280	0.007964	13.246485	0.017035	6.180405	0.000000	0.000000
283.891387	12.686240	1.927245	0.007962	13.266891	0.017030	6.189926	0.000000	0.000000
283.911388	12.686240	1.926936	0.007963	13.264766	0.017030	6.188935	0.000000	0.000000
283.931390	12.686240	1.929252	0.007961	13.280711	0.017027	6.196374	0.000000	0.000000
283.951393	12.686240	1.926658	0.007963	13.262850	0.017031	6.188041	0.000000	0.000000
283.971395	12.686240	1.928471	0.007961	13.275329	0.017028	6.193863	0.000000	0.000000
283.991396	12.686240	1.925202	0.007964	13.252832	0.017033	6.183367	0.000000	0.000000
284.011398	12.686240	1.921684	0.007966	13.228612	0.017038	6.172067	0.000000	0.000000
284.031401	12.686240	1.918892	0.007968	13.209392	0.017043	6.163099	0.000000	0.000000
284.051403	12.686240	1.916620	0.007970	13.193753	0.017046	6.155803	0.000000	0.000000
284.071404	12.686240	1.913939	0.007972	13.175293	0.017050	6.147190	0.000000	0.000000
284.091406	12.686240	1.921905	0.007966	13.230135	0.017038	6.172777	0.000000	0.000000
284.111408	12.686240	1.922178	0.007966	13.232014	0.017038	6.173654	0.000000	0.000000
284.131411	12.686240	1.919820	0.007968	13.215782	0.017041	6.166080	0.000000	0.000000
284.151412	12.686240	1.917888	0.007969	13.202482	0.017044	6.159875	0.000000	0.000000
284.171414	12.686240	1.916210	0.007970	13.190932	0.017047	6.154486	0.000000	0.000000
284.191416	12.686240	1.917047	0.007970	13.196692	0.017045	6.157174	0.000000	0.000000
284.211419	12.686240	1.913110	0.007972	13.169588	0.017051	6.144528	0.000000	0.000000
284.231421	12.686240	1.920340	0.007967	13.219359	0.017040	6.167750	0.000000	0.000000
284.251422	12.686240	1.918318	0.007969	13.205443	0.017044	6.161256	0.000000	0.000000
284.271424	12.686240	1.925384	0.007964	13.254085	0.017033	6.183951	0.000000	0.000000
284.291427	12.686240	1.914420	0.007971	13.178608	0.017049	6.148736	0.000000	0.000000
284.311429	12.686240	1.914417	0.007971	13.178583	0.017049	6.148725	0.000000	0.000000
284.331430	12.686240	1.910406	0.007974	13.150974	0.017056	6.135843	0.000000	0.000000
284.351432	12.686240	1.912665	0.007973	13.166528	0.017052	6.143100	0.000000	0.000000
284.371435	12.686240	1.915907	0.007970	13.188844	0.017047	6.153512	0.000000	0.000000
284.391437	12.686320	1.921765	0.007966	13.229169	0.017038	6.172326	0.000000	0.000000
284.411438	12.686320	1.916563	0.007970	13.193357	0.017046	6.155618	0.000000	0.000000
284.431440	12.686240	1.914687	0.007971	13.180445	0.017049	6.149593	0.000000	0.000000
284.451442	12.686240	1.912912	0.007973	13.168226	0.017052	6.143892	0.000000	0.000000
284.471445	12.686240	1.916055	0.007970	13.189861	0.017047	6.153987	0.000000	0.000000
284.491446	12.686240	1.916804	0.007970	13.195016	0.017046	6.156391	0.000000	0.000000
284.511448	12.686240	1.917820	0.007969	13.202010	0.017044	6.159655	0.000000	0.000000
284.531450	12.686240	1.916241	0.007970	13.191141	0.017047	6.154584	0.000000	0.000000
284.551453	12.686240	1.918768	0.007968	13.208539	0.017043	6.162701	0.000000	0.000000
284.571455	12.686240	1.913442	0.007972	13.171876	0.017051	6.145595	0.000000	0.000000
284.591456	12.686240	1.921440	0.007966	13.226932	0.017039	6.171283	0.000000	0.000000
284.611458	12.686240	1.918426	0.007969	13.206187	0.017043	6.161604	0.000000	0.000000
284.631461	12.686240	1.915404	0.007971	13.185381	0.017048	6.151897	0.000000	0.000000
284.651463	12.686320	1.912843	0.007973	13.167751	0.017052	6.143671	0.000000	0.000000
284.671464	12.686240	1.920638	0.007967	13.221408	0.017040	6.168706	0.000000	0.000000
284.691466	12.686240	1.919215	0.007968	13.211614	0.017042	6.164136	0.000000	0.000000
284.711469	12.686240	1.921120	0.007967	13.224729	0.017039	6.170255	0.000000	0.000000
284.731471	12.686240	1.920461	0.007967	13.220195	0.017040	6.168139	0.000000	0.000000
284.751472	12.686240	1.921790	0.007966	13.229342	0.017038	6.172407	0.000000	0.000000
284.771474	12.686240	1.919606	0.007968	13.214308	0.017042	6.165393	0.000000	0.000000
284.791476	12.686240	1.920652	0.007967	13.221505	0.017040	6.168751	0.000000	0.000000
284.811479	12.686320	1.920380	0.007967	13.219635	0.017041	6.167878	0.000000	0.000000
284.831481	12.686240	1.913964	0.007972	13.175469	0.017050	6.147272	0.000000	0.000000
284.851482	12.686320	1.919676	0.007968	13.214789	0.017042	6.165617	0.000000	0.000000
284.871484	12.686320	1.917647	0.007969	13.200821	0.017045	6.159100	0.000000	0.000000
284.891487	12.686320	1.921884	0.007966	13.229989	0.017038	6.172709	0.000000	0.000000
284.911489	12.686320	1.922124	0.007966	13.231639	0.017038	6.173479	0.000000	0.000000
284.931490	12.686320	1.923260	0.007965	13.239460	0.017036	6.177128	0.000000	0.000000
284.951492	12.686320	1.920803	0.007967	13.222550	0.017040	6.169238	0.000000	0.000000
284.971495	12.686320	1.914335	0.007972	13.178024	0.017050	6.148464	0.000000	0.000000
284.991497	12.686320	1.916475	0.007970	13.192752	0.017046	6.155335	0.000000	0.000000
285.011498	12.686320	1.916614	0.007970	13.193708	0.017046	6.155781	0.000000	0.000000
285.031500	12.686320	1.923283	0.007965	13.239620	0.017036	6.177203	0.000000	0.000000
285.051502	12.686320	1.915268	0.007971	13.184443	0.017048	6.151459	0.000000	0.000000
285.071505	12.686320	1.918892	0.007968	13.209395	0.017043	6.163101	0.000000	0.000000
285.091506	12.686320	1.919672	0.007968	13.214762	0.017042	6.165604	0.000000	0.000000
285.111508	12.686320	1.919273	0.007968	13.212014	0.017042	6.164322	0.000000	0.000000
285.131510	12.686320	1.922675	0.007966	13.235431	0.017037	6.175248	0.000000	0.000000
285.151513	12.686320	1.920891	0.007967	13.223152	0.017040	6.169519	0.000000	0.000000
285.171515	12.686320	1.923730	0.007965	13.242698	0.017035	6.178639	0.000000	0.000000
285.191516	12.686320	1.919189	0.007968	13.211438	0.017042	6.164054	0.000000	0.000000
285.211518	12.686320	1.923824	0.007965	13.243343	0.017035	6.178940	0.000000	0.000000
285.231521	12.686320	1.915628	0.007971	13.186922	0.017048	6.152615	0.000000	0.000000
285.251523	12.686320	1.916588	0.007970	13.193532	0.017046	6.155699	0.000000	0.000000
285.271524	12.686320	1.913154	0.007972	13.169894	0.017052	6.144670	0.000000	0.000000
285.291526	12.686320	1.919075	0.007968	13.210655	0.017043	6.163688	0.000000	0.000000
285.311529	12.686320	1.914448	0.007971	13.178798	0.017050	6.148825	0.000000	0.000000
285.331531	12.686320	1.920634	0.007967	13.221381	0.017040	6.168693	0.000000	0.000000
285.351532	12.686320	1.919450	0.007968	13.213236	0.017042	6.164893	0.000000	0.000000
285.371534	12.686320	1.918934	0.007968	13.209683	0.017043	6.163235	0.000000	0.000000
285.391536	12.686320	1.916784	0.007970	13.194882	0.017046	6.156329	0.000000	0.000000
285.411539	12.686320	1.917112	0.007970	13.197137	0.017046	6.157381	0.000000	0.000000
285.431540	12.686320	1.926252	0.007963	13.260060	0.017032	6.186739	0.000000	0.000000
285.451542	12.686320	1.924028	0.007965	13.244751	0.017035	6.179596	0.000000	0.000000
285.471544	12.686320	1.919840	0.007968	13.215918	0.017041	6.166144	0.000000	0.000000
285.491547	12.686320	1.919863	0.007968	13.216075	0.017041	6.166217	0.000000	0.000000
285.511549	12.686320	1.927466	0.007962	13.268416	0.017030	6.190638	0.000000	0.000000
285.531550	12.686320	1.924229	0.007965	13.246131	0.017035	6.180240	0.000000	0.000000
285.551552	12.686320	1.918516	0.007969	13.206805	0.017043	6.161892	0.000000	0.000000
285.571555	12.686320	1.926552	0.007963	13.262124	0.017031	6.187702	0.000000	0.000000
285.591557	12.686320	1.925975	0.007963	13.258153	0.017032	6.185849	0.000000	0.000000
285.611558	12.686320	1.923783	0.007965	13.243062	0.017035	6.178808	0.000000	0.000000
285.631560	12.686320	1.920306	0.007967	13.219123	0.017041	6.167639	0.000000	0.000000
285.651563	12.686320	1.925159	0.007964	13.252532	0.017033	6.183227	0.000000	0.000000
285.671565	12.686320	1.922661	0.007966	13.235334	0.017037	6.175203	0.000000	0.000000
285.691566	12.686320	1.924909	0.007964	13.250810	0.017034	6.182423	0.000000	0.000000
285.711568	12.686320	1.928811	0.007961	13.277675	0.017028	6.194958	0.000000	0.000000
285.731570	12.686320	1.928383	0.007962	13.274727	0.017028	6.193582	0.000000	0.000000
285.751573	12.686320	1.923098	0.007965	13.238343	0.017036	6.176607	0.000000	0.000000
285.771574	12.686320	1.919856	0.007968	13.216030	0.017041	6.166196	0.000000	0.000000
285.791576	12.686320	1.921590	0.007966	13.227967	0.017039	6.171766	0.000000	0.000000
285.811578	12.686320	1.918593	0.007969	13.207331	0.017043	6.162138	0.000000	0.000000
285.831581	12.686320	1.922096	0.007966	13.231448	0.017038	6.173390	0.000000	0.000000
285.851583	12.686320	1.923367	0.007965	13.240198	0.017036	6.177472	0.000000	0.000000
285.871584	12.686320	1.916264	0.007970	13.191305	0.017047	6.154660	0.000000	0.000000
285.891586	12.686320	1.921885	0.007966	13.229995	0.017038	6.172712	0.000000	0.000000
285.911589	12.686320	1.922305	0.007966	13.232886	0.017038	6.174061	0.000000	0.000000
285.931591	12.686320	1.922335	0.007966	13.233092	0.017038	6.174157	0.000000	0.000000
285.951592	12.686320	1.916580	0.007970	13.193475	0.017046	6.155673	0.000000	0.000000
285.971594	12.686320	1.915538	0.007971	13.186302	0.017048	6.152326	0.000000	0.000000
285.991596	12.686320	1.919349	0.007968	13.212537	0.017042	6.164567	0.000000	0.000000
286.011599	12.686401	1.913011	0.007973	13.168907	0.017052	6.144210	0.000000	0.000000
286.031600	12.686320	1.918754	0.007968	13.208439	0.017043	6.162654	0.000000	0.000000
286.051602	12.686320	1.916005	0.007970	13.189516	0.017047	6.153826	0.000000	0.000000
286.071604	12.686320	1.922319	0.007966	13.232986	0.017038	6.174107	0.000000	0.000000
286.091607	12.686320	1.914169	0.007972	13.176879	0.017050	6.147930	0.000000	0.000000
286.111609	12.686401	1.915346	0.007971	13.184982	0.017048	6.151710	0.000000	0.000000
286.131610	12.686401	1.922923	0.007966	13.237141	0.017037	6.176046	0.000000	0.000000
286.151612	12.686320	1.916542	0.007970	13.193215	0.017046	6.155551	0.000000	0.000000
286.171615	12.686320	1.924852	0.007964	13.250423	0.017034	6.182243	0.000000	0.000000
286.191617	12.686320	1.913981	0.007972	13.175584	0.017050	6.147325	0.000000	0.000000
286.211618	12.686320	1.917052	0.007970	13.196729	0.017046	6.157191	0.000000	0.000000
286.231620	12.686320	1.916908	0.007970	13.195733	0.017046	6.156726	0.000000	0.000000
286.251623	12.686320	1.914911	0.007971	13.181989	0.017049	6.150313	0.000000	0.000000
286.271625	12.686320	1.911869	0.007973	13.161044	0.017053	6.140541	0.000000	0.000000
286.291626	12.686320	1.909980	0.007975	13.148041	0.017056	6.134475	0.000000	0.000000
286.311628	12.686320	1.916766	0.007970	13.194755	0.017046	6.156270	0.000000	0.000000
286.331630	12.686320	1.910567	0.007974	13.152082	0.017055	6.136360	0.000000	0.000000
286.351633	12.686320	1.916709	0.007970	13.194365	0.017046	6.156088	0.000000	0.000000
286.371634	12.686320	1.915023	0.007971	13.182760	0.017049	6.150674	0.000000	0.000000
286.391636	12.686320	1.920470	0.007967	13.220252	0.017040	6.168166	0.000000	0.000000
286.411638	12.686320	1.911450	0.007974	13.158159	0.017054	6.139195	0.000000	0.000000
286.431641	12.686401	1.910999	0.007974	13.155057	0.017055	6.137748	0.000000	0.000000
286.451643	12.686401	1.914141	0.007972	13.176689	0.017050	6.147841	0.000000	0.000000
286.471644	12.686320	1.912067	0.007973	13.162412	0.017053	6.141180	0.000000	0.000000
286.491646	12.686320	1.918379	0.007969	13.205860	0.017044	6.161451	0.000000	0.000000
286.511649	12.686320	1.910695	0.007974	13.152968	0.017055	6.136774	0.000000	0.000000
286.531651	12.686320	1.920091	0.007967	13.217649	0.017041	6.166952	0.000000	0.000000
286.551652	12.686320	1.912870	0.007973	13.167935	0.017052	6.143757	0.000000	0.000000
286.571654	12.686320	1.918670	0.007968	13.207867	0.017043	6.162388	0.000000	0.000000
286.591657	12.686320	1.920303	0.007967	13.219102	0.017041	6.167630	0.000000	0.000000
286.611659	12.686320	1.919414	0.007968	13.212982	0.017042	6.164774	0.000000	0.000000
286.631660	12.686320	1.920570	0.007967	13.220945	0.017040	6.168490	0.000000	0.000000
286.651662	12.686401	1.922107	0.007966	13.231524	0.017038	6.173425	0.000000	0.000000
286.671664	12.686320	1.914401	0.007972	13.178475	0.017050	6.148674	0.000000	0.000000
286.691667	12.686320	1.925271	0.007964	13.253304	0.017033	6.183587	0.000000	0.000000
286.711668	12.686320	1.913488	0.007972	13.172194	0.017051	6.145744	0.000000	0.000000
286.731670	12.686320	1.920914	0.007967	13.223312	0.017040	6.169594	0.000000	0.000000
286.751672	12.686401	1.919958	0.007968	13.216732	0.017041	6.166524	0.000000	0.000000
286.771675	12.686401	1.921029	0.007967	13.224105	0.017040	6.169964	0.000000	0.000000
286.791677	12.686320	1.915627	0.007971	13.186919	0.017048	6.152614	0.000000	0.000000
286.811678	12.686320	1.912426	0.007973	13.164882	0.017053	6.142332	0.000000	0.000000
286.831680	12.686320	1.911041	0.007974	13.155347	0.017055	6.137884	0.000000	0.000000
286.851683	12.686401	1.916052	0.007970	13.189843	0.017047	6.153978	0.000000	0.000000
286.871685	12.686401	1.914739	0.007971	13.180805	0.017049	6.149761	0.000000	0.000000
286.891686	12.686320	1.912594	0.007973	13.166035	0.017052	6.142870	0.000000	0.000000
286.911688	12.686320	1.912182	0.007973	13.163199	0.017053	6.141547	0.000000	0.000000
286.931691	12.686320	1.915234	0.007971	13.184213	0.017048	6.151351	0.000000	0.000000
286.951693	12.686401	1.908356	0.007976	13.136863	0.017059	6.129259	0.000000	0.000000
286.971694	12.686320	1.915861	0.007970	13.188529	0.017047	6.153365	0.000000	0.000000
286.991696	12.686320	1.919283	0.007968	13.212086	0.017042	6.164356	0.000000	0.000000
287.011698	12.686320	1.916519	0.007970	13.193057	0.017046	6.155478	0.000000	0.000000
287.031701	12.686320	1.914121	0.007972	13.176550	0.017050	6.147776	0.000000	0.000000
287.051702	12.686401	1.913396	0.007972	13.171558	0.017051	6.145447	0.000000	0.000000
287.071704	12.686320	1.913226	0.007972	13.170390	0.017051	6.144902	0.000000	0.000000
287.091706	12.686320	1.922905	0.007965	13.237020	0.017037	6.175990	0.000000	0.000000
287.111709	12.686320	1.916850	0.007970	13.195333	0.017046	6.156540	0.000000	0.000000
287.131711	12.686320	1.916459	0.007970	13.192643	0.017047	6.155284	0.000000	0.000000
287.151712	12.686320	1.914632	0.007971	13.180070	0.017049	6.149418	0.000000	0.000000
287.171714	12.686401	1.915144	0.007971	13.183593	0.017049	6.151062	0.000000	0.000000
287.191717	12.686401	1.916143	0.007970	13.190469	0.017047	6.154270	0.000000	0.000000
287.211719	12.686320	1.918801	0.007968	13.208766	0.017043	6.162807	0.000000	0.000000
287.231720	12.686320	1.921787	0.007966	13.229320	0.017038	6.172397	0.000000	0.000000
287.251722	12.686320	1.920246	0.007967	13.218712	0.017041	6.167447	0.000000	0.000000
287.271724	12.686401	1.918013	0.007969	13.203342	0.017044	6.160276	0.000000	0.000000
287.291727	12.686320	1.912093	0.007973	13.162587	0.017053	6.141261	0.000000	0.000000
287.311728	12.686320	1.913564	0.007972	13.172712	0.017051	6.145985	0.000000	0.000000
287.331730	12.686320	1.913989	0.007972	13.175638	0.017050	6.147351	0.000000	0.000000
287.351732	12.686320	1.919620	0.007968	13.214405	0.017042	6.165438	0.000000	0.000000
287.371735	12.686320	1.917879	0.007969	13.202416	0.017044	6.159844	0.000000	0.000000
287.391737	12.686401	1.921959	0.007966	13.230507	0.017038	6.172951	0.000000	0.000000
287.411738	12.686401	1.919439	0.007968	13.213161	0.017042	6.164857	0.000000	0.000000
287.431740	12.686320	1.923210	0.007965	13.239118	0.017036	6.176968	0.000000	0.000000
287.451743	12.686401	1.921484	0.007967	13.227232	0.017039	6.171423	0.000000	0.000000
287.471745	12.686401	1.914947	0.007971	13.182234	0.017049	6.150428	0.000000	0.000000
287.491746	12.686401	1.908555	0.007976	13.138234	0.017059	6.129899	0.000000	0.000000
287.511748	12.686401	1.912513	0.007973	13.165478	0.017053	6.142610	0.000000	0.000000
287.531751	12.686401	1.910946	0.007974	13.154691	0.017055	6.137577	0.000000	0.000000
287.551753	12.686401	1.918771	0.007968	13.208560	0.017043	6.162711	0.000000	0.000000
287.571754	12.686401	1.918370	0.007969	13.205797	0.017044	6.161422	0.000000	0.000000
287.591756	12.686401	1.917755	0.007969	13.201565	0.017045	6.159447	0.000000	0.000000
287.611758	12.686401	1.915986	0.007970	13.189389	0.017047	6.153766	0.000000	0.000000
287.631761	12.686401	1.919001	0.007968	13.210140	0.017043	6.163448	0.000000	0.000000
287.651762	12.686401	1.921020	0.007967	13.224042	0.017040	6.169934	0.000000	0.000000
287.671764	12.686401	1.916104	0.007970	13.190203	0.017047	6.154146	0.000000	0.000000
287.691766	12.686401	1.919640	0.007968	13.214544	0.017042	6.165503	0.000000	0.000000
287.711769	12.686401	1.917214	0.007970	13.197839	0.017045	6.157709	0.000000	0.000000
287.731771	12.686401	1.920720	0.007967	13.221978	0.017040	6.168971	0.000000	0.000000
287.751772	12.686401	1.920017	0.007968	13.217138	0.017041	6.166713	0.000000	0.000000
287.771774	12.686401	1.924306	0.007965	13.246663	0.017035	6.180489	0.000000	0.000000
287.791777	12.686401	1.920615	0.007967	13.221254	0.017040	6.168634	0.000000	0.000000
287.811779	12.686401	1.918284	0.007969	13.205206	0.017044	6.161146	0.000000	0.000000
287.831780	12.686401	1.922333	0.007966	13.233080	0.017038	6.174151	0.000000	0.000000
287.851782	12.686401	1.924100	0.007965	13.245244	0.017035	6.179826	0.000000	0.000000
287.871785	12.686401	1.917180	0.007970	13.197606	0.017046	6.157600	0.000000	0.000000
287.891787	12.686401	1.920005	0.007968	13.217053	0.017041	6.166673	0.000000	0.000000
287.911788	12.686401	1.923592	0.007965	13.241745	0.017036	6.178194	0.000000	0.000000
287.931790	12.686401	1.916315	0.007970	13.191656	0.017047	6.154824	0.000000	0.000000
287.951792	12.686401	1.918190	0.007969	13.204562	0.017044	6.160845	0.000000	0.000000
287.971795	12.686401	1.922819	0.007966	13.236427	0.017037	6.175713	0.000000	0.000000
287.991796	12.686401	1.923478	0.007965	13.240964	0.017036	6.177830	0.000000	0.000000
288.011798	12.686401	1.917999	0.007969	13.203248	0.017044	6.160233	0.000000	0.000000
288.031800	12.686401	1.919755	0.007968	13.215334	0.017042	6.165871	0.000000	0.000000
288.051803	12.686401	1.919229	0.007968	13.211714	0.017042	6.164182	0.000000	0.000000
288.071805	12.686401	1.918634	0.007969	13.207616	0.017043	6.162270	0.000000	0.000000
288.091806	12.686401	1.921864	0.007966	13.229853	0.017038	6.172646	0.000000	0.000000
288.111808	12.686401	1.917274	0.007970	13.198254	0.017045	6.157902	0.000000	0.000000
288.131811	12.686401	1.924853	0.007964	13.250426	0.017034	6.182244	0.000000	0.000000
288.151813	12.686401	1.916961	0.007970	13.196099	0.017046	6.156897	0.000000	0.000000
288.171814	12.686401	1.917426	0.007969	13.199298	0.017045	6.158390	0.000000	0.000000
288.191816	12.686401	1.913480	0.007972	13.172134	0.017051	6.145715	0.000000	0.000000
288.211819	12.686401	1.915201	0.007971	13.183983	0.017049	6.151244	0.000000	0.000000
288.231821	12.686401	1.922608	0.007966	13.234971	0.017037	6.175034	0.000000	0.000000
288.251822	12.686401	1.924286	0.007965	13.246521	0.017035	6.180422	0.000000	0.000000
288.271824	12.686401	1.918999	0.007968	13.210131	0.017043	6.163444	0.000000	0.000000
288.291826	12.686401	1.925271	0.007964	13.253307	0.017033	6.183589	0.000000	0.000000
288.311829	12.686401	1.919458	0.007968	13.213291	0.017042	6.164918	0.000000	0.000000
288.331831	12.686401	1.921475	0.007967	13.227174	0.017039	6.171396	0.000000	0.000000
288.351832	12.686401	1.919049	0.007968	13.210470	0.017043	6.163602	0.000000	0.000000
288.371834	12.686401	1.918329	0.007969	13.205515	0.017044	6.161290	0.000000	0.000000
288.391837	12.686401	1.919891	0.007968	13.216266	0.017041	6.166306	0.000000	0.000000
288.411839	12.686401	1.923501	0.007965	13.241121	0.017036	6.177903	0.000000	0.000000
288.431840	12.686401	1.917392	0.007969	13.199065	0.017045	6.158281	0.000000	0.000000
288.451842	12.686401	1.920365	0.007967	13.219535	0.017041	6.167831	0.000000	0.000000
288.471845	12.686401	1.921380	0.007967	13.226518	0.017039	6.171089	0.000000	0.000000
288.491847	12.686401	1.924779	0.007964	13.249914	0.017034	6.182005	0.000000	0.000000
288.511848	12.686401	1.922050	0.007966	13.231130	0.017038	6.173242	0.000000	0.000000
288.531850	12.686401	1.922033	0.007966	13.231012	0.017038	6.173186	0.000000	0.000000
288.551852	12.686401	1.914167	0.007972	13.176864	0.017050	6.147923	0.000000	0.000000
288.571855	12.686401	1.915901	0.007971	13.188805	0.017047	6.153494	0.000000	0.000000
288.591856	12.686401	1.920834	0.007967	13.222761	0.017040	6.169337	0.000000	0.000000
288.611858	12.686401	1.919059	0.007968	13.210543	0.017043	6.163636	0.000000	0.000000
288.631860	12.686401	1.912190	0.007973	13.163253	0.017053	6.141572	0.000000	0.000000
288.651863	12.686401	1.915555	0.007971	13.186423	0.017048	6.152382	0.000000	0.000000
288.671865	12.686401	1.905260	0.007978	13.115552	0.017064	6.119316	0.000000	0.000000
288.691866	12.686401	1.915364	0.007971	13.185103	0.017048	6.151767	0.000000	0.000000
288.711868	12.686401	1.910883	0.007974	13.154261	0.017055	6.137377	0.000000	0.000000
288.731871	12.686401	1.909611	0.007975	13.145501	0.017057	6.133290	0.000000	0.000000
288.751873	12.686401	1.907896	0.007976	13.133694	0.017060	6.127781	0.000000	0.000000
288.771874	12.686401	1.912402	0.007973	13.164718	0.017053	6.142256	0.000000	0.000000
288.791876	12.686401	1.909124	0.007975	13.142148	0.017058	6.131725	0.000000	0.000000
288.811879	12.686401	1.913569	0.007972	13.172748	0.017051	6.146002	0.000000	0.000000
288.831881	12.686401	1.919749	0.007968	13.215295	0.017042	6.165853	0.000000	0.000000
288.851882	12.686401	1.919654	0.007968	13.214635	0.017042	6.165545	0.000000	0.000000
288.871884	12.686401	1.911446	0.007974	13.158138	0.017054	6.139186	0.000000	0.000000
288.891886	12.686401	1.910333	0.007974	13.150474	0.017056	6.135610	0.000000	0.000000
288.911889	12.686401	1.913506	0.007972	13.172318	0.017051	6.145802	0.000000	0.000000
288.931890	12.686401	1.912482	0.007973	13.165266	0.017053	6.142511	0.000000	0.000000
288.951892	12.686401	1.918997	0.007968	13.210116	0.017043	6.163437	0.000000	0.000000
288.971894	12.686401	1.915685	0.007971	13.187313	0.017048	6.152797	0.000000	0.000000
288.991897	12.686401	1.918850	0.007968	13.209102	0.017043	6.162964	0.000000	0.000000
289.011899	12.686401	1.908265	0.007976	13.136240	0.017059	6.128968	0.000000	0.000000
289.031900	12.686401	1.908711	0.007976	13.139306	0.017058	6.130399	0.000000	0.000000
289.051902	12.686401	1.911047	0.007974	13.155387	0.017055	6.137902	0.000000	0.000000
289.071905	12.686401	1.904291	0.007979	13.108884	0.017065	6.116205	0.000000	0.000000
289.091907	12.686401	1.905170	0.007978	13.114929	0.017064	6.119025	0.000000	0.000000
289.111908	12.686401	1.909190	0.007975	13.142602	0.017058	6.131937	0.000000	0.000000
289.131910	12.686401	1.908532	0.007976	13.138074	0.017059	6.129824	0.000000	0.000000
289.151913	12.686401	1.912212	0.007973	13.163411	0.017053	6.141646	0.000000	0.000000
289.171915	12.686401	1.913919	0.007972	13.175157	0.017050	6.147126	0.000000	0.000000
289.191916	12.686401	1.907954	0.007976	13.134097	0.017060	6.127969	0.000000	0.000000
289.211918	12.686401	1.918293	0.007969	13.205270	0.017044	6.161176	0.000000	0.000000
289.231920	12.686401	1.912178	0.007973	13.163174	0.017053	6.141535	0.000000	0.000000
289.251923	12.686401	1.908622	0.007976	13.138697	0.017059	6.130115	0.000000	0.000000
289.271924	12.686401	1.917495	0.007969	13.199777	0.017045	6.158613	0.000000	0.000000
289.291926	12.686401	1.909402	0.007975	13.144064	0.017057	6.132619	0.000000	0.000000
289.311928	12.686401	1.913704	0.007972	13.173677	0.017051	6.146436	0.000000	0.000000
289.331931	12.686401	1.910244	0.007975	13.149863	0.017056	6.135325	0.000000	0.000000
289.351933	12.686401	1.908325	0.007976	13.136648	0.017059	6.129159	0.000000	0.000000
289.371934	12.686401	1.911583	0.007974	13.159076	0.017054	6.139623	0.000000	0.000000
289.391936	12.686401	1.906566	0.007977	13.124544	0.017062	6.123512	0.000000	0.000000
289.411939	12.686401	1.912814	0.007973	13.167551	0.017052	6.143577	0.000000	0.000000
289.431941	12.686401	1.914062	0.007972	13.176144	0.017050	6.147587	0.000000	0.000000
289.451942	12.686401	1.917735	0.007969	13.201426	0.017045	6.159382	0.000000	0.000000
289.471944	12.686401	1.917886	0.007969	13.202467	0.017044	6.159868	0.000000	0.000000
289.491947	12.686401	1.908016	0.007976	13.134527	0.017059	6.128169	0.000000	0.000000
289.511949	12.686401	1.914654	0.007971	13.180218	0.017049	6.149487	0.000000	0.000000
289.531950	12.686401	1.906793	0.007977	13.126106	0.017061	6.124241	0.000000	0.000000
289.551952	12.686401	1.904611	0.007979	13.111082	0.017065	6.117230	0.000000	0.000000
289.571954	12.686401	1.911044	0.007974	13.155369	0.017055	6.137893	0.000000	0.000000
289.591957	12.686401	1.906743	0.007977	13.125761	0.017061	6.124080	0.000000	0.000000
289.611959	12.686401	1.908765	0.007976	13.139678	0.017058	6.130573	0.000000	0.000000
289.631960	12.686401	1.914673	0.007971	13.180351	0.017049	6.149549	0.000000	0.000000
289.651962	12.686401	1.902928	0.007980	13.099498	0.017067	6.111826	0.000000	0.000000
289.671965	12.686401	1.911459	0.007974	13.158223	0.017054	6.139225	0.000000	0.000000
289.691967	12.686401	1.910624	0.007974	13.152475	0.017055	6.136543	0.000000	0.000000
289.711968	12.686401	1.911181	0.007974	13.156310	0.017055	6.138333	0.000000	0.000000
289.731970	12.686401	1.903228	0.007980	13.101563	0.017067	6.112789	0.000000	0.000000
289.751973	12.686401	1.905087	0.007978	13.114363	0.017064	6.118761	0.000000	0.000000
289.771975	12.686401	1.900224	0.007982	13.080881	0.017071	6.103140	0.000000	0.000000
289.791976	12.686401	1.906799	0.007977	13.126149	0.017061	6.124260	0.000000	0.000000
289.811978	12.686401	1.906959	0.007977	13.127247	0.017061	6.124773	0.000000	0.000000
289.831980	12.686401	1.908063	0.007976	13.134847	0.017059	6.128319	0.000000	0.000000
289.851983	12.686401	1.917002	0.007970	13.196381	0.017046	6.157028	0.000000	0.000000
289.871984	12.686401	1.910666	0.007974	13.152769	0.017055	6.136680	0.000000	0.000000
289.891986	12.686401	1.905793	0.007978	13.119224	0.017063	6.121029	0.000000	0.000000
289.911988	12.686401	1.904935	0.007978	13.113312	0.017064	6.118271	0.000000	0.000000
289.931991	12.686401	1.908907	0.007975	13.140656	0.017058	6.131029	0.000000	0.000000
289.951993	12.686401	1.907384	0.007977	13.130171	0.017060	6.126137	0.000000	0.000000
289.971994	12.686401	1.905147	0.007978	13.114774	0.017064	6.118953	0.000000	0.000000
289.991996	12.686401	1.907659	0.007976	13.132066	0.017060	6.127021	0.000000	0.000000
290.011999	12.686401	1.909376	0.007975	13.143888	0.017057	6.132537	0.000000	0.000000
290.032001	12.686401	1.903429	0.007979	13.102949	0.017066	6.113436	0.000000	0.000000
290.052002	12.686401	1.912205	0.007973	13.163359	0.017053	6.141622	0.000000	0.000000
290.072004	12.686401	1.906229	0.007977	13.122223	0.017062	6.122429	0.000000	0.000000
290.092007	12.686401	1.909132	0.007975	13.142205	0.017058	6.131752	0.000000	0.000000
290.112009	12.686401	1.911247	0.007974	13.156767	0.017055	6.138546	0.000000	0.000000
290.132010	12.686401	1.905281	0.007978	13.115694	0.017064	6.119383	0.000000	0.000000
290.152012	12.686401	1.910579	0.007974	13.152166	0.017056	6.136399	0.000000	0.000000
290.172014	12.686401	1.909894	0.007975	13.147451	0.017057	6.134199	0.000000	0.000000
290.192017	12.686401	1.904832	0.007978	13.112607	0.017064	6.117942	0.000000	0.000000
290.212018	12.686401	1.906788	0.007977	13.126070	0.017061	6.124224	0.000000	0.000000
290.232020	12.686401	1.909602	0.007975	13.145441	0.017057	6.133261	0.000000	0.000000
290.252022	12.686401	1.911275	0.007974	13.156958	0.017055	6.138635	0.000000	0.000000
290.272025	12.686401	1.905947	0.007978	13.120283	0.017063	6.121523	0.000000	0.000000
290.292027	12.686401	1.905384	0.007978	13.116403	0.017063	6.119713	0.000000	0.000000
290.312028	12.686401	1.908365	0.007976	13.136924	0.017059	6.129288	0.000000	0.000000
290.332030	12.686401	1.910122	0.007975	13.149022	0.017056	6.134932	0.000000	0.000000
290.352033	12.686401	1.904318	0.007979	13.109066	0.017065	6.116290	0.000000	0.000000
290.372035	12.686401	1.900132	0.007982	13.080252	0.017071	6.102846	0.000000	0.000000
290.392036	12.686401	1.906572	0.007977	13.124581	0.017062	6.123529	0.000000	0.000000
290.412038	12.686401	1.904967	0.007978	13.113536	0.017064	6.118376	0.000000	0.000000
290.432041	12.686401	1.910852	0.007974	13.154046	0.017055	6.137276	0.000000	0.000000
290.452043	12.686401	1.909711	0.007975	13.146189	0.017057	6.133610	0.000000	0.000000
290.472044	12.686401	1.915000	0.007971	13.182597	0.017049	6.150597	0.000000	0.000000
290.492046	12.686401	1.913199	0.007972	13.170203	0.017052	6.144814	0.000000	0.000000
290.512048	12.686401	1.908745	0.007976	13.139539	0.017058	6.130508	0.000000	0.000000
290.532051	12.686401	1.916111	0.007970	13.190251	0.017047	6.154169	0.000000	0.000000
290.552052	12.686401	1.910245	0.007975	13.149866	0.017056	6.135326	0.000000	0.000000
290.572054	12.686401	1.909936	0.007975	13.147741	0.017057	6.134335	0.000000	0.000000
290.592056	12.686401	1.912544	0.007973	13.165693	0.017053	6.142710	0.000000	0.000000
290.612059	12.686401	1.912669	0.007973	13.166555	0.017052	6.143113	0.000000	0.000000
290.632061	12.686401	1.906357	0.007977	13.123104	0.017062	6.122840	0.000000	0.000000
290.652062	12.686401	1.906024	0.007978	13.120810	0.017062	6.121769	0.000000	0.000000
290.672064	12.686401	1.910272	0.007975	13.150051	0.017056	6.135412	0.000000	0.000000
290.692067	12.686401	1.908452	0.007976	13.137523	0.017059	6.129567	0.000000	0.000000
290.712069	12.686401	1.906241	0.007977	13.122308	0.017062	6.122468	0.000000	0.000000
290.732070	12.686401	1.906805	0.007977	13.126188	0.017061	6.124279	0.000000	0.000000
290.752072	12.686401	1.911317	0.007974	13.157248	0.017054	6.138770	0.000000	0.000000
290.772074	12.686401	1.908222	0.007976	13.135940	0.017059	6.128829	0.000000	0.000000
290.792077	12.686401	1.908439	0.007976	13.137432	0.017059	6.129525	0.000000	0.000000
290.812078	12.686401	1.908976	0.007975	13.141131	0.017058	6.131251	0.000000	0.000000
290.832080	12.686401	1.900233	0.007982	13.080948	0.017071	6.103171	0.000000	0.000000
290.852082	12.686401	1.904126	0.007979	13.107743	0.017065	6.115673	0.000000	0.000000
290.872085	12.686401	1.905773	0.007978	13.119081	0.017063	6.120963	0.000000	0.000000
290.892087	12.686401	1.906580	0.007977	13.124635	0.017062	6.123554	0.000000	0.000000
290.912088	12.686401	1.903272	0.007979	13.101865	0.017067	6.112930	0.000000	0.000000
290.932090	12.686401	1.894565	0.007986	13.041930	0.017080	6.084967	0.000000	0.000000
290.952093	12.686401	1.901161	0.007981	13.087334	0.017070	6.106151	0.000000	0.000000
290.972095	12.686401	1.903818	0.007979	13.105624	0.017066	6.114684	0.000000	0.000000
290.992096	12.686401	1.897585	0.007984	13.062718	0.017075	6.094665	0.000000	0.000000
291.012098	12.686401	1.899919	0.007982	13.078784	0.017072	6.102161	0.000000	0.000000
291.032101	12.686401	1.901179	0.007981	13.087458	0.017070	6.106208	0.000000	0.000000
291.052103	12.686401	1.891330	0.007988	13.019660	0.017085	6.074576	0.000000	0.000000
291.072104	12.686401	1.893051	0.007987	13.031503	0.017082	6.080102	0.000000	0.000000
291.092106	12.686401	1.902034	0.007980	13.093345	0.017069	6.108955	0.000000	0.000000
291.112108	12.686401	1.900346	0.007982	13.081726	0.017071	6.103534	0.000000	0.000000
291.132111	12.686401	1.901537	0.007981	13.089922	0.017069	6.107358	0.000000	0.000000
291.152112	12.686401	1.901760	0.007981	13.091456	0.017069	6.108074	0.000000	0.000000
291.172114	12.686401	1.899455	0.007982	13.075587	0.017072	6.100670	0.000000	0.000000
291.192116	12.686401	1.899741	0.007982	13.077561	0.017072	6.101591	0.000000	0.000000
291.212119	12.686401	1.902119	0.007980	13.093932	0.017068	6.109229	0.000000	0.000000
291.232121	12.686401	1.901239	0.007981	13.087873	0.017070	6.106402	0.000000	0.000000
291.252122	12.686401	1.900973	0.007981	13.086042	0.017070	6.105548	0.000000	0.000000
291.272124	12.686401	1.903900	0.007979	13.106190	0.017066	6.114948	0.000000	0.000000
291.292127	12.686401	1.900228	0.007982	13.080914	0.017071	6.103155	0.000000	0.000000
291.312129	12.686401	1.905394	0.007978	13.116475	0.017063	6.119747	0.000000	0.000000
291.332130	12.686401	1.895293	0.007985	13.046939	0.017079	6.087304	0.000000	0.000000
291.352132	12.686401	1.895661	0.007985	13.049476	0.017078	6.088487	0.000000	0.000000
291.372135	12.686401	1.907863	0.007976	13.133467	0.017060	6.127675	0.000000	0.000000
291.392137	12.686401	1.908881	0.007975	13.140477	0.017058	6.130946	0.000000	0.000000
291.412138	12.686401	1.904257	0.007979	13.108648	0.017065	6.116095	0.000000	0.000000
291.432140	12.686401	1.900646	0.007981	13.083787	0.017071	6.104496	0.000000	0.000000
291.452142	12.686401	1.903934	0.007979	13.106421	0.017066	6.115056	0.000000	0.000000
291.472145	12.686401	1.899491	0.007982	13.075839	0.017072	6.100787	0.000000	0.000000
291.492146	12.686401	1.904225	0.007979	13.108427	0.017065	6.115992	0.000000	0.000000
291.512148	12.686401	1.898391	0.007983	13.068263	0.017074	6.097252	0.000000	0.000000
291.532150	12.686401	1.903391	0.007979	13.102686	0.017066	6.113313	0.000000	0.000000
291.552153	12.686401	1.900207	0.007982	13.080766	0.017071	6.103086	0.000000	0.000000
291.572155	12.686401	1.899394	0.007982	13.075173	0.017073	6.100476	0.000000	0.000000
291.592156	12.686401	1.900417	0.007982	13.082213	0.017071	6.103761	0.000000	0.000000
291.612158	12.686401	1.899333	0.007982	13.074749	0.017073	6.100279	0.000000	0.000000
291.632161	12.686401	1.907399	0.007977	13.130277	0.017060	6.126186	0.000000	0.000000
291.652163	12.686401	1.901689	0.007981	13.090966	0.017069	6.107845	0.000000	0.000000
291.672164	12.686401	1.900622	0.007981	13.083626	0.017071	6.104421	0.000000	0.000000
291.692166	12.686401	1.903538	0.007979	13.103696	0.017066	6.113785	0.000000	0.000000
291.712169	12.686401	1.904203	0.007979	13.108276	0.017065	6.115921	0.000000	0.000000
291.732171	12.686401	1.894811	0.007985	13.043619	0.017079	6.085755	0.000000	0.000000
291.752172	12.686401	1.904738	0.007978	13.111959	0.017064	6.117640	0.000000	0.000000
291.772174	12.686401	1.902838	0.007980	13.098881	0.017067	6.111538	0.000000	0.000000
291.792176	12.686401	1.903867	0.007979	13.105960	0.017066	6.114841	0.000000	0.000000
291.812179	12.686401	1.893852	0.007986	13.037018	0.017081	6.082675	0.000000	0.000000
291.832180	12.686401	1.902821	0.007980	13.098763	0.017067	6.111483	0.000000	0.000000
291.852182	12.686401	1.899411	0.007982	13.075288	0.017073	6.100530	0.000000	0.000000
291.872184	12.686401	1.900691	0.007981	13.084102	0.017071	6.104642	0.000000	0.000000
291.892187	12.686401	1.905658	0.007978	13.118288	0.017063	6.120593	0.000000	0.000000
291.912189	12.686401	1.908100	0.007976	13.135105	0.017059	6.128439	0.000000	0.000000
291.932190	12.686401	1.903853	0.007979	13.105864	0.017066	6.114796	0.000000	0.000000
291.952192	12.686401	1.900704	0.007981	13.084189	0.017071	6.104683	0.000000	0.000000
291.972195	12.686401	1.901948	0.007980	13.092749	0.017069	6.108677	0.000000	0.000000
291.992197	12.686401	1.903018	0.007980	13.100119	0.017067	6.112116	0.000000	0.000000
292.012198	12.686401	1.903659	0.007979	13.104529	0.017066	6.114173	0.000000	0.000000
292.032200	12.686401	1.904346	0.007979	13.109263	0.017065	6.116382	0.000000	0.000000
292.052202	12.686401	1.903547	0.007979	13.103760	0.017066	6.113814	0.000000	0.000000
292.072205	12.686401	1.906362	0.007977	13.123134	0.017062	6.122854	0.000000	0.000000
292.092206	12.686401	1.899990	0.007982	13.079271	0.017072	6.102389	0.000000	0.000000
292.112208	12.686401	1.899383	0.007982	13.075097	0.017073	6.100441	0.000000	0.000000
292.132210	12.686401	1.907648	0.007976	13.131987	0.017060	6.126984	0.000000	0.000000
292.152213	12.686401	1.902234	0.007980	13.094719	0.017068	6.109596	0.000000	0.000000
292.172215	12.686401	1.899262	0.007982	13.074265	0.017073	6.100053	0.000000	0.000000
292.192216	12.686401	1.905442	0.007978	13.116802	0.017063	6.119899	0.000000	0.000000
292.212218	12.686401	1.901025	0.007981	13.086396	0.017070	6.105713	0.000000	0.000000
292.232221	12.686401	1.903971	0.007979	13.106675	0.017066	6.115174	0.000000	0.000000
292.252223	12.686401	1.899642	0.007982	13.076880	0.017072	6.101273	0.000000	0.000000
292.272224	12.686401	1.895208	0.007985	13.046355	0.017079	6.087031	0.000000	0.000000
292.292226	12.686401	1.900917	0.007981	13.085657	0.017070	6.105368	0.000000	0.000000
292.312229	12.686401	1.898255	0.007983	13.067327	0.017074	6.096816	0.000000	0.000000
292.332231	12.686401	1.902759	0.007980	13.098336	0.017067	6.111284	0.000000	0.000000
292.352232	12.686401	1.902354	0.007980	13.095549	0.017068	6.109983	0.000000	0.000000
292.372234	12.686401	1.899931	0.007982	13.078868	0.017072	6.102201	0.000000	0.000000
292.392236	12.686401	1.903123	0.007980	13.100842	0.017067	6.112453	0.000000	0.000000
292.412239	12.686401	1.894963	0.007985	13.044669	0.017079	6.086245	0.000000	0.000000
292.432240	12.686401	1.900915	0.007981	13.085642	0.017070	6.105361	0.000000	0.000000
292.452242	12.686401	1.902511	0.007980	13.096629	0.017068	6.110487	0.000000	0.000000
292.472244	12.686401	1.906425	0.007977	13.123570	0.017062	6.123057	0.000000	0.000000
292.492247	12.686401	1.903846	0.007979	13.105818	0.017066	6.114775	0.000000	0.000000
292.512249	12.686401	1.904691	0.007978	13.111633	0.017064	6.117487	0.000000	0.000000
292.532250	12.686401	1.909121	0.007975	13.142130	0.017058	6.131717	0.000000	0.000000
292.552252	12.686401	1.914047	0.007972	13.176038	0.017050	6.147537	0.000000	0.000000
292.572255	12.686401	1.906507	0.007977	13.124136	0.017062	6.123321	0.000000	0.000000
292.592257	12.686401	1.905527	0.007978	13.117386	0.017063	6.120172	0.000000	0.000000
292.612258	12.686401	1.899170	0.007982	13.073626	0.017073	6.099755	0.000000	0.000000
292.632260	12.686401	1.900432	0.007982	13.082313	0.017071	6.103808	0.000000	0.000000
292.652263	12.686401	1.902729	0.007980	13.098130	0.017067	6.111188	0.000000	0.000000
292.672265	12.686401	1.900927	0.007981	13.085724	0.017070	6.105399	0.000000	0.000000
292.692266	12.686401	1.904965	0.007978	13.113521	0.017064	6.118369	0.000000	0.000000
292.712268	12.686401	1.903125	0.007980	13.100854	0.017067	6.112459	0.000000	0.000000
292.732270	12.686401	1.903143	0.007980	13.100981	0.017067	6.112518	0.000000	0.000000
292.752273	12.686482	1.901201	0.007981	13.087612	0.017070	6.106280	0.000000	0.000000
292.772274	12.686401	1.908799	0.007976	13.139914	0.017058	6.130683	0.000000	0.000000
292.792276	12.686401	1.909469	0.007975	13.144527	0.017057	6.132835	0.000000	0.000000
292.812278	12.686401	1.906941	0.007977	13.127123	0.017061	6.124715	0.000000	0.000000
292.832281	12.686401	1.912199	0.007973	13.163320	0.017053	6.141603	0.000000	0.000000
292.852283	12.686401	1.911461	0.007974	13.158235	0.017054	6.139231	0.000000	0.000000
292.872284	12.686401	1.906190	0.007977	13.121954	0.017062	6.122303	0.000000	0.000000
292.892286	12.686401	1.907300	0.007977	13.129596	0.017061	6.125869	0.000000	0.000000
292.912289	12.686401	1.901396	0.007981	13.088953	0.017069	6.106906	0.000000	0.000000
292.932291	12.686401	1.905523	0.007978	13.117365	0.017063	6.120162	0.000000	0.000000
292.952292	12.686401	1.910752	0.007974	13.153356	0.017055	6.136954	0.000000	0.000000
292.972294	12.686401	1.905438	0.007978	13.116778	0.017063	6.119888	0.000000	0.000000
292.992297	12.686401	1.905900	0.007978	13.119956	0.017063	6.121371	0.000000	0.000000
293.012299	12.686401	1.907925	0.007976	13.133900	0.017060	6.127877	0.000000	0.000000
293.032300	12.686401	1.907718	0.007976	13.132474	0.017060	6.127212	0.000000	0.000000
293.052302	12.686401	1.908273	0.007976	13.136291	0.017059	6.128992	0.000000	0.000000
293.072304	12.686401	1.907854	0.007976	13.133407	0.017060	6.127647	0.000000	0.000000
293.092307	12.686401	1.904630	0.007979	13.111212	0.017065	6.117291	0.000000	0.000000
293.112309	12.686401	1.904558	0.007979	13.110718	0.017065	6.117061	0.000000	0.000000
293.132310	12.686482	1.909251	0.007975	13.143023	0.017058	6.132133	0.000000	0.000000
293.152312	12.686401	1.904877	0.007978	13.112916	0.017064	6.118086	0.000000	0.000000
293.172315	12.686401	1.903515	0.007979	13.103539	0.017066	6.113711	0.000000	0.000000
293.192317	12.686401	1.908244	0.007976	13.136091	0.017059	6.128899	0.000000	0.000000
293.212318	12.686482	1.910252	0.007975	13.149917	0.017056	6.135350	0.000000	0.000000
293.232320	12.686401	1.910668	0.007974	13.152781	0.017055	6.136686	0.000000	0.000000
293.252323	12.686401	1.904520	0.007979	13.110458	0.017065	6.116940	0.000000	0.000000
293.272325	12.686401	1.906089	0.007977	13.121260	0.017062	6.121980	0.000000	0.000000
293.292326	12.686401	1.909394	0.007975	13.144012	0.017057	6.132595	0.000000	0.000000
293.312328	12.686401	1.905130	0.007978	13.114656	0.017064	6.118898	0.000000	0.000000
293.332330	12.686401	1.910765	0.007974	13.153447	0.017055	6.136997	0.000000	0.000000
293.352333	12.686482	1.909282	0.007975	13.143241	0.017058	6.132235	0.000000	0.000000
293.372334	12.686401	1.904117	0.007979	13.107686	0.017065	6.115646	0.000000	0.000000
293.392336	12.686401	1.901890	0.007980	13.092349	0.017069	6.108491	0.000000	0.000000
293.412338	12.686401	1.907696	0.007976	13.132323	0.017060	6.127141	0.000000	0.000000
293.432341	12.686401	1.900221	0.007982	13.080866	0.017071	6.103133	0.000000	0.000000
293.452343	12.686401	1.907050	0.007977	13.127871	0.017061	6.125064	0.000000	0.000000
293.472344	12.686401	1.899772	0.007982	13.077773	0.017072	6.101690	0.000000	0.000000
293.492346	12.686401	1.897010	0.007984	13.058759	0.017076	6.092818	0.000000	0.000000
293.512349	12.686401	1.907528	0.007976	13.131164	0.017060	6.126600	0.000000	0.000000
293.532351	12.686401	1.903464	0.007979	13.103188	0.017066	6.113548	0.000000	0.000000
293.552352	12.686401	1.899927	0.007982	13.078838	0.017072	6.102187	0.000000	0.000000
293.572354	12.686482	1.906107	0.007978	13.121382	0.017062	6.122036	0.000000	0.000000
293.592357	12.686401	1.899867	0.007982	13.078429	0.017072	6.101996	0.000000	0.000000
293.612359	12.686401	1.900534	0.007981	13.083021	0.017071	6.104138	0.000000	0.000000
293.632360	12.686401	1.898219	0.007983	13.067085	0.017074	6.096703	0.000000	0.000000
293.652362	12.686401	1.901771	0.007981	13.091532	0.017069	6.108109	0.000000	0.000000
293.672364	12.686401	1.898796	0.007983	13.071053	0.017073	6.098554	0.000000	0.000000
293.692367	12.686401	1.897343	0.007984	13.061050	0.017076	6.093887	0.000000	0.000000
293.712368	12.686401	1.900839	0.007981	13.085118	0.017070	6.105117	0.000000	0.000000
293.732370	12.686401	1.899240	0.007982	13.074107	0.017073	6.099979	0.000000	0.000000
293.752372	12.686401	1.898358	0.007983	13.068036	0.017074	6.097147	0.000000	0.000000
293.772375	12.686401	1.896452	0.007984	13.054921	0.017077	6.091028	0.000000	0.000000
293.792377	12.686401	1.897614	0.007984	13.062921	0.017075	6.094760	0.000000	0.000000
293.812378	12.686401	1.901512	0.007981	13.089749	0.017069	6.107277	0.000000	0.000000
293.832380	12.686401	1.907147	0.007977	13.128540	0.017061	6.125376	0.000000	0.000000
293.852383	12.686401	1.898043	0.007983	13.065872	0.017075	6.096137	0.000000	0.000000
293.872385	12.686482	1.899627	0.007982	13.076777	0.017072	6.101225	0.000000	0.000000
293.892386	12.686401	1.901883	0.007980	13.092307	0.017069	6.108471	0.000000	0.000000
293.912388	12.686401	1.896379	0.007984	13.054415	0.017077	6.090792	0.000000	0.000000
293.932391	12.686401	1.900923	0.007981	13.085697	0.017070	6.105387	0.000000	0.000000
293.952393	12.686401	1.899234	0.007982	13.074071	0.017073	6.099962	0.000000	0.000000
293.972394	12.686401	1.900382	0.007982	13.081971	0.017071	6.103648	0.000000	0.000000
293.992396	12.686401	1.898001	0.007983	13.065584	0.017075	6.096003	0.000000	0.000000
294.012398	12.686401	1.893550	0.007986	13.034939	0.017081	6.081704	0.000000	0.000000
294.032401	12.686401	1.901084	0.007981	13.086801	0.017070	6.105902	0.000000	0.000000
294.052402	12.686401	1.896759	0.007984	13.057031	0.017077	6.092012	0.000000	0.000000
294.072404	12.686401	1.896859	0.007984	13.057718	0.017076	6.092332	0.000000	0.000000
294.092406	12.686401	1.892890	0.007987	13.030398	0.017082	6.079586	0.000000	0.000000
294.112409	12.686401	1.896389	0.007984	13.054485	0.017077	6.090824	0.000000	0.000000
294.132411	12.686401	1.899872	0.007982	13.078463	0.017072	6.102011	0.000000	0.000000
294.152412	12.686401	1.896121	0.007985	13.052642	0.017077	6.089964	0.000000	0.000000
294.172414	12.686401	1.895917	0.007985	13.051237	0.017078	6.089309	0.000000	0.000000
294.192417	12.686401	1.896569	0.007984	13.055726	0.017077	6.091403	0.000000	0.000000
294.212419	12.686401	1.892415	0.007987	13.027127	0.017083	6.078060	0.000000	0.000000
294.232420	12.686401	1.894745	0.007986	13.043168	0.017080	6.085544	0.000000	0.000000
294.252422	12.686401	1.893392	0.007987	13.033852	0.017082	6.081197	0.000000	0.000000
294.272425	12.686401	1.900333	0.007982	13.081638	0.017071	6.103493	0.000000	0.000000
294.292427	12.686401	1.893622	0.007986	13.035438	0.017081	6.081937	0.000000	0.000000
294.312428	12.686401	1.901890	0.007980	13.092352	0.017069	6.108492	0.000000	0.000000
294.332430	12.686401	1.903303	0.007979	13.102077	0.017067	6.113029	0.000000	0.000000
294.352432	12.686401	1.907185	0.007977	13.128803	0.017061	6.125499	0.000000	0.000000
294.372435	12.686401	1.900208	0.007982	13.080772	0.017071	6.103089	0.000000	0.000000
294.392437	12.686401	1.903555	0.007979	13.103818	0.017066	6.113841	0.000000	0.000000
294.412438	12.686401	1.904108	0.007979	13.107619	0.017065	6.115615	0.000000	0.000000
294.432440	12.686401	1.903120	0.007980	13.100821	0.017067	6.112443	0.000000	0.000000
294.452443	12.686401	1.899789	0.007982	13.077891	0.017072	6.101745	0.000000	0.000000
294.472445	12.686482	1.894815	0.007986	13.043649	0.017080	6.085769	0.000000	0.000000
294.492446	12.686401	1.897430	0.007984	13.061652	0.017076	6.094168	0.000000	0.000000
294.512448	12.686401	1.897398	0.007984	13.061428	0.017076	6.094064	0.000000	0.000000
294.532451	12.686401	1.897192	0.007984	13.060015	0.017076	6.093404	0.000000	0.000000
294.552453	12.686401	1.900947	0.007981	13.085860	0.017070	6.105463	0.000000	0.000000
294.572454	12.686401	1.901463	0.007981	13.089410	0.017069	6.107119	0.000000	0.000000
294.592456	12.686401	1.899264	0.007982	13.074274	0.017073	6.100057	0.000000	0.000000
294.612458	12.686401	1.906845	0.007977	13.126463	0.017061	6.124407	0.000000	0.000000
294.632461	12.686482	1.902070	0.007980	13.093593	0.017069	6.109071	0.000000	0.000000
294.652462	12.686401	1.896628	0.007984	13.056132	0.017077	6.091592	0.000000	0.000000
294.672464	12.686401	1.898108	0.007983	13.066317	0.017074	6.096344	0.000000	0.000000
294.692466	12.686401	1.902282	0.007980	13.095049	0.017068	6.109750	0.000000	0.000000
294.712469	12.686401	1.891422	0.007988	13.020289	0.017085	6.074870	0.000000	0.000000
294.732471	12.686401	1.895325	0.007985	13.047163	0.017079	6.087408	0.000000	0.000000
294.752472	12.686401	1.894364	0.007986	13.040544	0.017080	6.084320	0.000000	0.000000
294.772474	12.686401	1.897385	0.007984	13.061341	0.017076	6.094023	0.000000	0.000000
294.792477	12.686401	1.895442	0.007985	13.047966	0.017079	6.087782	0.000000	0.000000
294.812479	12.686401	1.894352	0.007986	13.040465	0.017080	6.084283	0.000000	0.000000
294.832480	12.686401	1.891803	0.007988	13.022916	0.017084	6.076095	0.000000	0.000000
294.852482	12.686401	1.900847	0.007981	13.085176	0.017070	6.105144	0.000000	0.000000
294.872485	12.686401	1.899932	0.007982	13.078874	0.017072	6.102204	0.000000	0.000000
294.892487	12.686401	1.891589	0.007988	13.021442	0.017084	6.075408	0.000000	0.000000
294.912488	12.686401	1.899969	0.007982	13.079132	0.017072	6.102324	0.000000	0.000000
294.932490	12.686401	1.898132	0.007983	13.066480	0.017074	6.096421	0.000000	0.000000
294.952492	12.686401	1.900881	0.007981	13.085409	0.017070	6.105252	0.000000	0.000000
294.972495	12.686401	1.901490	0.007981	13.089601	0.017069	6.107208	0.000000	0.000000
294.992496	12.686401	1.898302	0.007983	13.067654	0.017074	6.096969	0.000000	0.000000
295.012498	12.686401	1.895879	0.007985	13.050974	0.017078	6.089186	0.000000	0.000000
295.032500	12.686401	1.902039	0.007980	13.093378	0.017069	6.108971	0.000000	0.000000
295.052503	12.686482	1.897895	0.007983	13.064852	0.017075	6.095661	0.000000	0.000000
295.072505	12.686401	1.901092	0.007981	13.086862	0.017070	6.105930	0.000000	0.000000
295.092506	12.686401	1.902216	0.007980	13.094598	0.017068	6.109540	0.000000	0.000000
295.112508	12.686401	1.898515	0.007983	13.069122	0.017074	6.097654	0.000000	0.000000
295.132511	12.686482	1.894550	0.007986	13.041824	0.017080	6.084917	0.000000	0.000000
295.152513	12.686401	1.895737	0.007985	13.049999	0.017078	6.088731	0.000000	0.000000
295.172514	12.686401	1.897910	0.007983	13.064958	0.017075	6.095710	0.000000	0.000000
295.192516	12.686401	1.897236	0.007984	13.060318	0.017076	6.093546	0.000000	0.000000
295.212519	12.686401	1.891961	0.007988	13.024003	0.017084	6.076602	0.000000	0.000000
295.232521	12.686401	1.896749	0.007984	13.056961	0.017077	6.091979	0.000000	0.000000
295.252522	12.686401	1.897329	0.007984	13.060953	0.017076	6.093842	0.000000	0.000000
295.272524	12.686401	1.895825	0.007985	13.050602	0.017078	6.089012	0.000000	0.000000
295.292526	12.686401	1.897521	0.007984	13.062279	0.017075	6.094461	0.000000	0.000000
295.312529	12.686401	1.897944	0.007983	13.065188	0.017075	6.095818	0.000000	0.000000
295.332530	12.686401	1.899620	0.007982	13.076725	0.017072	6.101201	0.000000	0.000000
295.352532	12.686401	1.893530	0.007986	13.034802	0.017081	6.081641	0.000000	0.000000
295.372534	12.686401	1.894288	0.007986	13.040020	0.017080	6.084075	0.000000	0.000000
295.392537	12.686401	1.896413	0.007984	13.054652	0.017077	6.090902	0.000000	0.000000
295.412539	12.686401	1.889181	0.007990	13.004865	0.017088	6.067673	0.000000	0.000000
295.432540	12.686401	1.899284	0.007982	13.074416	0.017073	6.100123	0.000000	0.000000
295.452542	12.686401	1.892378	0.007987	13.026875	0.017083	6.077942	0.000000	0.000000
295.472545	12.686401	1.899401	0.007982	13.075218	0.017073	6.100498	0.000000	0.000000
295.492547	12.686401	1.898942	0.007983	13.072058	0.017073	6.099023	0.000000	0.000000
295.512548	12.686401	1.903358	0.007979	13.102459	0.017067	6.113207	0.000000	0.000000
295.532550	12.686401	1.897286	0.007984	13.060660	0.017076	6.093705	0.000000	0.000000
295.552552	12.686482	1.895948	0.007985	13.051446	0.017078	6.089406	0.000000	0.000000
295.572555	12.686401	1.892174	0.007987	13.025468	0.017083	6.077286	0.000000	0.000000
295.592556	12.686401	1.894301	0.007986	13.040108	0.017080	6.084116	0.000000	0.000000
295.612558	12.686401	1.896573	0.007984	13.055750	0.017077	6.091415	0.000000	0.000000
295.632560	12.686401	1.894957	0.007985	13.044624	0.017079	6.086223	0.000000	0.000000
295.652563	12.686401	1.894150	0.007986	13.039070	0.017080	6.083632	0.000000	0.000000
295.672565	12.686401	1.894127	0.007986	13.038913	0.017081	6.083559	0.000000	0.000000
295.692566	12.686401	1.900999	0.007981	13.086220	0.017070	6.105631	0.000000	0.000000
295.712568	12.686401	1.894860	0.007985	13.043961	0.017079	6.085914	0.000000	0.000000
295.732571	12.686401	1.896768	0.007984	13.057091	0.017077	6.092040	0.000000	0.000000
295.752573	12.686401	1.895777	0.007985	13.050275	0.017078	6.088860	0.000000	0.000000
295.772574	12.686401	1.895001	0.007985	13.044927	0.017079	6.086365	0.000000	0.000000
295.792576	12.686401	1.897861	0.007983	13.064616	0.017075	6.095551	0.000000	0.000000
295.812579	12.686401	1.895857	0.007985	13.050820	0.017078	6.089114	0.000000	0.000000
295.832581	12.686401	1.898708	0.007983	13.070448	0.017074	6.098272	0.000000	0.000000
295.852582	12.686401	1.895789	0.007985	13.050354	0.017078	6.088897	0.000000	0.000000
295.872584	12.686482	1.898687	0.007983	13.070306	0.017074	6.098206	0.000000	0.000000
295.892586	12.686401	1.898033	0.007983	13.065805	0.017075	6.096106	0.000000	0.000000
295.912589	12.686401	1.893618	0.007986	13.035411	0.017081	6.081925	0.000000	0.000000
295.932590	12.686401	1.899772	0.007982	13.077770	0.017072	6.101688	0.000000	0.000000
295.952592	12.686482	1.903241	0.007980	13.101650	0.017067	6.112830	0.000000	0.000000
295.972594	12.686401	1.898473	0.007983	13.068829	0.017074	6.097517	0.000000	0.000000
295.992597	12.686401	1.905252	0.007978	13.115498	0.017064	6.119291	0.000000	0.000000
296.012599	12.686401	1.899778	0.007982	13.077812	0.017072	6.101708	0.000000	0.000000
296.032600	12.686401	1.903083	0.007980	13.100567	0.017067	6.112325	0.000000	0.000000
296.052602	12.686401	1.901952	0.007980	13.092779	0.017069	6.108691	0.000000	0.000000
296.072605	12.686401	1.905629	0.007978	13.118095	0.017063	6.120502	0.000000	0.000000
296.092607	12.686482	1.904171	0.007979	13.108052	0.017065	6.115817	0.000000	0.000000
296.112608	12.686401	1.904900	0.007978	13.113076	0.017064	6.118161	0.000000	0.000000
296.132610	12.686401	1.900953	0.007981	13.085902	0.017070	6.105483	0.000000	0.000000
296.152613	12.686401	1.903063	0.007980	13.100425	0.017067	6.112258	0.000000	0.000000
296.172615	12.686401	1.905806	0.007978	13.119308	0.017063	6.121069	0.000000	0.000000
296.192616	12.686401	1.902526	0.007980	13.096729	0.017068	6.110534	0.000000	0.000000
296.212618	12.686401	1.903702	0.007979	13.104828	0.017066	6.114313	0.000000	0.000000
296.232620	12.686401	1.909970	0.007975	13.147974	0.017056	6.134443	0.000000	0.000000
296.252623	12.686401	1.904833	0.007978	13.112613	0.017064	6.117945	0.000000	0.000000
296.272624	12.686401	1.906335	0.007977	13.122949	0.017062	6.122768	0.000000	0.000000
296.292626	12.686401	1.908657	0.007976	13.138933	0.017058	6.130225	0.000000	0.000000
296.312628	12.686401	1.905667	0.007978	13.118355	0.017063	6.120624	0.000000	0.000000
296.332631	12.686401	1.903056	0.007980	13.100376	0.017067	6.112236	0.000000	0.000000
296.352633	12.686401	1.904582	0.007979	13.110882	0.017065	6.117137	0.000000	0.000000
296.372634	12.686401	1.904142	0.007979	13.107852	0.017065	6.115724	0.000000	0.000000
296.392636	12.686401	1.908175	0.007976	13.135619	0.017059	6.128679	0.000000	0.000000
296.412639	12.686401	1.908590	0.007976	13.138476	0.017059	6.130012	0.000000	0.000000
296.432641	12.686401	1.904813	0.007978	13.112471	0.017064	6.117879	0.000000	0.000000
296.452642	12.686401	1.904055	0.007979	13.107253	0.017065	6.115444	0.000000	0.000000
296.472644	12.686401	1.899400	0.007982	13.075215	0.017073	6.100496	0.000000	0.000000
296.492647	12.686482	1.903951	0.007979	13.106539	0.017066	6.115111	0.000000	0.000000
296.512649	12.686401	1.904789	0.007978	13.112307	0.017064	6.117802	0.000000	0.000000
296.532650	12.686401	1.902809	0.007980	13.098678	0.017067	6.111443	0.000000	0.000000
296.552652	12.686401	1.900682	0.007981	13.084035	0.017071	6.104611	0.000000	0.000000
296.572654	12.686401	1.901480	0.007981	13.089531	0.017069	6.107176	0.000000	0.000000
296.592657	12.686401	1.907840	0.007976	13.133310	0.017060	6.127601	0.000000	0.000000
296.612659	12.686401	1.901199	0.007981	13.087597	0.017070	6.106273	0.000000	0.000000
296.632660	12.686482	1.896903	0.007984	13.058023	0.017076	6.092475	0.000000	0.000000
296.652662	12.686401	1.895450	0.007985	13.048023	0.017079	6.087809	0.000000	0.000000
296.672665	12.686401	1.908612	0.007976	13.138625	0.017059	6.130081	0.000000	0.000000
296.692667	12.686401	1.898980	0.007983	13.072322	0.017073	6.099146	0.000000	0.000000
296.712668	12.686401	1.896746	0.007984	13.056940	0.017077	6.091970	0.000000	0.000000
296.732670	12.686401	1.895521	0.007985	13.048510	0.017078	6.088037	0.000000	0.000000
296.752673	12.686401	1.898446	0.007983	13.068647	0.017074	6.097432	0.000000	0.000000
296.772675	12.686482	1.895428	0.007985	13.047872	0.017079	6.087739	0.000000	0.000000
296.792676	12.686401	1.901240	0.007981	13.087876	0.017070	6.106403	0.000000	0.000000
296.812678	12.686401	1.894716	0.007986	13.042965	0.017080	6.085450	0.000000	0.000000
296.832680	12.686482	1.907691	0.007976	13.132284	0.017060	6.127123	0.000000	0.000000
296.852683	12.686401	1.907154	0.007977	13.128588	0.017061	6.125398	0.000000	0.000000
296.872684	12.686401	1.905462	0.007978	13.116941	0.017063	6.119964	0.000000	0.000000
296.892686	12.686401	1.901044	0.007981	13.086532	0.017070	6.105776	0.000000	0.000000
296.912688	12.686401	1.899916	0.007982	13.078762	0.017072	6.102151	0.000000	0.000000
296.932691	12.686401	1.900815	0.007981	13.084955	0.017070	6.105041	0.000000	0.000000
296.952693	12.686401	1.902114	0.007980	13.093893	0.017068	6.109211	0.000000	0.000000
296.972694	12.686482	1.901808	0.007981	13.091786	0.017069	6.108228	0.000000	0.000000
296.992696	12.686401	1.903643	0.007979	13.104417	0.017066	6.114121	0.000000	0.000000
297.012699	12.686401	1.901700	0.007981	13.091042	0.017069	6.107880	0.000000	0.000000
297.032701	12.686401	1.906281	0.007977	13.122577	0.017062	6.122594	0.000000	0.000000
297.052702	12.686401	1.900268	0.007982	13.081190	0.017071	6.103284	0.000000	0.000000
297.072704	12.686401	1.903181	0.007980	13.101239	0.017067	6.112638	0.000000	0.000000
297.092707	12.686401	1.902304	0.007980	13.095200	0.017068	6.109821	0.000000	0.000000
297.112709	12.686401	1.900791	0.007981	13.084789	0.017070	6.104963	0.000000	0.000000
297.132710	12.686482	1.900576	0.007981	13.083309	0.017071	6.104272	0.000000	0.000000
297.152712	12.686401	1.900707	0.007981	13.084210	0.017071	6.104693	0.000000	0.000000
297.172714	12.686401	1.904095	0.007979	13.107528	0.017065	6.115573	0.000000	0.000000
297.192717	12.686401	1.905754	0.007978	13.118954	0.017063	6.120904	0.000000	0.000000
297.212718	12.686401	1.901643	0.007981	13.090654	0.017069	6.107700	0.000000	0.000000
297.232720	12.686401	1.893085	0.007987	13.031742	0.017082	6.080213	0.000000	0.000000
297.252722	12.686401	1.894409	0.007986	13.040856	0.017080	6.084465	0.000000	0.000000
297.272725	12.686482	1.905115	0.007978	13.114556	0.017064	6.118852	0.000000	0.000000
297.292727	12.686401	1.899470	0.007982	13.075693	0.017072	6.100719	0.000000	0.000000
297.312728	12.686401	1.896718	0.007984	13.056749	0.017077	6.091881	0.000000	0.000000
297.332730	12.686401	1.897088	0.007984	13.059295	0.017076	6.093068	0.000000	0.000000
297.352733	12.686401	1.901694	0.007981	13.091005	0.017069	6.107864	0.000000	0.000000
297.372735	12.686401	1.902984	0.007980	13.099886	0.017067	6.112007	0.000000	0.000000
297.392736	12.686401	1.896423	0.007984	13.054718	0.017077	6.090933	0.000000	0.000000
297.412738	12.686482	1.892824	0.007987	13.029944	0.017083	6.079374	0.000000	0.000000
297.432741	12.686401	1.897829	0.007983	13.064395	0.017075	6.095448	0.000000	0.000000
297.452743	12.686401	1.903574	0.007979	13.103945	0.017066	6.113901	0.000000	0.000000
297.472744	12.686401	1.897304	0.007984	13.060787	0.017076	6.093764	0.000000	0.000000
297.492746	12.686482	1.903165	0.007980	13.101127	0.017067	6.112586	0.000000	0.000000
297.512748	12.686401	1.894827	0.007985	13.043734	0.017079	6.085808	0.000000	0.000000
297.532751	12.686401	1.901763	0.007981	13.091481	0.017069	6.108085	0.000000	0.000000
297.552752	12.686482	1.894986	0.007985	13.044830	0.017079	6.086319	0.000000	0.000000
297.572754	12.686401	1.897601	0.007984	13.062830	0.017075	6.094718	0.000000	0.000000
297.592756	12.686401	1.893967	0.007986	13.037811	0.017081	6.083045	0.000000	0.000000
297.612759	12.686401	1.896369	0.007984	13.054346	0.017077	6.090759	0.000000	0.000000
297.632761	12.686401	1.895410	0.007985	13.047748	0.017079	6.087681	0.000000	0.000000
297.652762	12.686401	1.902940	0.007980	13.099583	0.017067	6.111866	0.000000	0.000000
297.672764	12.686401	1.897246	0.007984	13.060387	0.017076	6.093578	0.000000	0.000000
297.692767	12.686401	1.896888	0.007984	13.057920	0.017076	6.092427	0.000000	0.000000
297.712769	12.686401	1.897195	0.007984	13.060036	0.017076	6.093414	0.000000	0.000000
297.732770	12.686401	1.899615	0.007982	13.076692	0.017072	6.101185	0.000000	0.000000
297.752772	12.686401	1.897831	0.007983	13.064410	0.017075	6.095455	0.000000	0.000000
297.772775	12.686401	1.901779	0.007981	13.091587	0.017069	6.108135	0.000000	0.000000
297.792777	12.686401	1.897067	0.007984	13.059152	0.017076	6.093002	0.000000	0.000000
297.812778	12.686401	1.900161	0.007982	13.080448	0.017071	6.102938	0.000000	0.000000
297.832780	12.686401	1.900871	0.007981	13.085339	0.017070	6.105220	0.000000	0.000000
297.852782	12.686401	1.898354	0.007983	13.068015	0.017074	6.097137	0.000000	0.000000
297.872785	12.686401	1.898385	0.007983	13.068223	0.017074	6.097234	0.000000	0.000000
297.892787	12.686401	1.900490	0.007981	13.082715	0.017071	6.103996	0.000000	0.000000
297.912788	12.686401	1.900261	0.007982	13.081138	0.017071	6.103260	0.000000	0.000000
297.932790	12.686482	1.904279	0.007979	13.108796	0.017065	6.116164	0.000000	0.000000
297.952793	12.686401	1.900775	0.007981	13.084677	0.017070	6.104911	0.000000	0.000000
297.972795	12.686401	1.899769	0.007982	13.077751	0.017072	6.101680	0.000000	0.000000
297.992796	12.686401	1.899331	0.007982	13.074734	0.017073	6.100272	0.000000	0.000000
298.012798	12.686482	1.900316	0.007982	13.081517	0.017071	6.103436	0.000000	0.000000
298.032801	12.686401	1.896220	0.007984	13.053320	0.017077	6.090281	0.000000	0.000000
298.052803	12.686401	1.891913	0.007988	13.023673	0.017084	6.076448	0.000000	0.000000
298.072804	12.686401	1.899956	0.007982	13.079038	0.017072	6.102280	0.000000	0.000000
298.092806	12.686482	1.898158	0.007983	13.066665	0.017075	6.096507	0.000000	0.000000
298.112808	12.686401	1.901973	0.007980	13.092924	0.017069	6.108759	0.000000	0.000000
298.132811	12.686401	1.902673	0.007980	13.097743	0.017068	6.111007	0.000000	0.000000
298.152812	12.686401	1.900446	0.007981	13.082410	0.017071	6.103853	0.000000	0.000000
298.172814	12.686482	1.906048	0.007978	13.120973	0.017063	6.121845	0.000000	0.000000
298.192816	12.686401	1.901933	0.007980	13.092646	0.017069	6.108629	0.000000	0.000000
298.212819	12.686401	1.902079	0.007980	13.093657	0.017068	6.109101	0.000000	0.000000
298.232821	12.686401	1.908286	0.007976	13.136379	0.017059	6.129033	0.000000	0.000000
298.252822	12.686401	1.900171	0.007982	13.080521	0.017071	6.102972	0.000000	0.000000
298.272824	12.686401	1.907794	0.007976	13.132995	0.017060	6.127455	0.000000	0.000000
298.292827	12.686401	1.904514	0.007979	13.110419	0.017065	6.116921	0.000000	0.000000
298.312829	12.686482	1.908166	0.007976	13.135553	0.017059	6.128648	0.000000	0.000000
298.332830	12.686401	1.905938	0.007978	13.120219	0.017063	6.121494	0.000000	0.000000
298.352832	12.686401	1.909224	0.007975	13.142838	0.017058	6.132047	0.000000	0.000000
298.372835	12.686401	1.906383	0.007977	13.123282	0.017062	6.122923	0.000000	0.000000
298.392837	12.686401	1.907206	0.007977	13.128945	0.017061	6.125565	0.000000	0.000000
298.412838	12.686401	1.902453	0.007980	13.096227	0.017068	6.110300	0.000000	0.000000
298.432840	12.686401	1.901285	0.007981	13.088188	0.017070	6.106549	0.000000	0.000000
298.452842	12.686401	1.893656	0.007986	13.035674	0.017081	6.082048	0.000000	0.000000
298.472845	12.686401	1.899450	0.007982	13.075557	0.017072	6.100656	0.000000	0.000000
298.492846	12.686401	1.901648	0.007981	13.090685	0.017069	6.107714	0.000000	0.000000
298.512848	12.686401	1.905038	0.007978	13.114021	0.017064	6.118602	0.000000	0.000000
298.532850	12.686401	1.902818	0.007980	13.098742	0.017067	6.111473	0.000000	0.000000
298.552853	12.686482	1.904902	0.007978	13.113088	0.017064	6.118167	0.000000	0.000000
298.572855	12.686401	1.900009	0.007982	13.079404	0.017072	6.102451	0.000000	0.000000
298.592856	12.686401	1.902478	0.007980	13.096402	0.017068	6.110381	0.000000	0.000000
298.612858	12.686401	1.900179	0.007982	13.080575	0.017071	6.102997	0.000000	0.000000
298.632861	12.686401	1.902434	0.007980	13.096099	0.017068	6.110240	0.000000	0.000000
298.652863	12.686401	1.899194	0.007982	13.073793	0.017073	6.099833	0.000000	0.000000
298.672864	12.686401	1.905841	0.007978	13.119553	0.017063	6.121183	0.000000	0.000000
298.692866	12.686401	1.898872	0.007983	13.071574	0.017073	6.098797	0.000000	0.000000
298.712869	12.686401	1.892200	0.007987	13.025650	0.017083	6.077370	0.000000	0.000000
298.732871	12.686401	1.905418	0.007978	13.116639	0.017063	6.119823	0.000000	0.000000
298.752872	12.686401	1.900807	0.007981	13.084895	0.017070	6.105012	0.000000	0.000000
298.772874	12.686401	1.903729	0.007979	13.105013	0.017066	6.114399	0.000000	0.000000
298.792876	12.686482	1.906523	0.007977	13.124248	0.017062	6.123373	0.000000	0.000000
298.812879	12.686482	1.899289	0.007982	13.074449	0.017073	6.100139	0.000000	0.000000
298.832880	12.686401	1.896372	0.007984	13.054367	0.017077	6.090769	0.000000	0.000000
298.852882	12.686401	1.904219	0.007979	13.108388	0.017065	6.115974	0.000000	0.000000
298.872884	12.686401	1.900795	0.007981	13.084813	0.017070	6.104974	0.000000	0.000000
298.892887	12.686401	1.903073	0.007980	13.100497	0.017067	6.112292	0.000000	0.000000
298.912889	12.686401	1.907125	0.007977	13.128391	0.017061	6.125307	0.000000	0.000000
298.932890	12.686401	1.910825	0.007974	13.153858	0.017055	6.137189	0.000000	0.000000
298.952892	12.686401	1.905781	0.007978	13.119139	0.017063	6.120990	0.000000	0.000000
298.972895	12.686401	1.905388	0.007978	13.116430	0.017063	6.119726	0.000000	0.000000
298.992897	12.686401	1.907891	0.007976	13.133661	0.017060	6.127765	0.000000	0.000000
299.012898	12.686401	1.912230	0.007973	13.163532	0.017053	6.141702	0.000000	0.000000
299.032900	12.686401	1.901672	0.007981	13.090854	0.017069	6.107793	0.000000	0.000000
299.052903	12.686401	1.906909	0.007977	13.126902	0.017061	6.124612	0.000000	0.000000
299.072905	12.686401	1.904154	0.007979	13.107937	0.017065	6.115763	0.000000	0.000000
299.092906	12.686401	1.900073	0.007982	13.079846	0.017071	6.102657	0.000000	0.000000
299.112908	12.686401	1.902630	0.007980	13.097449	0.017068	6.110870	0.000000	0.000000
299.132910	12.686401	1.905927	0.007978	13.120144	0.017063	6.121459	0.000000	0.000000
299.152913	12.686401	1.910136	0.007975	13.149118	0.017056	6.134977	0.000000	0.000000
299.172915	12.686401	1.904654	0.007979	13.111378	0.017065	6.117369	0.000000	0.000000
299.192916	12.686401	1.900846	0.007981	13.085167	0.017070	6.105139	0.000000	0.000000
299.212918	12.686401	1.899104	0.007982	13.073172	0.017073	6.099543	0.000000	0.000000
299.232921	12.686401	1.901477	0.007981	13.089510	0.017069	6.107166	0.000000	0.000000
299.252923	12.686401	1.898963	0.007983	13.072203	0.017073	6.099091	0.000000	0.000000
299.272924	12.686401	1.904555	0.007979	13.110697	0.017065	6.117051	0.000000	0.000000
299.292926	12.686401	1.901925	0.007980	13.092591	0.017069	6.108604	0.000000	0.000000
299.312929	12.686401	1.901040	0.007981	13.086499	0.017070	6.105761	0.000000	0.000000
299.332931	12.686401	1.896046	0.007985	13.052121	0.017078	6.089721	0.000000	0.000000
299.352932	12.686401	1.901407	0.007981	13.089026	0.017069	6.106940	0.000000	0.000000
299.372934	12.686401	1.900780	0.007981	13.084710	0.017070	6.104926	0.000000	0.000000
299.392936	12.686401	1.903740	0.007979	13.105089	0.017066	6.114434	0.000000	0.000000
299.412939	12.686401	1.905271	0.007978	13.115625	0.017064	6.119350	0.000000	0.000000
299.432940	12.686401	1.904574	0.007979	13.110827	0.017065	6.117112	0.000000	0.000000
299.452942	12.686401	1.897781	0.007983	13.064065	0.017075	6.095294	0.000000	0.000000
299.472944	12.686401	1.897691	0.007983	13.063444	0.017075	6.095004	0.000000	0.000000
299.492947	12.686401	1.896603	0.007984	13.055956	0.017077	6.091511	0.000000	0.000000
299.512949	12.686401	1.902668	0.007980	13.097707	0.017068	6.110990	0.000000	0.000000
299.532950	12.686401	1.899189	0.007982	13.073756	0.017073	6.099816	0.000000	0.000000
299.552952	12.686401	1.900761	0.007981	13.084580	0.017070	6.104865	0.000000	0.000000
299.572955	12.686401	1.900776	0.007981	13.084683	0.017070	6.104914	0.000000	0.000000
299.592957	12.686482	1.902544	0.007980	13.096853	0.017068	6.110592	0.000000	0.000000
299.612958	12.686401	1.910327	0.007974	13.150429	0.017056	6.135589	0.000000	0.000000
299.632960	12.686401	1.903058	0.007980	13.100391	0.017067	6.112243	0.000000	0.000000
299.652963	12.686401	1.902820	0.007980	13.098754	0.017067	6.111479	0.000000	0.000000
299.672965	12.686401	1.902622	0.007980	13.097389	0.017068	6.110842	0.000000	0.000000
299.692966	12.686401	1.909769	0.007975	13.146594	0.017057	6.133800	0.000000	0.000000
299.711968	12.686401	1.902819	0.007980	13.098748	0.017067	6.111476	0.000000	0.000000
299.731970	12.686482	1.899911	0.007982	13.078732	0.017072	6.102137	0.000000	0.000000
299.751972	12.686401	1.903828	0.007979	13.105694	0.017066	6.114717	0.000000	0.000000
299.771975	12.686401	1.897562	0.007984	13.062557	0.017075	6.094591	0.000000	0.000000
299.791976	12.686401	1.902234	0.007980	13.094719	0.017068	6.109596	0.000000	0.000000
299.811978	12.686401	1.903103	0.007980	13.100706	0.017067	6.112390	0.000000	0.000000
299.831980	12.686401	1.897045	0.007984	13.058998	0.017076	6.092930	0.000000	0.000000
299.851983	12.686401	1.905190	0.007978	13.115071	0.017064	6.119092	0.000000	0.000000
299.871984	12.686401	1.905207	0.007978	13.115189	0.017064	6.119147	0.000000	0.000000
299.891986	12.686401	1.906084	0.007977	13.121221	0.017062	6.121961	0.000000	0.000000
299.911988	12.686401	1.900701	0.007981	13.084165	0.017071	6.104672	0.000000	0.000000
299.931990	12.686401	1.895666	0.007985	13.049506	0.017078	6.088501	0.000000	0.000000
299.951993	12.686482	1.900585	0.007981	13.083366	0.017071	6.104299	0.000000	0.000000
299.971994	12.686401	1.897313	0.007984	13.060844	0.017076	6.093791	0.000000	0.000000
299.991996	12.686401	1.893106	0.007987	13.031888	0.017082	6.080281	0.000000	0.000000
300.011998	12.686401	1.901007	0.007981	13.086272	0.017070	6.105655	0.000000	0.000000
300.032001	12.686482	1.906561	0.007977	13.124505	0.017062	6.123493	0.000000	0.000000
300.052002	12.686401	1.903631	0.007979	13.104338	0.017066	6.114084	0.000000	0.000000
300.072004	12.686401	1.908163	0.007976	13.135534	0.017059	6.128639	0.000000	0.000000
300.092006	12.686401	1.905108	0.007978	13.114505	0.017064	6.118828	0.000000	0.000000
300.112009	12.686401	1.908348	0.007976	13.136809	0.017059	6.129234	0.000000	0.000000
300.132010	12.686401	1.907849	0.007976	13.133370	0.017060	6.127630	0.000000	0.000000
300.152012	12.686401	1.904672	0.007978	13.111502	0.017065	6.117427	0.000000	0.000000
300.172014	12.686401	1.910903	0.007974	13.154400	0.017055	6.137442	0.000000	0.000000
300.192016	12.686482	1.911970	0.007973	13.161740	0.017054	6.140866	0.000000	0.000000
300.212018	12.686401	1.910115	0.007975	13.148970	0.017056	6.134908	0.000000	0.000000
300.232020	12.686401	1.908859	0.007976	13.140326	0.017058	6.130875	0.000000	0.000000
300.252022	12.686401	1.912416	0.007973	13.164815	0.017053	6.142301	0.000000	0.000000
300.272024	12.686401	1.904695	0.007978	13.111663	0.017064	6.117502	0.000000	0.000000
300.292027	12.686401	1.901800	0.007981	13.091732	0.017069	6.108202	0.000000	0.000000
300.312028	12.686401	1.899939	0.007982	13.078920	0.017072	6.102225	0.000000	0.000000
300.332030	12.686401	1.906125	0.007977	13.121509	0.017062	6.122095	0.000000	0.000000
300.352032	12.686401	1.902210	0.007980	13.094553	0.017068	6.109519	0.000000	0.000000
300.372035	12.686401	1.902641	0.007980	13.097522	0.017068	6.110904	0.000000	0.000000
300.392036	12.686482	1.898348	0.007983	13.067969	0.017074	6.097115	0.000000	0.000000
300.412038	12.686401	1.903526	0.007979	13.103618	0.017066	6.113748	0.000000	0.000000
300.432040	12.686401	1.902330	0.007980	13.095382	0.017068	6.109906	0.000000	0.000000
300.452043	12.686401	1.898736	0.007983	13.070639	0.017074	6.098361	0.000000	0.000000
300.472044	12.686401	1.903541	0.007979	13.103715	0.017066	6.113793	0.000000	0.000000
300.492046	12.686401	1.904054	0.007979	13.107250	0.017065	6.115443	0.000000	0.000000
300.512048	12.686401	1.905641	0.007978	13.118173	0.017063	6.120539	0.000000	0.000000
300.532050	12.686401	1.906660	0.007977	13.125186	0.017062	6.123811	0.000000	0.000000
300.552052	12.686401	1.902892	0.007980	13.099247	0.017067	6.111709	0.000000	0.000000
300.572054	12.686401	1.898756	0.007983	13.070778	0.017073	6.098426	0.000000	0.000000
300.592056	12.686401	1.905787	0.007978	13.119178	0.017063	6.121008	0.000000	0.000000
300.612058	12.686401	1.905202	0.007978	13.115153	0.017064	6.119130	0.000000	0.000000
300.632061	12.686401	1.906427	0.007977	13.123582	0.017062	6.123063	0.000000	0.000000
300.652062	12.686401	1.903668	0.007979	13.104589	0.017066	6.114201	0.000000	0.000000
300.672064	12.686401	1.897895	0.007983	13.064855	0.017075	6.095662	0.000000	0.000000
300.692066	12.686401	1.894372	0.007986	13.040602	0.017080	6.084347	0.000000	0.000000
300.712069	12.686401	1.893000	0.007987	13.031158	0.017082	6.079941	0.000000	0.000000
300.732070	12.686401	1.895895	0.007985	13.051086	0.017078	6.089238	0.000000	0.000000
300.752072	12.686401	1.898055	0.007983	13.065956	0.017075	6.096176	0.000000	0.000000
300.772074	12.686401	1.900375	0.007982	13.081925	0.017071	6.103627	0.000000	0.000000
300.792077	12.686401	1.902000	0.007980	13.093112	0.017069	6.108846	0.000000	0.000000
300.812078	12.686401	1.901997	0.007980	13.093088	0.017069	6.108835	0.000000	0.000000
300.832080	12.686401	1.901729	0.007981	13.091245	0.017069	6.107975	0.000000	0.000000
300.852082	12.686401	1.904438	0.007979	13.109892	0.017065	6.116675	0.000000	0.000000
300.872084	12.686401	1.901442	0.007981	13.089268	0.017069	6.107053	0.000000	0.000000
300.892087	12.686401	1.902808	0.007980	13.098669	0.017067	6.111439	0.000000	0.000000
300.912088	12.686401	1.899750	0.007982	13.077618	0.017072	6.101617	0.000000	0.000000
300.932090	12.686401	1.902560	0.007980	13.096968	0.017068	6.110646	0.000000	0.000000
300.952092	12.686401	1.896420	0.007984	13.054697	0.017077	6.090923	0.000000	0.000000
300.972095	12.686401	1.900907	0.007981	13.085585	0.017070	6.105334	0.000000	0.000000
300.992096	12.686401	1.897224	0.007984	13.060233	0.017076	6.093506	0.000000	0.000000
301.012098	12.686401	1.899946	0.007982	13.078971	0.017072	6.102249	0.000000	0.000000
301.032100	12.686401	1.895780	0.007985	13.050293	0.017078	6.088868	0.000000	0.000000
301.052103	12.686401	1.900123	0.007982	13.080191	0.017071	6.102818	0.000000	0.000000
301.072104	12.686482	1.900140	0.007982	13.080306	0.017072	6.102872	0.000000	0.000000
301.092106	12.686401	1.894544	0.007986	13.041785	0.017080	6.084899	0.000000	0.000000
301.112108	12.686401	1.898722	0.007983	13.070542	0.017074	6.098316	0.000000	0.000000
301.132111	12.686401	1.891181	0.007988	13.018631	0.017085	6.074096	0.000000	0.000000
301.152112	12.686401	1.895623	0.007985	13.049213	0.017078	6.088364	0.000000	0.000000
301.172114	12.686401	1.893249	0.007987	13.032868	0.017082	6.080739	0.000000	0.000000
301.192116	12.686401	1.896085	0.007985	13.052394	0.017078	6.089848	0.000000	0.000000
301.212118	12.686401	1.897902	0.007983	13.064900	0.017075	6.095684	0.000000	0.000000
301.232121	12.686401	1.893242	0.007987	13.032820	0.017082	6.080716	0.000000	0.000000
301.252122	12.686401	1.891199	0.007988	13.018758	0.017085	6.074155	0.000000	0.000000
301.272124	12.686482	1.890874	0.007988	13.016518	0.017086	6.073110	0.000000	0.000000
301.292126	12.686401	1.893151	0.007987	13.032193	0.017082	6.080424	0.000000	0.000000
301.312129	12.686401	1.892841	0.007987	13.030059	0.017082	6.079428	0.000000	0.000000
301.332130	12.686401	1.900738	0.007981	13.084419	0.017070	6.104791	0.000000	0.000000
301.352132	12.686401	1.893210	0.007987	13.032602	0.017082	6.080614	0.000000	0.000000
301.372134	12.686401	1.895985	0.007985	13.051704	0.017078	6.089526	0.000000	0.000000
301.392137	12.686401	1.892216	0.007987	13.025759	0.017083	6.077421	0.000000	0.000000
301.412138	12.686401	1.891881	0.007988	13.023455	0.017084	6.076347	0.000000	0.000000
301.432140	12.686482	1.897359	0.007984	13.061162	0.017076	6.093940	0.000000	0.000000
301.452142	12.686401	1.891826	0.007988	13.023074	0.017084	6.076169	0.000000	0.000000
301.472144	12.686401	1.893397	0.007987	13.033891	0.017082	6.081216	0.000000	0.000000
301.492146	12.686401	1.893861	0.007986	13.037084	0.017081	6.082706	0.000000	0.000000
301.512148	12.686401	1.891295	0.007988	13.019418	0.017085	6.074463	0.000000	0.000000
301.532150	12.686401	1.885007	0.007992	12.976136	0.017094	6.054269	0.000000	0.000000
301.552152	12.686401	1.893865	0.007986	13.037112	0.017081	6.082718	0.000000	0.000000
301.572155	12.686401	1.893660	0.007986	13.035695	0.017081	6.082057	0.000000	0.000000
301.592156	12.686401	1.889519	0.007989	13.007193	0.017088	6.068759	0.000000	0.000000
301.612158	12.686401	1.895061	0.007985	13.045344	0.017079	6.086559	0.000000	0.000000
301.632160	12.686401	1.895527	0.007985	13.048553	0.017078	6.088056	0.000000	0.000000
301.652163	12.686401	1.902968	0.007980	13.099771	0.017067	6.111953	0.000000	0.000000
301.672164	12.686482	1.900612	0.007981	13.083554	0.017071	6.104387	0.000000	0.000000
301.692166	12.686401	1.896883	0.007984	13.057887	0.017076	6.092412	0.000000	0.000000
301.712168	12.686401	1.896165	0.007985	13.052941	0.017077	6.090104	0.000000	0.000000
301.732171	12.686401	1.895591	0.007985	13.048992	0.017078	6.088261	0.000000	0.000000
301.752172	12.686401	1.902694	0.007980	13.097888	0.017068	6.111075	0.000000	0.000000
301.772174	12.686401	1.898211	0.007983	13.067028	0.017074	6.096676	0.000000	0.000000
301.792176	12.686401	1.894574	0.007986	13.041988	0.017080	6.084993	0.000000	0.000000
301.812178	12.686401	1.896124	0.007985	13.052663	0.017077	6.089974	0.000000	0.000000
301.832180	12.686401	1.896948	0.007984	13.058335	0.017076	6.092621	0.000000	0.000000
301.852182	12.686401	1.896130	0.007985	13.052702	0.017077	6.089992	0.000000	0.000000
301.872184	12.686401	1.894524	0.007986	13.041643	0.017080	6.084832	0.000000	0.000000
301.892186	12.686482	1.890225	0.007989	13.012054	0.017087	6.071027	0.000000	0.000000
301.912189	12.686401	1.892963	0.007987	13.030898	0.017082	6.079819	0.000000	0.000000
301.932190	12.686401	1.889966	0.007989	13.010268	0.017087	6.070194	0.000000	0.000000
301.952192	12.686482	1.898558	0.007983	13.069416	0.017074	6.097791	0.000000	0.000000
301.972194	12.686401	1.898185	0.007983	13.066846	0.017074	6.096592	0.000000	0.000000
301.992197	12.686401	1.890129	0.007989	13.011394	0.017087	6.070719	0.000000	0.000000
302.012198	12.686401	1.892291	0.007987	13.026276	0.017083	6.077663	0.000000	0.000000
302.032200	12.686482	1.895836	0.007985	13.050677	0.017078	6.089048	0.000000	0.000000
302.052202	12.686401	1.891908	0.007988	13.023640	0.017084	6.076433	0.000000	0.000000
302.072205	12.686401	1.897183	0.007984	13.059951	0.017076	6.093375	0.000000	0.000000
302.092206	12.686401	1.893441	0.007986	13.034191	0.017082	6.081356	0.000000	0.000000
302.112208	12.686401	1.896291	0.007984	13.053813	0.017077	6.090511	0.000000	0.000000
302.132210	12.686401	1.900754	0.007981	13.084534	0.017070	6.104844	0.000000	0.000000
302.152212	12.686401	1.891206	0.007988	13.018803	0.017085	6.074176	0.000000	0.000000
302.172215	12.686401	1.899491	0.007982	13.075842	0.017072	6.100789	0.000000	0.000000
302.192216	12.686482	1.902950	0.007980	13.099650	0.017067	6.111897	0.000000	0.000000
302.212218	12.686401	1.903739	0.007979	13.105083	0.017066	6.114432	0.000000	0.000000
302.232220	12.686401	1.898284	0.007983	13.067527	0.017074	6.096909	0.000000	0.000000
302.252223	12.686401	1.901216	0.007981	13.087712	0.017070	6.106327	0.000000	0.000000
302.272224	12.686401	1.891572	0.007988	13.021327	0.017084	6.075354	0.000000	0.000000
302.292226	12.686401	1.890765	0.007988	13.015767	0.017086	6.072760	0.000000	0.000000
302.312228	12.686401	1.894915	0.007985	13.044340	0.017079	6.086091	0.000000	0.000000
302.332231	12.686401	1.896632	0.007984	13.056159	0.017077	6.091605	0.000000	0.000000
302.352232	12.686401	1.898720	0.007983	13.070533	0.017074	6.098312	0.000000	0.000000
302.372234	12.686401	1.897546	0.007984	13.062448	0.017075	6.094540	0.000000	0.000000
302.392236	12.686401	1.896239	0.007984	13.053450	0.017077	6.090341	0.000000	0.000000
302.412239	12.686401	1.895347	0.007985	13.047315	0.017079	6.087479	0.000000	0.000000
302.432240	12.686401	1.889719	0.007989	13.008567	0.017087	6.069400	0.000000	0.000000
302.452242	12.686401	1.889852	0.007989	13.009484	0.017087	6.069828	0.000000	0.000000
302.472244	12.686401	1.899682	0.007982	13.077152	0.017072	6.101400	0.000000	0.000000
302.492246	12.686401	1.898760	0.007983	13.070808	0.017073	6.098440	0.000000	0.000000
302.512249	12.686401	1.895046	0.007985	13.045238	0.017079	6.086510	0.000000	0.000000
302.532250	12.686401	1.893171	0.007987	13.032330	0.017082	6.080487	0.000000	0.000000
302.552252	12.686401	1.892704	0.007987	13.029118	0.017083	6.078989	0.000000	0.000000
302.572254	12.686482	1.891047	0.007988	13.017714	0.017085	6.073668	0.000000	0.000000
302.592257	12.686401	1.890281	0.007989	13.012441	0.017086	6.071208	0.000000	0.000000
302.612258	12.686401	1.889195	0.007989	13.004959	0.017088	6.067717	0.000000	0.000000
302.632260	12.686401	1.895565	0.007985	13.048810	0.017078	6.088176	0.000000	0.000000
302.652262	12.686482	1.894747	0.007986	13.043183	0.017080	6.085551	0.000000	0.000000
302.672265	12.686401	1.891876	0.007988	13.023416	0.017084	6.076328	0.000000	0.000000
302.692266	12.686401	1.896418	0.007984	13.054685	0.017077	6.090917	0.000000	0.000000
302.712268	12.686401	1.891898	0.007988	13.023570	0.017084	6.076400	0.000000	0.000000
302.732270	12.686482	1.895018	0.007985	13.045048	0.017079	6.086421	0.000000	0.000000
302.752272	12.686401	1.897274	0.007984	13.060575	0.017076	6.093666	0.000000	0.000000
302.772274	12.686401	1.897297	0.007984	13.060738	0.017076	6.093742	0.000000	0.000000
302.792276	12.686401	1.893396	0.007987	13.033882	0.017082	6.081212	0.000000	0.000000
302.812278	12.686401	1.896635	0.007984	13.056177	0.017077	6.091614	0.000000	0.000000
302.832280	12.686401	1.902210	0.007980	13.094559	0.017068	6.109521	0.000000	0.000000
302.852283	12.686401	1.898828	0.007983	13.071277	0.017073	6.098659	0.000000	0.000000
302.872284	12.686401	1.897450	0.007984	13.061792	0.017075	6.094233	0.000000	0.000000
302.892286	12.686401	1.898491	0.007983	13.068953	0.017074	6.097574	0.000000	0.000000
302.912288	12.686401	1.894954	0.007985	13.044606	0.017079	6.086215	0.000000	0.000000
302.932291	12.686401	1.898611	0.007983	13.069782	0.017074	6.097961	0.000000	0.000000
302.952292	12.686482	1.897328	0.007984	13.060950	0.017076	6.093841	0.000000	0.000000
302.972294	12.686401	1.899925	0.007982	13.078829	0.017072	6.102182	0.000000	0.000000
302.992296	12.686401	1.899204	0.007982	13.073862	0.017073	6.099865	0.000000	0.000000
303.012299	12.686401	1.898906	0.007983	13.071810	0.017073	6.098908	0.000000	0.000000
303.032300	12.686401	1.900733	0.007981	13.084389	0.017070	6.104777	0.000000	0.000000
303.052302	12.686401	1.899545	0.007982	13.076208	0.017072	6.100959	0.000000	0.000000
303.072304	12.686401	1.903056	0.007980	13.100379	0.017067	6.112237	0.000000	0.000000
303.092306	12.686401	1.897694	0.007983	13.063468	0.017075	6.095016	0.000000	0.000000
303.112309	12.686401	1.899736	0.007982	13.077527	0.017072	6.101575	0.000000	0.000000
303.132310	12.686401	1.892021	0.007987	13.024418	0.017084	6.076796	0.000000	0.000000
303.152312	12.686401	1.901913	0.007980	13.092510	0.017069	6.108565	0.000000	0.000000
303.172314	12.686401	1.904175	0.007979	13.108082	0.017065	6.115831	0.000000	0.000000
303.192317	12.686401	1.897511	0.007984	13.062209	0.017075	6.094428	0.000000	0.000000
303.212318	12.686401	1.898501	0.007983	13.069022	0.017074	6.097607	0.000000	0.000000
303.232320	12.686401	1.899248	0.007982	13.074165	0.017073	6.100006	0.000000	0.000000
303.252322	12.686482	1.895670	0.007985	13.049536	0.017078	6.088515	0.000000	0.000000
303.272325	12.686401	1.895467	0.007985	13.048135	0.017078	6.087862	0.000000	0.000000
303.292326	12.686401	1.891222	0.007988	13.018915	0.017085	6.074228	0.000000	0.000000
303.312328	12.686401	1.900995	0.007981	13.086193	0.017070	6.105618	0.000000	0.000000
303.332330	12.686401	1.896964	0.007984	13.058444	0.017076	6.092671	0.000000	0.000000
303.352333	12.686401	1.896576	0.007984	13.055774	0.017077	6.091426	0.000000	0.000000
303.372334	12.686401	1.904049	0.007979	13.107214	0.017065	6.115426	0.000000	0.000000
303.392336	12.686401	1.897392	0.007984	13.061386	0.017076	6.094044	0.000000	0.000000
303.412338	12.686401	1.894877	0.007985	13.044079	0.017079	6.085969	0.000000	0.000000
303.432340	12.686401	1.891726	0.007988	13.022384	0.017084	6.075847	0.000000	0.000000
303.452343	12.686401	1.896320	0.007984	13.054010	0.017077	6.090603	0.000000	0.000000
303.472344	12.686482	1.892577	0.007987	13.028246	0.017083	6.078582	0.000000	0.000000
303.492346	12.686401	1.897002	0.007984	13.058707	0.017076	6.092794	0.000000	0.000000
303.512348	12.686401	1.890484	0.007989	13.013833	0.017086	6.071857	0.000000	0.000000
303.532351	12.686401	1.897407	0.007984	13.061495	0.017076	6.094095	0.000000	0.000000
303.552352	12.686401	1.898841	0.007983	13.071365	0.017073	6.098700	0.000000	0.000000
303.572354	12.686401	1.888923	0.007990	13.003091	0.017088	6.066846	0.000000	0.000000
303.592356	12.686401	1.891533	0.007988	13.021058	0.017084	6.075228	0.000000	0.000000
303.612359	12.686401	1.892832	0.007987	13.029999	0.017082	6.079400	0.000000	0.000000
303.632360	12.686401	1.887981	0.007990	12.996608	0.017090	6.063821	0.000000	0.000000
303.652362	12.686401	1.893134	0.007987	13.032075	0.017082	6.080369	0.000000	0.000000
303.672364	12.686401	1.887893	0.007990	12.995997	0.017090	6.063535	0.000000	0.000000
303.692366	12.686401	1.895657	0.007985	13.049443	0.017078	6.088472	0.000000	0.000000
303.712368	12.686401	1.896498	0.007984	13.055236	0.017077	6.091174	0.000000	0.000000
303.732370	12.686401	1.893354	0.007987	13.033592	0.017082	6.081076	0.000000	0.000000
303.752372	12.686401	1.896829	0.007984	13.057512	0.017076	6.092236	0.000000	0.000000
303.772374	12.686401	1.893772	0.007986	13.036470	0.017081	6.082419	0.000000	0.000000
303.792377	12.686401	1.893588	0.007986	13.035202	0.017081	6.081827	0.000000	0.000000
303.812378	12.686401	1.895295	0.007985	13.046955	0.017079	6.087311	0.000000	0.000000
303.832380	12.686401	1.891831	0.007988	13.023107	0.017084	6.076184	0.000000	0.000000
303.852382	12.686401	1.896988	0.007984	13.058610	0.017076	6.092749	0.000000	0.000000
303.872385	12.686401	1.898034	0.007983	13.065808	0.017075	6.096107	0.000000	0.000000
303.892386	12.686401	1.896272	0.007984	13.053680	0.017077	6.090449	0.000000	0.000000
303.912388	12.686401	1.893005	0.007987	13.031191	0.017082	6.079956	0.000000	0.000000
303.932390	12.686401	1.889658	0.007989	13.008149	0.017087	6.069205	0.000000	0.000000
303.952393	12.686401	1.898747	0.007983	13.070717	0.017074	6.098398	0.000000	0.000000
303.972394	12.686401	1.889925	0.007989	13.009989	0.017087	6.070064	0.000000	0.000000
303.992396	12.686401	1.893809	0.007986	13.036724	0.017081	6.082538	0.000000	0.000000
304.012398	12.686401	1.894820	0.007985	13.043686	0.017079	6.085786	0.000000	0.000000
304.032400	12.686401	1.889133	0.007990	13.004535	0.017088	6.067519	0.000000	0.000000
304.052402	12.686401	1.894842	0.007985	13.043837	0.017079	6.085856	0.000000	0.000000
304.072404	12.686401	1.900144	0.007982	13.080336	0.017071	6.102886	0.000000	0.000000
304.092406	12.686401	1.894064	0.007986	13.038483	0.017081	6.083358	0.000000	0.000000
304.112408	12.686401	1.896400	0.007984	13.054561	0.017077	6.090860	0.000000	0.000000
304.132411	12.686401	1.890647	0.007988	13.014959	0.017086	6.072383	0.000000	0.000000
304.152412	12.686401	1.891732	0.007988	13.022423	0.017084	6.075865	0.000000	0.000000
304.172414	12.686401	1.895280	0.007985	13.046849	0.017079	6.087261	0.000000	0.000000
304.192416	12.686401	1.891593	0.007988	13.021467	0.017084	6.075419	0.000000	0.000000
304.212419	12.686401	1.893285	0.007987	13.033119	0.017082	6.080856	0.000000	0.000000
304.232420	12.686482	1.897352	0.007984	13.061114	0.017076	6.093917	0.000000	0.000000
304.252422	12.686401	1.897043	0.007984	13.058989	0.017076	6.092926	0.000000	0.000000
304.272424	12.686401	1.897371	0.007984	13.061247	0.017076	6.093979	0.000000	0.000000
304.292427	12.686401	1.901111	0.007981	13.086992	0.017070	6.105991	0.000000	0.000000
304.312428	12.686401	1.898819	0.007983	13.071211	0.017073	6.098628	0.000000	0.000000
304.332430	12.686482	1.892195	0.007987	13.025616	0.017084	6.077355	0.000000	0.000000
304.352432	12.686401	1.893519	0.007986	13.034727	0.017081	6.081606	0.000000	0.000000
304.372434	12.686401	1.896236	0.007984	13.053429	0.017077	6.090331	0.000000	0.000000
304.392437	12.686401	1.894010	0.007986	13.038108	0.017081	6.083183	0.000000	0.000000
304.412438	12.686401	1.891703	0.007988	13.022229	0.017084	6.075775	0.000000	0.000000
304.432440	12.686401	1.891472	0.007988	13.020637	0.017085	6.075032	0.000000	0.000000
304.452442	12.686401	1.894589	0.007986	13.042094	0.017080	6.085043	0.000000	0.000000
304.472445	12.686401	1.894927	0.007985	13.044421	0.017079	6.086129	0.000000	0.000000
304.492446	12.686401	1.888827	0.007990	13.002429	0.017089	6.066536	0.000000	0.000000
304.512448	12.686401	1.889465	0.007989	13.006823	0.017088	6.068587	0.000000	0.000000
304.532450	12.686401	1.891268	0.007988	13.019233	0.017085	6.074377	0.000000	0.000000
304.552453	12.686401	1.894884	0.007985	13.044122	0.017079	6.085989	0.000000	0.000000
304.572454	12.686401	1.894254	0.007986	13.039787	0.017080	6.083967	0.000000	0.000000
304.592456	12.686401	1.892027	0.007987	13.024460	0.017084	6.076815	0.000000	0.000000
304.612458	12.686401	1.890667	0.007988	13.015098	0.017086	6.072448	0.000000	0.000000
304.632461	12.686401	1.889486	0.007989	13.006969	0.017088	6.068655	0.000000	0.000000
304.652462	12.686401	1.895960	0.007985	13.051531	0.017078	6.089446	0.000000	0.000000
304.672464	12.686401	1.892467	0.007987	13.027484	0.017083	6.078226	0.000000	0.000000
304.692466	12.686401	1.891089	0.007988	13.017998	0.017085	6.073800	0.000000	0.000000
304.712468	12.686401	1.892434	0.007987	13.027260	0.017083	6.078122	0.000000	0.000000
304.732471	12.686401	1.887834	0.007990	12.995594	0.017090	6.063348	0.000000	0.000000
304.752472	12.686401	1.892854	0.007987	13.030147	0.017082	6.079469	0.000000	0.000000
304.772474	12.686401	1.890724	0.007988	13.015486	0.017086	6.072628	0.000000	0.000000
304.792476	12.686401	1.895524	0.007985	13.048532	0.017078	6.088047	0.000000	0.000000
304.812479	12.686401	1.894321	0.007986	13.040247	0.017080	6.084181	0.000000	0.000000
304.832480	12.686401	1.889173	0.007990	13.004808	0.017088	6.067646	0.000000	0.000000
304.852482	12.686401	1.889009	0.007990	13.003682	0.017088	6.067121	0.000000	0.000000
304.872484	12.686401	1.890588	0.007989	13.014554	0.017086	6.072193	0.000000	0.000000
304.892487	12.686401	1.896619	0.007984	13.056068	0.017077	6.091563	0.000000	0.000000
304.912488	12.686401	1.893356	0.007987	13.033604	0.017082	6.081082	0.000000	0.000000
304.932490	12.686401	1.890136	0.007989	13.011442	0.017087	6.070742	0.000000	0.000000
304.952492	12.686401	1.888228	0.007990	12.998303	0.017089	6.064611	0.000000	0.000000
304.972494	12.686482	1.894537	0.007986	13.041737	0.017080	6.084876	0.000000	0.000000
304.992496	12.686401	1.897370	0.007984	13.061238	0.017076	6.093975	0.000000	0.000000
305.012498	12.686401	1.895009	0.007985	13.044984	0.017079	6.086391	0.000000	0.000000
305.032500	12.686401	1.900076	0.007982	13.079867	0.017071	6.102667	0.000000	0.000000
305.052502	12.686401	1.891312	0.007988	13.019536	0.017085	6.074518	0.000000	0.000000
305.072505	12.686401	1.896744	0.007984	13.056931	0.017077	6.091965	0.000000	0.000000
305.092506	12.686401	1.892198	0.007987	13.025634	0.017083	6.077363	0.000000	0.000000
305.112508	12.686401	1.896484	0.007984	13.055136	0.017077	6.091128	0.000000	0.000000
305.132510	12.686482	1.891174	0.007988	13.018588	0.017085	6.074076	0.000000	0.000000
305.152513	12.686401	1.895767	0.007985	13.050205	0.017078	6.088827	0.000000	0.000000
305.172514	12.686401	1.897776	0.007983	13.064034	0.017075	6.095280	0.000000	0.000000
305.192516	12.686401	1.892245	0.007987	13.025955	0.017083	6.077513	0.000000	0.000000
305.212518	12.686401	1.891499	0.007988	13.020822	0.017085	6.075118	0.000000	0.000000
305.232521	12.686401	1.898910	0.007983	13.071840	0.017073	6.098922	0.000000	0.000000
305.252522	12.686401	1.900587	0.007981	13.083384	0.017071	6.104308	0.000000	0.000000
305.272524	12.686401	1.902060	0.007980	13.093521	0.017068	6.109037	0.000000	0.000000
305.292526	12.686401	1.894144	0.007986	13.039028	0.017080	6.083612	0.000000	0.000000
305.312528	12.686401	1.891579	0.007988	13.021373	0.017084	6.075375	0.000000	0.000000
305.332530	12.686401	1.897232	0.007984	13.060287	0.017076	6.093531	0.000000	0.000000
305.352532	12.686401	1.895891	0.007985	13.051056	0.017078	6.089224	0.000000	0.000000
305.372534	12.686482	1.899930	0.007982	13.078862	0.017072	6.102198	0.000000	0.000000
305.392536	12.686401	1.894731	0.007986	13.043071	0.017080	6.085499	0.000000	0.000000
305.412539	12.686401	1.889603	0.007989	13.007771	0.017087	6.069029	0.000000	0.000000
305.432540	12.686401	1.896740	0.007984	13.056897	0.017077	6.091950	0.000000	0.000000
305.452542	12.686401	1.897371	0.007984	13.061244	0.017076	6.093978	0.000000	0.000000
305.472544	12.686401	1.892599	0.007987	13.028398	0.017083	6.078653	0.000000	0.000000
305.492547	12.686401	1.900213	0.007982	13.080805	0.017071	6.103105	0.000000	0.000000
305.512548	12.686401	1.897832	0.007983	13.064419	0.017075	6.095459	0.000000	0.000000
305.532550	12.686401	1.896784	0.007984	13.057203	0.017076	6.092092	0.000000	0.000000
305.552552	12.686401	1.895212	0.007985	13.046383	0.017079	6.087044	0.000000	0.000000
305.572555	12.686401	1.899040	0.007982	13.072733	0.017073	6.099338	0.000000	0.000000
305.592556	12.686401	1.896216	0.007985	13.053293	0.017077	6.090268	0.000000	0.000000
305.612558	12.686401	1.894972	0.007985	13.044730	0.017079	6.086273	0.000000	0.000000
305.632560	12.686401	1.896280	0.007984	13.053731	0.017077	6.090473	0.000000	0.000000
305.652562	12.686401	1.899657	0.007982	13.076983	0.017072	6.101321	0.000000	0.000000
305.672565	12.686401	1.906770	0.007977	13.125943	0.017061	6.124164	0.000000	0.000000
305.692566	12.686401	1.896534	0.007984	13.055484	0.017077	6.091290	0.000000	0.000000
305.712568	12.686401	1.895406	0.007985	13.047717	0.017079	6.087667	0.000000	0.000000
305.732570	12.686401	1.900278	0.007982	13.081256	0.017071	6.103315	0.000000	0.000000
305.752573	12.686401	1.896100	0.007985	13.052497	0.017078	6.089896	0.000000	0.000000
305.772574	12.686401	1.892362	0.007987	13.026760	0.017083	6.077889	0.000000	0.000000
305.792576	12.686401	1.900880	0.007981	13.085403	0.017070	6.105250	0.000000	0.000000
305.812578	12.686401	1.901338	0.007981	13.088551	0.017070	6.106718	0.000000	0.000000
305.832581	12.686401	1.898740	0.007983	13.070672	0.017074	6.098377	0.000000	0.000000
305.852582	12.686401	1.901664	0.007981	13.090800	0.017069	6.107768	0.000000	0.000000
305.872584	12.686401	1.890792	0.007988	13.015958	0.017086	6.072849	0.000000	0.000000
305.892586	12.686401	1.897591	0.007984	13.062757	0.017075	6.094684	0.000000	0.000000
305.912589	12.686482	1.902343	0.007980	13.095470	0.017068	6.109946	0.000000	0.000000
305.932590	12.686401	1.900806	0.007981	13.084891	0.017070	6.105011	0.000000	0.000000
305.952592	12.686401	1.894979	0.007985	13.044781	0.017079	6.086297	0.000000	0.000000
305.972594	12.686401	1.898573	0.007983	13.069516	0.017074	6.097837	0.000000	0.000000
305.992596	12.686401	1.891330	0.007988	13.019660	0.017085	6.074576	0.000000	0.000000
306.012599	12.686401	1.889129	0.007990	13.004511	0.017088	6.067508	0.000000	0.000000
306.032600	12.686401	1.892727	0.007987	13.029273	0.017083	6.079061	0.000000	0.000000
306.052602	12.686482	1.891792	0.007988	13.022838	0.017084	6.076059	0.000000	0.000000
306.072604	12.686401	1.893980	0.007986	13.037899	0.017081	6.083086	0.000000	0.000000
306.092607	12.686401	1.894472	0.007986	13.041289	0.017080	6.084667	0.000000	0.000000
306.112608	12.686401	1.887062	0.007991	12.990276	0.017091	6.060866	0.000000	0.000000
306.132610	12.686401	1.889986	0.007989	13.010404	0.017087	6.070257	0.000000	0.000000
306.152612	12.686401	1.885223	0.007992	12.977622	0.017094	6.054962	0.000000	0.000000
306.172615	12.686401	1.888374	0.007990	12.999311	0.017089	6.065082	0.000000	0.000000
306.192616	12.686401	1.897970	0.007983	13.065366	0.017075	6.095901	0.000000	0.000000
306.212618	12.686401	1.887872	0.007990	12.995855	0.017090	6.063469	0.000000	0.000000
306.232620	12.686401	1.887822	0.007990	12.995513	0.017090	6.063309	0.000000	0.000000
306.252622	12.686401	1.894591	0.007986	13.042106	0.017080	6.085048	0.000000	0.000000
306.272624	12.686401	1.894170	0.007986	13.039206	0.017080	6.083696	0.000000	0.000000
306.292626	12.686401	1.888142	0.007990	12.997710	0.017090	6.064335	0.000000	0.000000
306.312628	12.686401	1.887894	0.007990	12.996003	0.017090	6.063538	0.000000	0.000000
306.332630	12.686401	1.891218	0.007988	13.018888	0.017085	6.074216	0.000000	0.000000
306.352633	12.686401	1.881083	0.007995	12.949119	0.017100	6.041664	0.000000	0.000000
306.372634	12.686401	1.895421	0.007985	13.047820	0.017079	6.087715	0.000000	0.000000
306.392636	12.686401	1.894970	0.007985	13.044718	0.017079	6.086267	0.000000	0.000000
306.412638	12.686401	1.896849	0.007984	13.057651	0.017076	6.092301	0.000000	0.000000
306.432641	12.686401	1.889477	0.007989	13.006905	0.017088	6.068625	0.000000	0.000000
306.452642	12.686401	1.891561	0.007988	13.021252	0.017084	6.075319	0.000000	0.000000
306.472644	12.686401	1.887791	0.007990	12.995298	0.017090	6.063209	0.000000	0.000000
306.492646	12.686401	1.885863	0.007992	12.982025	0.017093	6.057017	0.000000	0.000000
306.512649	12.686401	1.890962	0.007988	13.017126	0.017085	6.073394	0.000000	0.000000
306.532650	12.686401	1.890415	0.007989	13.013361	0.017086	6.071637	0.000000	0.000000
306.552652	12.686482	1.891369	0.007988	13.019926	0.017085	6.074700	0.000000	0.000000
306.572654	12.686401	1.890768	0.007988	13.015792	0.017086	6.072771	0.000000	0.000000
306.592656	12.686401	1.886565	0.007991	12.986859	0.017092	6.059272	0.000000	0.000000
306.612659	12.686401	1.888337	0.007990	12.999054	0.017089	6.064962	0.000000	0.000000
306.632660	12.686482	1.885751	0.007992	12.981254	0.017093	6.056657	0.000000	0.000000
306.652662	12.686401	1.892164	0.007987	13.025398	0.017084	6.077253	0.000000	0.000000
306.672664	12.686401	1.891542	0.007988	13.021122	0.017084	6.075258	0.000000	0.000000
306.692667	12.686482	1.894702	0.007986	13.042872	0.017080	6.085406	0.000000	0.000000
306.712668	12.686401	1.904839	0.007978	13.112653	0.017064	6.117963	0.000000	0.000000
306.732670	12.686401	1.891560	0.007988	13.021246	0.017084	6.075316	0.000000	0.000000
306.752672	12.686401	1.894135	0.007986	13.038967	0.017081	6.083584	0.000000	0.000000
306.772675	12.686401	1.897222	0.007984	13.060221	0.017076	6.093500	0.000000	0.000000
306.792676	12.686401	1.891094	0.007988	13.018037	0.017085	6.073819	0.000000	0.000000
306.812678	12.686401	1.896872	0.007984	13.057811	0.017076	6.092376	0.000000	0.000000
306.832680	12.686401	1.891348	0.007988	13.019781	0.017085	6.074632	0.000000	0.000000
306.852683	12.686401	1.890492	0.007989	13.013894	0.017086	6.071886	0.000000	0.000000
306.872684	12.686401	1.891175	0.007988	13.018591	0.017085	6.074077	0.000000	0.000000
306.892686	12.686401	1.888087	0.007990	12.997338	0.017090	6.064161	0.000000	0.000000
306.912688	12.686401	1.896426	0.007984	13.054736	0.017077	6.090941	0.000000	0.000000
306.932690	12.686401	1.887110	0.007991	12.990606	0.017091	6.061020	0.000000	0.000000
306.952693	12.686401	1.882920	0.007994	12.961768	0.017098	6.047565	0.000000	0.000000
306.972694	12.686401	1.887836	0.007990	12.995606	0.017090	6.063353	0.000000	0.000000
306.992696	12.686482	1.889492	0.007989	13.007008	0.017088	6.068673	0.000000	0.000000
307.012698	12.686401	1.890375	0.007989	13.013083	0.017086	6.071507	0.000000	0.000000
307.032701	12.686401	1.891103	0.007988	13.018095	0.017085	6.073846	0.000000	0.000000
307.052702	12.686482	1.891147	0.007988	13.018401	0.017085	6.073988	0.000000	0.000000
307.072704	12.686401	1.888226	0.007990	12.998291	0.017089	6.064606	0.000000	0.000000
307.092706	12.686401	1.888429	0.007990	12.999689	0.017089	6.065258	0.000000	0.000000
307.112709	12.686401	1.884354	0.007993	12.971635	0.017095	6.052169	0.000000	0.000000
307.132710	12.686482	1.888940	0.007990	13.003209	0.017089	6.066901	0.000000	0.000000
307.152712	12.686401	1.890908	0.007988	13.016757	0.017085	6.073222	0.000000	0.000000
307.172714	12.686401	1.885267	0.007992	12.977924	0.017094	6.055103	0.000000	0.000000
307.192717	12.686401	1.890162	0.007989	13.011618	0.017087	6.070824	0.000000	0.000000
307.212718	12.686401	1.887878	0.007990	12.995894	0.017090	6.063487	0.000000	0.000000
307.232720	12.686401	1.890868	0.007988	13.016482	0.017085	6.073093	0.000000	0.000000
307.252722	12.686401	1.893676	0.007986	13.035807	0.017081	6.082110	0.000000	0.000000
307.272724	12.686401	1.891385	0.007988	13.020035	0.017085	6.074751	0.000000	0.000000
307.292727	12.686401	1.893005	0.007987	13.031191	0.017082	6.079956	0.000000	0.000000
307.312728	12.686401	1.887382	0.007991	12.992483	0.017091	6.061896	0.000000	0.000000
307.332730	12.686401	1.889865	0.007989	13.009572	0.017087	6.069869	0.000000	0.000000
307.352732	12.686401	1.887770	0.007991	12.995149	0.017090	6.063140	0.000000	0.000000
307.372735	12.686401	1.889060	0.007990	13.004030	0.017088	6.067283	0.000000	0.000000
307.392736	12.686401	1.888757	0.007990	13.001947	0.017089	6.066312	0.000000	0.000000
307.412738	12.686401	1.888398	0.007990	12.999475	0.017089	6.065158	0.000000	0.000000
307.432740	12.686401	1.889226	0.007989	13.005174	0.017088	6.067817	0.000000	0.000000
307.452743	12.686482	1.885679	0.007992	12.980760	0.017093	6.056427	0.000000	0.000000
307.472744	12.686401	1.883100	0.007994	12.963003	0.017097	6.048141	0.000000	0.000000
307.492746	12.686401	1.888778	0.007990	13.002093	0.017089	6.066380	0.000000	0.000000
307.512748	12.686401	1.886481	0.007991	12.986278	0.017092	6.059001	0.000000	0.000000
307.532750	12.686401	1.893361	0.007987	13.033640	0.017082	6.081099	0.000000	0.000000
307.552752	12.686401	1.883122	0.007994	12.963157	0.017097	6.048213	0.000000	0.000000
307.572754	12.686401	1.875636	0.007999	12.911624	0.017109	6.024170	0.000000	0.000000
307.592756	12.686482	1.876109	0.007999	12.914878	0.017108	6.025688	0.000000	0.000000
307.612758	12.686401	1.880820	0.007995	12.947309	0.017101	6.040819	0.000000	0.000000
307.632761	12.686401	1.875140	0.007999	12.908210	0.017109	6.022577	0.000000	0.000000
307.652762	12.686401	1.877887	0.007998	12.927118	0.017105	6.031399	0.000000	0.000000
307.672764	12.686401	1.874031	0.008000	12.900577	0.017111	6.019015	0.000000	0.000000
307.692766	12.686401	1.881921	0.007995	12.954891	0.017099	6.044357	0.000000	0.000000
307.712769	12.686401	1.881486	0.007995	12.951892	0.017100	6.042957	0.000000	0.000000
307.732770	12.686401	1.876529	0.007998	12.917768	0.017107	6.027036	0.000000	0.000000
307.752772	12.686401	1.880916	0.007995	12.947969	0.017101	6.041127	0.000000	0.000000
307.772774	12.686401	1.878140	0.007997	12.928858	0.017105	6.032211	0.000000	0.000000
307.792777	12.686401	1.875911	0.007999	12.913519	0.017108	6.025054	0.000000	0.000000
307.812778	12.686401	1.873606	0.008001	12.897653	0.017112	6.017651	0.000000	0.000000
307.832780	12.686401	1.875924	0.007999	12.913604	0.017108	6.025093	0.000000	0.000000
307.852782	12.686401	1.877517	0.007998	12.924575	0.017106	6.030212	0.000000	0.000000
307.872784	12.686401	1.874226	0.008000	12.901920	0.017111	6.019642	0.000000	0.000000
307.892787	12.686401	1.879089	0.007997	12.935393	0.017103	6.035259	0.000000	0.000000
307.912788	12.686482	1.875536	0.007999	12.910934	0.017109	6.023848	0.000000	0.000000
307.932790	12.686401	1.881862	0.007995	12.954485	0.017099	6.044167	0.000000	0.000000
307.952792	12.686401	1.878964	0.007997	12.934533	0.017104	6.034858	0.000000	0.000000
307.972795	12.686401	1.876517	0.007999	12.917687	0.017107	6.026998	0.000000	0.000000
307.992796	12.686401	1.879945	0.007996	12.941286	0.017102	6.038009	0.000000	0.000000
308.012798	12.686401	1.875759	0.007999	12.912469	0.017108	6.024564	0.000000	0.000000
308.032800	12.686401	1.875793	0.007999	12.912705	0.017108	6.024674	0.000000	0.000000
308.052803	12.686401	1.874544	0.008000	12.904106	0.017110	6.020662	0.000000	0.000000
308.072804	12.686482	1.874410	0.008000	12.903186	0.017111	6.020233	0.000000	0.000000
308.092806	12.686401	1.881525	0.007995	12.952164	0.017100	6.043084	0.000000	0.000000
308.112808	12.686401	1.874366	0.008000	12.902880	0.017111	6.020090	0.000000	0.000000
308.132811	12.686482	1.875263	0.007999	12.909057	0.017109	6.022972	0.000000	0.000000
308.152812	12.686401	1.877601	0.007998	12.925150	0.017106	6.030481	0.000000	0.000000
308.172814	12.686401	1.875616	0.007999	12.911488	0.017109	6.024106	0.000000	0.000000
308.192816	12.686401	1.880440	0.007996	12.944694	0.017101	6.039599	0.000000	0.000000
308.212818	12.686401	1.874390	0.008000	12.903046	0.017110	6.020168	0.000000	0.000000
308.232821	12.686482	1.875662	0.007999	12.911800	0.017109	6.024252	0.000000	0.000000
308.252822	12.686401	1.883922	0.007993	12.968666	0.017096	6.050783	0.000000	0.000000
308.272824	12.686401	1.885299	0.007992	12.978139	0.017094	6.055204	0.000000	0.000000
308.292826	12.686401	1.877886	0.007998	12.927112	0.017105	6.031396	0.000000	0.000000
308.312829	12.686401	1.878654	0.007997	12.932396	0.017104	6.033861	0.000000	0.000000
308.332830	12.686401	1.883328	0.007994	12.964576	0.017097	6.048876	0.000000	0.000000
308.352832	12.686401	1.875997	0.007999	12.914112	0.017108	6.025330	0.000000	0.000000
308.372834	12.686401	1.882066	0.007995	12.955887	0.017099	6.044821	0.000000	0.000000
308.392837	12.686401	1.882221	0.007994	12.956955	0.017099	6.045320	0.000000	0.000000
308.412838	12.686401	1.874952	0.008000	12.906914	0.017110	6.021972	0.000000	0.000000
308.432840	12.686401	1.876934	0.007998	12.920559	0.017107	6.028338	0.000000	0.000000
308.452842	12.686401	1.878205	0.007997	12.929306	0.017105	6.032420	0.000000	0.000000
308.472844	12.686401	1.878409	0.007997	12.930711	0.017104	6.033075	0.000000	0.000000
308.492846	12.686401	1.878001	0.007997	12.927905	0.017105	6.031766	0.000000	0.000000
308.512848	12.686401	1.876786	0.007998	12.919542	0.017107	6.027864	0.000000	0.000000
308.532850	12.686401	1.878406	0.007997	12.930695	0.017104	6.033068	0.000000	0.000000
308.552852	12.686401	1.878156	0.007997	12.928970	0.017105	6.032263	0.000000	0.000000
308.572855	12.686401	1.877165	0.007998	12.922148	0.017106	6.029080	0.000000	0.000000
308.592856	12.686401	1.877183	0.007998	12.922275	0.017106	6.029139	0.000000	0.000000
308.612858	12.686401	1.875308	0.007999	12.909369	0.017109	6.023118	0.000000	0.000000
308.632860	12.686401	1.874645	0.008000	12.904799	0.017110	6.020985	0.000000	0.000000
308.652863	12.686401	1.873222	0.008001	12.895007	0.017112	6.016417	0.000000	0.000000
308.672864	12.686401	1.872767	0.008001	12.891875	0.017113	6.014955	0.000000	0.000000
308.692866	12.686482	1.871445	0.008002	12.882770	0.017115	6.010707	0.000000	0.000000
308.712868	12.686401	1.876624	0.007998	12.918428	0.017107	6.027344	0.000000	0.000000
308.732871	12.686401	1.871073	0.008002	12.880213	0.017116	6.009514	0.000000	0.000000
308.752872	12.686401	1.874291	0.008000	12.902368	0.017111	6.019851	0.000000	0.000000
308.772874	12.686401	1.873765	0.008000	12.898742	0.017111	6.018159	0.000000	0.000000
308.792876	12.686401	1.876373	0.007999	12.916694	0.017107	6.026535	0.000000	0.000000
308.812878	12.686401	1.881381	0.007995	12.951168	0.017100	6.042620	0.000000	0.000000
308.832880	12.686401	1.871758	0.008002	12.884931	0.017114	6.011716	0.000000	0.000000
308.852882	12.686401	1.872952	0.008001	12.893149	0.017113	6.015550	0.000000	0.000000
308.872884	12.686401	1.876493	0.007999	12.917523	0.017107	6.026922	0.000000	0.000000
308.892886	12.686401	1.872732	0.008001	12.891630	0.017113	6.014841	0.000000	0.000000
308.912889	12.686401	1.872804	0.008001	12.892129	0.017113	6.015074	0.000000	0.000000
308.932890	12.686401	1.876296	0.007999	12.916167	0.017108	6.026289	0.000000	0.000000
308.952892	12.686401	1.877890	0.007998	12.927139	0.017105	6.031408	0.000000	0.000000
308.972894	12.686401	1.877933	0.007997	12.927436	0.017105	6.031547	0.000000	0.000000
308.992897	12.686401	1.877077	0.007998	12.921543	0.017106	6.028797	0.000000	0.000000
309.012898	12.686401	1.875407	0.007999	12.910050	0.017109	6.023435	0.000000	0.000000
309.032900	12.686401	1.875819	0.007999	12.912886	0.017108	6.024759	0.000000	0.000000
309.052902	12.686401	1.882437	0.007994	12.958441	0.017098	6.046013	0.000000	0.000000
309.072905	12.686401	1.879886	0.007996	12.940880	0.017102	6.037820	0.000000	0.000000
309.092906	12.686401	1.879159	0.007997	12.935877	0.017103	6.035485	0.000000	0.000000
309.112908	12.686401	1.873369	0.008001	12.896018	0.017112	6.016888	0.000000	0.000000
309.132910	12.686401	1.874131	0.008000	12.901264	0.017111	6.019336	0.000000	0.000000
309.152912	12.686401	1.875640	0.007999	12.911654	0.017109	6.024184	0.000000	0.000000
309.172915	12.686482	1.873373	0.008001	12.896049	0.017112	6.016903	0.000000	0.000000
309.192916	12.686401	1.879151	0.007997	12.935823	0.017103	6.035460	0.000000	0.000000
309.212918	12.686401	1.879388	0.007996	12.937454	0.017103	6.036221	0.000000	0.000000
309.232920	12.686401	1.884148	0.007993	12.970221	0.017096	6.051509	0.000000	0.000000
309.252923	12.686401	1.875737	0.007999	12.912320	0.017108	6.024494	0.000000	0.000000
309.272924	12.686401	1.876187	0.007999	12.915420	0.017108	6.025941	0.000000	0.000000
309.292926	12.686401	1.870615	0.008003	12.877059	0.017116	6.008043	0.000000	0.000000
309.312928	12.686401	1.876289	0.007999	12.916119	0.017108	6.026267	0.000000	0.000000
309.332931	12.686401	1.876645	0.007998	12.918567	0.017107	6.027409	0.000000	0.000000
309.352932	12.686401	1.867806	0.008005	12.857724	0.017120	5.999022	0.000000	0.000000
309.372934	12.686482	1.872894	0.008001	12.892749	0.017113	6.015363	0.000000	0.000000
309.392936	12.686482	1.874336	0.008000	12.902674	0.017111	6.019994	0.000000	0.000000
309.412939	12.686401	1.878973	0.007997	12.934594	0.017104	6.034887	0.000000	0.000000
309.432940	12.686401	1.877579	0.007998	12.925002	0.017106	6.030411	0.000000	0.000000
309.452942	12.686401	1.873424	0.008001	12.896400	0.017112	6.017066	0.000000	0.000000
309.472944	12.686401	1.880821	0.007995	12.947318	0.017101	6.040823	0.000000	0.000000
309.492946	12.686401	1.878333	0.007997	12.930190	0.017104	6.032832	0.000000	0.000000
309.512949	12.686401	1.879907	0.007996	12.941026	0.017102	6.037888	0.000000	0.000000
309.532950	12.686482	1.875723	0.007999	12.912223	0.017109	6.024449	0.000000	0.000000
309.552952	12.686401	1.872007	0.008002	12.886645	0.017114	6.012515	0.000000	0.000000
309.572954	12.686401	1.876346	0.007999	12.916512	0.017108	6.026450	0.000000	0.000000
309.592957	12.686401	1.871416	0.008002	12.882574	0.017115	6.010616	0.000000	0.000000
309.612958	12.686401	1.875523	0.007999	12.910849	0.017109	6.023808	0.000000	0.000000
309.632960	12.686401	1.881355	0.007995	12.950993	0.017100	6.042538	0.000000	0.000000
309.652962	12.686401	1.879395	0.007996	12.937502	0.017103	6.036244	0.000000	0.000000
309.672965	12.686401	1.873621	0.008001	12.897750	0.017112	6.017696	0.000000	0.000000
309.692966	12.686401	1.870431	0.008003	12.875791	0.017116	6.007451	0.000000	0.000000
309.712968	12.686401	1.871503	0.008002	12.883173	0.017115	6.010895	0.000000	0.000000
309.732970	12.686401	1.874559	0.008000	12.904212	0.017110	6.020711	0.000000	0.000000
309.752972	12.686401	1.875671	0.007999	12.911866	0.017109	6.024283	0.000000	0.000000
309.772974	12.686401	1.879117	0.007997	12.935590	0.017103	6.035351	0.000000	0.000000
309.792976	12.686401	1.871332	0.008002	12.881993	0.017115	6.010344	0.000000	0.000000
309.812978	12.686401	1.878913	0.007997	12.934185	0.017104	6.034696	0.000000	0.000000
309.832980	12.686401	1.876455	0.007999	12.917260	0.017107	6.026799	0.000000	0.000000
309.852983	12.686401	1.875721	0.007999	12.912211	0.017108	6.024444	0.000000	0.000000
309.872984	12.686401	1.871702	0.008002	12.884544	0.017115	6.011535	0.000000	0.000000
309.892986	12.686482	1.878336	0.007997	12.930208	0.017105	6.032840	0.000000	0.000000
309.912988	12.686401	1.873785	0.008000	12.898882	0.017111	6.018224	0.000000	0.000000
309.932991	12.686401	1.877491	0.007998	12.924394	0.017106	6.030128	0.000000	0.000000
309.952992	12.686401	1.873915	0.008000	12.899774	0.017111	6.018641	0.000000	0.000000
309.972994	12.686401	1.877108	0.007998	12.921754	0.017106	6.028896	0.000000	0.000000
309.992996	12.686401	1.880862	0.007995	12.947597	0.017101	6.040953	0.000000	0.000000
310.012999	12.686401	1.878447	0.007997	12.930977	0.017104	6.033199	0.000000	0.000000
310.033000	12.686401	1.874083	0.008000	12.900931	0.017111	6.019180	0.000000	0.000000
310.053002	12.686401	1.874202	0.008000	12.901754	0.017111	6.019565	0.000000	0.000000
310.073004	12.686401	1.874945	0.008000	12.906866	0.017110	6.021950	0.000000	0.000000
310.093006	12.686401	1.876923	0.007998	12.920483	0.017107	6.028303	0.000000	0.000000
310.113008	12.686401	1.871519	0.008002	12.883282	0.017115	6.010946	0.000000	0.000000
310.133010	12.686401	1.875291	0.007999	12.909248	0.017109	6.023061	0.000000	0.000000
310.153012	12.686401	1.879031	0.007997	12.934996	0.017103	6.035074	0.000000	0.000000
310.173014	12.686401	1.877332	0.007998	12.923301	0.017106	6.029618	0.000000	0.000000
310.193017	12.686482	1.876730	0.007998	12.919158	0.017107	6.027685	0.000000	0.000000
310.213018	12.686401	1.879544	0.007996	12.938526	0.017103	6.036721	0.000000	0.000000
310.233020	12.686401	1.882269	0.007994	12.957282	0.017099	6.045472	0.000000	0.000000
310.253022	12.686401	1.879904	0.007996	12.941001	0.017102	6.037876	0.000000	0.000000
310.273025	12.686482	1.879848	0.007996	12.940617	0.017102	6.037697	0.000000	0.000000
310.293026	12.686401	1.889243	0.007989	13.005295	0.017088	6.067874	0.000000	0.000000
310.313028	12.686401	1.885476	0.007992	12.979359	0.017094	6.055773	0.000000	0.000000
310.333030	12.686401	1.880907	0.007995	12.947911	0.017101	6.041100	0.000000	0.000000
310.353033	12.686401	1.885218	0.007992	12.977582	0.017094	6.054944	0.000000	0.000000
310.373034	12.686401	1.884419	0.007993	12.972083	0.017095	6.052378	0.000000	0.000000
310.393036	12.686401	1.882823	0.007994	12.961096	0.017098	6.047252	0.000000	0.000000
310.413038	12.686482	1.878511	0.007997	12.931413	0.017104	6.033402	0.000000	0.000000
310.433040	12.686401	1.879530	0.007996	12.938429	0.017103	6.036676	0.000000	0.000000
310.453043	12.686401	1.876500	0.007999	12.917572	0.017107	6.026945	0.000000	0.000000
310.473044	12.686401	1.878729	0.007997	12.932914	0.017104	6.034103	0.000000	0.000000
310.493046	12.686401	1.880578	0.007996	12.945641	0.017101	6.040041	0.000000	0.000000
310.513048	12.686401	1.875157	0.007999	12.908328	0.017109	6.022632	0.000000	0.000000
310.533051	12.686401	1.884625	0.007993	12.973502	0.017095	6.053040	0.000000	0.000000
310.553052	12.686401	1.875050	0.008000	12.907592	0.017109	6.022289	0.000000	0.000000
310.573054	12.686401	1.877905	0.007998	12.927245	0.017105	6.031458	0.000000	0.000000
310.593056	12.686401	1.870605	0.008003	12.876989	0.017116	6.008010	0.000000	0.000000
310.613059	12.686401	1.877523	0.007998	12.924615	0.017106	6.030231	0.000000	0.000000
310.633060	12.686401	1.878349	0.007997	12.930302	0.017104	6.032884	0.000000	0.000000
310.653062	12.686401	1.874460	0.008000	12.903528	0.017110	6.020392	0.000000	0.000000
310.673064	12.686401	1.876668	0.007998	12.918725	0.017107	6.027483	0.000000	0.000000
310.693067	12.686401	1.868660	0.008004	12.863599	0.017119	6.001763	0.000000	0.000000
310.713068	12.686401	1.871135	0.008002	12.880643	0.017115	6.009715	0.000000	0.000000
310.733070	12.686401	1.874204	0.008000	12.901766	0.017111	6.019570	0.000000	0.000000
310.753072	12.686401	1.878022	0.007997	12.928050	0.017105	6.031834	0.000000	0.000000
310.773074	12.686401	1.878380	0.007997	12.930511	0.017104	6.032982	0.000000	0.000000
310.793077	12.686401	1.873188	0.008001	12.894771	0.017112	6.016307	0.000000	0.000000
310.813078	12.686401	1.880680	0.007996	12.946344	0.017101	6.040369	0.000000	0.000000
310.833080	12.686401	1.880006	0.007996	12.941704	0.017102	6.038204	0.000000	0.000000
310.853082	12.686401	1.880634	0.007996	12.946032	0.017101	6.040223	0.000000	0.000000
310.873085	12.686401	1.880536	0.007996	12.945357	0.017101	6.039908	0.000000	0.000000
310.893086	12.686401	1.876450	0.007999	12.917230	0.017107	6.026785	0.000000	0.000000
310.913088	12.686401	1.873638	0.008001	12.897868	0.017112	6.017751	0.000000	0.000000
310.933090	12.686401	1.879738	0.007996	12.939863	0.017102	6.037345	0.000000	0.000000
310.953093	12.686401	1.869562	0.008003	12.869810	0.017118	6.004660	0.000000	0.000000
310.973094	12.686401	1.870175	0.008003	12.874029	0.017117	6.006629	0.000000	0.000000
310.993096	12.686401	1.870250	0.008003	12.874550	0.017117	6.006872	0.000000	0.000000
311.013098	12.686401	1.872476	0.008001	12.889868	0.017113	6.014019	0.000000	0.000000
311.033100	12.686401	1.870726	0.008003	12.877825	0.017116	6.008400	0.000000	0.000000
311.053102	12.686401	1.878896	0.007997	12.934064	0.017104	6.034640	0.000000	0.000000
311.073104	12.686401	1.875100	0.008000	12.907931	0.017109	6.022447	0.000000	0.000000
311.093106	12.686401	1.874962	0.008000	12.906987	0.017110	6.022006	0.000000	0.000000
311.113108	12.686401	1.868805	0.008004	12.864598	0.017119	6.002229	0.000000	0.000000
311.133111	12.686401	1.873127	0.008001	12.894354	0.017112	6.016112	0.000000	0.000000
311.153112	12.686401	1.872662	0.008001	12.891154	0.017113	6.014619	0.000000	0.000000
311.173114	12.686401	1.871981	0.008002	12.886460	0.017114	6.012429	0.000000	0.000000
311.193116	12.686401	1.879099	0.007997	12.935466	0.017103	6.035293	0.000000	0.000000
311.213119	12.686401	1.877345	0.007998	12.923386	0.017106	6.029657	0.000000	0.000000
311.233120	12.686401	1.874583	0.008000	12.904378	0.017110	6.020789	0.000000	0.000000
311.253122	12.686401	1.876921	0.007998	12.920468	0.017107	6.028296	0.000000	0.000000
311.273124	12.686401	1.873283	0.008001	12.895425	0.017112	6.016612	0.000000	0.000000
311.293127	12.686401	1.876747	0.007998	12.919270	0.017107	6.027737	0.000000	0.000000
311.313128	12.686482	1.881003	0.007995	12.948571	0.017101	6.041408	0.000000	0.000000
311.333130	12.686401	1.879726	0.007996	12.939776	0.017102	6.037304	0.000000	0.000000
311.353132	12.686401	1.874266	0.008000	12.902196	0.017111	6.019771	0.000000	0.000000
311.373134	12.686401	1.876022	0.007999	12.914278	0.017108	6.025408	0.000000	0.000000
311.393137	12.686401	1.873543	0.008001	12.897214	0.017112	6.017446	0.000000	0.000000
311.413138	12.686401	1.872957	0.008001	12.893179	0.017113	6.015564	0.000000	0.000000
311.433140	12.686401	1.884963	0.007993	12.975833	0.017094	6.054128	0.000000	0.000000
311.453142	12.686401	1.878403	0.007997	12.930674	0.017104	6.033058	0.000000	0.000000
311.473145	12.686401	1.876945	0.007998	12.920632	0.017107	6.028372	0.000000	0.000000
311.493146	12.686401	1.878639	0.007997	12.932294	0.017104	6.033813	0.000000	0.000000
311.513148	12.686401	1.872350	0.008001	12.889005	0.017114	6.013616	0.000000	0.000000
311.533150	12.686401	1.872222	0.008002	12.888122	0.017114	6.013204	0.000000	0.000000
311.553153	12.686401	1.873205	0.008001	12.894889	0.017112	6.016362	0.000000	0.000000
311.573154	12.686401	1.877506	0.007998	12.924497	0.017106	6.030176	0.000000	0.000000
311.593156	12.686401	1.880965	0.007995	12.948305	0.017100	6.041284	0.000000	0.000000
311.613158	12.686401	1.871288	0.008002	12.881693	0.017115	6.010205	0.000000	0.000000
311.633161	12.686482	1.878389	0.007997	12.930577	0.017105	6.033013	0.000000	0.000000
311.653162	12.686401	1.875627	0.007999	12.911564	0.017109	6.024141	0.000000	0.000000
311.673164	12.686401	1.872006	0.008002	12.886632	0.017114	6.012509	0.000000	0.000000
311.693166	12.686401	1.875072	0.008000	12.907744	0.017109	6.022359	0.000000	0.000000
311.713168	12.686401	1.873567	0.008001	12.897383	0.017112	6.017525	0.000000	0.000000
311.733171	12.686401	1.870375	0.008003	12.875406	0.017117	6.007272	0.000000	0.000000
311.753172	12.686401	1.870418	0.008003	12.875703	0.017116	6.007410	0.000000	0.000000
311.773174	12.686401	1.877487	0.007998	12.924364	0.017106	6.030113	0.000000	0.000000
311.793176	12.686401	1.866492	0.008006	12.848674	0.017122	5.994799	0.000000	0.000000
311.813179	12.686401	1.880678	0.007996	12.946331	0.017101	6.040363	0.000000	0.000000
311.833180	12.686401	1.865233	0.008007	12.840009	0.017124	5.990756	0.000000	0.000000
311.853182	12.686401	1.869760	0.008003	12.871175	0.017117	6.005297	0.000000	0.000000
311.873184	12.686401	1.871137	0.008002	12.880655	0.017115	6.009720	0.000000	0.000000
311.893187	12.686401	1.864447	0.008007	12.834600	0.017126	5.988233	0.000000	0.000000
311.913188	12.686401	1.867970	0.008005	12.858850	0.017120	5.999547	0.000000	0.000000
311.933190	12.686401	1.864301	0.008007	12.833592	0.017126	5.987762	0.000000	0.000000
311.953192	12.686401	1.869665	0.008003	12.870518	0.017118	6.004991	0.000000	0.000000
311.973194	12.686401	1.870479	0.008003	12.876124	0.017116	6.007606	0.000000	0.000000
311.993196	12.686401	1.870065	0.008003	12.873273	0.017117	6.006276	0.000000	0.000000
312.013198	12.686401	1.877195	0.007998	12.922357	0.017106	6.029177	0.000000	0.000000
312.033200	12.686401	1.871778	0.008002	12.885065	0.017114	6.011778	0.000000	0.000000
312.053202	12.686401	1.873552	0.008001	12.897280	0.017112	6.017477	0.000000	0.000000
312.073205	12.686401	1.870430	0.008003	12.875788	0.017116	6.007450	0.000000	0.000000
312.093206	12.686401	1.869362	0.008004	12.868436	0.017118	6.004019	0.000000	0.000000
312.113208	12.686401	1.872429	0.008001	12.889547	0.017113	6.013869	0.000000	0.000000
312.133210	12.686401	1.868134	0.008004	12.859979	0.017120	6.000074	0.000000	0.000000
312.153213	12.686401	1.868710	0.008004	12.863944	0.017119	6.001924	0.000000	0.000000
312.173214	12.686401	1.868237	0.008004	12.860690	0.017120	6.000406	0.000000	0.000000
312.193216	12.686401	1.873367	0.008001	12.896003	0.017112	6.016881	0.000000	0.000000
312.213218	12.686401	1.870210	0.008003	12.874274	0.017117	6.006743	0.000000	0.000000
312.233221	12.686401	1.872100	0.008002	12.887280	0.017114	6.012812	0.000000	0.000000
312.253222	12.686401	1.872384	0.008001	12.889235	0.017114	6.013724	0.000000	0.000000
312.273224	12.686401	1.876086	0.007999	12.914723	0.017108	6.025616	0.000000	0.000000
312.293226	12.686401	1.871407	0.008002	12.882510	0.017115	6.010586	0.000000	0.000000
312.313228	12.686401	1.871332	0.008002	12.881999	0.017115	6.010347	0.000000	0.000000
312.333230	12.686401	1.877473	0.007998	12.924270	0.017106	6.030070	0.000000	0.000000
312.353232	12.686482	1.879028	0.007997	12.934972	0.017104	6.035063	0.000000	0.000000
312.373234	12.686401	1.871288	0.008002	12.881690	0.017115	6.010203	0.000000	0.000000
312.393236	12.686401	1.870125	0.008003	12.873684	0.017117	6.006468	0.000000	0.000000
312.413239	12.686401	1.871027	0.008002	12.879895	0.017116	6.009366	0.000000	0.000000
312.433240	12.686482	1.873432	0.008001	12.896451	0.017112	6.017090	0.000000	0.000000
312.453242	12.686401	1.868211	0.008004	12.860512	0.017120	6.000322	0.000000	0.000000
312.473244	12.686401	1.873356	0.008001	12.895928	0.017112	6.016846	0.000000	0.000000
312.493247	12.686401	1.868308	0.008004	12.861178	0.017120	6.000633	0.000000	0.000000
312.513248	12.686401	1.871925	0.008002	12.886076	0.017114	6.012250	0.000000	0.000000
312.533250	12.686401	1.866799	0.008005	12.850793	0.017122	5.995788	0.000000	0.000000
312.553252	12.686401	1.868330	0.008004	12.861332	0.017120	6.000705	0.000000	0.000000
312.573255	12.686482	1.872204	0.008002	12.887998	0.017114	6.013146	0.000000	0.000000
312.593256	12.686401	1.868030	0.008005	12.859265	0.017120	5.999740	0.000000	0.000000
312.613258	12.686401	1.868139	0.008004	12.860013	0.017120	6.000089	0.000000	0.000000
312.633260	12.686401	1.873378	0.008001	12.896082	0.017112	6.016918	0.000000	0.000000
312.653262	12.686482	1.873167	0.008001	12.894629	0.017112	6.016240	0.000000	0.000000
312.673265	12.686401	1.866216	0.008006	12.846780	0.017123	5.993915	0.000000	0.000000
312.693266	12.686401	1.866616	0.008006	12.849531	0.017122	5.995199	0.000000	0.000000
312.713268	12.686482	1.869898	0.008003	12.872122	0.017117	6.005739	0.000000	0.000000
312.733270	12.686401	1.871276	0.008002	12.881608	0.017115	6.010165	0.000000	0.000000
312.753273	12.686401	1.872208	0.008002	12.888025	0.017114	6.013159	0.000000	0.000000
312.773274	12.686401	1.878344	0.007997	12.930263	0.017104	6.032866	0.000000	0.000000
312.793276	12.686482	1.869368	0.008004	12.868475	0.017118	6.004038	0.000000	0.000000
312.813278	12.686401	1.874347	0.008000	12.902753	0.017111	6.020031	0.000000	0.000000
312.833281	12.686401	1.875431	0.007999	12.910214	0.017109	6.023512	0.000000	0.000000
312.853282	12.686401	1.870760	0.008003	12.878055	0.017116	6.008507	0.000000	0.000000
312.873284	12.686401	1.867847	0.008005	12.858006	0.017120	5.999153	0.000000	0.000000
312.893286	12.686401	1.871676	0.008002	12.884365	0.017115	6.011452	0.000000	0.000000
312.913289	12.686482	1.878882	0.007997	12.933970	0.017104	6.034596	0.000000	0.000000
312.933290	12.686401	1.877851	0.007998	12.926873	0.017105	6.031284	0.000000	0.000000
312.953292	12.686401	1.874689	0.008000	12.905108	0.017110	6.021129	0.000000	0.000000
312.973294	12.686401	1.872410	0.008001	12.889414	0.017113	6.013807	0.000000	0.000000
312.993296	12.686401	1.871956	0.008002	12.886293	0.017114	6.012351	0.000000	0.000000
313.013299	12.686401	1.873040	0.008001	12.893751	0.017113	6.015831	0.000000	0.000000
313.033300	12.686401	1.875707	0.007999	12.912111	0.017108	6.024397	0.000000	0.000000
313.053302	12.686401	1.870549	0.008003	12.876608	0.017116	6.007832	0.000000	0.000000
313.073304	12.686482	1.869460	0.008004	12.869108	0.017118	6.004333	0.000000	0.000000
313.093307	12.686401	1.874660	0.008000	12.904908	0.017110	6.021036	0.000000	0.000000
313.113308	12.686401	1.877930	0.007998	12.927414	0.017105	6.031537	0.000000	0.000000
313.133310	12.686401	1.877605	0.007998	12.925178	0.017106	6.030493	0.000000	0.000000
313.153312	12.686401	1.873370	0.008001	12.896027	0.017112	6.016893	0.000000	0.000000
313.173315	12.686401	1.872662	0.008001	12.891148	0.017113	6.014616	0.000000	0.000000
313.193316	12.686401	1.875870	0.007999	12.913231	0.017108	6.024920	0.000000	0.000000
313.213318	12.686482	1.873192	0.008001	12.894799	0.017112	6.016319	0.000000	0.000000
313.233320	12.686401	1.871508	0.008002	12.883206	0.017115	6.010911	0.000000	0.000000
313.253322	12.686401	1.870681	0.008003	12.877516	0.017116	6.008256	0.000000	0.000000
313.273324	12.686401	1.872921	0.008001	12.892931	0.017113	6.015448	0.000000	0.000000
313.293326	12.686401	1.875549	0.007999	12.911022	0.017109	6.023889	0.000000	0.000000
313.313328	12.686401	1.876836	0.007998	12.919884	0.017107	6.028023	0.000000	0.000000
313.333330	12.686401	1.872108	0.008002	12.887341	0.017114	6.012840	0.000000	0.000000
313.353333	12.686401	1.874544	0.008000	12.904109	0.017110	6.020663	0.000000	0.000000
313.373334	12.686401	1.877816	0.007998	12.926631	0.017105	6.031171	0.000000	0.000000
313.393336	12.686401	1.876773	0.007998	12.919448	0.017107	6.027820	0.000000	0.000000
313.413338	12.686401	1.873296	0.008001	12.895519	0.017112	6.016655	0.000000	0.000000
313.433341	12.686401	1.872160	0.008002	12.887695	0.017114	6.013005	0.000000	0.000000
313.453342	12.686401	1.875175	0.007999	12.908452	0.017109	6.022690	0.000000	0.000000
313.473344	12.686401	1.870757	0.008003	12.878037	0.017116	6.008499	0.000000	0.000000
313.493346	12.686401	1.873842	0.008000	12.899272	0.017111	6.018407	0.000000	0.000000
313.513349	12.686401	1.874107	0.008000	12.901100	0.017111	6.019260	0.000000	0.000000
313.533350	12.686401	1.871773	0.008002	12.885034	0.017114	6.011764	0.000000	0.000000
313.553352	12.686401	1.870771	0.008003	12.878136	0.017116	6.008545	0.000000	0.000000
313.573354	12.686401	1.871327	0.008002	12.881962	0.017115	6.010330	0.000000	0.000000
313.593356	12.686401	1.868605	0.008004	12.863221	0.017119	6.001586	0.000000	0.000000
313.613358	12.686401	1.866185	0.008006	12.846565	0.017123	5.993815	0.000000	0.000000
313.633360	12.686401	1.869022	0.008004	12.866096	0.017119	6.002928	0.000000	0.000000
313.653362	12.686401	1.867762	0.008005	12.857422	0.017121	5.998880	0.000000	0.000000
313.673364	12.686482	1.868784	0.008004	12.864459	0.017119	6.002164	0.000000	0.000000
313.693367	12.686401	1.874410	0.008000	12.903186	0.017110	6.020233	0.000000	0.000000
313.713368	12.686401	1.866803	0.008005	12.850817	0.017122	5.995799	0.000000	0.000000
313.733370	12.686401	1.872611	0.008001	12.890803	0.017113	6.014455	0.000000	0.000000
313.753372	12.686482	1.872211	0.008002	12.888046	0.017114	6.013169	0.000000	0.000000
313.773375	12.686401	1.872235	0.008002	12.888209	0.017114	6.013245	0.000000	0.000000
313.793376	12.686401	1.868922	0.008004	12.865406	0.017119	6.002606	0.000000	0.000000
313.813378	12.686401	1.872024	0.008002	12.886757	0.017114	6.012567	0.000000	0.000000
313.833380	12.686401	1.871546	0.008002	12.883470	0.017115	6.011034	0.000000	0.000000
313.853383	12.686401	1.877503	0.007998	12.924472	0.017106	6.030164	0.000000	0.000000
313.873384	12.686401	1.873618	0.008001	12.897731	0.017112	6.017688	0.000000	0.000000
313.893386	12.686401	1.876072	0.007999	12.914624	0.017108	6.025569	0.000000	0.000000
313.913388	12.686401	1.870547	0.008003	12.876590	0.017116	6.007824	0.000000	0.000000
313.933390	12.686401	1.872367	0.008001	12.889120	0.017114	6.013670	0.000000	0.000000
313.953393	12.686401	1.870253	0.008003	12.874568	0.017117	6.006880	0.000000	0.000000
313.973394	12.686401	1.873075	0.008001	12.893996	0.017112	6.015945	0.000000	0.000000
313.993396	12.686401	1.870176	0.008003	12.874038	0.017117	6.006633	0.000000	0.000000
314.013398	12.686401	1.873362	0.008001	12.895973	0.017112	6.016867	0.000000	0.000000
314.033401	12.686401	1.872441	0.008001	12.889629	0.017113	6.013907	0.000000	0.000000
314.053402	12.686401	1.870088	0.008003	12.873430	0.017117	6.006349	0.000000	0.000000
314.073404	12.686401	1.877301	0.007998	12.923086	0.017106	6.029518	0.000000	0.000000
314.093406	12.686401	1.873915	0.008000	12.899774	0.017111	6.018641	0.000000	0.000000
314.113409	12.686401	1.882185	0.007994	12.956707	0.017099	6.045204	0.000000	0.000000
314.133410	12.686401	1.871880	0.008002	12.885770	0.017114	6.012107	0.000000	0.000000
314.153412	12.686482	1.870721	0.008003	12.877791	0.017116	6.008384	0.000000	0.000000
314.173414	12.686401	1.866678	0.008006	12.849958	0.017122	5.995398	0.000000	0.000000
314.193417	12.686401	1.867283	0.008005	12.854126	0.017121	5.997343	0.000000	0.000000
314.213418	12.686401	1.864445	0.008007	12.834588	0.017126	5.988227	0.000000	0.000000
314.233420	12.686401	1.869684	0.008003	12.870648	0.017118	6.005052	0.000000	0.000000
314.253422	12.686401	1.871991	0.008002	12.886530	0.017114	6.012461	0.000000	0.000000
314.273424	12.686401	1.864863	0.008007	12.837466	0.017125	5.989570	0.000000	0.000000
314.293427	12.686482	1.868788	0.008004	12.864486	0.017119	6.002176	0.000000	0.000000
314.313428	12.686401	1.871504	0.008002	12.883179	0.017115	6.010898	0.000000	0.000000
314.333430	12.686401	1.875439	0.007999	12.910265	0.017109	6.023536	0.000000	0.000000
314.353432	12.686401	1.875810	0.007999	12.912820	0.017108	6.024727	0.000000	0.000000
314.373435	12.686482	1.877345	0.007998	12.923386	0.017106	6.029657	0.000000	0.000000
314.393436	12.686401	1.871988	0.008002	12.886511	0.017114	6.012453	0.000000	0.000000
314.413438	12.686401	1.873131	0.008001	12.894381	0.017112	6.016125	0.000000	0.000000
314.433440	12.686401	1.874315	0.008000	12.902529	0.017111	6.019926	0.000000	0.000000
314.453443	12.686401	1.875892	0.007999	12.913386	0.017108	6.024992	0.000000	0.000000
314.473444	12.686401	1.875697	0.007999	12.912042	0.017108	6.024365	0.000000	0.000000
314.493446	12.686401	1.868985	0.008004	12.865842	0.017119	6.002809	0.000000	0.000000
314.513448	12.686482	1.871051	0.008002	12.880058	0.017116	6.009442	0.000000	0.000000
314.533450	12.686401	1.871441	0.008002	12.882743	0.017115	6.010695	0.000000	0.000000
314.553452	12.686401	1.874856	0.008000	12.906255	0.017110	6.021664	0.000000	0.000000
314.573454	12.686401	1.879221	0.007997	12.936304	0.017103	6.035685	0.000000	0.000000
314.593456	12.686482	1.873583	0.008001	12.897492	0.017112	6.017576	0.000000	0.000000
314.613458	12.686401	1.875658	0.007999	12.911778	0.017109	6.024242	0.000000	0.000000
314.633461	12.686401	1.875420	0.007999	12.910135	0.017109	6.023475	0.000000	0.000000
314.653462	12.686401	1.866743	0.008005	12.850403	0.017122	5.995606	0.000000	0.000000
314.673464	12.686482	1.870733	0.008003	12.877873	0.017116	6.008423	0.000000	0.000000
314.693466	12.686401	1.873630	0.008001	12.897813	0.017112	6.017726	0.000000	0.000000
314.713469	12.686401	1.876037	0.007999	12.914384	0.017108	6.025458	0.000000	0.000000
314.733470	12.686401	1.873149	0.008001	12.894505	0.017112	6.016182	0.000000	0.000000
314.753472	12.686401	1.865384	0.008006	12.841050	0.017124	5.991242	0.000000	0.000000
314.773474	12.686401	1.872090	0.008002	12.887214	0.017114	6.012780	0.000000	0.000000
314.793477	12.686401	1.873337	0.008001	12.895800	0.017112	6.016787	0.000000	0.000000
314.813478	12.686401	1.868765	0.008004	12.864326	0.017119	6.002102	0.000000	0.000000
314.833480	12.686401	1.866252	0.008006	12.847028	0.017123	5.994031	0.000000	0.000000
314.853482	12.686401	1.869364	0.008004	12.868448	0.017118	6.004025	0.000000	0.000000
314.873484	12.686401	1.869849	0.008003	12.871786	0.017117	6.005583	0.000000	0.000000
314.893486	12.686401	1.869498	0.008003	12.869368	0.017118	6.004454	0.000000	0.000000
314.913488	12.686401	1.872935	0.008001	12.893028	0.017113	6.015493	0.000000	0.000000
314.933490	12.686401	1.865609	0.008006	12.842597	0.017124	5.991964	0.000000	0.000000
314.953492	12.686401	1.868185	0.008004	12.860333	0.017120	6.000239	0.000000	0.000000
314.973495	12.686401	1.872626	0.008001	12.890900	0.017113	6.014501	0.000000	0.000000
314.993496	12.686401	1.874120	0.008000	12.901191	0.017111	6.019302	0.000000	0.000000
315.013498	12.686482	1.874110	0.008000	12.901118	0.017111	6.019268	0.000000	0.000000
315.033500	12.686401	1.876523	0.007999	12.917729	0.017107	6.027018	0.000000	0.000000
315.053503	12.686401	1.875241	0.007999	12.908906	0.017109	6.022902	0.000000	0.000000
315.073504	12.686401	1.872418	0.008001	12.889475	0.017113	6.013835	0.000000	0.000000
315.093506	12.686401	1.869279	0.008004	12.867864	0.017118	6.003752	0.000000	0.000000
315.113508	12.686401	1.872651	0.008001	12.891076	0.017113	6.014582	0.000000	0.000000
315.133511	12.686401	1.870469	0.008003	12.876057	0.017116	6.007575	0.000000	0.000000
315.153512	12.686401	1.872920	0.008001	12.892925	0.017113	6.015445	0.000000	0.000000
315.173514	12.686482	1.867604	0.008005	12.856335	0.017121	5.998373	0.000000	0.000000
315.193516	12.686401	1.869900	0.008003	12.872141	0.017117	6.005748	0.000000	0.000000
315.213518	12.686401	1.871230	0.008002	12.881293	0.017115	6.010018	0.000000	0.000000
315.233521	12.686401	1.876260	0.007999	12.915916	0.017108	6.026172	0.000000	0.000000
315.253522	12.686401	1.877847	0.007998	12.926845	0.017105	6.031271	0.000000	0.000000
315.273524	12.686401	1.873199	0.008001	12.894847	0.017112	6.016342	0.000000	0.000000
315.293526	12.686401	1.875900	0.007999	12.913440	0.017108	6.025017	0.000000	0.000000
315.313529	12.686401	1.874600	0.008000	12.904493	0.017110	6.020843	0.000000	0.000000
315.333530	12.686401	1.870946	0.008002	12.879341	0.017116	6.009107	0.000000	0.000000
315.353532	12.686401	1.874184	0.008000	12.901627	0.017111	6.019505	0.000000	0.000000
315.373534	12.686401	1.882357	0.007994	12.957887	0.017098	6.045755	0.000000	0.000000
315.393537	12.686401	1.874451	0.008000	12.903467	0.017110	6.020364	0.000000	0.000000
315.413538	12.686401	1.874560	0.008000	12.904215	0.017110	6.020713	0.000000	0.000000
315.433540	12.686401	1.871997	0.008002	12.886575	0.017114	6.012483	0.000000	0.000000
315.453542	12.686401	1.872414	0.008001	12.889444	0.017113	6.013821	0.000000	0.000000
315.473545	12.686401	1.864711	0.008007	12.836416	0.017125	5.989080	0.000000	0.000000
315.493546	12.686482	1.868989	0.008004	12.865869	0.017119	6.002822	0.000000	0.000000
315.513548	12.686401	1.872962	0.008001	12.893216	0.017113	6.015581	0.000000	0.000000
315.533550	12.686401	1.879919	0.007996	12.941110	0.017102	6.037927	0.000000	0.000000
315.553552	12.686482	1.874920	0.008000	12.906697	0.017110	6.021871	0.000000	0.000000
315.573555	12.686401	1.877857	0.007998	12.926912	0.017105	6.031303	0.000000	0.000000
315.593556	12.686401	1.881847	0.007995	12.954379	0.017099	6.044118	0.000000	0.000000
315.613558	12.686401	1.874148	0.008000	12.901382	0.017111	6.019391	0.000000	0.000000
315.633560	12.686482	1.867539	0.008005	12.855887	0.017121	5.998164	0.000000	0.000000
315.653563	12.686401	1.877099	0.007998	12.921694	0.017106	6.028868	0.000000	0.000000
315.673564	12.686401	1.877551	0.007998	12.924805	0.017106	6.030320	0.000000	0.000000
315.693566	12.686401	1.873976	0.008000	12.900198	0.017111	6.018839	0.000000	0.000000
315.713568	12.686482	1.872929	0.008001	12.892992	0.017113	6.015476	0.000000	0.000000
315.733571	12.686401	1.869038	0.008004	12.866205	0.017119	6.002979	0.000000	0.000000
315.753572	12.686401	1.877096	0.007998	12.921676	0.017106	6.028859	0.000000	0.000000
315.773574	12.686401	1.878986	0.007997	12.934682	0.017103	6.034928	0.000000	0.000000
315.793576	12.686401	1.875852	0.007999	12.913110	0.017108	6.024863	0.000000	0.000000
315.813578	12.686401	1.880073	0.007996	12.942170	0.017102	6.038421	0.000000	0.000000
315.833580	12.686401	1.877961	0.007997	12.927626	0.017105	6.031636	0.000000	0.000000
315.853582	12.686401	1.870479	0.008003	12.876127	0.017116	6.007608	0.000000	0.000000
315.873584	12.686401	1.869675	0.008003	12.870588	0.017118	6.005023	0.000000	0.000000
315.893586	12.686401	1.869659	0.008003	12.870479	0.017118	6.004973	0.000000	0.000000
315.913589	12.686401	1.873037	0.008001	12.893733	0.017113	6.015822	0.000000	0.000000
315.933590	12.686401	1.878317	0.007997	12.930078	0.017105	6.032780	0.000000	0.000000
315.953592	12.686482	1.872575	0.008001	12.890555	0.017113	6.014340	0.000000	0.000000
315.973594	12.686401	1.877335	0.007998	12.923322	0.017106	6.029628	0.000000	0.000000
315.993597	12.686401	1.874845	0.008000	12.906182	0.017110	6.021631	0.000000	0.000000
316.013598	12.686401	1.876051	0.007999	12.914481	0.017108	6.025503	0.000000	0.000000
316.033600	12.686401	1.875569	0.007999	12.911164	0.017109	6.023955	0.000000	0.000000
316.053602	12.686401	1.875979	0.007999	12.913982	0.017108	6.025270	0.000000	0.000000
316.073605	12.686401	1.876091	0.007999	12.914754	0.017108	6.025630	0.000000	0.000000
316.093606	12.686401	1.873574	0.008001	12.897432	0.017112	6.017548	0.000000	0.000000
316.113608	12.686401	1.881247	0.007995	12.950251	0.017100	6.042192	0.000000	0.000000
316.133610	12.686401	1.878672	0.007997	12.932521	0.017104	6.033919	0.000000	0.000000
316.153612	12.686401	1.881054	0.007995	12.948919	0.017100	6.041570	0.000000	0.000000
316.173615	12.686401	1.883598	0.007993	12.966432	0.017097	6.049741	0.000000	0.000000
316.193616	12.686401	1.877727	0.007998	12.926016	0.017105	6.030885	0.000000	0.000000
316.213618	12.686401	1.873162	0.008001	12.894593	0.017112	6.016223	0.000000	0.000000
316.233620	12.686401	1.876655	0.007998	12.918637	0.017107	6.027442	0.000000	0.000000
316.253623	12.686401	1.876518	0.007999	12.917696	0.017107	6.027002	0.000000	0.000000
316.273624	12.686401	1.880418	0.007996	12.944546	0.017101	6.039530	0.000000	0.000000
316.293626	12.686401	1.877499	0.007998	12.924451	0.017106	6.030154	0.000000	0.000000
316.313628	12.686401	1.877979	0.007997	12.927750	0.017105	6.031694	0.000000	0.000000
316.333631	12.686401	1.873402	0.008001	12.896248	0.017112	6.016996	0.000000	0.000000
316.353632	12.686401	1.874562	0.008000	12.904233	0.017110	6.020721	0.000000	0.000000
316.373634	12.686401	1.871481	0.008002	12.883025	0.017115	6.010826	0.000000	0.000000
316.393636	12.686401	1.877020	0.007998	12.921149	0.017106	6.028614	0.000000	0.000000
316.413639	12.686401	1.872463	0.008001	12.889780	0.017113	6.013978	0.000000	0.000000
316.433640	12.686401	1.882771	0.007994	12.960739	0.017098	6.047085	0.000000	0.000000
316.453642	12.686401	1.872694	0.008001	12.891372	0.017113	6.014721	0.000000	0.000000
316.473644	12.686401	1.876691	0.007998	12.918885	0.017107	6.027557	0.000000	0.000000
316.493646	12.686401	1.875629	0.007999	12.911579	0.017109	6.024148	0.000000	0.000000
316.513649	12.686401	1.873100	0.008001	12.894166	0.017112	6.016024	0.000000	0.000000
316.533650	12.686482	1.875272	0.007999	12.909121	0.017109	6.023002	0.000000	0.000000
316.553652	12.686401	1.869798	0.008003	12.871432	0.017117	6.005417	0.000000	0.000000
316.573654	12.686401	1.871261	0.008002	12.881508	0.017115	6.010119	0.000000	0.000000
316.593657	12.686482	1.878495	0.007997	12.931307	0.017104	6.033353	0.000000	0.000000
316.613658	12.686401	1.874000	0.008000	12.900365	0.017111	6.018916	0.000000	0.000000
316.633660	12.686401	1.872973	0.008001	12.893294	0.017113	6.015618	0.000000	0.000000
316.653662	12.686401	1.873467	0.008001	12.896693	0.017112	6.017203	0.000000	0.000000
316.673665	12.686401	1.876799	0.007998	12.919633	0.017107	6.027906	0.000000	0.000000
316.693666	12.686401	1.875945	0.007999	12.913749	0.017108	6.025161	0.000000	0.000000
316.713668	12.686401	1.875658	0.007999	12.911775	0.017109	6.024240	0.000000	0.000000
316.733670	12.686401	1.873768	0.008000	12.898767	0.017111	6.018171	0.000000	0.000000
316.753672	12.686401	1.873680	0.008001	12.898158	0.017112	6.017887	0.000000	0.000000
316.773674	12.686401	1.872477	0.008001	12.889877	0.017113	6.014023	0.000000	0.000000
316.793676	12.686401	1.875254	0.007999	12.908991	0.017109	6.022941	0.000000	0.000000
316.813678	12.686401	1.867341	0.008005	12.854519	0.017121	5.997526	0.000000	0.000000
316.833680	12.686401	1.870851	0.008003	12.878687	0.017116	6.008802	0.000000	0.000000
316.853683	12.686401	1.874983	0.008000	12.907126	0.017110	6.022071	0.000000	0.000000
316.873684	12.686401	1.872353	0.008001	12.889024	0.017114	6.013625	0.000000	0.000000
316.893686	12.686401	1.872531	0.008001	12.890252	0.017113	6.014198	0.000000	0.000000
316.913688	12.686401	1.872457	0.008001	12.889738	0.017113	6.013958	0.000000	0.000000
316.933691	12.686401	1.875521	0.007999	12.910831	0.017109	6.023800	0.000000	0.000000
316.953692	12.686401	1.877696	0.007998	12.925804	0.017105	6.030786	0.000000	0.000000
316.973694	12.686401	1.871247	0.008002	12.881408	0.017115	6.010072	0.000000	0.000000
316.993696	12.686401	1.874542	0.008000	12.904091	0.017110	6.020655	0.000000	0.000000
317.013699	12.686401	1.872145	0.008002	12.887595	0.017114	6.012958	0.000000	0.000000
317.033700	12.686482	1.867812	0.008005	12.857764	0.017121	5.999040	0.000000	0.000000
317.053702	12.686401	1.874969	0.008000	12.907036	0.017110	6.022029	0.000000	0.000000
317.073704	12.686401	1.871340	0.008002	12.882050	0.017115	6.010371	0.000000	0.000000
317.093706	12.686482	1.874816	0.008000	12.905982	0.017110	6.021537	0.000000	0.000000
317.113708	12.686401	1.871699	0.008002	12.884523	0.017115	6.011525	0.000000	0.000000
317.133710	12.686401	1.875765	0.007999	12.912514	0.017108	6.024585	0.000000	0.000000
317.153712	12.686401	1.872134	0.008002	12.887513	0.017114	6.012920	0.000000	0.000000
317.173714	12.686482	1.872444	0.008001	12.889650	0.017114	6.013917	0.000000	0.000000
317.193717	12.686482	1.866789	0.008005	12.850724	0.017122	5.995755	0.000000	0.000000
317.212718	12.686401	1.870711	0.008003	12.877722	0.017116	6.008352	0.000000	0.000000
317.232720	12.686401	1.875596	0.007999	12.911346	0.017109	6.024040	0.000000	0.000000
317.252722	12.686401	1.867252	0.008005	12.853911	0.017121	5.997242	0.000000	0.000000
317.272724	12.686401	1.875834	0.007999	12.912986	0.017108	6.024805	0.000000	0.000000
317.292726	12.686401	1.878153	0.007997	12.928949	0.017105	6.032253	0.000000	0.000000
317.312728	12.686401	1.870615	0.008003	12.877059	0.017116	6.008043	0.000000	0.000000
317.332730	12.686482	1.874286	0.008000	12.902329	0.017111	6.019833	0.000000	0.000000
317.352732	12.686401	1.873655	0.008001	12.897986	0.017112	6.017806	0.000000	0.000000
317.372734	12.686401	1.869549	0.008003	12.869722	0.017118	6.004620	0.000000	0.000000
317.392736	12.686482	1.871899	0.008002	12.885900	0.017114	6.012168	0.000000	0.000000
317.412738	12.686401	1.873548	0.008001	12.897250	0.017112	6.017463	0.000000	0.000000
317.432740	12.686401	1.870546	0.008003	12.876587	0.017116	6.007822	0.000000	0.000000
317.452742	12.686401	1.875486	0.007999	12.910592	0.017109	6.023688	0.000000	0.000000
317.472744	12.686482	1.873709	0.008001	12.898358	0.017112	6.017980	0.000000	0.000000
317.492746	12.686401	1.885312	0.007992	12.978233	0.017094	6.055247	0.000000	0.000000
317.512748	12.686401	1.877671	0.007998	12.925635	0.017105	6.030707	0.000000	0.000000
317.532750	12.686401	1.874623	0.008000	12.904651	0.017110	6.020916	0.000000	0.000000
317.552752	12.686482	1.873558	0.008001	12.897317	0.017112	6.017494	0.000000	0.000000
317.572754	12.686401	1.873656	0.008001	12.897992	0.017112	6.017809	0.000000	0.000000
317.592756	12.686401	1.871342	0.008002	12.882062	0.017115	6.010377	0.000000	0.000000
317.612758	12.686482	1.873723	0.008001	12.898452	0.017112	6.018024	0.000000	0.000000
317.632760	12.686401	1.872332	0.008001	12.888881	0.017114	6.013559	0.000000	0.000000
317.652762	12.686401	1.868349	0.008004	12.861462	0.017120	6.000766	0.000000	0.000000
317.672764	12.686401	1.873103	0.008001	12.894190	0.017112	6.016036	0.000000	0.000000
317.692766	12.686401	1.873902	0.008000	12.899687	0.017111	6.018600	0.000000	0.000000
317.712768	12.686401	1.874477	0.008000	12.903643	0.017110	6.020446	0.000000	0.000000
317.732770	12.686401	1.871746	0.008002	12.884847	0.017114	6.011676	0.000000	0.000000
317.752772	12.686401	1.868202	0.008004	12.860448	0.017120	6.000293	0.000000	0.000000
317.772774	12.686482	1.871662	0.008002	12.884269	0.017115	6.011406	0.000000	0.000000
317.792776	12.686401	1.869676	0.008003	12.870594	0.017118	6.005026	0.000000	0.000000
317.812778	12.686482	1.872706	0.008001	12.891454	0.017113	6.014759	0.000000	0.000000
317.832780	12.686401	1.871695	0.008002	12.884496	0.017115	6.011512	0.000000	0.000000
317.852782	12.686401	1.861685	0.008009	12.815586	0.017130	5.979361	0.000000	0.000000
317.872784	12.686401	1.870756	0.008003	12.878031	0.017116	6.008496	0.000000	0.000000
317.892786	12.686401	1.878556	0.007997	12.931728	0.017104	6.033549	0.000000	0.000000
317.912788	12.686401	1.870097	0.008003	12.873497	0.017117	6.006381	0.000000	0.000000
317.932790	12.686401	1.869871	0.008003	12.871941	0.017117	6.005655	0.000000	0.000000
317.952792	12.686401	1.868366	0.008004	12.861580	0.017120	6.000821	0.000000	0.000000
317.972794	12.686482	1.872414	0.008001	12.889441	0.017114	6.013820	0.000000	0.000000
317.992796	12.686401	1.865320	0.008006	12.840611	0.017124	5.991037	0.000000	0.000000
318.012798	12.686401	1.862061	0.008009	12.818174	0.017129	5.980569	0.000000	0.000000
318.032800	12.686401	1.862714	0.008008	12.822669	0.017128	5.982666	0.000000	0.000000
318.052802	12.686401	1.869415	0.008004	12.868796	0.017118	6.004187	0.000000	0.000000
318.072804	12.686401	1.872447	0.008001	12.889668	0.017113	6.013926	0.000000	0.000000
318.092806	12.686401	1.872269	0.008002	12.888449	0.017114	6.013357	0.000000	0.000000
318.112808	12.686401	1.868793	0.008004	12.864519	0.017119	6.002192	0.000000	0.000000
318.132810	12.686401	1.865788	0.008006	12.843835	0.017124	5.992541	0.000000	0.000000
318.152812	12.686401	1.870100	0.008003	12.873518	0.017117	6.006390	0.000000	0.000000
318.172814	12.686401	1.868329	0.008004	12.861320	0.017120	6.000699	0.000000	0.000000
318.192816	12.686401	1.873760	0.008000	12.898712	0.017111	6.018145	0.000000	0.000000
318.212818	12.686401	1.875714	0.007999	12.912163	0.017108	6.024421	0.000000	0.000000
318.232820	12.686401	1.873381	0.008001	12.896103	0.017112	6.016928	0.000000	0.000000
318.252822	12.686401	1.868044	0.008005	12.859362	0.017120	5.999786	0.000000	0.000000
318.272824	12.686401	1.862857	0.008008	12.823656	0.017128	5.983126	0.000000	0.000000
318.292826	12.686401	1.869163	0.008004	12.867065	0.017118	6.003380	0.000000	0.000000
318.312828	12.686401	1.873619	0.008001	12.897741	0.017112	6.017692	0.000000	0.000000
318.332830	12.686401	1.869897	0.008003	12.872119	0.017117	6.005738	0.000000	0.000000
318.352832	12.686401	1.864901	0.008007	12.837727	0.017125	5.989691	0.000000	0.000000
318.372834	12.686401	1.873988	0.008000	12.900277	0.017111	6.018875	0.000000	0.000000
318.392836	12.686401	1.870480	0.008003	12.876130	0.017116	6.007609	0.000000	0.000000
318.412838	12.686401	1.868521	0.008004	12.862643	0.017119	6.001316	0.000000	0.000000
318.432840	12.686401	1.870871	0.008003	12.878824	0.017116	6.008866	0.000000	0.000000
318.452842	12.686401	1.868722	0.008004	12.864032	0.017119	6.001965	0.000000	0.000000
318.472844	12.686401	1.874401	0.008000	12.903119	0.017110	6.020201	0.000000	0.000000
318.492846	12.686482	1.874804	0.008000	12.905898	0.017110	6.021498	0.000000	0.000000
318.512848	12.686401	1.873598	0.008001	12.897595	0.017112	6.017624	0.000000	0.000000
318.532850	12.686401	1.874022	0.008000	12.900510	0.017111	6.018984	0.000000	0.000000
318.552852	12.686401	1.868670	0.008004	12.863669	0.017119	6.001795	0.000000	0.000000
318.572854	12.686482	1.870627	0.008003	12.877141	0.017116	6.008081	0.000000	0.000000
318.592856	12.686401	1.874044	0.008000	12.900661	0.017111	6.019055	0.000000	0.000000
318.612858	12.686401	1.868060	0.008005	12.859471	0.017120	5.999836	0.000000	0.000000
318.632860	12.686482	1.875272	0.007999	12.909115	0.017109	6.022999	0.000000	0.000000
318.652862	12.686401	1.869473	0.008004	12.869199	0.017118	6.004375	0.000000	0.000000
318.672864	12.686401	1.880086	0.007996	12.942257	0.017102	6.038462	0.000000	0.000000
318.692866	12.686401	1.868363	0.008004	12.861556	0.017120	6.000809	0.000000	0.000000
318.712868	12.686482	1.879394	0.007997	12.937496	0.017103	6.036241	0.000000	0.000000
318.732870	12.686401	1.870991	0.008002	12.879650	0.017116	6.009251	0.000000	0.000000
318.752872	12.686401	1.874734	0.008000	12.905416	0.017110	6.021273	0.000000	0.000000
318.772874	12.686482	1.872383	0.008002	12.889229	0.017114	6.013721	0.000000	0.000000
318.792876	12.686401	1.873469	0.008001	12.896705	0.017112	6.017209	0.000000	0.000000
318.812878	12.686401	1.872507	0.008001	12.890083	0.017113	6.014119	0.000000	0.000000
318.832880	12.686401	1.868168	0.008004	12.860215	0.017120	6.000184	0.000000	0.000000
318.852882	12.686401	1.865651	0.008006	12.842890	0.017124	5.992101	0.000000	0.000000
318.872884	12.686401	1.865817	0.008006	12.844034	0.017123	5.992634	0.000000	0.000000
318.892886	12.686401	1.872009	0.008002	12.886654	0.017114	6.012519	0.000000	0.000000
318.912888	12.686401	1.879267	0.007997	12.936622	0.017103	6.035833	0.000000	0.000000
318.932890	12.686401	1.871662	0.008002	12.884266	0.017115	6.011405	0.000000	0.000000
318.952892	12.686401	1.870669	0.008003	12.877434	0.017116	6.008218	0.000000	0.000000
318.972894	12.686401	1.865076	0.008007	12.838928	0.017125	5.990252	0.000000	0.000000
318.992896	12.686401	1.874781	0.008000	12.905737	0.017110	6.021423	0.000000	0.000000
319.012898	12.686482	1.872281	0.008002	12.888530	0.017114	6.013395	0.000000	0.000000
319.032900	12.686401	1.874964	0.008000	12.906999	0.017110	6.022012	0.000000	0.000000
319.052902	12.686401	1.880028	0.007996	12.941858	0.017102	6.038276	0.000000	0.000000
319.072904	12.686401	1.879745	0.007996	12.939912	0.017102	6.037368	0.000000	0.000000
319.092906	12.686482	1.874970	0.008000	12.907039	0.017110	6.022030	0.000000	0.000000
319.112908	12.686401	1.871631	0.008002	12.884057	0.017115	6.011308	0.000000	0.000000
319.132910	12.686401	1.875767	0.007999	12.912526	0.017108	6.024590	0.000000	0.000000
319.152912	12.686401	1.867097	0.008005	12.852842	0.017122	5.996744	0.000000	0.000000
319.172914	12.686401	1.879325	0.007997	12.937018	0.017103	6.036018	0.000000	0.000000
319.192916	12.686482	1.877087	0.007998	12.921609	0.017107	6.028828	0.000000	0.000000
319.212918	12.686401	1.877844	0.007998	12.926824	0.017105	6.031262	0.000000	0.000000
319.232920	12.686401	1.880470	0.007996	12.944900	0.017101	6.039695	0.000000	0.000000
319.252922	12.686401	1.878938	0.007997	12.934352	0.017104	6.034774	0.000000	0.000000
319.272924	12.686401	1.879951	0.007996	12.941325	0.017102	6.038027	0.000000	0.000000
319.292926	12.686401	1.876660	0.007998	12.918670	0.017107	6.027457	0.000000	0.000000
319.312928	12.686401	1.878404	0.007997	12.930680	0.017104	6.033061	0.000000	0.000000
319.332930	12.686482	1.880348	0.007996	12.944061	0.017102	6.039304	0.000000	0.000000
319.352932	12.686401	1.885117	0.007992	12.976889	0.017094	6.054620	0.000000	0.000000
319.372934	12.686401	1.874075	0.008000	12.900879	0.017111	6.019156	0.000000	0.000000
319.392936	12.686401	1.882062	0.007995	12.955863	0.017099	6.044810	0.000000	0.000000
319.412938	12.686482	1.881414	0.007995	12.951401	0.017100	6.042728	0.000000	0.000000
319.432940	12.686401	1.877515	0.007998	12.924560	0.017106	6.030205	0.000000	0.000000
319.452942	12.686401	1.879577	0.007996	12.938756	0.017103	6.036828	0.000000	0.000000
319.472944	12.686401	1.877335	0.007998	12.923319	0.017106	6.029626	0.000000	0.000000
319.492946	12.686401	1.879648	0.007996	12.939243	0.017102	6.037056	0.000000	0.000000
319.512948	12.686401	1.878433	0.007997	12.930880	0.017104	6.033154	0.000000	0.000000
319.532950	12.686401	1.875192	0.007999	12.908564	0.017109	6.022742	0.000000	0.000000
319.552952	12.686482	1.876735	0.007998	12.919188	0.017107	6.027699	0.000000	0.000000
319.572954	12.686401	1.872461	0.008001	12.889768	0.017113	6.013972	0.000000	0.000000
319.592956	12.686401	1.873397	0.008001	12.896212	0.017112	6.016979	0.000000	0.000000
319.612958	12.686401	1.880281	0.007996	12.943601	0.017102	6.039089	0.000000	0.000000
319.632960	12.686482	1.869550	0.008004	12.869725	0.017118	6.004621	0.000000	0.000000
319.652962	12.686401	1.872336	0.008001	12.888909	0.017114	6.013571	0.000000	0.000000
319.672964	12.686401	1.872327	0.008001	12.888848	0.017114	6.013543	0.000000	0.000000
319.692966	12.686401	1.873120	0.008001	12.894305	0.017112	6.016089	0.000000	0.000000
319.712968	12.686401	1.873104	0.008001	12.894196	0.017112	6.016038	0.000000	0.000000
319.732970	12.686401	1.872141	0.008002	12.887562	0.017114	6.012943	0.000000	0.000000
319.752972	12.686401	1.870581	0.008003	12.876823	0.017116	6.007932	0.000000	0.000000
319.772974	12.686401	1.871729	0.008002	12.884732	0.017115	6.011622	0.000000	0.000000
319.792976	12.686401	1.880014	0.007996	12.941764	0.017102	6.038232	0.000000	0.000000
319.812978	12.686401	1.869035	0.008004	12.866184	0.017119	6.002969	0.000000	0.000000
319.832980	12.686401	1.869936	0.008003	12.872386	0.017117	6.005862	0.000000	0.000000
319.852982	12.686401	1.871977	0.008002	12.886433	0.017114	6.012416	0.000000	0.000000
319.872984	12.686401	1.872186	0.008002	12.887876	0.017114	6.013090	0.000000	0.000000
319.892986	12.686401	1.877414	0.007998	12.923864	0.017106	6.029880	0.000000	0.000000
319.912988	12.686401	1.874703	0.008000	12.905204	0.017110	6.021174	0.000000	0.000000
319.932990	12.686401	1.875225	0.007999	12.908797	0.017109	6.022851	0.000000	0.000000
319.952992	12.686401	1.872107	0.008002	12.887332	0.017114	6.012836	0.000000	0.000000
319.972994	12.686401	1.869704	0.008003	12.870788	0.017118	6.005117	0.000000	0.000000
319.992996	12.686401	1.872396	0.008001	12.889317	0.017113	6.013762	0.000000	0.000000
320.012998	12.686401	1.877057	0.007998	12.921403	0.017106	6.028732	0.000000	0.000000
320.033000	12.686401	1.879613	0.007996	12.939004	0.017103	6.036944	0.000000	0.000000
320.053002	12.686401	1.877131	0.007998	12.921915	0.017106	6.028971	0.000000	0.000000
320.073004	12.686401	1.874791	0.008000	12.905807	0.017110	6.021455	0.000000	0.000000
320.093006	12.686401	1.874074	0.008000	12.900873	0.017111	6.019154	0.000000	0.000000
320.113008	12.686401	1.876139	0.007999	12.915087	0.017108	6.025785	0.000000	0.000000
320.133010	12.686401	1.876019	0.007999	12.914257	0.017108	6.025398	0.000000	0.000000
320.153012	12.686482	1.880592	0.007996	12.945741	0.017101	6.040088	0.000000	0.000000
320.173014	12.686401	1.876593	0.007998	12.918213	0.017107	6.027244	0.000000	0.000000
320.193016	12.686401	1.871551	0.008002	12.883506	0.017115	6.011051	0.000000	0.000000
320.213018	12.686482	1.871011	0.008002	12.879783	0.017116	6.009314	0.000000	0.000000
320.233020	12.686401	1.875171	0.007999	12.908425	0.017109	6.022677	0.000000	0.000000
320.253022	12.686401	1.873239	0.008001	12.895122	0.017112	6.016470	0.000000	0.000000
320.273024	12.686401	1.871577	0.008002	12.883684	0.017115	6.011134	0.000000	0.000000
320.293026	12.686401	1.876601	0.007998	12.918265	0.017107	6.027268	0.000000	0.000000
320.313028	12.686401	1.877688	0.007998	12.925747	0.017105	6.030759	0.000000	0.000000
320.333030	12.686401	1.870484	0.008003	12.876157	0.017116	6.007622	0.000000	0.000000
320.353032	12.686401	1.871740	0.008002	12.884801	0.017114	6.011655	0.000000	0.000000
320.373034	12.686482	1.868999	0.008004	12.865933	0.017119	6.002851	0.000000	0.000000
320.393036	12.686401	1.870099	0.008003	12.873509	0.017117	6.006386	0.000000	0.000000
320.413038	12.686401	1.867708	0.008005	12.857046	0.017121	5.998705	0.000000	0.000000
320.433040	12.686401	1.876262	0.007999	12.915931	0.017108	6.026179	0.000000	0.000000
320.453042	12.686401	1.866192	0.008006	12.846610	0.017123	5.993836	0.000000	0.000000
320.473044	12.686401	1.869339	0.008004	12.868278	0.017118	6.003946	0.000000	0.000000
320.493046	12.686401	1.875069	0.008000	12.907720	0.017109	6.022348	0.000000	0.000000
320.513048	12.686401	1.864300	0.008007	12.833589	0.017126	5.987761	0.000000	0.000000
320.533050	12.686401	1.867268	0.008005	12.854020	0.017121	5.997293	0.000000	0.000000
320.553052	12.686401	1.870420	0.008003	12.875715	0.017116	6.007416	0.000000	0.000000
320.573054	12.686401	1.870216	0.008003	12.874314	0.017117	6.006762	0.000000	0.000000
320.593056	12.686401	1.868411	0.008004	12.861889	0.017120	6.000965	0.000000	0.000000
320.613058	12.686401	1.870055	0.008003	12.873206	0.017117	6.006245	0.000000	0.000000
320.633060	12.686401	1.869005	0.008004	12.865978	0.017119	6.002873	0.000000	0.000000
320.653062	12.686401	1.866773	0.008005	12.850612	0.017122	5.995703	0.000000	0.000000
320.673064	12.686401	1.871645	0.008002	12.884154	0.017115	6.011353	0.000000	0.000000
320.693066	12.686401	1.866342	0.008006	12.847648	0.017123	5.994321	0.000000	0.000000
320.713068	12.686401	1.870498	0.008003	12.876254	0.017116	6.007667	0.000000	0.000000
320.733070	12.686401	1.866572	0.008006	12.849225	0.017122	5.995056	0.000000	0.000000
320.753072	12.686401	1.876873	0.007998	12.920141	0.017107	6.028144	0.000000	0.000000
320.773074	12.686401	1.868099	0.008004	12.859740	0.017120	5.999962	0.000000	0.000000
320.793076	12.686401	1.862692	0.008008	12.822521	0.017128	5.982597	0.000000	0.000000
320.813078	12.686401	1.867961	0.008005	12.858793	0.017120	5.999520	0.000000	0.000000
320.833080	12.686401	1.861522	0.008009	12.814466	0.017130	5.978839	0.000000	0.000000
320.853082	12.686401	1.870712	0.008003	12.877731	0.017116	6.008356	0.000000	0.000000
320.873084	12.686401	1.865671	0.008006	12.843024	0.017124	5.992163	0.000000	0.000000
320.893086	12.686401	1.868041	0.008005	12.859341	0.017120	5.999776	0.000000	0.000000
320.913088	12.686482	1.868976	0.008004	12.865778	0.017119	6.002779	0.000000	0.000000
320.933090	12.686401	1.866355	0.008006	12.847736	0.017123	5.994362	0.000000	0.000000
320.953092	12.686401	1.864828	0.008007	12.837224	0.017125	5.989457	0.000000	0.000000
320.973094	12.686401	1.867616	0.008005	12.856414	0.017121	5.998410	0.000000	0.000000
320.993096	12.686482	1.865179	0.008007	12.839637	0.017125	5.990583	0.000000	0.000000
321.013098	12.686401	1.871265	0.008002	12.881532	0.017115	6.010130	0.000000	0.000000
321.033100	12.686401	1.866185	0.008006	12.846562	0.017123	5.993814	0.000000	0.000000
321.053102	12.686401	1.869138	0.008004	12.866892	0.017118	6.003299	0.000000	0.000000
321.073104	12.686401	1.868237	0.008004	12.860690	0.017120	6.000406	0.000000	0.000000
321.093106	12.686401	1.867409	0.008005	12.854991	0.017121	5.997746	0.000000	0.000000
321.113108	12.686401	1.867478	0.008005	12.855466	0.017121	5.997968	0.000000	0.000000
321.133110	12.686482	1.865412	0.008006	12.841241	0.017124	5.991331	0.000000	0.000000
321.153112	12.686401	1.870288	0.008003	12.874810	0.017117	6.006993	0.000000	0.000000
321.173114	12.686401	1.864768	0.008007	12.836807	0.017125	5.989262	0.000000	0.000000
321.193116	12.686482	1.866314	0.008006	12.847452	0.017123	5.994229	0.000000	0.000000
321.213118	12.686401	1.867724	0.008005	12.857161	0.017121	5.998759	0.000000	0.000000
321.233120	12.686401	1.871621	0.008002	12.883984	0.017115	6.011274	0.000000	0.000000
321.253122	12.686401	1.868631	0.008004	12.863402	0.017119	6.001671	0.000000	0.000000
321.273124	12.686401	1.864616	0.008007	12.835762	0.017125	5.988775	0.000000	0.000000
321.293126	12.686401	1.864988	0.008007	12.838323	0.017125	5.989970	0.000000	0.000000
321.313128	12.686401	1.870127	0.008003	12.873702	0.017117	6.006477	0.000000	0.000000
321.333130	12.686401	1.874299	0.008000	12.902417	0.017111	6.019874	0.000000	0.000000
321.353132	12.686401	1.867158	0.008005	12.853263	0.017121	5.996940	0.000000	0.000000
321.373134	12.686401	1.866207	0.008006	12.846713	0.017123	5.993884	0.000000	0.000000
321.393136	12.686401	1.867702	0.008005	12.857007	0.017121	5.998687	0.000000	0.000000
321.413138	12.686482	1.865536	0.008006	12.842094	0.017124	5.991729	0.000000	0.000000
321.433140	12.686401	1.867740	0.008005	12.857267	0.017121	5.998808	0.000000	0.000000
321.453142	12.686401	1.877368	0.007998	12.923546	0.017106	6.029732	0.000000	0.000000
321.473144	12.686482	1.866896	0.008005	12.851462	0.017122	5.996100	0.000000	0.000000
321.493146	12.686401	1.868701	0.008004	12.863887	0.017119	6.001897	0.000000	0.000000
321.513148	12.686401	1.871587	0.008002	12.883754	0.017115	6.011166	0.000000	0.000000
321.533150	12.686401	1.872662	0.008001	12.891154	0.017113	6.014619	0.000000	0.000000
321.553152	12.686401	1.866881	0.008005	12.851356	0.017122	5.996050	0.000000	0.000000
321.573154	12.686482	1.869761	0.008003	12.871184	0.017118	6.005302	0.000000	0.000000
321.593156	12.686401	1.868927	0.008004	12.865442	0.017119	6.002623	0.000000	0.000000
321.613158	12.686401	1.869586	0.008003	12.869976	0.017118	6.004738	0.000000	0.000000
321.633160	12.686482	1.867463	0.008005	12.855360	0.017121	5.997919	0.000000	0.000000
321.653162	12.686401	1.866178	0.008006	12.846513	0.017123	5.993791	0.000000	0.000000
321.673164	12.686401	1.868739	0.008004	12.864144	0.017119	6.002017	0.000000	0.000000
321.693166	12.686401	1.867330	0.008005	12.854449	0.017121	5.997494	0.000000	0.000000
321.713168	12.686401	1.862388	0.008009	12.820429	0.017129	5.981621	0.000000	0.000000
321.733170	12.686401	1.869592	0.008003	12.870019	0.017118	6.004758	0.000000	0.000000
321.753172	12.686401	1.866324	0.008006	12.847521	0.017123	5.994261	0.000000	0.000000
321.773174	12.686482	1.871283	0.008002	12.881657	0.017115	6.010188	0.000000	0.000000
321.793176	12.686401	1.865583	0.008006	12.842421	0.017124	5.991882	0.000000	0.000000
321.813178	12.686401	1.865717	0.008006	12.843344	0.017124	5.992312	0.000000	0.000000
321.833180	12.686401	1.863041	0.008008	12.824924	0.017128	5.983718	0.000000	0.000000
321.853182	12.686482	1.865364	0.008006	12.840914	0.017124	5.991178	0.000000	0.000000
321.873184	12.686401	1.869807	0.008003	12.871496	0.017117	6.005447	0.000000	0.000000
321.893186	12.686401	1.868978	0.008004	12.865791	0.017119	6.002785	0.000000	0.000000
321.913188	12.686401	1.877277	0.007998	12.922917	0.017106	6.029438	0.000000	0.000000
321.933190	12.686401	1.871993	0.008002	12.886548	0.017114	6.012470	0.000000	0.000000
321.953192	12.686401	1.865277	0.008006	12.840315	0.017124	5.990899	0.000000	0.000000
321.973194	12.686401	1.872364	0.008001	12.889102	0.017114	6.013662	0.000000	0.000000
321.993196	12.686401	1.877058	0.007998	12.921409	0.017106	6.028735	0.000000	0.000000
322.013198	12.686401	1.880589	0.007996	12.945720	0.017101	6.040078	0.000000	0.000000
322.033200	12.686401	1.866217	0.008006	12.846783	0.017123	5.993917	0.000000	0.000000
322.053202	12.686482	1.869721	0.008003	12.870909	0.017118	6.005173	0.000000	0.000000
322.073204	12.686401	1.872822	0.008001	12.892253	0.017113	6.015132	0.000000	0.000000
322.093206	12.686401	1.870888	0.008003	12.878942	0.017116	6.008921	0.000000	0.000000
322.113208	12.686482	1.867101	0.008005	12.852869	0.017122	5.996757	0.000000	0.000000
322.133210	12.686401	1.869919	0.008003	12.872268	0.017117	6.005807	0.000000	0.000000
322.153212	12.686401	1.871839	0.008002	12.885482	0.017114	6.011973	0.000000	0.000000
322.173214	12.686401	1.873282	0.008001	12.895416	0.017112	6.016607	0.000000	0.000000
322.193216	12.686401	1.869860	0.008003	12.871865	0.017117	6.005619	0.000000	0.000000
322.213218	12.686401	1.872051	0.008002	12.886944	0.017114	6.012655	0.000000	0.000000
322.233220	12.686401	1.874315	0.008000	12.902529	0.017111	6.019926	0.000000	0.000000
322.253222	12.686401	1.872130	0.008002	12.887489	0.017114	6.012909	0.000000	0.000000
322.273224	12.686401	1.869693	0.008003	12.870715	0.017118	6.005083	0.000000	0.000000
322.293226	12.686401	1.870556	0.008003	12.876653	0.017116	6.007853	0.000000	0.000000
322.313228	12.686482	1.871515	0.008002	12.883258	0.017115	6.010935	0.000000	0.000000
322.333230	12.686401	1.870214	0.008003	12.874299	0.017117	6.006755	0.000000	0.000000
[truncated: 1,002 more rows]
