# Supplementary material for: Stress relaxation in the presence of sudden strain bursts: Methodology and stress relaxation data of microcast aluminium microwires
Source: Data Brief. 2018 Nov 14;21:2134–41. doi: 10.1016/j.dib.2018.11.047 (PMC6265499; doi:10.1016/j.dib.2018.11.047)
Supplement: Supplementary file 2 — Supplementary material [file mmc2.zip › Data in brief/As-cast/Al4N/Al_20_r_15/Stress relax txt files/Al_20_r_15_Relaxcycle0006.txt]

Time[s]	Motordispl[�m]	Force[mN]	EngStrain	EngStress[MPa]	Shearstrain	Shearstress [MPa]
369.115908	20.694870	2.200296	0.013660	15.146536	0.029173	7.066911	0.000000	0.000000
369.115908	20.694870	2.199330	0.013660	15.139890	0.029174	7.063810	0.000000	0.000000
369.155912	20.701161	2.181399	0.013678	15.016457	0.029211	7.006221	0.000000	0.000000
369.175914	20.701242	1.992100	0.013812	13.713347	0.029498	6.398229	0.000000	0.000000
369.195916	20.701242	1.938971	0.013850	13.347610	0.029578	6.227588	0.000000	0.000000
369.215918	20.701161	1.943861	0.013847	13.381277	0.029571	6.243295	0.000000	0.000000
369.235920	20.701242	1.939694	0.013850	13.352592	0.029577	6.229912	0.000000	0.000000
369.255922	20.701242	1.942894	0.013847	13.374621	0.029572	6.240190	0.000000	0.000000
369.275924	20.701242	1.946009	0.013845	13.396062	0.029567	6.250194	0.000000	0.000000
369.295926	20.701161	1.950839	0.013842	13.429308	0.029560	6.265705	0.000000	0.000000
369.315928	20.701242	1.940647	0.013849	13.359151	0.029576	6.232972	0.000000	0.000000
369.335930	20.701242	1.945926	0.013845	13.395490	0.029568	6.249927	0.000000	0.000000
369.355932	20.701242	1.944067	0.013847	13.382696	0.029570	6.243958	0.000000	0.000000
369.375934	20.701242	1.943199	0.013847	13.376718	0.029572	6.241168	0.000000	0.000000
369.395936	20.701161	1.944985	0.013846	13.389016	0.029569	6.246906	0.000000	0.000000
369.415938	20.701242	1.952774	0.013840	13.442628	0.029557	6.271920	0.000000	0.000000
369.435940	20.701242	1.946230	0.013845	13.397582	0.029567	6.250903	0.000000	0.000000
369.455942	20.701242	1.950159	0.013842	13.424628	0.029561	6.263522	0.000000	0.000000
369.475944	20.701242	1.955319	0.013839	13.460150	0.029553	6.280095	0.000000	0.000000
369.495946	20.701242	1.949443	0.013843	13.419704	0.029562	6.261224	0.000000	0.000000
369.515948	20.701242	1.945776	0.013845	13.394461	0.029568	6.249447	0.000000	0.000000
369.535950	20.701242	1.942530	0.013848	13.372115	0.029573	6.239021	0.000000	0.000000
369.555952	20.701242	1.952277	0.013841	13.439208	0.029558	6.270324	0.000000	0.000000
369.575954	20.701242	1.947801	0.013844	13.408396	0.029565	6.255948	0.000000	0.000000
369.595956	20.701242	1.946635	0.013845	13.400369	0.029567	6.252203	0.000000	0.000000
369.615958	20.701242	1.951069	0.013842	13.430897	0.029560	6.266446	0.000000	0.000000
369.635960	20.701242	1.954475	0.013839	13.454339	0.029555	6.277384	0.000000	0.000000
369.654962	20.701242	1.954786	0.013839	13.456484	0.029554	6.278385	0.000000	0.000000
369.674964	20.701161	1.956300	0.013838	13.466905	0.029552	6.283247	0.000000	0.000000
369.694966	20.701242	1.950989	0.013842	13.430346	0.029560	6.266189	0.000000	0.000000
369.714968	20.701242	1.946570	0.013845	13.399924	0.029567	6.251996	0.000000	0.000000
369.734970	20.701161	1.954397	0.013839	13.453803	0.029555	6.277134	0.000000	0.000000
369.754972	20.701161	1.943555	0.013847	13.379170	0.029571	6.242312	0.000000	0.000000
369.774974	20.701242	1.953161	0.013840	13.445295	0.029557	6.273164	0.000000	0.000000
369.794976	20.701161	1.945686	0.013845	13.393837	0.029568	6.249156	0.000000	0.000000
369.814978	20.701242	1.948429	0.013843	13.412724	0.029564	6.257968	0.000000	0.000000
369.834980	20.701242	1.945392	0.013846	13.391816	0.029568	6.248212	0.000000	0.000000
369.854982	20.701242	1.948064	0.013844	13.410209	0.029564	6.256794	0.000000	0.000000
369.874984	20.701242	1.948421	0.013843	13.412664	0.029564	6.257939	0.000000	0.000000
369.894986	20.701242	1.952486	0.013841	13.440649	0.029558	6.270996	0.000000	0.000000
369.914988	20.701242	1.944800	0.013846	13.387739	0.029569	6.246310	0.000000	0.000000
369.934990	20.701242	1.945301	0.013846	13.391189	0.029569	6.247920	0.000000	0.000000
369.954992	20.701242	1.950071	0.013842	13.424023	0.029561	6.263239	0.000000	0.000000
369.974994	20.701242	1.943981	0.013847	13.382103	0.029571	6.243681	0.000000	0.000000
369.994996	20.701242	1.945083	0.013846	13.389691	0.029569	6.247221	0.000000	0.000000
370.014998	20.701242	1.946509	0.013845	13.399500	0.029567	6.251798	0.000000	0.000000
370.035000	20.701242	1.943476	0.013847	13.378628	0.029571	6.242060	0.000000	0.000000
370.055002	20.701242	1.946664	0.013845	13.400572	0.029566	6.252298	0.000000	0.000000
370.075004	20.701242	1.941941	0.013848	13.368056	0.029574	6.237127	0.000000	0.000000
370.095006	20.701242	1.951677	0.013841	13.435083	0.029559	6.268399	0.000000	0.000000
370.115008	20.701242	1.952586	0.013840	13.441339	0.029558	6.271318	0.000000	0.000000
370.135010	20.701242	1.949096	0.013843	13.417310	0.029563	6.260107	0.000000	0.000000
370.155012	20.701242	1.945742	0.013845	13.394222	0.029568	6.249335	0.000000	0.000000
370.175014	20.701242	1.952842	0.013840	13.443097	0.029557	6.272139	0.000000	0.000000
370.195016	20.701242	1.944103	0.013846	13.382944	0.029570	6.244073	0.000000	0.000000
370.215018	20.701242	1.951653	0.013841	13.434913	0.029559	6.268320	0.000000	0.000000
370.235020	20.701242	1.952063	0.013841	13.437740	0.029558	6.269639	0.000000	0.000000
370.255022	20.701242	1.948423	0.013843	13.412679	0.029564	6.257947	0.000000	0.000000
370.275024	20.701242	1.946637	0.013845	13.400384	0.029567	6.252210	0.000000	0.000000
370.295026	20.701161	1.948478	0.013843	13.413060	0.029564	6.258124	0.000000	0.000000
370.315028	20.701242	1.949333	0.013843	13.418941	0.029562	6.260868	0.000000	0.000000
370.335030	20.701242	1.951400	0.013841	13.433173	0.029559	6.267508	0.000000	0.000000
370.355032	20.701242	1.950752	0.013842	13.428714	0.029560	6.265428	0.000000	0.000000
370.375034	20.701242	1.954469	0.013839	13.454299	0.029555	6.277365	0.000000	0.000000
370.395036	20.701242	1.952728	0.013840	13.442313	0.029557	6.271773	0.000000	0.000000
370.415038	20.701242	1.951007	0.013842	13.430470	0.029560	6.266247	0.000000	0.000000
370.435040	20.701242	1.952041	0.013841	13.437589	0.029558	6.269569	0.000000	0.000000
370.455042	20.701242	1.952764	0.013840	13.442565	0.029557	6.271890	0.000000	0.000000
370.475044	20.701242	1.954576	0.013839	13.455035	0.029555	6.277708	0.000000	0.000000
370.495046	20.701242	1.955016	0.013839	13.458067	0.029554	6.279123	0.000000	0.000000
370.515048	20.701242	1.953768	0.013840	13.449475	0.029556	6.275114	0.000000	0.000000
370.535050	20.701242	1.949068	0.013843	13.417122	0.029563	6.260020	0.000000	0.000000
370.555052	20.701242	1.955106	0.013839	13.458682	0.029554	6.279410	0.000000	0.000000
370.575054	20.701242	1.949719	0.013843	13.421602	0.029562	6.262110	0.000000	0.000000
370.595056	20.701242	1.952619	0.013840	13.441563	0.029557	6.271423	0.000000	0.000000
370.615058	20.701242	1.952431	0.013841	13.440270	0.029558	6.270820	0.000000	0.000000
370.635060	20.701242	1.950464	0.013842	13.426729	0.029561	6.264502	0.000000	0.000000
370.655062	20.701242	1.945221	0.013846	13.390635	0.029569	6.247662	0.000000	0.000000
370.675064	20.701242	1.955536	0.013838	13.461645	0.029553	6.280793	0.000000	0.000000
370.695066	20.701242	1.951217	0.013841	13.431911	0.029560	6.266919	0.000000	0.000000
370.715068	20.701242	1.953193	0.013840	13.445513	0.029557	6.273266	0.000000	0.000000
370.735070	20.701242	1.958942	0.013836	13.485090	0.029548	6.291731	0.000000	0.000000
370.755072	20.701242	1.958369	0.013836	13.481143	0.029549	6.289890	0.000000	0.000000
370.775074	20.701242	1.951906	0.013841	13.436656	0.029559	6.269134	0.000000	0.000000
370.795076	20.701242	1.953377	0.013840	13.446781	0.029556	6.273857	0.000000	0.000000
370.815078	20.701242	1.953394	0.013840	13.446899	0.029556	6.273913	0.000000	0.000000
370.835080	20.701242	1.958617	0.013836	13.482856	0.029548	6.290689	0.000000	0.000000
370.855082	20.701242	1.952005	0.013841	13.437334	0.029558	6.269450	0.000000	0.000000
370.875084	20.701242	1.956514	0.013838	13.468376	0.029552	6.283933	0.000000	0.000000
370.895086	20.701242	1.956945	0.013837	13.471346	0.029551	6.285319	0.000000	0.000000
370.915088	20.701242	1.960457	0.013835	13.495517	0.029546	6.296596	0.000000	0.000000
370.935090	20.701242	1.968924	0.013829	13.553809	0.029533	6.323793	0.000000	0.000000
370.955092	20.701161	1.969879	0.013828	13.560380	0.029531	6.326859	0.000000	0.000000
370.975094	20.701242	1.964706	0.013832	13.524767	0.029539	6.310244	0.000000	0.000000
370.995096	20.701242	1.965920	0.013831	13.533124	0.029537	6.314143	0.000000	0.000000
371.015098	20.701242	1.961730	0.013834	13.504285	0.029544	6.300687	0.000000	0.000000
371.035100	20.701242	1.958565	0.013836	13.482496	0.029548	6.290521	0.000000	0.000000
371.055102	20.701242	1.963391	0.013833	13.515714	0.029541	6.306020	0.000000	0.000000
371.075104	20.701242	1.952712	0.013840	13.442201	0.029557	6.271721	0.000000	0.000000
371.095106	20.701242	1.968126	0.013829	13.548309	0.029534	6.321227	0.000000	0.000000
371.115108	20.701242	1.955988	0.013838	13.464756	0.029552	6.282244	0.000000	0.000000
371.135110	20.701242	1.954178	0.013839	13.452299	0.029555	6.276432	0.000000	0.000000
371.155112	20.701242	1.958897	0.013836	13.484784	0.029548	6.291589	0.000000	0.000000
371.175114	20.701242	1.957396	0.013837	13.474448	0.029550	6.286766	0.000000	0.000000
371.195116	20.701242	1.950715	0.013842	13.428457	0.029560	6.265308	0.000000	0.000000
371.215118	20.701242	1.950393	0.013842	13.426242	0.029561	6.264274	0.000000	0.000000
371.235120	20.701242	1.955154	0.013839	13.459015	0.029554	6.279565	0.000000	0.000000
371.255122	20.701242	1.954464	0.013839	13.454266	0.029555	6.277350	0.000000	0.000000
371.275124	20.701242	1.951145	0.013841	13.431417	0.029560	6.266689	0.000000	0.000000
371.295126	20.701242	1.954673	0.013839	13.455704	0.029554	6.278021	0.000000	0.000000
371.315128	20.701242	1.954435	0.013839	13.454063	0.029555	6.277255	0.000000	0.000000
371.335130	20.701242	1.951423	0.013841	13.433330	0.029559	6.267582	0.000000	0.000000
371.355132	20.701242	1.949740	0.013842	13.421747	0.029562	6.262177	0.000000	0.000000
371.375134	20.701242	1.949872	0.013842	13.422652	0.029562	6.262600	0.000000	0.000000
371.395136	20.701242	1.950993	0.013842	13.430370	0.029560	6.266201	0.000000	0.000000
371.415138	20.701242	1.952495	0.013841	13.440709	0.029558	6.271025	0.000000	0.000000
371.435140	20.701161	1.959454	0.013836	13.488616	0.029547	6.293377	0.000000	0.000000
371.455142	20.701242	1.957322	0.013837	13.473937	0.029550	6.286527	0.000000	0.000000
371.475144	20.701242	1.956671	0.013838	13.469460	0.029551	6.284439	0.000000	0.000000
371.495146	20.701242	1.944760	0.013846	13.387463	0.029569	6.246182	0.000000	0.000000
371.515148	20.701161	1.942012	0.013848	13.368549	0.029573	6.237357	0.000000	0.000000
371.535150	20.701242	1.953910	0.013840	13.450452	0.029556	6.275570	0.000000	0.000000
371.555152	20.701242	1.958333	0.013836	13.480901	0.029549	6.289777	0.000000	0.000000
371.575154	20.701161	1.969212	0.013829	13.555785	0.029532	6.324715	0.000000	0.000000
371.595156	20.701242	1.962620	0.013833	13.510408	0.029542	6.303544	0.000000	0.000000
371.615158	20.701242	1.959207	0.013836	13.486918	0.029548	6.292584	0.000000	0.000000
371.635160	20.701242	1.953559	0.013840	13.448037	0.029556	6.274444	0.000000	0.000000
371.655162	20.701242	1.952822	0.013840	13.442964	0.029557	6.272077	0.000000	0.000000
371.675164	20.701242	1.957110	0.013837	13.472481	0.029551	6.285848	0.000000	0.000000
371.695166	20.701242	1.955622	0.013838	13.462238	0.029553	6.281069	0.000000	0.000000
371.715168	20.701242	1.954775	0.013839	13.456409	0.029554	6.278350	0.000000	0.000000
371.735170	20.701242	1.955522	0.013838	13.461545	0.029553	6.280746	0.000000	0.000000
371.755172	20.701242	1.958303	0.013836	13.480689	0.029549	6.289678	0.000000	0.000000
371.775174	20.701242	1.956220	0.013838	13.466355	0.029552	6.282990	0.000000	0.000000
371.795176	20.701242	1.952502	0.013841	13.440758	0.029558	6.271047	0.000000	0.000000
371.815178	20.701242	1.957574	0.013837	13.475671	0.029550	6.287337	0.000000	0.000000
371.835180	20.701242	1.954748	0.013839	13.456221	0.029554	6.278262	0.000000	0.000000
371.855182	20.701161	1.957948	0.013837	13.478250	0.029549	6.288540	0.000000	0.000000
371.875184	20.701242	1.953271	0.013840	13.446054	0.029556	6.273519	0.000000	0.000000
371.895186	20.701242	1.948445	0.013843	13.412830	0.029564	6.258017	0.000000	0.000000
371.915188	20.701242	1.955387	0.013838	13.460622	0.029553	6.280315	0.000000	0.000000
371.935190	20.701242	1.946799	0.013845	13.401501	0.029566	6.252731	0.000000	0.000000
371.955192	20.701242	1.954658	0.013839	13.455604	0.029554	6.277974	0.000000	0.000000
371.975194	20.701242	1.950156	0.013842	13.424610	0.029561	6.263513	0.000000	0.000000
371.995196	20.701242	1.954257	0.013839	13.452843	0.029555	6.276686	0.000000	0.000000
372.015198	20.701242	1.951838	0.013841	13.436187	0.029559	6.268915	0.000000	0.000000
372.035200	20.701161	1.955359	0.013838	13.460428	0.029553	6.280225	0.000000	0.000000
372.055202	20.701242	1.950121	0.013842	13.424365	0.029561	6.263399	0.000000	0.000000
372.075204	20.701242	1.948702	0.013843	13.414601	0.029563	6.258843	0.000000	0.000000
372.095206	20.701242	1.948453	0.013843	13.412888	0.029564	6.258044	0.000000	0.000000
372.115208	20.701242	1.954154	0.013839	13.452129	0.029555	6.276353	0.000000	0.000000
372.135210	20.701242	1.951409	0.013841	13.433233	0.029559	6.267537	0.000000	0.000000
372.155212	20.701242	1.952670	0.013840	13.441914	0.029557	6.271587	0.000000	0.000000
372.175214	20.701242	1.951983	0.013841	13.437186	0.029558	6.269381	0.000000	0.000000
372.195216	20.701242	1.955363	0.013838	13.460456	0.029553	6.280238	0.000000	0.000000
372.215218	20.701242	1.951163	0.013841	13.431538	0.029560	6.266746	0.000000	0.000000
372.235220	20.701242	1.948085	0.013844	13.410351	0.029564	6.256861	0.000000	0.000000
372.255222	20.701242	1.957010	0.013837	13.471791	0.029551	6.285526	0.000000	0.000000
372.275224	20.701242	1.957565	0.013837	13.475610	0.029550	6.287308	0.000000	0.000000
372.295226	20.701242	1.951310	0.013841	13.432552	0.029559	6.267219	0.000000	0.000000
372.315228	20.701242	1.946592	0.013845	13.400076	0.029567	6.252066	0.000000	0.000000
372.335230	20.701242	1.956000	0.013838	13.464835	0.029552	6.282281	0.000000	0.000000
372.355232	20.701242	1.953022	0.013840	13.444341	0.029557	6.272719	0.000000	0.000000
372.375234	20.701242	1.954982	0.013839	13.457831	0.029554	6.279013	0.000000	0.000000
372.395236	20.701242	1.957556	0.013837	13.475553	0.029550	6.287282	0.000000	0.000000
372.415238	20.701161	1.956506	0.013838	13.468319	0.029551	6.283906	0.000000	0.000000
372.435240	20.701242	1.956498	0.013838	13.468267	0.029552	6.283882	0.000000	0.000000
372.455242	20.701242	1.954944	0.013839	13.457568	0.029554	6.278890	0.000000	0.000000
372.475244	20.701161	1.956924	0.013837	13.471200	0.029551	6.285251	0.000000	0.000000
372.495246	20.701242	1.950362	0.013842	13.426027	0.029561	6.264174	0.000000	0.000000
372.515248	20.701242	1.962884	0.013833	13.512231	0.029542	6.304394	0.000000	0.000000
372.535250	20.701242	1.953605	0.013840	13.448349	0.029556	6.274589	0.000000	0.000000
372.555252	20.701242	1.956034	0.013838	13.465071	0.029552	6.282391	0.000000	0.000000
372.575254	20.701242	1.952388	0.013841	13.439971	0.029558	6.270680	0.000000	0.000000
372.595256	20.701242	1.952655	0.013840	13.441814	0.029557	6.271540	0.000000	0.000000
372.615258	20.701242	1.946674	0.013845	13.400639	0.029566	6.252329	0.000000	0.000000
372.635260	20.701242	1.956700	0.013838	13.469660	0.029551	6.284532	0.000000	0.000000
372.655262	20.701242	1.949095	0.013843	13.417307	0.029563	6.260106	0.000000	0.000000
372.675264	20.701242	1.953153	0.013840	13.445243	0.029557	6.273140	0.000000	0.000000
372.695266	20.701161	1.958493	0.013836	13.481997	0.029548	6.290288	0.000000	0.000000
372.715268	20.701242	1.952788	0.013840	13.442725	0.029557	6.271965	0.000000	0.000000
372.735270	20.701242	1.949181	0.013843	13.417900	0.029563	6.260383	0.000000	0.000000
372.755272	20.701242	1.956519	0.013838	13.468410	0.029552	6.283949	0.000000	0.000000
372.775274	20.701242	1.957520	0.013837	13.475302	0.029550	6.287164	0.000000	0.000000
372.795276	20.701242	1.953722	0.013840	13.449157	0.029556	6.274966	0.000000	0.000000
372.815278	20.701161	1.948586	0.013843	13.413805	0.029563	6.258472	0.000000	0.000000
372.835280	20.701242	1.946482	0.013845	13.399316	0.029567	6.251712	0.000000	0.000000
372.855282	20.701242	1.953408	0.013840	13.446993	0.029556	6.273956	0.000000	0.000000
372.875284	20.701242	1.950910	0.013842	13.429798	0.029560	6.265934	0.000000	0.000000
372.895286	20.701242	1.952796	0.013840	13.442783	0.029557	6.271992	0.000000	0.000000
372.915288	20.701242	1.948196	0.013844	13.411120	0.029564	6.257219	0.000000	0.000000
372.935290	20.701242	1.951431	0.013841	13.433385	0.029559	6.267607	0.000000	0.000000
372.955292	20.701161	1.949969	0.013842	13.423324	0.029561	6.262913	0.000000	0.000000
372.975294	20.701242	1.951555	0.013841	13.434238	0.029559	6.268005	0.000000	0.000000
372.995296	20.701242	1.954626	0.013839	13.455380	0.029554	6.277869	0.000000	0.000000
373.015298	20.701242	1.951974	0.013841	13.437126	0.029558	6.269353	0.000000	0.000000
373.035300	20.701242	1.960626	0.013835	13.496685	0.029545	6.297141	0.000000	0.000000
373.055302	20.701242	1.956403	0.013838	13.467611	0.029552	6.283576	0.000000	0.000000
373.075304	20.701242	1.948552	0.013843	13.413566	0.029564	6.258360	0.000000	0.000000
373.095306	20.701242	1.956013	0.013838	13.464929	0.029552	6.282325	0.000000	0.000000
373.115308	20.701242	1.959068	0.013836	13.485959	0.029548	6.292137	0.000000	0.000000
373.135310	20.701242	1.956383	0.013838	13.467474	0.029552	6.283512	0.000000	0.000000
373.155312	20.701242	1.960609	0.013835	13.496567	0.029545	6.297086	0.000000	0.000000
373.175314	20.701242	1.957253	0.013837	13.473461	0.029550	6.286306	0.000000	0.000000
373.195316	20.701242	1.958790	0.013836	13.484043	0.029548	6.291243	0.000000	0.000000
373.215318	20.701242	1.962314	0.013834	13.508302	0.029543	6.302561	0.000000	0.000000
373.235320	20.701242	1.956814	0.013837	13.470444	0.029551	6.284898	0.000000	0.000000
373.255322	20.701242	1.963743	0.013833	13.518139	0.029541	6.307151	0.000000	0.000000
373.275324	20.701242	1.956841	0.013837	13.470631	0.029551	6.284985	0.000000	0.000000
373.295326	20.701242	1.959262	0.013836	13.487296	0.029547	6.292761	0.000000	0.000000
373.315328	20.701242	1.956308	0.013838	13.466960	0.029552	6.283272	0.000000	0.000000
373.335330	20.701161	1.957091	0.013837	13.472347	0.029551	6.285786	0.000000	0.000000
373.355332	20.701242	1.951023	0.013842	13.430579	0.029560	6.266298	0.000000	0.000000
373.375334	20.701242	1.955670	0.013838	13.462565	0.029553	6.281222	0.000000	0.000000
373.395336	20.701161	1.963033	0.013833	13.513254	0.029542	6.304872	0.000000	0.000000
373.415338	20.701242	1.957889	0.013837	13.477844	0.029549	6.288351	0.000000	0.000000
373.435340	20.701242	1.955216	0.013839	13.459445	0.029554	6.279766	0.000000	0.000000
373.455342	20.701242	1.961185	0.013834	13.500532	0.029545	6.298936	0.000000	0.000000
373.475344	20.701242	1.957734	0.013837	13.476776	0.029550	6.287852	0.000000	0.000000
373.495346	20.701242	1.957161	0.013837	13.472832	0.029551	6.286012	0.000000	0.000000
373.515348	20.701242	1.956410	0.013838	13.467662	0.029552	6.283600	0.000000	0.000000
373.535350	20.701242	1.957649	0.013837	13.476188	0.029550	6.287578	0.000000	0.000000
373.555352	20.701242	1.962615	0.013833	13.510378	0.029542	6.303530	0.000000	0.000000
373.575354	20.701242	1.955453	0.013838	13.461070	0.029553	6.280524	0.000000	0.000000
373.595356	20.701242	1.954728	0.013839	13.456085	0.029554	6.278198	0.000000	0.000000
373.615358	20.701161	1.954862	0.013839	13.457008	0.029554	6.278629	0.000000	0.000000
373.635360	20.701242	1.959838	0.013835	13.491258	0.029547	6.294609	0.000000	0.000000
373.655362	20.701242	1.955119	0.013839	13.458773	0.029554	6.279452	0.000000	0.000000
373.675364	20.701242	1.956325	0.013838	13.467075	0.029552	6.283326	0.000000	0.000000
373.695366	20.701242	1.964784	0.013832	13.525306	0.029539	6.310495	0.000000	0.000000
373.715368	20.701242	1.954991	0.013839	13.457892	0.029554	6.279042	0.000000	0.000000
373.735370	20.701242	1.952574	0.013840	13.441257	0.029558	6.271280	0.000000	0.000000
373.755372	20.701161	1.959590	0.013835	13.489548	0.029547	6.293811	0.000000	0.000000
373.775374	20.701242	1.957276	0.013837	13.473622	0.029550	6.286381	0.000000	0.000000
373.795376	20.701242	1.957321	0.013837	13.473930	0.029550	6.286525	0.000000	0.000000
373.815378	20.701242	1.957775	0.013837	13.477057	0.029550	6.287983	0.000000	0.000000
373.835380	20.701242	1.958512	0.013836	13.482130	0.029549	6.290350	0.000000	0.000000
373.855382	20.701242	1.955043	0.013839	13.458252	0.029554	6.279210	0.000000	0.000000
373.875384	20.701161	1.959832	0.013835	13.491219	0.029546	6.294591	0.000000	0.000000
373.895386	20.701242	1.960108	0.013835	13.493120	0.029546	6.295478	0.000000	0.000000
373.915388	20.701242	1.959017	0.013836	13.485608	0.029548	6.291973	0.000000	0.000000
373.935390	20.701242	1.957279	0.013837	13.473646	0.029550	6.286392	0.000000	0.000000
373.955392	20.701242	1.956111	0.013838	13.465601	0.029552	6.282638	0.000000	0.000000
373.975394	20.701242	1.951791	0.013841	13.435863	0.029559	6.268764	0.000000	0.000000
373.995396	20.701242	1.951820	0.013841	13.436066	0.029559	6.268858	0.000000	0.000000
374.015398	20.701161	1.952192	0.013841	13.438624	0.029558	6.270052	0.000000	0.000000
374.035400	20.701242	1.954265	0.013839	13.452892	0.029555	6.276709	0.000000	0.000000
374.055402	20.701242	1.954866	0.013839	13.457035	0.029554	6.278642	0.000000	0.000000
374.075404	20.701242	1.953649	0.013840	13.448654	0.029556	6.274732	0.000000	0.000000
374.095406	20.701242	1.957484	0.013837	13.475053	0.029550	6.287049	0.000000	0.000000
374.115408	20.701242	1.951942	0.013841	13.436905	0.029558	6.269250	0.000000	0.000000
374.135410	20.701242	1.950136	0.013842	13.424471	0.029561	6.263448	0.000000	0.000000
374.155412	20.701242	1.952930	0.013840	13.443703	0.029557	6.272421	0.000000	0.000000
374.175414	20.701242	1.952025	0.013841	13.437477	0.029558	6.269516	0.000000	0.000000
374.195416	20.701242	1.953266	0.013840	13.446018	0.029556	6.273502	0.000000	0.000000
374.215418	20.701242	1.950159	0.013842	13.424628	0.029561	6.263522	0.000000	0.000000
374.235420	20.701242	1.956635	0.013838	13.469209	0.029551	6.284322	0.000000	0.000000
374.255422	20.701242	1.959400	0.013836	13.488244	0.029547	6.293203	0.000000	0.000000
374.275424	20.701161	1.960836	0.013835	13.498129	0.029545	6.297815	0.000000	0.000000
374.295426	20.701161	1.958095	0.013836	13.479257	0.029549	6.289010	0.000000	0.000000
374.315428	20.701242	1.957780	0.013837	13.477090	0.029550	6.287999	0.000000	0.000000
374.335430	20.701242	1.956363	0.013838	13.467338	0.029552	6.283449	0.000000	0.000000
374.355432	20.701242	1.958592	0.013836	13.482681	0.029548	6.290607	0.000000	0.000000
374.375434	20.701242	1.959950	0.013835	13.492027	0.029546	6.294968	0.000000	0.000000
374.395436	20.701242	1.957034	0.013837	13.471954	0.029551	6.285603	0.000000	0.000000
374.415438	20.701242	1.952417	0.013841	13.440174	0.029558	6.270775	0.000000	0.000000
374.435440	20.701242	1.949710	0.013843	13.421541	0.029562	6.262081	0.000000	0.000000
374.455442	20.701242	1.959998	0.013835	13.492363	0.029546	6.295125	0.000000	0.000000
374.475444	20.701242	1.964355	0.013832	13.522355	0.029540	6.309118	0.000000	0.000000
374.495446	20.701242	1.958003	0.013837	13.478625	0.029549	6.288715	0.000000	0.000000
374.515448	20.701161	1.961063	0.013834	13.499694	0.029545	6.298545	0.000000	0.000000
374.535450	20.701242	1.957730	0.013837	13.476745	0.029550	6.287838	0.000000	0.000000
374.555452	20.701242	1.961011	0.013834	13.499331	0.029545	6.298376	0.000000	0.000000
374.575454	20.701242	1.959449	0.013836	13.488580	0.029547	6.293360	0.000000	0.000000
374.595456	20.701242	1.957089	0.013837	13.472332	0.029551	6.285779	0.000000	0.000000
374.615458	20.701242	1.956773	0.013837	13.470162	0.029551	6.284767	0.000000	0.000000
374.635460	20.701242	1.965090	0.013832	13.527410	0.029539	6.311476	0.000000	0.000000
374.655462	20.701242	1.962061	0.013834	13.506561	0.029543	6.301749	0.000000	0.000000
374.675464	20.701242	1.956876	0.013837	13.470870	0.029551	6.285097	0.000000	0.000000
374.695466	20.701242	1.964536	0.013832	13.523602	0.029539	6.309700	0.000000	0.000000
374.715468	20.701242	1.961452	0.013834	13.502373	0.029544	6.299795	0.000000	0.000000
374.735470	20.701242	1.959028	0.013836	13.485683	0.029548	6.292008	0.000000	0.000000
374.755472	20.701242	1.965526	0.013831	13.530415	0.029538	6.312879	0.000000	0.000000
374.775474	20.701242	1.957170	0.013837	13.472895	0.029551	6.286042	0.000000	0.000000
374.795476	20.701161	1.954963	0.013839	13.457701	0.029554	6.278953	0.000000	0.000000
374.815478	20.701242	1.951076	0.013842	13.430945	0.029560	6.266469	0.000000	0.000000
374.835480	20.701242	1.954767	0.013839	13.456348	0.029554	6.278321	0.000000	0.000000
374.855482	20.701161	1.948406	0.013843	13.412564	0.029564	6.257893	0.000000	0.000000
374.875484	20.701242	1.955583	0.013838	13.461969	0.029553	6.280944	0.000000	0.000000
374.895486	20.701242	1.949454	0.013843	13.419779	0.029562	6.261259	0.000000	0.000000
374.915488	20.701242	1.951153	0.013841	13.431475	0.029560	6.266716	0.000000	0.000000
374.935490	20.701242	1.954880	0.013839	13.457129	0.029554	6.278686	0.000000	0.000000
374.955492	20.701242	1.949117	0.013843	13.417455	0.029563	6.260175	0.000000	0.000000
374.975494	20.701161	1.958752	0.013836	13.483785	0.029548	6.291123	0.000000	0.000000
374.995496	20.701242	1.955877	0.013838	13.463991	0.029553	6.281887	0.000000	0.000000
375.015498	20.701242	1.947516	0.013844	13.406438	0.029565	6.255035	0.000000	0.000000
375.035500	20.701242	1.947091	0.013844	13.403511	0.029566	6.253669	0.000000	0.000000
375.055502	20.701242	1.958167	0.013836	13.479754	0.029549	6.289242	0.000000	0.000000
375.075504	20.701242	1.957137	0.013837	13.472668	0.029551	6.285936	0.000000	0.000000
375.095506	20.701242	1.959712	0.013835	13.490393	0.029547	6.294205	0.000000	0.000000
375.115508	20.701242	1.954822	0.013839	13.456730	0.029554	6.278499	0.000000	0.000000
375.135510	20.701242	1.958899	0.013836	13.484793	0.029548	6.291593	0.000000	0.000000
375.155512	20.701161	1.957089	0.013837	13.472338	0.029551	6.285782	0.000000	0.000000
375.175514	20.701242	1.952112	0.013841	13.438073	0.029558	6.269795	0.000000	0.000000
375.195516	20.701242	1.956120	0.013838	13.465665	0.029552	6.282668	0.000000	0.000000
375.215518	20.701242	1.957454	0.013837	13.474848	0.029550	6.286953	0.000000	0.000000
375.235520	20.701242	1.952138	0.013841	13.438255	0.029558	6.269879	0.000000	0.000000
375.255522	20.701242	1.945653	0.013845	13.393610	0.029568	6.249050	0.000000	0.000000
375.275524	20.701242	1.951539	0.013841	13.434129	0.029559	6.267955	0.000000	0.000000
375.295526	20.701161	1.955243	0.013839	13.459626	0.029553	6.279851	0.000000	0.000000
375.315528	20.701242	1.948670	0.013843	13.414377	0.029563	6.258739	0.000000	0.000000
375.335530	20.701242	1.950159	0.013842	13.424631	0.029561	6.263523	0.000000	0.000000
375.355532	20.701242	1.949377	0.013843	13.419244	0.029562	6.261010	0.000000	0.000000
375.375534	20.701242	1.957410	0.013837	13.474545	0.029550	6.286811	0.000000	0.000000
375.395536	20.701242	1.956555	0.013838	13.468658	0.029552	6.284065	0.000000	0.000000
375.415538	20.701242	1.967451	0.013830	13.543669	0.029535	6.319063	0.000000	0.000000
375.435540	20.701161	1.958936	0.013836	13.485048	0.029548	6.291712	0.000000	0.000000
375.455542	20.701242	1.955619	0.013838	13.462217	0.029553	6.281060	0.000000	0.000000
375.475544	20.701242	1.952282	0.013841	13.439241	0.029558	6.270340	0.000000	0.000000
375.495546	20.701242	1.951064	0.013842	13.430860	0.029560	6.266429	0.000000	0.000000
375.515548	20.701242	1.952493	0.013841	13.440694	0.029558	6.271018	0.000000	0.000000
375.535550	20.701242	1.952485	0.013841	13.440643	0.029558	6.270994	0.000000	0.000000
375.555552	20.701242	1.954259	0.013839	13.452855	0.029555	6.276692	0.000000	0.000000
375.575554	20.701161	1.947100	0.013844	13.403571	0.029566	6.253697	0.000000	0.000000
375.595556	20.701242	1.951905	0.013841	13.436647	0.029559	6.269130	0.000000	0.000000
375.615558	20.701242	1.950764	0.013842	13.428793	0.029560	6.265465	0.000000	0.000000
375.635560	20.701242	1.958698	0.013836	13.483413	0.029548	6.290949	0.000000	0.000000
375.655562	20.701242	1.952153	0.013841	13.438357	0.029558	6.269927	0.000000	0.000000
375.675564	20.701242	1.950354	0.013842	13.425975	0.029561	6.264150	0.000000	0.000000
375.695566	20.701242	1.952594	0.013840	13.441393	0.029558	6.271344	0.000000	0.000000
375.715568	20.701242	1.949789	0.013842	13.422080	0.029562	6.262333	0.000000	0.000000
375.735570	20.701242	1.953178	0.013840	13.445410	0.029557	6.273218	0.000000	0.000000
375.755572	20.701242	1.958332	0.013836	13.480892	0.029549	6.289773	0.000000	0.000000
375.775574	20.701242	1.947587	0.013844	13.406928	0.029565	6.255263	0.000000	0.000000
375.795576	20.701242	1.950693	0.013842	13.428303	0.029560	6.265236	0.000000	0.000000
375.815578	20.701242	1.953898	0.013840	13.450367	0.029556	6.275531	0.000000	0.000000
375.835580	20.701161	1.948830	0.013843	13.415482	0.029563	6.259254	0.000000	0.000000
375.855582	20.701242	1.957199	0.013837	13.473092	0.029551	6.286133	0.000000	0.000000
375.875584	20.701242	1.956249	0.013838	13.466551	0.029552	6.283082	0.000000	0.000000
375.895586	20.701242	1.952093	0.013841	13.437943	0.029558	6.269734	0.000000	0.000000
375.915588	20.701161	1.952292	0.013841	13.439311	0.029558	6.270372	0.000000	0.000000
375.935590	20.701242	1.954352	0.013839	13.453491	0.029555	6.276988	0.000000	0.000000
375.955592	20.701242	1.950419	0.013842	13.426417	0.029561	6.264356	0.000000	0.000000
375.975594	20.701161	1.951967	0.013841	13.437074	0.029558	6.269329	0.000000	0.000000
375.995596	20.701242	1.956706	0.013838	13.469699	0.029551	6.284550	0.000000	0.000000
376.015598	20.701242	1.958107	0.013837	13.479345	0.029549	6.289051	0.000000	0.000000
376.035600	20.701242	1.958741	0.013836	13.483707	0.029548	6.291086	0.000000	0.000000
376.055602	20.701242	1.949423	0.013843	13.419565	0.029562	6.261159	0.000000	0.000000
376.075604	20.701242	1.952819	0.013840	13.442943	0.029557	6.272067	0.000000	0.000000
376.095606	20.701242	1.948750	0.013843	13.414934	0.029563	6.258999	0.000000	0.000000
376.115608	20.701242	1.948804	0.013843	13.415303	0.029563	6.259171	0.000000	0.000000
376.135610	20.701242	1.955164	0.013839	13.459084	0.029554	6.279598	0.000000	0.000000
376.155612	20.701242	1.953313	0.013840	13.446342	0.029556	6.273653	0.000000	0.000000
376.175614	20.701242	1.949420	0.013843	13.419543	0.029562	6.261149	0.000000	0.000000
376.195616	20.701242	1.954621	0.013839	13.455346	0.029554	6.277854	0.000000	0.000000
376.215618	20.701242	1.954164	0.013839	13.452202	0.029555	6.276387	0.000000	0.000000
376.235620	20.701242	1.956695	0.013838	13.469620	0.029551	6.284514	0.000000	0.000000
376.255622	20.701242	1.948889	0.013843	13.415890	0.029563	6.259445	0.000000	0.000000
376.275624	20.701242	1.948539	0.013843	13.413475	0.029564	6.258318	0.000000	0.000000
376.295626	20.701242	1.954397	0.013839	13.453803	0.029555	6.277134	0.000000	0.000000
376.315628	20.701242	1.955434	0.013838	13.460943	0.029553	6.280465	0.000000	0.000000
376.335630	20.701242	1.952372	0.013841	13.439865	0.029558	6.270631	0.000000	0.000000
376.355632	20.701242	1.946956	0.013844	13.402579	0.029566	6.253234	0.000000	0.000000
376.375634	20.701242	1.953886	0.013840	13.450286	0.029556	6.275493	0.000000	0.000000
376.395636	20.701242	1.957450	0.013837	13.474817	0.029550	6.286938	0.000000	0.000000
376.415638	20.701242	1.948861	0.013843	13.415696	0.029563	6.259354	0.000000	0.000000
376.435640	20.701242	1.953585	0.013840	13.448212	0.029556	6.274525	0.000000	0.000000
376.455642	20.701242	1.952950	0.013840	13.443845	0.029557	6.272488	0.000000	0.000000
376.475644	20.701242	1.952745	0.013840	13.442428	0.029557	6.271827	0.000000	0.000000
376.495646	20.701242	1.958345	0.013836	13.480980	0.029549	6.289814	0.000000	0.000000
376.515648	20.701242	1.952047	0.013841	13.437628	0.029558	6.269587	0.000000	0.000000
376.535650	20.701242	1.958306	0.013836	13.480713	0.029549	6.289689	0.000000	0.000000
376.555652	20.701242	1.955912	0.013838	13.464230	0.029552	6.281999	0.000000	0.000000
376.575654	20.701161	1.958474	0.013836	13.481873	0.029548	6.290230	0.000000	0.000000
376.595656	20.701242	1.953339	0.013840	13.446517	0.029556	6.273735	0.000000	0.000000
376.615658	20.701242	1.957683	0.013837	13.476421	0.029550	6.287687	0.000000	0.000000
376.635660	20.701161	1.952486	0.013840	13.440652	0.029558	6.270998	0.000000	0.000000
376.655662	20.701242	1.952755	0.013840	13.442498	0.029557	6.271859	0.000000	0.000000
376.675664	20.701242	1.947808	0.013844	13.408447	0.029565	6.255972	0.000000	0.000000
376.695666	20.701161	1.950512	0.013842	13.427059	0.029561	6.264656	0.000000	0.000000
376.715668	20.701161	1.952473	0.013840	13.440561	0.029558	6.270955	0.000000	0.000000
376.735670	20.701242	1.951339	0.013841	13.432752	0.029559	6.267312	0.000000	0.000000
376.755672	20.701242	1.951571	0.013841	13.434353	0.029559	6.268059	0.000000	0.000000
376.775674	20.701242	1.951091	0.013842	13.431048	0.029560	6.266517	0.000000	0.000000
376.795676	20.701242	1.956239	0.013838	13.466485	0.029552	6.283051	0.000000	0.000000
376.815678	20.701242	1.952518	0.013841	13.440870	0.029558	6.271099	0.000000	0.000000
376.835680	20.701242	1.952732	0.013840	13.442344	0.029557	6.271787	0.000000	0.000000
376.855682	20.701242	1.951963	0.013841	13.437047	0.029558	6.269316	0.000000	0.000000
376.875684	20.701242	1.954568	0.013839	13.454980	0.029555	6.277683	0.000000	0.000000
376.895686	20.701242	1.959779	0.013835	13.490853	0.029547	6.294420	0.000000	0.000000
376.915688	20.701161	1.957542	0.013837	13.475453	0.029550	6.287235	0.000000	0.000000
376.935690	20.701161	1.954082	0.013839	13.451633	0.029555	6.276121	0.000000	0.000000
376.955692	20.701242	1.958334	0.013836	13.480907	0.029549	6.289780	0.000000	0.000000
376.975694	20.701242	1.955789	0.013838	13.463385	0.029553	6.281605	0.000000	0.000000
376.995696	20.701242	1.959277	0.013836	13.487396	0.029547	6.292807	0.000000	0.000000
377.015698	20.701242	1.956413	0.013838	13.467683	0.029552	6.283610	0.000000	0.000000
377.035700	20.701242	1.954600	0.013839	13.455198	0.029554	6.277785	0.000000	0.000000
377.055702	20.701161	1.955335	0.013838	13.460262	0.029553	6.280147	0.000000	0.000000
377.075704	20.701242	1.953291	0.013840	13.446191	0.029556	6.273582	0.000000	0.000000
377.095706	20.701242	1.953868	0.013840	13.450162	0.029556	6.275435	0.000000	0.000000
377.115708	20.701242	1.953544	0.013840	13.447934	0.029556	6.274396	0.000000	0.000000
377.135710	20.701161	1.958766	0.013836	13.483876	0.029548	6.291165	0.000000	0.000000
377.155712	20.701242	1.956050	0.013838	13.465180	0.029552	6.282442	0.000000	0.000000
377.175714	20.701242	1.953453	0.013840	13.447307	0.029556	6.274103	0.000000	0.000000
377.195716	20.701242	1.947913	0.013844	13.409168	0.029565	6.256308	0.000000	0.000000
377.215718	20.701242	1.956214	0.013838	13.466309	0.029552	6.282969	0.000000	0.000000
377.235720	20.701242	1.953215	0.013840	13.445667	0.029557	6.273338	0.000000	0.000000
377.255722	20.701242	1.952412	0.013841	13.440140	0.029558	6.270759	0.000000	0.000000
377.275724	20.701242	1.958424	0.013836	13.481528	0.029549	6.290069	0.000000	0.000000
377.295726	20.701242	1.953380	0.013840	13.446805	0.029556	6.273869	0.000000	0.000000
377.315728	20.701242	1.954691	0.013839	13.455825	0.029554	6.278077	0.000000	0.000000
377.335730	20.701242	1.956150	0.013838	13.465870	0.029552	6.282764	0.000000	0.000000
377.355732	20.701242	1.957326	0.013837	13.473964	0.029550	6.286540	0.000000	0.000000
377.375734	20.701242	1.954350	0.013839	13.453482	0.029555	6.276984	0.000000	0.000000
377.395736	20.701242	1.954943	0.013839	13.457559	0.029554	6.278886	0.000000	0.000000
377.415738	20.701242	1.957761	0.013837	13.476963	0.029550	6.287940	0.000000	0.000000
377.435740	20.701242	1.950981	0.013842	13.430285	0.029560	6.266161	0.000000	0.000000
377.455742	20.701161	1.953222	0.013840	13.445715	0.029556	6.273360	0.000000	0.000000
377.475744	20.701242	1.949890	0.013842	13.422776	0.029562	6.262658	0.000000	0.000000
377.495746	20.701242	1.955595	0.013838	13.462054	0.029553	6.280983	0.000000	0.000000
377.515748	20.701242	1.956361	0.013838	13.467323	0.029552	6.283442	0.000000	0.000000
377.535750	20.701242	1.953687	0.013840	13.448918	0.029556	6.274854	0.000000	0.000000
377.555752	20.701242	1.955166	0.013839	13.459100	0.029554	6.279605	0.000000	0.000000
377.575754	20.701242	1.957449	0.013837	13.474814	0.029550	6.286937	0.000000	0.000000
377.595756	20.701242	1.953280	0.013840	13.446112	0.029556	6.273545	0.000000	0.000000
377.615758	20.701242	1.952690	0.013840	13.442050	0.029557	6.271650	0.000000	0.000000
377.635760	20.701242	1.951564	0.013841	13.434299	0.029559	6.268034	0.000000	0.000000
377.655762	20.701242	1.947125	0.013844	13.403744	0.029566	6.253778	0.000000	0.000000
377.675764	20.701242	1.958114	0.013837	13.479394	0.029549	6.289074	0.000000	0.000000
377.695766	20.701242	1.952162	0.013841	13.438418	0.029558	6.269956	0.000000	0.000000
377.715768	20.701242	1.944300	0.013846	13.384294	0.029570	6.244703	0.000000	0.000000
377.735770	20.701242	1.949691	0.013843	13.421408	0.029562	6.262019	0.000000	0.000000
377.755772	20.701242	1.947380	0.013844	13.405499	0.029565	6.254597	0.000000	0.000000
377.775774	20.701242	1.952007	0.013841	13.437353	0.029558	6.269459	0.000000	0.000000
377.795776	20.701242	1.954892	0.013839	13.457211	0.029554	6.278724	0.000000	0.000000
377.815778	20.701242	1.954903	0.013839	13.457287	0.029554	6.278759	0.000000	0.000000
377.835780	20.701242	1.951061	0.013842	13.430842	0.029560	6.266421	0.000000	0.000000
377.855782	20.701242	1.950167	0.013842	13.424683	0.029561	6.263547	0.000000	0.000000
377.875784	20.701242	1.948148	0.013844	13.410787	0.029564	6.257064	0.000000	0.000000
377.895786	20.701242	1.953222	0.013840	13.445718	0.029557	6.273362	0.000000	0.000000
377.915788	20.701242	1.944234	0.013846	13.383843	0.029570	6.244493	0.000000	0.000000
377.935790	20.701242	1.950866	0.013842	13.429495	0.029560	6.265793	0.000000	0.000000
377.955792	20.701242	1.951804	0.013841	13.435954	0.029559	6.268806	0.000000	0.000000
377.975794	20.701242	1.950648	0.013842	13.427997	0.029560	6.265094	0.000000	0.000000
377.995796	20.701242	1.951267	0.013841	13.432259	0.029560	6.267082	0.000000	0.000000
378.015798	20.701242	1.954492	0.013839	13.454460	0.029555	6.277440	0.000000	0.000000
378.035800	20.701242	1.952476	0.013841	13.440582	0.029558	6.270965	0.000000	0.000000
378.055802	20.701242	1.953102	0.013840	13.444886	0.029557	6.272973	0.000000	0.000000
378.075804	20.701242	1.956951	0.013837	13.471388	0.029551	6.285338	0.000000	0.000000
378.095806	20.701242	1.956352	0.013838	13.467260	0.029552	6.283412	0.000000	0.000000
378.115808	20.701242	1.952537	0.013841	13.440997	0.029558	6.271159	0.000000	0.000000
378.135810	20.701242	1.950791	0.013842	13.428984	0.029560	6.265554	0.000000	0.000000
378.155812	20.701242	1.959624	0.013835	13.489787	0.029547	6.293923	0.000000	0.000000
378.175814	20.701242	1.952835	0.013840	13.443052	0.029557	6.272118	0.000000	0.000000
378.195816	20.701242	1.950657	0.013842	13.428061	0.029560	6.265123	0.000000	0.000000
378.215818	20.701161	1.946579	0.013845	13.399985	0.029566	6.252024	0.000000	0.000000
378.235820	20.701242	1.943073	0.013847	13.375853	0.029572	6.240765	0.000000	0.000000
378.255822	20.701161	1.956791	0.013837	13.470283	0.029551	6.284823	0.000000	0.000000
378.275824	20.701161	1.947252	0.013844	13.404619	0.029565	6.254186	0.000000	0.000000
378.295826	20.701242	1.945828	0.013845	13.394815	0.029568	6.249612	0.000000	0.000000
378.315828	20.701242	1.949540	0.013843	13.420370	0.029562	6.261535	0.000000	0.000000
378.335830	20.701242	1.949765	0.013842	13.421919	0.029562	6.262258	0.000000	0.000000
378.355832	20.701242	1.951848	0.013841	13.436254	0.029559	6.268946	0.000000	0.000000
378.375834	20.701242	1.947939	0.013844	13.409346	0.029565	6.256392	0.000000	0.000000
378.395836	20.701242	1.943673	0.013847	13.379981	0.029571	6.242691	0.000000	0.000000
378.415838	20.701242	1.945080	0.013846	13.389667	0.029569	6.247210	0.000000	0.000000
378.435840	20.701242	1.945468	0.013846	13.392339	0.029568	6.248457	0.000000	0.000000
378.455842	20.701242	1.952248	0.013841	13.439011	0.029558	6.270232	0.000000	0.000000
378.475844	20.701161	1.947771	0.013844	13.408190	0.029565	6.255852	0.000000	0.000000
378.495846	20.701242	1.950579	0.013842	13.427522	0.029561	6.264872	0.000000	0.000000
378.515848	20.701242	1.955568	0.013838	13.461863	0.029553	6.280894	0.000000	0.000000
378.535850	20.701242	1.951741	0.013841	13.435521	0.029559	6.268604	0.000000	0.000000
378.555852	20.701242	1.951192	0.013841	13.431738	0.029560	6.266839	0.000000	0.000000
378.575854	20.701242	1.950937	0.013842	13.429989	0.029560	6.266023	0.000000	0.000000
378.595856	20.701242	1.947483	0.013844	13.406211	0.029565	6.254929	0.000000	0.000000
378.615858	20.701242	1.944157	0.013846	13.383311	0.029570	6.244244	0.000000	0.000000
378.635860	20.701242	1.949095	0.013843	13.417307	0.029563	6.260106	0.000000	0.000000
378.655862	20.701242	1.951257	0.013841	13.432189	0.029560	6.267049	0.000000	0.000000
378.675864	20.701242	1.953855	0.013840	13.450071	0.029556	6.275392	0.000000	0.000000
378.695866	20.701242	1.949028	0.013843	13.416844	0.029563	6.259890	0.000000	0.000000
378.715868	20.701242	1.948552	0.013843	13.413569	0.029564	6.258362	0.000000	0.000000
378.735870	20.701242	1.948900	0.013843	13.415966	0.029563	6.259480	0.000000	0.000000
378.755872	20.701242	1.949010	0.013843	13.416719	0.029563	6.259832	0.000000	0.000000
378.775874	20.701161	1.945229	0.013846	13.390696	0.029569	6.247690	0.000000	0.000000
378.795876	20.701242	1.946980	0.013844	13.402745	0.029566	6.253312	0.000000	0.000000
378.815878	20.701242	1.948546	0.013843	13.413523	0.029564	6.258341	0.000000	0.000000
378.835880	20.701242	1.951739	0.013841	13.435506	0.029559	6.268597	0.000000	0.000000
378.855882	20.701242	1.948211	0.013844	13.411220	0.029564	6.257266	0.000000	0.000000
378.875884	20.701242	1.947542	0.013844	13.406616	0.029565	6.255118	0.000000	0.000000
378.895886	20.701242	1.949997	0.013842	13.423511	0.029561	6.263001	0.000000	0.000000
378.915888	20.701242	1.953512	0.013840	13.447710	0.029556	6.274291	0.000000	0.000000
378.935890	20.701242	1.947593	0.013844	13.406964	0.029565	6.255280	0.000000	0.000000
378.955892	20.701242	1.948536	0.013843	13.413457	0.029564	6.258309	0.000000	0.000000
378.975894	20.701242	1.954445	0.013839	13.454136	0.029555	6.277289	0.000000	0.000000
378.995896	20.701242	1.948226	0.013844	13.411323	0.029564	6.257314	0.000000	0.000000
379.015898	20.701242	1.955751	0.013838	13.463125	0.029553	6.281483	0.000000	0.000000
379.035900	20.701242	1.950491	0.013842	13.426913	0.029561	6.264588	0.000000	0.000000
379.055902	20.701242	1.949368	0.013843	13.419183	0.029562	6.260981	0.000000	0.000000
379.075904	20.701161	1.948047	0.013844	13.410088	0.029564	6.256738	0.000000	0.000000
379.095906	20.701242	1.943960	0.013847	13.381955	0.029571	6.243612	0.000000	0.000000
379.115908	20.701161	1.956774	0.013837	13.470168	0.029551	6.284769	0.000000	0.000000
379.135910	20.701242	1.953929	0.013840	13.450585	0.029555	6.275633	0.000000	0.000000
379.155912	20.701242	1.945157	0.013846	13.390199	0.029569	6.247458	0.000000	0.000000
379.175914	20.701242	1.954534	0.013839	13.454744	0.029555	6.277573	0.000000	0.000000
379.195916	20.701242	1.947922	0.013844	13.409228	0.029565	6.256337	0.000000	0.000000
379.215918	20.701242	1.949787	0.013842	13.422071	0.029562	6.262328	0.000000	0.000000
379.235920	20.701242	1.949428	0.013843	13.419601	0.029562	6.261176	0.000000	0.000000
379.255922	20.701242	1.945662	0.013845	13.393674	0.029568	6.249079	0.000000	0.000000
379.275924	20.701242	1.943700	0.013847	13.380169	0.029571	6.242778	0.000000	0.000000
379.295926	20.701242	1.937945	0.013851	13.340549	0.029580	6.224293	0.000000	0.000000
379.315928	20.701242	1.946147	0.013845	13.397009	0.029567	6.250636	0.000000	0.000000
379.335930	20.701242	1.943177	0.013847	13.376567	0.029572	6.241098	0.000000	0.000000
379.355932	20.701242	1.938828	0.013850	13.346630	0.029578	6.227130	0.000000	0.000000
379.375934	20.701242	1.948819	0.013843	13.415406	0.029563	6.259219	0.000000	0.000000
379.395936	20.701242	1.948863	0.013843	13.415712	0.029563	6.259362	0.000000	0.000000
379.415938	20.701242	1.946533	0.013845	13.399670	0.029567	6.251877	0.000000	0.000000
379.435940	20.701242	1.950004	0.013842	13.423566	0.029561	6.263026	0.000000	0.000000
379.455942	20.701242	1.949424	0.013843	13.419574	0.029562	6.261163	0.000000	0.000000
379.475944	20.701242	1.952937	0.013840	13.443754	0.029557	6.272445	0.000000	0.000000
379.495946	20.701242	1.951182	0.013841	13.431671	0.029560	6.266808	0.000000	0.000000
379.515948	20.701242	1.947482	0.013844	13.406205	0.029565	6.254926	0.000000	0.000000
379.535950	20.701242	1.946626	0.013845	13.400312	0.029567	6.252176	0.000000	0.000000
379.555952	20.701161	1.951289	0.013841	13.432410	0.029559	6.267152	0.000000	0.000000
379.575954	20.701242	1.944501	0.013846	13.385680	0.029570	6.245350	0.000000	0.000000
379.595956	20.701242	1.951669	0.013841	13.435025	0.029559	6.268373	0.000000	0.000000
379.615958	20.701242	1.950378	0.013842	13.426139	0.029561	6.264226	0.000000	0.000000
379.635960	20.701242	1.945231	0.013846	13.390708	0.029569	6.247696	0.000000	0.000000
379.655962	20.701242	1.941261	0.013849	13.363380	0.029575	6.234945	0.000000	0.000000
379.675964	20.701242	1.945918	0.013845	13.395436	0.029568	6.249901	0.000000	0.000000
379.695966	20.701242	1.946710	0.013845	13.400887	0.029566	6.252445	0.000000	0.000000
379.715968	20.701242	1.945879	0.013845	13.395169	0.029568	6.249777	0.000000	0.000000
379.735970	20.701242	1.948340	0.013843	13.412107	0.029564	6.257680	0.000000	0.000000
379.755972	20.701242	1.951767	0.013841	13.435700	0.029559	6.268687	0.000000	0.000000
379.775974	20.701242	1.946658	0.013845	13.400530	0.029566	6.252278	0.000000	0.000000
379.795976	20.701242	1.939927	0.013849	13.354194	0.029577	6.230659	0.000000	0.000000
379.815978	20.701242	1.942776	0.013847	13.373804	0.029572	6.239809	0.000000	0.000000
379.835980	20.701242	1.943888	0.013847	13.381461	0.029571	6.243381	0.000000	0.000000
379.855982	20.701242	1.945194	0.013846	13.390451	0.029569	6.247576	0.000000	0.000000
379.875984	20.701242	1.952205	0.013841	13.438718	0.029558	6.270095	0.000000	0.000000
379.895986	20.701161	1.940116	0.013849	13.355498	0.029576	6.231268	0.000000	0.000000
379.915988	20.701242	1.942099	0.013848	13.369149	0.029573	6.237637	0.000000	0.000000
379.935990	20.701242	1.940886	0.013849	13.360795	0.029575	6.233739	0.000000	0.000000
379.955992	20.701242	1.946239	0.013845	13.397645	0.029567	6.250932	0.000000	0.000000
379.975994	20.701242	1.939392	0.013850	13.350510	0.029577	6.228940	0.000000	0.000000
379.995996	20.701242	1.942923	0.013847	13.374821	0.029572	6.240283	0.000000	0.000000
380.015998	20.701242	1.945211	0.013846	13.390572	0.029569	6.247632	0.000000	0.000000
380.036000	20.701242	1.946745	0.013845	13.401129	0.029566	6.252558	0.000000	0.000000
380.056002	20.701242	1.948868	0.013843	13.415745	0.029563	6.259377	0.000000	0.000000
380.076004	20.701242	1.958398	0.013836	13.481349	0.029549	6.289986	0.000000	0.000000
380.096006	20.701161	1.954566	0.013839	13.454968	0.029554	6.277677	0.000000	0.000000
380.116008	20.701242	1.957242	0.013837	13.473386	0.029550	6.286270	0.000000	0.000000
380.136010	20.701242	1.950031	0.013842	13.423748	0.029561	6.263111	0.000000	0.000000
380.156012	20.701242	1.949369	0.013843	13.419189	0.029562	6.260984	0.000000	0.000000
380.176014	20.701242	1.948557	0.013843	13.413599	0.029564	6.258376	0.000000	0.000000
380.196016	20.701242	1.947704	0.013844	13.407727	0.029565	6.255636	0.000000	0.000000
380.216018	20.701161	1.943242	0.013847	13.377015	0.029572	6.241307	0.000000	0.000000
380.236020	20.701242	1.942911	0.013847	13.374739	0.029572	6.240245	0.000000	0.000000
380.256022	20.701242	1.947103	0.013844	13.403590	0.029566	6.253706	0.000000	0.000000
380.276024	20.701242	1.948678	0.013843	13.414437	0.029563	6.258767	0.000000	0.000000
380.296026	20.701161	1.948161	0.013844	13.410875	0.029564	6.257105	0.000000	0.000000
380.316028	20.701242	1.945365	0.013846	13.391628	0.029568	6.248125	0.000000	0.000000
380.336030	20.701242	1.948020	0.013844	13.409903	0.029564	6.256652	0.000000	0.000000
380.356032	20.701242	1.953150	0.013840	13.445219	0.029557	6.273129	0.000000	0.000000
380.376034	20.701242	1.950944	0.013842	13.430037	0.029560	6.266045	0.000000	0.000000
380.396036	20.701242	1.947052	0.013844	13.403245	0.029566	6.253545	0.000000	0.000000
380.416038	20.701242	1.945656	0.013845	13.393632	0.029568	6.249060	0.000000	0.000000
380.436040	20.701242	1.946532	0.013845	13.399661	0.029567	6.251873	0.000000	0.000000
380.456042	20.701242	1.946348	0.013845	13.398393	0.029567	6.251281	0.000000	0.000000
380.476044	20.701242	1.947210	0.013844	13.404328	0.029566	6.254050	0.000000	0.000000
380.496046	20.701242	1.945090	0.013846	13.389736	0.029569	6.247242	0.000000	0.000000
380.516048	20.701242	1.945677	0.013845	13.393777	0.029568	6.249127	0.000000	0.000000
380.536050	20.701242	1.944580	0.013846	13.386222	0.029570	6.245603	0.000000	0.000000
380.556052	20.701242	1.946853	0.013845	13.401870	0.029566	6.252904	0.000000	0.000000
380.576054	20.701242	1.948362	0.013843	13.412258	0.029564	6.257750	0.000000	0.000000
380.596056	20.701161	1.941490	0.013848	13.364957	0.029574	6.235681	0.000000	0.000000
380.616058	20.701242	1.945274	0.013846	13.391001	0.029569	6.247833	0.000000	0.000000
380.636060	20.701242	1.944116	0.013846	13.383029	0.029570	6.244113	0.000000	0.000000
380.656062	20.701242	1.951809	0.013841	13.435988	0.029559	6.268822	0.000000	0.000000
380.676064	20.701242	1.948459	0.013843	13.412927	0.029564	6.258062	0.000000	0.000000
380.696066	20.701242	1.955273	0.013839	13.459832	0.029553	6.279947	0.000000	0.000000
380.716068	20.701242	1.949824	0.013842	13.422322	0.029562	6.262446	0.000000	0.000000
380.736070	20.701242	1.946556	0.013845	13.399824	0.029567	6.251949	0.000000	0.000000
380.756072	20.701242	1.948883	0.013843	13.415845	0.029563	6.259424	0.000000	0.000000
380.776074	20.701242	1.950787	0.013842	13.428950	0.029560	6.265538	0.000000	0.000000
380.796076	20.701242	1.944542	0.013846	13.385962	0.029570	6.245481	0.000000	0.000000
380.816078	20.701242	1.949492	0.013843	13.420040	0.029562	6.261381	0.000000	0.000000
380.836080	20.701242	1.950446	0.013842	13.426605	0.029561	6.264444	0.000000	0.000000
380.856082	20.701242	1.953245	0.013840	13.445873	0.029557	6.273434	0.000000	0.000000
380.876084	20.701242	1.946424	0.013845	13.398916	0.029567	6.251525	0.000000	0.000000
380.896086	20.701242	1.942263	0.013848	13.370278	0.029573	6.238163	0.000000	0.000000
380.916088	20.701242	1.946673	0.013845	13.400629	0.029566	6.252325	0.000000	0.000000
380.936090	20.701242	1.947524	0.013844	13.406489	0.029565	6.255059	0.000000	0.000000
380.956092	20.701242	1.951662	0.013841	13.434977	0.029559	6.268350	0.000000	0.000000
380.976094	20.701242	1.949493	0.013843	13.420046	0.029562	6.261384	0.000000	0.000000
380.996096	20.701242	1.945871	0.013845	13.395115	0.029568	6.249752	0.000000	0.000000
381.016098	20.701242	1.951702	0.013841	13.435255	0.029559	6.268480	0.000000	0.000000
381.036100	20.701242	1.951029	0.013842	13.430618	0.029560	6.266316	0.000000	0.000000
381.056102	20.701161	1.948932	0.013843	13.416187	0.029563	6.259583	0.000000	0.000000
381.076104	20.701242	1.942295	0.013848	13.370498	0.029573	6.238266	0.000000	0.000000
381.096106	20.701242	1.950912	0.013842	13.429813	0.029560	6.265941	0.000000	0.000000
381.116108	20.701161	1.945805	0.013845	13.394661	0.029568	6.249540	0.000000	0.000000
381.136110	20.701242	1.946866	0.013845	13.401961	0.029566	6.252946	0.000000	0.000000
381.156112	20.701242	1.948408	0.013843	13.412579	0.029564	6.257900	0.000000	0.000000
381.176114	20.701242	1.946587	0.013845	13.400042	0.029567	6.252051	0.000000	0.000000
381.196116	20.701242	1.951069	0.013842	13.430894	0.029560	6.266445	0.000000	0.000000
381.216118	20.701242	1.942945	0.013847	13.374972	0.029572	6.240354	0.000000	0.000000
381.236120	20.701242	1.950736	0.013842	13.428599	0.029560	6.265375	0.000000	0.000000
381.256122	20.701161	1.949460	0.013843	13.419816	0.029562	6.261276	0.000000	0.000000
381.276124	20.701242	1.946971	0.013844	13.402688	0.029566	6.253285	0.000000	0.000000
381.296126	20.701242	1.949681	0.013843	13.421341	0.029562	6.261988	0.000000	0.000000
381.316128	20.701242	1.947968	0.013844	13.409549	0.029565	6.256486	0.000000	0.000000
381.336130	20.701242	1.947873	0.013844	13.408892	0.029565	6.256180	0.000000	0.000000
381.356132	20.701242	1.953382	0.013840	13.446817	0.029556	6.273874	0.000000	0.000000
381.376134	20.701242	1.945948	0.013845	13.395641	0.029568	6.249997	0.000000	0.000000
381.396136	20.701242	1.948864	0.013843	13.415718	0.029563	6.259364	0.000000	0.000000
381.416138	20.701242	1.942808	0.013847	13.374025	0.029572	6.239912	0.000000	0.000000
381.436140	20.701242	1.945188	0.013846	13.390411	0.029569	6.247557	0.000000	0.000000
381.456142	20.701242	1.944062	0.013847	13.382657	0.029570	6.243939	0.000000	0.000000
381.476144	20.701242	1.947126	0.013844	13.403750	0.029566	6.253781	0.000000	0.000000
381.496146	20.701161	1.946086	0.013845	13.396589	0.029567	6.250439	0.000000	0.000000
381.516148	20.701242	1.939699	0.013850	13.352623	0.029577	6.229926	0.000000	0.000000
381.536150	20.701242	1.944102	0.013846	13.382935	0.029570	6.244069	0.000000	0.000000
381.556152	20.701242	1.941251	0.013849	13.363310	0.029575	6.234913	0.000000	0.000000
381.576154	20.701242	1.945045	0.013846	13.389428	0.029569	6.247098	0.000000	0.000000
381.596156	20.701242	1.946240	0.013845	13.397654	0.029567	6.250936	0.000000	0.000000
381.616158	20.701242	1.957307	0.013837	13.473834	0.029550	6.286479	0.000000	0.000000
381.636160	20.701242	1.946151	0.013845	13.397040	0.029567	6.250650	0.000000	0.000000
381.656162	20.701242	1.945675	0.013845	13.393765	0.029568	6.249122	0.000000	0.000000
381.676164	20.701161	1.949967	0.013842	13.423312	0.029561	6.262907	0.000000	0.000000
381.696166	20.701161	1.943417	0.013847	13.378217	0.029571	6.241867	0.000000	0.000000
381.716168	20.701242	1.946607	0.013845	13.400181	0.029567	6.252116	0.000000	0.000000
381.736170	20.701242	1.944055	0.013847	13.382611	0.029570	6.243918	0.000000	0.000000
381.756172	20.701242	1.948007	0.013844	13.409819	0.029564	6.256612	0.000000	0.000000
381.776174	20.701242	1.944163	0.013846	13.383356	0.029570	6.244265	0.000000	0.000000
381.796176	20.701242	1.949076	0.013843	13.417173	0.029563	6.260044	0.000000	0.000000
381.816178	20.701242	1.945974	0.013845	13.395823	0.029568	6.250082	0.000000	0.000000
381.836180	20.701242	1.948906	0.013843	13.416005	0.029563	6.259498	0.000000	0.000000
381.856182	20.701242	1.949535	0.013843	13.420336	0.029562	6.261519	0.000000	0.000000
381.876184	20.701242	1.947097	0.013844	13.403553	0.029566	6.253689	0.000000	0.000000
381.896186	20.701242	1.940937	0.013849	13.361149	0.029575	6.233904	0.000000	0.000000
381.916188	20.701242	1.943939	0.013847	13.381809	0.029571	6.243544	0.000000	0.000000
381.936190	20.701242	1.948394	0.013843	13.412482	0.029564	6.257855	0.000000	0.000000
381.956192	20.701242	1.949403	0.013843	13.419422	0.029562	6.261093	0.000000	0.000000
381.976194	20.701242	1.950167	0.013842	13.424686	0.029561	6.263549	0.000000	0.000000
381.996196	20.701242	1.942323	0.013848	13.370686	0.029573	6.238354	0.000000	0.000000
382.016198	20.701242	1.947784	0.013844	13.408284	0.029565	6.255896	0.000000	0.000000
382.036200	20.701242	1.954878	0.013839	13.457117	0.029554	6.278680	0.000000	0.000000
382.056202	20.701242	1.948988	0.013843	13.416568	0.029563	6.259761	0.000000	0.000000
382.076204	20.701242	1.942857	0.013847	13.374367	0.029572	6.240071	0.000000	0.000000
382.096206	20.701242	1.953383	0.013840	13.446823	0.029556	6.273877	0.000000	0.000000
382.116208	20.701242	1.953005	0.013840	13.444220	0.029557	6.272663	0.000000	0.000000
382.136210	20.701242	1.949030	0.013843	13.416859	0.029563	6.259897	0.000000	0.000000
382.156212	20.701242	1.952813	0.013840	13.442901	0.029557	6.272047	0.000000	0.000000
382.176214	20.701242	1.951271	0.013841	13.432283	0.029560	6.267093	0.000000	0.000000
382.196216	20.701242	1.952311	0.013841	13.439444	0.029558	6.270434	0.000000	0.000000
382.216218	20.701242	1.946616	0.013845	13.400242	0.029567	6.252144	0.000000	0.000000
382.236220	20.701242	1.951943	0.013841	13.436911	0.029558	6.269252	0.000000	0.000000
382.256222	20.701242	1.941753	0.013848	13.366764	0.029574	6.236524	0.000000	0.000000
382.276224	20.701242	1.946694	0.013845	13.400778	0.029566	6.252394	0.000000	0.000000
382.296226	20.701242	1.951225	0.013841	13.431965	0.029560	6.266945	0.000000	0.000000
382.316228	20.701242	1.945935	0.013845	13.395554	0.029568	6.249956	0.000000	0.000000
382.336230	20.701242	1.946095	0.013845	13.396655	0.029567	6.250470	0.000000	0.000000
382.356232	20.701242	1.942379	0.013848	13.371074	0.029573	6.238535	0.000000	0.000000
382.376234	20.701242	1.945458	0.013846	13.392270	0.029568	6.248424	0.000000	0.000000
382.396236	20.701242	1.944306	0.013846	13.384337	0.029570	6.244723	0.000000	0.000000
382.416238	20.701242	1.942727	0.013847	13.373471	0.029572	6.239653	0.000000	0.000000
382.436240	20.701242	1.944666	0.013846	13.386816	0.029570	6.245879	0.000000	0.000000
382.456242	20.701242	1.949380	0.013843	13.419265	0.029562	6.261019	0.000000	0.000000
382.476244	20.701242	1.944567	0.013846	13.386138	0.029570	6.245563	0.000000	0.000000
382.496246	20.701242	1.947434	0.013844	13.405869	0.029565	6.254769	0.000000	0.000000
382.516248	20.701242	1.944916	0.013846	13.388535	0.029569	6.246682	0.000000	0.000000
382.536250	20.701242	1.945654	0.013845	13.393620	0.029568	6.249054	0.000000	0.000000
382.556252	20.701242	1.947501	0.013844	13.406335	0.029565	6.254987	0.000000	0.000000
382.576254	20.701242	1.953702	0.013840	13.449021	0.029556	6.274902	0.000000	0.000000
382.596256	20.701242	1.947965	0.013844	13.409528	0.029565	6.256476	0.000000	0.000000
382.616258	20.701242	1.947514	0.013844	13.406420	0.029565	6.255026	0.000000	0.000000
382.636260	20.701242	1.943680	0.013847	13.380030	0.029571	6.242713	0.000000	0.000000
382.656262	20.701242	1.949420	0.013843	13.419543	0.029562	6.261149	0.000000	0.000000
382.676264	20.701242	1.942362	0.013848	13.370959	0.029573	6.238481	0.000000	0.000000
382.696266	20.701242	1.947901	0.013844	13.409089	0.029565	6.256272	0.000000	0.000000
382.716268	20.701242	1.954304	0.013839	13.453161	0.029555	6.276834	0.000000	0.000000
382.736270	20.701242	1.952982	0.013840	13.444060	0.029557	6.272588	0.000000	0.000000
382.756272	20.701242	1.954285	0.013839	13.453031	0.029555	6.276774	0.000000	0.000000
382.776274	20.701242	1.954117	0.013839	13.451875	0.029555	6.276234	0.000000	0.000000
382.796276	20.701242	1.954925	0.013839	13.457438	0.029554	6.278830	0.000000	0.000000
382.816278	20.701242	1.950636	0.013842	13.427912	0.029560	6.265054	0.000000	0.000000
382.836280	20.701242	1.946592	0.013845	13.400079	0.029567	6.252068	0.000000	0.000000
382.856282	20.701242	1.950706	0.013842	13.428397	0.029560	6.265280	0.000000	0.000000
382.876284	20.701242	1.945627	0.013845	13.393432	0.029568	6.248966	0.000000	0.000000
382.896286	20.701242	1.942836	0.013847	13.374221	0.029572	6.240003	0.000000	0.000000
382.916288	20.701161	1.954394	0.013839	13.453785	0.029555	6.277125	0.000000	0.000000
382.936290	20.701242	1.956442	0.013838	13.467880	0.029552	6.283702	0.000000	0.000000
382.956292	20.701242	1.947530	0.013844	13.406535	0.029565	6.255080	0.000000	0.000000
382.976294	20.701242	1.947157	0.013844	13.403968	0.029566	6.253882	0.000000	0.000000
382.996296	20.701242	1.955663	0.013838	13.462520	0.029553	6.281201	0.000000	0.000000
383.016298	20.701242	1.947722	0.013844	13.407851	0.029565	6.255694	0.000000	0.000000
383.036300	20.701242	1.945752	0.013845	13.394292	0.029568	6.249368	0.000000	0.000000
383.056302	20.701242	1.960845	0.013835	13.498190	0.029545	6.297843	0.000000	0.000000
383.076304	20.701242	1.947483	0.013844	13.406208	0.029565	6.254927	0.000000	0.000000
383.096306	20.701242	1.953846	0.013840	13.450013	0.029556	6.275366	0.000000	0.000000
383.116308	20.701242	1.948496	0.013843	13.413181	0.029564	6.258181	0.000000	0.000000
383.136310	20.701242	1.951507	0.013841	13.433911	0.029559	6.267853	0.000000	0.000000
383.156312	20.701242	1.949527	0.013843	13.420282	0.029562	6.261494	0.000000	0.000000
383.176314	20.701242	1.950223	0.013842	13.425067	0.029561	6.263727	0.000000	0.000000
383.196316	20.701161	1.954013	0.013839	13.451157	0.029555	6.275899	0.000000	0.000000
383.216318	20.701242	1.952105	0.013841	13.438028	0.029558	6.269773	0.000000	0.000000
383.236320	20.701242	1.947658	0.013844	13.407412	0.029565	6.255489	0.000000	0.000000
383.256322	20.701242	1.949055	0.013843	13.417031	0.029563	6.259977	0.000000	0.000000
383.276324	20.701242	1.947788	0.013844	13.408308	0.029565	6.255907	0.000000	0.000000
383.296326	20.701242	1.948627	0.013843	13.414083	0.029564	6.258602	0.000000	0.000000
383.316328	20.701242	1.951695	0.013841	13.435201	0.029559	6.268454	0.000000	0.000000
383.336330	20.701242	1.947664	0.013844	13.407452	0.029565	6.255508	0.000000	0.000000
383.356332	20.701242	1.947827	0.013844	13.408575	0.029565	6.256032	0.000000	0.000000
383.376334	20.701242	1.947451	0.013844	13.405990	0.029565	6.254826	0.000000	0.000000
383.396336	20.701242	1.941365	0.013848	13.364091	0.029574	6.235277	0.000000	0.000000
383.416338	20.701242	1.946813	0.013845	13.401598	0.029566	6.252777	0.000000	0.000000
383.436340	20.701242	1.946932	0.013844	13.402418	0.029566	6.253159	0.000000	0.000000
383.456342	20.701242	1.946228	0.013845	13.397566	0.029567	6.250896	0.000000	0.000000
383.476344	20.701242	1.948230	0.013844	13.411350	0.029564	6.257327	0.000000	0.000000
383.496346	20.701161	1.949031	0.013843	13.416868	0.029563	6.259901	0.000000	0.000000
383.516348	20.701242	1.956331	0.013838	13.467120	0.029552	6.283347	0.000000	0.000000
383.536350	20.701242	1.950050	0.013842	13.423881	0.029561	6.263173	0.000000	0.000000
383.556352	20.701242	1.947319	0.013844	13.405079	0.029565	6.254401	0.000000	0.000000
383.576354	20.701242	1.946075	0.013845	13.396513	0.029567	6.250404	0.000000	0.000000
383.596356	20.701242	1.948539	0.013843	13.413481	0.029564	6.258321	0.000000	0.000000
383.616358	20.701242	1.944519	0.013846	13.385802	0.029570	6.245406	0.000000	0.000000
383.636360	20.701242	1.940684	0.013849	13.359403	0.029576	6.233089	0.000000	0.000000
383.656362	20.701242	1.942306	0.013848	13.370574	0.029573	6.238302	0.000000	0.000000
383.676364	20.701242	1.942772	0.013847	13.373779	0.029572	6.239797	0.000000	0.000000
383.696366	20.701161	1.943223	0.013847	13.376885	0.029572	6.241246	0.000000	0.000000
383.716368	20.701242	1.943021	0.013847	13.375493	0.029572	6.240597	0.000000	0.000000
383.736370	20.701242	1.943841	0.013847	13.381134	0.029571	6.243229	0.000000	0.000000
383.756372	20.701242	1.943272	0.013847	13.377221	0.029572	6.241403	0.000000	0.000000
383.776374	20.701242	1.942271	0.013848	13.370329	0.029573	6.238187	0.000000	0.000000
383.796376	20.701242	1.944539	0.013846	13.385944	0.029570	6.245473	0.000000	0.000000
383.816378	20.701242	1.943401	0.013847	13.378111	0.029571	6.241818	0.000000	0.000000
383.836380	20.701242	1.945197	0.013846	13.390475	0.029569	6.247587	0.000000	0.000000
383.856382	20.701242	1.942129	0.013848	13.369351	0.029573	6.237731	0.000000	0.000000
383.876384	20.701242	1.940451	0.013849	13.357804	0.029576	6.232344	0.000000	0.000000
383.896386	20.701242	1.942849	0.013847	13.374306	0.029572	6.240043	0.000000	0.000000
383.916388	20.701242	1.941823	0.013848	13.367248	0.029574	6.236750	0.000000	0.000000
383.936390	20.701242	1.941138	0.013849	13.362529	0.029575	6.234548	0.000000	0.000000
383.956392	20.701242	1.941745	0.013848	13.366709	0.029574	6.236498	0.000000	0.000000
383.976394	20.701242	1.948547	0.013843	13.413535	0.029564	6.258346	0.000000	0.000000
383.996396	20.701242	1.948963	0.013843	13.416399	0.029563	6.259682	0.000000	0.000000
384.016398	20.701242	1.943375	0.013847	13.377929	0.029571	6.241733	0.000000	0.000000
384.036400	20.701242	1.944154	0.013846	13.383292	0.029570	6.244236	0.000000	0.000000
384.056402	20.701161	1.947633	0.013844	13.407243	0.029565	6.255410	0.000000	0.000000
384.076404	20.701242	1.942700	0.013847	13.373280	0.029572	6.239564	0.000000	0.000000
384.096406	20.701242	1.946104	0.013845	13.396713	0.029567	6.250497	0.000000	0.000000
384.116408	20.701242	1.953811	0.013840	13.449771	0.029556	6.275253	0.000000	0.000000
384.136410	20.701242	1.947540	0.013844	13.406601	0.029565	6.255111	0.000000	0.000000
384.156412	20.701242	1.950737	0.013842	13.428605	0.029560	6.265377	0.000000	0.000000
384.176414	20.701242	1.949007	0.013843	13.416701	0.029563	6.259823	0.000000	0.000000
384.196416	20.701242	1.946600	0.013845	13.400127	0.029567	6.252090	0.000000	0.000000
384.216418	20.701242	1.944394	0.013846	13.384945	0.029570	6.245007	0.000000	0.000000
384.236420	20.701242	1.950590	0.013842	13.427594	0.029561	6.264906	0.000000	0.000000
384.256422	20.701242	1.955045	0.013839	13.458261	0.029554	6.279214	0.000000	0.000000
384.276424	20.701242	1.953242	0.013840	13.445852	0.029557	6.273424	0.000000	0.000000
384.296426	20.701242	1.944020	0.013847	13.382369	0.029570	6.243805	0.000000	0.000000
384.316428	20.701242	1.946520	0.013845	13.399579	0.029567	6.251835	0.000000	0.000000
384.336430	20.701242	1.947593	0.013844	13.406967	0.029565	6.255282	0.000000	0.000000
384.356432	20.701242	1.948533	0.013843	13.413435	0.029564	6.258300	0.000000	0.000000
384.376434	20.701242	1.950750	0.013842	13.428699	0.029560	6.265421	0.000000	0.000000
384.396436	20.701242	1.939856	0.013850	13.353703	0.029577	6.230430	0.000000	0.000000
384.416438	20.701242	1.949129	0.013843	13.417540	0.029563	6.260214	0.000000	0.000000
384.436440	20.701242	1.945600	0.013845	13.393247	0.029568	6.248880	0.000000	0.000000
384.456442	20.701242	1.945850	0.013845	13.394966	0.029568	6.249682	0.000000	0.000000
384.476444	20.701242	1.949068	0.013843	13.417122	0.029563	6.260020	0.000000	0.000000
384.496446	20.701242	1.951459	0.013841	13.433578	0.029559	6.267698	0.000000	0.000000
384.516448	20.701242	1.954061	0.013839	13.451493	0.029555	6.276056	0.000000	0.000000
384.536450	20.701242	1.958215	0.013836	13.480087	0.029549	6.289397	0.000000	0.000000
384.556452	20.701242	1.952644	0.013840	13.441735	0.029557	6.271503	0.000000	0.000000
384.576454	20.701242	1.945800	0.013845	13.394621	0.029568	6.249521	0.000000	0.000000
384.596456	20.701242	1.949350	0.013843	13.419059	0.029562	6.260923	0.000000	0.000000
384.616458	20.701242	1.948600	0.013843	13.413899	0.029564	6.258516	0.000000	0.000000
384.636460	20.701161	1.949175	0.013843	13.417854	0.029563	6.260361	0.000000	0.000000
384.656462	20.701242	1.951270	0.013841	13.432280	0.029560	6.267092	0.000000	0.000000
384.676464	20.701242	1.954709	0.013839	13.455949	0.029554	6.278135	0.000000	0.000000
384.696466	20.701242	1.946006	0.013845	13.396041	0.029567	6.250184	0.000000	0.000000
384.716468	20.701242	1.951342	0.013841	13.432776	0.029559	6.267323	0.000000	0.000000
384.736470	20.701242	1.953325	0.013840	13.446424	0.029556	6.273691	0.000000	0.000000
384.756472	20.701242	1.951643	0.013841	13.434843	0.029559	6.268288	0.000000	0.000000
384.776474	20.701242	1.948360	0.013843	13.412243	0.029564	6.257743	0.000000	0.000000
384.796476	20.701242	1.949867	0.013842	13.422619	0.029562	6.262584	0.000000	0.000000
384.816478	20.701242	1.939346	0.013850	13.350195	0.029578	6.228794	0.000000	0.000000
384.836480	20.701242	1.950686	0.013842	13.428257	0.029560	6.265215	0.000000	0.000000
384.856482	20.701242	1.945925	0.013845	13.395487	0.029568	6.249925	0.000000	0.000000
384.876484	20.701242	1.945162	0.013846	13.390233	0.029569	6.247474	0.000000	0.000000
384.896486	20.701242	1.948626	0.013843	13.414080	0.029564	6.258600	0.000000	0.000000
384.916488	20.701242	1.950689	0.013842	13.428275	0.029560	6.265223	0.000000	0.000000
384.936490	20.701242	1.950782	0.013842	13.428920	0.029560	6.265524	0.000000	0.000000
384.956492	20.701242	1.951184	0.013841	13.431687	0.029560	6.266815	0.000000	0.000000
384.976494	20.701242	1.953718	0.013840	13.449133	0.029556	6.274955	0.000000	0.000000
384.996496	20.701161	1.945747	0.013845	13.394258	0.029568	6.249352	0.000000	0.000000
385.016498	20.701242	1.951466	0.013841	13.433627	0.029559	6.267720	0.000000	0.000000
385.036500	20.701242	1.948215	0.013844	13.411247	0.029564	6.257279	0.000000	0.000000
385.056502	20.701242	1.955416	0.013838	13.460819	0.029553	6.280407	0.000000	0.000000
385.076504	20.701161	1.950631	0.013842	13.427879	0.029560	6.265038	0.000000	0.000000
385.096506	20.701242	1.954233	0.013839	13.452677	0.029555	6.276608	0.000000	0.000000
385.116508	20.701242	1.945795	0.013845	13.394588	0.029568	6.249506	0.000000	0.000000
385.136510	20.701242	1.953383	0.013840	13.446820	0.029556	6.273876	0.000000	0.000000
385.156512	20.701242	1.949399	0.013843	13.419401	0.029562	6.261083	0.000000	0.000000
385.176514	20.701242	1.951746	0.013841	13.435552	0.029559	6.268618	0.000000	0.000000
385.196516	20.701242	1.943296	0.013847	13.377387	0.029572	6.241481	0.000000	0.000000
385.216518	20.701242	1.947351	0.013844	13.405300	0.029565	6.254504	0.000000	0.000000
385.236520	20.701242	1.948465	0.013843	13.412966	0.029564	6.258081	0.000000	0.000000
385.256522	20.701242	1.951864	0.013841	13.436369	0.029559	6.269000	0.000000	0.000000
385.276524	20.701242	1.954809	0.013839	13.456639	0.029554	6.278457	0.000000	0.000000
385.296526	20.701161	1.954956	0.013839	13.457650	0.029554	6.278929	0.000000	0.000000
385.316528	20.701242	1.953414	0.013840	13.447038	0.029556	6.273978	0.000000	0.000000
385.336530	20.701242	1.952656	0.013840	13.441817	0.029557	6.271542	0.000000	0.000000
385.356532	20.701242	1.953305	0.013840	13.446284	0.029556	6.273626	0.000000	0.000000
385.376534	20.701242	1.947068	0.013844	13.403353	0.029566	6.253596	0.000000	0.000000
385.396536	20.701242	1.945969	0.013845	13.395790	0.029568	6.250067	0.000000	0.000000
385.416538	20.701242	1.953110	0.013840	13.444947	0.029557	6.273002	0.000000	0.000000
385.436540	20.701242	1.955798	0.013838	13.463446	0.029553	6.281633	0.000000	0.000000
385.456542	20.701242	1.956306	0.013838	13.466942	0.029552	6.283264	0.000000	0.000000
385.476544	20.701242	1.958407	0.013836	13.481406	0.029549	6.290013	0.000000	0.000000
385.496546	20.701161	1.961146	0.013834	13.500260	0.029544	6.298809	0.000000	0.000000
385.516548	20.701242	1.953002	0.013840	13.444202	0.029557	6.272654	0.000000	0.000000
385.536550	20.701242	1.961990	0.013834	13.506074	0.029543	6.301522	0.000000	0.000000
385.556552	20.701242	1.956169	0.013838	13.466003	0.029552	6.282826	0.000000	0.000000
385.576554	20.701242	1.954515	0.013839	13.454617	0.029555	6.277514	0.000000	0.000000
385.596556	20.701242	1.952027	0.013841	13.437489	0.029558	6.269522	0.000000	0.000000
385.616558	20.701242	1.951831	0.013841	13.436139	0.029559	6.268892	0.000000	0.000000
385.636560	20.701242	1.949774	0.013842	13.421983	0.029562	6.262288	0.000000	0.000000
385.656562	20.701242	1.948997	0.013843	13.416629	0.029563	6.259789	0.000000	0.000000
385.676564	20.701242	1.950646	0.013842	13.427985	0.029560	6.265088	0.000000	0.000000
385.696566	20.701242	1.947469	0.013844	13.406114	0.029565	6.254884	0.000000	0.000000
385.716568	20.701242	1.949797	0.013842	13.422140	0.029562	6.262361	0.000000	0.000000
385.736570	20.701242	1.949808	0.013842	13.422213	0.029562	6.262395	0.000000	0.000000
385.756572	20.701242	1.948854	0.013843	13.415648	0.029563	6.259332	0.000000	0.000000
385.776574	20.701242	1.942154	0.013848	13.369524	0.029573	6.237812	0.000000	0.000000
385.796576	20.701242	1.948834	0.013843	13.415506	0.029563	6.259265	0.000000	0.000000
385.816578	20.701161	1.949026	0.013843	13.416828	0.029563	6.259883	0.000000	0.000000
385.836580	20.701242	1.955561	0.013838	13.461815	0.029553	6.280872	0.000000	0.000000
385.856582	20.701242	1.952874	0.013840	13.443318	0.029557	6.272242	0.000000	0.000000
385.876584	20.701242	1.945893	0.013845	13.395263	0.029568	6.249821	0.000000	0.000000
385.896586	20.701242	1.949818	0.013842	13.422280	0.029562	6.262426	0.000000	0.000000
385.916588	20.701242	1.950771	0.013842	13.428845	0.029560	6.265489	0.000000	0.000000
385.936590	20.701242	1.947334	0.013844	13.405185	0.029565	6.254450	0.000000	0.000000
385.956592	20.701242	1.943419	0.013847	13.378232	0.029571	6.241875	0.000000	0.000000
385.976594	20.701242	1.954133	0.013839	13.451984	0.029555	6.276285	0.000000	0.000000
385.996596	20.701242	1.961129	0.013834	13.500145	0.029545	6.298755	0.000000	0.000000
386.016598	20.701242	1.955548	0.013838	13.461727	0.029553	6.280831	0.000000	0.000000
386.036600	20.701242	1.956700	0.013838	13.469660	0.029551	6.284532	0.000000	0.000000
386.056602	20.701242	1.953035	0.013840	13.444426	0.029557	6.272759	0.000000	0.000000
386.076604	20.701242	1.951655	0.013841	13.434928	0.029559	6.268327	0.000000	0.000000
386.096606	20.701242	1.952272	0.013841	13.439175	0.029558	6.270309	0.000000	0.000000
386.116608	20.701242	1.954344	0.013839	13.453440	0.029555	6.276964	0.000000	0.000000
386.136610	20.701242	1.953922	0.013840	13.450534	0.029555	6.275609	0.000000	0.000000
386.156612	20.701161	1.952581	0.013840	13.441299	0.029557	6.271300	0.000000	0.000000
386.176614	20.701242	1.953804	0.013840	13.449720	0.029556	6.275229	0.000000	0.000000
386.196616	20.701242	1.955318	0.013839	13.460147	0.029553	6.280094	0.000000	0.000000
386.216618	20.701242	1.955037	0.013839	13.458207	0.029554	6.279188	0.000000	0.000000
386.236620	20.701242	1.958076	0.013837	13.479130	0.029549	6.288951	0.000000	0.000000
386.256622	20.701242	1.952876	0.013840	13.443333	0.029557	6.272249	0.000000	0.000000
386.276624	20.701242	1.949045	0.013843	13.416959	0.029563	6.259943	0.000000	0.000000
386.296626	20.701242	1.950839	0.013842	13.429308	0.029560	6.265705	0.000000	0.000000
386.316628	20.701242	1.962570	0.013833	13.510066	0.029542	6.303385	0.000000	0.000000
386.336630	20.701242	1.956064	0.013838	13.465280	0.029552	6.282489	0.000000	0.000000
386.356632	20.701242	1.947189	0.013844	13.404186	0.029566	6.253984	0.000000	0.000000
386.376634	20.701242	1.949424	0.013843	13.419571	0.029562	6.261162	0.000000	0.000000
386.396636	20.701242	1.951216	0.013841	13.431905	0.029560	6.266917	0.000000	0.000000
386.416638	20.701161	1.945482	0.013845	13.392433	0.029568	6.248500	0.000000	0.000000
386.436640	20.701242	1.948926	0.013843	13.416144	0.029563	6.259563	0.000000	0.000000
386.456642	20.701242	1.947971	0.013844	13.409570	0.029565	6.256496	0.000000	0.000000
386.476644	20.701242	1.949295	0.013843	13.418684	0.029562	6.260748	0.000000	0.000000
386.496646	20.701242	1.952165	0.013841	13.438439	0.029558	6.269966	0.000000	0.000000
386.516648	20.701242	1.947034	0.013844	13.403120	0.029566	6.253487	0.000000	0.000000
386.536650	20.701161	1.947159	0.013844	13.403980	0.029566	6.253888	0.000000	0.000000
386.556652	20.701161	1.953620	0.013840	13.448452	0.029556	6.274637	0.000000	0.000000
386.576654	20.701242	1.954885	0.013839	13.457162	0.029554	6.278701	0.000000	0.000000
386.596656	20.701242	1.949761	0.013842	13.421892	0.029562	6.262245	0.000000	0.000000
386.616658	20.701161	1.948202	0.013844	13.411159	0.029564	6.257238	0.000000	0.000000
386.636660	20.701242	1.964907	0.013832	13.526156	0.029539	6.310892	0.000000	0.000000
386.656662	20.701242	1.959251	0.013836	13.487215	0.029547	6.292723	0.000000	0.000000
386.676664	20.701161	1.950716	0.013842	13.428466	0.029560	6.265312	0.000000	0.000000
386.696666	20.701161	1.945717	0.013845	13.394049	0.029568	6.249255	0.000000	0.000000
386.716668	20.701242	1.948020	0.013844	13.409906	0.029564	6.256653	0.000000	0.000000
386.736670	20.701242	1.951005	0.013842	13.430455	0.029560	6.266240	0.000000	0.000000
386.756672	20.701242	1.952114	0.013841	13.438085	0.029558	6.269800	0.000000	0.000000
386.776674	20.701242	1.950658	0.013842	13.428064	0.029560	6.265125	0.000000	0.000000
386.796676	20.701242	1.943277	0.013847	13.377257	0.029572	6.241420	0.000000	0.000000
386.816678	20.701242	1.942569	0.013848	13.372378	0.029573	6.239143	0.000000	0.000000
386.836680	20.701242	1.948215	0.013844	13.411250	0.029564	6.257280	0.000000	0.000000
386.856682	20.701242	1.951699	0.013841	13.435228	0.029559	6.268467	0.000000	0.000000
386.876684	20.701242	1.941440	0.013848	13.364612	0.029574	6.235520	0.000000	0.000000
386.896686	20.701161	1.945914	0.013845	13.395411	0.029567	6.249890	0.000000	0.000000
386.916688	20.701242	1.947313	0.013844	13.405039	0.029565	6.254382	0.000000	0.000000
386.936690	20.701242	1.947098	0.013844	13.403556	0.029566	6.253690	0.000000	0.000000
386.956692	20.701242	1.948524	0.013843	13.413372	0.029564	6.258270	0.000000	0.000000
386.976694	20.701242	1.952677	0.013840	13.441962	0.029557	6.271609	0.000000	0.000000
386.996696	20.701242	1.955126	0.013839	13.458824	0.029554	6.279477	0.000000	0.000000
387.016698	20.701242	1.951710	0.013841	13.435310	0.029559	6.268505	0.000000	0.000000
387.036700	20.701161	1.949073	0.013843	13.417152	0.029563	6.260034	0.000000	0.000000
387.056702	20.701242	1.948357	0.013843	13.412228	0.029564	6.257736	0.000000	0.000000
387.076704	20.701242	1.949686	0.013843	13.421372	0.029562	6.262002	0.000000	0.000000
387.096706	20.701242	1.950601	0.013842	13.427673	0.029561	6.264942	0.000000	0.000000
387.116708	20.701242	1.945992	0.013845	13.395947	0.029567	6.250140	0.000000	0.000000
387.135710	20.701242	1.952679	0.013840	13.441974	0.029557	6.271615	0.000000	0.000000
387.155712	20.701242	1.948335	0.013843	13.412076	0.029564	6.257665	0.000000	0.000000
387.175714	20.701242	1.954946	0.013839	13.457580	0.029554	6.278896	0.000000	0.000000
387.195716	20.701242	1.949628	0.013843	13.420975	0.029562	6.261817	0.000000	0.000000
387.215718	20.701242	1.947449	0.013844	13.405972	0.029565	6.254817	0.000000	0.000000
387.235720	20.701242	1.943305	0.013847	13.377451	0.029572	6.241510	0.000000	0.000000
387.255722	20.701161	1.952707	0.013840	13.442168	0.029557	6.271705	0.000000	0.000000
387.275724	20.701242	1.943914	0.013847	13.381637	0.029571	6.243463	0.000000	0.000000
387.295726	20.701242	1.942288	0.013848	13.370450	0.029573	6.238244	0.000000	0.000000
387.315728	20.701242	1.947574	0.013844	13.406837	0.029565	6.255221	0.000000	0.000000
387.335730	20.701242	1.950850	0.013842	13.429386	0.029560	6.265742	0.000000	0.000000
387.355732	20.701242	1.950606	0.013842	13.427709	0.029561	6.264959	0.000000	0.000000
387.375734	20.701242	1.948783	0.013843	13.415161	0.029563	6.259104	0.000000	0.000000
387.395736	20.701242	1.942740	0.013847	13.373562	0.029572	6.239696	0.000000	0.000000
387.415738	20.701242	1.953124	0.013840	13.445037	0.029557	6.273044	0.000000	0.000000
387.435740	20.701242	1.951336	0.013841	13.432731	0.029559	6.267302	0.000000	0.000000
387.455742	20.701242	1.956138	0.013838	13.465789	0.029552	6.282726	0.000000	0.000000
387.475744	20.701242	1.944644	0.013846	13.386664	0.029570	6.245809	0.000000	0.000000
387.495746	20.701242	1.952931	0.013840	13.443712	0.029557	6.272426	0.000000	0.000000
387.515748	20.701161	1.954597	0.013839	13.455183	0.029554	6.277778	0.000000	0.000000
387.535750	20.701242	1.949854	0.013842	13.422528	0.029562	6.262542	0.000000	0.000000
387.555752	20.701242	1.953295	0.013840	13.446215	0.029556	6.273593	0.000000	0.000000
387.575754	20.701242	1.947950	0.013844	13.409425	0.029565	6.256428	0.000000	0.000000
387.595756	20.701242	1.940909	0.013849	13.360955	0.029575	6.233814	0.000000	0.000000
387.615758	20.701242	1.948737	0.013843	13.414843	0.029563	6.258956	0.000000	0.000000
387.635760	20.701242	1.947100	0.013844	13.403574	0.029566	6.253699	0.000000	0.000000
387.655762	20.701242	1.950461	0.013842	13.426708	0.029561	6.264492	0.000000	0.000000
387.675764	20.701242	1.949394	0.013843	13.419362	0.029562	6.261065	0.000000	0.000000
387.695766	20.701242	1.945577	0.013845	13.393087	0.029568	6.248806	0.000000	0.000000
387.715768	20.701242	1.956354	0.013838	13.467275	0.029552	6.283419	0.000000	0.000000
387.735770	20.701242	1.949547	0.013843	13.420415	0.029562	6.261556	0.000000	0.000000
387.755772	20.701242	1.952818	0.013840	13.442937	0.029557	6.272064	0.000000	0.000000
387.775774	20.701242	1.936353	0.013852	13.329592	0.029582	6.219181	0.000000	0.000000
387.795776	20.701242	1.948990	0.013843	13.416580	0.029563	6.259767	0.000000	0.000000
387.815778	20.701242	1.944508	0.013846	13.385732	0.029570	6.245374	0.000000	0.000000
387.835780	20.701242	1.948451	0.013843	13.412869	0.029564	6.258035	0.000000	0.000000
387.855782	20.701242	1.947762	0.013844	13.408130	0.029565	6.255824	0.000000	0.000000
387.875784	20.701242	1.946725	0.013845	13.400993	0.029566	6.252494	0.000000	0.000000
387.895786	20.701242	1.946844	0.013845	13.401813	0.029566	6.252877	0.000000	0.000000
387.915788	20.701242	1.941695	0.013848	13.366364	0.029574	6.236337	0.000000	0.000000
387.935790	20.701242	1.940661	0.013849	13.359245	0.029576	6.233016	0.000000	0.000000
387.955792	20.701242	1.941544	0.013848	13.365323	0.029574	6.235852	0.000000	0.000000
387.975794	20.701242	1.948466	0.013843	13.412975	0.029564	6.258085	0.000000	0.000000
387.995796	20.701242	1.942663	0.013848	13.373032	0.029573	6.239448	0.000000	0.000000
388.015798	20.701242	1.944093	0.013847	13.382872	0.029570	6.244039	0.000000	0.000000
388.035800	20.701242	1.942937	0.013847	13.374917	0.029572	6.240328	0.000000	0.000000
388.055802	20.701242	1.942923	0.013847	13.374821	0.029572	6.240283	0.000000	0.000000
388.075804	20.701242	1.943239	0.013847	13.376997	0.029572	6.241298	0.000000	0.000000
388.095806	20.701242	1.942906	0.013847	13.374703	0.029572	6.240228	0.000000	0.000000
388.115808	20.701242	1.948144	0.013844	13.410757	0.029564	6.257050	0.000000	0.000000
388.135810	20.701242	1.943281	0.013847	13.377281	0.029572	6.241431	0.000000	0.000000
388.155812	20.701242	1.943400	0.013847	13.378099	0.029571	6.241812	0.000000	0.000000
388.175814	20.701242	1.946588	0.013845	13.400045	0.029567	6.252052	0.000000	0.000000
388.195816	20.701242	1.942514	0.013848	13.372000	0.029573	6.238967	0.000000	0.000000
388.215818	20.701242	1.942082	0.013848	13.369028	0.029573	6.237580	0.000000	0.000000
388.235820	20.701161	1.937991	0.013851	13.340867	0.029579	6.224441	0.000000	0.000000
388.255822	20.701242	1.940732	0.013849	13.359732	0.029575	6.233243	0.000000	0.000000
388.275824	20.701242	1.944111	0.013846	13.382999	0.029570	6.244099	0.000000	0.000000
388.295826	20.701161	1.940947	0.013849	13.361213	0.029575	6.233934	0.000000	0.000000
388.315828	20.701242	1.938238	0.013851	13.342568	0.029579	6.225235	0.000000	0.000000
388.335830	20.701242	1.950497	0.013842	13.426959	0.029561	6.264609	0.000000	0.000000
388.355832	20.701242	1.951866	0.013841	13.436381	0.029559	6.269005	0.000000	0.000000
388.375834	20.701242	1.949071	0.013843	13.417143	0.029563	6.260029	0.000000	0.000000
388.395836	20.701242	1.946130	0.013845	13.396894	0.029567	6.250582	0.000000	0.000000
388.415838	20.701242	1.950311	0.013842	13.425676	0.029561	6.264010	0.000000	0.000000
388.435840	20.701161	1.948074	0.013844	13.410279	0.029564	6.256827	0.000000	0.000000
388.455842	20.701242	1.949503	0.013843	13.420115	0.029562	6.261416	0.000000	0.000000
388.475844	20.701242	1.945271	0.013846	13.390983	0.029569	6.247824	0.000000	0.000000
388.495846	20.701161	1.956157	0.013838	13.465922	0.029552	6.282788	0.000000	0.000000
388.515848	20.701161	1.949086	0.013843	13.417246	0.029563	6.260077	0.000000	0.000000
388.535850	20.701242	1.945370	0.013846	13.391664	0.029568	6.248142	0.000000	0.000000
388.555852	20.701161	1.945251	0.013846	13.390844	0.029568	6.247759	0.000000	0.000000
388.575854	20.701161	1.949273	0.013843	13.418532	0.029562	6.260678	0.000000	0.000000
388.595856	20.701242	1.952818	0.013840	13.442931	0.029557	6.272061	0.000000	0.000000
388.615858	20.701161	1.947147	0.013844	13.403895	0.029566	6.253848	0.000000	0.000000
388.635860	20.701242	1.943931	0.013847	13.381758	0.029571	6.243520	0.000000	0.000000
388.655862	20.701242	1.943448	0.013847	13.378435	0.029571	6.241969	0.000000	0.000000
388.675864	20.701242	1.942764	0.013847	13.373722	0.029572	6.239770	0.000000	0.000000
388.695866	20.701242	1.945481	0.013846	13.392424	0.029568	6.248496	0.000000	0.000000
388.715868	20.701242	1.945102	0.013846	13.389815	0.029569	6.247279	0.000000	0.000000
388.735870	20.701242	1.939405	0.013850	13.350601	0.029577	6.228983	0.000000	0.000000
388.755872	20.701242	1.942116	0.013848	13.369261	0.029573	6.237689	0.000000	0.000000
388.775874	20.701242	1.941908	0.013848	13.367829	0.029574	6.237021	0.000000	0.000000
388.795876	20.701242	1.937599	0.013851	13.338167	0.029580	6.223182	0.000000	0.000000
388.815878	20.701242	1.937197	0.013851	13.335401	0.029581	6.221891	0.000000	0.000000
388.835880	20.701242	1.937466	0.013851	13.337253	0.029580	6.222755	0.000000	0.000000
388.855882	20.701242	1.939273	0.013850	13.349690	0.029578	6.228558	0.000000	0.000000
388.875884	20.701242	1.946338	0.013845	13.398326	0.029567	6.251250	0.000000	0.000000
388.895886	20.701242	1.942441	0.013848	13.371497	0.029573	6.238732	0.000000	0.000000
388.915888	20.701242	1.950470	0.013842	13.426771	0.029561	6.264522	0.000000	0.000000
388.935890	20.701242	1.943916	0.013847	13.381652	0.029571	6.243470	0.000000	0.000000
388.955892	20.701161	1.939681	0.013850	13.352499	0.029577	6.229868	0.000000	0.000000
388.975894	20.701242	1.936649	0.013852	13.331626	0.029582	6.220130	0.000000	0.000000
388.995896	20.701242	1.947770	0.013844	13.408187	0.029565	6.255851	0.000000	0.000000
389.015898	20.701242	1.946359	0.013845	13.398468	0.029567	6.251316	0.000000	0.000000
389.035900	20.701242	1.937822	0.013851	13.339705	0.029580	6.223899	0.000000	0.000000
389.055902	20.701242	1.946865	0.013845	13.401952	0.029566	6.252942	0.000000	0.000000
389.075904	20.701242	1.939633	0.013850	13.352169	0.029577	6.229714	0.000000	0.000000
389.095906	20.701242	1.946212	0.013845	13.397457	0.029567	6.250845	0.000000	0.000000
389.115908	20.701242	1.946704	0.013845	13.400847	0.029566	6.252426	0.000000	0.000000
389.135910	20.701242	1.943082	0.013847	13.375913	0.029572	6.240793	0.000000	0.000000
389.155912	20.701242	1.954112	0.013839	13.451841	0.029555	6.276219	0.000000	0.000000
389.175914	20.701242	1.938077	0.013851	13.341457	0.029579	6.224717	0.000000	0.000000
389.195916	20.701242	1.948211	0.013844	13.411220	0.029564	6.257266	0.000000	0.000000
389.215918	20.701242	1.947754	0.013844	13.408075	0.029565	6.255799	0.000000	0.000000
389.235920	20.701242	1.947299	0.013844	13.404946	0.029566	6.254338	0.000000	0.000000
389.255922	20.701242	1.944051	0.013847	13.382584	0.029570	6.243905	0.000000	0.000000
389.275924	20.701242	1.950845	0.013842	13.429350	0.029560	6.265725	0.000000	0.000000
389.295926	20.701242	1.948811	0.013843	13.415351	0.029563	6.259193	0.000000	0.000000
389.315928	20.701242	1.950059	0.013842	13.423938	0.029561	6.263200	0.000000	0.000000
389.335930	20.701242	1.948131	0.013844	13.410669	0.029564	6.257009	0.000000	0.000000
389.355932	20.701242	1.949769	0.013842	13.421947	0.029562	6.262271	0.000000	0.000000
389.375934	20.701242	1.945375	0.013846	13.391701	0.029568	6.248159	0.000000	0.000000
389.395936	20.701242	1.941703	0.013848	13.366418	0.029574	6.236363	0.000000	0.000000
389.415938	20.701161	1.942980	0.013847	13.375208	0.029572	6.240464	0.000000	0.000000
389.435940	20.701242	1.951060	0.013842	13.430830	0.029560	6.266415	0.000000	0.000000
389.455942	20.701242	1.942043	0.013848	13.368761	0.029573	6.237456	0.000000	0.000000
389.475944	20.701161	1.940834	0.013849	13.360435	0.029575	6.233571	0.000000	0.000000
389.495946	20.701242	1.939114	0.013850	13.348600	0.029578	6.228049	0.000000	0.000000
389.515948	20.701242	1.939181	0.013850	13.349060	0.029578	6.228264	0.000000	0.000000
389.535950	20.701242	1.947660	0.013844	13.407424	0.029565	6.255495	0.000000	0.000000
389.555952	20.701242	1.943278	0.013847	13.377263	0.029572	6.241423	0.000000	0.000000
389.575954	20.701242	1.945317	0.013846	13.391298	0.029569	6.247971	0.000000	0.000000
389.595956	20.701242	1.941582	0.013848	13.365589	0.029574	6.235976	0.000000	0.000000
389.615958	20.701161	1.946641	0.013845	13.400415	0.029566	6.252224	0.000000	0.000000
389.635960	20.701242	1.950346	0.013842	13.425915	0.029561	6.264122	0.000000	0.000000
389.655962	20.701242	1.956615	0.013838	13.469070	0.029551	6.284257	0.000000	0.000000
389.675964	20.701161	1.944125	0.013846	13.383096	0.029570	6.244144	0.000000	0.000000
389.695966	20.701242	1.946512	0.013845	13.399522	0.029567	6.251808	0.000000	0.000000
389.715968	20.701242	1.949881	0.013842	13.422715	0.029562	6.262629	0.000000	0.000000
389.735970	20.701242	1.954434	0.013839	13.454057	0.029555	6.277252	0.000000	0.000000
389.755972	20.701242	1.947488	0.013844	13.406244	0.029565	6.254944	0.000000	0.000000
389.775974	20.701242	1.946061	0.013845	13.396419	0.029567	6.250360	0.000000	0.000000
389.795976	20.701161	1.943517	0.013847	13.378907	0.029571	6.242189	0.000000	0.000000
389.815978	20.701161	1.940299	0.013849	13.356754	0.029576	6.231854	0.000000	0.000000
389.835980	20.701242	1.939533	0.013850	13.351482	0.029577	6.229394	0.000000	0.000000
389.855982	20.701242	1.942768	0.013847	13.373749	0.029572	6.239783	0.000000	0.000000
389.875984	20.701242	1.944223	0.013846	13.383771	0.029570	6.244459	0.000000	0.000000
389.895986	20.701242	1.948692	0.013843	13.414534	0.029563	6.258812	0.000000	0.000000
389.915988	20.701242	1.945077	0.013846	13.389645	0.029569	6.247200	0.000000	0.000000
389.935990	20.701242	1.944518	0.013846	13.385799	0.029570	6.245405	0.000000	0.000000
389.955992	20.701242	1.938664	0.013850	13.345498	0.029579	6.226602	0.000000	0.000000
389.975994	20.701242	1.944649	0.013846	13.386697	0.029570	6.245824	0.000000	0.000000
389.995996	20.701242	1.941371	0.013848	13.364136	0.029574	6.235298	0.000000	0.000000
390.015998	20.701242	1.943647	0.013847	13.379806	0.029571	6.242609	0.000000	0.000000
390.036000	20.701242	1.946316	0.013845	13.398178	0.029567	6.251181	0.000000	0.000000
390.056002	20.701242	1.938960	0.013850	13.347538	0.029578	6.227554	0.000000	0.000000
390.076004	20.701242	1.941208	0.013849	13.363013	0.029575	6.234774	0.000000	0.000000
390.096006	20.701242	1.938396	0.013851	13.343655	0.029579	6.225742	0.000000	0.000000
390.116008	20.701242	1.941453	0.013848	13.364702	0.029574	6.235562	0.000000	0.000000
390.136010	20.701242	1.938891	0.013850	13.347063	0.029578	6.227332	0.000000	0.000000
390.156012	20.701161	1.939470	0.013850	13.351046	0.029577	6.229190	0.000000	0.000000
390.176014	20.701242	1.945345	0.013846	13.391489	0.029568	6.248060	0.000000	0.000000
390.196016	20.701242	1.939957	0.013849	13.354399	0.029577	6.230755	0.000000	0.000000
390.216018	20.701242	1.945550	0.013845	13.392905	0.029568	6.248721	0.000000	0.000000
390.236020	20.701161	1.943217	0.013847	13.376846	0.029572	6.241228	0.000000	0.000000
390.256022	20.701242	1.945170	0.013846	13.390284	0.029569	6.247498	0.000000	0.000000
390.276024	20.701242	1.937375	0.013851	13.336627	0.029581	6.222463	0.000000	0.000000
390.296026	20.701161	1.938075	0.013851	13.341448	0.029579	6.224712	0.000000	0.000000
390.316028	20.701242	1.942349	0.013848	13.370868	0.029573	6.238439	0.000000	0.000000
390.336030	20.701242	1.944186	0.013846	13.383510	0.029570	6.244337	0.000000	0.000000
390.356032	20.701161	1.938971	0.013850	13.347610	0.029578	6.227588	0.000000	0.000000
390.376034	20.701161	1.942265	0.013848	13.370290	0.029573	6.238169	0.000000	0.000000
390.396036	20.701242	1.942156	0.013848	13.369536	0.029573	6.237817	0.000000	0.000000
390.416038	20.701242	1.947043	0.013844	13.403181	0.029566	6.253515	0.000000	0.000000
390.436040	20.701242	1.945713	0.013845	13.394025	0.029568	6.249243	0.000000	0.000000
390.456042	20.701242	1.939281	0.013850	13.349750	0.029578	6.228586	0.000000	0.000000
390.476044	20.701242	1.938811	0.013850	13.346515	0.029578	6.227076	0.000000	0.000000
390.496046	20.701242	1.943166	0.013847	13.376491	0.029572	6.241063	0.000000	0.000000
390.516048	20.701242	1.942223	0.013848	13.369999	0.029573	6.238033	0.000000	0.000000
390.536050	20.701242	1.947967	0.013844	13.409543	0.029565	6.256483	0.000000	0.000000
390.556052	20.701242	1.947846	0.013844	13.408708	0.029565	6.256094	0.000000	0.000000
390.576054	20.701242	1.947265	0.013844	13.404706	0.029566	6.254227	0.000000	0.000000
390.596056	20.701242	1.944876	0.013846	13.388262	0.029569	6.246555	0.000000	0.000000
390.616058	20.701242	1.948770	0.013843	13.415070	0.029563	6.259062	0.000000	0.000000
390.636060	20.701242	1.951978	0.013841	13.437150	0.029558	6.269364	0.000000	0.000000
390.656062	20.701242	1.945373	0.013846	13.391686	0.029568	6.248152	0.000000	0.000000
390.676064	20.701242	1.948893	0.013843	13.415914	0.029563	6.259456	0.000000	0.000000
390.696066	20.701242	1.919030	0.013864	13.210343	0.029608	6.163543	0.000000	0.000000
390.716068	20.701242	1.913166	0.013868	13.169979	0.029617	6.144710	0.000000	0.000000
390.736070	20.701242	1.906346	0.013873	13.123025	0.029627	6.122803	0.000000	0.000000
390.756072	20.701242	1.912704	0.013869	13.166794	0.029618	6.143224	0.000000	0.000000
390.776074	20.701242	1.913674	0.013868	13.173471	0.029616	6.146340	0.000000	0.000000
390.796076	20.701242	1.913513	0.013868	13.172364	0.029617	6.145823	0.000000	0.000000
390.816078	20.701242	1.911074	0.013870	13.155574	0.029620	6.137989	0.000000	0.000000
390.836080	20.701242	1.912165	0.013869	13.163087	0.029619	6.141494	0.000000	0.000000
390.856082	20.701242	1.914375	0.013868	13.178299	0.029615	6.148592	0.000000	0.000000
390.876084	20.701242	1.909363	0.013871	13.143794	0.029623	6.132493	0.000000	0.000000
390.896086	20.701242	1.906580	0.013873	13.124641	0.029627	6.123557	0.000000	0.000000
390.916088	20.701161	1.915015	0.013867	13.182706	0.029614	6.150648	0.000000	0.000000
390.936090	20.701242	1.914129	0.013868	13.176601	0.029616	6.147800	0.000000	0.000000
390.956092	20.701242	1.917045	0.013866	13.196677	0.029611	6.157167	0.000000	0.000000
390.976094	20.701242	1.914530	0.013868	13.179364	0.029615	6.149089	0.000000	0.000000
390.996096	20.701161	1.918316	0.013865	13.205424	0.029609	6.161248	0.000000	0.000000
391.016098	20.701242	1.916194	0.013866	13.190817	0.029613	6.154433	0.000000	0.000000
391.036100	20.701242	1.915488	0.013867	13.185963	0.029614	6.152168	0.000000	0.000000
391.056102	20.701242	1.912401	0.013869	13.164712	0.029618	6.142253	0.000000	0.000000
391.076104	20.701242	1.914905	0.013867	13.181946	0.029615	6.150294	0.000000	0.000000
391.096106	20.701242	1.912473	0.013869	13.165202	0.029618	6.142482	0.000000	0.000000
391.116108	20.701242	1.915941	0.013867	13.189080	0.029613	6.153622	0.000000	0.000000
391.136110	20.701242	1.914856	0.013867	13.181607	0.029615	6.150136	0.000000	0.000000
391.156112	20.701161	1.922662	0.013862	13.235347	0.029603	6.175209	0.000000	0.000000
391.176114	20.701242	1.918671	0.013865	13.207873	0.029609	6.162390	0.000000	0.000000
391.196116	20.701242	1.910647	0.013870	13.152632	0.029621	6.136617	0.000000	0.000000
391.216118	20.701242	1.912197	0.013869	13.163302	0.029619	6.141595	0.000000	0.000000
391.236120	20.701242	1.913488	0.013868	13.172194	0.029617	6.145744	0.000000	0.000000
391.256122	20.701242	1.912576	0.013869	13.165914	0.029618	6.142813	0.000000	0.000000
391.276124	20.701242	1.911952	0.013869	13.161619	0.029619	6.140810	0.000000	0.000000
391.296126	20.701242	1.919310	0.013864	13.212271	0.029608	6.164442	0.000000	0.000000
391.316128	20.701242	1.917956	0.013865	13.202949	0.029610	6.160093	0.000000	0.000000
391.336130	20.701242	1.919523	0.013864	13.213736	0.029608	6.165126	0.000000	0.000000
391.356132	20.701242	1.919472	0.013864	13.213388	0.029608	6.164963	0.000000	0.000000
391.376134	20.701242	1.919242	0.013864	13.211799	0.029608	6.164222	0.000000	0.000000
391.396136	20.701242	1.919486	0.013864	13.213485	0.029608	6.165009	0.000000	0.000000
391.416138	20.701242	1.917637	0.013865	13.200751	0.029610	6.159068	0.000000	0.000000
391.436140	20.701242	1.911269	0.013870	13.156915	0.029620	6.138615	0.000000	0.000000
391.456142	20.701242	1.917409	0.013865	13.199180	0.029611	6.158335	0.000000	0.000000
391.476144	20.701242	1.913129	0.013869	13.169721	0.029617	6.144590	0.000000	0.000000
391.496146	20.701242	1.909784	0.013871	13.146694	0.029622	6.133846	0.000000	0.000000
391.516148	20.701242	1.911142	0.013870	13.156040	0.029620	6.138207	0.000000	0.000000
391.536150	20.701242	1.918333	0.013865	13.205545	0.029609	6.161304	0.000000	0.000000
391.556152	20.701242	1.907853	0.013872	13.133404	0.029625	6.127645	0.000000	0.000000
391.576154	20.701242	1.908042	0.013872	13.134702	0.029625	6.128251	0.000000	0.000000
391.596156	20.701242	1.912372	0.013869	13.164506	0.029618	6.142157	0.000000	0.000000
391.616158	20.701242	1.912005	0.013869	13.161982	0.029619	6.140979	0.000000	0.000000
391.636160	20.701161	1.913479	0.013868	13.172127	0.029617	6.145713	0.000000	0.000000
391.656162	20.701242	1.912027	0.013869	13.162136	0.029619	6.141051	0.000000	0.000000
391.676164	20.701161	1.913891	0.013868	13.174967	0.029616	6.147037	0.000000	0.000000
391.696166	20.701242	1.910692	0.013870	13.152944	0.029621	6.136762	0.000000	0.000000
391.716168	20.701242	1.911355	0.013870	13.157508	0.029620	6.138892	0.000000	0.000000
391.736170	20.701242	1.910617	0.013870	13.152427	0.029621	6.136521	0.000000	0.000000
391.756172	20.701242	1.918990	0.013864	13.210067	0.029608	6.163414	0.000000	0.000000
391.776174	20.701242	1.919895	0.013864	13.216296	0.029607	6.166320	0.000000	0.000000
391.796176	20.701242	1.909502	0.013871	13.144754	0.029623	6.132941	0.000000	0.000000
391.816178	20.701242	1.914923	0.013867	13.182067	0.029615	6.150350	0.000000	0.000000
391.836180	20.701242	1.911202	0.013870	13.156458	0.029620	6.138402	0.000000	0.000000
391.856182	20.701242	1.914483	0.013868	13.179044	0.029615	6.148939	0.000000	0.000000
391.876184	20.701242	1.914963	0.013867	13.182349	0.029614	6.150482	0.000000	0.000000
391.896186	20.701242	1.918335	0.013865	13.205561	0.029609	6.161311	0.000000	0.000000
391.916188	20.701242	1.910229	0.013871	13.149760	0.029622	6.135277	0.000000	0.000000
391.936190	20.701242	1.906360	0.013873	13.123125	0.029627	6.122850	0.000000	0.000000
391.956192	20.701242	1.910648	0.013870	13.152641	0.029621	6.136621	0.000000	0.000000
391.976194	20.701242	1.915423	0.013867	13.185512	0.029614	6.151957	0.000000	0.000000
391.996196	20.701242	1.914678	0.013867	13.180381	0.029615	6.149564	0.000000	0.000000
392.016198	20.701161	1.913172	0.013868	13.170015	0.029617	6.144727	0.000000	0.000000
392.036200	20.701242	1.913693	0.013868	13.173602	0.029616	6.146400	0.000000	0.000000
392.056202	20.701242	1.911871	0.013869	13.161059	0.029619	6.140548	0.000000	0.000000
392.076204	20.701161	1.907037	0.013873	13.127783	0.029626	6.125023	0.000000	0.000000
392.096206	20.701242	1.905441	0.013874	13.116799	0.029629	6.119898	0.000000	0.000000
392.116208	20.701242	1.916737	0.013866	13.194555	0.029612	6.156177	0.000000	0.000000
392.136210	20.701242	1.914375	0.013868	13.178299	0.029615	6.148592	0.000000	0.000000
392.156212	20.701242	1.913525	0.013868	13.172448	0.029617	6.145862	0.000000	0.000000
392.176214	20.701242	1.909454	0.013871	13.144421	0.029623	6.132786	0.000000	0.000000
392.196216	20.701242	1.908020	0.013872	13.134554	0.029625	6.128182	0.000000	0.000000
392.216218	20.701161	1.908415	0.013872	13.137272	0.029624	6.129450	0.000000	0.000000
392.236220	20.701242	1.915692	0.013867	13.187364	0.029613	6.152821	0.000000	0.000000
392.256222	20.701242	1.915052	0.013867	13.182960	0.029614	6.150767	0.000000	0.000000
392.276224	20.701242	1.913859	0.013868	13.174746	0.029616	6.146934	0.000000	0.000000
392.296226	20.701242	1.911769	0.013869	13.160357	0.029619	6.140221	0.000000	0.000000
392.316228	20.701242	1.910774	0.013870	13.153510	0.029621	6.137026	0.000000	0.000000
392.336230	20.701242	1.903453	0.013875	13.103112	0.029632	6.113512	0.000000	0.000000
392.356232	20.701242	1.911111	0.013870	13.155832	0.029620	6.138109	0.000000	0.000000
392.376234	20.701242	1.907514	0.013873	13.131070	0.029626	6.126556	0.000000	0.000000
392.396236	20.701161	1.914537	0.013867	13.179416	0.029615	6.149113	0.000000	0.000000
392.416238	20.701242	1.913720	0.013868	13.173792	0.029616	6.146489	0.000000	0.000000
392.436240	20.701161	1.909569	0.013871	13.145217	0.029622	6.133157	0.000000	0.000000
392.456242	20.701242	1.920515	0.013863	13.220564	0.029606	6.168312	0.000000	0.000000
392.476244	20.701242	1.905995	0.013874	13.120613	0.029628	6.121677	0.000000	0.000000
392.496246	20.701242	1.910386	0.013870	13.150838	0.029621	6.135779	0.000000	0.000000
392.516248	20.701242	1.912575	0.013869	13.165908	0.029618	6.142811	0.000000	0.000000
392.536250	20.701242	1.916374	0.013866	13.192055	0.029612	6.155010	0.000000	0.000000
392.556252	20.701242	1.908607	0.013872	13.138595	0.029624	6.130067	0.000000	0.000000
392.576254	20.701242	1.913544	0.013868	13.172575	0.029617	6.145922	0.000000	0.000000
392.596256	20.701242	1.921455	0.013863	13.227038	0.029605	6.171332	0.000000	0.000000
392.616258	20.701242	1.915524	0.013867	13.186205	0.029614	6.152281	0.000000	0.000000
392.636260	20.701242	1.908855	0.013872	13.140296	0.029624	6.130861	0.000000	0.000000
392.656262	20.701242	1.911626	0.013870	13.159373	0.029619	6.139762	0.000000	0.000000
392.676264	20.701161	1.913746	0.013868	13.173965	0.029616	6.146570	0.000000	0.000000
392.696266	20.701242	1.910159	0.013871	13.149276	0.029622	6.135051	0.000000	0.000000
392.716268	20.701242	1.908760	0.013872	13.139648	0.029624	6.130559	0.000000	0.000000
392.736270	20.701242	1.906682	0.013873	13.125341	0.029627	6.123883	0.000000	0.000000
392.756272	20.701242	1.908341	0.013872	13.136757	0.029624	6.129210	0.000000	0.000000
392.776274	20.701242	1.908160	0.013872	13.135516	0.029625	6.128631	0.000000	0.000000
392.796276	20.701242	1.910290	0.013871	13.150175	0.029622	6.135470	0.000000	0.000000
392.816278	20.701161	1.906075	0.013873	13.121161	0.029628	6.121933	0.000000	0.000000
392.836280	20.701242	1.906278	0.013873	13.122562	0.029628	6.122587	0.000000	0.000000
392.856282	20.701242	1.909385	0.013871	13.143949	0.029623	6.132565	0.000000	0.000000
392.876284	20.701242	1.907551	0.013872	13.131321	0.029626	6.126674	0.000000	0.000000
392.896286	20.701242	1.912487	0.013869	13.165299	0.029618	6.142527	0.000000	0.000000
392.916288	20.701242	1.910790	0.013870	13.153616	0.029621	6.137076	0.000000	0.000000
392.936290	20.701161	1.913793	0.013868	13.174295	0.029616	6.146724	0.000000	0.000000
392.956292	20.701242	1.917823	0.013865	13.202031	0.029610	6.159665	0.000000	0.000000
392.976294	20.701242	1.909348	0.013871	13.143691	0.029623	6.132445	0.000000	0.000000
392.996296	20.701242	1.909457	0.013871	13.144445	0.029623	6.132797	0.000000	0.000000
393.016298	20.701161	1.911186	0.013870	13.156346	0.029620	6.138350	0.000000	0.000000
393.036300	20.701242	1.909115	0.013871	13.142087	0.029623	6.131697	0.000000	0.000000
393.056302	20.701161	1.910162	0.013871	13.149294	0.029622	6.135059	0.000000	0.000000
393.076304	20.701242	1.907528	0.013872	13.131164	0.029626	6.126600	0.000000	0.000000
393.096306	20.701242	1.912536	0.013869	13.165635	0.029618	6.142683	0.000000	0.000000
393.116308	20.701242	1.914860	0.013867	13.181634	0.029615	6.150148	0.000000	0.000000
393.136310	20.701242	1.908479	0.013872	13.137714	0.029624	6.129656	0.000000	0.000000
393.156312	20.701242	1.911203	0.013870	13.156461	0.029620	6.138403	0.000000	0.000000
393.176314	20.701242	1.910311	0.013871	13.150320	0.029621	6.135538	0.000000	0.000000
393.196316	20.701242	1.911275	0.013870	13.156955	0.029620	6.138633	0.000000	0.000000
393.216318	20.701242	1.909440	0.013871	13.144324	0.029623	6.132740	0.000000	0.000000
393.236320	20.701242	1.915919	0.013867	13.188929	0.029613	6.153552	0.000000	0.000000
393.256322	20.701161	1.915767	0.013867	13.187879	0.029613	6.153062	0.000000	0.000000
393.276324	20.701242	1.915582	0.013867	13.186604	0.029614	6.152467	0.000000	0.000000
393.296326	20.701242	1.914441	0.013868	13.178750	0.029615	6.148802	0.000000	0.000000
393.316328	20.701242	1.915519	0.013867	13.186174	0.029614	6.152267	0.000000	0.000000
393.336330	20.701242	1.912905	0.013869	13.168178	0.029618	6.143870	0.000000	0.000000
393.356332	20.701242	1.916722	0.013866	13.194456	0.029612	6.156130	0.000000	0.000000
393.376334	20.701242	1.915073	0.013867	13.183102	0.029614	6.150833	0.000000	0.000000
393.396336	20.701242	1.915867	0.013867	13.188569	0.029613	6.153384	0.000000	0.000000
393.416338	20.701242	1.920438	0.013863	13.220034	0.029606	6.168064	0.000000	0.000000
393.436340	20.701242	1.920909	0.013863	13.223279	0.029605	6.169578	0.000000	0.000000
393.456342	20.701161	1.917088	0.013866	13.196971	0.029611	6.157304	0.000000	0.000000
393.476344	20.701242	1.914321	0.013868	13.177927	0.029615	6.148418	0.000000	0.000000
393.496346	20.701242	1.910772	0.013870	13.153492	0.029621	6.137018	0.000000	0.000000
393.516348	20.701161	1.907994	0.013872	13.134369	0.029625	6.128096	0.000000	0.000000
393.536350	20.701161	1.906131	0.013873	13.121548	0.029628	6.122114	0.000000	0.000000
393.556352	20.701242	1.905526	0.013874	13.117383	0.029629	6.120171	0.000000	0.000000
393.576354	20.701242	1.902128	0.013876	13.093993	0.029634	6.109257	0.000000	0.000000
393.596356	20.701242	1.910035	0.013871	13.148422	0.029622	6.134652	0.000000	0.000000
393.616358	20.701242	1.911902	0.013869	13.161271	0.029619	6.140647	0.000000	0.000000
393.636360	20.701161	1.914058	0.013868	13.176114	0.029616	6.147572	0.000000	0.000000
393.656362	20.701242	1.916209	0.013866	13.190923	0.029613	6.154482	0.000000	0.000000
393.676364	20.701242	1.915004	0.013867	13.182627	0.029614	6.150611	0.000000	0.000000
393.696366	20.701242	1.907777	0.013872	13.132880	0.029625	6.127401	0.000000	0.000000
393.716368	20.701242	1.912763	0.013869	13.167203	0.029618	6.143415	0.000000	0.000000
393.736370	20.701161	1.914081	0.013868	13.176274	0.029616	6.147647	0.000000	0.000000
393.756372	20.701242	1.917802	0.013865	13.201889	0.029610	6.159599	0.000000	0.000000
393.776374	20.701242	1.926766	0.013859	13.263598	0.029597	6.188390	0.000000	0.000000
393.796376	20.701242	1.919859	0.013864	13.216051	0.029607	6.166206	0.000000	0.000000
393.816378	20.701242	1.915006	0.013867	13.182639	0.029614	6.150617	0.000000	0.000000
393.836380	20.701242	1.921832	0.013862	13.229632	0.029604	6.172542	0.000000	0.000000
393.856382	20.701242	1.914989	0.013867	13.182527	0.029614	6.150565	0.000000	0.000000
393.876384	20.701242	1.918809	0.013864	13.208820	0.029609	6.162832	0.000000	0.000000
393.896386	20.701242	1.915848	0.013867	13.188438	0.029613	6.153323	0.000000	0.000000
393.916388	20.701242	1.914347	0.013868	13.178105	0.029615	6.148502	0.000000	0.000000
393.936390	20.701242	1.918930	0.013864	13.209656	0.029608	6.163222	0.000000	0.000000
393.956392	20.701242	1.918113	0.013865	13.204032	0.029610	6.160598	0.000000	0.000000
393.976394	20.701242	1.912554	0.013869	13.165765	0.029618	6.142744	0.000000	0.000000
393.996396	20.701242	1.918051	0.013865	13.203602	0.029610	6.160398	0.000000	0.000000
394.016398	20.701161	1.908499	0.013872	13.137850	0.029624	6.129720	0.000000	0.000000
394.036400	20.701242	1.906298	0.013873	13.122698	0.029628	6.122650	0.000000	0.000000
394.056402	20.701242	1.906012	0.013874	13.120728	0.029628	6.121731	0.000000	0.000000
394.076404	20.701242	1.904880	0.013874	13.112934	0.029630	6.118095	0.000000	0.000000
394.096406	20.701242	1.903644	0.013875	13.104429	0.029632	6.114127	0.000000	0.000000
394.116408	20.701242	1.912573	0.013869	13.165892	0.029618	6.142804	0.000000	0.000000
394.136410	20.701242	1.906577	0.013873	13.124617	0.029627	6.123546	0.000000	0.000000
394.156412	20.701242	1.901217	0.013877	13.087721	0.029635	6.106331	0.000000	0.000000
394.176414	20.701242	1.911768	0.013869	13.160354	0.029619	6.140219	0.000000	0.000000
394.196416	20.701242	1.902396	0.013876	13.095836	0.029633	6.110117	0.000000	0.000000
394.216418	20.701161	1.911726	0.013869	13.160063	0.029619	6.140084	0.000000	0.000000
394.236420	20.701242	1.909534	0.013871	13.144972	0.029623	6.133043	0.000000	0.000000
394.256422	20.701242	1.909338	0.013871	13.143625	0.029623	6.132414	0.000000	0.000000
394.276424	20.701242	1.905075	0.013874	13.114278	0.029629	6.118722	0.000000	0.000000
394.296426	20.701242	1.909237	0.013871	13.142929	0.029623	6.132089	0.000000	0.000000
394.316428	20.701242	1.909870	0.013871	13.147287	0.029622	6.134123	0.000000	0.000000
394.336430	20.701242	1.906003	0.013874	13.120667	0.029628	6.121703	0.000000	0.000000
394.356432	20.701242	1.908705	0.013872	13.139266	0.029624	6.130381	0.000000	0.000000
394.376434	20.701242	1.903192	0.013876	13.101314	0.029632	6.112673	0.000000	0.000000
394.396436	20.701242	1.908401	0.013872	13.137172	0.029624	6.129403	0.000000	0.000000
394.416438	20.701242	1.902150	0.013876	13.094144	0.029634	6.109328	0.000000	0.000000
394.436440	20.701242	1.906460	0.013873	13.123815	0.029627	6.123171	0.000000	0.000000
394.456442	20.701242	1.913468	0.013868	13.172052	0.029617	6.145677	0.000000	0.000000
394.476444	20.701242	1.907930	0.013872	13.133930	0.029625	6.127891	0.000000	0.000000
394.496446	20.701242	1.909098	0.013871	13.141972	0.029623	6.131643	0.000000	0.000000
394.516448	20.701242	1.917404	0.013865	13.199150	0.029611	6.158320	0.000000	0.000000
394.536450	20.701242	1.912316	0.013869	13.164122	0.029618	6.141977	0.000000	0.000000
394.556452	20.701242	1.906482	0.013873	13.123960	0.029627	6.123239	0.000000	0.000000
394.576454	20.701242	1.909348	0.013871	13.143695	0.029623	6.132447	0.000000	0.000000
394.596456	20.701242	1.907456	0.013873	13.130668	0.029626	6.126369	0.000000	0.000000
394.616458	20.701242	1.907175	0.013873	13.128736	0.029626	6.125468	0.000000	0.000000
394.636460	20.701242	1.912039	0.013869	13.162218	0.029619	6.141089	0.000000	0.000000
394.656462	20.701242	1.909963	0.013871	13.147926	0.029622	6.134421	0.000000	0.000000
394.676464	20.701242	1.909949	0.013871	13.147829	0.029622	6.134376	0.000000	0.000000
394.696466	20.701242	1.913327	0.013868	13.171086	0.029617	6.145227	0.000000	0.000000
394.716468	20.701242	1.912542	0.013869	13.165678	0.029618	6.142703	0.000000	0.000000
394.736470	20.701242	1.914988	0.013867	13.182518	0.029614	6.150561	0.000000	0.000000
394.756472	20.701242	1.919329	0.013864	13.212401	0.029608	6.164503	0.000000	0.000000
394.776474	20.701242	1.913759	0.013868	13.174056	0.029616	6.146612	0.000000	0.000000
394.796476	20.701242	1.911009	0.013870	13.155129	0.029620	6.137782	0.000000	0.000000
394.816478	20.701242	1.916382	0.013866	13.192116	0.029612	6.155039	0.000000	0.000000
394.836480	20.701242	1.911582	0.013870	13.159070	0.029620	6.139620	0.000000	0.000000
394.856482	20.701242	1.913301	0.013868	13.170905	0.029617	6.145142	0.000000	0.000000
394.876484	20.701242	1.916323	0.013866	13.191710	0.029612	6.154849	0.000000	0.000000
394.896486	20.701242	1.902240	0.013876	13.094765	0.029634	6.109617	0.000000	0.000000
394.916488	20.701242	1.911478	0.013870	13.158353	0.029620	6.139286	0.000000	0.000000
394.936490	20.701242	1.904153	0.013875	13.107931	0.029631	6.115760	0.000000	0.000000
394.956492	20.701242	1.898555	0.013879	13.069392	0.029639	6.097779	0.000000	0.000000
394.976494	20.701161	1.907541	0.013872	13.131255	0.029626	6.126643	0.000000	0.000000
394.996496	20.701242	1.904056	0.013875	13.107265	0.029631	6.115450	0.000000	0.000000
395.016498	20.701242	1.911391	0.013870	13.157754	0.029620	6.139006	0.000000	0.000000
395.036500	20.701242	1.907650	0.013872	13.132002	0.029626	6.126991	0.000000	0.000000
395.056502	20.701242	1.909256	0.013871	13.143059	0.029623	6.132150	0.000000	0.000000
395.076504	20.701242	1.910518	0.013870	13.151746	0.029621	6.136203	0.000000	0.000000
395.096506	20.701242	1.899594	0.013878	13.076547	0.029638	6.101118	0.000000	0.000000
395.116508	20.701242	1.906584	0.013873	13.124669	0.029627	6.123570	0.000000	0.000000
395.136510	20.701242	1.906634	0.013873	13.125011	0.029627	6.123729	0.000000	0.000000
395.156512	20.701161	1.904256	0.013875	13.108642	0.029631	6.116092	0.000000	0.000000
395.176514	20.701242	1.903772	0.013875	13.105307	0.029631	6.114536	0.000000	0.000000
395.196516	20.701242	1.902238	0.013876	13.094746	0.029634	6.109609	0.000000	0.000000
395.216518	20.701242	1.897919	0.013879	13.065015	0.029640	6.095737	0.000000	0.000000
395.236520	20.701242	1.911043	0.013870	13.155363	0.029620	6.137891	0.000000	0.000000
395.256522	20.701242	1.907180	0.013873	13.128770	0.029626	6.125483	0.000000	0.000000
395.276524	20.701242	1.905904	0.013874	13.119986	0.029628	6.121385	0.000000	0.000000
395.296526	20.701242	1.909200	0.013871	13.142675	0.029623	6.131971	0.000000	0.000000
395.316528	20.701242	1.904030	0.013875	13.107083	0.029631	6.115365	0.000000	0.000000
395.336530	20.701242	1.905912	0.013874	13.120038	0.029628	6.121409	0.000000	0.000000
395.356532	20.701242	1.912331	0.013869	13.164228	0.029618	6.142027	0.000000	0.000000
395.376534	20.701242	1.909841	0.013871	13.147087	0.029622	6.134030	0.000000	0.000000
395.396536	20.701242	1.914311	0.013868	13.177857	0.029615	6.148386	0.000000	0.000000
395.416538	20.701242	1.905881	0.013874	13.119829	0.029628	6.121312	0.000000	0.000000
395.436540	20.701242	1.908403	0.013872	13.137190	0.029624	6.129412	0.000000	0.000000
395.456542	20.701242	1.902718	0.013876	13.098052	0.029633	6.111151	0.000000	0.000000
395.476544	20.701161	1.902978	0.013876	13.099843	0.029632	6.111987	0.000000	0.000000
395.496546	20.701242	1.906630	0.013873	13.124983	0.029627	6.123717	0.000000	0.000000
395.516548	20.701242	1.907347	0.013873	13.129920	0.029626	6.126020	0.000000	0.000000
395.536550	20.701242	1.908982	0.013871	13.141173	0.029623	6.131270	0.000000	0.000000
395.556552	20.701242	1.902621	0.013876	13.097386	0.029633	6.110840	0.000000	0.000000
395.576554	20.701242	1.908005	0.013872	13.134451	0.029625	6.128134	0.000000	0.000000
395.596556	20.701242	1.914375	0.013868	13.178299	0.029615	6.148592	0.000000	0.000000
395.616558	20.701161	1.907067	0.013873	13.127992	0.029626	6.125120	0.000000	0.000000
395.636560	20.701242	1.911926	0.013869	13.161437	0.029619	6.140725	0.000000	0.000000
395.656562	20.701242	1.906748	0.013873	13.125795	0.029627	6.124095	0.000000	0.000000
395.676564	20.701242	1.909982	0.013871	13.148056	0.029622	6.134482	0.000000	0.000000
395.696566	20.701242	1.908597	0.013872	13.138522	0.029624	6.130033	0.000000	0.000000
395.716568	20.701242	1.911050	0.013870	13.155411	0.029620	6.137913	0.000000	0.000000
395.736570	20.701161	1.911787	0.013869	13.160484	0.029619	6.140280	0.000000	0.000000
395.756572	20.701242	1.912164	0.013869	13.163078	0.029619	6.141490	0.000000	0.000000
395.776574	20.701242	1.912813	0.013869	13.167545	0.029618	6.143575	0.000000	0.000000
395.796576	20.701242	1.903405	0.013875	13.102779	0.029632	6.113357	0.000000	0.000000
395.816578	20.701242	1.908516	0.013872	13.137965	0.029624	6.129773	0.000000	0.000000
395.836580	20.701242	1.914867	0.013867	13.181686	0.029615	6.150172	0.000000	0.000000
395.856582	20.701161	1.911151	0.013870	13.156107	0.029620	6.138238	0.000000	0.000000
395.876584	20.701161	1.912100	0.013869	13.162639	0.029619	6.141285	0.000000	0.000000
395.896586	20.701242	1.907274	0.013873	13.129414	0.029626	6.125784	0.000000	0.000000
395.916588	20.701242	1.904862	0.013874	13.112813	0.029630	6.118038	0.000000	0.000000
395.936590	20.701242	1.905809	0.013874	13.119329	0.029628	6.121079	0.000000	0.000000
395.956592	20.701242	1.907783	0.013872	13.132916	0.029625	6.127418	0.000000	0.000000
395.976594	20.701242	1.913183	0.013868	13.170094	0.029617	6.144764	0.000000	0.000000
395.996596	20.701242	1.914711	0.013867	13.180611	0.029615	6.149671	0.000000	0.000000
396.016598	20.701242	1.905262	0.013874	13.115567	0.029629	6.119323	0.000000	0.000000
396.036600	20.701242	1.914272	0.013868	13.177588	0.029615	6.148260	0.000000	0.000000
396.056602	20.701242	1.912215	0.013869	13.163426	0.029619	6.141653	0.000000	0.000000
396.076604	20.701242	1.912586	0.013869	13.165983	0.029618	6.142846	0.000000	0.000000
396.096606	20.701242	1.908961	0.013871	13.141028	0.029624	6.131203	0.000000	0.000000
396.116608	20.701242	1.916010	0.013866	13.189552	0.029613	6.153842	0.000000	0.000000
396.136610	20.701161	1.912687	0.013869	13.166679	0.029618	6.143171	0.000000	0.000000
396.156612	20.701242	1.909172	0.013871	13.142481	0.029623	6.131880	0.000000	0.000000
396.176614	20.701242	1.911562	0.013870	13.158934	0.029620	6.139557	0.000000	0.000000
396.196616	20.701242	1.904456	0.013875	13.110019	0.029630	6.116735	0.000000	0.000000
396.216618	20.701242	1.910719	0.013870	13.153132	0.029621	6.136850	0.000000	0.000000
396.236620	20.701242	1.903858	0.013875	13.105903	0.029631	6.114814	0.000000	0.000000
396.256622	20.701242	1.907388	0.013873	13.130198	0.029626	6.126150	0.000000	0.000000
396.276624	20.701242	1.908009	0.013872	13.134475	0.029625	6.128145	0.000000	0.000000
396.296626	20.701242	1.908360	0.013872	13.136893	0.029624	6.129273	0.000000	0.000000
396.316628	20.701242	1.911379	0.013870	13.157672	0.029620	6.138968	0.000000	0.000000
396.336630	20.701242	1.902835	0.013876	13.098860	0.029633	6.111528	0.000000	0.000000
396.356632	20.701242	1.910509	0.013870	13.151688	0.029621	6.136176	0.000000	0.000000
396.376634	20.701242	1.909929	0.013871	13.147693	0.029622	6.134312	0.000000	0.000000
396.396636	20.701242	1.911048	0.013870	13.155396	0.029620	6.137906	0.000000	0.000000
396.416638	20.701242	1.904132	0.013875	13.107789	0.029631	6.115694	0.000000	0.000000
396.436640	20.701242	1.903670	0.013875	13.104604	0.029632	6.114208	0.000000	0.000000
396.456642	20.701242	1.905707	0.013874	13.118630	0.029628	6.120752	0.000000	0.000000
396.476644	20.701242	1.907873	0.013872	13.133540	0.029625	6.127709	0.000000	0.000000
396.496646	20.701242	1.913314	0.013868	13.170996	0.029617	6.145184	0.000000	0.000000
396.516648	20.701242	1.908924	0.013872	13.140777	0.029624	6.131085	0.000000	0.000000
396.536650	20.701242	1.910331	0.013871	13.150459	0.029621	6.135603	0.000000	0.000000
396.556652	20.701242	1.914460	0.013868	13.178886	0.029615	6.148866	0.000000	0.000000
396.576654	20.701242	1.910892	0.013870	13.154318	0.029621	6.137403	0.000000	0.000000
396.596656	20.701161	1.911431	0.013870	13.158032	0.029620	6.139136	0.000000	0.000000
396.616658	20.701242	1.903842	0.013875	13.105791	0.029631	6.114762	0.000000	0.000000
396.636660	20.701242	1.909399	0.013871	13.144046	0.029623	6.132610	0.000000	0.000000
396.656662	20.701242	1.915711	0.013867	13.187497	0.029613	6.152884	0.000000	0.000000
396.676664	20.701242	1.906101	0.013874	13.121339	0.029628	6.122016	0.000000	0.000000
396.696666	20.701242	1.905245	0.013874	13.115449	0.029629	6.119268	0.000000	0.000000
396.716668	20.701242	1.908254	0.013872	13.136161	0.029625	6.128932	0.000000	0.000000
396.736670	20.701242	1.910552	0.013870	13.151982	0.029621	6.136313	0.000000	0.000000
396.756672	20.701242	1.910509	0.013870	13.151682	0.029621	6.136173	0.000000	0.000000
396.776674	20.701242	1.903464	0.013875	13.103191	0.029632	6.113549	0.000000	0.000000
396.796676	20.701242	1.909093	0.013871	13.141939	0.029623	6.131628	0.000000	0.000000
396.816678	20.701161	1.903746	0.013875	13.105131	0.029631	6.114454	0.000000	0.000000
396.836680	20.701242	1.906149	0.013873	13.121669	0.029628	6.122170	0.000000	0.000000
396.856682	20.701242	1.908284	0.013872	13.136370	0.029625	6.129029	0.000000	0.000000
396.876684	20.701161	1.911592	0.013870	13.159137	0.029619	6.139652	0.000000	0.000000
396.896686	20.701242	1.906043	0.013874	13.120943	0.029628	6.121831	0.000000	0.000000
396.916688	20.701242	1.906570	0.013873	13.124569	0.029627	6.123523	0.000000	0.000000
396.936690	20.701161	1.909324	0.013871	13.143528	0.029623	6.132369	0.000000	0.000000
396.956692	20.701242	1.910892	0.013870	13.154318	0.029621	6.137403	0.000000	0.000000
396.976694	20.701242	1.901955	0.013876	13.092797	0.029634	6.108700	0.000000	0.000000
396.996696	20.701161	1.899804	0.013878	13.077994	0.029637	6.101793	0.000000	0.000000
397.016698	20.701161	1.898310	0.013879	13.067712	0.029640	6.096995	0.000000	0.000000
397.036700	20.701242	1.908195	0.013872	13.135755	0.029625	6.128743	0.000000	0.000000
397.056702	20.701242	1.902353	0.013876	13.095542	0.029634	6.109980	0.000000	0.000000
397.076704	20.701161	1.910039	0.013871	13.148449	0.029622	6.134665	0.000000	0.000000
397.096706	20.701242	1.906864	0.013873	13.126594	0.029627	6.124468	0.000000	0.000000
397.116708	20.701242	1.908453	0.013872	13.137529	0.029624	6.129570	0.000000	0.000000
397.136710	20.701242	1.910806	0.013870	13.153728	0.029621	6.137128	0.000000	0.000000
397.156712	20.701242	1.905728	0.013874	13.118776	0.029628	6.120820	0.000000	0.000000
397.176714	20.701242	1.907292	0.013873	13.129542	0.029626	6.125843	0.000000	0.000000
397.196716	20.701242	1.904447	0.013875	13.109956	0.029630	6.116705	0.000000	0.000000
397.216718	20.701242	1.904354	0.013875	13.109317	0.029630	6.116407	0.000000	0.000000
397.236720	20.701242	1.906876	0.013873	13.126672	0.029627	6.124505	0.000000	0.000000
397.256722	20.701242	1.904205	0.013875	13.108291	0.029631	6.115928	0.000000	0.000000
397.276724	20.701242	1.911136	0.013870	13.156001	0.029620	6.138189	0.000000	0.000000
397.296726	20.701242	1.912631	0.013869	13.166292	0.029618	6.142990	0.000000	0.000000
397.316728	20.701242	1.905440	0.013874	13.116787	0.029629	6.119892	0.000000	0.000000
397.336730	20.701242	1.906366	0.013873	13.123164	0.029627	6.122868	0.000000	0.000000
397.356732	20.701242	1.903352	0.013875	13.102419	0.029632	6.113189	0.000000	0.000000
397.376734	20.701242	1.906438	0.013873	13.123658	0.029627	6.123098	0.000000	0.000000
397.396736	20.701242	1.906967	0.013873	13.127305	0.029627	6.124800	0.000000	0.000000
397.416738	20.701242	1.906505	0.013873	13.124124	0.029627	6.123316	0.000000	0.000000
397.436740	20.701242	1.897468	0.013880	13.061916	0.029641	6.094291	0.000000	0.000000
397.456742	20.701242	1.904447	0.013875	13.109953	0.029630	6.116704	0.000000	0.000000
397.476744	20.701242	1.902679	0.013876	13.097785	0.029633	6.111027	0.000000	0.000000
397.496746	20.701242	1.904056	0.013875	13.107265	0.029631	6.115450	0.000000	0.000000
397.516748	20.701242	1.912327	0.013869	13.164197	0.029618	6.142013	0.000000	0.000000
397.536750	20.701242	1.903360	0.013875	13.102474	0.029632	6.113214	0.000000	0.000000
397.556752	20.701242	1.908154	0.013872	13.135471	0.029625	6.128610	0.000000	0.000000
397.576754	20.701242	1.908981	0.013871	13.141164	0.029623	6.131266	0.000000	0.000000
397.596756	20.701242	1.915059	0.013867	13.183009	0.029614	6.150789	0.000000	0.000000
397.616758	20.701242	1.909445	0.013871	13.144363	0.029623	6.132759	0.000000	0.000000
397.636760	20.701242	1.913677	0.013868	13.173493	0.029616	6.146349	0.000000	0.000000
397.656762	20.701242	1.913632	0.013868	13.173184	0.029616	6.146205	0.000000	0.000000
397.676764	20.701242	1.906989	0.013873	13.127453	0.029627	6.124869	0.000000	0.000000
397.696766	20.701242	1.916126	0.013866	13.190351	0.029613	6.154215	0.000000	0.000000
397.716768	20.701242	1.915513	0.013867	13.186129	0.029614	6.152245	0.000000	0.000000
397.736770	20.701242	1.915886	0.013867	13.188699	0.029613	6.153444	0.000000	0.000000
397.756772	20.701242	1.909991	0.013871	13.148117	0.029622	6.134510	0.000000	0.000000
397.776774	20.701242	1.913314	0.013868	13.170992	0.029617	6.145183	0.000000	0.000000
397.796776	20.701242	1.913126	0.013869	13.169700	0.029617	6.144580	0.000000	0.000000
397.816778	20.701242	1.909784	0.013871	13.146697	0.029622	6.133848	0.000000	0.000000
397.836780	20.701242	1.905567	0.013874	13.117668	0.029629	6.120303	0.000000	0.000000
397.856782	20.701242	1.904165	0.013875	13.108016	0.029631	6.115800	0.000000	0.000000
397.876784	20.701242	1.906700	0.013873	13.125465	0.029627	6.123941	0.000000	0.000000
397.896786	20.701242	1.904301	0.013875	13.108948	0.029631	6.116235	0.000000	0.000000
397.916788	20.701242	1.907406	0.013873	13.130322	0.029626	6.126208	0.000000	0.000000
397.936790	20.701242	1.906859	0.013873	13.126557	0.029627	6.124451	0.000000	0.000000
397.956792	20.701242	1.905978	0.013874	13.120492	0.029628	6.121621	0.000000	0.000000
397.976794	20.701242	1.905996	0.013874	13.120616	0.029628	6.121679	0.000000	0.000000
397.996796	20.701242	1.900405	0.013878	13.082128	0.029636	6.103722	0.000000	0.000000
398.016798	20.701242	1.913505	0.013868	13.172306	0.029617	6.145796	0.000000	0.000000
398.036800	20.701242	1.907954	0.013872	13.134094	0.029625	6.127967	0.000000	0.000000
398.056802	20.701161	1.909163	0.013871	13.142417	0.029623	6.131851	0.000000	0.000000
398.076804	20.701242	1.908154	0.013872	13.135474	0.029625	6.128611	0.000000	0.000000
398.096806	20.701242	1.905675	0.013874	13.118406	0.029628	6.120648	0.000000	0.000000
398.116808	20.701242	1.909868	0.013871	13.147269	0.029622	6.134114	0.000000	0.000000
398.136810	20.701242	1.916901	0.013866	13.195684	0.029612	6.156704	0.000000	0.000000
398.156812	20.701242	1.907446	0.013873	13.130601	0.029626	6.126338	0.000000	0.000000
398.176814	20.701242	1.904078	0.013875	13.107413	0.029631	6.115519	0.000000	0.000000
398.196816	20.701242	1.918398	0.013865	13.205993	0.029609	6.161513	0.000000	0.000000
398.216818	20.701242	1.910374	0.013870	13.150756	0.029621	6.135741	0.000000	0.000000
398.236820	20.701242	1.907353	0.013873	13.129956	0.029626	6.126037	0.000000	0.000000
398.256822	20.701242	1.907420	0.013873	13.130422	0.029626	6.126254	0.000000	0.000000
398.276824	20.701242	1.901922	0.013876	13.092573	0.029634	6.108595	0.000000	0.000000
398.296826	20.701242	1.909671	0.013871	13.145913	0.029622	6.133482	0.000000	0.000000
398.316828	20.701242	1.910044	0.013871	13.148486	0.029622	6.134682	0.000000	0.000000
398.336830	20.701242	1.909489	0.013871	13.144663	0.029623	6.132899	0.000000	0.000000
398.356832	20.701242	1.904422	0.013875	13.109780	0.029630	6.116623	0.000000	0.000000
398.376834	20.701242	1.902344	0.013876	13.095479	0.029634	6.109951	0.000000	0.000000
398.396836	20.701242	1.903743	0.013875	13.105107	0.029631	6.114443	0.000000	0.000000
398.416838	20.701242	1.911293	0.013870	13.157079	0.029620	6.138691	0.000000	0.000000
398.436840	20.701242	1.910448	0.013870	13.151264	0.029621	6.135978	0.000000	0.000000
398.456842	20.701242	1.908221	0.013872	13.135937	0.029625	6.128827	0.000000	0.000000
398.476844	20.701242	1.917761	0.013865	13.201605	0.029610	6.159466	0.000000	0.000000
398.496846	20.701242	1.907646	0.013872	13.131978	0.029626	6.126980	0.000000	0.000000
398.516848	20.701242	1.912146	0.013869	13.162950	0.029619	6.141431	0.000000	0.000000
398.536850	20.701242	1.904602	0.013875	13.111024	0.029630	6.117204	0.000000	0.000000
398.556852	20.701161	1.907945	0.013872	13.134036	0.029625	6.127940	0.000000	0.000000
398.576854	20.701242	1.906128	0.013873	13.121524	0.029628	6.122102	0.000000	0.000000
398.596856	20.701242	1.899990	0.013878	13.079271	0.029637	6.102389	0.000000	0.000000
398.616858	20.701242	1.903722	0.013875	13.104962	0.029631	6.114375	0.000000	0.000000
398.636860	20.701242	1.904536	0.013875	13.110570	0.029630	6.116992	0.000000	0.000000
398.656862	20.701242	1.901723	0.013877	13.091202	0.029634	6.107955	0.000000	0.000000
398.676864	20.701242	1.902272	0.013876	13.094980	0.029634	6.109718	0.000000	0.000000
398.696866	20.701242	1.899639	0.013878	13.076856	0.029638	6.101262	0.000000	0.000000
398.716868	20.701242	1.909747	0.013871	13.146437	0.029622	6.133726	0.000000	0.000000
398.736870	20.701242	1.897996	0.013879	13.065545	0.029640	6.095984	0.000000	0.000000
398.756872	20.701242	1.902892	0.013876	13.099250	0.029633	6.111710	0.000000	0.000000
398.776874	20.701242	1.906078	0.013874	13.121185	0.029628	6.121944	0.000000	0.000000
398.796876	20.701242	1.902256	0.013876	13.094871	0.029634	6.109667	0.000000	0.000000
398.816878	20.701242	1.902387	0.013876	13.095776	0.029633	6.110089	0.000000	0.000000
398.836880	20.701242	1.907468	0.013873	13.130752	0.029626	6.126408	0.000000	0.000000
398.856882	20.701242	1.901543	0.013877	13.089961	0.029635	6.107376	0.000000	0.000000
398.876884	20.701242	1.909147	0.013871	13.142311	0.029623	6.131801	0.000000	0.000000
398.896886	20.701161	1.911757	0.013869	13.160278	0.029619	6.140184	0.000000	0.000000
398.916888	20.701242	1.905580	0.013874	13.117753	0.029629	6.120343	0.000000	0.000000
398.936890	20.701242	1.898840	0.013879	13.071356	0.029639	6.098696	0.000000	0.000000
398.956892	20.701242	1.898974	0.013879	13.072279	0.029639	6.099126	0.000000	0.000000
398.976894	20.701242	1.907878	0.013872	13.133576	0.029625	6.127726	0.000000	0.000000
398.996896	20.701242	1.904787	0.013874	13.112298	0.029630	6.117798	0.000000	0.000000
399.016898	20.701242	1.908485	0.013872	13.137753	0.029624	6.129675	0.000000	0.000000
399.036900	20.701242	1.900463	0.013878	13.082531	0.029636	6.103909	0.000000	0.000000
399.056902	20.701242	1.905085	0.013874	13.114347	0.029629	6.118754	0.000000	0.000000
399.076904	20.701242	1.897099	0.013880	13.059373	0.029641	6.093105	0.000000	0.000000
399.096906	20.701161	1.896357	0.013880	13.054261	0.029642	6.090720	0.000000	0.000000
399.116908	20.701242	1.899133	0.013878	13.073375	0.029638	6.099638	0.000000	0.000000
399.136910	20.701242	1.902062	0.013876	13.093539	0.029634	6.109046	0.000000	0.000000
399.156912	20.701242	1.902742	0.013876	13.098215	0.029633	6.111227	0.000000	0.000000
399.176914	20.701161	1.902847	0.013876	13.098938	0.029633	6.111565	0.000000	0.000000
399.196916	20.701242	1.902533	0.013876	13.096777	0.029633	6.110557	0.000000	0.000000
399.216918	20.701161	1.903022	0.013876	13.100146	0.029632	6.112128	0.000000	0.000000
399.236920	20.701161	1.904561	0.013875	13.110737	0.029630	6.117069	0.000000	0.000000
399.256922	20.701242	1.904263	0.013875	13.108691	0.029631	6.116115	0.000000	0.000000
399.276924	20.701242	1.897822	0.013879	13.064346	0.029640	6.095425	0.000000	0.000000
399.296926	20.701242	1.903773	0.013875	13.105316	0.029631	6.114540	0.000000	0.000000
399.316928	20.701242	1.900800	0.013877	13.084849	0.029636	6.104991	0.000000	0.000000
399.336930	20.701242	1.904624	0.013875	13.111172	0.029630	6.117273	0.000000	0.000000
399.356932	20.701242	1.899950	0.013878	13.078995	0.029637	6.102260	0.000000	0.000000
399.376934	20.701242	1.901148	0.013877	13.087246	0.029635	6.106110	0.000000	0.000000
399.396936	20.701242	1.902546	0.013876	13.096871	0.029633	6.110600	0.000000	0.000000
399.416938	20.701242	1.902776	0.013876	13.098451	0.029633	6.111337	0.000000	0.000000
399.436940	20.701242	1.896722	0.013880	13.056779	0.029642	6.091895	0.000000	0.000000
399.456942	20.701242	1.907064	0.013873	13.127971	0.029626	6.125110	0.000000	0.000000
399.476944	20.701242	1.903605	0.013875	13.104157	0.029632	6.113999	0.000000	0.000000
399.496946	20.701161	1.903548	0.013875	13.103763	0.029632	6.113816	0.000000	0.000000
399.516948	20.701242	1.910120	0.013871	13.149009	0.029622	6.134926	0.000000	0.000000
399.536950	20.701242	1.898663	0.013879	13.070139	0.029639	6.098128	0.000000	0.000000
399.556952	20.701242	1.907539	0.013872	13.131240	0.029626	6.126636	0.000000	0.000000
399.576954	20.701242	1.907164	0.013873	13.128661	0.029626	6.125432	0.000000	0.000000
399.596956	20.701242	1.902145	0.013876	13.094111	0.029634	6.109312	0.000000	0.000000
399.616958	20.701242	1.907779	0.013872	13.132892	0.029625	6.127407	0.000000	0.000000
399.636960	20.701242	1.904750	0.013874	13.112038	0.029630	6.117677	0.000000	0.000000
399.656962	20.701242	1.900653	0.013877	13.083838	0.029636	6.104520	0.000000	0.000000
399.676964	20.701242	1.900471	0.013878	13.082585	0.029636	6.103935	0.000000	0.000000
399.696966	20.701242	1.905456	0.013874	13.116899	0.029629	6.119945	0.000000	0.000000
399.716968	20.701242	1.906754	0.013873	13.125834	0.029627	6.124113	0.000000	0.000000
399.736970	20.701242	1.903508	0.013875	13.103491	0.029632	6.113689	0.000000	0.000000
399.756972	20.701242	1.899157	0.013878	13.073538	0.029638	6.099714	0.000000	0.000000
399.776974	20.701242	1.893999	0.013882	13.038035	0.029646	6.083149	0.000000	0.000000
399.796976	20.701242	1.899120	0.013878	13.073287	0.029638	6.099597	0.000000	0.000000
399.816978	20.701242	1.900529	0.013877	13.082985	0.029636	6.104121	0.000000	0.000000
399.836980	20.701242	1.902051	0.013876	13.093460	0.029634	6.109009	0.000000	0.000000
399.856982	20.701242	1.903785	0.013875	13.105394	0.029631	6.114577	0.000000	0.000000
399.876984	20.701242	1.902689	0.013876	13.097855	0.029633	6.111059	0.000000	0.000000
399.896986	20.701161	1.910266	0.013870	13.150011	0.029621	6.135394	0.000000	0.000000
399.916988	20.701161	1.899615	0.013878	13.076695	0.029638	6.101187	0.000000	0.000000
399.936990	20.701242	1.906179	0.013873	13.121875	0.029628	6.122266	0.000000	0.000000
399.956992	20.701242	1.906386	0.013873	13.123301	0.029627	6.122931	0.000000	0.000000
399.976994	20.701161	1.902351	0.013876	13.095524	0.029633	6.109972	0.000000	0.000000
399.996996	20.701242	1.900708	0.013877	13.084217	0.029636	6.104696	0.000000	0.000000
400.016998	20.701242	1.903595	0.013875	13.104087	0.029632	6.113967	0.000000	0.000000
400.037000	20.701242	1.901404	0.013877	13.089005	0.029635	6.106930	0.000000	0.000000
400.057002	20.701242	1.908142	0.013872	13.135389	0.029625	6.128572	0.000000	0.000000
400.077004	20.701242	1.906002	0.013874	13.120658	0.029628	6.121699	0.000000	0.000000
400.097006	20.701242	1.904867	0.013874	13.112843	0.029630	6.118052	0.000000	0.000000
400.117008	20.701242	1.903175	0.013876	13.101199	0.029632	6.112620	0.000000	0.000000
400.137010	20.701242	1.907264	0.013873	13.129348	0.029626	6.125753	0.000000	0.000000
400.157012	20.701161	1.903395	0.013875	13.102713	0.029632	6.113326	0.000000	0.000000
400.177014	20.701242	1.901706	0.013877	13.091087	0.029634	6.107902	0.000000	0.000000
400.197016	20.701242	1.899128	0.013878	13.073342	0.029638	6.099622	0.000000	0.000000
400.217018	20.701161	1.901780	0.013877	13.091596	0.029634	6.108139	0.000000	0.000000
400.237020	20.701242	1.900598	0.013877	13.083460	0.029636	6.104343	0.000000	0.000000
400.257022	20.701242	1.902220	0.013876	13.094622	0.029634	6.109551	0.000000	0.000000
400.277024	20.701242	1.906311	0.013873	13.122783	0.029628	6.122690	0.000000	0.000000
400.297026	20.701242	1.901658	0.013877	13.090757	0.029635	6.107748	0.000000	0.000000
400.317028	20.701242	1.907518	0.013873	13.131094	0.029626	6.126568	0.000000	0.000000
400.337030	20.701161	1.900935	0.013877	13.085775	0.029636	6.105423	0.000000	0.000000
400.357032	20.701242	1.908013	0.013872	13.134499	0.029625	6.128156	0.000000	0.000000
400.377034	20.701242	1.906561	0.013873	13.124508	0.029627	6.123495	0.000000	0.000000
400.397036	20.701242	1.905392	0.013874	13.116463	0.029629	6.119741	0.000000	0.000000
400.417038	20.701242	1.914089	0.013868	13.176329	0.029616	6.147673	0.000000	0.000000
400.437040	20.701242	1.904706	0.013875	13.111735	0.029630	6.117536	0.000000	0.000000
400.457042	20.701161	1.901303	0.013877	13.088309	0.029635	6.106605	0.000000	0.000000
400.477044	20.701242	1.912645	0.013869	13.166392	0.029618	6.143037	0.000000	0.000000
400.497046	20.701242	1.908819	0.013872	13.140053	0.029624	6.130748	0.000000	0.000000
400.517048	20.701242	1.905346	0.013874	13.116145	0.029629	6.119593	0.000000	0.000000
400.537050	20.701242	1.906359	0.013873	13.123116	0.029627	6.122845	0.000000	0.000000
400.557052	20.701242	1.906928	0.013873	13.127032	0.029627	6.124673	0.000000	0.000000
400.577054	20.701242	1.904285	0.013875	13.108842	0.029631	6.116185	0.000000	0.000000
400.597056	20.701242	1.901624	0.013877	13.090521	0.029635	6.107638	0.000000	0.000000
400.617058	20.701242	1.906797	0.013873	13.126134	0.029627	6.124253	0.000000	0.000000
400.637060	20.701242	1.906978	0.013873	13.127377	0.029627	6.124834	0.000000	0.000000
400.657062	20.701242	1.906158	0.013873	13.121736	0.029628	6.122201	0.000000	0.000000
400.677064	20.701242	1.899118	0.013878	13.073269	0.029638	6.099588	0.000000	0.000000
400.697066	20.701242	1.905113	0.013874	13.114541	0.029629	6.118845	0.000000	0.000000
400.717068	20.701161	1.905518	0.013874	13.117329	0.029629	6.120145	0.000000	0.000000
400.737070	20.701242	1.904960	0.013874	13.113488	0.029630	6.118353	0.000000	0.000000
400.757072	20.701242	1.909593	0.013871	13.145377	0.029623	6.133232	0.000000	0.000000
400.777074	20.701242	1.903088	0.013876	13.100597	0.029632	6.112339	0.000000	0.000000
400.797076	20.701242	1.908935	0.013871	13.140846	0.029624	6.131118	0.000000	0.000000
400.817078	20.701242	1.906600	0.013873	13.124778	0.029627	6.123621	0.000000	0.000000
400.837080	20.701242	1.905884	0.013874	13.119850	0.029628	6.121322	0.000000	0.000000
400.857082	20.701161	1.901483	0.013877	13.089553	0.029635	6.107186	0.000000	0.000000
400.877084	20.701242	1.900863	0.013877	13.085282	0.029636	6.105193	0.000000	0.000000
400.897086	20.701242	1.905600	0.013874	13.117889	0.029629	6.120406	0.000000	0.000000
400.917088	20.701242	1.902972	0.013876	13.099804	0.029633	6.111969	0.000000	0.000000
400.937090	20.701242	1.900845	0.013877	13.085158	0.029636	6.105135	0.000000	0.000000
400.957092	20.701242	1.905297	0.013874	13.115803	0.029629	6.119433	0.000000	0.000000
400.977094	20.701161	1.906995	0.013873	13.127496	0.029626	6.124889	0.000000	0.000000
400.997096	20.701242	1.898857	0.013879	13.071474	0.029639	6.098751	0.000000	0.000000
401.017098	20.701242	1.903449	0.013875	13.103085	0.029632	6.113500	0.000000	0.000000
401.037100	20.701242	1.895650	0.013881	13.049400	0.029644	6.088452	0.000000	0.000000
401.057102	20.701242	1.900835	0.013877	13.085091	0.029636	6.105104	0.000000	0.000000
401.077104	20.701242	1.903417	0.013875	13.102861	0.029632	6.113395	0.000000	0.000000
401.097106	20.701242	1.903557	0.013875	13.103827	0.029632	6.113846	0.000000	0.000000
401.117108	20.701161	1.899933	0.013878	13.078883	0.029637	6.102208	0.000000	0.000000
401.137110	20.701242	1.900441	0.013878	13.082379	0.029636	6.103839	0.000000	0.000000
401.157112	20.701242	1.899479	0.013878	13.075757	0.029638	6.100749	0.000000	0.000000
401.177114	20.701242	1.898680	0.013879	13.070254	0.029639	6.098182	0.000000	0.000000
401.197116	20.701242	1.905784	0.013874	13.119160	0.029628	6.121000	0.000000	0.000000
401.217118	20.701242	1.900967	0.013877	13.086002	0.029636	6.105529	0.000000	0.000000
401.237120	20.701242	1.903450	0.013875	13.103091	0.029632	6.113502	0.000000	0.000000
401.257122	20.701161	1.897412	0.013880	13.061528	0.029641	6.094110	0.000000	0.000000
401.277124	20.701242	1.901959	0.013876	13.092828	0.029634	6.108714	0.000000	0.000000
401.297126	20.701161	1.903135	0.013876	13.100921	0.029632	6.112490	0.000000	0.000000
401.317128	20.701161	1.895408	0.013881	13.047729	0.029644	6.087672	0.000000	0.000000
401.337130	20.701242	1.898121	0.013879	13.066407	0.029640	6.096387	0.000000	0.000000
401.357132	20.701161	1.900770	0.013877	13.084640	0.029636	6.104894	0.000000	0.000000
401.377134	20.701242	1.903386	0.013875	13.102649	0.029632	6.113296	0.000000	0.000000
401.397136	20.701242	1.908701	0.013872	13.139236	0.029624	6.130367	0.000000	0.000000
401.417138	20.701242	1.907726	0.013872	13.132529	0.029625	6.127237	0.000000	0.000000
401.437140	20.701242	1.898840	0.013879	13.071356	0.029639	6.098696	0.000000	0.000000
401.457142	20.701242	1.902082	0.013876	13.093675	0.029634	6.109109	0.000000	0.000000
401.477144	20.701242	1.903018	0.013876	13.100116	0.029633	6.112114	0.000000	0.000000
401.497146	20.701242	1.908902	0.013872	13.140625	0.029624	6.131015	0.000000	0.000000
401.517148	20.701242	1.899163	0.013878	13.073578	0.029638	6.099732	0.000000	0.000000
401.537150	20.701161	1.899255	0.013878	13.074213	0.029638	6.100029	0.000000	0.000000
401.557152	20.701242	1.902589	0.013876	13.097165	0.029633	6.110737	0.000000	0.000000
401.577154	20.701242	1.901773	0.013877	13.091550	0.029634	6.108118	0.000000	0.000000
401.597156	20.701161	1.901836	0.013876	13.091980	0.029634	6.108318	0.000000	0.000000
401.617158	20.701242	1.906708	0.013873	13.125516	0.029627	6.123965	0.000000	0.000000
401.637160	20.701242	1.909394	0.013871	13.144009	0.029623	6.132594	0.000000	0.000000
401.657162	20.701242	1.905974	0.013874	13.120464	0.029628	6.121608	0.000000	0.000000
401.677164	20.701242	1.905694	0.013874	13.118536	0.029628	6.120709	0.000000	0.000000
401.697166	20.701242	1.906627	0.013873	13.124962	0.029627	6.123707	0.000000	0.000000
401.717168	20.701242	1.905210	0.013874	13.115210	0.029629	6.119157	0.000000	0.000000
401.737170	20.701161	1.901443	0.013877	13.089274	0.029635	6.107056	0.000000	0.000000
401.757172	20.701242	1.906616	0.013873	13.124887	0.029627	6.123671	0.000000	0.000000
401.777174	20.701242	1.904784	0.013874	13.112277	0.029630	6.117788	0.000000	0.000000
401.797176	20.701161	1.904978	0.013874	13.113612	0.029629	6.118411	0.000000	0.000000
401.817178	20.701242	1.896804	0.013880	13.057342	0.029642	6.092157	0.000000	0.000000
401.837180	20.701242	1.899790	0.013878	13.077897	0.029637	6.101747	0.000000	0.000000
401.857182	20.701242	1.904858	0.013874	13.112783	0.029630	6.118024	0.000000	0.000000
401.877184	20.701242	1.900583	0.013877	13.083357	0.029636	6.104295	0.000000	0.000000
401.897186	20.701242	1.907302	0.013873	13.129608	0.029626	6.125874	0.000000	0.000000
401.917188	20.701242	1.898776	0.013879	13.070917	0.029639	6.098491	0.000000	0.000000
401.937190	20.701242	1.902685	0.013876	13.097825	0.029633	6.111045	0.000000	0.000000
401.957192	20.701242	1.902269	0.013876	13.094964	0.029634	6.109711	0.000000	0.000000
401.977194	20.701161	1.902164	0.013876	13.094241	0.029634	6.109373	0.000000	0.000000
401.997196	20.701242	1.903771	0.013875	13.105301	0.029631	6.114533	0.000000	0.000000
402.017198	20.701242	1.905052	0.013874	13.114117	0.029629	6.118647	0.000000	0.000000
402.037200	20.701242	1.906985	0.013873	13.127423	0.029627	6.124855	0.000000	0.000000
402.057202	20.701242	1.901941	0.013876	13.092706	0.029634	6.108657	0.000000	0.000000
402.077204	20.701242	1.903665	0.013875	13.104571	0.029632	6.114193	0.000000	0.000000
402.097206	20.701242	1.898965	0.013879	13.072216	0.029639	6.099097	0.000000	0.000000
402.117208	20.701242	1.898736	0.013879	13.070639	0.029639	6.098361	0.000000	0.000000
402.137210	20.701242	1.901313	0.013877	13.088378	0.029635	6.106638	0.000000	0.000000
402.157212	20.701242	1.905173	0.013874	13.114953	0.029629	6.119037	0.000000	0.000000
402.177214	20.701242	1.900756	0.013877	13.084549	0.029636	6.104851	0.000000	0.000000
402.197216	20.701242	1.902001	0.013876	13.093115	0.029634	6.108848	0.000000	0.000000
402.217218	20.701242	1.896326	0.013880	13.054049	0.029643	6.090621	0.000000	0.000000
402.237220	20.701242	1.899759	0.013878	13.077685	0.029637	6.101649	0.000000	0.000000
402.257222	20.701161	1.898484	0.013879	13.068907	0.029639	6.097553	0.000000	0.000000
402.277224	20.701242	1.897095	0.013880	13.059343	0.029641	6.093091	0.000000	0.000000
402.297226	20.701242	1.900449	0.013878	13.082434	0.029636	6.103864	0.000000	0.000000
402.317228	20.701242	1.903637	0.013875	13.104381	0.029632	6.114104	0.000000	0.000000
402.337230	20.701242	1.908145	0.013872	13.135410	0.029625	6.128582	0.000000	0.000000
402.357232	20.701242	1.911542	0.013870	13.158795	0.029620	6.139492	0.000000	0.000000
402.377234	20.701242	1.907081	0.013873	13.128086	0.029626	6.125164	0.000000	0.000000
402.397236	20.701242	1.911486	0.013870	13.158407	0.029620	6.139311	0.000000	0.000000
402.417238	20.701242	1.903814	0.013875	13.105594	0.029631	6.114670	0.000000	0.000000
402.437240	20.701242	1.903311	0.013875	13.102135	0.029632	6.113056	0.000000	0.000000
402.457242	20.701242	1.906109	0.013874	13.121397	0.029628	6.122043	0.000000	0.000000
402.477244	20.701242	1.903590	0.013875	13.104054	0.029632	6.113951	0.000000	0.000000
402.497246	20.701242	1.905996	0.013874	13.120616	0.029628	6.121679	0.000000	0.000000
402.517248	20.701242	1.907168	0.013873	13.128688	0.029626	6.125445	0.000000	0.000000
402.537250	20.701242	1.908745	0.013872	13.139542	0.029624	6.130509	0.000000	0.000000
402.557252	20.701161	1.907149	0.013873	13.128552	0.029626	6.125382	0.000000	0.000000
402.577254	20.701161	1.906535	0.013873	13.124327	0.029627	6.123410	0.000000	0.000000
402.597256	20.701242	1.905366	0.013874	13.116279	0.029629	6.119655	0.000000	0.000000
402.617258	20.701242	1.906339	0.013873	13.122980	0.029627	6.122782	0.000000	0.000000
402.637260	20.701161	1.901159	0.013877	13.087322	0.029635	6.106145	0.000000	0.000000
402.657262	20.701242	1.903061	0.013876	13.100416	0.029632	6.112254	0.000000	0.000000
402.677264	20.701242	1.904270	0.013875	13.108736	0.029631	6.116136	0.000000	0.000000
402.697266	20.701242	1.908574	0.013872	13.138368	0.029624	6.129961	0.000000	0.000000
402.717268	20.701242	1.907138	0.013873	13.128482	0.029626	6.125349	0.000000	0.000000
402.737270	20.701242	1.902938	0.013876	13.099568	0.029633	6.111859	0.000000	0.000000
402.757272	20.701242	1.904404	0.013875	13.109662	0.029630	6.116568	0.000000	0.000000
402.777274	20.701242	1.901140	0.013877	13.087192	0.029635	6.106084	0.000000	0.000000
402.797276	20.701242	1.904443	0.013875	13.109925	0.029630	6.116691	0.000000	0.000000
402.817278	20.701161	1.906856	0.013873	13.126539	0.029627	6.124442	0.000000	0.000000
402.837280	20.701161	1.904255	0.013875	13.108636	0.029631	6.116089	0.000000	0.000000
402.857282	20.701242	1.906363	0.013873	13.123146	0.029627	6.122859	0.000000	0.000000
402.877284	20.701242	1.905290	0.013874	13.115761	0.029629	6.119414	0.000000	0.000000
402.897286	20.701242	1.903522	0.013875	13.103588	0.029632	6.113734	0.000000	0.000000
402.917288	20.701242	1.906253	0.013873	13.122386	0.029628	6.122505	0.000000	0.000000
402.937290	20.701161	1.907820	0.013872	13.133171	0.029625	6.127537	0.000000	0.000000
402.957292	20.701242	1.909062	0.013871	13.141727	0.029623	6.131529	0.000000	0.000000
402.977294	20.701242	1.904207	0.013875	13.108300	0.029631	6.115933	0.000000	0.000000
402.997296	20.701242	1.904137	0.013875	13.107819	0.029631	6.115708	0.000000	0.000000
403.017298	20.701242	1.906786	0.013873	13.126055	0.029627	6.124217	0.000000	0.000000
403.037300	20.701242	1.907549	0.013872	13.131309	0.029626	6.126668	0.000000	0.000000
403.057302	20.701242	1.904878	0.013874	13.112922	0.029630	6.118089	0.000000	0.000000
403.077304	20.701242	1.905075	0.013874	13.114278	0.029629	6.118722	0.000000	0.000000
403.097306	20.701161	1.905734	0.013874	13.118815	0.029628	6.120839	0.000000	0.000000
403.117308	20.701161	1.906181	0.013873	13.121893	0.029628	6.122275	0.000000	0.000000
403.137310	20.701242	1.910302	0.013871	13.150262	0.029621	6.135511	0.000000	0.000000
403.157312	20.701161	1.904447	0.013875	13.109956	0.029630	6.116705	0.000000	0.000000
403.177314	20.701242	1.904393	0.013875	13.109583	0.029630	6.116531	0.000000	0.000000
403.197316	20.701242	1.895848	0.013881	13.050759	0.029643	6.089086	0.000000	0.000000
403.217318	20.701242	1.900793	0.013877	13.084801	0.029636	6.104969	0.000000	0.000000
403.237320	20.701242	1.903686	0.013875	13.104713	0.029632	6.114259	0.000000	0.000000
403.257322	20.701242	1.896233	0.013881	13.053414	0.029643	6.090324	0.000000	0.000000
403.277324	20.701242	1.900493	0.013878	13.082733	0.029636	6.104004	0.000000	0.000000
403.297326	20.701242	1.897815	0.013879	13.064298	0.029640	6.095403	0.000000	0.000000
403.317328	20.701242	1.902526	0.013876	13.096729	0.029633	6.110534	0.000000	0.000000
403.337330	20.701242	1.898711	0.013879	13.070469	0.029639	6.098282	0.000000	0.000000
403.357332	20.701242	1.905432	0.013874	13.116736	0.029629	6.119868	0.000000	0.000000
403.377334	20.701242	1.901952	0.013876	13.092779	0.029634	6.108691	0.000000	0.000000
403.397336	20.701242	1.901023	0.013877	13.086387	0.029636	6.105709	0.000000	0.000000
403.417338	20.701242	1.898747	0.013879	13.070714	0.029639	6.098396	0.000000	0.000000
403.437340	20.701242	1.893146	0.013883	13.032157	0.029647	6.080407	0.000000	0.000000
403.457342	20.701242	1.898360	0.013879	13.068051	0.029640	6.097154	0.000000	0.000000
403.477344	20.701242	1.902461	0.013876	13.096284	0.029633	6.110326	0.000000	0.000000
403.497346	20.701242	1.900508	0.013877	13.082842	0.029636	6.104055	0.000000	0.000000
403.517348	20.701242	1.897188	0.013880	13.059988	0.029641	6.093392	0.000000	0.000000
403.537350	20.701242	1.894626	0.013882	13.042348	0.029645	6.085161	0.000000	0.000000
403.557352	20.701242	1.898671	0.013879	13.070194	0.029639	6.098153	0.000000	0.000000
403.577354	20.701242	1.895544	0.013881	13.048665	0.029644	6.088109	0.000000	0.000000
403.597356	20.701242	1.895976	0.013881	13.051643	0.029643	6.089498	0.000000	0.000000
403.617358	20.701242	1.899165	0.013878	13.073596	0.029638	6.099741	0.000000	0.000000
403.637360	20.701242	1.900889	0.013877	13.085460	0.029636	6.105276	0.000000	0.000000
403.657362	20.701242	1.902175	0.013876	13.094314	0.029634	6.109407	0.000000	0.000000
403.677364	20.701242	1.897694	0.013879	13.063465	0.029641	6.095014	0.000000	0.000000
403.697366	20.701242	1.900631	0.013877	13.083684	0.029636	6.104447	0.000000	0.000000
403.717368	20.701242	1.896507	0.013880	13.055296	0.029642	6.091203	0.000000	0.000000
403.737370	20.701161	1.894695	0.013882	13.042826	0.029645	6.085385	0.000000	0.000000
403.757372	20.701242	1.901572	0.013877	13.090161	0.029635	6.107470	0.000000	0.000000
403.777374	20.701161	1.899892	0.013878	13.078602	0.029637	6.102076	0.000000	0.000000
403.797376	20.701242	1.908221	0.013872	13.135934	0.029625	6.128826	0.000000	0.000000
403.817378	20.701242	1.906766	0.013873	13.125916	0.029627	6.124152	0.000000	0.000000
403.837380	20.701161	1.898431	0.013879	13.068544	0.029639	6.097384	0.000000	0.000000
403.857382	20.701242	1.906141	0.013873	13.121618	0.029628	6.122146	0.000000	0.000000
403.877384	20.701242	1.904939	0.013874	13.113340	0.029630	6.118284	0.000000	0.000000
403.897386	20.701161	1.899399	0.013878	13.075203	0.029638	6.100491	0.000000	0.000000
403.917388	20.701242	1.895708	0.013881	13.049800	0.029644	6.088638	0.000000	0.000000
403.937390	20.701242	1.896455	0.013880	13.054939	0.029642	6.091036	0.000000	0.000000
403.957392	20.701161	1.907712	0.013872	13.132432	0.029625	6.127192	0.000000	0.000000
403.977394	20.701242	1.895985	0.013881	13.051704	0.029643	6.089526	0.000000	0.000000
403.997396	20.701242	1.901684	0.013877	13.090933	0.029635	6.107830	0.000000	0.000000
404.017398	20.701242	1.897742	0.013879	13.063795	0.029640	6.095168	0.000000	0.000000
404.037400	20.701242	1.906419	0.013873	13.123531	0.029627	6.123039	0.000000	0.000000
404.057402	20.701242	1.904774	0.013874	13.112205	0.029630	6.117754	0.000000	0.000000
404.077404	20.701242	1.910805	0.013870	13.153725	0.029621	6.137127	0.000000	0.000000
404.097406	20.701242	1.910257	0.013871	13.149951	0.029622	6.135366	0.000000	0.000000
404.117408	20.701242	1.905146	0.013874	13.114765	0.029629	6.118949	0.000000	0.000000
404.137410	20.701242	1.907109	0.013873	13.128282	0.029626	6.125256	0.000000	0.000000
404.157412	20.701161	1.908320	0.013872	13.136615	0.029624	6.129144	0.000000	0.000000
404.177414	20.701242	1.902466	0.013876	13.096320	0.029633	6.110343	0.000000	0.000000
404.197416	20.701242	1.901418	0.013877	13.089105	0.029635	6.106977	0.000000	0.000000
404.217418	20.701242	1.900936	0.013877	13.085787	0.029636	6.105429	0.000000	0.000000
404.237420	20.701161	1.903149	0.013876	13.101018	0.029632	6.112535	0.000000	0.000000
404.257422	20.701242	1.898913	0.013879	13.071861	0.029639	6.098932	0.000000	0.000000
404.277424	20.701242	1.898169	0.013879	13.066740	0.029640	6.096542	0.000000	0.000000
404.297426	20.701242	1.902825	0.013876	13.098790	0.029633	6.111496	0.000000	0.000000
404.317428	20.701242	1.902184	0.013876	13.094377	0.029634	6.109437	0.000000	0.000000
404.337430	20.701242	1.898777	0.013879	13.070920	0.029639	6.098492	0.000000	0.000000
404.357432	20.701161	1.906183	0.013873	13.121905	0.029628	6.122280	0.000000	0.000000
404.377434	20.701242	1.899889	0.013878	13.078575	0.029637	6.102064	0.000000	0.000000
404.397436	20.701242	1.903888	0.013875	13.106106	0.029631	6.114909	0.000000	0.000000
404.417438	20.701161	1.903866	0.013875	13.105957	0.029631	6.114840	0.000000	0.000000
404.437440	20.701242	1.912620	0.013869	13.166219	0.029618	6.142956	0.000000	0.000000
404.457442	20.701242	1.908904	0.013872	13.140635	0.029624	6.131019	0.000000	0.000000
404.477444	20.701242	1.903167	0.013876	13.101142	0.029632	6.112593	0.000000	0.000000
404.497446	20.701242	1.910981	0.013870	13.154936	0.029620	6.137691	0.000000	0.000000
404.517448	20.701242	1.901694	0.013877	13.091005	0.029635	6.107864	0.000000	0.000000
404.537450	20.701161	1.905277	0.013874	13.115670	0.029629	6.119371	0.000000	0.000000
404.557452	20.701242	1.894744	0.013882	13.043162	0.029645	6.085541	0.000000	0.000000
404.577454	20.701242	1.903760	0.013875	13.105228	0.029631	6.114499	0.000000	0.000000
404.597456	20.701242	1.902425	0.013876	13.096036	0.029633	6.110211	0.000000	0.000000
404.616458	20.701242	1.899507	0.013878	13.075951	0.029638	6.100839	0.000000	0.000000
404.636460	20.701242	1.901704	0.013877	13.091075	0.029634	6.107896	0.000000	0.000000
404.656462	20.701242	1.900236	0.013878	13.080966	0.029637	6.103179	0.000000	0.000000
404.676464	20.701242	1.903636	0.013875	13.104374	0.029632	6.114101	0.000000	0.000000
404.696466	20.701242	1.898091	0.013879	13.066202	0.029640	6.096291	0.000000	0.000000
404.716468	20.701242	1.906687	0.013873	13.125377	0.029627	6.123900	0.000000	0.000000
404.736470	20.701161	1.899750	0.013878	13.077618	0.029637	6.101617	0.000000	0.000000
404.756472	20.701242	1.902263	0.013876	13.094919	0.029634	6.109689	0.000000	0.000000
404.776474	20.701242	1.907763	0.013872	13.132780	0.029625	6.127354	0.000000	0.000000
404.796476	20.701242	1.902700	0.013876	13.097928	0.029633	6.111093	0.000000	0.000000
404.816478	20.701242	1.903785	0.013875	13.105394	0.029631	6.114577	0.000000	0.000000
404.836480	20.701242	1.906826	0.013873	13.126330	0.029627	6.124345	0.000000	0.000000
404.856482	20.701242	1.900000	0.013878	13.079344	0.029637	6.102422	0.000000	0.000000
404.876484	20.701242	1.898521	0.013879	13.069162	0.029639	6.097672	0.000000	0.000000
404.896486	20.701242	1.900568	0.013877	13.083251	0.029636	6.104246	0.000000	0.000000
404.916488	20.701242	1.900786	0.013877	13.084755	0.029636	6.104947	0.000000	0.000000
404.936490	20.701242	1.896903	0.013880	13.058020	0.029642	6.092474	0.000000	0.000000
404.956492	20.701242	1.897851	0.013879	13.064552	0.029640	6.095521	0.000000	0.000000
404.976494	20.701161	1.897996	0.013879	13.065548	0.029640	6.095986	0.000000	0.000000
404.996496	20.701242	1.901986	0.013876	13.093012	0.029634	6.108800	0.000000	0.000000
405.016498	20.701242	1.896157	0.013881	13.052887	0.029643	6.090079	0.000000	0.000000
405.036500	20.701242	1.903402	0.013875	13.102761	0.029632	6.113348	0.000000	0.000000
405.056502	20.701242	1.901905	0.013876	13.092458	0.029634	6.108541	0.000000	0.000000
405.076504	20.701242	1.896986	0.013880	13.058592	0.029642	6.092741	0.000000	0.000000
405.096506	20.701161	1.902482	0.013876	13.096426	0.029633	6.110393	0.000000	0.000000
405.116508	20.701161	1.895016	0.013881	13.045030	0.029644	6.086413	0.000000	0.000000
405.136510	20.701242	1.908727	0.013872	13.139415	0.029624	6.130450	0.000000	0.000000
405.156512	20.701242	1.900116	0.013878	13.080140	0.029637	6.102794	0.000000	0.000000
405.176514	20.701242	1.902543	0.013876	13.096850	0.029633	6.110590	0.000000	0.000000
405.196516	20.701242	1.902663	0.013876	13.097673	0.029633	6.110975	0.000000	0.000000
405.216518	20.701242	1.899325	0.013878	13.074694	0.029638	6.100253	0.000000	0.000000
405.236520	20.701242	1.916165	0.013866	13.190618	0.029613	6.154340	0.000000	0.000000
405.256522	20.701242	1.908184	0.013872	13.135680	0.029625	6.128707	0.000000	0.000000
405.276524	20.701242	1.909583	0.013871	13.145311	0.029623	6.133201	0.000000	0.000000
405.296526	20.701161	1.895646	0.013881	13.049367	0.029644	6.088436	0.000000	0.000000
405.316528	20.701242	1.900382	0.013878	13.081974	0.029636	6.103650	0.000000	0.000000
405.336530	20.701242	1.902269	0.013876	13.094958	0.029634	6.109708	0.000000	0.000000
405.356532	20.701242	1.903503	0.013875	13.103457	0.029632	6.113673	0.000000	0.000000
405.376534	20.701242	1.902210	0.013876	13.094559	0.029634	6.109521	0.000000	0.000000
405.396536	20.701242	1.904630	0.013875	13.111218	0.029630	6.117294	0.000000	0.000000
405.416538	20.701161	1.902809	0.013876	13.098681	0.029633	6.111445	0.000000	0.000000
405.436540	20.701242	1.910157	0.013871	13.149264	0.029622	6.135045	0.000000	0.000000
405.456542	20.701242	1.909417	0.013871	13.144170	0.029623	6.132668	0.000000	0.000000
405.476544	20.701242	1.900723	0.013877	13.084319	0.029636	6.104744	0.000000	0.000000
405.496546	20.701161	1.911192	0.013870	13.156386	0.029620	6.138368	0.000000	0.000000
405.516548	20.701242	1.906563	0.013873	13.124520	0.029627	6.123501	0.000000	0.000000
405.536550	20.701242	1.907160	0.013873	13.128631	0.029626	6.125418	0.000000	0.000000
405.556552	20.701242	1.908508	0.013872	13.137913	0.029624	6.129749	0.000000	0.000000
405.576554	20.701242	1.904552	0.013875	13.110679	0.029630	6.117043	0.000000	0.000000
405.596556	20.701242	1.897193	0.013880	13.060018	0.029641	6.093406	0.000000	0.000000
405.616558	20.701242	1.900402	0.013878	13.082107	0.029636	6.103712	0.000000	0.000000
405.636560	20.701161	1.897938	0.013879	13.065145	0.029640	6.095798	0.000000	0.000000
405.656562	20.701242	1.899654	0.013878	13.076958	0.029638	6.101310	0.000000	0.000000
405.676564	20.701242	1.902066	0.013876	13.093563	0.029634	6.109057	0.000000	0.000000
405.696566	20.701242	1.903092	0.013876	13.100624	0.029632	6.112351	0.000000	0.000000
405.716568	20.701242	1.899565	0.013878	13.076347	0.029638	6.101024	0.000000	0.000000
405.736570	20.701242	1.899430	0.013878	13.075421	0.029638	6.100592	0.000000	0.000000
405.756572	20.701242	1.897356	0.013880	13.061141	0.029641	6.093930	0.000000	0.000000
405.776574	20.701242	1.898264	0.013879	13.067394	0.029640	6.096847	0.000000	0.000000
405.796576	20.701242	1.896967	0.013880	13.058462	0.029642	6.092680	0.000000	0.000000
405.816578	20.701242	1.902254	0.013876	13.094861	0.029634	6.109663	0.000000	0.000000
405.836580	20.701242	1.901542	0.013877	13.089955	0.029635	6.107374	0.000000	0.000000
405.856582	20.701242	1.905264	0.013874	13.115579	0.029629	6.119329	0.000000	0.000000
405.876584	20.701242	1.904299	0.013875	13.108936	0.029631	6.116229	0.000000	0.000000
405.896586	20.701161	1.903900	0.013875	13.106190	0.029631	6.114948	0.000000	0.000000
405.916588	20.701242	1.900465	0.013878	13.082543	0.029636	6.103915	0.000000	0.000000
405.936590	20.701242	1.905165	0.013874	13.114895	0.029629	6.119010	0.000000	0.000000
405.956592	20.701242	1.901054	0.013877	13.086599	0.029635	6.105807	0.000000	0.000000
405.976594	20.701242	1.898236	0.013879	13.067197	0.029640	6.096755	0.000000	0.000000
405.996596	20.701242	1.900429	0.013878	13.082295	0.029636	6.103799	0.000000	0.000000
406.016598	20.701161	1.907461	0.013872	13.130704	0.029626	6.126386	0.000000	0.000000
406.036600	20.701161	1.905135	0.013874	13.114693	0.029629	6.118915	0.000000	0.000000
406.056602	20.701242	1.908478	0.013872	13.137702	0.029624	6.129651	0.000000	0.000000
406.076604	20.701242	1.907067	0.013873	13.127989	0.029626	6.125119	0.000000	0.000000
406.096606	20.701242	1.911106	0.013870	13.155795	0.029620	6.138093	0.000000	0.000000
406.116608	20.701242	1.906415	0.013873	13.123503	0.029627	6.123026	0.000000	0.000000
406.136610	20.701242	1.900932	0.013877	13.085760	0.029636	6.105416	0.000000	0.000000
406.156612	20.701242	1.899854	0.013878	13.078339	0.029637	6.101954	0.000000	0.000000
406.176614	20.701242	1.906895	0.013873	13.126808	0.029627	6.124568	0.000000	0.000000
406.196616	20.701242	1.903938	0.013875	13.106448	0.029631	6.115068	0.000000	0.000000
406.216618	20.701242	1.897904	0.013879	13.064912	0.029640	6.095689	0.000000	0.000000
406.236620	20.701242	1.897526	0.013880	13.062309	0.029641	6.094475	0.000000	0.000000
406.256622	20.701242	1.904408	0.013875	13.109683	0.029630	6.116578	0.000000	0.000000
406.276624	20.701242	1.899113	0.013878	13.073239	0.029638	6.099574	0.000000	0.000000
406.296626	20.701242	1.906373	0.013873	13.123210	0.029627	6.122889	0.000000	0.000000
406.316628	20.701242	1.898183	0.013879	13.066831	0.029640	6.096585	0.000000	0.000000
406.336630	20.701242	1.901984	0.013876	13.092997	0.029634	6.108793	0.000000	0.000000
406.356632	20.701242	1.901907	0.013876	13.092470	0.029634	6.108547	0.000000	0.000000
406.376634	20.701242	1.907902	0.013872	13.133737	0.029625	6.127801	0.000000	0.000000
406.396636	20.701242	1.902205	0.013876	13.094519	0.029634	6.109503	0.000000	0.000000
406.416638	20.701242	1.901790	0.013877	13.091662	0.029634	6.108170	0.000000	0.000000
406.436640	20.701161	1.903522	0.013875	13.103584	0.029632	6.113733	0.000000	0.000000
406.456642	20.701242	1.908037	0.013872	13.134666	0.029625	6.128234	0.000000	0.000000
406.476644	20.701242	1.908567	0.013872	13.138319	0.029624	6.129939	0.000000	0.000000
406.496646	20.701161	1.910975	0.013870	13.154893	0.029620	6.137672	0.000000	0.000000
406.516648	20.701242	1.908294	0.013872	13.136436	0.029625	6.129060	0.000000	0.000000
406.536650	20.701242	1.904355	0.013875	13.109320	0.029630	6.116409	0.000000	0.000000
406.556652	20.701161	1.905659	0.013874	13.118297	0.029628	6.120597	0.000000	0.000000
406.576654	20.701242	1.905576	0.013874	13.117728	0.029629	6.120332	0.000000	0.000000
406.596656	20.701242	1.906302	0.013873	13.122722	0.029628	6.122662	0.000000	0.000000
406.616658	20.701242	1.907936	0.013872	13.133976	0.029625	6.127912	0.000000	0.000000
406.636660	20.701242	1.913794	0.013868	13.174301	0.029616	6.146727	0.000000	0.000000
406.656662	20.701242	1.906096	0.013874	13.121309	0.029628	6.122002	0.000000	0.000000
406.676664	20.701242	1.907031	0.013873	13.127741	0.029626	6.125003	0.000000	0.000000
406.696666	20.701242	1.906819	0.013873	13.126282	0.029627	6.124322	0.000000	0.000000
406.716668	20.701242	1.910430	0.013870	13.151143	0.029621	6.135922	0.000000	0.000000
406.736670	20.701242	1.908526	0.013872	13.138035	0.029624	6.129806	0.000000	0.000000
406.756672	20.701242	1.908167	0.013872	13.135562	0.029625	6.128652	0.000000	0.000000
406.776674	20.701242	1.906483	0.013873	13.123972	0.029627	6.123245	0.000000	0.000000
406.796676	20.701242	1.900740	0.013877	13.084434	0.029636	6.104798	0.000000	0.000000
406.816678	20.701242	1.906509	0.013873	13.124151	0.029627	6.123328	0.000000	0.000000
406.836680	20.701161	1.902310	0.013876	13.095246	0.029633	6.109842	0.000000	0.000000
406.856682	20.701242	1.900106	0.013878	13.080070	0.029637	6.102761	0.000000	0.000000
406.876684	20.701242	1.906176	0.013873	13.121860	0.029628	6.122259	0.000000	0.000000
406.896686	20.701242	1.902673	0.013876	13.097746	0.029633	6.111008	0.000000	0.000000
406.916688	20.701242	1.904841	0.013874	13.112665	0.029630	6.117969	0.000000	0.000000
406.936690	20.701242	1.898909	0.013879	13.071834	0.029639	6.098919	0.000000	0.000000
406.956692	20.701242	1.904819	0.013874	13.112516	0.029630	6.117900	0.000000	0.000000
406.976694	20.701242	1.898953	0.013879	13.072137	0.029639	6.099060	0.000000	0.000000
406.996696	20.701242	1.901535	0.013877	13.089910	0.029635	6.107352	0.000000	0.000000
407.016698	20.701161	1.903420	0.013875	13.102882	0.029632	6.113405	0.000000	0.000000
407.036700	20.701242	1.902136	0.013876	13.094047	0.029634	6.109283	0.000000	0.000000
407.056702	20.701242	1.900361	0.013878	13.081828	0.029637	6.103582	0.000000	0.000000
407.076704	20.701242	1.902769	0.013876	13.098403	0.029633	6.111315	0.000000	0.000000
407.096706	20.701242	1.905840	0.013874	13.119541	0.029628	6.121178	0.000000	0.000000
407.116708	20.701242	1.905107	0.013874	13.114499	0.029629	6.118825	0.000000	0.000000
407.136710	20.701242	1.904477	0.013875	13.110165	0.029630	6.116803	0.000000	0.000000
407.156712	20.701242	1.898308	0.013879	13.067694	0.029640	6.096987	0.000000	0.000000
407.176714	20.701242	1.898911	0.013879	13.071846	0.029639	6.098924	0.000000	0.000000
407.196716	20.701242	1.898024	0.013879	13.065741	0.029640	6.096076	0.000000	0.000000
407.216718	20.701242	1.906029	0.013874	13.120843	0.029628	6.121785	0.000000	0.000000
407.236720	20.701242	1.899654	0.013878	13.076961	0.029638	6.101311	0.000000	0.000000
407.256722	20.701242	1.894161	0.013882	13.039146	0.029646	6.083667	0.000000	0.000000
407.276724	20.701242	1.896407	0.013880	13.054609	0.029643	6.090882	0.000000	0.000000
407.296726	20.701242	1.903105	0.013876	13.100715	0.029632	6.112394	0.000000	0.000000
407.316728	20.701242	1.892267	0.013883	13.026113	0.029649	6.077587	0.000000	0.000000
407.336730	20.701242	1.900501	0.013877	13.082794	0.029636	6.104032	0.000000	0.000000
407.356732	20.701242	1.901279	0.013877	13.088148	0.029635	6.106530	0.000000	0.000000
407.376734	20.701242	1.906158	0.013873	13.121736	0.029628	6.122201	0.000000	0.000000
407.396736	20.701242	1.902851	0.013876	13.098966	0.029633	6.111578	0.000000	0.000000
407.416738	20.701242	1.896986	0.013880	13.058592	0.029642	6.092741	0.000000	0.000000
407.436740	20.701242	1.903349	0.013875	13.102395	0.029632	6.113178	0.000000	0.000000
407.456742	20.701242	1.895821	0.013881	13.050572	0.029643	6.088998	0.000000	0.000000
407.476744	20.701242	1.901332	0.013877	13.088511	0.029635	6.106700	0.000000	0.000000
407.496746	20.701242	1.892756	0.013883	13.029472	0.029648	6.079154	0.000000	0.000000
407.516748	20.701242	1.899474	0.013878	13.075724	0.029638	6.100733	0.000000	0.000000
407.536750	20.701242	1.897219	0.013880	13.060196	0.029641	6.093489	0.000000	0.000000
407.556752	20.701242	1.894515	0.013882	13.041585	0.029645	6.084806	0.000000	0.000000
407.576754	20.701242	1.898657	0.013879	13.070097	0.029639	6.098108	0.000000	0.000000
407.596756	20.701161	1.902278	0.013876	13.095022	0.029634	6.109737	0.000000	0.000000
407.616758	20.701161	1.901551	0.013877	13.090016	0.029635	6.107402	0.000000	0.000000
407.636760	20.701242	1.896342	0.013880	13.054161	0.029643	6.090673	0.000000	0.000000
407.656762	20.701242	1.900500	0.013877	13.082782	0.029636	6.104027	0.000000	0.000000
407.676764	20.701242	1.894928	0.013881	13.044427	0.029645	6.086132	0.000000	0.000000
407.696766	20.701242	1.896947	0.013880	13.058323	0.029642	6.092615	0.000000	0.000000
407.716768	20.701242	1.900811	0.013877	13.084925	0.029636	6.105026	0.000000	0.000000
407.736770	20.701161	1.896501	0.013880	13.055257	0.029642	6.091184	0.000000	0.000000
407.756772	20.701242	1.895985	0.013881	13.051704	0.029643	6.089526	0.000000	0.000000
407.776774	20.701242	1.899832	0.013878	13.078187	0.029637	6.101883	0.000000	0.000000
407.796776	20.701161	1.902301	0.013876	13.095185	0.029633	6.109814	0.000000	0.000000
407.816778	20.701242	1.904080	0.013875	13.107428	0.029631	6.115526	0.000000	0.000000
407.836780	20.701242	1.893569	0.013882	13.035072	0.029647	6.081767	0.000000	0.000000
407.856782	20.701242	1.902057	0.013876	13.093502	0.029634	6.109029	0.000000	0.000000
407.876784	20.701242	1.901899	0.013877	13.092413	0.029634	6.108520	0.000000	0.000000
407.896786	20.701242	1.898235	0.013879	13.067194	0.029640	6.096754	0.000000	0.000000
407.916788	20.701161	1.901150	0.013877	13.087261	0.029635	6.106117	0.000000	0.000000
407.936790	20.701242	1.902868	0.013876	13.099087	0.029633	6.111634	0.000000	0.000000
407.956792	20.701242	1.900823	0.013877	13.085010	0.029636	6.105066	0.000000	0.000000
407.976794	20.701161	1.903720	0.013875	13.104950	0.029631	6.114369	0.000000	0.000000
407.996796	20.701242	1.901718	0.013877	13.091172	0.029634	6.107941	0.000000	0.000000
408.016798	20.701242	1.897551	0.013880	13.062485	0.029641	6.094557	0.000000	0.000000
408.036800	20.701242	1.896009	0.013881	13.051867	0.029643	6.089603	0.000000	0.000000
408.056802	20.701242	1.901371	0.013877	13.088778	0.029635	6.106824	0.000000	0.000000
408.076804	20.701242	1.895635	0.013881	13.049291	0.029644	6.088401	0.000000	0.000000
408.096806	20.701242	1.902514	0.013876	13.096650	0.029633	6.110497	0.000000	0.000000
408.116808	20.701242	1.901591	0.013877	13.090291	0.029635	6.107530	0.000000	0.000000
408.136810	20.701242	1.897781	0.013879	13.064068	0.029640	6.095295	0.000000	0.000000
408.156812	20.701242	1.893875	0.013882	13.037181	0.029646	6.082751	0.000000	0.000000
408.176814	20.701161	1.902556	0.013876	13.096938	0.029633	6.110631	0.000000	0.000000
408.196816	20.701242	1.899590	0.013878	13.076520	0.029638	6.101105	0.000000	0.000000
408.216818	20.701242	1.899517	0.013878	13.076014	0.029638	6.100869	0.000000	0.000000
408.236820	20.701242	1.903856	0.013875	13.105888	0.029631	6.114807	0.000000	0.000000
408.256822	20.701161	1.899362	0.013878	13.074952	0.029638	6.100373	0.000000	0.000000
408.276824	20.701242	1.901439	0.013877	13.089250	0.029635	6.107044	0.000000	0.000000
408.296826	20.701242	1.904118	0.013875	13.107692	0.029631	6.115649	0.000000	0.000000
408.316828	20.701242	1.901755	0.013877	13.091426	0.029634	6.108060	0.000000	0.000000
408.336830	20.701242	1.898514	0.013879	13.069113	0.029639	6.097649	0.000000	0.000000
408.356832	20.701242	1.895288	0.013881	13.046903	0.029644	6.087287	0.000000	0.000000
408.376834	20.701242	1.899452	0.013878	13.075569	0.029638	6.100661	0.000000	0.000000
408.396836	20.701242	1.898356	0.013879	13.068024	0.029640	6.097141	0.000000	0.000000
408.416838	20.701242	1.894006	0.013882	13.038080	0.029646	6.083170	0.000000	0.000000
408.436840	20.701242	1.900255	0.013878	13.081096	0.029637	6.103240	0.000000	0.000000
408.456842	20.701242	1.904274	0.013875	13.108763	0.029631	6.116149	0.000000	0.000000
408.476844	20.701242	1.902724	0.013876	13.098097	0.029633	6.111172	0.000000	0.000000
408.496846	20.701242	1.903308	0.013875	13.102117	0.029632	6.113048	0.000000	0.000000
408.516848	20.701242	1.899649	0.013878	13.076925	0.029638	6.101294	0.000000	0.000000
408.536850	20.701242	1.904525	0.013875	13.110488	0.029630	6.116954	0.000000	0.000000
408.556852	20.701242	1.902174	0.013876	13.094311	0.029634	6.109406	0.000000	0.000000
408.576854	20.701161	1.900078	0.013878	13.079882	0.029637	6.102674	0.000000	0.000000
408.596856	20.701242	1.900299	0.013878	13.081402	0.029637	6.103383	0.000000	0.000000
408.616858	20.701242	1.899991	0.013878	13.079280	0.029637	6.102393	0.000000	0.000000
408.636860	20.701242	1.901588	0.013877	13.090273	0.029635	6.107522	0.000000	0.000000
408.656862	20.701242	1.893539	0.013882	13.034863	0.029647	6.081669	0.000000	0.000000
408.676864	20.701242	1.900756	0.013877	13.084543	0.029636	6.104849	0.000000	0.000000
408.696866	20.701242	1.894208	0.013882	13.039470	0.029646	6.083818	0.000000	0.000000
408.716868	20.701161	1.893805	0.013882	13.036694	0.029646	6.082523	0.000000	0.000000
408.736870	20.701242	1.897502	0.013880	13.062149	0.029641	6.094400	0.000000	0.000000
408.756872	20.701242	1.897387	0.013880	13.061356	0.029641	6.094030	0.000000	0.000000
408.776874	20.701242	1.895334	0.013881	13.047224	0.029644	6.087436	0.000000	0.000000
408.796876	20.701242	1.896819	0.013880	13.057445	0.029642	6.092205	0.000000	0.000000
408.816878	20.701242	1.906880	0.013873	13.126703	0.029627	6.124519	0.000000	0.000000
408.836880	20.701242	1.900890	0.013877	13.085470	0.029636	6.105281	0.000000	0.000000
408.856882	20.701242	1.894856	0.013882	13.043934	0.029645	6.085901	0.000000	0.000000
408.876884	20.701242	1.900381	0.013878	13.081965	0.029637	6.103645	0.000000	0.000000
408.896886	20.701242	1.906399	0.013873	13.123391	0.029627	6.122974	0.000000	0.000000
408.916888	20.701242	1.907594	0.013872	13.131621	0.029626	6.126813	0.000000	0.000000
408.936890	20.701242	1.902702	0.013876	13.097946	0.029633	6.111102	0.000000	0.000000
408.956892	20.701242	1.907242	0.013873	13.129194	0.029626	6.125681	0.000000	0.000000
408.976894	20.701242	1.909771	0.013871	13.146606	0.029622	6.133805	0.000000	0.000000
408.996896	20.701242	1.907964	0.013872	13.134166	0.029625	6.128001	0.000000	0.000000
409.016898	20.701242	1.902907	0.013876	13.099356	0.029633	6.111760	0.000000	0.000000
409.036900	20.701242	1.897682	0.013879	13.063387	0.029641	6.094977	0.000000	0.000000
409.056902	20.701242	1.901714	0.013877	13.091142	0.029634	6.107927	0.000000	0.000000
409.076904	20.701242	1.900723	0.013877	13.084316	0.029636	6.104743	0.000000	0.000000
[truncated: 1,002 more rows]
