# Supplementary material for: Stress relaxation in the presence of sudden strain bursts: Methodology and stress relaxation data of microcast aluminium microwires
Source: Data Brief. 2018 Nov 14;21:2134–41. doi: 10.1016/j.dib.2018.11.047 (PMC6265499; doi:10.1016/j.dib.2018.11.047)
Supplement: Supplementary file 2 — Supplementary material [file mmc2.zip › Data in brief/As-cast/Al4N/Al_20_r_15/Stress relax txt files/Al_20_r_15_Relaxcycle0007.txt]

Time[s]	Motordispl[�m]	Force[mN]	EngStrain	EngStress[MPa]	Shearstrain	Shearstress [MPa]
581.024097	66.254073	2.411918	0.047024	16.603316	0.099613	7.746600	0.000000	0.000000
581.024097	66.254073	2.396293	0.047036	16.495753	0.099636	7.696415	0.000000	0.000000
581.064101	66.260687	2.336453	0.047083	16.083823	0.099735	7.504221	0.000000	0.000000
581.064101	66.260687	2.337258	0.047082	16.089365	0.099734	7.506806	0.000000	0.000000
581.105105	66.260768	2.344570	0.047077	16.139699	0.099723	7.530291	0.000000	0.000000
581.124107	66.260768	2.345297	0.047077	16.144708	0.099722	7.532628	0.000000	0.000000
581.144109	66.260768	2.349590	0.047074	16.174258	0.099716	7.546415	0.000000	0.000000
581.164111	66.260768	2.344344	0.047077	16.138149	0.099724	7.529568	0.000000	0.000000
581.184113	66.260768	2.353546	0.047071	16.201492	0.099710	7.559122	0.000000	0.000000
581.204115	66.260768	2.345197	0.047077	16.144021	0.099722	7.532307	0.000000	0.000000
581.224117	66.260768	2.351787	0.047072	16.189379	0.099713	7.553470	0.000000	0.000000
581.244119	66.260768	2.351372	0.047072	16.186525	0.099713	7.552139	0.000000	0.000000
581.264121	66.260768	2.353469	0.047071	16.200963	0.099710	7.558875	0.000000	0.000000
581.284123	66.260768	2.351811	0.047072	16.189546	0.099713	7.553548	0.000000	0.000000
581.304125	66.260849	2.352804	0.047071	16.196386	0.099711	7.556739	0.000000	0.000000
581.324127	66.260849	2.362529	0.047064	16.263331	0.099697	7.587974	0.000000	0.000000
581.344129	66.260849	2.358882	0.047067	16.238221	0.099702	7.576258	0.000000	0.000000
581.364131	66.260849	2.351239	0.047073	16.185608	0.099714	7.551711	0.000000	0.000000
581.384133	66.260849	2.355405	0.047070	16.214289	0.099707	7.565092	0.000000	0.000000
581.404135	66.260849	2.354747	0.047070	16.209758	0.099708	7.562978	0.000000	0.000000
581.424137	66.260849	2.363630	0.047064	16.270907	0.099695	7.591509	0.000000	0.000000
581.444139	66.260849	2.359082	0.047067	16.239602	0.099702	7.576902	0.000000	0.000000
581.464141	66.260849	2.356062	0.047069	16.218811	0.099706	7.567202	0.000000	0.000000
581.484143	66.260849	2.357802	0.047068	16.230788	0.099704	7.572790	0.000000	0.000000
581.504145	66.260849	2.349395	0.047074	16.172917	0.099716	7.545789	0.000000	0.000000
581.524147	66.260849	2.357375	0.047068	16.227852	0.099704	7.571420	0.000000	0.000000
581.544149	66.260849	2.354138	0.047070	16.205566	0.099709	7.561023	0.000000	0.000000
581.564151	66.260849	2.353324	0.047071	16.199964	0.099710	7.558409	0.000000	0.000000
581.584153	66.260849	2.359845	0.047066	16.244856	0.099701	7.579354	0.000000	0.000000
581.604155	66.260849	2.356537	0.047069	16.222080	0.099706	7.568727	0.000000	0.000000
581.624157	66.260849	2.352592	0.047072	16.194921	0.099712	7.556056	0.000000	0.000000
581.644159	66.260849	2.359870	0.047066	16.245023	0.099701	7.579432	0.000000	0.000000
581.664161	66.260849	2.352968	0.047071	16.197512	0.099711	7.557265	0.000000	0.000000
581.684163	66.260849	2.355134	0.047070	16.212422	0.099708	7.564221	0.000000	0.000000
581.704165	66.260929	2.361239	0.047065	16.254448	0.099699	7.583829	0.000000	0.000000
581.724167	66.260929	2.359664	0.047067	16.243609	0.099701	7.578772	0.000000	0.000000
581.744169	66.260929	2.359191	0.047067	16.240349	0.099702	7.577251	0.000000	0.000000
581.764171	66.260929	2.365905	0.047062	16.286567	0.099692	7.598815	0.000000	0.000000
581.784173	66.260929	2.359288	0.047067	16.241021	0.099702	7.577565	0.000000	0.000000
581.804175	66.260929	2.363892	0.047064	16.272711	0.099695	7.592350	0.000000	0.000000
581.824177	66.260929	2.361962	0.047065	16.259427	0.099698	7.586152	0.000000	0.000000
581.844179	66.260929	2.356560	0.047069	16.222240	0.099706	7.568802	0.000000	0.000000
581.864181	66.260929	2.361646	0.047065	16.257247	0.099698	7.585135	0.000000	0.000000
581.884183	66.261010	2.357909	0.047068	16.231523	0.099704	7.573133	0.000000	0.000000
581.904185	66.261010	2.360172	0.047066	16.247105	0.099700	7.580403	0.000000	0.000000
581.924187	66.261010	2.365960	0.047062	16.286946	0.099692	7.598992	0.000000	0.000000
581.944189	66.261010	2.361388	0.047065	16.255474	0.099699	7.584308	0.000000	0.000000
581.964191	66.261010	2.358176	0.047068	16.233361	0.099703	7.573991	0.000000	0.000000
581.984193	66.261010	2.360968	0.047066	16.252586	0.099699	7.582961	0.000000	0.000000
582.004195	66.261010	2.361450	0.047065	16.255901	0.099699	7.584507	0.000000	0.000000
582.024197	66.261010	2.361434	0.047065	16.255789	0.099699	7.584455	0.000000	0.000000
582.044199	66.261090	2.360371	0.047066	16.248476	0.099700	7.581043	0.000000	0.000000
582.064201	66.261090	2.356343	0.047069	16.220742	0.099706	7.568103	0.000000	0.000000
582.084203	66.261090	2.361367	0.047066	16.255331	0.099699	7.584241	0.000000	0.000000
582.104205	66.261090	2.362958	0.047064	16.266282	0.099696	7.589351	0.000000	0.000000
582.124207	66.261090	2.360238	0.047066	16.247556	0.099701	7.580614	0.000000	0.000000
582.144209	66.261090	2.365580	0.047063	16.284333	0.099693	7.597773	0.000000	0.000000
582.164211	66.261090	2.364521	0.047063	16.277039	0.099694	7.594370	0.000000	0.000000
582.184213	66.261090	2.366198	0.047062	16.288589	0.099692	7.599758	0.000000	0.000000
582.204215	66.261090	2.368040	0.047061	16.301268	0.099689	7.605674	0.000000	0.000000
582.224217	66.261171	2.367396	0.047061	16.296834	0.099690	7.603605	0.000000	0.000000
582.244219	66.261171	2.358083	0.047068	16.232725	0.099704	7.573694	0.000000	0.000000
582.264221	66.261171	2.359586	0.047067	16.243067	0.099702	7.578519	0.000000	0.000000
582.284223	66.261171	2.365352	0.047063	16.282766	0.099693	7.597041	0.000000	0.000000
582.304225	66.261171	2.362766	0.047065	16.264959	0.099697	7.588734	0.000000	0.000000
582.324227	66.261171	2.361630	0.047065	16.257138	0.099699	7.585085	0.000000	0.000000
582.344229	66.261171	2.364132	0.047064	16.274363	0.099695	7.593121	0.000000	0.000000
582.364231	66.261171	2.363561	0.047064	16.270435	0.099696	7.591288	0.000000	0.000000
582.384233	66.261171	2.363341	0.047064	16.268915	0.099696	7.590579	0.000000	0.000000
582.404235	66.261171	2.330984	0.047087	16.046179	0.099744	7.486657	0.000000	0.000000
582.424237	66.261171	2.288612	0.047117	15.754498	0.099807	7.350568	0.000000	0.000000
582.444239	66.261171	2.275676	0.047126	15.665443	0.099827	7.309017	0.000000	0.000000
582.464241	66.261171	2.287511	0.047118	15.746916	0.099809	7.347030	0.000000	0.000000
582.484243	66.261171	2.284819	0.047120	15.728383	0.099813	7.338383	0.000000	0.000000
582.504245	66.261171	2.285700	0.047119	15.734449	0.099812	7.341213	0.000000	0.000000
582.524247	66.261171	2.287539	0.047118	15.747106	0.099809	7.347119	0.000000	0.000000
582.544249	66.261171	2.280480	0.047123	15.698513	0.099819	7.324447	0.000000	0.000000
582.564251	66.261171	2.283085	0.047121	15.716449	0.099816	7.332815	0.000000	0.000000
582.584253	66.261171	2.287441	0.047118	15.746432	0.099809	7.346804	0.000000	0.000000
582.604255	66.261252	2.290486	0.047116	15.767395	0.099805	7.356585	0.000000	0.000000
582.624257	66.261171	2.288130	0.047118	15.751174	0.099808	7.349017	0.000000	0.000000
582.644259	66.261171	2.294494	0.047113	15.794983	0.099799	7.369457	0.000000	0.000000
582.664261	66.261171	2.294655	0.047113	15.796097	0.099798	7.369977	0.000000	0.000000
582.684263	66.261252	2.286679	0.047119	15.741189	0.099810	7.344358	0.000000	0.000000
582.704265	66.261252	2.284567	0.047120	15.726649	0.099813	7.337574	0.000000	0.000000
582.724267	66.261252	2.283543	0.047121	15.719600	0.099815	7.334285	0.000000	0.000000
582.744269	66.261171	2.286229	0.047119	15.738087	0.099811	7.342911	0.000000	0.000000
582.764271	66.261171	2.285633	0.047119	15.733989	0.099812	7.340999	0.000000	0.000000
582.784273	66.261252	2.290970	0.047116	15.770730	0.099804	7.358141	0.000000	0.000000
582.804275	66.261252	2.288508	0.047117	15.753780	0.099808	7.350233	0.000000	0.000000
582.824277	66.261171	2.284078	0.047121	15.723283	0.099814	7.336004	0.000000	0.000000
582.844279	66.261171	2.281414	0.047122	15.704947	0.099818	7.327449	0.000000	0.000000
582.864281	66.261171	2.287690	0.047118	15.748148	0.099809	7.347605	0.000000	0.000000
582.884283	66.261171	2.281810	0.047122	15.707668	0.099817	7.328719	0.000000	0.000000
582.904285	66.261252	2.283038	0.047121	15.716125	0.099816	7.332664	0.000000	0.000000
582.924287	66.261171	2.280663	0.047123	15.699772	0.099819	7.325034	0.000000	0.000000
582.944289	66.261252	2.284099	0.047121	15.723425	0.099814	7.336070	0.000000	0.000000
582.964291	66.261171	2.280445	0.047123	15.698273	0.099819	7.324335	0.000000	0.000000
582.984293	66.261171	2.281113	0.047123	15.702871	0.099818	7.326480	0.000000	0.000000
583.004295	66.261171	2.284077	0.047121	15.723277	0.099814	7.336001	0.000000	0.000000
583.024297	66.261171	2.282542	0.047122	15.712708	0.099816	7.331070	0.000000	0.000000
583.044299	66.261171	2.282548	0.047122	15.712750	0.099816	7.331090	0.000000	0.000000
583.064301	66.261171	2.293713	0.047114	15.789608	0.099800	7.366949	0.000000	0.000000
583.084303	66.261171	2.290958	0.047116	15.770642	0.099804	7.358100	0.000000	0.000000
583.104305	66.261171	2.284847	0.047120	15.728574	0.099813	7.338472	0.000000	0.000000
583.124307	66.261171	2.286296	0.047119	15.738550	0.099811	7.343127	0.000000	0.000000
583.144309	66.261171	2.281902	0.047122	15.708307	0.099817	7.329017	0.000000	0.000000
583.164311	66.261252	2.292375	0.047115	15.780397	0.099802	7.362652	0.000000	0.000000
583.184313	66.261171	2.285576	0.047119	15.733595	0.099812	7.340815	0.000000	0.000000
583.204315	66.261252	2.292291	0.047115	15.779819	0.099802	7.362382	0.000000	0.000000
583.224317	66.261171	2.280539	0.047123	15.698918	0.099819	7.324636	0.000000	0.000000
583.244319	66.261252	2.283279	0.047121	15.717781	0.099815	7.333437	0.000000	0.000000
583.264321	66.261171	2.281064	0.047123	15.702535	0.099819	7.326324	0.000000	0.000000
583.284323	66.261252	2.282042	0.047122	15.709269	0.099817	7.329466	0.000000	0.000000
583.304325	66.261171	2.281025	0.047123	15.702269	0.099819	7.326199	0.000000	0.000000
583.324327	66.261171	2.284071	0.047121	15.723232	0.099814	7.335980	0.000000	0.000000
583.344329	66.261252	2.288427	0.047117	15.753220	0.099808	7.349972	0.000000	0.000000
583.364331	66.261171	2.289078	0.047117	15.757703	0.099807	7.352063	0.000000	0.000000
583.384333	66.261252	2.286354	0.047119	15.738949	0.099811	7.343313	0.000000	0.000000
583.404335	66.261252	2.286728	0.047119	15.741528	0.099810	7.344517	0.000000	0.000000
583.424337	66.261252	2.289478	0.047117	15.760454	0.099806	7.353347	0.000000	0.000000
583.444339	66.261171	2.287691	0.047118	15.748154	0.099809	7.347608	0.000000	0.000000
583.464341	66.261252	2.287610	0.047118	15.747597	0.099809	7.347348	0.000000	0.000000
583.484343	66.261252	2.286860	0.047119	15.742436	0.099810	7.344940	0.000000	0.000000
583.504345	66.261252	2.288572	0.047117	15.754216	0.099808	7.350436	0.000000	0.000000
583.524347	66.261171	2.285977	0.047119	15.736359	0.099811	7.342105	0.000000	0.000000
583.544349	66.261171	2.287171	0.047118	15.744573	0.099809	7.345937	0.000000	0.000000
583.564351	66.261171	2.286952	0.047118	15.743069	0.099810	7.345235	0.000000	0.000000
583.584353	66.261171	2.286776	0.047119	15.741855	0.099810	7.344669	0.000000	0.000000
583.604355	66.261252	2.282998	0.047121	15.715847	0.099816	7.332534	0.000000	0.000000
583.624357	66.261171	2.279718	0.047124	15.693270	0.099821	7.322001	0.000000	0.000000
583.644359	66.261171	2.287586	0.047118	15.747433	0.099809	7.347272	0.000000	0.000000
583.664361	66.261171	2.286706	0.047119	15.741374	0.099810	7.344445	0.000000	0.000000
583.684363	66.261171	2.284508	0.047120	15.726243	0.099813	7.337385	0.000000	0.000000
583.704365	66.261171	2.286738	0.047119	15.741592	0.099810	7.344546	0.000000	0.000000
583.724367	66.261171	2.286645	0.047119	15.740953	0.099810	7.344248	0.000000	0.000000
583.744369	66.261171	2.289935	0.047116	15.763602	0.099805	7.354816	0.000000	0.000000
583.764371	66.261171	2.285648	0.047119	15.734089	0.099812	7.341045	0.000000	0.000000
583.784373	66.261171	2.282189	0.047122	15.710280	0.099817	7.329937	0.000000	0.000000
583.804375	66.261171	2.286236	0.047119	15.738141	0.099811	7.342936	0.000000	0.000000
583.824377	66.261252	2.282555	0.047122	15.712802	0.099816	7.331114	0.000000	0.000000
583.844379	66.261252	2.285857	0.047119	15.735529	0.099812	7.341718	0.000000	0.000000
583.864381	66.261252	2.281038	0.047123	15.702359	0.099819	7.326242	0.000000	0.000000
583.884383	66.261171	2.284167	0.047120	15.723898	0.099814	7.336291	0.000000	0.000000
583.904385	66.261171	2.286911	0.047118	15.742784	0.099810	7.345103	0.000000	0.000000
583.924387	66.261252	2.283623	0.047121	15.720154	0.099815	7.334544	0.000000	0.000000
583.944389	66.261171	2.279923	0.047123	15.694684	0.099820	7.322660	0.000000	0.000000
583.964391	66.261171	2.281794	0.047122	15.707562	0.099817	7.328669	0.000000	0.000000
583.984393	66.261171	2.278494	0.047124	15.684841	0.099822	7.318068	0.000000	0.000000
584.004395	66.261171	2.278591	0.047124	15.685513	0.099822	7.318381	0.000000	0.000000
584.024397	66.261252	2.283390	0.047121	15.718549	0.099815	7.333795	0.000000	0.000000
584.044399	66.261252	2.281085	0.047123	15.702680	0.099819	7.326391	0.000000	0.000000
584.064401	66.261171	2.279371	0.047124	15.690879	0.099821	7.320885	0.000000	0.000000
584.084403	66.261171	2.284452	0.047120	15.725856	0.099814	7.337204	0.000000	0.000000
584.104405	66.261171	2.287993	0.047118	15.750230	0.099808	7.348577	0.000000	0.000000
584.124407	66.261171	2.287273	0.047118	15.745275	0.099809	7.346265	0.000000	0.000000
584.144409	66.261171	2.284028	0.047121	15.722938	0.099814	7.335843	0.000000	0.000000
584.164411	66.261252	2.280251	0.047123	15.696942	0.099820	7.323714	0.000000	0.000000
584.184413	66.261252	2.280761	0.047123	15.700453	0.099819	7.325352	0.000000	0.000000
584.204415	66.261171	2.282680	0.047122	15.713658	0.099816	7.331513	0.000000	0.000000
584.224417	66.261171	2.281989	0.047122	15.708903	0.099817	7.329295	0.000000	0.000000
584.244419	66.261171	2.282542	0.047122	15.712711	0.099816	7.331071	0.000000	0.000000
584.264421	66.261252	2.283413	0.047121	15.718704	0.099815	7.333867	0.000000	0.000000
584.284423	66.261252	2.286425	0.047119	15.739443	0.099811	7.343544	0.000000	0.000000
584.304425	66.261252	2.280379	0.047123	15.697822	0.099820	7.324125	0.000000	0.000000
584.324427	66.261171	2.283225	0.047121	15.717408	0.099815	7.333263	0.000000	0.000000
584.344429	66.261171	2.277954	0.047125	15.681127	0.099823	7.316335	0.000000	0.000000
584.364431	66.261171	2.284535	0.047120	15.726428	0.099813	7.337471	0.000000	0.000000
584.384433	66.261171	2.281942	0.047122	15.708582	0.099817	7.329145	0.000000	0.000000
584.404435	66.261252	2.285067	0.047120	15.730090	0.099813	7.339180	0.000000	0.000000
584.424437	66.261252	2.277831	0.047125	15.680280	0.099824	7.315940	0.000000	0.000000
584.444439	66.261171	2.288339	0.047117	15.752615	0.099808	7.349689	0.000000	0.000000
584.464441	66.261171	2.283189	0.047121	15.717166	0.099815	7.333150	0.000000	0.000000
584.484443	66.261252	2.287112	0.047118	15.744171	0.099810	7.345749	0.000000	0.000000
584.504445	66.261252	2.284453	0.047120	15.725862	0.099814	7.337207	0.000000	0.000000
584.524447	66.261252	2.285920	0.047119	15.735965	0.099811	7.341921	0.000000	0.000000
584.544449	66.261252	2.284103	0.047121	15.723453	0.099814	7.336083	0.000000	0.000000
584.564451	66.261252	2.282701	0.047122	15.713807	0.099816	7.331582	0.000000	0.000000
584.584453	66.261171	2.285361	0.047120	15.732112	0.099812	7.340123	0.000000	0.000000
584.604455	66.261171	2.281003	0.047123	15.702114	0.099819	7.326127	0.000000	0.000000
584.624457	66.261252	2.278584	0.047124	15.685461	0.099822	7.318357	0.000000	0.000000
584.644459	66.261171	2.286172	0.047119	15.737696	0.099811	7.342729	0.000000	0.000000
584.664461	66.261252	2.282627	0.047122	15.713292	0.099816	7.331342	0.000000	0.000000
584.684463	66.261171	2.281112	0.047123	15.702865	0.099819	7.326477	0.000000	0.000000
584.704465	66.261252	2.282569	0.047122	15.712892	0.099816	7.331156	0.000000	0.000000
584.724467	66.261252	2.286101	0.047119	15.737212	0.099811	7.342503	0.000000	0.000000
584.744469	66.261252	2.284738	0.047120	15.727829	0.099813	7.338125	0.000000	0.000000
584.764471	66.261171	2.283054	0.047121	15.716231	0.099816	7.332714	0.000000	0.000000
584.784473	66.261171	2.292909	0.047114	15.784078	0.099801	7.364369	0.000000	0.000000
584.804475	66.261171	2.281522	0.047122	15.705686	0.099818	7.327794	0.000000	0.000000
584.824477	66.261252	2.283779	0.047121	15.721222	0.099815	7.335042	0.000000	0.000000
584.844479	66.261252	2.282492	0.047122	15.712366	0.099817	7.330910	0.000000	0.000000
584.864481	66.261252	2.282795	0.047121	15.714448	0.099816	7.331882	0.000000	0.000000
584.884483	66.261171	2.289813	0.047116	15.762764	0.099806	7.354424	0.000000	0.000000
584.904485	66.261171	2.280333	0.047123	15.697502	0.099820	7.323975	0.000000	0.000000
584.924487	66.261252	2.281728	0.047122	15.707108	0.099818	7.328457	0.000000	0.000000
584.944489	66.261252	2.289254	0.047117	15.758917	0.099806	7.352629	0.000000	0.000000
584.964491	66.261252	2.292764	0.047114	15.783079	0.099801	7.363903	0.000000	0.000000
584.984493	66.261252	2.286235	0.047119	15.738129	0.099811	7.342931	0.000000	0.000000
585.004495	66.261171	2.280099	0.047123	15.695894	0.099820	7.323225	0.000000	0.000000
585.024497	66.261252	2.285382	0.047120	15.732260	0.099812	7.340192	0.000000	0.000000
585.044499	66.261171	2.284156	0.047120	15.723819	0.099814	7.336254	0.000000	0.000000
585.064501	66.261171	2.279216	0.047124	15.689814	0.099821	7.320388	0.000000	0.000000
585.084503	66.261252	2.280112	0.047123	15.695982	0.099820	7.323266	0.000000	0.000000
585.104505	66.261252	2.280666	0.047123	15.699796	0.099819	7.325046	0.000000	0.000000
585.124507	66.261252	2.277031	0.047126	15.674774	0.099825	7.313371	0.000000	0.000000
585.144509	66.261252	2.277001	0.047126	15.674568	0.099825	7.313275	0.000000	0.000000
585.164511	66.261171	2.277391	0.047125	15.677253	0.099824	7.314528	0.000000	0.000000
585.184513	66.261252	2.282269	0.047122	15.710828	0.099817	7.330193	0.000000	0.000000
585.204515	66.261252	2.285659	0.047119	15.734164	0.099812	7.341081	0.000000	0.000000
585.224517	66.261252	2.279168	0.047124	15.689484	0.099822	7.320234	0.000000	0.000000
585.244519	66.261252	2.269411	0.047131	15.622315	0.099836	7.288895	0.000000	0.000000
585.264521	66.261171	2.285082	0.047120	15.730193	0.099813	7.339228	0.000000	0.000000
585.284523	66.261171	2.272654	0.047129	15.644640	0.099831	7.299311	0.000000	0.000000
585.304525	66.261171	2.276668	0.047126	15.672274	0.099825	7.312205	0.000000	0.000000
585.324527	66.261171	2.280512	0.047123	15.698737	0.099819	7.324551	0.000000	0.000000
585.344529	66.261252	2.281969	0.047122	15.708767	0.099817	7.329231	0.000000	0.000000
585.364531	66.261252	2.277816	0.047125	15.680180	0.099824	7.315893	0.000000	0.000000
585.384533	66.261171	2.271184	0.047130	15.634522	0.099833	7.294591	0.000000	0.000000
585.404535	66.261171	2.282292	0.047122	15.710986	0.099817	7.330266	0.000000	0.000000
585.424537	66.261171	2.278466	0.047124	15.684653	0.099822	7.317980	0.000000	0.000000
585.444539	66.261171	2.279052	0.047124	15.688685	0.099822	7.319861	0.000000	0.000000
585.464541	66.261252	2.277480	0.047125	15.677861	0.099824	7.314811	0.000000	0.000000
585.484543	66.261252	2.278936	0.047124	15.687886	0.099822	7.319489	0.000000	0.000000
585.504545	66.261171	2.253234	0.047142	15.510959	0.099860	7.236940	0.000000	0.000000
585.524547	66.261252	2.260132	0.047138	15.558445	0.099850	7.259096	0.000000	0.000000
585.544549	66.261171	2.258430	0.047139	15.546729	0.099852	7.253629	0.000000	0.000000
585.564551	66.261252	2.256678	0.047140	15.534667	0.099855	7.248002	0.000000	0.000000
585.584553	66.261252	2.260426	0.047137	15.560467	0.099849	7.260039	0.000000	0.000000
585.604555	66.261252	2.255128	0.047141	15.523992	0.099857	7.243021	0.000000	0.000000
585.624557	66.261252	2.262355	0.047136	15.573748	0.099847	7.266236	0.000000	0.000000
585.644559	66.261171	2.259385	0.047138	15.553300	0.099851	7.256695	0.000000	0.000000
585.664561	66.261171	2.263550	0.047135	15.581972	0.099845	7.270072	0.000000	0.000000
585.684563	66.261171	2.261653	0.047136	15.568912	0.099847	7.263979	0.000000	0.000000
585.704565	66.261252	2.261076	0.047137	15.564944	0.099848	7.262128	0.000000	0.000000
585.724567	66.261252	2.259735	0.047138	15.555712	0.099850	7.257820	0.000000	0.000000
585.744569	66.261252	2.260351	0.047137	15.559952	0.099850	7.259799	0.000000	0.000000
585.764571	66.261252	2.255531	0.047141	15.526768	0.099857	7.244316	0.000000	0.000000
585.784573	66.261171	2.258594	0.047139	15.547858	0.099852	7.254156	0.000000	0.000000
585.804575	66.261171	2.255339	0.047141	15.525451	0.099857	7.243701	0.000000	0.000000
585.824577	66.261171	2.253391	0.047142	15.512037	0.099860	7.237443	0.000000	0.000000
585.844579	66.261252	2.252988	0.047143	15.509267	0.099861	7.236151	0.000000	0.000000
585.864581	66.261252	2.260645	0.047137	15.561971	0.099849	7.260741	0.000000	0.000000
585.884583	66.261171	2.254621	0.047141	15.520505	0.099858	7.241394	0.000000	0.000000
585.904585	66.261252	2.250304	0.047145	15.490789	0.099865	7.227529	0.000000	0.000000
585.924587	66.261171	2.252909	0.047143	15.508722	0.099861	7.235896	0.000000	0.000000
585.944589	66.261252	2.257489	0.047139	15.540249	0.099854	7.250606	0.000000	0.000000
585.964591	66.261252	2.256677	0.047140	15.534655	0.099855	7.247996	0.000000	0.000000
585.984593	66.261252	2.253170	0.047143	15.510514	0.099860	7.236732	0.000000	0.000000
586.004595	66.261171	2.251724	0.047144	15.500562	0.099862	7.232089	0.000000	0.000000
586.024597	66.261171	2.254654	0.047141	15.520732	0.099858	7.241500	0.000000	0.000000
586.044599	66.261252	2.257105	0.047140	15.537606	0.099854	7.249373	0.000000	0.000000
586.064601	66.261171	2.259638	0.047138	15.555040	0.099850	7.257507	0.000000	0.000000
586.084603	66.261252	2.258977	0.047138	15.550491	0.099852	7.255384	0.000000	0.000000
586.104605	66.261252	2.264322	0.047135	15.587284	0.099844	7.272551	0.000000	0.000000
586.124607	66.261252	2.251857	0.047143	15.501479	0.099862	7.232517	0.000000	0.000000
586.144609	66.261252	2.254024	0.047142	15.516395	0.099859	7.239476	0.000000	0.000000
586.164611	66.261171	2.259210	0.047138	15.552095	0.099851	7.256133	0.000000	0.000000
586.184613	66.261252	2.255564	0.047141	15.526995	0.099857	7.244422	0.000000	0.000000
586.204615	66.261171	2.247868	0.047146	15.474018	0.099868	7.219704	0.000000	0.000000
586.224617	66.261171	2.257852	0.047139	15.542749	0.099853	7.251772	0.000000	0.000000
586.244619	66.261252	2.257610	0.047139	15.541081	0.099854	7.250994	0.000000	0.000000
586.264621	66.261252	2.258885	0.047138	15.549858	0.099852	7.255089	0.000000	0.000000
586.284623	66.261252	2.252357	0.047143	15.504918	0.099861	7.234121	0.000000	0.000000
586.304625	66.261171	2.256345	0.047140	15.532370	0.099855	7.246930	0.000000	0.000000
586.324627	66.261252	2.254854	0.047141	15.522109	0.099858	7.242142	0.000000	0.000000
586.344629	66.261252	2.248454	0.047146	15.478050	0.099867	7.221585	0.000000	0.000000
586.364631	66.261171	2.254680	0.047141	15.520911	0.099858	7.241583	0.000000	0.000000
586.384633	66.261171	2.254165	0.047142	15.517364	0.099859	7.239928	0.000000	0.000000
586.404635	66.261252	2.256339	0.047140	15.532331	0.099856	7.246911	0.000000	0.000000
586.424637	66.261171	2.259598	0.047138	15.554768	0.099851	7.257380	0.000000	0.000000
586.444639	66.261252	2.259222	0.047138	15.552180	0.099851	7.256172	0.000000	0.000000
586.464641	66.261171	2.256276	0.047140	15.531895	0.099855	7.246708	0.000000	0.000000
586.484643	66.261252	2.257505	0.047139	15.540358	0.099854	7.250656	0.000000	0.000000
586.504645	66.261252	2.250517	0.047144	15.492251	0.099864	7.228211	0.000000	0.000000
586.524647	66.261252	2.253364	0.047142	15.511855	0.099860	7.237358	0.000000	0.000000
586.544649	66.261171	2.256225	0.047140	15.531544	0.099856	7.246544	0.000000	0.000000
586.564651	66.261171	2.258206	0.047139	15.545182	0.099853	7.252907	0.000000	0.000000
586.584653	66.261252	2.260409	0.047137	15.560349	0.099849	7.259984	0.000000	0.000000
586.604655	66.261252	2.256334	0.047140	15.532297	0.099856	7.246896	0.000000	0.000000
586.624657	66.261252	2.259666	0.047138	15.555237	0.099851	7.257599	0.000000	0.000000
586.644659	66.261171	2.265468	0.047134	15.595177	0.099842	7.276234	0.000000	0.000000
586.664661	66.261171	2.260211	0.047137	15.558987	0.099850	7.259348	0.000000	0.000000
586.684663	66.261171	2.261220	0.047137	15.565930	0.099848	7.262588	0.000000	0.000000
586.704665	66.261171	2.249274	0.047145	15.483700	0.099866	7.224222	0.000000	0.000000
586.724667	66.261252	2.252078	0.047143	15.503002	0.099862	7.233227	0.000000	0.000000
586.744669	66.261252	2.251654	0.047144	15.500081	0.099862	7.231865	0.000000	0.000000
586.764671	66.261171	2.252155	0.047143	15.503528	0.099862	7.233473	0.000000	0.000000
586.784673	66.261171	2.250756	0.047144	15.493897	0.099864	7.228980	0.000000	0.000000
586.804675	66.261171	2.252057	0.047143	15.502857	0.099862	7.233160	0.000000	0.000000
586.824677	66.261171	2.245330	0.047148	15.456548	0.099872	7.211553	0.000000	0.000000
586.844679	66.261252	2.247405	0.047147	15.470831	0.099869	7.218217	0.000000	0.000000
586.864681	66.261252	2.248251	0.047146	15.476657	0.099868	7.220936	0.000000	0.000000
586.884683	66.261171	2.248734	0.047146	15.479978	0.099867	7.222485	0.000000	0.000000
586.904685	66.261252	2.246180	0.047148	15.462398	0.099871	7.214283	0.000000	0.000000
586.924687	66.261171	2.250843	0.047144	15.494500	0.099864	7.229261	0.000000	0.000000
586.944689	66.261171	2.248091	0.047146	15.475553	0.099868	7.220420	0.000000	0.000000
586.964691	66.261252	2.246709	0.047147	15.466037	0.099870	7.215981	0.000000	0.000000
586.984693	66.261252	2.247638	0.047146	15.472432	0.099868	7.218964	0.000000	0.000000
587.004695	66.261252	2.252932	0.047143	15.508877	0.099861	7.235968	0.000000	0.000000
587.024697	66.261171	2.253606	0.047142	15.513517	0.099859	7.238133	0.000000	0.000000
587.044699	66.261171	2.247663	0.047146	15.472611	0.099868	7.219048	0.000000	0.000000
587.064701	66.261171	2.247733	0.047146	15.473092	0.099868	7.219272	0.000000	0.000000
587.084703	66.261171	2.251379	0.047144	15.498189	0.099863	7.230982	0.000000	0.000000
587.104705	66.261252	2.259308	0.047138	15.552767	0.099851	7.256446	0.000000	0.000000
587.124707	66.261171	2.256469	0.047140	15.533224	0.099855	7.247328	0.000000	0.000000
587.144709	66.261171	2.254751	0.047141	15.521401	0.099858	7.241812	0.000000	0.000000
587.164711	66.261252	2.254297	0.047142	15.518278	0.099859	7.240355	0.000000	0.000000
587.184713	66.261252	2.253623	0.047142	15.513632	0.099860	7.238187	0.000000	0.000000
587.204715	66.261252	2.248065	0.047146	15.475377	0.099868	7.220338	0.000000	0.000000
587.224717	66.261252	2.257722	0.047139	15.541850	0.099853	7.251353	0.000000	0.000000
587.244719	66.261252	2.258149	0.047139	15.544789	0.099853	7.252724	0.000000	0.000000
587.264721	66.261252	2.254807	0.047141	15.521789	0.099858	7.241993	0.000000	0.000000
587.284723	66.261171	2.253917	0.047142	15.515660	0.099859	7.239133	0.000000	0.000000
587.304725	66.261171	2.246451	0.047147	15.464263	0.099870	7.215153	0.000000	0.000000
587.324727	66.261252	2.252901	0.047143	15.508668	0.099861	7.235871	0.000000	0.000000
587.344729	66.261252	2.251308	0.047144	15.497702	0.099863	7.230755	0.000000	0.000000
587.364731	66.261252	2.242395	0.047150	15.436341	0.099876	7.202126	0.000000	0.000000
587.384733	66.261171	2.244981	0.047148	15.454145	0.099872	7.210432	0.000000	0.000000
587.404735	66.261252	2.250961	0.047144	15.495311	0.099864	7.229639	0.000000	0.000000
587.424737	66.261171	2.252675	0.047143	15.507109	0.099861	7.235144	0.000000	0.000000
587.444739	66.261171	2.248396	0.047146	15.477656	0.099867	7.221402	0.000000	0.000000
587.464741	66.261171	2.249824	0.047145	15.487481	0.099865	7.225986	0.000000	0.000000
587.484743	66.261252	2.250571	0.047144	15.492626	0.099864	7.228386	0.000000	0.000000
587.504745	66.261252	2.248062	0.047146	15.475353	0.099868	7.220327	0.000000	0.000000
587.524747	66.261252	2.254705	0.047141	15.521086	0.099858	7.241665	0.000000	0.000000
587.544749	66.261171	2.251423	0.047144	15.498492	0.099863	7.231123	0.000000	0.000000
587.564751	66.261171	2.252683	0.047143	15.507164	0.099861	7.235169	0.000000	0.000000
587.584753	66.261171	2.256730	0.047140	15.535024	0.099855	7.248168	0.000000	0.000000
587.604755	66.261252	2.251687	0.047144	15.500308	0.099862	7.231971	0.000000	0.000000
587.624757	66.261252	2.256484	0.047140	15.533329	0.099855	7.247377	0.000000	0.000000
587.644759	66.261252	2.253047	0.047143	15.509673	0.099860	7.236340	0.000000	0.000000
587.664761	66.261171	2.251413	0.047144	15.498419	0.099863	7.231089	0.000000	0.000000
587.684763	66.261252	2.255595	0.047141	15.527212	0.099857	7.244523	0.000000	0.000000
587.704765	66.261171	2.248508	0.047146	15.478422	0.099867	7.221759	0.000000	0.000000
587.724767	66.261171	2.256789	0.047140	15.535430	0.099855	7.248357	0.000000	0.000000
587.744769	66.261252	2.247185	0.047147	15.469314	0.099869	7.217510	0.000000	0.000000
587.764771	66.261252	2.255517	0.047141	15.526671	0.099857	7.244271	0.000000	0.000000
587.784773	66.261171	2.251901	0.047143	15.501779	0.099862	7.232657	0.000000	0.000000
587.804775	66.261252	2.250745	0.047144	15.493822	0.099864	7.228944	0.000000	0.000000
587.824777	66.261171	2.250640	0.047144	15.493098	0.099864	7.228607	0.000000	0.000000
587.844779	66.261171	2.243928	0.047149	15.446893	0.099874	7.207049	0.000000	0.000000
587.864781	66.261252	2.256153	0.047140	15.531050	0.099856	7.246314	0.000000	0.000000
587.884783	66.261252	2.257341	0.047140	15.539232	0.099854	7.250131	0.000000	0.000000
587.904785	66.261171	2.253539	0.047142	15.513054	0.099860	7.237917	0.000000	0.000000
587.924787	66.261252	2.259170	0.047138	15.551817	0.099851	7.256003	0.000000	0.000000
587.944789	66.261252	2.256602	0.047140	15.534144	0.099855	7.247757	0.000000	0.000000
587.964791	66.261171	2.255058	0.047141	15.523511	0.099857	7.242796	0.000000	0.000000
587.984793	66.261252	2.255529	0.047141	15.526755	0.099857	7.244310	0.000000	0.000000
588.004795	66.261252	2.255338	0.047141	15.525442	0.099857	7.243697	0.000000	0.000000
588.024797	66.261252	2.253527	0.047142	15.512975	0.099860	7.237881	0.000000	0.000000
588.044799	66.261171	2.253763	0.047142	15.514597	0.099859	7.238637	0.000000	0.000000
588.064801	66.261252	2.249950	0.047145	15.488349	0.099865	7.226391	0.000000	0.000000
588.084803	66.261171	2.252460	0.047143	15.505629	0.099861	7.234453	0.000000	0.000000
588.104805	66.261171	2.250323	0.047145	15.490916	0.099864	7.227589	0.000000	0.000000
588.124807	66.261252	2.254669	0.047141	15.520832	0.099858	7.241547	0.000000	0.000000
588.144809	66.261252	2.253207	0.047143	15.510768	0.099860	7.236851	0.000000	0.000000
588.164811	66.261171	2.258953	0.047138	15.550328	0.099852	7.255308	0.000000	0.000000
588.184813	66.261171	2.251602	0.047144	15.499721	0.099862	7.231697	0.000000	0.000000
588.204815	66.261252	2.255877	0.047141	15.529150	0.099856	7.245427	0.000000	0.000000
588.224817	66.261252	2.255531	0.047141	15.526771	0.099857	7.244317	0.000000	0.000000
588.244819	66.261252	2.252853	0.047143	15.508335	0.099861	7.235716	0.000000	0.000000
588.264821	66.261252	2.257965	0.047139	15.543526	0.099853	7.252135	0.000000	0.000000
588.284823	66.261252	2.251964	0.047143	15.502218	0.099862	7.232862	0.000000	0.000000
588.304825	66.261171	2.252014	0.047143	15.502560	0.099862	7.233021	0.000000	0.000000
588.324827	66.261252	2.258387	0.047139	15.546429	0.099852	7.253489	0.000000	0.000000
588.344829	66.261171	2.256128	0.047140	15.530878	0.099856	7.246234	0.000000	0.000000
588.364831	66.261252	2.252732	0.047143	15.507503	0.099861	7.235327	0.000000	0.000000
588.384833	66.261171	2.260004	0.047138	15.557558	0.099850	7.258682	0.000000	0.000000
588.404835	66.261252	2.255564	0.047141	15.526998	0.099857	7.244423	0.000000	0.000000
588.424837	66.261252	2.261038	0.047137	15.564677	0.099849	7.262003	0.000000	0.000000
588.444839	66.261171	2.249624	0.047145	15.486107	0.099865	7.225345	0.000000	0.000000
588.464841	66.261252	2.251784	0.047144	15.500974	0.099862	7.232281	0.000000	0.000000
588.484843	66.261252	2.249844	0.047145	15.487623	0.099865	7.226052	0.000000	0.000000
588.504845	66.261252	2.249296	0.047145	15.483849	0.099866	7.224291	0.000000	0.000000
588.524847	66.261252	2.247252	0.047147	15.469774	0.099869	7.217725	0.000000	0.000000
588.544849	66.261252	2.251507	0.047144	15.499070	0.099863	7.231393	0.000000	0.000000
588.564851	66.261171	2.252881	0.047143	15.508526	0.099861	7.235805	0.000000	0.000000
588.584853	66.261171	2.251782	0.047143	15.500965	0.099862	7.232277	0.000000	0.000000
588.604855	66.261252	2.251251	0.047144	15.497309	0.099863	7.230571	0.000000	0.000000
588.624857	66.261252	2.252983	0.047143	15.509231	0.099861	7.236134	0.000000	0.000000
588.644859	66.261252	2.250258	0.047145	15.490468	0.099865	7.227380	0.000000	0.000000
588.664861	66.261171	2.249852	0.047145	15.487678	0.099865	7.226078	0.000000	0.000000
588.684863	66.261171	2.249130	0.047145	15.482708	0.099866	7.223759	0.000000	0.000000
588.704865	66.261171	2.253332	0.047142	15.511634	0.099860	7.237255	0.000000	0.000000
588.724867	66.261252	2.255540	0.047141	15.526831	0.099857	7.244345	0.000000	0.000000
588.744869	66.261171	2.246747	0.047147	15.466303	0.099870	7.216105	0.000000	0.000000
588.764871	66.261252	2.246702	0.047147	15.465991	0.099870	7.215959	0.000000	0.000000
588.784873	66.261252	2.254024	0.047142	15.516392	0.099859	7.239475	0.000000	0.000000
588.804875	66.261252	2.244066	0.047149	15.447846	0.099874	7.207493	0.000000	0.000000
588.824877	66.261252	2.249055	0.047145	15.482190	0.099866	7.223517	0.000000	0.000000
588.844879	66.261252	2.244011	0.047149	15.447465	0.099874	7.207315	0.000000	0.000000
588.864881	66.261171	2.252703	0.047143	15.507303	0.099861	7.235234	0.000000	0.000000
588.884883	66.261171	2.250140	0.047145	15.489660	0.099865	7.227003	0.000000	0.000000
588.904885	66.261252	2.247225	0.047147	15.469590	0.099869	7.217638	0.000000	0.000000
588.924887	66.261252	2.246357	0.047147	15.463615	0.099870	7.214851	0.000000	0.000000
588.944889	66.261252	2.245043	0.047148	15.454574	0.099872	7.210633	0.000000	0.000000
588.964891	66.261252	2.247725	0.047146	15.473037	0.099868	7.219247	0.000000	0.000000
588.984893	66.261252	2.250317	0.047145	15.490877	0.099864	7.227570	0.000000	0.000000
589.004895	66.261171	2.251478	0.047144	15.498870	0.099863	7.231300	0.000000	0.000000
589.024897	66.261252	2.251293	0.047144	15.497593	0.099863	7.230704	0.000000	0.000000
589.044899	66.261252	2.250871	0.047144	15.494693	0.099864	7.229351	0.000000	0.000000
589.064901	66.261252	2.248932	0.047146	15.481340	0.099867	7.223120	0.000000	0.000000
589.084903	66.261252	2.246400	0.047147	15.463915	0.099870	7.214991	0.000000	0.000000
589.104905	66.261171	2.248786	0.047146	15.480341	0.099867	7.222654	0.000000	0.000000
589.124907	66.261252	2.246684	0.047147	15.465867	0.099870	7.215901	0.000000	0.000000
589.144909	66.261252	2.240188	0.047152	15.421150	0.099880	7.195038	0.000000	0.000000
589.164911	66.261171	2.251045	0.047144	15.495889	0.099863	7.229909	0.000000	0.000000
589.184913	66.261171	2.245793	0.047148	15.459732	0.099871	7.213039	0.000000	0.000000
589.204915	66.261252	2.247247	0.047147	15.469744	0.099869	7.217710	0.000000	0.000000
589.224917	66.261252	2.244849	0.047148	15.453237	0.099873	7.210008	0.000000	0.000000
589.244919	66.261171	2.246328	0.047147	15.463415	0.099870	7.214758	0.000000	0.000000
589.264921	66.261171	2.243365	0.047149	15.443021	0.099875	7.205242	0.000000	0.000000
589.284923	66.261171	2.245283	0.047148	15.456227	0.099872	7.211404	0.000000	0.000000
589.304925	66.261252	2.240337	0.047152	15.422173	0.099879	7.195515	0.000000	0.000000
589.324927	66.261171	2.253251	0.047142	15.511077	0.099860	7.236995	0.000000	0.000000
589.344929	66.261171	2.249769	0.047145	15.487102	0.099865	7.225809	0.000000	0.000000
589.364931	66.261252	2.253061	0.047143	15.509767	0.099860	7.236384	0.000000	0.000000
589.384933	66.261252	2.251564	0.047144	15.499461	0.099863	7.231575	0.000000	0.000000
589.404935	66.261252	2.260715	0.047137	15.562456	0.099849	7.260967	0.000000	0.000000
589.424937	66.261171	2.253844	0.047142	15.515157	0.099859	7.238899	0.000000	0.000000
589.444939	66.261252	2.253060	0.047143	15.509760	0.099860	7.236381	0.000000	0.000000
589.464941	66.261171	2.253162	0.047142	15.510460	0.099860	7.236707	0.000000	0.000000
589.484943	66.261252	2.255432	0.047141	15.526087	0.099857	7.243998	0.000000	0.000000
589.504945	66.261252	2.246365	0.047147	15.463670	0.099870	7.214876	0.000000	0.000000
589.524947	66.261252	2.248012	0.047146	15.475008	0.099868	7.220166	0.000000	0.000000
589.544949	66.261171	2.252761	0.047143	15.507699	0.099861	7.235419	0.000000	0.000000
589.564951	66.261252	2.247369	0.047147	15.470586	0.099869	7.218103	0.000000	0.000000
589.584953	66.261252	2.244172	0.047149	15.448575	0.099874	7.207834	0.000000	0.000000
589.604955	66.261252	2.245326	0.047148	15.456521	0.099872	7.211541	0.000000	0.000000
589.624957	66.261171	2.243262	0.047150	15.442310	0.099875	7.204911	0.000000	0.000000
589.644959	66.261252	2.240921	0.047151	15.426196	0.099878	7.197392	0.000000	0.000000
589.664961	66.261171	2.242962	0.047150	15.440246	0.099875	7.203947	0.000000	0.000000
589.684963	66.261171	2.245211	0.047148	15.455728	0.099872	7.211171	0.000000	0.000000
589.704965	66.261252	2.238630	0.047153	15.410427	0.099882	7.190035	0.000000	0.000000
589.724967	66.261171	2.240931	0.047151	15.426265	0.099878	7.197425	0.000000	0.000000
589.744969	66.261252	2.243115	0.047150	15.441302	0.099875	7.204440	0.000000	0.000000
589.764971	66.261171	2.248544	0.047146	15.478673	0.099867	7.221876	0.000000	0.000000
589.784973	66.261171	2.245017	0.047148	15.454393	0.099872	7.210548	0.000000	0.000000
589.804975	66.261252	2.246461	0.047147	15.464332	0.099870	7.215185	0.000000	0.000000
589.824977	66.261252	2.247837	0.047146	15.473803	0.099868	7.219604	0.000000	0.000000
589.844979	66.261252	2.249098	0.047145	15.482484	0.099866	7.223654	0.000000	0.000000
589.864981	66.261252	2.245213	0.047148	15.455740	0.099872	7.211176	0.000000	0.000000
589.884983	66.261252	2.242964	0.047150	15.440258	0.099875	7.203953	0.000000	0.000000
589.904985	66.261171	2.237650	0.047154	15.403677	0.099883	7.186886	0.000000	0.000000
589.924987	66.261171	2.244121	0.047149	15.448227	0.099874	7.207671	0.000000	0.000000
589.944989	66.261252	2.245847	0.047148	15.460104	0.099871	7.213213	0.000000	0.000000
589.964991	66.261252	2.244831	0.047148	15.453115	0.099873	7.209952	0.000000	0.000000
589.984993	66.261252	2.248313	0.047146	15.477081	0.099867	7.221134	0.000000	0.000000
590.004995	66.261252	2.241978	0.047150	15.433472	0.099877	7.200787	0.000000	0.000000
590.024997	66.261252	2.245316	0.047148	15.456448	0.099872	7.211507	0.000000	0.000000
590.044999	66.261171	2.244054	0.047149	15.447764	0.099874	7.207455	0.000000	0.000000
590.065001	66.261171	2.244567	0.047149	15.451293	0.099873	7.209102	0.000000	0.000000
590.085003	66.261171	2.244050	0.047149	15.447734	0.099874	7.207441	0.000000	0.000000
590.105005	66.261252	2.245658	0.047148	15.458803	0.099871	7.212605	0.000000	0.000000
590.125007	66.261252	2.241212	0.047151	15.428203	0.099878	7.198328	0.000000	0.000000
590.145009	66.261171	2.241927	0.047150	15.433121	0.099877	7.200623	0.000000	0.000000
590.165011	66.261171	2.238388	0.047153	15.408762	0.099882	7.189258	0.000000	0.000000
590.185013	66.261252	2.245934	0.047148	15.460706	0.099871	7.213494	0.000000	0.000000
590.205015	66.261252	2.240640	0.047151	15.424262	0.099879	7.196490	0.000000	0.000000
590.225017	66.261171	2.238799	0.047153	15.411592	0.099882	7.190578	0.000000	0.000000
590.245019	66.261252	2.243713	0.047149	15.445419	0.099874	7.206361	0.000000	0.000000
590.265021	66.261252	2.242387	0.047150	15.436290	0.099876	7.202102	0.000000	0.000000
590.285023	66.261171	2.239476	0.047152	15.416250	0.099881	7.192752	0.000000	0.000000
590.305025	66.261252	2.247204	0.047147	15.469448	0.099869	7.217572	0.000000	0.000000
590.325027	66.261171	2.249215	0.047145	15.483289	0.099866	7.224030	0.000000	0.000000
590.345029	66.261252	2.249913	0.047145	15.488098	0.099865	7.226274	0.000000	0.000000
590.365031	66.261252	2.250212	0.047145	15.490153	0.099865	7.227233	0.000000	0.000000
590.385033	66.261171	2.248807	0.047146	15.480480	0.099867	7.222719	0.000000	0.000000
590.405035	66.261171	2.247203	0.047147	15.469442	0.099869	7.217569	0.000000	0.000000
590.425037	66.261252	2.247073	0.047147	15.468543	0.099869	7.217150	0.000000	0.000000
590.445039	66.261252	2.249372	0.047145	15.484369	0.099866	7.224534	0.000000	0.000000
590.465041	66.261252	2.248695	0.047146	15.479708	0.099867	7.222359	0.000000	0.000000
590.485043	66.261252	2.246587	0.047147	15.465201	0.099870	7.215591	0.000000	0.000000
590.505045	66.261252	2.247849	0.047146	15.473891	0.099868	7.219645	0.000000	0.000000
590.525047	66.261252	2.241812	0.047151	15.432328	0.099877	7.200253	0.000000	0.000000
590.545049	66.261252	2.244564	0.047149	15.451272	0.099873	7.209092	0.000000	0.000000
590.565051	66.261252	2.239288	0.047152	15.414958	0.099881	7.192149	0.000000	0.000000
590.585053	66.261252	2.241900	0.047151	15.432936	0.099877	7.200537	0.000000	0.000000
590.605055	66.261252	2.246761	0.047147	15.466400	0.099870	7.216150	0.000000	0.000000
590.625057	66.261171	2.247484	0.047147	15.471373	0.099869	7.218470	0.000000	0.000000
590.645059	66.261252	2.247806	0.047146	15.473588	0.099868	7.219504	0.000000	0.000000
590.665061	66.261252	2.248175	0.047146	15.476134	0.099868	7.220692	0.000000	0.000000
590.685063	66.261252	2.244868	0.047148	15.453367	0.099873	7.210069	0.000000	0.000000
590.705065	66.261252	2.243989	0.047149	15.447313	0.099874	7.207245	0.000000	0.000000
590.725067	66.261252	2.253303	0.047142	15.511431	0.099860	7.237160	0.000000	0.000000
590.745069	66.261171	2.256347	0.047140	15.532385	0.099855	7.246937	0.000000	0.000000
590.765071	66.261171	2.252197	0.047143	15.503819	0.099862	7.233609	0.000000	0.000000
590.785073	66.261252	2.247922	0.047146	15.474393	0.099868	7.219880	0.000000	0.000000
590.805075	66.261171	2.259994	0.047138	15.557489	0.099850	7.258649	0.000000	0.000000
590.825077	66.261171	2.247338	0.047147	15.470368	0.099869	7.218001	0.000000	0.000000
590.845079	66.261252	2.252567	0.047143	15.506364	0.099861	7.234796	0.000000	0.000000
590.865081	66.261252	2.251745	0.047144	15.500708	0.099862	7.232157	0.000000	0.000000
590.885083	66.261252	2.252031	0.047143	15.502675	0.099862	7.233075	0.000000	0.000000
590.905085	66.261252	2.250146	0.047145	15.489699	0.099865	7.227021	0.000000	0.000000
590.925087	66.261252	2.246233	0.047147	15.462765	0.099871	7.214454	0.000000	0.000000
590.945089	66.261171	2.249390	0.047145	15.484496	0.099866	7.224593	0.000000	0.000000
590.965091	66.261252	2.251033	0.047144	15.495804	0.099863	7.229869	0.000000	0.000000
590.985093	66.261252	2.244541	0.047149	15.451115	0.099873	7.209019	0.000000	0.000000
591.005095	66.261252	2.246061	0.047148	15.461581	0.099871	7.213902	0.000000	0.000000
591.025097	66.261252	2.249001	0.047146	15.481821	0.099866	7.223345	0.000000	0.000000
591.045099	66.261252	2.247559	0.047147	15.471893	0.099869	7.218713	0.000000	0.000000
591.065101	66.261171	2.251107	0.047144	15.496316	0.099863	7.230108	0.000000	0.000000
591.085103	66.261171	2.252019	0.047143	15.502590	0.099862	7.233035	0.000000	0.000000
591.105105	66.261252	2.243622	0.047149	15.444789	0.099874	7.206067	0.000000	0.000000
591.125107	66.261252	2.236738	0.047154	15.397403	0.099885	7.183958	0.000000	0.000000
591.145109	66.261171	2.236121	0.047155	15.393153	0.099886	7.181975	0.000000	0.000000
591.165111	66.261171	2.237514	0.047154	15.402742	0.099883	7.186449	0.000000	0.000000
591.185113	66.261171	2.238637	0.047153	15.410475	0.099882	7.190057	0.000000	0.000000
591.205115	66.261171	2.242704	0.047150	15.438472	0.099876	7.203120	0.000000	0.000000
591.225117	66.261171	2.244037	0.047149	15.447646	0.099874	7.207400	0.000000	0.000000
591.245119	66.261252	2.251442	0.047144	15.498619	0.099863	7.231183	0.000000	0.000000
591.265121	66.261252	2.251682	0.047144	15.500272	0.099862	7.231954	0.000000	0.000000
591.285123	66.261252	2.243571	0.047149	15.444438	0.099875	7.205903	0.000000	0.000000
591.305125	66.261171	2.243834	0.047149	15.446251	0.099874	7.206749	0.000000	0.000000
591.325127	66.261252	2.250556	0.047144	15.492520	0.099864	7.228337	0.000000	0.000000
591.345129	66.261252	2.242872	0.047150	15.439628	0.099876	7.203659	0.000000	0.000000
591.365131	66.261252	2.245510	0.047148	15.457789	0.099872	7.212132	0.000000	0.000000
591.385133	66.261171	2.239480	0.047152	15.416274	0.099881	7.192763	0.000000	0.000000
591.405135	66.261171	2.240964	0.047151	15.426489	0.099878	7.197529	0.000000	0.000000
591.425137	66.261171	2.239277	0.047152	15.414879	0.099881	7.192112	0.000000	0.000000
591.445139	66.261171	2.243866	0.047149	15.446472	0.099874	7.206852	0.000000	0.000000
591.465141	66.261252	2.240047	0.047152	15.420182	0.099880	7.194586	0.000000	0.000000
591.485143	66.261252	2.240056	0.047152	15.420239	0.099880	7.194613	0.000000	0.000000
591.505145	66.261171	2.244277	0.047149	15.449296	0.099873	7.208170	0.000000	0.000000
591.525147	66.261171	2.243762	0.047149	15.445751	0.099874	7.206516	0.000000	0.000000
591.545149	66.261252	2.242643	0.047150	15.438051	0.099876	7.202924	0.000000	0.000000
591.565151	66.261252	2.244521	0.047149	15.450979	0.099873	7.208955	0.000000	0.000000
591.585153	66.261252	2.240585	0.047151	15.423886	0.099879	7.196315	0.000000	0.000000
591.605155	66.261252	2.242776	0.047150	15.438963	0.099876	7.203349	0.000000	0.000000
591.625157	66.261252	2.241916	0.047151	15.433042	0.099877	7.200586	0.000000	0.000000
591.645159	66.261171	2.243498	0.047149	15.443938	0.099875	7.205670	0.000000	0.000000
591.665161	66.261171	2.240631	0.047151	15.424198	0.099879	7.196460	0.000000	0.000000
591.685163	66.261252	2.243087	0.047150	15.441105	0.099875	7.204348	0.000000	0.000000
591.705165	66.261252	2.244998	0.047148	15.454263	0.099872	7.210487	0.000000	0.000000
591.725167	66.261252	2.242445	0.047150	15.436686	0.099876	7.202287	0.000000	0.000000
591.745169	66.261252	2.246592	0.047147	15.465237	0.099870	7.215608	0.000000	0.000000
591.765171	66.261252	2.242781	0.047150	15.439002	0.099876	7.203367	0.000000	0.000000
591.785173	66.261252	2.244766	0.047149	15.452667	0.099873	7.209743	0.000000	0.000000
591.805175	66.261171	2.247321	0.047147	15.470256	0.099869	7.217949	0.000000	0.000000
591.825177	66.261252	2.244528	0.047149	15.451024	0.099873	7.208976	0.000000	0.000000
591.845179	66.261252	2.245090	0.047148	15.454895	0.099872	7.210782	0.000000	0.000000
591.865181	66.261171	2.247993	0.047146	15.474881	0.099868	7.220107	0.000000	0.000000
591.885183	66.261171	2.238124	0.047153	15.406940	0.099883	7.188408	0.000000	0.000000
591.905185	66.261171	2.251543	0.047144	15.499318	0.099863	7.231509	0.000000	0.000000
591.925187	66.261171	2.247605	0.047146	15.472208	0.099868	7.218860	0.000000	0.000000
591.945189	66.261252	2.246152	0.047148	15.462208	0.099871	7.214194	0.000000	0.000000
591.965191	66.261252	2.247780	0.047146	15.473410	0.099868	7.219421	0.000000	0.000000
591.985193	66.261171	2.240423	0.047152	15.422767	0.099879	7.195792	0.000000	0.000000
592.005195	66.261171	2.246236	0.047147	15.462783	0.099870	7.214462	0.000000	0.000000
592.025197	66.261171	2.245802	0.047148	15.459798	0.099871	7.213070	0.000000	0.000000
592.045199	66.261252	2.250660	0.047144	15.493238	0.099864	7.228672	0.000000	0.000000
592.065201	66.261252	2.244620	0.047149	15.451657	0.099873	7.209271	0.000000	0.000000
592.085203	66.261252	2.245037	0.047148	15.454532	0.099872	7.210613	0.000000	0.000000
592.105205	66.261252	2.246324	0.047147	15.463388	0.099870	7.214745	0.000000	0.000000
592.125207	66.261252	2.248319	0.047146	15.477120	0.099867	7.221152	0.000000	0.000000
592.145209	66.261252	2.239674	0.047152	15.417615	0.099880	7.193389	0.000000	0.000000
592.165211	66.261252	2.239021	0.047153	15.413117	0.099881	7.191290	0.000000	0.000000
592.185213	66.261252	2.241927	0.047151	15.433121	0.099877	7.200623	0.000000	0.000000
592.205215	66.261252	2.245555	0.047148	15.458094	0.099872	7.212275	0.000000	0.000000
592.225217	66.261252	2.244184	0.047149	15.448657	0.099874	7.207872	0.000000	0.000000
592.245219	66.261252	2.241529	0.047151	15.430382	0.099878	7.199345	0.000000	0.000000
592.265221	66.261252	2.248470	0.047146	15.478162	0.099867	7.221638	0.000000	0.000000
592.285223	66.261252	2.244839	0.047148	15.453164	0.099873	7.209975	0.000000	0.000000
592.305225	66.261171	2.243865	0.047149	15.446460	0.099874	7.206847	0.000000	0.000000
592.325227	66.261252	2.243426	0.047149	15.443442	0.099875	7.205439	0.000000	0.000000
592.345229	66.261171	2.248475	0.047146	15.478198	0.099867	7.221655	0.000000	0.000000
592.365231	66.261252	2.242359	0.047150	15.436093	0.099876	7.202010	0.000000	0.000000
592.385233	66.261171	2.240393	0.047152	15.422561	0.099879	7.195696	0.000000	0.000000
592.405235	66.261171	2.243914	0.047149	15.446802	0.099874	7.207006	0.000000	0.000000
592.425237	66.261171	2.245735	0.047148	15.459335	0.099871	7.212854	0.000000	0.000000
592.445239	66.261252	2.237200	0.047154	15.400584	0.099884	7.185442	0.000000	0.000000
592.465241	66.261171	2.242919	0.047150	15.439949	0.099875	7.203809	0.000000	0.000000
592.485243	66.261252	2.242647	0.047150	15.438079	0.099876	7.202936	0.000000	0.000000
592.505245	66.261252	2.236299	0.047155	15.394382	0.099885	7.182549	0.000000	0.000000
592.525247	66.261171	2.243865	0.047149	15.446463	0.099874	7.206848	0.000000	0.000000
592.545249	66.261171	2.238635	0.047153	15.410457	0.099882	7.190049	0.000000	0.000000
592.565251	66.261252	2.240122	0.047152	15.420696	0.099880	7.194826	0.000000	0.000000
592.585253	66.261252	2.243820	0.047149	15.446151	0.099874	7.206703	0.000000	0.000000
592.605255	66.261252	2.240835	0.047151	15.425606	0.099879	7.197117	0.000000	0.000000
592.625257	66.261252	2.241107	0.047151	15.427476	0.099878	7.197989	0.000000	0.000000
592.645259	66.261252	2.238151	0.047153	15.407131	0.099883	7.188497	0.000000	0.000000
592.665261	66.261171	2.240344	0.047152	15.422225	0.099879	7.195539	0.000000	0.000000
592.685263	66.261252	2.242322	0.047150	15.435839	0.099876	7.201891	0.000000	0.000000
592.705265	66.261171	2.234936	0.047155	15.384999	0.099887	7.178171	0.000000	0.000000
592.725267	66.261171	2.240090	0.047152	15.420478	0.099880	7.194724	0.000000	0.000000
592.745269	66.261252	2.236275	0.047155	15.394216	0.099885	7.182471	0.000000	0.000000
592.765271	66.261252	2.240628	0.047151	15.424177	0.099879	7.196450	0.000000	0.000000
592.785273	66.261252	2.240339	0.047152	15.422188	0.099879	7.195522	0.000000	0.000000
592.805275	66.261171	2.233828	0.047156	15.377372	0.099889	7.174612	0.000000	0.000000
592.825277	66.261252	2.239527	0.047152	15.416598	0.099881	7.192914	0.000000	0.000000
592.845279	66.261171	2.238670	0.047153	15.410702	0.099882	7.190163	0.000000	0.000000
592.865281	66.261171	2.240993	0.047151	15.426689	0.099878	7.197622	0.000000	0.000000
592.885283	66.261171	2.238508	0.047153	15.409588	0.099882	7.189643	0.000000	0.000000
592.905285	66.261252	2.240652	0.047151	15.424347	0.099879	7.196529	0.000000	0.000000
592.925287	66.261252	2.236169	0.047155	15.393483	0.099886	7.182129	0.000000	0.000000
592.945289	66.261171	2.238053	0.047153	15.406453	0.099883	7.188180	0.000000	0.000000
592.965291	66.261252	2.240885	0.047151	15.425948	0.099879	7.197276	0.000000	0.000000
592.985293	66.261252	2.243671	0.047149	15.445128	0.099874	7.206225	0.000000	0.000000
593.005295	66.261171	2.242520	0.047150	15.437201	0.099876	7.202527	0.000000	0.000000
593.025297	66.261171	2.232457	0.047157	15.367932	0.099891	7.170208	0.000000	0.000000
593.045299	66.261252	2.238051	0.047153	15.406437	0.099883	7.188173	0.000000	0.000000
593.065301	66.261171	2.238628	0.047153	15.410408	0.099882	7.190026	0.000000	0.000000
593.085303	66.261252	2.237360	0.047154	15.401685	0.099884	7.185956	0.000000	0.000000
593.105305	66.261171	2.235234	0.047155	15.387045	0.099887	7.179126	0.000000	0.000000
593.125307	66.261252	2.237735	0.047154	15.404267	0.099883	7.187161	0.000000	0.000000
593.145309	66.261252	2.247106	0.047147	15.468773	0.099869	7.217257	0.000000	0.000000
593.165311	66.261252	2.237162	0.047154	15.400320	0.099884	7.185319	0.000000	0.000000
593.185313	66.261252	2.245049	0.047148	15.454611	0.099872	7.210650	0.000000	0.000000
593.205315	66.261171	2.239099	0.047152	15.413653	0.099881	7.191540	0.000000	0.000000
593.225317	66.261252	2.245734	0.047148	15.459329	0.099871	7.212851	0.000000	0.000000
593.245319	66.261252	2.236731	0.047154	15.397354	0.099885	7.183935	0.000000	0.000000
593.265321	66.261252	2.241410	0.047151	15.429565	0.099878	7.198964	0.000000	0.000000
593.285323	66.261252	2.236865	0.047154	15.398277	0.099885	7.184366	0.000000	0.000000
593.305325	66.261252	2.239776	0.047152	15.418311	0.099880	7.193713	0.000000	0.000000
593.325327	66.261171	2.234669	0.047156	15.383159	0.099888	7.177312	0.000000	0.000000
593.345329	66.261252	2.240425	0.047152	15.422785	0.099879	7.195801	0.000000	0.000000
593.365331	66.261252	2.240006	0.047152	15.419900	0.099880	7.194455	0.000000	0.000000
593.385333	66.261171	2.235293	0.047155	15.387451	0.099887	7.179315	0.000000	0.000000
593.405335	66.261171	2.242153	0.047150	15.434677	0.099877	7.201349	0.000000	0.000000
593.425337	66.261252	2.239084	0.047153	15.413550	0.099881	7.191492	0.000000	0.000000
593.445339	66.261252	2.239303	0.047152	15.415061	0.099881	7.192197	0.000000	0.000000
593.465341	66.261252	2.249795	0.047145	15.487281	0.099865	7.225893	0.000000	0.000000
593.485343	66.261252	2.248087	0.047146	15.475528	0.099868	7.220409	0.000000	0.000000
593.505345	66.261171	2.244121	0.047149	15.448224	0.099874	7.207670	0.000000	0.000000
593.525347	66.261171	2.245141	0.047148	15.455246	0.099872	7.210946	0.000000	0.000000
593.545349	66.261171	2.251253	0.047144	15.497318	0.099863	7.230575	0.000000	0.000000
593.565351	66.261252	2.249430	0.047145	15.484772	0.099866	7.224722	0.000000	0.000000
593.585353	66.261252	2.245694	0.047148	15.459051	0.099871	7.212721	0.000000	0.000000
593.605355	66.261252	2.248260	0.047146	15.476718	0.099868	7.220964	0.000000	0.000000
593.625357	66.261252	2.241983	0.047150	15.433505	0.099877	7.200802	0.000000	0.000000
593.645359	66.261252	2.243845	0.047149	15.446324	0.099874	7.206783	0.000000	0.000000
593.665361	66.261171	2.243631	0.047149	15.444849	0.099874	7.206095	0.000000	0.000000
593.685363	66.261252	2.243104	0.047150	15.441223	0.099875	7.204404	0.000000	0.000000
593.705365	66.261171	2.246359	0.047147	15.463630	0.099870	7.214858	0.000000	0.000000
593.725367	66.261171	2.248068	0.047146	15.475392	0.099868	7.220346	0.000000	0.000000
593.745369	66.261252	2.242317	0.047150	15.435806	0.099876	7.201876	0.000000	0.000000
593.765371	66.261171	2.241297	0.047151	15.428787	0.099878	7.198601	0.000000	0.000000
593.785373	66.261171	2.237328	0.047154	15.401462	0.099884	7.185852	0.000000	0.000000
593.805375	66.261171	2.239113	0.047152	15.413747	0.099881	7.191584	0.000000	0.000000
593.825377	66.261252	2.243749	0.047149	15.445667	0.099874	7.206477	0.000000	0.000000
593.845379	66.261252	2.241297	0.047151	15.428784	0.099878	7.198599	0.000000	0.000000
593.865381	66.261252	2.241934	0.047151	15.433169	0.099877	7.200646	0.000000	0.000000
593.885383	66.261252	2.238477	0.047153	15.409370	0.099882	7.189542	0.000000	0.000000
593.905385	66.261171	2.239139	0.047152	15.413932	0.099881	7.191670	0.000000	0.000000
593.925387	66.261252	2.238841	0.047153	15.411876	0.099882	7.190711	0.000000	0.000000
593.945389	66.261252	2.241547	0.047151	15.430503	0.099878	7.199402	0.000000	0.000000
593.965391	66.261252	2.243571	0.047149	15.444438	0.099875	7.205903	0.000000	0.000000
593.985393	66.261252	2.243223	0.047150	15.442041	0.099875	7.204785	0.000000	0.000000
594.005395	66.261171	2.239930	0.047152	15.419377	0.099880	7.194210	0.000000	0.000000
594.025397	66.261171	2.230957	0.047158	15.357604	0.099893	7.165389	0.000000	0.000000
594.045399	66.261171	2.245153	0.047148	15.455331	0.099872	7.210986	0.000000	0.000000
594.065401	66.261252	2.249057	0.047145	15.482202	0.099866	7.223523	0.000000	0.000000
594.085403	66.261252	2.241271	0.047151	15.428602	0.099878	7.198515	0.000000	0.000000
594.105405	66.261252	2.242572	0.047150	15.437564	0.099876	7.202696	0.000000	0.000000
594.125407	66.261171	2.237215	0.047154	15.400687	0.099884	7.185490	0.000000	0.000000
594.145409	66.261252	2.243551	0.047149	15.444299	0.099875	7.205838	0.000000	0.000000
594.165411	66.261171	2.239703	0.047152	15.417812	0.099880	7.193480	0.000000	0.000000
594.185413	66.261252	2.242653	0.047150	15.438118	0.099876	7.202955	0.000000	0.000000
594.205415	66.261252	2.241833	0.047151	15.432476	0.099877	7.200322	0.000000	0.000000
594.225417	66.261252	2.237173	0.047154	15.400393	0.099884	7.185353	0.000000	0.000000
594.245419	66.261252	2.240050	0.047152	15.420203	0.099880	7.194596	0.000000	0.000000
594.265421	66.261252	2.235503	0.047155	15.388901	0.099887	7.179991	0.000000	0.000000
594.285423	66.261252	2.241545	0.047151	15.430494	0.099878	7.199397	0.000000	0.000000
594.305425	66.261252	2.240671	0.047151	15.424474	0.099879	7.196589	0.000000	0.000000
594.325427	66.261252	2.234448	0.047156	15.381640	0.099888	7.176603	0.000000	0.000000
594.345429	66.261252	2.235227	0.047155	15.386997	0.099887	7.179103	0.000000	0.000000
594.365431	66.261252	2.240540	0.047152	15.423575	0.099879	7.196169	0.000000	0.000000
594.385433	66.261171	2.237993	0.047153	15.406038	0.099883	7.187987	0.000000	0.000000
594.405435	66.261171	2.240396	0.047152	15.422579	0.099879	7.195705	0.000000	0.000000
594.425437	66.261252	2.236241	0.047155	15.393976	0.099885	7.182360	0.000000	0.000000
594.445439	66.261171	2.238956	0.047153	15.412672	0.099881	7.191082	0.000000	0.000000
594.465441	66.261252	2.237230	0.047154	15.400787	0.099884	7.185537	0.000000	0.000000
594.485443	66.261252	2.240785	0.047151	15.425258	0.099879	7.196954	0.000000	0.000000
594.505445	66.261171	2.231853	0.047158	15.363776	0.099892	7.168269	0.000000	0.000000
594.525447	66.261171	2.231945	0.047158	15.364405	0.099892	7.168563	0.000000	0.000000
594.545449	66.261171	2.244563	0.047149	15.451266	0.099873	7.209089	0.000000	0.000000
594.565451	66.261252	2.231186	0.047158	15.359184	0.099893	7.166127	0.000000	0.000000
594.585453	66.261252	2.239115	0.047153	15.413762	0.099881	7.191591	0.000000	0.000000
594.605455	66.261171	2.237882	0.047153	15.405275	0.099883	7.187631	0.000000	0.000000
594.625457	66.261252	2.233916	0.047156	15.377977	0.099889	7.174895	0.000000	0.000000
594.645459	66.261171	2.230126	0.047159	15.351884	0.099894	7.162720	0.000000	0.000000
594.665461	66.261252	2.241554	0.047151	15.430554	0.099878	7.199426	0.000000	0.000000
594.685463	66.261252	2.248524	0.047146	15.478534	0.099867	7.221811	0.000000	0.000000
594.705465	66.261171	2.234045	0.047156	15.378861	0.099889	7.175307	0.000000	0.000000
594.725467	66.261252	2.238417	0.047153	15.408959	0.099882	7.189350	0.000000	0.000000
594.745469	66.261252	2.232274	0.047157	15.366669	0.099891	7.169619	0.000000	0.000000
594.765471	66.261171	2.237476	0.047154	15.402482	0.099883	7.186328	0.000000	0.000000
594.785473	66.261252	2.235321	0.047155	15.387648	0.099887	7.179407	0.000000	0.000000
594.805475	66.261171	2.236030	0.047155	15.392530	0.099886	7.181684	0.000000	0.000000
594.825477	66.261171	2.233329	0.047157	15.373930	0.099890	7.173007	0.000000	0.000000
594.845479	66.261252	2.234983	0.047155	15.385323	0.099887	7.178322	0.000000	0.000000
594.865481	66.261252	2.237783	0.047153	15.404594	0.099883	7.187313	0.000000	0.000000
594.885483	66.261252	2.238085	0.047153	15.406677	0.099883	7.188285	0.000000	0.000000
594.905485	66.261252	2.233066	0.047157	15.372124	0.099890	7.172164	0.000000	0.000000
594.925487	66.261252	2.239806	0.047152	15.418520	0.099880	7.193811	0.000000	0.000000
594.945489	66.261252	2.236092	0.047155	15.392956	0.099886	7.181884	0.000000	0.000000
594.965491	66.261252	2.232985	0.047157	15.371564	0.099890	7.171902	0.000000	0.000000
594.985493	66.261252	2.240982	0.047151	15.426614	0.099878	7.197587	0.000000	0.000000
595.005495	66.261252	2.240592	0.047151	15.423929	0.099879	7.196334	0.000000	0.000000
595.025497	66.261252	2.245033	0.047148	15.454505	0.099872	7.210600	0.000000	0.000000
595.045499	66.261252	2.240327	0.047152	15.422104	0.099879	7.195483	0.000000	0.000000
595.065501	66.261171	2.236223	0.047155	15.393852	0.099885	7.182302	0.000000	0.000000
595.085503	66.261171	2.242350	0.047150	15.436036	0.099876	7.201983	0.000000	0.000000
595.105505	66.261252	2.236247	0.047155	15.394022	0.099885	7.182381	0.000000	0.000000
595.125507	66.261252	2.233522	0.047157	15.375262	0.099890	7.173628	0.000000	0.000000
595.145509	66.261252	2.235024	0.047155	15.385605	0.099887	7.178453	0.000000	0.000000
595.165511	66.261252	2.239258	0.047152	15.414749	0.099881	7.192051	0.000000	0.000000
595.185513	66.261252	2.240429	0.047152	15.422812	0.099879	7.195813	0.000000	0.000000
595.205515	66.261252	2.233777	0.047156	15.377015	0.099889	7.174446	0.000000	0.000000
595.225517	66.261171	2.232730	0.047157	15.369808	0.099891	7.171083	0.000000	0.000000
595.245519	66.261171	2.227985	0.047160	15.337150	0.099898	7.155846	0.000000	0.000000
595.265521	66.261252	2.228885	0.047160	15.343343	0.099896	7.158735	0.000000	0.000000
595.285523	66.261252	2.230314	0.047159	15.353176	0.099894	7.163323	0.000000	0.000000
595.305525	66.261252	2.233994	0.047156	15.378513	0.099889	7.175145	0.000000	0.000000
595.325527	66.261252	2.231859	0.047158	15.363812	0.099892	7.168286	0.000000	0.000000
595.345529	66.261252	2.232529	0.047157	15.368428	0.099891	7.170439	0.000000	0.000000
595.365531	66.261252	2.228942	0.047160	15.343736	0.099896	7.158919	0.000000	0.000000
595.385533	66.261252	2.237506	0.047154	15.402690	0.099884	7.186425	0.000000	0.000000
595.405535	66.261252	2.231341	0.047158	15.360247	0.099893	7.166622	0.000000	0.000000
595.425537	66.261171	2.228816	0.047160	15.342867	0.099896	7.158514	0.000000	0.000000
595.445539	66.261252	2.228540	0.047160	15.340967	0.099897	7.157627	0.000000	0.000000
595.465541	66.261252	2.230157	0.047159	15.352096	0.099895	7.162819	0.000000	0.000000
595.485543	66.261252	2.233138	0.047157	15.372617	0.099890	7.172394	0.000000	0.000000
595.505545	66.261252	2.236515	0.047154	15.395865	0.099885	7.183241	0.000000	0.000000
595.525547	66.261252	2.230177	0.047159	15.352238	0.099894	7.162886	0.000000	0.000000
595.545549	66.261171	2.236275	0.047154	15.394213	0.099885	7.182470	0.000000	0.000000
595.565551	66.261252	2.232067	0.047158	15.365244	0.099892	7.168954	0.000000	0.000000
595.585553	66.261252	2.232615	0.047157	15.369018	0.099891	7.170715	0.000000	0.000000
595.605555	66.261252	2.229454	0.047159	15.347256	0.099896	7.160561	0.000000	0.000000
595.625557	66.261171	2.231883	0.047158	15.363979	0.099892	7.168363	0.000000	0.000000
595.645559	66.261252	2.229334	0.047159	15.346433	0.099896	7.160177	0.000000	0.000000
595.665561	66.261171	2.233026	0.047157	15.371845	0.099890	7.172034	0.000000	0.000000
595.685563	66.261171	2.231248	0.047158	15.359611	0.099893	7.166326	0.000000	0.000000
595.705565	66.261252	2.234487	0.047156	15.381906	0.099888	7.176728	0.000000	0.000000
595.725567	66.261171	2.240099	0.047152	15.420539	0.099880	7.194753	0.000000	0.000000
595.745569	66.261171	2.232790	0.047157	15.370226	0.099890	7.171278	0.000000	0.000000
595.765571	66.261252	2.239700	0.047152	15.417794	0.099880	7.193472	0.000000	0.000000
595.785573	66.261252	2.234444	0.047156	15.381606	0.099888	7.176588	0.000000	0.000000
595.805575	66.261252	2.233754	0.047156	15.376857	0.099889	7.174372	0.000000	0.000000
595.825577	66.261252	2.236137	0.047155	15.393265	0.099886	7.182028	0.000000	0.000000
595.845579	66.261252	2.236332	0.047155	15.394609	0.099885	7.182655	0.000000	0.000000
595.865581	66.261171	2.241153	0.047151	15.427794	0.099878	7.198138	0.000000	0.000000
595.885583	66.261252	2.237054	0.047154	15.399576	0.099884	7.184972	0.000000	0.000000
595.905585	66.261171	2.230516	0.047159	15.354572	0.099894	7.163974	0.000000	0.000000
595.925587	66.261171	2.226208	0.047162	15.324916	0.099900	7.150138	0.000000	0.000000
595.945589	66.261171	2.231288	0.047158	15.359887	0.099893	7.166454	0.000000	0.000000
595.965591	66.261252	2.238265	0.047153	15.407914	0.099882	7.188863	0.000000	0.000000
595.985593	66.261252	2.237432	0.047154	15.402179	0.099884	7.186186	0.000000	0.000000
596.005595	66.261171	2.234371	0.047156	15.381104	0.099888	7.176354	0.000000	0.000000
596.025597	66.261171	2.236261	0.047155	15.394116	0.099885	7.182424	0.000000	0.000000
596.045599	66.261171	2.230398	0.047159	15.353757	0.099894	7.163595	0.000000	0.000000
596.065601	66.261252	2.236553	0.047154	15.396128	0.099885	7.183364	0.000000	0.000000
596.085603	66.261252	2.234229	0.047156	15.380129	0.099888	7.175899	0.000000	0.000000
596.105605	66.261171	2.238616	0.047153	15.410330	0.099882	7.189989	0.000000	0.000000
596.125607	66.261252	2.234313	0.047156	15.380710	0.099888	7.176170	0.000000	0.000000
596.145609	66.261252	2.230301	0.047159	15.353089	0.099894	7.163282	0.000000	0.000000
596.165611	66.261252	2.239498	0.047152	15.416401	0.099881	7.192822	0.000000	0.000000
596.185613	66.261171	2.228906	0.047160	15.343488	0.099896	7.158803	0.000000	0.000000
596.205615	66.261171	2.230008	0.047159	15.351076	0.099895	7.162343	0.000000	0.000000
596.225617	66.261252	2.235325	0.047155	15.387675	0.099887	7.179419	0.000000	0.000000
596.245619	66.261252	2.233209	0.047157	15.373110	0.099890	7.172624	0.000000	0.000000
596.265621	66.261252	2.231486	0.047158	15.361246	0.099893	7.167088	0.000000	0.000000
596.285623	66.261252	2.233745	0.047156	15.376800	0.099889	7.174345	0.000000	0.000000
596.305625	66.261171	2.237429	0.047154	15.402158	0.099884	7.186177	0.000000	0.000000
596.325627	66.261171	2.237340	0.047154	15.401543	0.099884	7.185890	0.000000	0.000000
596.345629	66.261252	2.238551	0.047153	15.409882	0.099882	7.189780	0.000000	0.000000
596.365631	66.261252	2.233596	0.047156	15.375771	0.099889	7.173865	0.000000	0.000000
596.385633	66.261252	2.233176	0.047157	15.372877	0.099890	7.172515	0.000000	0.000000
596.405635	66.261252	2.232975	0.047157	15.371494	0.099890	7.171870	0.000000	0.000000
596.425637	66.261171	2.244152	0.047149	15.448436	0.099874	7.207769	0.000000	0.000000
596.445639	66.261252	2.246024	0.047148	15.461324	0.099871	7.213782	0.000000	0.000000
596.465641	66.261252	2.245049	0.047148	15.454611	0.099872	7.210650	0.000000	0.000000
596.485643	66.261252	2.239410	0.047152	15.415793	0.099881	7.192538	0.000000	0.000000
596.505645	66.261252	2.243072	0.047150	15.441003	0.099875	7.204300	0.000000	0.000000
596.525647	66.261252	2.236413	0.047154	15.395163	0.099885	7.182913	0.000000	0.000000
596.545649	66.261252	2.246283	0.047147	15.463110	0.099870	7.214615	0.000000	0.000000
596.565651	66.261171	2.237122	0.047154	15.400042	0.099884	7.185189	0.000000	0.000000
596.585653	66.261171	2.243158	0.047150	15.441593	0.099875	7.204576	0.000000	0.000000
596.605655	66.261171	2.232350	0.047157	15.367196	0.099891	7.169865	0.000000	0.000000
596.625657	66.261171	2.240261	0.047152	15.421650	0.099879	7.195271	0.000000	0.000000
596.645659	66.261252	2.242548	0.047150	15.437398	0.099876	7.202619	0.000000	0.000000
596.665661	66.261252	2.248810	0.047146	15.480504	0.099867	7.222731	0.000000	0.000000
596.685663	66.261252	2.242875	0.047150	15.439647	0.099876	7.203668	0.000000	0.000000
596.705665	66.261171	2.241285	0.047151	15.428705	0.099878	7.198563	0.000000	0.000000
596.725667	66.261252	2.236189	0.047155	15.393622	0.099886	7.182194	0.000000	0.000000
596.745669	66.261252	2.237420	0.047154	15.402094	0.099884	7.186147	0.000000	0.000000
596.765671	66.261252	2.243657	0.047149	15.445028	0.099874	7.206179	0.000000	0.000000
596.785673	66.261252	2.240286	0.047152	15.421828	0.099879	7.195354	0.000000	0.000000
596.805675	66.261252	2.240148	0.047152	15.420878	0.099880	7.194911	0.000000	0.000000
596.825677	66.261171	2.241796	0.047151	15.432219	0.099877	7.200202	0.000000	0.000000
596.845679	66.261171	2.233687	0.047156	15.376397	0.099889	7.174158	0.000000	0.000000
596.865681	66.261171	2.242050	0.047150	15.433965	0.099877	7.201017	0.000000	0.000000
596.885683	66.261252	2.239681	0.047152	15.417664	0.099880	7.193411	0.000000	0.000000
596.905685	66.261252	2.239103	0.047153	15.413683	0.099881	7.191554	0.000000	0.000000
596.925687	66.261252	2.237503	0.047154	15.402669	0.099884	7.186415	0.000000	0.000000
596.944689	66.261171	2.240608	0.047151	15.424041	0.099879	7.196387	0.000000	0.000000
596.964691	66.261171	2.235964	0.047155	15.392070	0.099886	7.181470	0.000000	0.000000
596.984693	66.261252	2.240655	0.047151	15.424365	0.099879	7.196538	0.000000	0.000000
597.004694	66.261252	2.240274	0.047152	15.421744	0.099879	7.195315	0.000000	0.000000
597.024697	66.261252	2.238855	0.047153	15.411976	0.099882	7.190758	0.000000	0.000000
597.044699	66.261171	2.241844	0.047151	15.432552	0.099877	7.200358	0.000000	0.000000
597.064701	66.261252	2.235585	0.047155	15.389467	0.099886	7.180255	0.000000	0.000000
597.084702	66.261252	2.226378	0.047162	15.326087	0.099900	7.150684	0.000000	0.000000
597.104705	66.261171	2.232027	0.047158	15.364968	0.099892	7.168825	0.000000	0.000000
597.124707	66.261252	2.231625	0.047158	15.362202	0.099892	7.167535	0.000000	0.000000
597.144709	66.261252	2.234197	0.047156	15.379911	0.099888	7.175797	0.000000	0.000000
597.164711	66.261252	2.237103	0.047154	15.399915	0.099884	7.185130	0.000000	0.000000
597.184713	66.261171	2.232475	0.047157	15.368056	0.099891	7.170266	0.000000	0.000000
597.204715	66.261252	2.228143	0.047160	15.338236	0.099898	7.156353	0.000000	0.000000
597.224717	66.261171	2.233020	0.047157	15.371809	0.099890	7.172017	0.000000	0.000000
597.244719	66.261171	2.236049	0.047155	15.392660	0.099886	7.181745	0.000000	0.000000
597.264720	66.261171	2.239915	0.047152	15.419268	0.099880	7.194160	0.000000	0.000000
597.284723	66.261252	2.237709	0.047154	15.404086	0.099883	7.187076	0.000000	0.000000
597.304725	66.261252	2.235608	0.047155	15.389621	0.099886	7.180327	0.000000	0.000000
597.324727	66.261252	2.229531	0.047159	15.347786	0.099895	7.160808	0.000000	0.000000
597.344728	66.261252	2.241886	0.047151	15.432839	0.099877	7.200492	0.000000	0.000000
597.364731	66.261252	2.232080	0.047158	15.365335	0.099892	7.168996	0.000000	0.000000
597.384733	66.261252	2.240440	0.047152	15.422882	0.099879	7.195846	0.000000	0.000000
597.404735	66.261171	2.235429	0.047155	15.388392	0.099887	7.179754	0.000000	0.000000
597.424736	66.261171	2.231665	0.047158	15.362480	0.099892	7.167664	0.000000	0.000000
597.444739	66.261252	2.237178	0.047154	15.400426	0.099884	7.185369	0.000000	0.000000
597.464741	66.261171	2.231662	0.047158	15.362459	0.099892	7.167655	0.000000	0.000000
597.484743	66.261252	2.228222	0.047160	15.338778	0.099897	7.156606	0.000000	0.000000
597.504745	66.261171	2.235836	0.047155	15.391195	0.099886	7.181062	0.000000	0.000000
597.524747	66.261252	2.234482	0.047156	15.381873	0.099888	7.176712	0.000000	0.000000
597.544749	66.261252	2.236192	0.047155	15.393640	0.099886	7.182203	0.000000	0.000000
597.564751	66.261171	2.231298	0.047158	15.359950	0.099893	7.166484	0.000000	0.000000
597.584753	66.261171	2.237599	0.047154	15.403329	0.099883	7.186723	0.000000	0.000000
597.604754	66.261252	2.238974	0.047153	15.412794	0.099881	7.191139	0.000000	0.000000
597.624757	66.261171	2.229476	0.047159	15.347413	0.099895	7.160635	0.000000	0.000000
597.644759	66.261252	2.235412	0.047155	15.388271	0.099887	7.179698	0.000000	0.000000
597.664761	66.261252	2.233481	0.047157	15.374978	0.099890	7.173495	0.000000	0.000000
597.684762	66.261171	2.231001	0.047158	15.357907	0.099893	7.165531	0.000000	0.000000
597.704765	66.261252	2.233608	0.047156	15.375852	0.099889	7.173903	0.000000	0.000000
597.724767	66.261252	2.225297	0.047162	15.318644	0.099902	7.147212	0.000000	0.000000
597.744769	66.261252	2.233527	0.047157	15.375299	0.099889	7.173645	0.000000	0.000000
597.764771	66.261252	2.228875	0.047160	15.343270	0.099896	7.158701	0.000000	0.000000
597.784773	66.261252	2.236762	0.047154	15.397569	0.099885	7.184036	0.000000	0.000000
597.804775	66.261252	2.232217	0.047157	15.366279	0.099891	7.169437	0.000000	0.000000
597.824777	66.261171	2.233759	0.047156	15.376891	0.099889	7.174388	0.000000	0.000000
597.844779	66.261252	2.234735	0.047156	15.383610	0.099888	7.177523	0.000000	0.000000
597.864780	66.261252	2.236374	0.047154	15.394894	0.099885	7.182787	0.000000	0.000000
597.884783	66.261252	2.231419	0.047158	15.360785	0.099893	7.166874	0.000000	0.000000
597.904785	66.261252	2.237261	0.047154	15.401001	0.099884	7.185637	0.000000	0.000000
597.924787	66.261252	2.227819	0.047161	15.336006	0.099898	7.155312	0.000000	0.000000
597.944788	66.261252	2.232712	0.047157	15.369684	0.099891	7.171025	0.000000	0.000000
597.964791	66.261171	2.244008	0.047149	15.447446	0.099874	7.207307	0.000000	0.000000
597.984793	66.261171	2.232574	0.047157	15.368734	0.099891	7.170582	0.000000	0.000000
598.004795	66.261171	2.229157	0.047160	15.345216	0.099896	7.159609	0.000000	0.000000
598.024796	66.261252	2.238186	0.047153	15.407367	0.099883	7.188607	0.000000	0.000000
598.044799	66.261252	2.227873	0.047161	15.336375	0.099898	7.155484	0.000000	0.000000
598.064801	66.261171	2.230282	0.047159	15.352958	0.099894	7.163222	0.000000	0.000000
598.084803	66.261171	2.233632	0.047156	15.376022	0.099889	7.173982	0.000000	0.000000
598.104805	66.261171	2.237914	0.047153	15.405496	0.099883	7.187734	0.000000	0.000000
598.124807	66.261252	2.234573	0.047156	15.382496	0.099888	7.177003	0.000000	0.000000
598.144809	66.261252	2.233322	0.047157	15.373888	0.099890	7.172987	0.000000	0.000000
598.164811	66.261252	2.237751	0.047154	15.404376	0.099883	7.187212	0.000000	0.000000
598.184813	66.261252	2.230931	0.047158	15.357429	0.099893	7.165308	0.000000	0.000000
598.204814	66.261252	2.236822	0.047154	15.397981	0.099885	7.184228	0.000000	0.000000
598.224817	66.261171	2.232289	0.047157	15.366772	0.099891	7.169667	0.000000	0.000000
598.244819	66.261171	2.242334	0.047150	15.435924	0.099876	7.201931	0.000000	0.000000
598.264821	66.261171	2.235694	0.047155	15.390214	0.099886	7.180604	0.000000	0.000000
598.284822	66.261252	2.247891	0.047146	15.474175	0.099868	7.219778	0.000000	0.000000
598.304825	66.261252	2.237218	0.047154	15.400708	0.099884	7.185500	0.000000	0.000000
598.324827	66.261252	2.233367	0.047157	15.374197	0.099890	7.173131	0.000000	0.000000
598.344829	66.261252	2.232858	0.047157	15.370692	0.099890	7.171496	0.000000	0.000000
598.364830	66.261171	2.237806	0.047153	15.404752	0.099883	7.187387	0.000000	0.000000
598.384833	66.261171	2.241194	0.047151	15.428072	0.099878	7.198268	0.000000	0.000000
598.404835	66.261171	2.233186	0.047157	15.372953	0.099890	7.172551	0.000000	0.000000
598.424837	66.261171	2.225874	0.047162	15.322616	0.099901	7.149065	0.000000	0.000000
598.444839	66.261252	2.234020	0.047156	15.378692	0.099889	7.175228	0.000000	0.000000
598.464841	66.261252	2.238054	0.047153	15.406459	0.099883	7.188183	0.000000	0.000000
598.484843	66.261171	2.232116	0.047157	15.365586	0.099891	7.169113	0.000000	0.000000
598.504845	66.261252	2.230209	0.047159	15.352459	0.099894	7.162989	0.000000	0.000000
598.524847	66.261171	2.234292	0.047156	15.380562	0.099888	7.176101	0.000000	0.000000
598.544848	66.261252	2.233086	0.047157	15.372263	0.099890	7.172229	0.000000	0.000000
598.564851	66.261252	2.229841	0.047159	15.349926	0.099895	7.161807	0.000000	0.000000
598.584853	66.261252	2.234795	0.047156	15.384028	0.099888	7.177718	0.000000	0.000000
598.604855	66.261252	2.231797	0.047158	15.363385	0.099892	7.168087	0.000000	0.000000
598.624856	66.261252	2.234503	0.047156	15.382018	0.099888	7.176780	0.000000	0.000000
598.644859	66.261252	2.233584	0.047156	15.375686	0.099889	7.173826	0.000000	0.000000
598.664861	66.261252	2.238230	0.047153	15.407672	0.099882	7.188750	0.000000	0.000000
598.684863	66.261171	2.234165	0.047156	15.379687	0.099888	7.175693	0.000000	0.000000
598.704865	66.261171	2.230546	0.047159	15.354777	0.099894	7.164070	0.000000	0.000000
598.724867	66.261252	2.229317	0.047159	15.346318	0.099896	7.160123	0.000000	0.000000
598.744869	66.261252	2.231769	0.047158	15.363198	0.099892	7.167999	0.000000	0.000000
598.764871	66.261252	2.235830	0.047155	15.391149	0.099886	7.181041	0.000000	0.000000
598.784873	66.261252	2.231546	0.047158	15.361663	0.099892	7.167283	0.000000	0.000000
598.804875	66.261171	2.237109	0.047154	15.399954	0.099884	7.185149	0.000000	0.000000
598.824877	66.261171	2.238319	0.047153	15.408284	0.099882	7.189035	0.000000	0.000000
598.844879	66.261252	2.239397	0.047152	15.415705	0.099881	7.192497	0.000000	0.000000
598.864881	66.261252	2.237965	0.047153	15.405844	0.099883	7.187897	0.000000	0.000000
598.884882	66.261252	2.227428	0.047161	15.333312	0.099899	7.154055	0.000000	0.000000
598.904885	66.261171	2.226228	0.047162	15.325049	0.099900	7.150200	0.000000	0.000000
598.924887	66.261252	2.236367	0.047154	15.394845	0.099885	7.182765	0.000000	0.000000
598.944889	66.261252	2.231470	0.047158	15.361137	0.099893	7.167037	0.000000	0.000000
598.964890	66.261171	2.229281	0.047159	15.346070	0.099896	7.160008	0.000000	0.000000
598.984893	66.261252	2.227138	0.047161	15.331314	0.099899	7.153123	0.000000	0.000000
599.004895	66.261252	2.229740	0.047159	15.349229	0.099895	7.161482	0.000000	0.000000
599.024897	66.261252	2.228787	0.047160	15.342671	0.099897	7.158422	0.000000	0.000000
599.044899	66.261171	2.230469	0.047159	15.354248	0.099894	7.163823	0.000000	0.000000
599.064901	66.261252	2.229226	0.047160	15.345688	0.099896	7.159830	0.000000	0.000000
599.084903	66.261252	2.229628	0.047159	15.348458	0.099895	7.161122	0.000000	0.000000
599.104905	66.261171	2.226531	0.047161	15.327140	0.099900	7.151176	0.000000	0.000000
599.124907	66.261252	2.232998	0.047157	15.371657	0.099890	7.171946	0.000000	0.000000
599.144908	66.261252	2.228746	0.047160	15.342383	0.099897	7.158288	0.000000	0.000000
599.164911	66.261171	2.230944	0.047158	15.357517	0.099893	7.165348	0.000000	0.000000
599.184913	66.261252	2.231859	0.047158	15.363815	0.099892	7.168287	0.000000	0.000000
599.204915	66.261252	2.228957	0.047160	15.343836	0.099896	7.158965	0.000000	0.000000
599.224916	66.261252	2.220831	0.047166	15.287899	0.099908	7.132867	0.000000	0.000000
599.244919	66.261171	2.222508	0.047164	15.299446	0.099906	7.138255	0.000000	0.000000
599.264921	66.261171	2.229196	0.047160	15.345482	0.099896	7.159734	0.000000	0.000000
599.284923	66.261252	2.230814	0.047158	15.356618	0.099894	7.164929	0.000000	0.000000
599.304924	66.261171	2.235406	0.047155	15.388232	0.099887	7.179679	0.000000	0.000000
599.324927	66.261171	2.229243	0.047159	15.345806	0.099896	7.159885	0.000000	0.000000
599.344929	66.261171	2.230049	0.047159	15.351357	0.099895	7.162475	0.000000	0.000000
599.364931	66.261252	2.231468	0.047158	15.361124	0.099893	7.167032	0.000000	0.000000
599.384933	66.261252	2.230171	0.047159	15.352193	0.099894	7.162864	0.000000	0.000000
599.404935	66.261252	2.228299	0.047160	15.339305	0.099897	7.156851	0.000000	0.000000
599.424937	66.261252	2.231785	0.047158	15.363307	0.099892	7.168050	0.000000	0.000000
599.444939	66.261252	2.233377	0.047157	15.374263	0.099890	7.173162	0.000000	0.000000
599.464941	66.261171	2.234554	0.047156	15.382366	0.099888	7.176942	0.000000	0.000000
599.484942	66.261171	2.234619	0.047156	15.382811	0.099888	7.177150	0.000000	0.000000
599.504945	66.261171	2.227749	0.047161	15.335524	0.099898	7.155088	0.000000	0.000000
599.524947	66.261252	2.228740	0.047160	15.342341	0.099897	7.158268	0.000000	0.000000
599.544949	66.261252	2.228894	0.047160	15.343406	0.099896	7.158765	0.000000	0.000000
599.564950	66.261252	2.231252	0.047158	15.359638	0.099893	7.166338	0.000000	0.000000
599.584953	66.261252	2.231818	0.047158	15.363531	0.099892	7.168154	0.000000	0.000000
599.604955	66.261171	2.230446	0.047159	15.354084	0.099894	7.163747	0.000000	0.000000
599.624957	66.261252	2.230673	0.047159	15.355649	0.099894	7.164477	0.000000	0.000000
599.644958	66.261171	2.232298	0.047157	15.366836	0.099891	7.169697	0.000000	0.000000
599.664961	66.261171	2.231197	0.047158	15.359260	0.099893	7.166162	0.000000	0.000000
599.684963	66.261171	2.227641	0.047161	15.334780	0.099898	7.154740	0.000000	0.000000
599.704965	66.261171	2.235577	0.047155	15.389412	0.099886	7.180230	0.000000	0.000000
599.724967	66.261252	2.233096	0.047157	15.372329	0.099890	7.172260	0.000000	0.000000
599.744969	66.261171	2.234983	0.047155	15.385317	0.099887	7.178319	0.000000	0.000000
599.764971	66.261171	2.231442	0.047158	15.360946	0.099892	7.166948	0.000000	0.000000
599.784973	66.261252	2.226416	0.047162	15.326347	0.099900	7.150806	0.000000	0.000000
599.804975	66.261252	2.230525	0.047159	15.354629	0.099894	7.164001	0.000000	0.000000
599.824976	66.261252	2.226979	0.047161	15.330225	0.099899	7.152615	0.000000	0.000000
599.844979	66.261171	2.229670	0.047159	15.348748	0.099895	7.161257	0.000000	0.000000
599.864981	66.261171	2.228474	0.047160	15.340509	0.099897	7.157413	0.000000	0.000000
599.884983	66.261171	2.229423	0.047159	15.347047	0.099895	7.160464	0.000000	0.000000
599.904984	66.261252	2.228199	0.047160	15.338621	0.099897	7.156532	0.000000	0.000000
599.924987	66.261252	2.231287	0.047158	15.359874	0.099893	7.166449	0.000000	0.000000
599.944989	66.261252	2.227174	0.047161	15.331566	0.099899	7.153240	0.000000	0.000000
599.964991	66.261171	2.231572	0.047158	15.361836	0.099892	7.167364	0.000000	0.000000
599.984993	66.261252	2.228704	0.047160	15.342095	0.099897	7.158153	0.000000	0.000000
600.004995	66.261171	2.230403	0.047159	15.353794	0.099894	7.163611	0.000000	0.000000
600.024997	66.261252	2.227519	0.047161	15.333938	0.099898	7.154348	0.000000	0.000000
600.044999	66.261171	2.226593	0.047161	15.327564	0.099900	7.151374	0.000000	0.000000
600.065001	66.261252	2.226673	0.047161	15.328115	0.099900	7.151631	0.000000	0.000000
600.085002	66.261171	2.229239	0.047159	15.345782	0.099896	7.159873	0.000000	0.000000
600.105005	66.261252	2.225524	0.047162	15.320206	0.099901	7.147941	0.000000	0.000000
600.125007	66.261252	2.233244	0.047157	15.373346	0.099890	7.172734	0.000000	0.000000
600.145009	66.261252	2.228973	0.047160	15.343948	0.099896	7.159018	0.000000	0.000000
600.165010	66.261171	2.222247	0.047164	15.297645	0.099906	7.137414	0.000000	0.000000
600.185013	66.261252	2.227524	0.047161	15.333975	0.099898	7.154365	0.000000	0.000000
600.205015	66.261252	2.233252	0.047157	15.373404	0.099890	7.172761	0.000000	0.000000
600.225017	66.261171	2.224004	0.047163	15.309740	0.099904	7.143057	0.000000	0.000000
600.245018	66.261252	2.224747	0.047163	15.314855	0.099903	7.145444	0.000000	0.000000
600.265021	66.261252	2.223084	0.047164	15.303411	0.099905	7.140104	0.000000	0.000000
600.285023	66.261252	2.233113	0.047157	15.372447	0.099890	7.172315	0.000000	0.000000
600.305025	66.261171	2.227529	0.047161	15.334008	0.099898	7.154380	0.000000	0.000000
600.325027	66.261252	2.230446	0.047159	15.354087	0.099894	7.163748	0.000000	0.000000
600.345029	66.261252	2.229438	0.047159	15.347147	0.099896	7.160510	0.000000	0.000000
600.365031	66.261171	2.233142	0.047157	15.372647	0.099890	7.172408	0.000000	0.000000
600.385033	66.261252	2.229376	0.047159	15.346720	0.099896	7.160311	0.000000	0.000000
600.405035	66.261252	2.234561	0.047156	15.382411	0.099888	7.176964	0.000000	0.000000
600.425036	66.261252	2.225459	0.047162	15.319755	0.099902	7.147730	0.000000	0.000000
600.445039	66.261252	2.229901	0.047159	15.350337	0.099895	7.161999	0.000000	0.000000
600.465041	66.261252	2.229327	0.047159	15.346387	0.099896	7.160156	0.000000	0.000000
600.485043	66.261252	2.229169	0.047160	15.345298	0.099896	7.159648	0.000000	0.000000
600.505044	66.261171	2.227762	0.047161	15.335609	0.099898	7.155127	0.000000	0.000000
600.525047	66.261252	2.231360	0.047158	15.360377	0.099893	7.166683	0.000000	0.000000
600.545049	66.261252	2.229124	0.047160	15.344989	0.099896	7.159503	0.000000	0.000000
600.565051	66.261252	2.228916	0.047160	15.343557	0.099896	7.158836	0.000000	0.000000
600.585052	66.261252	2.229198	0.047160	15.345498	0.099896	7.159741	0.000000	0.000000
600.605055	66.261252	2.224838	0.047163	15.315482	0.099902	7.145736	0.000000	0.000000
600.625057	66.261252	2.228273	0.047160	15.339132	0.099897	7.156771	0.000000	0.000000
600.645059	66.261252	2.233011	0.047157	15.371742	0.099890	7.171986	0.000000	0.000000
600.665061	66.261252	2.241459	0.047151	15.429901	0.099878	7.199121	0.000000	0.000000
600.685063	66.261252	2.236426	0.047154	15.395254	0.099885	7.182955	0.000000	0.000000
600.705065	66.261171	2.230500	0.047159	15.354457	0.099894	7.163921	0.000000	0.000000
600.725067	66.261252	2.236021	0.047155	15.392466	0.099886	7.181655	0.000000	0.000000
600.745069	66.261252	2.235933	0.047155	15.391861	0.099886	7.181372	0.000000	0.000000
600.765070	66.261252	2.233596	0.047156	15.375774	0.099889	7.173867	0.000000	0.000000
600.785073	66.261252	2.228885	0.047160	15.343339	0.099896	7.158734	0.000000	0.000000
600.805075	66.261252	2.222464	0.047164	15.299140	0.099906	7.138112	0.000000	0.000000
600.825077	66.261171	2.225241	0.047162	15.318260	0.099902	7.147033	0.000000	0.000000
600.845078	66.261171	2.228365	0.047160	15.339765	0.099897	7.157066	0.000000	0.000000
600.865081	66.261252	2.232082	0.047158	15.365347	0.099892	7.169002	0.000000	0.000000
600.885083	66.261171	2.225191	0.047162	15.317915	0.099902	7.146872	0.000000	0.000000
600.905085	66.261252	2.225205	0.047162	15.318012	0.099902	7.146917	0.000000	0.000000
600.925086	66.261252	2.224058	0.047163	15.310115	0.099904	7.143232	0.000000	0.000000
600.945089	66.261252	2.225320	0.047162	15.318799	0.099902	7.147284	0.000000	0.000000
600.965091	66.261252	2.233184	0.047157	15.372935	0.099890	7.172542	0.000000	0.000000
600.985093	66.261252	2.228058	0.047160	15.337649	0.099898	7.156079	0.000000	0.000000
601.005095	66.261252	2.231105	0.047158	15.358621	0.099893	7.165864	0.000000	0.000000
601.025097	66.261252	2.227293	0.047161	15.332386	0.099899	7.153623	0.000000	0.000000
601.045099	66.261252	2.226275	0.047162	15.325376	0.099900	7.150353	0.000000	0.000000
601.065101	66.261252	2.229380	0.047159	15.346751	0.099896	7.160325	0.000000	0.000000
601.085103	66.261252	2.224671	0.047163	15.314331	0.099903	7.145200	0.000000	0.000000
601.105104	66.261171	2.221936	0.047165	15.295505	0.099907	7.136416	0.000000	0.000000
601.125107	66.261252	2.230005	0.047159	15.351055	0.099895	7.162333	0.000000	0.000000
601.145109	66.261252	2.224806	0.047163	15.315261	0.099902	7.145633	0.000000	0.000000
601.165111	66.261252	2.225989	0.047162	15.323409	0.099901	7.149435	0.000000	0.000000
601.185112	66.261171	2.223575	0.047164	15.306786	0.099904	7.141679	0.000000	0.000000
601.205115	66.261252	2.232758	0.047157	15.370005	0.099891	7.171175	0.000000	0.000000
601.225117	66.261252	2.228629	0.047160	15.341578	0.099897	7.157912	0.000000	0.000000
601.245119	66.261252	2.226871	0.047161	15.329480	0.099899	7.152267	0.000000	0.000000
601.265121	66.261252	2.231229	0.047158	15.359478	0.099893	7.166264	0.000000	0.000000
601.285123	66.261252	2.227078	0.047161	15.330906	0.099899	7.152933	0.000000	0.000000
601.305125	66.261252	2.230341	0.047159	15.353367	0.099894	7.163412	0.000000	0.000000
601.325127	66.261171	2.231773	0.047158	15.363222	0.099892	7.168010	0.000000	0.000000
601.345129	66.261252	2.229192	0.047160	15.345452	0.099896	7.159720	0.000000	0.000000
601.365130	66.261252	2.223718	0.047163	15.307773	0.099904	7.142139	0.000000	0.000000
601.385133	66.261252	2.229972	0.047159	15.350825	0.099895	7.162226	0.000000	0.000000
601.405135	66.261252	2.227441	0.047161	15.333403	0.099899	7.154098	0.000000	0.000000
601.425137	66.261171	2.228225	0.047160	15.338799	0.099897	7.156616	0.000000	0.000000
601.445138	66.261252	2.220587	0.047166	15.286216	0.099909	7.132082	0.000000	0.000000
601.465141	66.261252	2.226610	0.047161	15.327679	0.099900	7.151427	0.000000	0.000000
601.485143	66.261171	2.224191	0.047163	15.311029	0.099903	7.143659	0.000000	0.000000
601.505145	66.261171	2.221754	0.047165	15.294255	0.099907	7.135833	0.000000	0.000000
601.525146	66.261171	2.220123	0.047166	15.283026	0.099909	7.130593	0.000000	0.000000
601.545149	66.261252	2.225561	0.047162	15.320461	0.099901	7.148059	0.000000	0.000000
601.565151	66.261252	2.224313	0.047163	15.311868	0.099903	7.144050	0.000000	0.000000
601.585153	66.261171	2.227368	0.047161	15.332897	0.099899	7.153862	0.000000	0.000000
601.605155	66.261252	2.221636	0.047165	15.293444	0.099907	7.135454	0.000000	0.000000
601.625157	66.261171	2.227984	0.047160	15.337138	0.099898	7.155840	0.000000	0.000000
601.645159	66.261171	2.219504	0.047166	15.278764	0.099910	7.128605	0.000000	0.000000
601.665161	66.261252	2.225362	0.047162	15.319089	0.099902	7.147420	0.000000	0.000000
601.685163	66.261252	2.222899	0.047164	15.302137	0.099905	7.139510	0.000000	0.000000
601.705164	66.261252	2.222498	0.047164	15.299376	0.099906	7.138222	0.000000	0.000000
601.725167	66.261252	2.228080	0.047160	15.337804	0.099898	7.156151	0.000000	0.000000
601.745169	66.261252	2.223083	0.047164	15.303405	0.099905	7.140102	0.000000	0.000000
601.765171	66.261171	2.223055	0.047164	15.303211	0.099905	7.140011	0.000000	0.000000
601.785172	66.261171	2.226241	0.047162	15.325140	0.099900	7.150242	0.000000	0.000000
601.805175	66.261171	2.227596	0.047161	15.334468	0.099898	7.154595	0.000000	0.000000
601.825177	66.261171	2.232823	0.047157	15.370453	0.099890	7.171384	0.000000	0.000000
601.845179	66.261252	2.221386	0.047165	15.291719	0.099908	7.134649	0.000000	0.000000
601.865180	66.261171	2.225957	0.047162	15.323188	0.099901	7.149332	0.000000	0.000000
601.885183	66.261171	2.227047	0.047161	15.330691	0.099899	7.152832	0.000000	0.000000
601.905185	66.261171	2.224024	0.047163	15.309876	0.099904	7.143121	0.000000	0.000000
601.925187	66.261171	2.226968	0.047161	15.330143	0.099899	7.152577	0.000000	0.000000
601.945189	66.261252	2.222776	0.047164	15.301289	0.099906	7.139115	0.000000	0.000000
601.965191	66.261252	2.223210	0.047164	15.304274	0.099905	7.140507	0.000000	0.000000
601.985193	66.261252	2.230642	0.047159	15.355440	0.099894	7.164380	0.000000	0.000000
602.005195	66.261252	2.219617	0.047166	15.279539	0.099910	7.128967	0.000000	0.000000
602.025197	66.261171	2.225720	0.047162	15.321556	0.099901	7.148570	0.000000	0.000000
602.045198	66.261252	2.224940	0.047163	15.316187	0.099902	7.146065	0.000000	0.000000
602.065201	66.261252	2.228019	0.047160	15.337383	0.099898	7.155955	0.000000	0.000000
602.085203	66.261252	2.222958	0.047164	15.302539	0.099905	7.139698	0.000000	0.000000
602.105205	66.261171	2.228729	0.047160	15.342265	0.099897	7.158233	0.000000	0.000000
602.125206	66.261252	2.226775	0.047161	15.328814	0.099900	7.151957	0.000000	0.000000
602.145209	66.261171	2.225620	0.047162	15.320863	0.099901	7.148247	0.000000	0.000000
602.165211	66.261171	2.222466	0.047164	15.299155	0.099906	7.138119	0.000000	0.000000
602.185213	66.261252	2.234199	0.047156	15.379923	0.099888	7.175803	0.000000	0.000000
602.205215	66.261252	2.219198	0.047167	15.276658	0.099911	7.127622	0.000000	0.000000
602.225217	66.261252	2.226437	0.047162	15.326493	0.099900	7.150874	0.000000	0.000000
602.245219	66.261252	2.227598	0.047161	15.334483	0.099898	7.154602	0.000000	0.000000
602.265221	66.261171	2.224533	0.047163	15.313381	0.099903	7.144756	0.000000	0.000000
602.285223	66.261252	2.229286	0.047160	15.346103	0.099896	7.160023	0.000000	0.000000
602.305225	66.261252	2.227016	0.047161	15.330479	0.099899	7.152734	0.000000	0.000000
602.325227	66.261252	2.225920	0.047162	15.322933	0.099901	7.149213	0.000000	0.000000
602.345229	66.261252	2.225265	0.047162	15.318424	0.099902	7.147109	0.000000	0.000000
602.365231	66.261252	2.235457	0.047155	15.388586	0.099887	7.179844	0.000000	0.000000
602.385232	66.261171	2.228979	0.047160	15.343990	0.099896	7.159037	0.000000	0.000000
602.405235	66.261252	2.228656	0.047160	15.341766	0.099897	7.158000	0.000000	0.000000
602.425237	66.261171	2.226445	0.047161	15.326547	0.099900	7.150899	0.000000	0.000000
602.445239	66.261252	2.227792	0.047161	15.335818	0.099898	7.155225	0.000000	0.000000
602.465240	66.261252	2.227293	0.047161	15.332380	0.099899	7.153620	0.000000	0.000000
602.485243	66.261252	2.227946	0.047160	15.336877	0.099898	7.155719	0.000000	0.000000
602.505245	66.261171	2.228100	0.047160	15.337940	0.099897	7.156215	0.000000	0.000000
602.525247	66.261252	2.230363	0.047159	15.353518	0.099894	7.163483	0.000000	0.000000
602.545249	66.261252	2.225118	0.047162	15.317413	0.099902	7.146637	0.000000	0.000000
602.565251	66.261171	2.226268	0.047162	15.325324	0.099900	7.150329	0.000000	0.000000
602.585253	66.261252	2.225605	0.047162	15.320766	0.099901	7.148202	0.000000	0.000000
602.605255	66.261171	2.227602	0.047161	15.334511	0.099898	7.154615	0.000000	0.000000
602.625257	66.261252	2.227595	0.047161	15.334465	0.099898	7.154593	0.000000	0.000000
602.645258	66.261252	2.228899	0.047160	15.343439	0.099896	7.158780	0.000000	0.000000
602.665261	66.261252	2.223379	0.047164	15.305439	0.099905	7.141051	0.000000	0.000000
602.685263	66.261252	2.229723	0.047159	15.349111	0.099895	7.161427	0.000000	0.000000
602.705265	66.261252	2.229169	0.047160	15.345298	0.099896	7.159648	0.000000	0.000000
602.725266	66.261252	2.223933	0.047163	15.309253	0.099904	7.142830	0.000000	0.000000
602.745269	66.261252	2.224829	0.047163	15.315418	0.099902	7.145707	0.000000	0.000000
602.765271	66.261171	2.225335	0.047162	15.318902	0.099902	7.147332	0.000000	0.000000
602.785273	66.261252	2.225441	0.047162	15.319637	0.099902	7.147675	0.000000	0.000000
602.805274	66.261252	2.230072	0.047159	15.351512	0.099895	7.162547	0.000000	0.000000
602.825277	66.261252	2.228826	0.047160	15.342937	0.099896	7.158546	0.000000	0.000000
602.845279	66.261252	2.224273	0.047163	15.311592	0.099903	7.143922	0.000000	0.000000
602.865281	66.261252	2.227768	0.047161	15.335655	0.099898	7.155148	0.000000	0.000000
602.885283	66.261171	2.222863	0.047164	15.301889	0.099905	7.139394	0.000000	0.000000
602.905285	66.261171	2.233894	0.047156	15.377826	0.099889	7.174824	0.000000	0.000000
602.925287	66.261252	2.240276	0.047152	15.421756	0.099879	7.195320	0.000000	0.000000
602.945289	66.261252	2.234975	0.047155	15.385263	0.099887	7.178294	0.000000	0.000000
602.965291	66.261171	2.235208	0.047155	15.386867	0.099887	7.179042	0.000000	0.000000
602.985292	66.261252	2.233789	0.047156	15.377099	0.099889	7.174485	0.000000	0.000000
603.005295	66.261252	2.228612	0.047160	15.341466	0.099897	7.157860	0.000000	0.000000
603.025297	66.261252	2.228136	0.047160	15.338188	0.099898	7.156330	0.000000	0.000000
603.045299	66.261252	2.231658	0.047158	15.362429	0.099892	7.167640	0.000000	0.000000
603.065300	66.261252	2.225699	0.047162	15.321411	0.099901	7.148503	0.000000	0.000000
603.085303	66.261252	2.236512	0.047154	15.395847	0.099885	7.183232	0.000000	0.000000
603.105305	66.261252	2.235847	0.047155	15.391271	0.099886	7.181097	0.000000	0.000000
603.125307	66.261171	2.230030	0.047159	15.351227	0.099895	7.162414	0.000000	0.000000
603.145308	66.261171	2.230178	0.047159	15.352244	0.099894	7.162888	0.000000	0.000000
603.165311	66.261171	2.233320	0.047157	15.373873	0.099890	7.172980	0.000000	0.000000
603.185313	66.261252	2.223026	0.047164	15.303008	0.099905	7.139917	0.000000	0.000000
603.205315	66.261171	2.219877	0.047166	15.281331	0.099910	7.129803	0.000000	0.000000
603.225317	66.261171	2.228212	0.047160	15.338712	0.099897	7.156575	0.000000	0.000000
603.245319	66.261252	2.224461	0.047163	15.312888	0.099903	7.144526	0.000000	0.000000
603.265321	66.261252	2.217159	0.047168	15.262620	0.099914	7.121073	0.000000	0.000000
603.285323	66.261252	2.227183	0.047161	15.331626	0.099899	7.153269	0.000000	0.000000
603.305325	66.261171	2.225061	0.047162	15.317016	0.099902	7.146452	0.000000	0.000000
603.325326	66.261252	2.224300	0.047163	15.311780	0.099903	7.144009	0.000000	0.000000
603.345329	66.261252	2.224135	0.047163	15.310645	0.099903	7.143480	0.000000	0.000000
603.365331	66.261171	2.222523	0.047164	15.299546	0.099906	7.138301	0.000000	0.000000
603.385333	66.261171	2.224056	0.047163	15.310103	0.099903	7.143227	0.000000	0.000000
603.405334	66.261252	2.225908	0.047162	15.322849	0.099901	7.149173	0.000000	0.000000
603.425337	66.261252	2.228172	0.047160	15.338433	0.099897	7.156445	0.000000	0.000000
603.445339	66.261252	2.220482	0.047166	15.285496	0.099909	7.131746	0.000000	0.000000
603.465341	66.261171	2.227459	0.047161	15.333527	0.099898	7.154156	0.000000	0.000000
603.485343	66.261171	2.228179	0.047160	15.338485	0.099897	7.156469	0.000000	0.000000
603.505345	66.261252	2.229778	0.047159	15.349487	0.099895	7.161602	0.000000	0.000000
603.525347	66.261171	2.229174	0.047160	15.345334	0.099896	7.159664	0.000000	0.000000
603.545349	66.261252	2.227498	0.047161	15.333796	0.099898	7.154281	0.000000	0.000000
603.565351	66.261171	2.230239	0.047159	15.352662	0.099894	7.163083	0.000000	0.000000
603.585353	66.261252	2.226969	0.047161	15.330149	0.099899	7.152580	0.000000	0.000000
603.605355	66.261252	2.227559	0.047161	15.334214	0.099898	7.154476	0.000000	0.000000
603.625357	66.261252	2.228530	0.047160	15.340900	0.099897	7.157596	0.000000	0.000000
603.645359	66.261252	2.222903	0.047164	15.302161	0.099905	7.139521	0.000000	0.000000
603.665360	66.261171	2.231638	0.047158	15.362296	0.099892	7.167578	0.000000	0.000000
603.685363	66.261171	2.229822	0.047159	15.349792	0.099895	7.161745	0.000000	0.000000
603.705365	66.261252	2.229245	0.047160	15.345821	0.099896	7.159892	0.000000	0.000000
603.725367	66.261252	2.231270	0.047158	15.359759	0.099893	7.166395	0.000000	0.000000
603.745368	66.261252	2.234075	0.047156	15.379070	0.099889	7.175405	0.000000	0.000000
603.765371	66.261252	2.228776	0.047160	15.342595	0.099897	7.158386	0.000000	0.000000
603.785373	66.261252	2.231384	0.047158	15.360546	0.099893	7.166762	0.000000	0.000000
603.805375	66.261171	2.226567	0.047161	15.327386	0.099900	7.151290	0.000000	0.000000
603.825377	66.261171	2.230662	0.047158	15.355576	0.099894	7.164443	0.000000	0.000000
603.845379	66.261252	2.229133	0.047160	15.345047	0.099896	7.159530	0.000000	0.000000
603.865381	66.261252	2.226557	0.047161	15.327316	0.099900	7.151258	0.000000	0.000000
603.885383	66.261171	2.230093	0.047159	15.351657	0.099894	7.162614	0.000000	0.000000
603.905385	66.261252	2.229398	0.047159	15.346875	0.099896	7.160383	0.000000	0.000000
603.925386	66.261171	2.231644	0.047158	15.362335	0.099892	7.167597	0.000000	0.000000
603.945389	66.261252	2.231611	0.047158	15.362108	0.099892	7.167491	0.000000	0.000000
603.965391	66.261171	2.228575	0.047160	15.341206	0.099897	7.157738	0.000000	0.000000
603.985393	66.261252	2.221341	0.047165	15.291413	0.099908	7.134507	0.000000	0.000000
604.005394	66.261252	2.222415	0.047164	15.298804	0.099906	7.137955	0.000000	0.000000
604.025397	66.261252	2.233937	0.047156	15.378116	0.099889	7.174960	0.000000	0.000000
604.045399	66.261171	2.231526	0.047158	15.361524	0.099892	7.167218	0.000000	0.000000
604.065401	66.261252	2.227387	0.047161	15.333027	0.099899	7.153923	0.000000	0.000000
604.085402	66.261252	2.225291	0.047162	15.318599	0.099902	7.147191	0.000000	0.000000
604.105405	66.261171	2.226954	0.047161	15.330049	0.099899	7.152533	0.000000	0.000000
604.125407	66.261252	2.226331	0.047162	15.325763	0.099900	7.150533	0.000000	0.000000
604.145409	66.261171	2.228277	0.047160	15.339154	0.099897	7.156781	0.000000	0.000000
604.165411	66.261252	2.226517	0.047161	15.327038	0.099900	7.151128	0.000000	0.000000
604.185413	66.261252	2.221341	0.047165	15.291410	0.099908	7.134505	0.000000	0.000000
604.205415	66.261252	2.225467	0.047162	15.319810	0.099902	7.147756	0.000000	0.000000
604.225417	66.261252	2.219966	0.047166	15.281946	0.099910	7.130089	0.000000	0.000000
604.245419	66.261252	2.227512	0.047161	15.333887	0.099898	7.154324	0.000000	0.000000
604.265420	66.261252	2.227135	0.047161	15.331296	0.099899	7.153115	0.000000	0.000000
604.285423	66.261252	2.234248	0.047156	15.380262	0.099888	7.175961	0.000000	0.000000
604.305425	66.261252	2.231395	0.047158	15.360619	0.099893	7.166796	0.000000	0.000000
604.325427	66.261252	2.228000	0.047160	15.337253	0.099898	7.155894	0.000000	0.000000
604.345428	66.261252	2.224783	0.047163	15.315106	0.099903	7.145561	0.000000	0.000000
604.365431	66.261252	2.217346	0.047168	15.263912	0.099914	7.121676	0.000000	0.000000
604.385433	66.261171	2.225570	0.047162	15.320521	0.099901	7.148087	0.000000	0.000000
604.405435	66.261171	2.223799	0.047163	15.308332	0.099904	7.142401	0.000000	0.000000
604.425436	66.261252	2.228993	0.047160	15.344087	0.099896	7.159083	0.000000	0.000000
604.445439	66.261252	2.231204	0.047158	15.359308	0.099893	7.166184	0.000000	0.000000
604.465441	66.261252	2.227336	0.047161	15.332679	0.099899	7.153760	0.000000	0.000000
604.485443	66.261252	2.231739	0.047158	15.362989	0.099892	7.167902	0.000000	0.000000
604.505445	66.261252	2.225070	0.047163	15.317080	0.099902	7.146482	0.000000	0.000000
604.525447	66.261252	2.225218	0.047162	15.318097	0.099902	7.146956	0.000000	0.000000
604.545449	66.261252	2.228696	0.047160	15.342041	0.099897	7.158128	0.000000	0.000000
604.565451	66.261252	2.228181	0.047160	15.338494	0.099897	7.156473	0.000000	0.000000
604.585453	66.261171	2.223933	0.047163	15.309253	0.099904	7.142830	0.000000	0.000000
604.605454	66.261252	2.231025	0.047158	15.358074	0.099893	7.165608	0.000000	0.000000
604.625457	66.261171	2.226511	0.047161	15.327001	0.099900	7.151111	0.000000	0.000000
604.645459	66.261252	2.229084	0.047160	15.344711	0.099896	7.159374	0.000000	0.000000
604.665461	66.261252	2.228240	0.047160	15.338902	0.099897	7.156664	0.000000	0.000000
604.685462	66.261252	2.231218	0.047158	15.359405	0.099893	7.166230	0.000000	0.000000
604.705465	66.261171	2.223080	0.047164	15.303384	0.099905	7.140092	0.000000	0.000000
604.725467	66.261252	2.222312	0.047164	15.298093	0.099906	7.137623	0.000000	0.000000
604.745469	66.261171	2.224756	0.047163	15.314916	0.099902	7.145472	0.000000	0.000000
604.765471	66.261252	2.232068	0.047158	15.365256	0.099892	7.168959	0.000000	0.000000
604.785473	66.261252	2.223180	0.047164	15.304071	0.099905	7.140412	0.000000	0.000000
604.805475	66.261252	2.226487	0.047162	15.326832	0.099900	7.151032	0.000000	0.000000
604.825477	66.261252	2.229126	0.047160	15.345001	0.099896	7.159509	0.000000	0.000000
604.845479	66.261171	2.229007	0.047160	15.344181	0.099896	7.159126	0.000000	0.000000
604.865480	66.261252	2.226756	0.047161	15.328687	0.099900	7.151898	0.000000	0.000000
604.885483	66.261252	2.224499	0.047163	15.313148	0.099903	7.144647	0.000000	0.000000
604.905485	66.261252	2.225789	0.047162	15.322031	0.099901	7.148792	0.000000	0.000000
604.925487	66.261252	2.224689	0.047163	15.314459	0.099903	7.145259	0.000000	0.000000
604.945488	66.261252	2.229089	0.047160	15.344744	0.099896	7.159389	0.000000	0.000000
604.965491	66.261252	2.224604	0.047163	15.313871	0.099903	7.144985	0.000000	0.000000
604.985493	66.261171	2.226979	0.047161	15.330222	0.099899	7.152613	0.000000	0.000000
605.005495	66.261252	2.221533	0.047165	15.292730	0.099907	7.135121	0.000000	0.000000
605.025496	66.261171	2.226401	0.047162	15.326245	0.099900	7.150758	0.000000	0.000000
605.045499	66.261252	2.223677	0.047164	15.307488	0.099904	7.142007	0.000000	0.000000
605.065501	66.261252	2.222533	0.047164	15.299616	0.099906	7.138334	0.000000	0.000000
605.085503	66.261252	2.221082	0.047165	15.289624	0.099908	7.133672	0.000000	0.000000
605.105505	66.261252	2.225274	0.047162	15.318487	0.099902	7.147138	0.000000	0.000000
605.125507	66.261171	2.231529	0.047158	15.361545	0.099892	7.167228	0.000000	0.000000
605.145509	66.261171	2.227884	0.047160	15.336454	0.099898	7.155521	0.000000	0.000000
605.165511	66.261252	2.227453	0.047161	15.333484	0.099899	7.154136	0.000000	0.000000
605.185513	66.261252	2.224264	0.047163	15.311532	0.099903	7.143893	0.000000	0.000000
605.205514	66.261252	2.230691	0.047159	15.355776	0.099894	7.164536	0.000000	0.000000
605.225517	66.261252	2.219892	0.047166	15.281437	0.099910	7.129852	0.000000	0.000000
605.245519	66.261252	2.223046	0.047164	15.303145	0.099905	7.139980	0.000000	0.000000
605.265521	66.261252	2.224328	0.047163	15.311971	0.099903	7.144098	0.000000	0.000000
605.285522	66.261171	2.222049	0.047165	15.296283	0.099906	7.136779	0.000000	0.000000
605.305525	66.261252	2.222072	0.047165	15.296444	0.099907	7.136854	0.000000	0.000000
605.325527	66.261252	2.225976	0.047162	15.323318	0.099901	7.149392	0.000000	0.000000
605.345529	66.261252	2.220495	0.047166	15.285587	0.099909	7.131788	0.000000	0.000000
605.365530	66.261252	2.219915	0.047166	15.281594	0.099910	7.129926	0.000000	0.000000
605.385533	66.261252	2.224843	0.047163	15.315515	0.099902	7.145752	0.000000	0.000000
605.405535	66.261252	2.220940	0.047165	15.288647	0.099908	7.133216	0.000000	0.000000
605.425537	66.261252	2.219781	0.047166	15.280668	0.099910	7.129493	0.000000	0.000000
605.445539	66.261171	2.216680	0.047168	15.259324	0.099914	7.119535	0.000000	0.000000
605.465541	66.261252	2.223926	0.047163	15.309204	0.099904	7.142807	0.000000	0.000000
605.485543	66.261252	2.218534	0.047167	15.272088	0.099912	7.125490	0.000000	0.000000
605.505545	66.261252	2.225102	0.047162	15.317304	0.099902	7.146586	0.000000	0.000000
605.525547	66.261252	2.223821	0.047163	15.308481	0.099904	7.142470	0.000000	0.000000
605.545548	66.261252	2.221362	0.047165	15.291552	0.099908	7.134572	0.000000	0.000000
605.565551	66.261171	2.219998	0.047166	15.282163	0.099910	7.130191	0.000000	0.000000
605.585553	66.261171	2.222054	0.047165	15.296319	0.099906	7.136796	0.000000	0.000000
605.605555	66.261171	2.220761	0.047166	15.287415	0.099908	7.132641	0.000000	0.000000
605.625556	66.261252	2.218470	0.047167	15.271649	0.099912	7.125285	0.000000	0.000000
605.645559	66.261252	2.220520	0.047166	15.285756	0.099909	7.131867	0.000000	0.000000
605.665561	66.261252	2.223730	0.047163	15.307857	0.099904	7.142179	0.000000	0.000000
605.685563	66.261171	2.226563	0.047161	15.327355	0.099900	7.151276	0.000000	0.000000
605.705564	66.261171	2.222308	0.047164	15.298066	0.099906	7.137611	0.000000	0.000000
605.725567	66.261171	2.228113	0.047160	15.338031	0.099897	7.156257	0.000000	0.000000
605.745569	66.261171	2.218365	0.047167	15.270922	0.099912	7.124946	0.000000	0.000000
605.765571	66.261171	2.217629	0.047168	15.265856	0.099913	7.122582	0.000000	0.000000
605.785573	66.261252	2.223502	0.047164	15.306289	0.099904	7.141447	0.000000	0.000000
605.805575	66.261171	2.218725	0.047167	15.273401	0.099911	7.126103	0.000000	0.000000
605.825577	66.261252	2.221566	0.047165	15.292960	0.099907	7.135228	0.000000	0.000000
605.845579	66.261171	2.221527	0.047165	15.292687	0.099907	7.135101	0.000000	0.000000
605.865581	66.261252	2.223858	0.047163	15.308735	0.099904	7.142588	0.000000	0.000000
605.885582	66.261252	2.229494	0.047159	15.347535	0.099896	7.160691	0.000000	0.000000
605.905585	66.261252	2.223154	0.047164	15.303889	0.099905	7.140328	0.000000	0.000000
605.925587	66.261252	2.224481	0.047163	15.313027	0.099903	7.144591	0.000000	0.000000
605.945589	66.261171	2.222798	0.047164	15.301441	0.099905	7.139185	0.000000	0.000000
605.965590	66.261171	2.220050	0.047166	15.282524	0.099909	7.130359	0.000000	0.000000
605.985593	66.261171	2.217940	0.047168	15.267998	0.099913	7.123582	0.000000	0.000000
606.005595	66.261252	2.223210	0.047164	15.304277	0.099905	7.140508	0.000000	0.000000
606.025597	66.261252	2.221724	0.047165	15.294046	0.099907	7.135735	0.000000	0.000000
606.045599	66.261252	2.217845	0.047168	15.267345	0.099913	7.123277	0.000000	0.000000
606.065601	66.261252	2.221587	0.047165	15.293102	0.099907	7.135295	0.000000	0.000000
606.085603	66.261252	2.228826	0.047160	15.342937	0.099896	7.158546	0.000000	0.000000
606.105605	66.261252	2.224669	0.047163	15.314319	0.099903	7.145194	0.000000	0.000000
606.125607	66.261252	2.226536	0.047161	15.327174	0.099900	7.151191	0.000000	0.000000
606.145608	66.261252	2.225002	0.047163	15.316611	0.099902	7.146263	0.000000	0.000000
606.165611	66.261171	2.224239	0.047163	15.311362	0.099903	7.143814	0.000000	0.000000
606.185613	66.261252	2.224600	0.047163	15.313844	0.099903	7.144972	0.000000	0.000000
606.205615	66.261252	2.229491	0.047159	15.347513	0.099896	7.160681	0.000000	0.000000
606.225616	66.261171	2.223302	0.047164	15.304909	0.099905	7.140803	0.000000	0.000000
606.245619	66.261171	2.228044	0.047160	15.337555	0.099898	7.156035	0.000000	0.000000
606.265621	66.261171	2.224013	0.047163	15.309806	0.099904	7.143088	0.000000	0.000000
606.285623	66.261171	2.222701	0.047164	15.300772	0.099905	7.138873	0.000000	0.000000
606.305624	66.261171	2.227091	0.047161	15.330990	0.099899	7.152972	0.000000	0.000000
606.325627	66.261171	2.226223	0.047162	15.325019	0.099900	7.150186	0.000000	0.000000
606.345629	66.261252	2.233235	0.047157	15.373289	0.099890	7.172707	0.000000	0.000000
606.365631	66.261171	2.230379	0.047159	15.353627	0.099894	7.163534	0.000000	0.000000
606.385633	66.261171	2.232325	0.047157	15.367021	0.099891	7.169783	0.000000	0.000000
606.405635	66.261252	2.228761	0.047160	15.342486	0.099897	7.158336	0.000000	0.000000
606.425637	66.261252	2.228038	0.047160	15.337513	0.099898	7.156015	0.000000	0.000000
606.445639	66.261252	2.229521	0.047159	15.347719	0.099895	7.160777	0.000000	0.000000
606.465641	66.261252	2.232409	0.047157	15.367602	0.099891	7.170054	0.000000	0.000000
606.485642	66.261252	2.230989	0.047158	15.357822	0.099893	7.165491	0.000000	0.000000
606.505645	66.261252	2.228191	0.047160	15.338566	0.099897	7.156507	0.000000	0.000000
606.525647	66.261252	2.230055	0.047159	15.351397	0.099895	7.162493	0.000000	0.000000
606.545649	66.261171	2.226434	0.047161	15.326469	0.099900	7.150862	0.000000	0.000000
606.565650	66.261171	2.230914	0.047158	15.357311	0.099893	7.165252	0.000000	0.000000
606.585653	66.261252	2.217845	0.047168	15.267345	0.099913	7.123277	0.000000	0.000000
606.605655	66.261252	2.229323	0.047159	15.346354	0.099896	7.160140	0.000000	0.000000
606.625657	66.261252	2.221414	0.047165	15.291910	0.099908	7.134738	0.000000	0.000000
606.645658	66.261252	2.222847	0.047164	15.301780	0.099905	7.139343	0.000000	0.000000
606.665661	66.261252	2.226789	0.047161	15.328914	0.099900	7.152003	0.000000	0.000000
606.685663	66.261252	2.228318	0.047160	15.339441	0.099897	7.156915	0.000000	0.000000
606.705665	66.261252	2.222540	0.047164	15.299661	0.099906	7.138355	0.000000	0.000000
606.725667	66.261252	2.222557	0.047164	15.299782	0.099906	7.138411	0.000000	0.000000
606.745669	66.261252	2.223489	0.047164	15.306199	0.099904	7.141405	0.000000	0.000000
606.765671	66.261252	2.221084	0.047165	15.289639	0.099908	7.133679	0.000000	0.000000
606.785673	66.261252	2.225162	0.047162	15.317715	0.099902	7.146778	0.000000	0.000000
606.805675	66.261252	2.225239	0.047162	15.318245	0.099902	7.147026	0.000000	0.000000
606.825676	66.261252	2.225236	0.047162	15.318221	0.099902	7.147014	0.000000	0.000000
606.845679	66.261252	2.221312	0.047165	15.291213	0.099908	7.134413	0.000000	0.000000
606.865681	66.261252	2.220725	0.047166	15.287167	0.099909	7.132525	0.000000	0.000000
606.885683	66.261171	2.225722	0.047162	15.321568	0.099901	7.148576	0.000000	0.000000
606.905684	66.261252	2.218423	0.047167	15.271322	0.099912	7.125133	0.000000	0.000000
606.925687	66.261252	2.220763	0.047166	15.287430	0.099909	7.132648	0.000000	0.000000
606.945689	66.261252	2.218863	0.047167	15.274355	0.099911	7.126548	0.000000	0.000000
606.965691	66.261252	2.218299	0.047167	15.270468	0.099912	7.124734	0.000000	0.000000
606.985693	66.261252	2.217167	0.047168	15.262674	0.099914	7.121098	0.000000	0.000000
607.005695	66.261252	2.218091	0.047167	15.269037	0.099912	7.124066	0.000000	0.000000
607.025697	66.261252	2.224118	0.047163	15.310524	0.099904	7.143423	0.000000	0.000000
607.045699	66.261171	2.222618	0.047164	15.300200	0.099906	7.138606	0.000000	0.000000
607.065701	66.261171	2.214273	0.047170	15.242753	0.099918	7.111803	0.000000	0.000000
607.085703	66.261252	2.231044	0.047158	15.358204	0.099893	7.165669	0.000000	0.000000
607.105705	66.261252	2.234808	0.047156	15.384115	0.099888	7.177759	0.000000	0.000000
607.125707	66.261252	2.227235	0.047161	15.331980	0.099899	7.153434	0.000000	0.000000
607.145709	66.261252	2.229311	0.047160	15.346272	0.099896	7.160102	0.000000	0.000000
607.165710	66.261252	2.230271	0.047159	15.352880	0.099894	7.163185	0.000000	0.000000
607.185713	66.261252	2.229582	0.047159	15.348140	0.099895	7.160974	0.000000	0.000000
607.205715	66.261171	2.227833	0.047160	15.336103	0.099898	7.155357	0.000000	0.000000
607.225717	66.261252	2.222109	0.047165	15.296698	0.099907	7.136972	0.000000	0.000000
607.245718	66.261252	2.217761	0.047168	15.266764	0.099913	7.123006	0.000000	0.000000
607.265721	66.261252	2.217107	0.047168	15.262266	0.099914	7.120907	0.000000	0.000000
607.285723	66.261252	2.216447	0.047169	15.257720	0.099915	7.118786	0.000000	0.000000
607.305725	66.261252	2.213105	0.047171	15.234717	0.099920	7.108054	0.000000	0.000000
607.325727	66.261252	2.217146	0.047168	15.262535	0.099914	7.121033	0.000000	0.000000
607.345729	66.261252	2.226762	0.047161	15.328726	0.099900	7.151916	0.000000	0.000000
607.365731	66.261252	2.226150	0.047162	15.324513	0.099900	7.149950	0.000000	0.000000
607.385733	66.261252	2.217190	0.047168	15.262835	0.099914	7.121173	0.000000	0.000000
607.405735	66.261171	2.220681	0.047166	15.286867	0.099909	7.132386	0.000000	0.000000
607.425736	66.261171	2.218565	0.047167	15.272299	0.099912	7.125589	0.000000	0.000000
607.445739	66.261171	2.216442	0.047169	15.257686	0.099915	7.118771	0.000000	0.000000
607.465741	66.261171	2.222736	0.047164	15.301014	0.099905	7.138986	0.000000	0.000000
607.485743	66.261252	2.223831	0.047163	15.308553	0.099904	7.142504	0.000000	0.000000
607.505744	66.261252	2.227433	0.047161	15.333345	0.099899	7.154071	0.000000	0.000000
607.525747	66.261252	2.225423	0.047162	15.319510	0.099902	7.147616	0.000000	0.000000
607.545749	66.261252	2.224068	0.047163	15.310185	0.099904	7.143265	0.000000	0.000000
607.565751	66.261171	2.217084	0.047168	15.262108	0.099914	7.120834	0.000000	0.000000
607.585752	66.261171	2.220844	0.047165	15.287990	0.099908	7.132909	0.000000	0.000000
607.605755	66.261171	2.216508	0.047169	15.258140	0.099915	7.118983	0.000000	0.000000
607.625757	66.261252	2.213519	0.047171	15.237565	0.099919	7.109383	0.000000	0.000000
607.645759	66.261252	2.222133	0.047165	15.296864	0.099906	7.137050	0.000000	0.000000
607.665761	66.261252	2.220923	0.047165	15.288532	0.099908	7.133162	0.000000	0.000000
607.685763	66.261252	2.222708	0.047164	15.300820	0.099906	7.138896	0.000000	0.000000
607.705765	66.261252	2.218817	0.047167	15.274037	0.099911	7.126399	0.000000	0.000000
607.725767	66.261252	2.224092	0.047163	15.310348	0.099904	7.143341	0.000000	0.000000
607.745769	66.261171	2.220652	0.047166	15.286667	0.099909	7.132292	0.000000	0.000000
607.765770	66.261171	2.219635	0.047166	15.279669	0.099910	7.129027	0.000000	0.000000
607.785773	66.261252	2.218269	0.047167	15.270265	0.099912	7.124640	0.000000	0.000000
607.805775	66.261252	2.219321	0.047167	15.277505	0.099911	7.128018	0.000000	0.000000
607.825777	66.261171	2.217853	0.047168	15.267396	0.099913	7.123301	0.000000	0.000000
607.845778	66.261252	2.222127	0.047165	15.296822	0.099906	7.137030	0.000000	0.000000
607.865781	66.261252	2.215355	0.047169	15.250204	0.099917	7.115280	0.000000	0.000000
607.885783	66.261171	2.221626	0.047165	15.293371	0.099907	7.135420	0.000000	0.000000
607.905785	66.261171	2.227935	0.047160	15.336802	0.099898	7.155684	0.000000	0.000000
607.925786	66.261252	2.221156	0.047165	15.290136	0.099908	7.133911	0.000000	0.000000
607.945789	66.261171	2.231982	0.047158	15.364660	0.099892	7.168681	0.000000	0.000000
607.965791	66.261252	2.227808	0.047161	15.335930	0.099898	7.155277	0.000000	0.000000
607.985793	66.261252	2.222037	0.047165	15.296198	0.099907	7.136739	0.000000	0.000000
608.005795	66.261252	2.215781	0.047169	15.253134	0.099916	7.116647	0.000000	0.000000
608.025797	66.261252	2.220559	0.047166	15.286026	0.099909	7.131993	0.000000	0.000000
608.045799	66.261252	2.224399	0.047163	15.312458	0.099903	7.144325	0.000000	0.000000
608.065801	66.261252	2.220660	0.047166	15.286725	0.099909	7.132319	0.000000	0.000000
608.085803	66.261252	2.226089	0.047162	15.324093	0.099901	7.149754	0.000000	0.000000
608.105804	66.261252	2.217995	0.047168	15.268377	0.099913	7.123759	0.000000	0.000000
608.125807	66.261171	2.218672	0.047167	15.273038	0.099911	7.125933	0.000000	0.000000
608.145809	66.261252	2.223681	0.047164	15.307521	0.099904	7.142022	0.000000	0.000000
608.165811	66.261171	2.220594	0.047166	15.286271	0.099909	7.132107	0.000000	0.000000
608.185812	66.261252	2.214185	0.047170	15.242150	0.099918	7.111522	0.000000	0.000000
608.205815	66.261252	2.217635	0.047168	15.265898	0.099913	7.122602	0.000000	0.000000
608.225817	66.261252	2.214589	0.047170	15.244932	0.099918	7.112820	0.000000	0.000000
608.245819	66.261171	2.216781	0.047168	15.260023	0.099914	7.119861	0.000000	0.000000
608.265821	66.261252	2.217693	0.047168	15.266294	0.099913	7.122787	0.000000	0.000000
608.285823	66.261252	2.214732	0.047170	15.245916	0.099917	7.113279	0.000000	0.000000
608.305825	66.261171	2.217831	0.047168	15.267251	0.099913	7.123233	0.000000	0.000000
608.325827	66.261171	2.215471	0.047169	15.251000	0.099916	7.115651	0.000000	0.000000
608.345829	66.261171	2.221815	0.047165	15.294673	0.099907	7.136028	0.000000	0.000000
608.365831	66.261171	2.223225	0.047164	15.304380	0.099905	7.140556	0.000000	0.000000
608.385833	66.261171	2.221835	0.047165	15.294812	0.099907	7.136092	0.000000	0.000000
608.405835	66.261252	2.215821	0.047169	15.253413	0.099916	7.116777	0.000000	0.000000
608.425837	66.261252	2.218756	0.047167	15.273613	0.099911	7.126202	0.000000	0.000000
608.445838	66.261252	2.215531	0.047169	15.251412	0.099916	7.115843	0.000000	0.000000
608.465841	66.261252	2.220721	0.047166	15.287139	0.099909	7.132513	0.000000	0.000000
608.485843	66.261252	2.217004	0.047168	15.261558	0.099914	7.120577	0.000000	0.000000
608.505845	66.261252	2.218882	0.047167	15.274485	0.099911	7.126608	0.000000	0.000000
608.525846	66.261252	2.225131	0.047162	15.317500	0.099902	7.146678	0.000000	0.000000
608.545849	66.261171	2.219012	0.047167	15.275381	0.099911	7.127026	0.000000	0.000000
608.565851	66.261171	2.225526	0.047162	15.320218	0.099901	7.147946	0.000000	0.000000
608.585853	66.261171	2.216913	0.047168	15.260925	0.099914	7.120282	0.000000	0.000000
608.605855	66.261252	2.213090	0.047171	15.234611	0.099920	7.108004	0.000000	0.000000
608.625857	66.261252	2.215888	0.047169	15.253873	0.099916	7.116991	0.000000	0.000000
608.645859	66.261252	2.221086	0.047165	15.289658	0.099908	7.133688	0.000000	0.000000
608.665861	66.261171	2.214758	0.047170	15.246094	0.099917	7.113362	0.000000	0.000000
608.685863	66.261252	2.224095	0.047163	15.310366	0.099904	7.143350	0.000000	0.000000
608.705864	66.261252	2.217842	0.047168	15.267320	0.099913	7.123266	0.000000	0.000000
608.725867	66.261252	2.217467	0.047168	15.264739	0.099913	7.122061	0.000000	0.000000
608.745869	66.261171	2.222187	0.047165	15.297234	0.099906	7.137222	0.000000	0.000000
608.765871	66.261171	2.224033	0.047163	15.309943	0.099904	7.143152	0.000000	0.000000
608.785872	66.261252	2.213172	0.047171	15.235174	0.099920	7.108267	0.000000	0.000000
608.805875	66.261252	2.221626	0.047165	15.293374	0.099907	7.135422	0.000000	0.000000
608.825877	66.261252	2.212540	0.047171	15.230827	0.099921	7.106239	0.000000	0.000000
608.845879	66.261252	2.215738	0.047169	15.252838	0.099916	7.116508	0.000000	0.000000
608.865880	66.261252	2.214261	0.047170	15.242671	0.099918	7.111765	0.000000	0.000000
608.885883	66.261171	2.221737	0.047165	15.294134	0.099907	7.135776	0.000000	0.000000
608.905885	66.261171	2.214727	0.047170	15.245882	0.099917	7.113263	0.000000	0.000000
608.925887	66.261252	2.213085	0.047171	15.234574	0.099920	7.107987	0.000000	0.000000
608.945889	66.261252	2.220034	0.047166	15.282412	0.099910	7.130307	0.000000	0.000000
608.965891	66.261252	2.212272	0.047172	15.228981	0.099921	7.105378	0.000000	0.000000
608.985893	66.261252	2.215921	0.047169	15.254097	0.099916	7.117096	0.000000	0.000000
609.005895	66.261252	2.210421	0.047173	15.216239	0.099924	7.099432	0.000000	0.000000
609.025897	66.261252	2.219160	0.047167	15.276398	0.099911	7.127501	0.000000	0.000000
609.045898	66.261171	2.216697	0.047168	15.259442	0.099914	7.119590	0.000000	0.000000
609.065901	66.261252	2.215387	0.047169	15.250422	0.099917	7.115382	0.000000	0.000000
609.085903	66.261252	2.220266	0.047166	15.284010	0.099909	7.131052	0.000000	0.000000
609.105905	66.261171	2.211901	0.047172	15.226427	0.099922	7.104186	0.000000	0.000000
609.125906	66.261171	2.213881	0.047170	15.240059	0.099919	7.110546	0.000000	0.000000
609.145909	66.261171	2.221154	0.047165	15.290124	0.099908	7.133905	0.000000	0.000000
609.165911	66.261252	2.218339	0.047167	15.270744	0.099912	7.124863	0.000000	0.000000
609.185913	66.261252	2.215732	0.047169	15.252798	0.099916	7.116490	0.000000	0.000000
609.205914	66.261171	2.217088	0.047168	15.262130	0.099914	7.120844	0.000000	0.000000
609.225917	66.261171	2.217773	0.047168	15.266845	0.099913	7.123044	0.000000	0.000000
609.245919	66.261252	2.213534	0.047171	15.237665	0.099919	7.109429	0.000000	0.000000
609.265921	66.261171	2.213839	0.047170	15.239765	0.099919	7.110409	0.000000	0.000000
609.285923	66.261171	2.212170	0.047172	15.228279	0.099921	7.105050	0.000000	0.000000
609.305925	66.261252	2.209609	0.047174	15.210648	0.099925	7.096824	0.000000	0.000000
609.325927	66.261252	2.208242	0.047174	15.201238	0.099927	7.092434	0.000000	0.000000
609.345929	66.261171	2.204981	0.047177	15.178789	0.099932	7.081960	0.000000	0.000000
609.365931	66.261252	2.214323	0.047170	15.243101	0.099918	7.111965	0.000000	0.000000
609.385932	66.261171	2.215859	0.047169	15.253676	0.099916	7.116900	0.000000	0.000000
609.405935	66.261252	2.210794	0.047173	15.218805	0.099923	7.100630	0.000000	0.000000
609.425937	66.261252	2.209770	0.047173	15.211756	0.099925	7.097341	0.000000	0.000000
609.445939	66.261171	2.211021	0.047172	15.220367	0.099923	7.101359	0.000000	0.000000
609.465940	66.261252	2.214159	0.047170	15.241972	0.099918	7.111439	0.000000	0.000000
609.485943	66.261252	2.219898	0.047166	15.281473	0.099910	7.129869	0.000000	0.000000
609.505945	66.261252	2.217091	0.047168	15.262151	0.099914	7.120854	0.000000	0.000000
609.525947	66.261252	2.222015	0.047165	15.296047	0.099907	7.136669	0.000000	0.000000
609.545949	66.261252	2.214678	0.047170	15.245546	0.099918	7.113107	0.000000	0.000000
609.565951	66.261171	2.219964	0.047166	15.281933	0.099910	7.130084	0.000000	0.000000
609.585953	66.261171	2.223729	0.047163	15.307851	0.099904	7.142176	0.000000	0.000000
609.605955	66.261171	2.224986	0.047163	15.316499	0.099902	7.146211	0.000000	0.000000
609.625957	66.261252	2.223321	0.047164	15.305039	0.099905	7.140864	0.000000	0.000000
609.645958	66.261252	2.213527	0.047171	15.237616	0.099919	7.109407	0.000000	0.000000
609.665961	66.261252	2.221816	0.047165	15.294682	0.099907	7.136032	0.000000	0.000000
609.685963	66.261171	2.218100	0.047167	15.269097	0.099912	7.124095	0.000000	0.000000
609.705965	66.261252	2.214703	0.047170	15.245713	0.099918	7.113184	0.000000	0.000000
609.725966	66.261252	2.213462	0.047171	15.237171	0.099919	7.109199	0.000000	0.000000
609.745969	66.261171	2.213508	0.047171	15.237492	0.099919	7.109349	0.000000	0.000000
609.765971	66.261171	2.215969	0.047169	15.254427	0.099916	7.117250	0.000000	0.000000
609.785973	66.261252	2.210835	0.047173	15.219087	0.099923	7.100761	0.000000	0.000000
609.805974	66.261252	2.215126	0.047170	15.248627	0.099917	7.114544	0.000000	0.000000
609.825977	66.261171	2.211489	0.047172	15.223590	0.099922	7.102863	0.000000	0.000000
609.845979	66.261252	2.215864	0.047169	15.253709	0.099916	7.116915	0.000000	0.000000
609.865981	66.261171	2.204518	0.047177	15.175605	0.099933	7.080474	0.000000	0.000000
609.885983	66.261171	2.211617	0.047172	15.224471	0.099922	7.103274	0.000000	0.000000
609.905985	66.261171	2.213122	0.047171	15.234832	0.099920	7.108107	0.000000	0.000000
609.925987	66.261252	2.219469	0.047167	15.278522	0.099910	7.128492	0.000000	0.000000
609.945989	66.261252	2.215022	0.047170	15.247913	0.099917	7.114211	0.000000	0.000000
609.965991	66.261171	2.211328	0.047172	15.222480	0.099922	7.102344	0.000000	0.000000
609.985992	66.261171	2.210835	0.047173	15.219090	0.099923	7.100763	0.000000	0.000000
610.005995	66.261171	2.209816	0.047173	15.212077	0.099925	7.097491	0.000000	0.000000
610.025997	66.261252	2.210290	0.047173	15.215340	0.099924	7.099013	0.000000	0.000000
610.045999	66.261252	2.212991	0.047171	15.233930	0.099920	7.107687	0.000000	0.000000
610.066000	66.261252	2.213632	0.047171	15.238340	0.099919	7.109744	0.000000	0.000000
610.086003	66.261252	2.213978	0.047170	15.240725	0.099919	7.110857	0.000000	0.000000
610.106005	66.261252	2.213336	0.047171	15.236306	0.099920	7.108795	0.000000	0.000000
610.126007	66.261252	2.210475	0.047173	15.216608	0.099924	7.099605	0.000000	0.000000
610.146008	66.261171	2.206949	0.047175	15.192340	0.099929	7.088282	0.000000	0.000000
610.166011	66.261171	2.209335	0.047174	15.208763	0.099925	7.095944	0.000000	0.000000
610.186013	66.261171	2.212062	0.047172	15.227534	0.099921	7.104703	0.000000	0.000000
610.206015	66.261252	2.216396	0.047169	15.257372	0.099915	7.118624	0.000000	0.000000
610.226017	66.261252	2.216747	0.047168	15.259787	0.099914	7.119751	0.000000	0.000000
610.246019	66.261252	2.210284	0.047173	15.215297	0.099924	7.098993	0.000000	0.000000
610.266021	66.261252	2.215050	0.047170	15.248101	0.099917	7.114298	0.000000	0.000000
610.286023	66.261252	2.213225	0.047171	15.235540	0.099920	7.108438	0.000000	0.000000
610.306025	66.261171	2.214152	0.047170	15.241923	0.099918	7.111416	0.000000	0.000000
610.326026	66.261252	2.213607	0.047171	15.238170	0.099919	7.109665	0.000000	0.000000
610.346029	66.261252	2.214787	0.047170	15.246294	0.099917	7.113455	0.000000	0.000000
610.366031	66.261171	2.212727	0.047171	15.232114	0.099920	7.106839	0.000000	0.000000
610.386033	66.261252	2.211786	0.047172	15.225634	0.099922	7.103816	0.000000	0.000000
610.406034	66.261252	2.207531	0.047175	15.196347	0.099928	7.090152	0.000000	0.000000
610.426037	66.261252	2.211302	0.047172	15.222304	0.099923	7.102262	0.000000	0.000000
610.446039	66.261252	2.210225	0.047173	15.214892	0.099924	7.098804	0.000000	0.000000
610.466041	66.261252	2.213842	0.047171	15.239789	0.099919	7.110421	0.000000	0.000000
610.486043	66.261252	2.212331	0.047172	15.229384	0.099921	7.105566	0.000000	0.000000
610.506045	66.261252	2.209728	0.047173	15.211465	0.099925	7.097205	0.000000	0.000000
610.526047	66.261171	2.211580	0.047172	15.224214	0.099922	7.103154	0.000000	0.000000
610.546049	66.261252	2.207186	0.047175	15.193968	0.099929	7.089042	0.000000	0.000000
610.566051	66.261252	2.215549	0.047169	15.251536	0.099916	7.115901	0.000000	0.000000
610.586053	66.261252	2.209773	0.047173	15.211780	0.099925	7.097352	0.000000	0.000000
610.606055	66.261252	2.212528	0.047171	15.230743	0.099921	7.106200	0.000000	0.000000
610.626057	66.261252	2.206552	0.047176	15.189606	0.099930	7.087007	0.000000	0.000000
610.646059	66.261171	2.211664	0.047172	15.224795	0.099922	7.103425	0.000000	0.000000
610.666060	66.261171	2.210832	0.047173	15.219069	0.099923	7.100753	0.000000	0.000000
610.686063	66.261171	2.215663	0.047169	15.252323	0.099916	7.116268	0.000000	0.000000
610.706065	66.261171	2.215903	0.047169	15.253973	0.099916	7.117038	0.000000	0.000000
610.726067	66.261252	2.215073	0.047170	15.248261	0.099917	7.114373	0.000000	0.000000
610.746068	66.261171	2.218927	0.047167	15.274793	0.099911	7.126752	0.000000	0.000000
610.766071	66.261171	2.213399	0.047171	15.236742	0.099919	7.108999	0.000000	0.000000
610.786073	66.261171	2.211573	0.047172	15.224166	0.099922	7.103131	0.000000	0.000000
610.806075	66.261252	2.214415	0.047170	15.243733	0.099918	7.112261	0.000000	0.000000
610.826077	66.261171	2.215040	0.047170	15.248037	0.099917	7.114269	0.000000	0.000000
610.846079	66.261171	2.212871	0.047171	15.233100	0.099920	7.107300	0.000000	0.000000
610.866081	66.261252	2.214565	0.047170	15.244765	0.099918	7.112742	0.000000	0.000000
610.886083	66.261252	2.214274	0.047170	15.242765	0.099918	7.111809	0.000000	0.000000
610.906085	66.261252	2.217768	0.047168	15.266812	0.099913	7.123028	0.000000	0.000000
610.926086	66.261252	2.212215	0.047172	15.228588	0.099921	7.105194	0.000000	0.000000
610.946089	66.261171	2.215944	0.047169	15.254257	0.099916	7.117171	0.000000	0.000000
610.966091	66.261252	2.210913	0.047173	15.219628	0.099923	7.101014	0.000000	0.000000
610.986093	66.261171	2.215152	0.047170	15.248803	0.099917	7.114626	0.000000	0.000000
611.006094	66.261171	2.216942	0.047168	15.261131	0.099914	7.120378	0.000000	0.000000
611.026097	66.261252	2.216627	0.047169	15.258958	0.099915	7.119364	0.000000	0.000000
611.046099	66.261252	2.212988	0.047171	15.233909	0.099920	7.107677	0.000000	0.000000
611.066101	66.261252	2.214181	0.047170	15.242123	0.099918	7.111509	0.000000	0.000000
611.086102	66.261171	2.218445	0.047167	15.271476	0.099912	7.125205	0.000000	0.000000
611.106105	66.261252	2.212416	0.047172	15.229971	0.099921	7.105839	0.000000	0.000000
611.126107	66.261171	2.217124	0.047168	15.262381	0.099914	7.120961	0.000000	0.000000
611.146109	66.261171	2.215831	0.047169	15.253482	0.099916	7.116809	0.000000	0.000000
611.166111	66.261171	2.213964	0.047170	15.240628	0.099919	7.110812	0.000000	0.000000
611.186113	66.261252	2.217766	0.047168	15.266797	0.099913	7.123021	0.000000	0.000000
611.206115	66.261252	2.219897	0.047166	15.281470	0.099910	7.129868	0.000000	0.000000
611.226117	66.261252	2.214133	0.047170	15.241793	0.099918	7.111355	0.000000	0.000000
611.246119	66.261252	2.212419	0.047172	15.229995	0.099921	7.105851	0.000000	0.000000
611.266120	66.261252	2.212938	0.047171	15.233563	0.099920	7.107516	0.000000	0.000000
611.286123	66.261171	2.209561	0.047173	15.210321	0.099925	7.096672	0.000000	0.000000
611.306125	66.261171	2.212036	0.047172	15.227353	0.099921	7.104618	0.000000	0.000000
611.326127	66.261252	2.210382	0.047173	15.215972	0.099924	7.099308	0.000000	0.000000
611.346128	66.261171	2.211792	0.047172	15.225679	0.099922	7.103837	0.000000	0.000000
611.366131	66.261252	2.211906	0.047172	15.226460	0.099922	7.104201	0.000000	0.000000
611.386133	66.261252	2.210535	0.047173	15.217026	0.099924	7.099800	0.000000	0.000000
611.406135	66.261252	2.211615	0.047172	15.224456	0.099922	7.103266	0.000000	0.000000
611.426136	66.261252	2.218230	0.047167	15.269996	0.099912	7.124514	0.000000	0.000000
611.446139	66.261252	2.209707	0.047173	15.211320	0.099925	7.097138	0.000000	0.000000
611.466141	66.261252	2.211585	0.047172	15.224250	0.099922	7.103170	0.000000	0.000000
611.486143	66.261171	2.217631	0.047168	15.265868	0.099913	7.122588	0.000000	0.000000
611.506145	66.261252	2.214339	0.047170	15.243213	0.099918	7.112018	0.000000	0.000000
611.526147	66.261252	2.213373	0.047171	15.236557	0.099920	7.108912	0.000000	0.000000
611.546149	66.261252	2.219958	0.047166	15.281888	0.099910	7.130062	0.000000	0.000000
611.566151	66.261171	2.221912	0.047165	15.295339	0.099907	7.136338	0.000000	0.000000
611.586153	66.261252	2.218098	0.047167	15.269088	0.099912	7.124090	0.000000	0.000000
611.606154	66.261171	2.215201	0.047169	15.249145	0.099917	7.114786	0.000000	0.000000
611.626157	66.261252	2.226172	0.047162	15.324668	0.099900	7.150022	0.000000	0.000000
611.646159	66.261171	2.221594	0.047165	15.293150	0.099907	7.135317	0.000000	0.000000
611.666161	66.261252	2.214786	0.047170	15.246285	0.099917	7.113451	0.000000	0.000000
611.686162	66.261252	2.210917	0.047173	15.219650	0.099923	7.101024	0.000000	0.000000
611.706165	66.261252	2.208300	0.047174	15.201638	0.099927	7.092620	0.000000	0.000000
611.726167	66.261252	2.208973	0.047174	15.206272	0.099926	7.094782	0.000000	0.000000
611.746169	66.261252	2.214210	0.047170	15.242320	0.099918	7.111601	0.000000	0.000000
611.766171	66.261171	2.211570	0.047172	15.224150	0.099922	7.103124	0.000000	0.000000
611.786173	66.261171	2.213165	0.047171	15.235128	0.099920	7.108246	0.000000	0.000000
611.806175	66.261252	2.207931	0.047175	15.199095	0.099928	7.091434	0.000000	0.000000
611.826177	66.261252	2.214700	0.047170	15.245698	0.099918	7.113177	0.000000	0.000000
611.846179	66.261171	2.214937	0.047170	15.247329	0.099917	7.113938	0.000000	0.000000
611.866181	66.261252	2.215260	0.047169	15.249551	0.099917	7.114975	0.000000	0.000000
611.886183	66.261252	2.212681	0.047171	15.231793	0.099921	7.106690	0.000000	0.000000
611.906185	66.261252	2.217923	0.047168	15.267883	0.099913	7.123528	0.000000	0.000000
611.926187	66.261252	2.221175	0.047165	15.290269	0.099908	7.133973	0.000000	0.000000
611.946188	66.261252	2.215832	0.047169	15.253485	0.099916	7.116811	0.000000	0.000000
611.966191	66.261252	2.214001	0.047170	15.240879	0.099919	7.110929	0.000000	0.000000
611.986193	66.261252	2.216639	0.047169	15.259045	0.099915	7.119405	0.000000	0.000000
612.006195	66.261252	2.219633	0.047166	15.279654	0.099910	7.129020	0.000000	0.000000
612.026196	66.261171	2.213539	0.047171	15.237704	0.099919	7.109448	0.000000	0.000000
612.046199	66.261252	2.213399	0.047171	15.236735	0.099919	7.108996	0.000000	0.000000
612.066201	66.261252	2.211067	0.047172	15.220685	0.099923	7.101507	0.000000	0.000000
612.086203	66.261252	2.213447	0.047171	15.237071	0.099919	7.109152	0.000000	0.000000
612.106205	66.261252	2.209708	0.047173	15.211329	0.099925	7.097142	0.000000	0.000000
612.126207	66.261171	2.213110	0.047171	15.234747	0.099920	7.108068	0.000000	0.000000
612.146209	66.261252	2.212447	0.047171	15.230183	0.099921	7.105938	0.000000	0.000000
612.166211	66.261252	2.211952	0.047172	15.226781	0.099922	7.104351	0.000000	0.000000
612.186213	66.261252	2.215194	0.047170	15.249094	0.099917	7.114762	0.000000	0.000000
612.206214	66.261252	2.218411	0.047167	15.271240	0.099912	7.125094	0.000000	0.000000
612.226217	66.261252	2.211491	0.047172	15.223603	0.099922	7.102868	0.000000	0.000000
612.246219	66.261252	2.202587	0.047179	15.162309	0.099936	7.074270	0.000000	0.000000
612.266221	66.261252	2.211928	0.047172	15.226611	0.099922	7.104272	0.000000	0.000000
612.286222	66.261252	2.208292	0.047174	15.201580	0.099927	7.092593	0.000000	0.000000
612.306225	66.261252	2.216293	0.047169	15.256657	0.099915	7.118291	0.000000	0.000000
612.326227	66.261252	2.212342	0.047172	15.229462	0.099921	7.105602	0.000000	0.000000
612.346229	66.261252	2.212478	0.047171	15.230398	0.099921	7.106039	0.000000	0.000000
612.366230	66.261252	2.210573	0.047173	15.217286	0.099924	7.099921	0.000000	0.000000
612.386233	66.261252	2.211874	0.047172	15.226239	0.099922	7.104098	0.000000	0.000000
612.406235	66.261252	2.215825	0.047169	15.253440	0.099916	7.116789	0.000000	0.000000
612.426237	66.261171	2.214393	0.047170	15.243582	0.099918	7.112190	0.000000	0.000000
612.446239	66.261171	2.211130	0.047172	15.221118	0.099923	7.101709	0.000000	0.000000
612.466241	66.261252	2.216389	0.047169	15.257323	0.099915	7.118601	0.000000	0.000000
612.486243	66.261252	2.214717	0.047170	15.245810	0.099918	7.113229	0.000000	0.000000
612.506245	66.261252	2.214628	0.047170	15.245198	0.099918	7.112944	0.000000	0.000000
612.526247	66.261252	2.216656	0.047169	15.259157	0.099915	7.119457	0.000000	0.000000
612.546248	66.261252	2.212452	0.047171	15.230219	0.099921	7.105955	0.000000	0.000000
612.566251	66.261252	2.210784	0.047173	15.218739	0.099923	7.100599	0.000000	0.000000
612.586253	66.261252	2.208889	0.047174	15.205693	0.099926	7.094512	0.000000	0.000000
612.606255	66.261252	2.208749	0.047174	15.204728	0.099926	7.094062	0.000000	0.000000
612.626256	66.261252	2.210706	0.047173	15.218197	0.099923	7.100346	0.000000	0.000000
612.646259	66.261252	2.214793	0.047170	15.246336	0.099917	7.113475	0.000000	0.000000
612.666261	66.261252	2.213993	0.047170	15.240825	0.099919	7.110904	0.000000	0.000000
612.686263	66.261252	2.211384	0.047172	15.222867	0.099922	7.102525	0.000000	0.000000
612.706264	66.261252	2.215030	0.047170	15.247968	0.099917	7.114236	0.000000	0.000000
612.726267	66.261252	2.208952	0.047174	15.206123	0.099926	7.094713	0.000000	0.000000
612.746269	66.261252	2.208387	0.047174	15.202237	0.099927	7.092900	0.000000	0.000000
612.766271	66.261252	2.210740	0.047173	15.218433	0.099923	7.100456	0.000000	0.000000
612.786273	66.261252	2.211026	0.047173	15.220400	0.099923	7.101374	0.000000	0.000000
612.806275	66.261171	2.208748	0.047174	15.204722	0.099926	7.094059	0.000000	0.000000
612.826277	66.261171	2.208659	0.047174	15.204111	0.099926	7.093774	0.000000	0.000000
612.846279	66.261252	2.207444	0.047175	15.195748	0.099928	7.089872	0.000000	0.000000
612.866281	66.261252	2.212591	0.047171	15.231175	0.099921	7.106402	0.000000	0.000000
612.886282	66.261252	2.213557	0.047171	15.237825	0.099919	7.109504	0.000000	0.000000
612.906285	66.261171	2.212324	0.047172	15.229338	0.099921	7.105544	0.000000	0.000000
612.926287	66.261252	2.207843	0.047175	15.198490	0.099928	7.091151	0.000000	0.000000
612.946289	66.261252	2.205705	0.047176	15.183777	0.099931	7.084287	0.000000	0.000000
612.966290	66.261252	2.209587	0.047174	15.210500	0.099925	7.096755	0.000000	0.000000
612.986293	66.261252	2.212376	0.047172	15.229695	0.099921	7.105711	0.000000	0.000000
613.006295	66.261252	2.211803	0.047172	15.225749	0.099922	7.103869	0.000000	0.000000
613.026297	66.261252	2.211928	0.047172	15.226611	0.099922	7.104272	0.000000	0.000000
613.046299	66.261252	2.209458	0.047174	15.209610	0.099925	7.096340	0.000000	0.000000
613.066301	66.261252	2.212765	0.047171	15.232377	0.099920	7.106962	0.000000	0.000000
613.086303	66.261171	2.212885	0.047171	15.233200	0.099920	7.107346	0.000000	0.000000
613.106305	66.261252	2.215138	0.047170	15.248712	0.099917	7.114584	0.000000	0.000000
613.126307	66.261252	2.206345	0.047176	15.188178	0.099930	7.086340	0.000000	0.000000
613.146308	66.261171	2.204362	0.047177	15.174530	0.099933	7.079973	0.000000	0.000000
613.166311	66.261252	2.207538	0.047175	15.196392	0.099928	7.090173	0.000000	0.000000
613.186313	66.261252	2.210904	0.047173	15.219562	0.099923	7.100983	0.000000	0.000000
613.206315	66.261171	2.213570	0.047171	15.237916	0.099919	7.109546	0.000000	0.000000
613.226316	66.261171	2.212313	0.047172	15.229260	0.099921	7.105508	0.000000	0.000000
613.246319	66.261252	2.216269	0.047169	15.256494	0.099915	7.118214	0.000000	0.000000
613.266321	66.261252	2.215583	0.047169	15.251775	0.099916	7.116013	0.000000	0.000000
613.286323	66.261171	2.212009	0.047172	15.227168	0.099921	7.104532	0.000000	0.000000
613.306324	66.261252	2.214507	0.047170	15.244369	0.099918	7.112557	0.000000	0.000000
613.326327	66.261252	2.218383	0.047167	15.271046	0.099912	7.125004	0.000000	0.000000
613.346329	66.261252	2.211328	0.047172	15.222480	0.099923	7.102344	0.000000	0.000000
613.366331	66.261252	2.212092	0.047172	15.227743	0.099921	7.104800	0.000000	0.000000
613.386333	66.261171	2.216858	0.047168	15.260547	0.099914	7.120105	0.000000	0.000000
613.406335	66.261252	2.206980	0.047175	15.192551	0.099929	7.088381	0.000000	0.000000
613.426337	66.261171	2.215587	0.047169	15.251802	0.099916	7.116025	0.000000	0.000000
613.446339	66.261171	2.214489	0.047170	15.244242	0.099918	7.112498	0.000000	0.000000
613.466341	66.261252	2.209559	0.047174	15.210306	0.099925	7.096665	0.000000	0.000000
613.486342	66.261171	2.210077	0.047173	15.213872	0.099924	7.098328	0.000000	0.000000
613.506345	66.261252	2.218061	0.047168	15.268831	0.099913	7.123970	0.000000	0.000000
613.526347	66.261171	2.209768	0.047173	15.211741	0.099925	7.097334	0.000000	0.000000
613.546349	66.261252	2.208859	0.047174	15.205488	0.099926	7.094416	0.000000	0.000000
613.566350	66.261252	2.209110	0.047174	15.207213	0.099926	7.095221	0.000000	0.000000
613.586353	66.261252	2.206929	0.047175	15.192197	0.099929	7.088216	0.000000	0.000000
613.606355	66.261252	2.210535	0.047173	15.217022	0.099924	7.099798	0.000000	0.000000
613.626357	66.261252	2.215721	0.047169	15.252726	0.099916	7.116456	0.000000	0.000000
613.646358	66.261252	2.208513	0.047174	15.203106	0.099927	7.093305	0.000000	0.000000
613.666361	66.261252	2.209098	0.047174	15.207134	0.099926	7.095185	0.000000	0.000000
613.686363	66.261252	2.209805	0.047173	15.211995	0.099925	7.097453	0.000000	0.000000
613.706365	66.261171	2.208027	0.047175	15.199755	0.099927	7.091742	0.000000	0.000000
613.726367	66.261171	2.209162	0.047174	15.207570	0.099926	7.095388	0.000000	0.000000
613.746369	66.261252	2.211907	0.047172	15.226469	0.099922	7.104206	0.000000	0.000000
613.766371	66.261252	2.212291	0.047172	15.229108	0.099921	7.105437	0.000000	0.000000
613.786373	66.261252	2.206018	0.047176	15.185929	0.099930	7.085291	0.000000	0.000000
613.806375	66.261252	2.210128	0.047173	15.214223	0.099924	7.098492	0.000000	0.000000
613.826376	66.261252	2.207420	0.047175	15.195581	0.099928	7.089794	0.000000	0.000000
613.846379	66.261252	2.207297	0.047175	15.194731	0.099929	7.089398	0.000000	0.000000
613.866381	66.261252	2.213570	0.047171	15.237919	0.099919	7.109548	0.000000	0.000000
613.886383	66.261171	2.210144	0.047173	15.214329	0.099924	7.098541	0.000000	0.000000
613.906384	66.261171	2.209169	0.047174	15.207618	0.099926	7.095411	0.000000	0.000000
613.926387	66.261252	2.213336	0.047171	15.236303	0.099920	7.108794	0.000000	0.000000
613.946389	66.261252	2.211399	0.047172	15.222973	0.099922	7.102575	0.000000	0.000000
613.966391	66.261252	2.206568	0.047176	15.189715	0.099930	7.087058	0.000000	0.000000
613.986392	66.261252	2.210378	0.047173	15.215939	0.099924	7.099293	0.000000	0.000000
614.006395	66.261171	2.211700	0.047172	15.225043	0.099922	7.103540	0.000000	0.000000
614.026397	66.261171	2.214834	0.047170	15.246618	0.099917	7.113606	0.000000	0.000000
614.046399	66.261171	2.210312	0.047173	15.215488	0.099924	7.099082	0.000000	0.000000
614.066401	66.261252	2.202148	0.047179	15.159288	0.099936	7.072861	0.000000	0.000000
614.086403	66.261252	2.202181	0.047179	15.159512	0.099936	7.072965	0.000000	0.000000
614.106405	66.261252	2.202337	0.047179	15.160589	0.099936	7.073468	0.000000	0.000000
614.126407	66.261252	2.204725	0.047177	15.177030	0.099932	7.081139	0.000000	0.000000
614.146409	66.261252	2.207664	0.047175	15.197258	0.099928	7.090577	0.000000	0.000000
614.166410	66.261252	2.204365	0.047177	15.174549	0.099933	7.079981	0.000000	0.000000
614.186413	66.261252	2.207162	0.047175	15.193805	0.099929	7.088965	0.000000	0.000000
614.206415	66.261171	2.199369	0.047181	15.140156	0.099940	7.063935	0.000000	0.000000
614.226417	66.261252	2.204603	0.047177	15.176186	0.099933	7.080745	0.000000	0.000000
614.246418	66.261171	2.201520	0.047179	15.154963	0.099937	7.070843	0.000000	0.000000
614.266421	66.261252	2.207302	0.047175	15.194770	0.099929	7.089416	0.000000	0.000000
614.286423	66.261252	2.212198	0.047172	15.228470	0.099921	7.105139	0.000000	0.000000
614.306425	66.261252	2.206824	0.047175	15.191474	0.099929	7.087878	0.000000	0.000000
614.326427	66.261252	2.210619	0.047173	15.217601	0.099924	7.100068	0.000000	0.000000
614.346429	66.261171	2.207655	0.047175	15.197198	0.099928	7.090548	0.000000	0.000000
614.366431	66.261252	2.207244	0.047175	15.194368	0.099929	7.089228	0.000000	0.000000
614.386433	66.261171	2.206569	0.047176	15.189718	0.099930	7.087059	0.000000	0.000000
614.406435	66.261171	2.205384	0.047176	15.181561	0.099931	7.083253	0.000000	0.000000
614.425436	66.261252	2.211764	0.047172	15.225482	0.099922	7.103745	0.000000	0.000000
614.445438	66.261171	2.209984	0.047173	15.213230	0.099924	7.098029	0.000000	0.000000
614.465441	66.261252	2.203910	0.047178	15.171416	0.099934	7.078520	0.000000	0.000000
614.485443	66.261252	2.205915	0.047176	15.185221	0.099931	7.084960	0.000000	0.000000
614.505445	66.261252	2.207314	0.047175	15.194849	0.099929	7.089453	0.000000	0.000000
614.525446	66.261171	2.212429	0.047171	15.230062	0.099921	7.105882	0.000000	0.000000
614.545449	66.261171	2.205748	0.047176	15.184071	0.099931	7.084424	0.000000	0.000000
614.565451	66.261252	2.205121	0.047177	15.179755	0.099932	7.082410	0.000000	0.000000
614.585453	66.261171	2.205754	0.047176	15.184110	0.099931	7.084442	0.000000	0.000000
614.605454	66.261252	2.202195	0.047179	15.159615	0.099936	7.073013	0.000000	0.000000
614.625456	66.261252	2.199961	0.047180	15.144236	0.099939	7.065838	0.000000	0.000000
614.645459	66.261252	2.207638	0.047175	15.197079	0.099928	7.090493	0.000000	0.000000
614.665461	66.261171	2.207302	0.047175	15.194767	0.099928	7.089414	0.000000	0.000000
614.685462	66.261252	2.211777	0.047172	15.225570	0.099922	7.103786	0.000000	0.000000
614.705464	66.261252	2.208847	0.047174	15.205403	0.099926	7.094377	0.000000	0.000000
614.725467	66.261171	2.209023	0.047174	15.206614	0.099926	7.094942	0.000000	0.000000
614.745469	66.261171	2.209048	0.047174	15.206786	0.099926	7.095022	0.000000	0.000000
614.765471	66.261252	2.203634	0.047178	15.169515	0.099934	7.077633	0.000000	0.000000
614.785472	66.261252	2.205115	0.047177	15.179715	0.099932	7.082392	0.000000	0.000000
614.805475	66.261252	2.200737	0.047180	15.149578	0.099938	7.068331	0.000000	0.000000
614.825477	66.261171	2.201108	0.047179	15.152127	0.099938	7.069520	0.000000	0.000000
614.845479	66.261171	2.204806	0.047177	15.177587	0.099932	7.081399	0.000000	0.000000
614.865480	66.261171	2.207571	0.047175	15.196622	0.099928	7.090280	0.000000	0.000000
614.885483	66.261171	2.204699	0.047177	15.176846	0.099932	7.081053	0.000000	0.000000
614.905485	66.261252	2.204373	0.047177	15.174606	0.099933	7.080008	0.000000	0.000000
614.925487	66.261171	2.205431	0.047176	15.181885	0.099931	7.083404	0.000000	0.000000
614.945488	66.261252	2.202735	0.047178	15.163329	0.099935	7.074746	0.000000	0.000000
614.965490	66.261252	2.201851	0.047179	15.157242	0.099937	7.071906	0.000000	0.000000
614.985493	66.261171	2.204166	0.047177	15.173177	0.099933	7.079341	0.000000	0.000000
615.005495	66.261252	2.204150	0.047177	15.173072	0.099933	7.079292	0.000000	0.000000
615.025496	66.261171	2.201246	0.047179	15.153080	0.099937	7.069965	0.000000	0.000000
615.045498	66.261252	2.206468	0.047176	15.189028	0.099930	7.086737	0.000000	0.000000
615.065501	66.261252	2.210393	0.047173	15.216045	0.099924	7.099342	0.000000	0.000000
615.085503	66.261252	2.211574	0.047172	15.224178	0.099922	7.103137	0.000000	0.000000
615.105505	66.261252	2.208951	0.047174	15.206117	0.099926	7.094710	0.000000	0.000000
615.125506	66.261171	2.202645	0.047178	15.162708	0.099935	7.074457	0.000000	0.000000
615.145509	66.261252	2.202041	0.047179	15.158552	0.099936	7.072518	0.000000	0.000000
615.165511	66.261252	2.204574	0.047177	15.175986	0.099933	7.080652	0.000000	0.000000
615.185513	66.261252	2.202396	0.047179	15.160998	0.099936	7.073659	0.000000	0.000000
615.205514	66.261252	2.203434	0.047178	15.168144	0.099934	7.076993	0.000000	0.000000
615.225517	66.261252	2.207125	0.047175	15.193547	0.099929	7.088845	0.000000	0.000000
615.245519	66.261252	2.201622	0.047179	15.155665	0.099937	7.071171	0.000000	0.000000
615.265521	66.261252	2.201204	0.047179	15.152786	0.099938	7.069828	0.000000	0.000000
615.285522	66.261252	2.198609	0.047181	15.134929	0.099942	7.061496	0.000000	0.000000
615.305524	66.261171	2.208912	0.047174	15.205848	0.099926	7.094584	0.000000	0.000000
615.325527	66.261252	2.206392	0.047176	15.188505	0.099930	7.086493	0.000000	0.000000
615.345529	66.261252	2.202126	0.047179	15.159137	0.099936	7.072790	0.000000	0.000000
615.365530	66.261252	2.203837	0.047178	15.170913	0.099934	7.078285	0.000000	0.000000
615.385532	66.261252	2.201185	0.047180	15.152659	0.099938	7.069768	0.000000	0.000000
615.405535	66.261252	2.205217	0.047177	15.180414	0.099932	7.082718	0.000000	0.000000
615.425537	66.261252	2.211680	0.047172	15.224907	0.099922	7.103477	0.000000	0.000000
615.445539	66.261252	2.207172	0.047175	15.193874	0.099929	7.088998	0.000000	0.000000
615.465540	66.261171	2.209767	0.047173	15.211735	0.099925	7.097331	0.000000	0.000000
615.485543	66.261171	2.201054	0.047180	15.151760	0.099938	7.069349	0.000000	0.000000
615.505545	66.261252	2.207087	0.047175	15.193287	0.099929	7.088724	0.000000	0.000000
615.525547	66.261171	2.203237	0.047178	15.166785	0.099934	7.076359	0.000000	0.000000
615.545548	66.261252	2.205318	0.047177	15.181111	0.099932	7.083043	0.000000	0.000000
615.565550	66.261171	2.203319	0.047178	15.167348	0.099934	7.076622	0.000000	0.000000
615.585553	66.261252	2.209623	0.047174	15.210748	0.099925	7.096871	0.000000	0.000000
615.605555	66.261252	2.204224	0.047177	15.173577	0.099933	7.079528	0.000000	0.000000
615.625556	66.261252	2.204739	0.047177	15.177121	0.099932	7.081182	0.000000	0.000000
615.645558	66.261252	2.206287	0.047176	15.187778	0.099930	7.086154	0.000000	0.000000
615.665561	66.261252	2.206664	0.047176	15.190375	0.099930	7.087365	0.000000	0.000000
615.685563	66.261252	2.213095	0.047171	15.234647	0.099920	7.108021	0.000000	0.000000
615.705564	66.261252	2.210303	0.047173	15.215427	0.099924	7.099054	0.000000	0.000000
615.725566	66.261171	2.208697	0.047174	15.204368	0.099926	7.093894	0.000000	0.000000
615.745569	66.261252	2.205563	0.047176	15.182799	0.099931	7.083831	0.000000	0.000000
615.765571	66.261252	2.194472	0.047184	15.106447	0.099948	7.048207	0.000000	0.000000
615.785573	66.261171	2.196454	0.047183	15.120089	0.099945	7.054572	0.000000	0.000000
615.805574	66.261252	2.198140	0.047182	15.131696	0.099942	7.059988	0.000000	0.000000
615.825577	66.261171	2.197224	0.047182	15.125392	0.099943	7.057046	0.000000	0.000000
615.845579	66.261171	2.201962	0.047179	15.158011	0.099936	7.072265	0.000000	0.000000
615.865581	66.261171	2.205133	0.047177	15.179836	0.099932	7.082448	0.000000	0.000000
615.885582	66.261171	2.200443	0.047180	15.147553	0.099939	7.067386	0.000000	0.000000
615.905584	66.261171	2.200853	0.047180	15.150374	0.099938	7.068702	0.000000	0.000000
615.925587	66.261252	2.198917	0.047181	15.137048	0.099941	7.062484	0.000000	0.000000
615.945589	66.261252	2.193631	0.047185	15.100660	0.099949	7.045507	0.000000	0.000000
615.965590	66.261252	2.199101	0.047181	15.138313	0.099941	7.063075	0.000000	0.000000
615.985592	66.261252	2.193136	0.047185	15.097249	0.099950	7.043916	0.000000	0.000000
616.005595	66.261252	2.191108	0.047187	15.083287	0.099953	7.037401	0.000000	0.000000
616.025597	66.261252	2.196535	0.047183	15.120649	0.099945	7.054833	0.000000	0.000000
616.045599	66.261252	2.197362	0.047182	15.126342	0.099943	7.057489	0.000000	0.000000
616.065600	66.261252	2.196422	0.047183	15.119874	0.099945	7.054472	0.000000	0.000000
616.085603	66.261171	2.187075	0.047189	15.055529	0.099959	7.024450	0.000000	0.000000
616.105605	66.261252	2.200627	0.047180	15.148815	0.099938	7.067975	0.000000	0.000000
616.125607	66.261252	2.196812	0.047183	15.122553	0.099944	7.055721	0.000000	0.000000
616.145608	66.261252	2.197693	0.047182	15.128621	0.099943	7.058553	0.000000	0.000000
616.165611	66.261252	2.201743	0.047179	15.156497	0.099937	7.071559	0.000000	0.000000
616.185613	66.261171	2.199859	0.047180	15.143531	0.099940	7.065509	0.000000	0.000000
616.205615	66.261171	2.202558	0.047178	15.162112	0.099935	7.074179	0.000000	0.000000
616.225616	66.261252	2.198945	0.047181	15.137238	0.099941	7.062573	0.000000	0.000000
616.245618	66.261252	2.200070	0.047180	15.144981	0.099939	7.066186	0.000000	0.000000
616.265621	66.261252	2.200842	0.047180	15.150299	0.099938	7.068667	0.000000	0.000000
616.285623	66.261252	2.202603	0.047178	15.162424	0.099936	7.074324	0.000000	0.000000
616.305624	66.261252	2.196132	0.047183	15.117876	0.099945	7.053540	0.000000	0.000000
616.325626	66.261252	2.199851	0.047180	15.143473	0.099940	7.065482	0.000000	0.000000
616.345629	66.261252	2.197343	0.047182	15.126209	0.099943	7.057427	0.000000	0.000000
616.365631	66.261252	2.198086	0.047182	15.131327	0.099942	7.059815	0.000000	0.000000
616.385633	66.261171	2.200398	0.047180	15.147242	0.099939	7.067241	0.000000	0.000000
616.405634	66.261171	2.198639	0.047181	15.135132	0.099941	7.061590	0.000000	0.000000
616.425637	66.261252	2.195799	0.047183	15.115585	0.099946	7.052471	0.000000	0.000000
616.445639	66.261252	2.197174	0.047182	15.125050	0.099944	7.056886	0.000000	0.000000
616.465641	66.261252	2.199028	0.047181	15.137813	0.099941	7.062842	0.000000	0.000000
616.485642	66.261252	2.201871	0.047179	15.157384	0.099937	7.071973	0.000000	0.000000
616.505645	66.261171	2.204669	0.047177	15.176643	0.099932	7.080958	0.000000	0.000000
616.525647	66.261252	2.197448	0.047182	15.126932	0.099943	7.057765	0.000000	0.000000
616.545649	66.261252	2.201497	0.047179	15.154808	0.099937	7.070771	0.000000	0.000000
616.565650	66.261252	2.211607	0.047172	15.224405	0.099922	7.103242	0.000000	0.000000
616.585652	66.261171	2.209821	0.047173	15.212110	0.099925	7.097506	0.000000	0.000000
616.605655	66.261252	2.205138	0.047177	15.179873	0.099932	7.082465	0.000000	0.000000
616.625657	66.261171	2.210564	0.047173	15.217225	0.099924	7.099893	0.000000	0.000000
616.645658	66.261252	2.199998	0.047180	15.144487	0.099939	7.065955	0.000000	0.000000
616.665660	66.261252	2.200951	0.047180	15.151049	0.099938	7.069017	0.000000	0.000000
616.685663	66.261252	2.205845	0.047176	15.184737	0.099931	7.084735	0.000000	0.000000
616.705665	66.261252	2.203272	0.047178	15.167024	0.099935	7.076470	0.000000	0.000000
616.725667	66.261252	2.210636	0.047173	15.217719	0.099924	7.100123	0.000000	0.000000
616.745668	66.261252	2.204105	0.047177	15.172763	0.099933	7.079148	0.000000	0.000000
616.765671	66.261171	2.202348	0.047179	15.160662	0.099936	7.073502	0.000000	0.000000
616.785673	66.261252	2.200081	0.047180	15.145062	0.099939	7.066224	0.000000	0.000000
616.805675	66.261171	2.204420	0.047177	15.174927	0.099933	7.080158	0.000000	0.000000
616.825676	66.261171	2.211170	0.047172	15.221396	0.099923	7.101839	0.000000	0.000000
616.845678	66.261171	2.199535	0.047181	15.141303	0.099940	7.064470	0.000000	0.000000
616.865681	66.261171	2.200344	0.047180	15.146866	0.099939	7.067065	0.000000	0.000000
616.885683	66.261252	2.207102	0.047175	15.193390	0.099929	7.088772	0.000000	0.000000
616.905684	66.261252	2.201952	0.047179	15.157941	0.099937	7.072233	0.000000	0.000000
616.925686	66.261252	2.200763	0.047180	15.149751	0.099938	7.068411	0.000000	0.000000
616.945689	66.261252	2.204983	0.047177	15.178804	0.099932	7.081967	0.000000	0.000000
616.965691	66.261252	2.202181	0.047179	15.159512	0.099936	7.072965	0.000000	0.000000
616.985693	66.261252	2.207465	0.047175	15.195887	0.099928	7.089937	0.000000	0.000000
617.005694	66.261252	2.208116	0.047175	15.200373	0.099927	7.092030	0.000000	0.000000
617.025697	66.261252	2.206941	0.047175	15.192282	0.099929	7.088255	0.000000	0.000000
617.045699	66.261171	2.201357	0.047179	15.153843	0.099937	7.070320	0.000000	0.000000
617.065701	66.261171	2.206602	0.047176	15.189945	0.099929	7.087165	0.000000	0.000000
617.085702	66.261171	2.198609	0.047181	15.134926	0.099941	7.061494	0.000000	0.000000
617.105705	66.261252	2.203073	0.047178	15.165656	0.099935	7.075832	0.000000	0.000000
617.125707	66.261252	2.205235	0.047177	15.180535	0.099932	7.082774	0.000000	0.000000
617.145709	66.261252	2.203268	0.047178	15.166997	0.099935	7.076458	0.000000	0.000000
617.165710	66.261252	2.203753	0.047178	15.170338	0.099934	7.078017	0.000000	0.000000
617.185712	66.261252	2.206990	0.047175	15.192621	0.099929	7.088413	0.000000	0.000000
617.205715	66.261252	2.207619	0.047175	15.196949	0.099928	7.090433	0.000000	0.000000
617.225717	66.261252	2.206004	0.047176	15.185832	0.099930	7.085246	0.000000	0.000000
617.245718	66.261252	2.202128	0.047179	15.159152	0.099936	7.072797	0.000000	0.000000
617.265720	66.261252	2.214836	0.047170	15.246630	0.099917	7.113612	0.000000	0.000000
617.285723	66.261252	2.213623	0.047171	15.238282	0.099919	7.109717	0.000000	0.000000
617.305725	66.261252	2.216384	0.047169	15.257284	0.099915	7.118583	0.000000	0.000000
617.325727	66.261171	2.214335	0.047170	15.243182	0.099918	7.112004	0.000000	0.000000
617.345728	66.261171	2.214877	0.047170	15.246911	0.099917	7.113743	0.000000	0.000000
617.365731	66.261252	2.208757	0.047174	15.204785	0.099926	7.094089	0.000000	0.000000
617.385733	66.261171	2.209086	0.047174	15.207046	0.099926	7.095144	0.000000	0.000000
617.405735	66.261171	2.212602	0.047171	15.231254	0.099921	7.106438	0.000000	0.000000
617.425736	66.261171	2.204972	0.047177	15.178728	0.099932	7.081931	0.000000	0.000000
617.445739	66.261171	2.204747	0.047177	15.177182	0.099932	7.081210	0.000000	0.000000
617.465741	66.261171	2.211405	0.047172	15.223012	0.099922	7.102593	0.000000	0.000000
617.485743	66.261252	2.209488	0.047174	15.209816	0.099925	7.096436	0.000000	0.000000
617.505744	66.261252	2.204983	0.047177	15.178804	0.099932	7.081967	0.000000	0.000000
617.525746	66.261252	2.206765	0.047176	15.191071	0.099929	7.087690	0.000000	0.000000
617.545749	66.261171	2.207756	0.047175	15.197894	0.099928	7.090873	0.000000	0.000000
617.565751	66.261171	2.204549	0.047177	15.175814	0.099933	7.080571	0.000000	0.000000
617.585752	66.261171	2.207787	0.047175	15.198106	0.099928	7.090972	0.000000	0.000000
617.605754	66.261171	2.208214	0.047174	15.201044	0.099927	7.092343	0.000000	0.000000
617.625757	66.261171	2.205827	0.047176	15.184612	0.099931	7.084677	0.000000	0.000000
617.645759	66.261252	2.209745	0.047173	15.211583	0.099925	7.097261	0.000000	0.000000
617.665761	66.261252	2.205161	0.047177	15.180027	0.099932	7.082537	0.000000	0.000000
617.685762	66.261252	2.213471	0.047171	15.237235	0.099919	7.109229	0.000000	0.000000
617.705765	66.261252	2.213919	0.047170	15.240319	0.099919	7.110668	0.000000	0.000000
617.725767	66.261252	2.213990	0.047170	15.240809	0.099919	7.110896	0.000000	0.000000
617.745769	66.261171	2.209346	0.047174	15.208841	0.099925	7.095981	0.000000	0.000000
617.765770	66.261171	2.211744	0.047172	15.225349	0.099922	7.103683	0.000000	0.000000
617.785772	66.261252	2.207968	0.047175	15.199353	0.099928	7.091554	0.000000	0.000000
617.805775	66.261252	2.213972	0.047170	15.240682	0.099919	7.110837	0.000000	0.000000
617.825777	66.261252	2.213584	0.047171	15.238010	0.099919	7.109590	0.000000	0.000000
617.845778	66.261171	2.210576	0.047173	15.217304	0.099924	7.099930	0.000000	0.000000
617.865780	66.261252	2.204244	0.047177	15.173713	0.099933	7.079591	0.000000	0.000000
617.885783	66.261252	2.207277	0.047175	15.194595	0.099929	7.089334	0.000000	0.000000
617.905785	66.261171	2.210484	0.047173	15.216674	0.099924	7.099636	0.000000	0.000000
617.925786	66.261171	2.205972	0.047176	15.185614	0.099930	7.085144	0.000000	0.000000
617.945788	66.261252	2.201756	0.047179	15.156591	0.099937	7.071603	0.000000	0.000000
617.965791	66.261171	2.209370	0.047174	15.209005	0.099925	7.096057	0.000000	0.000000
617.985793	66.261171	2.206222	0.047176	15.187333	0.099930	7.085946	0.000000	0.000000
618.005795	66.261252	2.206922	0.047175	15.192152	0.099929	7.088194	0.000000	0.000000
618.025796	66.261171	2.203978	0.047177	15.171885	0.099933	7.078738	0.000000	0.000000
618.045799	66.261252	2.205173	0.047177	15.180115	0.099932	7.082578	0.000000	0.000000
618.065801	66.261252	2.205298	0.047177	15.180971	0.099932	7.082978	0.000000	0.000000
618.085803	66.261252	2.202680	0.047178	15.162953	0.099935	7.074571	0.000000	0.000000
618.105804	66.261252	2.203809	0.047178	15.170720	0.099934	7.078195	0.000000	0.000000
618.125806	66.261252	2.205712	0.047176	15.183825	0.099931	7.084309	0.000000	0.000000
618.145809	66.261252	2.206016	0.047176	15.185914	0.099930	7.085284	0.000000	0.000000
618.165811	66.261252	2.202421	0.047179	15.161167	0.099936	7.073738	0.000000	0.000000
618.185812	66.261171	2.206359	0.047176	15.188275	0.099930	7.086385	0.000000	0.000000
618.205814	66.261171	2.206091	0.047176	15.186428	0.099930	7.085524	0.000000	0.000000
618.225817	66.261252	2.204930	0.047177	15.178438	0.099932	7.081796	0.000000	0.000000
618.245819	66.261252	2.202327	0.047179	15.160520	0.099936	7.073436	0.000000	0.000000
618.265821	66.261252	2.210194	0.047173	15.214677	0.099924	7.098704	0.000000	0.000000
618.285822	66.261252	2.213331	0.047171	15.236269	0.099920	7.108778	0.000000	0.000000
618.305825	66.261252	2.208048	0.047175	15.199903	0.099927	7.091811	0.000000	0.000000
618.325827	66.261171	2.211378	0.047172	15.222825	0.099922	7.102505	0.000000	0.000000
618.345829	66.261171	2.205159	0.047177	15.180015	0.099932	7.082532	0.000000	0.000000
618.365830	66.261252	2.210147	0.047173	15.214350	0.099924	7.098551	0.000000	0.000000
618.385833	66.261171	2.205571	0.047176	15.182854	0.099931	7.083856	0.000000	0.000000
618.405835	66.261252	2.209160	0.047174	15.207558	0.099926	7.095382	0.000000	0.000000
618.425837	66.261252	2.207559	0.047175	15.196535	0.099928	7.090239	0.000000	0.000000
618.445838	66.261252	2.208718	0.047174	15.204513	0.099926	7.093962	0.000000	0.000000
618.465840	66.261252	2.207528	0.047175	15.196326	0.099928	7.090142	0.000000	0.000000
618.485843	66.261252	2.204772	0.047177	15.177348	0.099932	7.081287	0.000000	0.000000
618.505845	66.261171	2.207295	0.047175	15.194719	0.099928	7.089392	0.000000	0.000000
618.525846	66.261171	2.206905	0.047175	15.192034	0.099929	7.088139	0.000000	0.000000
618.545848	66.261252	2.207610	0.047175	15.196886	0.099928	7.090403	0.000000	0.000000
618.565851	66.261252	2.210065	0.047173	15.213787	0.099924	7.098289	0.000000	0.000000
618.585853	66.261252	2.208416	0.047174	15.202437	0.099927	7.092993	0.000000	0.000000
618.605855	66.261252	2.205325	0.047177	15.181159	0.099931	7.083065	0.000000	0.000000
618.625856	66.261252	2.213082	0.047171	15.234559	0.099920	7.107980	0.000000	0.000000
618.645859	66.261252	2.214182	0.047170	15.242126	0.099918	7.111511	0.000000	0.000000
618.665861	66.261252	2.206354	0.047176	15.188238	0.099930	7.086368	0.000000	0.000000
618.685863	66.261171	2.210155	0.047173	15.214404	0.099924	7.098577	0.000000	0.000000
618.705864	66.261252	2.208942	0.047174	15.206057	0.099926	7.094682	0.000000	0.000000
618.725867	66.261252	2.208865	0.047174	15.205524	0.099926	7.094433	0.000000	0.000000
618.745869	66.261252	2.206227	0.047176	15.187367	0.099930	7.085962	0.000000	0.000000
618.765871	66.261252	2.215731	0.047169	15.252792	0.099916	7.116487	0.000000	0.000000
618.785872	66.261252	2.208939	0.047174	15.206039	0.099926	7.094673	0.000000	0.000000
618.805874	66.261252	2.210500	0.047173	15.216780	0.099924	7.099685	0.000000	0.000000
618.825877	66.261252	2.205587	0.047176	15.182960	0.099931	7.083906	0.000000	0.000000
618.845879	66.261252	2.211982	0.047172	15.226986	0.099922	7.104447	0.000000	0.000000
618.865880	66.261252	2.211244	0.047172	15.221902	0.099923	7.102075	0.000000	0.000000
618.885882	66.261252	2.204995	0.047177	15.178886	0.099932	7.082005	0.000000	0.000000
618.905885	66.261252	2.208703	0.047174	15.204413	0.099926	7.093915	0.000000	0.000000
618.925887	66.261171	2.208508	0.047174	15.203072	0.099927	7.093289	0.000000	0.000000
618.945889	66.261171	2.210064	0.047173	15.213781	0.099924	7.098286	0.000000	0.000000
618.965890	66.261252	2.204964	0.047177	15.178671	0.099932	7.081905	0.000000	0.000000
618.985893	66.261171	2.208617	0.047174	15.203823	0.099926	7.093640	0.000000	0.000000
619.005895	66.261252	2.209824	0.047173	15.212128	0.099925	7.097515	0.000000	0.000000
619.025897	66.261252	2.203601	0.047178	15.169288	0.099934	7.077527	0.000000	0.000000
619.045898	66.261252	2.206281	0.047176	15.187742	0.099930	7.086137	0.000000	0.000000
619.065900	66.261171	2.209642	0.047173	15.210875	0.099925	7.096930	0.000000	0.000000
619.085903	66.261252	2.203572	0.047178	15.169091	0.099934	7.077435	0.000000	0.000000
619.105905	66.261171	2.205344	0.047176	15.181289	0.099931	7.083126	0.000000	0.000000
619.125906	66.261252	2.203964	0.047178	15.171788	0.099934	7.078693	0.000000	0.000000
619.145908	66.261252	2.205108	0.047177	15.179664	0.099932	7.082368	0.000000	0.000000
619.165911	66.261171	2.207449	0.047175	15.195778	0.099928	7.089886	0.000000	0.000000
619.185913	66.261252	2.203930	0.047178	15.171558	0.099934	7.078586	0.000000	0.000000
619.205914	66.261252	2.206552	0.047176	15.189606	0.099930	7.087007	0.000000	0.000000
619.225916	66.261171	2.210136	0.047173	15.214277	0.099924	7.098517	0.000000	0.000000
619.245919	66.261252	2.207934	0.047175	15.199116	0.099928	7.091444	0.000000	0.000000
619.265921	66.261171	2.207301	0.047175	15.194764	0.099928	7.089413	0.000000	0.000000
619.285923	66.261252	2.207857	0.047175	15.198587	0.099928	7.091197	0.000000	0.000000
619.305924	66.261252	2.209827	0.047173	15.212146	0.099925	7.097523	0.000000	0.000000
619.325927	66.261171	2.209326	0.047174	15.208699	0.099925	7.095915	0.000000	0.000000
619.345929	66.261252	2.211638	0.047172	15.224617	0.099922	7.103341	0.000000	0.000000
619.365931	66.261252	2.214253	0.047170	15.242616	0.099918	7.111740	0.000000	0.000000
619.385932	66.261252	2.211513	0.047172	15.223757	0.099922	7.102940	0.000000	0.000000
619.405934	66.261252	2.208893	0.047174	15.205718	0.099926	7.094524	0.000000	0.000000
619.425937	66.261252	2.211595	0.047172	15.224317	0.099922	7.103202	0.000000	0.000000
619.445939	66.261252	2.208556	0.047174	15.203399	0.099927	7.093442	0.000000	0.000000
619.465940	66.261171	2.208337	0.047174	15.201895	0.099927	7.092740	0.000000	0.000000
619.485942	66.261252	2.204507	0.047177	15.175529	0.099933	7.080439	0.000000	0.000000
619.505945	66.261171	2.207467	0.047175	15.195902	0.099928	7.089944	0.000000	0.000000
619.525947	66.261252	2.209638	0.047173	15.210851	0.099925	7.096919	0.000000	0.000000
619.545949	66.261252	2.210691	0.047173	15.218094	0.099924	7.100298	0.000000	0.000000
619.565950	66.261171	2.218559	0.047167	15.272260	0.099912	7.125570	0.000000	0.000000
619.585953	66.261252	2.216583	0.047169	15.258658	0.099915	7.119224	0.000000	0.000000
619.605955	66.261252	2.212576	0.047171	15.231073	0.099921	7.106354	0.000000	0.000000
619.625957	66.261252	2.216341	0.047169	15.256990	0.099915	7.118446	0.000000	0.000000
619.645958	66.261171	2.214274	0.047170	15.242765	0.099918	7.111809	0.000000	0.000000
619.665961	66.261252	2.213318	0.047171	15.236182	0.099920	7.108737	0.000000	0.000000
619.685963	66.261252	2.215026	0.047170	15.247937	0.099917	7.114222	0.000000	0.000000
619.705965	66.261252	2.212878	0.047171	15.233152	0.099920	7.107324	0.000000	0.000000
619.725966	66.261252	2.211737	0.047172	15.225295	0.099922	7.103658	0.000000	0.000000
619.745968	66.261252	2.213655	0.047171	15.238503	0.099919	7.109820	0.000000	0.000000
619.765971	66.261252	2.217378	0.047168	15.264127	0.099914	7.121776	0.000000	0.000000
619.785973	66.261252	2.217750	0.047168	15.266688	0.099913	7.122971	0.000000	0.000000
619.805974	66.261252	2.216818	0.047168	15.260277	0.099914	7.119980	0.000000	0.000000
619.825976	66.261171	2.210707	0.047173	15.218206	0.099923	7.100350	0.000000	0.000000
619.845979	66.261171	2.208844	0.047174	15.205382	0.099926	7.094367	0.000000	0.000000
619.865981	66.261252	2.215597	0.047169	15.251872	0.099916	7.116058	0.000000	0.000000
619.885983	66.261252	2.217032	0.047168	15.261748	0.099914	7.120666	0.000000	0.000000
619.905984	66.261171	2.215819	0.047169	15.253398	0.099916	7.116770	0.000000	0.000000
619.925987	66.261171	2.215298	0.047169	15.249808	0.099917	7.115095	0.000000	0.000000
619.945989	66.261252	2.212714	0.047171	15.232023	0.099920	7.106797	0.000000	0.000000
619.965991	66.261252	2.209788	0.047173	15.211883	0.099925	7.097400	0.000000	0.000000
619.985992	66.261171	2.211334	0.047172	15.222522	0.099922	7.102364	0.000000	0.000000
620.005995	66.261252	2.205787	0.047176	15.184340	0.099931	7.084550	0.000000	0.000000
620.025997	66.261171	2.211884	0.047172	15.226311	0.099922	7.104132	0.000000	0.000000
620.045999	66.261252	2.209499	0.047174	15.209889	0.099925	7.096470	0.000000	0.000000
620.066000	66.261252	2.208409	0.047174	15.202385	0.099927	7.092969	0.000000	0.000000
620.086002	66.261252	2.207475	0.047175	15.195960	0.099928	7.089971	0.000000	0.000000
620.106005	66.261252	2.211591	0.047172	15.224293	0.099922	7.103190	0.000000	0.000000
620.126007	66.261252	2.206989	0.047175	15.192615	0.099929	7.088410	0.000000	0.000000
620.146008	66.261252	2.204116	0.047177	15.172838	0.099933	7.079183	0.000000	0.000000
620.166010	66.261171	2.213000	0.047171	15.233990	0.099920	7.107715	0.000000	0.000000
620.186013	66.261171	2.205563	0.047176	15.182793	0.099931	7.083828	0.000000	0.000000
620.206015	66.261252	2.211099	0.047172	15.220909	0.099923	7.101611	0.000000	0.000000
620.226017	66.261252	2.212051	0.047172	15.227462	0.099921	7.104669	0.000000	0.000000
620.246018	66.261252	2.207396	0.047175	15.195412	0.099928	7.089715	0.000000	0.000000
620.266021	66.261252	2.197119	0.047182	15.124671	0.099944	7.056710	0.000000	0.000000
620.286023	66.261252	2.205242	0.047177	15.180584	0.099932	7.082797	0.000000	0.000000
620.306025	66.261252	2.205746	0.047176	15.184059	0.099931	7.084418	0.000000	0.000000
620.326026	66.261252	2.204532	0.047177	15.175702	0.099933	7.080519	0.000000	0.000000
620.346028	66.261171	2.207130	0.047175	15.193584	0.099929	7.088862	0.000000	0.000000
620.366031	66.261252	2.207902	0.047175	15.198899	0.099928	7.091342	0.000000	0.000000
620.386033	66.261252	2.204731	0.047177	15.177070	0.099932	7.081158	0.000000	0.000000
620.406034	66.261171	2.205627	0.047176	15.183238	0.099931	7.084036	0.000000	0.000000
620.426036	66.261171	2.205389	0.047176	15.181598	0.099931	7.083270	0.000000	0.000000
620.446039	66.261252	2.215445	0.047169	15.250825	0.099916	7.115569	0.000000	0.000000
620.466041	66.261252	2.205192	0.047177	15.180245	0.099932	7.082639	0.000000	0.000000
620.486043	66.261252	2.203449	0.047178	15.168244	0.099934	7.077040	0.000000	0.000000
620.506044	66.261171	2.207367	0.047175	15.195215	0.099928	7.089623	0.000000	0.000000
620.526047	66.261252	2.210743	0.047173	15.218454	0.099923	7.100466	0.000000	0.000000
620.546049	66.261252	2.210523	0.047173	15.216944	0.099924	7.099761	0.000000	0.000000
620.566051	66.261171	2.211559	0.047172	15.224069	0.099922	7.103086	0.000000	0.000000
620.586052	66.261171	2.208704	0.047174	15.204419	0.099926	7.093918	0.000000	0.000000
620.606055	66.261252	2.209368	0.047174	15.208993	0.099925	7.096052	0.000000	0.000000
620.626057	66.261252	2.204983	0.047177	15.178801	0.099932	7.081965	0.000000	0.000000
620.646059	66.261252	2.203133	0.047178	15.166068	0.099935	7.076024	0.000000	0.000000
620.666060	66.261252	2.206383	0.047176	15.188444	0.099930	7.086464	0.000000	0.000000
620.686062	66.261252	2.205557	0.047176	15.182757	0.099931	7.083811	0.000000	0.000000
620.706065	66.261252	2.203485	0.047178	15.168495	0.099934	7.077157	0.000000	0.000000
620.726067	66.261252	2.208035	0.047175	15.199813	0.099927	7.091769	0.000000	0.000000
620.746068	66.261171	2.207497	0.047175	15.196108	0.099928	7.090040	0.000000	0.000000
620.766070	66.261252	2.206909	0.047175	15.192061	0.099929	7.088152	0.000000	0.000000
620.786073	66.261171	2.208481	0.047174	15.202882	0.099927	7.093201	0.000000	0.000000
620.806075	66.261252	2.205234	0.047177	15.180529	0.099932	7.082772	0.000000	0.000000
620.826077	66.261171	2.209423	0.047174	15.209371	0.099925	7.096228	0.000000	0.000000
620.846078	66.261171	2.203775	0.047178	15.170487	0.099934	7.078086	0.000000	0.000000
620.866081	66.261252	2.207253	0.047175	15.194431	0.099929	7.089258	0.000000	0.000000
620.886083	66.261252	2.204638	0.047177	15.176431	0.099933	7.080860	0.000000	0.000000
620.906085	66.261171	2.208868	0.047174	15.205548	0.099926	7.094445	0.000000	0.000000
620.926086	66.261252	2.204471	0.047177	15.175278	0.099933	7.080321	0.000000	0.000000
620.946089	66.261171	2.208989	0.047174	15.206384	0.099926	7.094834	0.000000	0.000000
620.966091	66.261171	2.205694	0.047176	15.183695	0.099931	7.084249	0.000000	0.000000
620.986093	66.261252	2.207854	0.047175	15.198566	0.099928	7.091187	0.000000	0.000000
[truncated: 1,002 more rows]
