# Supplementary material for: Stress relaxation in the presence of sudden strain bursts: Methodology and stress relaxation data of microcast aluminium microwires
Source: Data Brief. 2018 Nov 14;21:2134–41. doi: 10.1016/j.dib.2018.11.047 (PMC6265499; doi:10.1016/j.dib.2018.11.047)
Supplement: Supplementary file 2 — Supplementary material [file mmc2.zip › Data in brief/As-cast/Al4N/Al_20_r_15/Stress relax txt files/Al_20_r_15_Relaxcycle0008.txt]

Time[s]	Motordispl[�m]	Force[mN]	EngStrain	EngStress[MPa]	Shearstrain	Shearstress [MPa]
704.969490	85.428537	2.604166	0.060993	17.926727	0.128789	8.364063	0.000000	0.000000
704.989492	85.435473	2.605066	0.060998	17.932919	0.128798	8.366953	0.000000	0.000000
705.009494	85.435635	2.543842	0.061041	17.511461	0.128889	8.170313	0.000000	0.000000
705.029496	85.435635	2.471652	0.061093	17.014517	0.128996	7.938454	0.000000	0.000000
705.049498	85.435635	2.473337	0.061091	17.026115	0.128993	7.943866	0.000000	0.000000
705.069500	85.435554	2.475934	0.061090	17.043991	0.128989	7.952206	0.000000	0.000000
705.089502	85.435554	2.476079	0.061089	17.044993	0.128989	7.952673	0.000000	0.000000
705.109504	85.435554	2.488604	0.061081	17.131215	0.128971	7.992902	0.000000	0.000000
705.129506	85.435554	2.488245	0.061081	17.128739	0.128971	7.991747	0.000000	0.000000
705.149508	85.435554	2.480425	0.061086	17.074906	0.128983	7.966630	0.000000	0.000000
705.169510	85.435554	2.476679	0.061089	17.049121	0.128988	7.954600	0.000000	0.000000
705.189512	85.435554	2.484468	0.061083	17.102742	0.128977	7.979618	0.000000	0.000000
705.209514	85.435554	2.487586	0.061081	17.124205	0.128972	7.989631	0.000000	0.000000
705.229516	85.435554	2.483115	0.061084	17.093426	0.128979	7.975271	0.000000	0.000000
705.249518	85.435554	2.488290	0.061081	17.129054	0.128971	7.991894	0.000000	0.000000
705.269520	85.435554	2.479433	0.061087	17.068084	0.128984	7.963447	0.000000	0.000000
705.289522	85.435554	2.486759	0.061082	17.118512	0.128973	7.986975	0.000000	0.000000
705.309524	85.435554	2.490696	0.061079	17.145616	0.128967	7.999621	0.000000	0.000000
705.329526	85.435554	2.488291	0.061081	17.129060	0.128971	7.991896	0.000000	0.000000
705.349528	85.435554	2.489798	0.061080	17.139432	0.128969	7.996736	0.000000	0.000000
705.369530	85.435554	2.488428	0.061081	17.130004	0.128971	7.992337	0.000000	0.000000
705.389532	85.435554	2.491696	0.061078	17.152499	0.128966	8.002832	0.000000	0.000000
705.409534	85.435554	2.494021	0.061077	17.168501	0.128963	8.010298	0.000000	0.000000
705.429536	85.435554	2.488086	0.061081	17.127646	0.128971	7.991237	0.000000	0.000000
705.449538	85.435554	2.491785	0.061078	17.153107	0.128966	8.003116	0.000000	0.000000
705.469540	85.435554	2.489181	0.061080	17.135183	0.128970	7.994753	0.000000	0.000000
705.489542	85.435554	2.489286	0.061080	17.135906	0.128970	7.995091	0.000000	0.000000
705.509544	85.435554	2.493450	0.061077	17.164569	0.128963	8.008464	0.000000	0.000000
705.529546	85.435554	2.488617	0.061081	17.131303	0.128971	7.992943	0.000000	0.000000
705.549548	85.435554	2.494057	0.061077	17.168749	0.128962	8.010414	0.000000	0.000000
705.569550	85.435554	2.490467	0.061079	17.144039	0.128968	7.998885	0.000000	0.000000
705.589552	85.435554	2.491445	0.061079	17.150767	0.128966	8.002025	0.000000	0.000000
705.609554	85.435554	2.490972	0.061079	17.147511	0.128967	8.000505	0.000000	0.000000
705.629556	85.435554	2.483225	0.061084	17.094186	0.128979	7.975625	0.000000	0.000000
705.649558	85.435554	2.495095	0.061076	17.175895	0.128961	8.013748	0.000000	0.000000
705.669560	85.435554	2.492314	0.061078	17.156748	0.128965	8.004815	0.000000	0.000000
705.689562	85.435554	2.486495	0.061082	17.116696	0.128974	7.986128	0.000000	0.000000
705.709564	85.435554	2.484589	0.061083	17.103572	0.128977	7.980005	0.000000	0.000000
705.729566	85.435554	2.489505	0.061080	17.137414	0.128969	7.995794	0.000000	0.000000
705.749568	85.435554	2.489260	0.061080	17.135731	0.128970	7.995009	0.000000	0.000000
705.769570	85.435554	2.480561	0.061086	17.075847	0.128982	7.967069	0.000000	0.000000
705.789572	85.435554	2.487482	0.061081	17.123488	0.128972	7.989297	0.000000	0.000000
705.809574	85.435554	2.495695	0.061076	17.180024	0.128960	8.015675	0.000000	0.000000
705.829576	85.435554	2.490704	0.061079	17.145670	0.128967	7.999646	0.000000	0.000000
705.849578	85.435473	2.490440	0.061079	17.143854	0.128968	7.998799	0.000000	0.000000
705.869580	85.435554	2.490490	0.061079	17.144193	0.128968	7.998957	0.000000	0.000000
705.889582	85.435554	2.492534	0.061078	17.158268	0.128965	8.005524	0.000000	0.000000
705.909584	85.435554	2.492547	0.061078	17.158355	0.128965	8.005565	0.000000	0.000000
705.929586	85.435554	2.494752	0.061076	17.173531	0.128961	8.012645	0.000000	0.000000
705.949588	85.435554	2.486774	0.061082	17.118615	0.128973	7.987023	0.000000	0.000000
705.969590	85.435554	2.493617	0.061077	17.165719	0.128963	8.009001	0.000000	0.000000
705.989592	85.435554	2.487959	0.061081	17.126775	0.128972	7.990830	0.000000	0.000000
706.009594	85.435554	2.493930	0.061077	17.167874	0.128963	8.010006	0.000000	0.000000
706.029596	85.435554	2.497112	0.061074	17.189782	0.128958	8.020227	0.000000	0.000000
706.049598	85.435554	2.488291	0.061081	17.129057	0.128971	7.991895	0.000000	0.000000
706.069600	85.435554	2.491844	0.061078	17.153516	0.128966	8.003307	0.000000	0.000000
706.089602	85.435554	2.494668	0.061076	17.172959	0.128962	8.012379	0.000000	0.000000
706.109604	85.435554	2.492666	0.061078	17.159176	0.128965	8.005948	0.000000	0.000000
706.129606	85.435554	2.490852	0.061079	17.146687	0.128967	8.000121	0.000000	0.000000
706.149608	85.435554	2.488716	0.061080	17.131987	0.128970	7.993262	0.000000	0.000000
706.169610	85.435554	2.495255	0.061076	17.176997	0.128961	8.014262	0.000000	0.000000
706.189612	85.435554	2.492523	0.061078	17.158189	0.128965	8.005487	0.000000	0.000000
706.209614	85.435554	2.486675	0.061082	17.117934	0.128973	7.986705	0.000000	0.000000
706.229616	85.435554	2.486425	0.061082	17.116211	0.128974	7.985902	0.000000	0.000000
706.249618	85.435554	2.491315	0.061079	17.149871	0.128967	8.001607	0.000000	0.000000
706.269620	85.435554	2.490975	0.061079	17.147535	0.128967	8.000516	0.000000	0.000000
706.289622	85.435554	2.491659	0.061078	17.152241	0.128966	8.002712	0.000000	0.000000
706.309624	85.435554	2.495346	0.061076	17.177620	0.128961	8.014553	0.000000	0.000000
706.329626	85.435554	2.492981	0.061077	17.161346	0.128964	8.006960	0.000000	0.000000
706.349628	85.435554	2.494655	0.061076	17.172865	0.128962	8.012335	0.000000	0.000000
706.369630	85.435554	2.493432	0.061077	17.164448	0.128963	8.008408	0.000000	0.000000
706.389632	85.435554	2.495334	0.061076	17.177539	0.128961	8.014515	0.000000	0.000000
706.409634	85.435554	2.491173	0.061079	17.148894	0.128967	8.001150	0.000000	0.000000
706.429636	85.435554	2.495883	0.061075	17.181319	0.128960	8.016279	0.000000	0.000000
706.449638	85.435473	2.494368	0.061076	17.170892	0.128962	8.011414	0.000000	0.000000
706.469640	85.435554	2.491381	0.061079	17.150332	0.128966	8.001821	0.000000	0.000000
706.489642	85.435554	2.494296	0.061077	17.170393	0.128962	8.011181	0.000000	0.000000
706.509644	85.435554	2.491081	0.061079	17.148264	0.128967	8.000857	0.000000	0.000000
706.529646	85.435554	2.490577	0.061079	17.144796	0.128968	7.999238	0.000000	0.000000
706.549648	85.435554	2.492661	0.061078	17.159139	0.128965	8.005931	0.000000	0.000000
706.569650	85.435554	2.497773	0.061074	17.194328	0.128957	8.022349	0.000000	0.000000
706.589652	85.435554	2.496903	0.061075	17.188341	0.128958	8.019555	0.000000	0.000000
706.609654	85.435554	2.500893	0.061072	17.215808	0.128952	8.032371	0.000000	0.000000
706.629656	85.435554	2.492849	0.061078	17.160432	0.128964	8.006534	0.000000	0.000000
706.649658	85.435554	2.490012	0.061080	17.140903	0.128968	7.997422	0.000000	0.000000
706.669660	85.435554	2.496042	0.061075	17.182418	0.128960	8.016792	0.000000	0.000000
706.689662	85.435554	2.494687	0.061076	17.173089	0.128962	8.012439	0.000000	0.000000
706.709664	85.435473	2.495239	0.061076	17.176888	0.128961	8.014212	0.000000	0.000000
706.729666	85.435554	2.494234	0.061077	17.169966	0.128962	8.010982	0.000000	0.000000
706.749668	85.435554	2.492176	0.061078	17.155804	0.128965	8.004374	0.000000	0.000000
706.769670	85.435554	2.497294	0.061074	17.191035	0.128958	8.020812	0.000000	0.000000
706.789672	85.435554	2.488405	0.061081	17.129841	0.128971	7.992261	0.000000	0.000000
706.809674	85.435554	2.496598	0.061075	17.186244	0.128959	8.018577	0.000000	0.000000
706.829676	85.435554	2.494144	0.061077	17.169348	0.128962	8.010694	0.000000	0.000000
706.849678	85.435554	2.501166	0.061072	17.217685	0.128952	8.033246	0.000000	0.000000
706.869680	85.435554	2.493122	0.061077	17.162311	0.128964	8.007411	0.000000	0.000000
706.889682	85.435554	2.493245	0.061077	17.163159	0.128964	8.007806	0.000000	0.000000
706.909684	85.435554	2.493897	0.061077	17.167647	0.128963	8.009900	0.000000	0.000000
706.929686	85.435554	2.495643	0.061076	17.179666	0.128960	8.015508	0.000000	0.000000
706.949688	85.435554	2.492505	0.061078	17.158068	0.128965	8.005431	0.000000	0.000000
706.969690	85.435554	2.485504	0.061083	17.109870	0.128975	7.982943	0.000000	0.000000
706.989692	85.435554	2.487718	0.061081	17.125113	0.128972	7.990055	0.000000	0.000000
707.009694	85.435554	2.491196	0.061079	17.149057	0.128967	8.001227	0.000000	0.000000
707.029696	85.435554	2.491228	0.061079	17.149275	0.128967	8.001328	0.000000	0.000000
707.049698	85.435554	2.488684	0.061080	17.131763	0.128970	7.993157	0.000000	0.000000
707.069700	85.435554	2.486629	0.061082	17.117619	0.128973	7.986558	0.000000	0.000000
707.089702	85.435554	2.489482	0.061080	17.137253	0.128969	7.995719	0.000000	0.000000
707.109704	85.435554	2.500164	0.061072	17.210787	0.128953	8.030028	0.000000	0.000000
707.129706	85.435473	2.492376	0.061078	17.157178	0.128965	8.005016	0.000000	0.000000
707.149708	85.435554	2.485735	0.061083	17.111459	0.128975	7.983685	0.000000	0.000000
707.169710	85.435554	2.491677	0.061078	17.152369	0.128966	8.002772	0.000000	0.000000
707.189712	85.435554	2.492765	0.061078	17.159854	0.128964	8.006264	0.000000	0.000000
707.209714	85.435554	2.493852	0.061077	17.167339	0.128963	8.009756	0.000000	0.000000
707.229716	85.435554	2.494513	0.061076	17.171891	0.128962	8.011880	0.000000	0.000000
707.249718	85.435554	2.493990	0.061077	17.168286	0.128963	8.010198	0.000000	0.000000
707.269720	85.435554	2.490330	0.061079	17.143092	0.128968	7.998443	0.000000	0.000000
707.289722	85.435554	2.490865	0.061079	17.146775	0.128967	8.000162	0.000000	0.000000
707.309724	85.435554	2.492628	0.061078	17.158915	0.128965	8.005826	0.000000	0.000000
707.329726	85.435554	2.494003	0.061077	17.168377	0.128963	8.010241	0.000000	0.000000
707.349728	85.435554	2.489271	0.061080	17.135803	0.128970	7.995043	0.000000	0.000000
707.369730	85.435554	2.487141	0.061082	17.121139	0.128973	7.988201	0.000000	0.000000
707.389732	85.435554	2.493818	0.061077	17.167103	0.128963	8.009646	0.000000	0.000000
707.409734	85.435554	2.489347	0.061080	17.136327	0.128969	7.995287	0.000000	0.000000
707.429736	85.435554	2.493543	0.061077	17.165214	0.128963	8.008765	0.000000	0.000000
707.449738	85.435554	2.490710	0.061079	17.145710	0.128967	7.999665	0.000000	0.000000
707.469740	85.435473	2.488256	0.061081	17.128818	0.128971	7.991783	0.000000	0.000000
707.489742	85.435473	2.485014	0.061083	17.106502	0.128976	7.981371	0.000000	0.000000
707.509744	85.435554	2.490925	0.061079	17.147190	0.128967	8.000355	0.000000	0.000000
707.529746	85.435554	2.485848	0.061083	17.112240	0.128975	7.984049	0.000000	0.000000
707.549748	85.435554	2.488708	0.061080	17.131926	0.128970	7.993234	0.000000	0.000000
707.569750	85.435554	2.485238	0.061083	17.108042	0.128976	7.982090	0.000000	0.000000
707.589752	85.435554	2.488853	0.061080	17.132928	0.128970	7.993701	0.000000	0.000000
707.609754	85.435554	2.494051	0.061077	17.168710	0.128963	8.010396	0.000000	0.000000
707.629756	85.435473	2.496244	0.061075	17.183804	0.128959	8.017438	0.000000	0.000000
707.649758	85.435473	2.496208	0.061075	17.183556	0.128959	8.017323	0.000000	0.000000
707.669760	85.435554	2.489452	0.061080	17.137047	0.128969	7.995623	0.000000	0.000000
707.689762	85.435554	2.493842	0.061077	17.167272	0.128963	8.009725	0.000000	0.000000
707.709764	85.435554	2.491385	0.061079	17.150359	0.128966	8.001834	0.000000	0.000000
707.729766	85.435554	2.489314	0.061080	17.136100	0.128970	7.995181	0.000000	0.000000
707.749768	85.435554	2.490510	0.061079	17.144330	0.128968	7.999021	0.000000	0.000000
707.769770	85.435554	2.488194	0.061081	17.128388	0.128971	7.991583	0.000000	0.000000
707.789772	85.435554	2.495592	0.061076	17.179315	0.128960	8.015344	0.000000	0.000000
707.809774	85.435554	2.501312	0.061072	17.218693	0.128952	8.033717	0.000000	0.000000
707.829776	85.435554	2.487058	0.061082	17.120570	0.128973	7.987935	0.000000	0.000000
707.849778	85.435554	2.492892	0.061077	17.160731	0.128964	8.006673	0.000000	0.000000
707.869780	85.435554	2.493593	0.061077	17.165559	0.128963	8.008926	0.000000	0.000000
707.889782	85.435554	2.498164	0.061074	17.197025	0.128956	8.023607	0.000000	0.000000
707.909784	85.435554	2.493537	0.061077	17.165172	0.128963	8.008745	0.000000	0.000000
707.929786	85.435554	2.491812	0.061078	17.153298	0.128966	8.003205	0.000000	0.000000
707.949788	85.435554	2.493094	0.061077	17.162118	0.128964	8.007320	0.000000	0.000000
707.969790	85.435554	2.490641	0.061079	17.145232	0.128968	7.999442	0.000000	0.000000
707.989792	85.435554	2.490284	0.061079	17.142777	0.128968	7.998296	0.000000	0.000000
708.009794	85.435554	2.484767	0.061083	17.104798	0.128976	7.980576	0.000000	0.000000
708.029796	85.435554	2.488635	0.061081	17.131427	0.128971	7.993001	0.000000	0.000000
708.049798	85.435473	2.493556	0.061077	17.165299	0.128963	8.008804	0.000000	0.000000
708.069800	85.435554	2.492616	0.061078	17.158828	0.128965	8.005785	0.000000	0.000000
708.089802	85.435554	2.488884	0.061080	17.133143	0.128970	7.993801	0.000000	0.000000
708.109804	85.435473	2.485928	0.061082	17.112788	0.128974	7.984305	0.000000	0.000000
708.129806	85.435473	2.486727	0.061082	17.118291	0.128973	7.986872	0.000000	0.000000
708.149808	85.435554	2.488270	0.061081	17.128914	0.128971	7.991829	0.000000	0.000000
708.169810	85.435554	2.488923	0.061080	17.133406	0.128970	7.993924	0.000000	0.000000
708.189812	85.435554	2.492933	0.061077	17.161013	0.128964	8.006805	0.000000	0.000000
708.209814	85.435473	2.490335	0.061079	17.143128	0.128968	7.998460	0.000000	0.000000
708.229816	85.435554	2.491787	0.061078	17.153125	0.128966	8.003125	0.000000	0.000000
708.249818	85.435554	2.493520	0.061077	17.165050	0.128963	8.008689	0.000000	0.000000
708.269820	85.435554	2.491853	0.061078	17.153576	0.128966	8.003335	0.000000	0.000000
708.289822	85.435554	2.487703	0.061081	17.125013	0.128972	7.990008	0.000000	0.000000
708.309824	85.435554	2.485658	0.061083	17.110933	0.128975	7.983439	0.000000	0.000000
708.329826	85.435473	2.487525	0.061081	17.123787	0.128972	7.989436	0.000000	0.000000
708.349828	85.435554	2.486675	0.061082	17.117934	0.128973	7.986705	0.000000	0.000000
708.369830	85.435554	2.491730	0.061078	17.152732	0.128966	8.002941	0.000000	0.000000
708.389832	85.435554	2.493725	0.061077	17.166464	0.128963	8.009348	0.000000	0.000000
708.409834	85.435554	2.488913	0.061080	17.133343	0.128970	7.993895	0.000000	0.000000
708.429836	85.435554	2.493217	0.061077	17.162968	0.128964	8.007717	0.000000	0.000000
708.449838	85.435554	2.496943	0.061075	17.188613	0.128958	8.019682	0.000000	0.000000
708.469840	85.435554	2.491577	0.061078	17.151678	0.128966	8.002450	0.000000	0.000000
708.489842	85.435554	2.504381	0.061069	17.239816	0.128947	8.043572	0.000000	0.000000
708.509844	85.435554	2.501259	0.061072	17.218330	0.128952	8.033547	0.000000	0.000000
708.529846	85.435554	2.495240	0.061076	17.176894	0.128961	8.014214	0.000000	0.000000
708.549848	85.435554	2.495331	0.061076	17.177518	0.128961	8.014505	0.000000	0.000000
708.569850	85.435554	2.491210	0.061079	17.149151	0.128967	8.001270	0.000000	0.000000
708.589852	85.435554	2.470047	0.061094	17.003469	0.128998	7.933300	0.000000	0.000000
708.609854	85.435554	2.459253	0.061101	16.929166	0.129014	7.898632	0.000000	0.000000
708.629856	85.435473	2.457384	0.061103	16.916300	0.129017	7.892629	0.000000	0.000000
708.649858	85.435554	2.460359	0.061101	16.936776	0.129012	7.902182	0.000000	0.000000
708.669860	85.435554	2.449264	0.061109	16.860402	0.129029	7.866549	0.000000	0.000000
708.689862	85.435554	2.453379	0.061106	16.888726	0.129023	7.879764	0.000000	0.000000
708.709864	85.435554	2.459309	0.061101	16.929548	0.129014	7.898810	0.000000	0.000000
708.729866	85.435554	2.458859	0.061102	16.926448	0.129015	7.897364	0.000000	0.000000
708.749868	85.435554	2.453392	0.061106	16.888820	0.129023	7.879808	0.000000	0.000000
708.769870	85.435554	2.448676	0.061109	16.856353	0.129030	7.864660	0.000000	0.000000
708.789872	85.435554	2.459985	0.061101	16.934203	0.129013	7.900982	0.000000	0.000000
708.809874	85.435554	2.464393	0.061098	16.964549	0.129006	7.915141	0.000000	0.000000
708.829876	85.435554	2.463050	0.061099	16.955305	0.129008	7.910828	0.000000	0.000000
708.849878	85.435554	2.456016	0.061104	16.906881	0.129019	7.888234	0.000000	0.000000
708.869880	85.435554	2.457691	0.061103	16.918409	0.129016	7.893613	0.000000	0.000000
708.889882	85.435554	2.448423	0.061109	16.854609	0.129030	7.863846	0.000000	0.000000
708.909884	85.435554	2.452853	0.061106	16.885106	0.129023	7.878075	0.000000	0.000000
708.929886	85.435554	2.456722	0.061103	16.911742	0.129018	7.890502	0.000000	0.000000
708.949888	85.435554	2.456533	0.061103	16.910437	0.129018	7.889894	0.000000	0.000000
708.969890	85.435554	2.450300	0.061108	16.867533	0.129027	7.869876	0.000000	0.000000
708.989892	85.435554	2.457812	0.061102	16.919245	0.129016	7.894003	0.000000	0.000000
709.009894	85.435554	2.450669	0.061108	16.870070	0.129027	7.871060	0.000000	0.000000
709.029896	85.435554	2.460530	0.061101	16.937953	0.129012	7.902732	0.000000	0.000000
709.049898	85.435554	2.452371	0.061106	16.881792	0.129024	7.876529	0.000000	0.000000
709.069900	85.435554	2.459586	0.061101	16.931455	0.129014	7.899700	0.000000	0.000000
709.089902	85.435554	2.450922	0.061107	16.871816	0.129026	7.871874	0.000000	0.000000
709.109904	85.435473	2.456368	0.061103	16.909305	0.129018	7.889366	0.000000	0.000000
709.129906	85.435554	2.456787	0.061103	16.912186	0.129018	7.890710	0.000000	0.000000
709.149908	85.435554	2.453602	0.061105	16.890264	0.129022	7.880482	0.000000	0.000000
709.169910	85.435554	2.454805	0.061105	16.898545	0.129021	7.884345	0.000000	0.000000
709.189912	85.435554	2.446929	0.061110	16.844327	0.129032	7.859049	0.000000	0.000000
709.209914	85.435554	2.456311	0.061104	16.908909	0.129018	7.889181	0.000000	0.000000
709.229916	85.435554	2.457138	0.061103	16.914608	0.129017	7.891840	0.000000	0.000000
709.249918	85.435554	2.456473	0.061103	16.910028	0.129018	7.889703	0.000000	0.000000
709.269920	85.435554	2.457599	0.061103	16.917777	0.129016	7.893318	0.000000	0.000000
709.289922	85.435554	2.459796	0.061101	16.932901	0.129013	7.900375	0.000000	0.000000
709.309924	85.435554	2.459473	0.061101	16.930680	0.129014	7.899338	0.000000	0.000000
709.329926	85.435554	2.448480	0.061109	16.855006	0.129030	7.864031	0.000000	0.000000
709.349928	85.435554	2.454322	0.061105	16.895219	0.129021	7.882793	0.000000	0.000000
709.369930	85.435554	2.451640	0.061107	16.876756	0.129025	7.874179	0.000000	0.000000
709.389932	85.435554	2.454685	0.061105	16.897719	0.129021	7.883960	0.000000	0.000000
709.409934	85.435554	2.450270	0.061108	16.867328	0.129027	7.869780	0.000000	0.000000
709.429936	85.435554	2.450799	0.061107	16.870969	0.129027	7.871479	0.000000	0.000000
709.449938	85.435554	2.457990	0.061102	16.920468	0.129016	7.894574	0.000000	0.000000
709.469940	85.435554	2.450710	0.061107	16.870357	0.129027	7.871194	0.000000	0.000000
709.489942	85.435554	2.452043	0.061107	16.879531	0.129025	7.875474	0.000000	0.000000
709.509944	85.435554	2.457829	0.061102	16.919360	0.129016	7.894057	0.000000	0.000000
709.529946	85.435554	2.454467	0.061105	16.896218	0.129021	7.883259	0.000000	0.000000
709.549948	85.435554	2.448619	0.061109	16.855962	0.129030	7.864477	0.000000	0.000000
709.569950	85.435554	2.453836	0.061105	16.891877	0.129022	7.881234	0.000000	0.000000
709.589952	85.435473	2.452954	0.061106	16.885803	0.129023	7.878400	0.000000	0.000000
709.609954	85.435554	2.456993	0.061103	16.913606	0.129017	7.891372	0.000000	0.000000
709.629956	85.435554	2.454120	0.061105	16.893832	0.129022	7.882147	0.000000	0.000000
709.649958	85.435554	2.451845	0.061107	16.878166	0.129025	7.874837	0.000000	0.000000
709.669960	85.435554	2.452918	0.061106	16.885551	0.129023	7.878283	0.000000	0.000000
709.689962	85.435554	2.457803	0.061102	16.919181	0.129016	7.893973	0.000000	0.000000
709.709964	85.435473	2.455290	0.061104	16.901880	0.129020	7.885902	0.000000	0.000000
709.729966	85.435554	2.458982	0.061102	16.927299	0.129014	7.897761	0.000000	0.000000
709.749968	85.435554	2.456503	0.061103	16.910234	0.129018	7.889799	0.000000	0.000000
709.769970	85.435554	2.450829	0.061107	16.871174	0.129026	7.871575	0.000000	0.000000
709.789972	85.435554	2.448279	0.061109	16.853620	0.129030	7.863384	0.000000	0.000000
709.809974	85.435554	2.447193	0.061110	16.846144	0.129032	7.859896	0.000000	0.000000
709.829976	85.435554	2.448114	0.061109	16.852488	0.129031	7.862856	0.000000	0.000000
709.849978	85.435554	2.453975	0.061105	16.892831	0.129022	7.881679	0.000000	0.000000
709.869980	85.435554	2.449568	0.061108	16.862497	0.129028	7.867526	0.000000	0.000000
709.889982	85.435554	2.450559	0.061108	16.869316	0.129027	7.870708	0.000000	0.000000
709.909984	85.435554	2.447216	0.061110	16.846304	0.129032	7.859971	0.000000	0.000000
709.929986	85.435554	2.449653	0.061108	16.863081	0.129028	7.867799	0.000000	0.000000
709.949988	85.435554	2.451303	0.061107	16.874437	0.129026	7.873097	0.000000	0.000000
709.969990	85.435554	2.452881	0.061106	16.885303	0.129023	7.878167	0.000000	0.000000
709.989992	85.435554	2.454695	0.061105	16.897785	0.129021	7.883991	0.000000	0.000000
710.009994	85.435554	2.452954	0.061106	16.885803	0.129023	7.878400	0.000000	0.000000
710.029996	85.435554	2.454456	0.061105	16.896142	0.129021	7.883224	0.000000	0.000000
710.049998	85.435554	2.449560	0.061108	16.862439	0.129028	7.867499	0.000000	0.000000
710.070000	85.435554	2.455354	0.061104	16.902325	0.129020	7.886109	0.000000	0.000000
710.090002	85.435554	2.462454	0.061099	16.951201	0.129009	7.908913	0.000000	0.000000
710.110004	85.435554	2.455110	0.061104	16.900643	0.129020	7.885324	0.000000	0.000000
710.130006	85.435554	2.454478	0.061105	16.896290	0.129021	7.883293	0.000000	0.000000
710.150008	85.435554	2.458716	0.061102	16.925471	0.129015	7.896908	0.000000	0.000000
710.170010	85.435554	2.454525	0.061105	16.896614	0.129021	7.883444	0.000000	0.000000
710.190012	85.435554	2.456483	0.061103	16.910098	0.129018	7.889736	0.000000	0.000000
710.210014	85.435554	2.450748	0.061107	16.870618	0.129027	7.871315	0.000000	0.000000
710.230016	85.435554	2.445164	0.061111	16.832178	0.129035	7.853381	0.000000	0.000000
710.250018	85.435554	2.452332	0.061106	16.881520	0.129024	7.876402	0.000000	0.000000
710.270020	85.435554	2.450060	0.061108	16.865884	0.129028	7.869107	0.000000	0.000000
710.290022	85.435554	2.456588	0.061103	16.910821	0.129018	7.890073	0.000000	0.000000
710.310024	85.435554	2.447810	0.061110	16.850393	0.129031	7.861879	0.000000	0.000000
710.330026	85.435554	2.445728	0.061111	16.836062	0.129034	7.855192	0.000000	0.000000
710.350028	85.435554	2.454516	0.061105	16.896553	0.129021	7.883416	0.000000	0.000000
710.370030	85.435554	2.444343	0.061112	16.826524	0.129036	7.850743	0.000000	0.000000
710.390032	85.435554	2.448378	0.061109	16.854301	0.129030	7.863702	0.000000	0.000000
710.410034	85.435554	2.451928	0.061107	16.878741	0.129025	7.875105	0.000000	0.000000
710.430036	85.435554	2.455457	0.061104	16.903034	0.129020	7.886440	0.000000	0.000000
710.450038	85.435554	2.452462	0.061106	16.882419	0.129024	7.876821	0.000000	0.000000
710.470040	85.435554	2.451770	0.061107	16.877649	0.129025	7.874596	0.000000	0.000000
710.490042	85.435554	2.452916	0.061106	16.885539	0.129023	7.878277	0.000000	0.000000
710.510044	85.435554	2.447701	0.061110	16.849639	0.129031	7.861527	0.000000	0.000000
710.530046	85.435554	2.448745	0.061109	16.856831	0.129030	7.864883	0.000000	0.000000
710.550048	85.435554	2.454981	0.061104	16.899759	0.129020	7.884912	0.000000	0.000000
710.570050	85.435554	2.459119	0.061102	16.928243	0.129014	7.898202	0.000000	0.000000
710.590052	85.435554	2.453540	0.061105	16.889834	0.129022	7.880281	0.000000	0.000000
710.610054	85.435554	2.450326	0.061108	16.867712	0.129027	7.869959	0.000000	0.000000
710.630056	85.435554	2.453213	0.061106	16.887582	0.129023	7.879230	0.000000	0.000000
710.650058	85.435554	2.449088	0.061109	16.859192	0.129029	7.865984	0.000000	0.000000
710.670060	85.435554	2.451992	0.061107	16.879183	0.129025	7.875312	0.000000	0.000000
710.690062	85.435473	2.443527	0.061113	16.820910	0.129037	7.848123	0.000000	0.000000
710.710064	85.435554	2.444472	0.061112	16.827414	0.129036	7.851158	0.000000	0.000000
710.730066	85.435554	2.442088	0.061114	16.811000	0.129039	7.843500	0.000000	0.000000
710.750068	85.435554	2.448265	0.061109	16.853526	0.129030	7.863341	0.000000	0.000000
710.770070	85.435554	2.452972	0.061106	16.885930	0.129023	7.878459	0.000000	0.000000
710.790072	85.435554	2.446681	0.061110	16.842620	0.129033	7.858253	0.000000	0.000000
710.810074	85.435554	2.443254	0.061113	16.819030	0.129038	7.847246	0.000000	0.000000
710.830076	85.435554	2.443774	0.061112	16.822608	0.129037	7.848915	0.000000	0.000000
710.850078	85.435554	2.442300	0.061113	16.812459	0.129039	7.844180	0.000000	0.000000
710.870080	85.435554	2.448603	0.061109	16.855850	0.129030	7.864425	0.000000	0.000000
710.890082	85.435554	2.446727	0.061110	16.842935	0.129033	7.858399	0.000000	0.000000
710.910084	85.435554	2.447147	0.061110	16.845826	0.129032	7.859748	0.000000	0.000000
710.930086	85.435554	2.448623	0.061109	16.855986	0.129030	7.864489	0.000000	0.000000
710.950088	85.435554	2.447243	0.061110	16.846489	0.129032	7.860057	0.000000	0.000000
710.970090	85.435554	2.448595	0.061109	16.855799	0.129030	7.864401	0.000000	0.000000
710.990092	85.435554	2.448442	0.061109	16.854745	0.129030	7.863910	0.000000	0.000000
711.010094	85.435554	2.445684	0.061111	16.835756	0.129034	7.855050	0.000000	0.000000
711.030096	85.435554	2.449729	0.061108	16.863605	0.129028	7.868043	0.000000	0.000000
711.050098	85.435554	2.447110	0.061110	16.845571	0.129032	7.859629	0.000000	0.000000
711.070100	85.435554	2.447561	0.061110	16.848677	0.129031	7.861078	0.000000	0.000000
711.090102	85.435554	2.441416	0.061114	16.806379	0.129040	7.841343	0.000000	0.000000
711.110104	85.435554	2.443600	0.061113	16.821412	0.129037	7.848357	0.000000	0.000000
711.130106	85.435554	2.447720	0.061110	16.849770	0.129031	7.861588	0.000000	0.000000
711.150108	85.435554	2.445167	0.061111	16.832196	0.129035	7.853389	0.000000	0.000000
711.170110	85.435554	2.448617	0.061109	16.855944	0.129030	7.864469	0.000000	0.000000
711.190112	85.435554	2.441526	0.061114	16.807135	0.129040	7.841696	0.000000	0.000000
711.210114	85.435554	2.444054	0.061112	16.824536	0.129037	7.849815	0.000000	0.000000
711.230116	85.435554	2.445346	0.061111	16.833431	0.129035	7.853965	0.000000	0.000000
711.250118	85.435554	2.448781	0.061109	16.857079	0.129030	7.864999	0.000000	0.000000
711.270120	85.435554	2.451275	0.061107	16.874244	0.129026	7.873007	0.000000	0.000000
711.290122	85.435554	2.452871	0.061106	16.885234	0.129023	7.878135	0.000000	0.000000
711.310124	85.435554	2.445472	0.061111	16.834300	0.129034	7.854370	0.000000	0.000000
711.330126	85.435554	2.448498	0.061109	16.855130	0.129030	7.864089	0.000000	0.000000
711.350128	85.435554	2.455785	0.061104	16.905289	0.129019	7.887492	0.000000	0.000000
711.370130	85.435554	2.455104	0.061104	16.900600	0.129020	7.885304	0.000000	0.000000
711.390132	85.435554	2.448877	0.061109	16.857739	0.129029	7.865306	0.000000	0.000000
711.410134	85.435554	2.450438	0.061108	16.868484	0.129027	7.870320	0.000000	0.000000
711.430136	85.435554	2.446080	0.061111	16.838480	0.129034	7.856321	0.000000	0.000000
711.450138	85.435554	2.449092	0.061109	16.859219	0.129029	7.865997	0.000000	0.000000
711.470140	85.435554	2.444064	0.061112	16.824605	0.129037	7.849847	0.000000	0.000000
711.490142	85.435554	2.449728	0.061108	16.863596	0.129028	7.868039	0.000000	0.000000
711.510144	85.435554	2.448941	0.061109	16.858181	0.129029	7.865513	0.000000	0.000000
711.530146	85.435554	2.449274	0.061109	16.860472	0.129029	7.866582	0.000000	0.000000
711.550148	85.435554	2.454804	0.061105	16.898536	0.129021	7.884341	0.000000	0.000000
711.570150	85.435554	2.447873	0.061110	16.850823	0.129031	7.862080	0.000000	0.000000
711.590152	85.435554	2.445183	0.061111	16.832308	0.129035	7.853441	0.000000	0.000000
711.610154	85.435554	2.447482	0.061110	16.848132	0.129031	7.860824	0.000000	0.000000
711.630156	85.435554	2.453443	0.061106	16.889168	0.129023	7.879970	0.000000	0.000000
711.650158	85.435554	2.443843	0.061112	16.823083	0.129037	7.849137	0.000000	0.000000
711.670160	85.435554	2.440708	0.061115	16.801505	0.129041	7.839070	0.000000	0.000000
711.690162	85.435554	2.441863	0.061114	16.809451	0.129040	7.842777	0.000000	0.000000
711.710164	85.435554	2.440547	0.061115	16.800392	0.129042	7.838550	0.000000	0.000000
711.730166	85.435554	2.441066	0.061114	16.803966	0.129041	7.840218	0.000000	0.000000
711.750168	85.435554	2.439565	0.061115	16.793633	0.129043	7.835397	0.000000	0.000000
711.770170	85.435554	2.443747	0.061112	16.822423	0.129037	7.848829	0.000000	0.000000
711.790172	85.435554	2.445204	0.061111	16.832451	0.129035	7.853508	0.000000	0.000000
711.810174	85.435554	2.442723	0.061113	16.815377	0.129038	7.845542	0.000000	0.000000
711.830176	85.435554	2.447044	0.061110	16.845117	0.129032	7.859418	0.000000	0.000000
711.850178	85.435473	2.450330	0.061108	16.867739	0.129027	7.869972	0.000000	0.000000
711.870180	85.435554	2.451304	0.061107	16.874443	0.129026	7.873100	0.000000	0.000000
711.890182	85.435554	2.443525	0.061113	16.820898	0.129037	7.848117	0.000000	0.000000
711.910184	85.435554	2.445686	0.061111	16.835774	0.129034	7.855058	0.000000	0.000000
711.930186	85.435554	2.446703	0.061110	16.842772	0.129033	7.858323	0.000000	0.000000
711.950188	85.435473	2.442756	0.061113	16.815601	0.129038	7.845646	0.000000	0.000000
711.970190	85.435554	2.447881	0.061109	16.850883	0.129031	7.862108	0.000000	0.000000
711.990192	85.435554	2.441906	0.061114	16.809747	0.129040	7.842915	0.000000	0.000000
712.010194	85.435554	2.447785	0.061110	16.850217	0.129031	7.861797	0.000000	0.000000
712.030196	85.435554	2.441736	0.061114	16.808576	0.129040	7.842368	0.000000	0.000000
712.050198	85.435554	2.443019	0.061113	16.817414	0.129038	7.846492	0.000000	0.000000
712.070200	85.435554	2.439132	0.061116	16.790655	0.129044	7.834007	0.000000	0.000000
712.090202	85.435554	2.438961	0.061116	16.789477	0.129044	7.833458	0.000000	0.000000
712.110204	85.435554	2.440009	0.061115	16.796693	0.129043	7.836824	0.000000	0.000000
712.130206	85.435554	2.444273	0.061112	16.826043	0.129036	7.850518	0.000000	0.000000
712.150208	85.435554	2.443133	0.061113	16.818198	0.129038	7.846858	0.000000	0.000000
712.170210	85.435554	2.444861	0.061112	16.830093	0.129035	7.852408	0.000000	0.000000
712.190212	85.435554	2.449141	0.061109	16.859552	0.129029	7.866152	0.000000	0.000000
712.210214	85.435554	2.446474	0.061111	16.841192	0.129033	7.857586	0.000000	0.000000
712.230216	85.435554	2.436717	0.061117	16.774026	0.129047	7.826248	0.000000	0.000000
712.250218	85.435554	2.444305	0.061112	16.826264	0.129036	7.850621	0.000000	0.000000
712.270220	85.435554	2.449231	0.061109	16.860175	0.129029	7.866443	0.000000	0.000000
712.290222	85.435554	2.450793	0.061107	16.870926	0.129027	7.871459	0.000000	0.000000
712.310224	85.435554	2.445548	0.061111	16.834818	0.129034	7.854612	0.000000	0.000000
712.330226	85.435554	2.445976	0.061111	16.837769	0.129034	7.855989	0.000000	0.000000
712.350228	85.435554	2.448511	0.061109	16.855218	0.129030	7.864130	0.000000	0.000000
712.370230	85.435554	2.452746	0.061106	16.884371	0.129024	7.877732	0.000000	0.000000
712.390232	85.435554	2.444353	0.061112	16.826594	0.129036	7.850775	0.000000	0.000000
712.410234	85.435554	2.444561	0.061112	16.828029	0.129036	7.851444	0.000000	0.000000
712.430236	85.435554	2.441214	0.061114	16.804989	0.129041	7.840695	0.000000	0.000000
712.450238	85.435554	2.439936	0.061115	16.796188	0.129043	7.836588	0.000000	0.000000
712.470240	85.435554	2.444831	0.061112	16.829887	0.129035	7.852312	0.000000	0.000000
712.490242	85.435554	2.441320	0.061114	16.805719	0.129041	7.841035	0.000000	0.000000
712.510244	85.435554	2.437839	0.061117	16.781756	0.129046	7.829855	0.000000	0.000000
712.530246	85.435554	2.443545	0.061113	16.821034	0.129037	7.848181	0.000000	0.000000
712.550248	85.435554	2.442715	0.061113	16.815316	0.129039	7.845513	0.000000	0.000000
712.570250	85.435554	2.448173	0.061109	16.852890	0.129030	7.863044	0.000000	0.000000
712.590252	85.435554	2.443875	0.061112	16.823304	0.129037	7.849240	0.000000	0.000000
712.610254	85.435554	2.446888	0.061110	16.844046	0.129032	7.858918	0.000000	0.000000
712.630256	85.435554	2.444054	0.061112	16.824539	0.129037	7.849816	0.000000	0.000000
712.650258	85.435554	2.449092	0.061109	16.859216	0.129029	7.865996	0.000000	0.000000
712.670260	85.435554	2.444647	0.061112	16.828616	0.129036	7.851718	0.000000	0.000000
712.690262	85.435554	2.440395	0.061115	16.799347	0.129042	7.838063	0.000000	0.000000
712.710264	85.435554	2.442668	0.061113	16.814993	0.129039	7.845362	0.000000	0.000000
712.730266	85.435554	2.442608	0.061113	16.814581	0.129039	7.845170	0.000000	0.000000
712.750268	85.435554	2.447658	0.061110	16.849346	0.129031	7.861390	0.000000	0.000000
712.770270	85.435554	2.451269	0.061107	16.874204	0.129026	7.872989	0.000000	0.000000
712.790272	85.435554	2.460240	0.061101	16.935958	0.129013	7.901801	0.000000	0.000000
712.810274	85.435554	2.447795	0.061110	16.850290	0.129031	7.861831	0.000000	0.000000
712.830276	85.435554	2.447042	0.061110	16.845105	0.129032	7.859412	0.000000	0.000000
712.850278	85.435554	2.453479	0.061106	16.889416	0.129023	7.880086	0.000000	0.000000
712.870280	85.435554	2.446004	0.061111	16.837956	0.129034	7.856076	0.000000	0.000000
712.890282	85.435554	2.449045	0.061109	16.858892	0.129029	7.865844	0.000000	0.000000
712.910284	85.435554	2.449757	0.061108	16.863792	0.129028	7.868131	0.000000	0.000000
712.930286	85.435554	2.455925	0.061104	16.906257	0.129019	7.887944	0.000000	0.000000
712.950288	85.435554	2.449329	0.061108	16.860850	0.129029	7.866758	0.000000	0.000000
712.970290	85.435554	2.446435	0.061111	16.840928	0.129033	7.857463	0.000000	0.000000
712.990292	85.435473	2.447333	0.061110	16.847106	0.129032	7.860345	0.000000	0.000000
713.010294	85.435554	2.443405	0.061113	16.820071	0.129037	7.847732	0.000000	0.000000
713.030296	85.435554	2.447067	0.061110	16.845275	0.129032	7.859491	0.000000	0.000000
713.050298	85.435554	2.439709	0.061115	16.794626	0.129043	7.835860	0.000000	0.000000
713.070300	85.435554	2.449142	0.061109	16.859561	0.129029	7.866156	0.000000	0.000000
713.090302	85.435554	2.448231	0.061109	16.853290	0.129030	7.863230	0.000000	0.000000
713.110304	85.435554	2.448275	0.061109	16.853595	0.129030	7.863373	0.000000	0.000000
713.130306	85.435554	2.442739	0.061113	16.815486	0.129038	7.845592	0.000000	0.000000
713.150308	85.435554	2.441232	0.061114	16.805110	0.129041	7.840751	0.000000	0.000000
713.170310	85.435554	2.441324	0.061114	16.805743	0.129041	7.841047	0.000000	0.000000
713.190312	85.435473	2.440270	0.061115	16.798488	0.129042	7.837662	0.000000	0.000000
713.210314	85.435554	2.442213	0.061114	16.811863	0.129039	7.843902	0.000000	0.000000
713.230316	85.435554	2.440019	0.061115	16.796757	0.129042	7.836854	0.000000	0.000000
713.250318	85.435554	2.449430	0.061108	16.861540	0.129029	7.867080	0.000000	0.000000
713.270320	85.435554	2.444999	0.061112	16.831043	0.129035	7.852851	0.000000	0.000000
713.290322	85.435554	2.445337	0.061111	16.833371	0.129035	7.853937	0.000000	0.000000
713.310324	85.435554	2.442332	0.061113	16.812683	0.129039	7.844285	0.000000	0.000000
713.330326	85.435554	2.446558	0.061110	16.841776	0.129033	7.857859	0.000000	0.000000
713.350328	85.435554	2.445836	0.061111	16.836800	0.129034	7.855537	0.000000	0.000000
713.370330	85.435554	2.443939	0.061112	16.823743	0.129037	7.849445	0.000000	0.000000
713.390332	85.435554	2.446045	0.061111	16.838244	0.129034	7.856211	0.000000	0.000000
713.410334	85.435554	2.445936	0.061111	16.837490	0.129034	7.855859	0.000000	0.000000
713.430336	85.435554	2.444671	0.061112	16.828785	0.129036	7.851798	0.000000	0.000000
713.450338	85.435554	2.440073	0.061115	16.797132	0.129042	7.837029	0.000000	0.000000
713.470340	85.435554	2.444603	0.061112	16.828313	0.129036	7.851577	0.000000	0.000000
713.490342	85.435554	2.450293	0.061108	16.867488	0.129027	7.869855	0.000000	0.000000
713.510344	85.435554	2.444331	0.061112	16.826446	0.129036	7.850706	0.000000	0.000000
713.530346	85.435554	2.449134	0.061109	16.859503	0.129029	7.866130	0.000000	0.000000
713.550348	85.435554	2.448209	0.061109	16.853135	0.129030	7.863158	0.000000	0.000000
713.570350	85.435554	2.437451	0.061117	16.779081	0.129046	7.828607	0.000000	0.000000
713.590352	85.435554	2.446582	0.061110	16.841939	0.129033	7.857935	0.000000	0.000000
713.610354	85.435554	2.444110	0.061112	16.824920	0.129036	7.849994	0.000000	0.000000
713.630356	85.435554	2.442982	0.061113	16.817154	0.129038	7.846371	0.000000	0.000000
713.650358	85.435554	2.439200	0.061116	16.791124	0.129044	7.834226	0.000000	0.000000
713.670360	85.435554	2.440320	0.061115	16.798830	0.129042	7.837821	0.000000	0.000000
713.690362	85.435554	2.444436	0.061112	16.827163	0.129036	7.851041	0.000000	0.000000
713.710364	85.435554	2.441917	0.061114	16.809826	0.129040	7.842952	0.000000	0.000000
713.730366	85.435554	2.442476	0.061113	16.813673	0.129039	7.844747	0.000000	0.000000
713.750368	85.435554	2.446498	0.061110	16.841361	0.129033	7.857665	0.000000	0.000000
713.770370	85.435554	2.440646	0.061115	16.801076	0.129042	7.838869	0.000000	0.000000
713.790372	85.435554	2.442719	0.061113	16.815347	0.129038	7.845527	0.000000	0.000000
713.810374	85.435554	2.441185	0.061114	16.804786	0.129041	7.840600	0.000000	0.000000
713.830376	85.435473	2.443737	0.061112	16.822354	0.129037	7.848797	0.000000	0.000000
713.850378	85.435554	2.441579	0.061114	16.807495	0.129040	7.841864	0.000000	0.000000
713.870380	85.435554	2.443559	0.061113	16.821131	0.129037	7.848226	0.000000	0.000000
713.890382	85.435554	2.442001	0.061114	16.810404	0.129040	7.843221	0.000000	0.000000
713.910384	85.435554	2.447705	0.061110	16.849667	0.129031	7.861540	0.000000	0.000000
713.930386	85.435554	2.444304	0.061112	16.826255	0.129036	7.850617	0.000000	0.000000
713.950388	85.435554	2.445501	0.061111	16.834497	0.129034	7.854462	0.000000	0.000000
713.970390	85.435554	2.441561	0.061114	16.807371	0.129040	7.841806	0.000000	0.000000
713.990392	85.435554	2.440982	0.061114	16.803391	0.129041	7.839949	0.000000	0.000000
714.010394	85.435554	2.441354	0.061114	16.805949	0.129041	7.841143	0.000000	0.000000
714.030396	85.435554	2.437540	0.061117	16.779698	0.129046	7.828895	0.000000	0.000000
714.050398	85.435554	2.447992	0.061109	16.851643	0.129031	7.862462	0.000000	0.000000
714.070400	85.435554	2.441205	0.061114	16.804923	0.129041	7.840664	0.000000	0.000000
714.090402	85.435554	2.444473	0.061112	16.827420	0.129036	7.851161	0.000000	0.000000
714.110404	85.435554	2.443494	0.061113	16.820683	0.129037	7.848017	0.000000	0.000000
714.130406	85.435554	2.439492	0.061115	16.793131	0.129043	7.835162	0.000000	0.000000
714.150408	85.435554	2.441493	0.061114	16.806905	0.129040	7.841589	0.000000	0.000000
714.170410	85.435554	2.442465	0.061113	16.813597	0.129039	7.844711	0.000000	0.000000
714.190412	85.435554	2.443890	0.061112	16.823404	0.129037	7.849287	0.000000	0.000000
714.210414	85.435554	2.439519	0.061115	16.793318	0.129043	7.835250	0.000000	0.000000
714.230416	85.435554	2.440053	0.061115	16.796996	0.129042	7.836965	0.000000	0.000000
714.250418	85.435554	2.439082	0.061116	16.790310	0.129044	7.833846	0.000000	0.000000
714.270420	85.435554	2.443308	0.061113	16.819399	0.129038	7.847418	0.000000	0.000000
714.290422	85.435473	2.441306	0.061114	16.805622	0.129040	7.840990	0.000000	0.000000
714.310424	85.435554	2.437574	0.061117	16.779928	0.129046	7.829002	0.000000	0.000000
714.330426	85.435554	2.445224	0.061111	16.832590	0.129035	7.853573	0.000000	0.000000
714.350428	85.435554	2.446199	0.061111	16.839303	0.129033	7.856705	0.000000	0.000000
714.370430	85.435554	2.436587	0.061118	16.773136	0.129048	7.825833	0.000000	0.000000
714.390432	85.435554	2.440125	0.061115	16.797486	0.129042	7.837194	0.000000	0.000000
714.410434	85.435554	2.438998	0.061116	16.789732	0.129044	7.833576	0.000000	0.000000
714.430436	85.435554	2.439338	0.061116	16.792071	0.129044	7.834668	0.000000	0.000000
714.450438	85.435554	2.439758	0.061115	16.794962	0.129043	7.836016	0.000000	0.000000
714.470440	85.435473	2.436688	0.061117	16.773832	0.129047	7.826158	0.000000	0.000000
714.490442	85.435554	2.438189	0.061116	16.784165	0.129045	7.830979	0.000000	0.000000
714.510444	85.435554	2.438554	0.061116	16.786675	0.129045	7.832150	0.000000	0.000000
714.530446	85.435554	2.447253	0.061110	16.846558	0.129032	7.860090	0.000000	0.000000
714.550448	85.435554	2.443981	0.061112	16.824033	0.129037	7.849580	0.000000	0.000000
714.570450	85.435554	2.443922	0.061112	16.823628	0.129037	7.849391	0.000000	0.000000
714.590452	85.435554	2.447665	0.061110	16.849394	0.129031	7.861413	0.000000	0.000000
714.610454	85.435554	2.446928	0.061110	16.844318	0.129032	7.859045	0.000000	0.000000
714.630456	85.435554	2.444357	0.061112	16.826624	0.129036	7.850789	0.000000	0.000000
714.650458	85.435554	2.442754	0.061113	16.815589	0.129038	7.845640	0.000000	0.000000
714.670460	85.435554	2.439065	0.061116	16.790195	0.129044	7.833792	0.000000	0.000000
714.690462	85.435554	2.435040	0.061119	16.762485	0.129050	7.820864	0.000000	0.000000
714.710464	85.435554	2.443952	0.061112	16.823831	0.129037	7.849486	0.000000	0.000000
714.730466	85.435554	2.443009	0.061113	16.817344	0.129038	7.846460	0.000000	0.000000
714.750468	85.435554	2.442198	0.061114	16.811763	0.129039	7.843855	0.000000	0.000000
714.770470	85.435554	2.438260	0.061116	16.784650	0.129045	7.831205	0.000000	0.000000
714.790472	85.435554	2.437769	0.061117	16.781272	0.129046	7.829629	0.000000	0.000000
714.810474	85.435554	2.435211	0.061119	16.763665	0.129050	7.821415	0.000000	0.000000
714.830476	85.435554	2.437271	0.061117	16.777846	0.129047	7.828031	0.000000	0.000000
714.850478	85.435554	2.435550	0.061118	16.765999	0.129049	7.822503	0.000000	0.000000
714.870480	85.435554	2.445493	0.061111	16.834439	0.129034	7.854435	0.000000	0.000000
714.890482	85.435554	2.435007	0.061119	16.762258	0.129050	7.820758	0.000000	0.000000
714.910484	85.435554	2.440285	0.061115	16.798588	0.129042	7.837708	0.000000	0.000000
714.930486	85.435554	2.435510	0.061118	16.765724	0.129049	7.822375	0.000000	0.000000
714.950488	85.435554	2.441188	0.061114	16.804808	0.129041	7.840610	0.000000	0.000000
714.970490	85.435554	2.435804	0.061118	16.767742	0.129049	7.823317	0.000000	0.000000
714.990492	85.435554	2.437658	0.061117	16.780506	0.129046	7.829272	0.000000	0.000000
715.010494	85.435554	2.440789	0.061115	16.802059	0.129041	7.839328	0.000000	0.000000
715.030496	85.435554	2.444739	0.061112	16.829251	0.129036	7.852015	0.000000	0.000000
715.050498	85.435554	2.445314	0.061111	16.833210	0.129035	7.853862	0.000000	0.000000
715.070500	85.435554	2.449623	0.061108	16.862872	0.129028	7.867701	0.000000	0.000000
715.090502	85.435554	2.445348	0.061111	16.833446	0.129035	7.853972	0.000000	0.000000
715.110504	85.435554	2.441471	0.061114	16.806754	0.129040	7.841518	0.000000	0.000000
715.130506	85.435554	2.441440	0.061114	16.806542	0.129040	7.841419	0.000000	0.000000
715.150508	85.435554	2.442162	0.061114	16.811515	0.129039	7.843740	0.000000	0.000000
715.170510	85.435554	2.442522	0.061113	16.813988	0.129039	7.844893	0.000000	0.000000
715.190512	85.435554	2.447374	0.061110	16.847394	0.129032	7.860480	0.000000	0.000000
715.210514	85.435554	2.447375	0.061110	16.847400	0.129032	7.860482	0.000000	0.000000
715.230516	85.435554	2.439335	0.061116	16.792050	0.129044	7.834658	0.000000	0.000000
715.250518	85.435554	2.443893	0.061112	16.823425	0.129037	7.849297	0.000000	0.000000
715.270520	85.435554	2.440901	0.061114	16.802834	0.129041	7.839690	0.000000	0.000000
715.290522	85.435554	2.443967	0.061112	16.823940	0.129037	7.849537	0.000000	0.000000
715.310524	85.435554	2.442249	0.061114	16.812111	0.129039	7.844018	0.000000	0.000000
715.330526	85.435554	2.440711	0.061115	16.801527	0.129041	7.839079	0.000000	0.000000
715.350528	85.435554	2.436884	0.061117	16.775176	0.129047	7.826785	0.000000	0.000000
715.370530	85.435554	2.440331	0.061115	16.798909	0.129042	7.837858	0.000000	0.000000
715.390532	85.435554	2.442860	0.061113	16.816315	0.129038	7.845979	0.000000	0.000000
715.410534	85.435554	2.449288	0.061109	16.860569	0.129029	7.866627	0.000000	0.000000
715.430536	85.435554	2.438786	0.061116	16.788270	0.129044	7.832894	0.000000	0.000000
715.450538	85.435554	2.440548	0.061115	16.800404	0.129042	7.838556	0.000000	0.000000
715.470540	85.435473	2.436149	0.061118	16.770121	0.129048	7.824427	0.000000	0.000000
715.490542	85.435554	2.443542	0.061113	16.821010	0.129037	7.848170	0.000000	0.000000
715.510544	85.435554	2.441636	0.061114	16.807892	0.129040	7.842049	0.000000	0.000000
715.530546	85.435554	2.443376	0.061113	16.819866	0.129038	7.847636	0.000000	0.000000
715.550548	85.435554	2.438008	0.061117	16.782915	0.129045	7.830396	0.000000	0.000000
715.570550	85.435554	2.437810	0.061117	16.781556	0.129046	7.829762	0.000000	0.000000
715.590552	85.435554	2.437244	0.061117	16.777655	0.129047	7.827942	0.000000	0.000000
715.610554	85.435554	2.449271	0.061109	16.860451	0.129029	7.866572	0.000000	0.000000
715.630556	85.435554	2.449417	0.061108	16.861456	0.129029	7.867041	0.000000	0.000000
715.650558	85.435554	2.445804	0.061111	16.836582	0.129034	7.855435	0.000000	0.000000
715.670560	85.435554	2.443185	0.061113	16.818555	0.129038	7.847024	0.000000	0.000000
715.690562	85.435554	2.446061	0.061111	16.838350	0.129034	7.856260	0.000000	0.000000
715.710564	85.435554	2.448994	0.061109	16.858541	0.129029	7.865681	0.000000	0.000000
715.730566	85.435554	2.443842	0.061112	16.823074	0.129037	7.849133	0.000000	0.000000
715.750568	85.435554	2.446322	0.061111	16.840148	0.129033	7.857099	0.000000	0.000000
715.770570	85.435554	2.444735	0.061112	16.829224	0.129036	7.852002	0.000000	0.000000
715.790572	85.435554	2.441862	0.061114	16.809445	0.129040	7.842774	0.000000	0.000000
715.810574	85.435554	2.437308	0.061117	16.778097	0.129047	7.828148	0.000000	0.000000
715.830576	85.435554	2.441754	0.061114	16.808703	0.129040	7.842428	0.000000	0.000000
715.850578	85.435554	2.438451	0.061116	16.785966	0.129045	7.831819	0.000000	0.000000
715.870580	85.435554	2.445319	0.061111	16.833247	0.129035	7.853879	0.000000	0.000000
715.890582	85.435554	2.431810	0.061121	16.740251	0.129055	7.810490	0.000000	0.000000
715.910584	85.435554	2.439133	0.061116	16.790661	0.129044	7.834010	0.000000	0.000000
715.930586	85.435554	2.436870	0.061117	16.775082	0.129047	7.826741	0.000000	0.000000
715.950588	85.435554	2.443482	0.061113	16.820601	0.129037	7.847979	0.000000	0.000000
715.970590	85.435554	2.443528	0.061113	16.820916	0.129037	7.848126	0.000000	0.000000
715.990592	85.435554	2.437159	0.061117	16.777071	0.129047	7.827669	0.000000	0.000000
716.010594	85.435554	2.434424	0.061119	16.758248	0.129051	7.818887	0.000000	0.000000
716.030596	85.435554	2.439013	0.061116	16.789831	0.129044	7.833623	0.000000	0.000000
716.050598	85.435554	2.447937	0.061109	16.851268	0.129031	7.862287	0.000000	0.000000
716.070600	85.435554	2.439537	0.061115	16.793439	0.129043	7.835306	0.000000	0.000000
716.090602	85.435554	2.436028	0.061118	16.769289	0.129048	7.824038	0.000000	0.000000
716.110604	85.435554	2.434053	0.061119	16.755690	0.129051	7.817694	0.000000	0.000000
716.130606	85.435554	2.439882	0.061115	16.795818	0.129043	7.836416	0.000000	0.000000
716.150608	85.435554	2.436956	0.061117	16.775676	0.129047	7.827018	0.000000	0.000000
716.170610	85.435554	2.440451	0.061115	16.799732	0.129042	7.838242	0.000000	0.000000
716.190612	85.435554	2.437002	0.061117	16.775990	0.129047	7.827165	0.000000	0.000000
716.210614	85.435554	2.429416	0.061123	16.723767	0.129058	7.802799	0.000000	0.000000
716.230616	85.435554	2.433734	0.061120	16.753496	0.129052	7.816670	0.000000	0.000000
716.250618	85.435554	2.437829	0.061117	16.781687	0.129046	7.829823	0.000000	0.000000
716.270620	85.435554	2.433810	0.061120	16.754019	0.129052	7.816914	0.000000	0.000000
716.290622	85.435554	2.435979	0.061118	16.768947	0.129048	7.823879	0.000000	0.000000
716.310624	85.435554	2.438310	0.061116	16.784995	0.129045	7.831366	0.000000	0.000000
716.330626	85.435554	2.437169	0.061117	16.777140	0.129047	7.827702	0.000000	0.000000
716.350628	85.435554	2.438383	0.061116	16.785497	0.129045	7.831601	0.000000	0.000000
716.370630	85.435554	2.434887	0.061119	16.761435	0.129050	7.820374	0.000000	0.000000
716.390632	85.435554	2.431938	0.061121	16.741132	0.129054	7.810901	0.000000	0.000000
716.410634	85.435554	2.439327	0.061116	16.791999	0.129044	7.834634	0.000000	0.000000
716.430636	85.435554	2.438904	0.061116	16.789087	0.129044	7.833275	0.000000	0.000000
716.450638	85.435554	2.435970	0.061118	16.768890	0.129048	7.823852	0.000000	0.000000
716.470640	85.435554	2.430794	0.061122	16.733253	0.129056	7.807225	0.000000	0.000000
716.490642	85.435554	2.439185	0.061116	16.791018	0.129044	7.834176	0.000000	0.000000
716.510644	85.435554	2.443228	0.061113	16.818849	0.129038	7.847161	0.000000	0.000000
716.530646	85.435554	2.440097	0.061115	16.797295	0.129042	7.837105	0.000000	0.000000
716.550648	85.435554	2.430402	0.061122	16.730559	0.129057	7.805968	0.000000	0.000000
716.570650	85.435554	2.441365	0.061114	16.806024	0.129041	7.841178	0.000000	0.000000
716.590652	85.435554	2.438799	0.061116	16.788360	0.129044	7.832937	0.000000	0.000000
716.610654	85.435554	2.440614	0.061115	16.800858	0.129042	7.838767	0.000000	0.000000
716.630656	85.435554	2.437290	0.061117	16.777976	0.129047	7.828091	0.000000	0.000000
716.650658	85.435554	2.440340	0.061115	16.798972	0.129042	7.837888	0.000000	0.000000
716.670660	85.435554	2.433972	0.061119	16.755133	0.129051	7.817434	0.000000	0.000000
716.690662	85.435473	2.432664	0.061120	16.746132	0.129053	7.813234	0.000000	0.000000
716.710664	85.435554	2.435683	0.061118	16.766910	0.129049	7.822928	0.000000	0.000000
716.730666	85.435554	2.434670	0.061119	16.759940	0.129050	7.819676	0.000000	0.000000
716.750668	85.435554	2.428034	0.061124	16.714257	0.129060	7.798362	0.000000	0.000000
716.770670	85.435554	2.437107	0.061117	16.776714	0.129047	7.827502	0.000000	0.000000
716.790672	85.435554	2.430555	0.061122	16.731610	0.129057	7.806458	0.000000	0.000000
716.810674	85.435554	2.436563	0.061118	16.772967	0.129048	7.825754	0.000000	0.000000
716.830676	85.435554	2.437734	0.061117	16.781027	0.129046	7.829515	0.000000	0.000000
716.850678	85.435554	2.435699	0.061118	16.767019	0.129049	7.822979	0.000000	0.000000
716.870680	85.435554	2.433776	0.061120	16.753786	0.129052	7.816805	0.000000	0.000000
716.890682	85.435554	2.430922	0.061122	16.734137	0.129056	7.807637	0.000000	0.000000
716.910684	85.435473	2.441502	0.061114	16.806969	0.129040	7.841619	0.000000	0.000000
716.930686	85.435554	2.435288	0.061118	16.764192	0.129049	7.821660	0.000000	0.000000
716.950688	85.435554	2.435186	0.061119	16.763487	0.129050	7.821331	0.000000	0.000000
716.970690	85.435554	2.427321	0.061124	16.709345	0.129061	7.796070	0.000000	0.000000
716.990692	85.435554	2.433718	0.061120	16.753387	0.129052	7.816619	0.000000	0.000000
717.010694	85.435554	2.430502	0.061122	16.731243	0.129057	7.806287	0.000000	0.000000
717.030696	85.435554	2.424122	0.061126	16.687329	0.129066	7.785798	0.000000	0.000000
717.050698	85.435554	2.429848	0.061122	16.726743	0.129058	7.804188	0.000000	0.000000
717.070700	85.435554	2.430193	0.061122	16.729119	0.129057	7.805296	0.000000	0.000000
717.090702	85.435554	2.429737	0.061122	16.725983	0.129058	7.803833	0.000000	0.000000
717.110704	85.435635	2.428206	0.061124	16.715438	0.129060	7.798913	0.000000	0.000000
717.130706	85.435554	2.431290	0.061121	16.736667	0.129055	7.808818	0.000000	0.000000
717.150708	85.435554	2.429985	0.061122	16.727687	0.129057	7.804628	0.000000	0.000000
717.170710	85.435554	2.426324	0.061125	16.702486	0.129063	7.792870	0.000000	0.000000
717.190712	85.435554	2.423214	0.061127	16.681075	0.129067	7.782881	0.000000	0.000000
717.210714	85.435554	2.431664	0.061121	16.739243	0.129055	7.810020	0.000000	0.000000
717.230716	85.435554	2.437643	0.061117	16.780406	0.129046	7.829225	0.000000	0.000000
717.250718	85.435554	2.430527	0.061122	16.731419	0.129057	7.806369	0.000000	0.000000
717.270720	85.435554	2.429978	0.061122	16.727635	0.129057	7.804604	0.000000	0.000000
717.290722	85.435554	2.426078	0.061125	16.700788	0.129063	7.792078	0.000000	0.000000
717.310724	85.435554	2.442516	0.061113	16.813951	0.129039	7.844876	0.000000	0.000000
717.330726	85.435554	2.436544	0.061118	16.772839	0.129048	7.825695	0.000000	0.000000
717.350728	85.435554	2.430072	0.061122	16.728286	0.129057	7.804908	0.000000	0.000000
717.370730	85.435554	2.431404	0.061121	16.737454	0.129055	7.809185	0.000000	0.000000
717.390732	85.435473	2.432800	0.061120	16.747064	0.129053	7.813669	0.000000	0.000000
717.410734	85.435554	2.437041	0.061117	16.776257	0.129047	7.827289	0.000000	0.000000
717.430736	85.435554	2.434579	0.061119	16.759310	0.129051	7.819382	0.000000	0.000000
717.450738	85.435554	2.430895	0.061122	16.733952	0.129056	7.807551	0.000000	0.000000
717.470740	85.435554	2.427517	0.061124	16.710695	0.129061	7.796700	0.000000	0.000000
717.490742	85.435554	2.428976	0.061123	16.720744	0.129059	7.801389	0.000000	0.000000
717.510744	85.435554	2.432559	0.061120	16.745408	0.129054	7.812896	0.000000	0.000000
717.530746	85.435554	2.428888	0.061123	16.720135	0.129059	7.801105	0.000000	0.000000
717.550748	85.435554	2.428862	0.061123	16.719954	0.129059	7.801020	0.000000	0.000000
717.570750	85.435554	2.427789	0.061124	16.712571	0.129061	7.797576	0.000000	0.000000
717.590752	85.435554	2.428243	0.061123	16.715692	0.129060	7.799032	0.000000	0.000000
717.610754	85.435554	2.435088	0.061119	16.762815	0.129050	7.821018	0.000000	0.000000
717.630756	85.435554	2.435079	0.061119	16.762754	0.129050	7.820990	0.000000	0.000000
717.650758	85.435554	2.435149	0.061119	16.763233	0.129050	7.821213	0.000000	0.000000
717.670760	85.435554	2.431657	0.061121	16.739194	0.129055	7.809997	0.000000	0.000000
717.690762	85.435554	2.428312	0.061123	16.716167	0.129060	7.799253	0.000000	0.000000
717.710764	85.435554	2.429576	0.061123	16.724869	0.129058	7.803313	0.000000	0.000000
717.730766	85.435554	2.428987	0.061123	16.720819	0.129059	7.801424	0.000000	0.000000
717.750768	85.435554	2.429760	0.061122	16.726140	0.129058	7.803906	0.000000	0.000000
717.770770	85.435554	2.431859	0.061121	16.740590	0.129055	7.810648	0.000000	0.000000
717.790772	85.435554	2.432090	0.061121	16.742176	0.129054	7.811388	0.000000	0.000000
717.810774	85.435554	2.430981	0.061122	16.734545	0.129056	7.807828	0.000000	0.000000
717.830776	85.435554	2.433265	0.061120	16.750263	0.129052	7.815162	0.000000	0.000000
717.850778	85.435554	2.431435	0.061121	16.737669	0.129055	7.809285	0.000000	0.000000
717.870780	85.435554	2.435667	0.061118	16.766798	0.129049	7.822876	0.000000	0.000000
717.890782	85.435554	2.435207	0.061119	16.763632	0.129050	7.821399	0.000000	0.000000
717.910784	85.435554	2.428742	0.061123	16.719130	0.129059	7.800636	0.000000	0.000000
717.930786	85.435554	2.421537	0.061128	16.669535	0.129070	7.777496	0.000000	0.000000
717.950788	85.435554	2.423555	0.061127	16.683424	0.129067	7.783976	0.000000	0.000000
717.970790	85.435554	2.426399	0.061125	16.703001	0.129063	7.793110	0.000000	0.000000
717.990792	85.435554	2.422931	0.061127	16.679129	0.129068	7.781973	0.000000	0.000000
718.010794	85.435473	2.430853	0.061122	16.733665	0.129056	7.807417	0.000000	0.000000
718.030796	85.435554	2.424693	0.061126	16.691260	0.129065	7.787633	0.000000	0.000000
718.050798	85.435554	2.433058	0.061120	16.748841	0.129053	7.814498	0.000000	0.000000
718.070800	85.435554	2.425542	0.061125	16.697105	0.129064	7.790359	0.000000	0.000000
718.090802	85.435554	2.423639	0.061127	16.684002	0.129067	7.784246	0.000000	0.000000
718.110804	85.435554	2.429122	0.061123	16.721748	0.129059	7.801857	0.000000	0.000000
718.130806	85.435554	2.420548	0.061129	16.662721	0.129071	7.774317	0.000000	0.000000
718.150808	85.435554	2.425383	0.061125	16.696006	0.129064	7.789847	0.000000	0.000000
718.170810	85.435554	2.424402	0.061126	16.689254	0.129066	7.786696	0.000000	0.000000
718.190812	85.435554	2.418617	0.061130	16.649434	0.129074	7.768118	0.000000	0.000000
718.210814	85.435554	2.429458	0.061123	16.724058	0.129058	7.802935	0.000000	0.000000
718.230816	85.435554	2.424882	0.061126	16.692562	0.129065	7.788240	0.000000	0.000000
718.250818	85.435554	2.429033	0.061123	16.721134	0.129059	7.801571	0.000000	0.000000
718.270820	85.435554	2.427976	0.061124	16.713855	0.129060	7.798174	0.000000	0.000000
718.290822	85.435554	2.428950	0.061123	16.720559	0.129059	7.801302	0.000000	0.000000
718.310824	85.435554	2.432664	0.061120	16.746129	0.129053	7.813232	0.000000	0.000000
718.330826	85.435554	2.422827	0.061127	16.678409	0.129068	7.781637	0.000000	0.000000
718.350828	85.435554	2.426803	0.061124	16.705786	0.129062	7.794410	0.000000	0.000000
718.370830	85.435554	2.429946	0.061122	16.727418	0.129057	7.804502	0.000000	0.000000
718.390832	85.435554	2.426646	0.061125	16.704702	0.129062	7.793904	0.000000	0.000000
718.410834	85.435554	2.422654	0.061127	16.677219	0.129068	7.781082	0.000000	0.000000
718.430836	85.435554	2.432158	0.061121	16.742645	0.129054	7.811607	0.000000	0.000000
718.450838	85.435554	2.424929	0.061126	16.692883	0.129065	7.788390	0.000000	0.000000
718.470840	85.435554	2.428476	0.061123	16.717302	0.129060	7.799783	0.000000	0.000000
718.490842	85.435554	2.434104	0.061119	16.756044	0.129051	7.817859	0.000000	0.000000
718.510844	85.435554	2.433426	0.061120	16.751377	0.129052	7.815681	0.000000	0.000000
718.530846	85.435554	2.427741	0.061124	16.712239	0.129061	7.797420	0.000000	0.000000
718.550848	85.435554	2.429305	0.061123	16.723005	0.129058	7.802443	0.000000	0.000000
718.570850	85.435554	2.424290	0.061126	16.688482	0.129066	7.786336	0.000000	0.000000
718.590852	85.435554	2.424875	0.061126	16.692513	0.129065	7.788217	0.000000	0.000000
718.610854	85.435554	2.428812	0.061123	16.719615	0.129059	7.800862	0.000000	0.000000
718.630856	85.435554	2.423487	0.061127	16.682958	0.129067	7.783759	0.000000	0.000000
718.650858	85.435554	2.425743	0.061125	16.698488	0.129064	7.791005	0.000000	0.000000
718.670860	85.435554	2.423993	0.061126	16.686442	0.129066	7.785384	0.000000	0.000000
718.690862	85.435554	2.428524	0.061123	16.717632	0.129060	7.799937	0.000000	0.000000
718.710864	85.435554	2.427131	0.061124	16.708037	0.129062	7.795460	0.000000	0.000000
718.730866	85.435554	2.425977	0.061125	16.700098	0.129063	7.791756	0.000000	0.000000
718.750868	85.435554	2.421627	0.061128	16.670155	0.129070	7.777786	0.000000	0.000000
718.770870	85.435554	2.428117	0.061124	16.714826	0.129060	7.798628	0.000000	0.000000
718.790872	85.435554	2.429655	0.061122	16.725414	0.129058	7.803568	0.000000	0.000000
718.810874	85.435554	2.409391	0.061137	16.585922	0.129088	7.738485	0.000000	0.000000
718.830876	85.435473	2.400302	0.061143	16.523356	0.129101	7.709294	0.000000	0.000000
718.850878	85.435554	2.399661	0.061144	16.518937	0.129102	7.707232	0.000000	0.000000
718.870880	85.435554	2.393064	0.061148	16.473531	0.129112	7.686046	0.000000	0.000000
718.890882	85.435554	2.398052	0.061145	16.507866	0.129105	7.702066	0.000000	0.000000
718.910884	85.435554	2.404191	0.061141	16.550128	0.129096	7.721784	0.000000	0.000000
718.930886	85.435554	2.395725	0.061147	16.491848	0.129108	7.694593	0.000000	0.000000
718.950888	85.435554	2.401056	0.061143	16.528547	0.129100	7.711716	0.000000	0.000000
718.970890	85.435554	2.403375	0.061141	16.544510	0.129097	7.719163	0.000000	0.000000
718.990892	85.435554	2.395801	0.061147	16.492372	0.129108	7.694837	0.000000	0.000000
719.010894	85.435554	2.398134	0.061145	16.508429	0.129105	7.702329	0.000000	0.000000
719.030896	85.435554	2.403272	0.061141	16.543796	0.129097	7.718830	0.000000	0.000000
719.050898	85.435554	2.392902	0.061149	16.472411	0.129112	7.685524	0.000000	0.000000
719.070900	85.435554	2.405253	0.061140	16.557434	0.129094	7.725193	0.000000	0.000000
719.090902	85.435554	2.404814	0.061140	16.554416	0.129095	7.723785	0.000000	0.000000
719.110904	85.435554	2.398560	0.061145	16.511361	0.129104	7.703697	0.000000	0.000000
719.130906	85.435554	2.401606	0.061142	16.532328	0.129099	7.713479	0.000000	0.000000
719.150908	85.435554	2.398180	0.061145	16.508743	0.129104	7.702476	0.000000	0.000000
719.170910	85.435554	2.398443	0.061145	16.510553	0.129104	7.703320	0.000000	0.000000
719.190912	85.435554	2.400269	0.061143	16.523126	0.129101	7.709186	0.000000	0.000000
719.210914	85.435554	2.401578	0.061142	16.532134	0.129099	7.713389	0.000000	0.000000
719.230916	85.435554	2.402525	0.061142	16.538659	0.129098	7.716434	0.000000	0.000000
719.250918	85.435554	2.394371	0.061148	16.482526	0.129110	7.690243	0.000000	0.000000
719.270920	85.435554	2.399572	0.061144	16.518326	0.129102	7.706947	0.000000	0.000000
719.290922	85.435554	2.399809	0.061144	16.519957	0.129102	7.707708	0.000000	0.000000
719.310924	85.435554	2.400151	0.061143	16.522312	0.129102	7.708806	0.000000	0.000000
719.330926	85.435554	2.399782	0.061144	16.519776	0.129102	7.707623	0.000000	0.000000
719.349928	85.435554	2.406366	0.061139	16.565095	0.129092	7.728768	0.000000	0.000000
719.369930	85.435554	2.392327	0.061149	16.468452	0.129113	7.683677	0.000000	0.000000
719.389932	85.435554	2.399290	0.061144	16.516389	0.129103	7.706043	0.000000	0.000000
719.409934	85.435554	2.399290	0.061144	16.516389	0.129103	7.706043	0.000000	0.000000
719.429936	85.435554	2.400346	0.061143	16.523656	0.129101	7.709433	0.000000	0.000000
719.449938	85.435554	2.399340	0.061144	16.516728	0.129103	7.706201	0.000000	0.000000
719.469940	85.435554	2.395636	0.061147	16.491231	0.129108	7.694305	0.000000	0.000000
719.489942	85.435554	2.405257	0.061140	16.557461	0.129094	7.725206	0.000000	0.000000
719.509944	85.435554	2.405351	0.061140	16.558112	0.129094	7.725510	0.000000	0.000000
719.529946	85.435554	2.404786	0.061140	16.554220	0.129095	7.723694	0.000000	0.000000
719.549948	85.435554	2.397346	0.061145	16.503005	0.129106	7.699798	0.000000	0.000000
719.569950	85.435554	2.403378	0.061141	16.544531	0.129097	7.719173	0.000000	0.000000
719.589952	85.435554	2.397985	0.061145	16.507406	0.129105	7.701852	0.000000	0.000000
719.609954	85.435554	2.397366	0.061145	16.503141	0.129106	7.699862	0.000000	0.000000
719.629956	85.435554	2.406997	0.061139	16.569438	0.129091	7.730794	0.000000	0.000000
719.649958	85.435554	2.396335	0.061146	16.496043	0.129107	7.696550	0.000000	0.000000
719.669960	85.435554	2.391004	0.061150	16.459347	0.129115	7.679429	0.000000	0.000000
719.689962	85.435554	2.396300	0.061146	16.495801	0.129107	7.696437	0.000000	0.000000
719.709964	85.435554	2.398859	0.061144	16.513423	0.129103	7.704659	0.000000	0.000000
719.729966	85.435554	2.403078	0.061141	16.542464	0.129097	7.718209	0.000000	0.000000
719.749968	85.435554	2.396295	0.061146	16.495771	0.129107	7.696423	0.000000	0.000000
719.769970	85.435554	2.403120	0.061141	16.542755	0.129097	7.718344	0.000000	0.000000
719.789972	85.435554	2.400116	0.061143	16.522073	0.129102	7.708695	0.000000	0.000000
719.809974	85.435554	2.402780	0.061142	16.540412	0.129098	7.717251	0.000000	0.000000
719.829976	85.435554	2.402341	0.061142	16.537391	0.129098	7.715842	0.000000	0.000000
719.849978	85.435554	2.400331	0.061143	16.523556	0.129101	7.709387	0.000000	0.000000
719.869980	85.435554	2.404802	0.061140	16.554332	0.129095	7.723746	0.000000	0.000000
719.889982	85.435473	2.406657	0.061139	16.567098	0.129092	7.729702	0.000000	0.000000
719.909984	85.435554	2.405069	0.061140	16.556169	0.129094	7.724603	0.000000	0.000000
719.929986	85.435554	2.402073	0.061142	16.535548	0.129099	7.714982	0.000000	0.000000
719.949988	85.435554	2.397747	0.061145	16.505762	0.129105	7.701085	0.000000	0.000000
719.969990	85.435554	2.394253	0.061148	16.481712	0.129110	7.689864	0.000000	0.000000
719.989992	85.435554	2.401695	0.061142	16.532942	0.129099	7.713766	0.000000	0.000000
720.009994	85.435554	2.404318	0.061140	16.550996	0.129095	7.722190	0.000000	0.000000
720.029996	85.435554	2.401934	0.061142	16.534585	0.129099	7.714533	0.000000	0.000000
720.049998	85.435554	2.390352	0.061150	16.454862	0.129116	7.677336	0.000000	0.000000
720.070000	85.435554	2.396734	0.061146	16.498791	0.129107	7.697832	0.000000	0.000000
720.090002	85.435554	2.396244	0.061146	16.495420	0.129107	7.696259	0.000000	0.000000
720.110004	85.435554	2.388677	0.061152	16.443327	0.129119	7.671954	0.000000	0.000000
720.130006	85.435554	2.396752	0.061146	16.498913	0.129107	7.697889	0.000000	0.000000
720.150008	85.435554	2.394274	0.061148	16.481860	0.129110	7.689933	0.000000	0.000000
720.170010	85.435554	2.402431	0.061142	16.538006	0.129098	7.716129	0.000000	0.000000
720.190012	85.435554	2.405914	0.061139	16.561986	0.129093	7.727317	0.000000	0.000000
720.210014	85.435554	2.392192	0.061149	16.467529	0.129113	7.683246	0.000000	0.000000
720.230016	85.435554	2.394389	0.061148	16.482650	0.129110	7.690301	0.000000	0.000000
720.250018	85.435554	2.393803	0.061148	16.478618	0.129111	7.688420	0.000000	0.000000
720.270020	85.435554	2.399508	0.061144	16.517890	0.129102	7.706743	0.000000	0.000000
720.290022	85.435554	2.392822	0.061149	16.471863	0.129112	7.685268	0.000000	0.000000
720.310024	85.435554	2.394919	0.061147	16.486297	0.129109	7.692003	0.000000	0.000000
720.330026	85.435554	2.390313	0.061150	16.454589	0.129116	7.677209	0.000000	0.000000
720.350028	85.435554	2.398009	0.061145	16.507572	0.129105	7.701929	0.000000	0.000000
720.370030	85.435554	2.393245	0.061148	16.474771	0.129112	7.686625	0.000000	0.000000
720.390032	85.435554	2.392389	0.061149	16.468878	0.129113	7.683876	0.000000	0.000000
720.410034	85.435554	2.396188	0.061146	16.495032	0.129107	7.696079	0.000000	0.000000
720.430036	85.435554	2.399956	0.061144	16.520974	0.129102	7.708182	0.000000	0.000000
720.450038	85.435554	2.402995	0.061141	16.541889	0.129097	7.717940	0.000000	0.000000
720.470040	85.435554	2.392930	0.061149	16.472604	0.129112	7.685614	0.000000	0.000000
720.490042	85.435554	2.399577	0.061144	16.518362	0.129102	7.706964	0.000000	0.000000
720.510044	85.435554	2.398889	0.061144	16.513625	0.129103	7.704754	0.000000	0.000000
720.530046	85.435554	2.396475	0.061146	16.497009	0.129107	7.697001	0.000000	0.000000
720.550048	85.435554	2.392852	0.061149	16.472072	0.129112	7.685366	0.000000	0.000000
720.570050	85.435554	2.394725	0.061147	16.484959	0.129110	7.691379	0.000000	0.000000
720.590052	85.435554	2.395830	0.061147	16.492566	0.129108	7.694928	0.000000	0.000000
720.610054	85.435554	2.394671	0.061147	16.484590	0.129110	7.691207	0.000000	0.000000
720.630056	85.435554	2.392724	0.061149	16.471185	0.129113	7.684952	0.000000	0.000000
720.650058	85.435554	2.398855	0.061144	16.513392	0.129103	7.704645	0.000000	0.000000
720.670060	85.435554	2.397891	0.061145	16.506758	0.129105	7.701549	0.000000	0.000000
720.690062	85.435473	2.400446	0.061143	16.524343	0.129101	7.709754	0.000000	0.000000
720.710064	85.435554	2.390367	0.061150	16.454962	0.129116	7.677383	0.000000	0.000000
720.730066	85.435554	2.396353	0.061146	16.496170	0.129107	7.696610	0.000000	0.000000
720.750068	85.435554	2.392593	0.061149	16.470283	0.129113	7.684531	0.000000	0.000000
720.770070	85.435554	2.389131	0.061151	16.446457	0.129118	7.673415	0.000000	0.000000
720.790072	85.435554	2.390667	0.061150	16.457026	0.129116	7.678346	0.000000	0.000000
720.810074	85.435554	2.400637	0.061143	16.525660	0.129101	7.710368	0.000000	0.000000
720.830076	85.435554	2.391119	0.061150	16.460140	0.129115	7.679799	0.000000	0.000000
720.850078	85.435554	2.394554	0.061147	16.483785	0.129110	7.690831	0.000000	0.000000
720.870080	85.435554	2.402851	0.061142	16.540902	0.129098	7.717480	0.000000	0.000000
720.890082	85.435554	2.395837	0.061147	16.492620	0.129108	7.694953	0.000000	0.000000
720.910084	85.435554	2.403735	0.061141	16.546986	0.129096	7.720319	0.000000	0.000000
720.930086	85.435554	2.395269	0.061147	16.488706	0.129109	7.693127	0.000000	0.000000
720.950088	85.435554	2.389630	0.061151	16.449886	0.129117	7.675015	0.000000	0.000000
720.970090	85.435554	2.393627	0.061148	16.477405	0.129111	7.687854	0.000000	0.000000
720.990092	85.435554	2.398007	0.061145	16.507557	0.129105	7.701922	0.000000	0.000000
721.010094	85.435554	2.392371	0.061149	16.468757	0.129113	7.683819	0.000000	0.000000
721.030096	85.435554	2.394092	0.061148	16.480604	0.129110	7.689347	0.000000	0.000000
721.050098	85.435554	2.388190	0.061152	16.439973	0.129119	7.670390	0.000000	0.000000
721.070100	85.435554	2.395355	0.061147	16.489300	0.129109	7.693404	0.000000	0.000000
721.090102	85.435554	2.389204	0.061151	16.446959	0.129118	7.673649	0.000000	0.000000
721.110104	85.435554	2.391315	0.061150	16.461487	0.129115	7.680427	0.000000	0.000000
721.130106	85.435554	2.393666	0.061148	16.477671	0.129111	7.687978	0.000000	0.000000
721.150108	85.435554	2.395462	0.061147	16.490038	0.129108	7.693748	0.000000	0.000000
721.170110	85.435554	2.392190	0.061149	16.467513	0.129113	7.683239	0.000000	0.000000
721.190112	85.435554	2.390398	0.061150	16.455173	0.129116	7.677482	0.000000	0.000000
721.210114	85.435554	2.394670	0.061147	16.484584	0.129110	7.691204	0.000000	0.000000
721.230116	85.435554	2.390638	0.061150	16.456826	0.129116	7.678253	0.000000	0.000000
721.250118	85.435473	2.387146	0.061153	16.432791	0.129121	7.667039	0.000000	0.000000
721.270120	85.435554	2.392216	0.061149	16.467689	0.129113	7.683321	0.000000	0.000000
721.290122	85.435554	2.390277	0.061150	16.454341	0.129116	7.677093	0.000000	0.000000
721.310124	85.435554	2.389414	0.061151	16.448400	0.129117	7.674321	0.000000	0.000000
721.330126	85.435554	2.389683	0.061151	16.450252	0.129117	7.675185	0.000000	0.000000
721.350128	85.435554	2.392890	0.061149	16.472332	0.129112	7.685487	0.000000	0.000000
721.370130	85.435554	2.393607	0.061148	16.477269	0.129111	7.687791	0.000000	0.000000
721.390132	85.435554	2.392132	0.061149	16.467111	0.129113	7.683051	0.000000	0.000000
721.410134	85.435554	2.391012	0.061150	16.459399	0.129115	7.679453	0.000000	0.000000
721.430136	85.435554	2.385615	0.061154	16.422249	0.129123	7.662120	0.000000	0.000000
721.450138	85.435554	2.393648	0.061148	16.477547	0.129111	7.687920	0.000000	0.000000
721.470140	85.435554	2.392097	0.061149	16.466872	0.129113	7.682940	0.000000	0.000000
721.490142	85.435554	2.392846	0.061149	16.472029	0.129112	7.685346	0.000000	0.000000
721.510144	85.435554	2.396612	0.061146	16.497953	0.129107	7.697441	0.000000	0.000000
721.530146	85.435554	2.391058	0.061150	16.459720	0.129115	7.679603	0.000000	0.000000
721.550148	85.435554	2.391040	0.061150	16.459592	0.129115	7.679543	0.000000	0.000000
721.570150	85.435554	2.398493	0.061145	16.510898	0.129104	7.703481	0.000000	0.000000
721.590152	85.435554	2.394817	0.061147	16.485592	0.129109	7.691674	0.000000	0.000000
721.610154	85.435554	2.396954	0.061146	16.500305	0.129106	7.698539	0.000000	0.000000
721.630156	85.435554	2.394230	0.061148	16.481557	0.129110	7.689792	0.000000	0.000000
721.650158	85.435554	2.392049	0.061149	16.466539	0.129114	7.682784	0.000000	0.000000
721.670160	85.435554	2.393111	0.061148	16.473851	0.129112	7.686196	0.000000	0.000000
721.690162	85.435554	2.391258	0.061150	16.461094	0.129115	7.680244	0.000000	0.000000
721.710164	85.435554	2.397429	0.061145	16.503577	0.129106	7.700065	0.000000	0.000000
721.730166	85.435554	2.391702	0.061149	16.464151	0.129114	7.681670	0.000000	0.000000
721.750168	85.435554	2.394631	0.061147	16.484318	0.129110	7.691079	0.000000	0.000000
721.770170	85.435554	2.391706	0.061149	16.464181	0.129114	7.681684	0.000000	0.000000
721.790172	85.435554	2.398142	0.061145	16.508483	0.129104	7.702354	0.000000	0.000000
721.810174	85.435554	2.400645	0.061143	16.525711	0.129101	7.710392	0.000000	0.000000
721.830176	85.435554	2.395086	0.061147	16.487447	0.129109	7.692540	0.000000	0.000000
721.850178	85.435554	2.398163	0.061145	16.508628	0.129104	7.702422	0.000000	0.000000
721.870180	85.435554	2.399280	0.061144	16.516316	0.129103	7.706009	0.000000	0.000000
721.890182	85.435554	2.400636	0.061143	16.525654	0.129101	7.710366	0.000000	0.000000
721.910184	85.435554	2.397021	0.061146	16.500768	0.129106	7.698755	0.000000	0.000000
721.930186	85.435554	2.397940	0.061145	16.507094	0.129105	7.701706	0.000000	0.000000
721.950188	85.435554	2.394787	0.061147	16.485386	0.129109	7.691578	0.000000	0.000000
721.970190	85.435554	2.395193	0.061147	16.488183	0.129109	7.692883	0.000000	0.000000
721.990192	85.435554	2.394531	0.061147	16.483628	0.129110	7.690757	0.000000	0.000000
722.010194	85.435554	2.390879	0.061150	16.458485	0.129115	7.679027	0.000000	0.000000
722.030196	85.435554	2.396522	0.061146	16.497330	0.129107	7.697150	0.000000	0.000000
722.050198	85.435554	2.393487	0.061148	16.476439	0.129111	7.687404	0.000000	0.000000
722.070200	85.435554	2.396378	0.061146	16.496343	0.129107	7.696690	0.000000	0.000000
722.090202	85.435554	2.392409	0.061149	16.469018	0.129113	7.683941	0.000000	0.000000
722.110204	85.435554	2.384663	0.061154	16.415699	0.129124	7.659064	0.000000	0.000000
722.130206	85.435554	2.392014	0.061149	16.466297	0.129114	7.682671	0.000000	0.000000
722.150208	85.435554	2.391189	0.061150	16.460622	0.129115	7.680024	0.000000	0.000000
722.170210	85.435554	2.398521	0.061145	16.511092	0.129104	7.703572	0.000000	0.000000
722.190212	85.435554	2.396216	0.061146	16.495223	0.129107	7.696168	0.000000	0.000000
722.210214	85.435554	2.398641	0.061145	16.511918	0.129104	7.703957	0.000000	0.000000
722.230216	85.435554	2.397557	0.061145	16.504454	0.129105	7.700475	0.000000	0.000000
722.250218	85.435554	2.395775	0.061147	16.492193	0.129108	7.694754	0.000000	0.000000
722.270220	85.435554	2.403019	0.061141	16.542055	0.129097	7.718018	0.000000	0.000000
722.290222	85.435554	2.395656	0.061147	16.491373	0.129108	7.694371	0.000000	0.000000
722.310224	85.435554	2.394623	0.061147	16.484257	0.129110	7.691051	0.000000	0.000000
722.330226	85.435554	2.398589	0.061145	16.511558	0.129104	7.703789	0.000000	0.000000
722.350228	85.435554	2.398251	0.061145	16.509237	0.129104	7.702706	0.000000	0.000000
722.370230	85.435554	2.393810	0.061148	16.478664	0.129111	7.688442	0.000000	0.000000
722.390232	85.435554	2.393716	0.061148	16.478019	0.129111	7.688141	0.000000	0.000000
722.410234	85.435554	2.401482	0.061142	16.531477	0.129100	7.713083	0.000000	0.000000
722.430236	85.435554	2.393056	0.061148	16.473476	0.129112	7.686021	0.000000	0.000000
722.450238	85.435554	2.400750	0.061143	16.526438	0.129101	7.710731	0.000000	0.000000
722.470240	85.435554	2.401501	0.061142	16.531607	0.129100	7.713143	0.000000	0.000000
722.490242	85.435554	2.398882	0.061144	16.513580	0.129103	7.704732	0.000000	0.000000
722.510244	85.435554	2.394997	0.061147	16.486836	0.129109	7.692254	0.000000	0.000000
722.530246	85.435554	2.399255	0.061144	16.516147	0.129103	7.705930	0.000000	0.000000
722.550248	85.435554	2.397019	0.061146	16.500753	0.129106	7.698748	0.000000	0.000000
722.570250	85.435554	2.394439	0.061147	16.482992	0.129110	7.690461	0.000000	0.000000
722.590252	85.435554	2.399385	0.061144	16.517043	0.129103	7.706348	0.000000	0.000000
722.610254	85.435554	2.397763	0.061145	16.505874	0.129105	7.701137	0.000000	0.000000
722.630256	85.435554	2.398028	0.061145	16.507696	0.129105	7.701987	0.000000	0.000000
722.650258	85.435554	2.390294	0.061150	16.454459	0.129116	7.677148	0.000000	0.000000
722.670260	85.435554	2.398873	0.061144	16.513513	0.129103	7.704701	0.000000	0.000000
722.690262	85.435554	2.398844	0.061144	16.513317	0.129103	7.704609	0.000000	0.000000
722.710264	85.435554	2.396482	0.061146	16.497060	0.129107	7.697025	0.000000	0.000000
722.730266	85.435554	2.395287	0.061147	16.488834	0.129109	7.693186	0.000000	0.000000
722.750268	85.435554	2.400977	0.061143	16.528002	0.129100	7.711461	0.000000	0.000000
722.770270	85.435554	2.396997	0.061146	16.500604	0.129106	7.698678	0.000000	0.000000
722.790272	85.435554	2.406549	0.061139	16.566360	0.129092	7.729358	0.000000	0.000000
722.810274	85.435554	2.402797	0.061142	16.540527	0.129098	7.717305	0.000000	0.000000
722.830276	85.435554	2.403273	0.061141	16.543808	0.129097	7.718836	0.000000	0.000000
722.850278	85.435554	2.400715	0.061143	16.526198	0.129101	7.710620	0.000000	0.000000
722.870280	85.435554	2.400269	0.061143	16.523129	0.129101	7.709188	0.000000	0.000000
722.890282	85.435554	2.402503	0.061142	16.538508	0.129098	7.716363	0.000000	0.000000
722.910284	85.435554	2.404445	0.061140	16.551874	0.129095	7.722599	0.000000	0.000000
722.930286	85.435554	2.398905	0.061144	16.513737	0.129103	7.704806	0.000000	0.000000
722.950288	85.435554	2.394513	0.061147	16.483504	0.129110	7.690700	0.000000	0.000000
722.970290	85.435554	2.399540	0.061144	16.518111	0.129102	7.706846	0.000000	0.000000
722.990292	85.435554	2.405543	0.061140	16.559432	0.129094	7.726125	0.000000	0.000000
723.010294	85.435554	2.399486	0.061144	16.517736	0.129103	7.706671	0.000000	0.000000
723.030296	85.435554	2.405439	0.061140	16.558714	0.129094	7.725791	0.000000	0.000000
723.050298	85.435554	2.401966	0.061142	16.534806	0.129099	7.714636	0.000000	0.000000
723.070300	85.435554	2.397617	0.061145	16.504869	0.129105	7.700668	0.000000	0.000000
723.090302	85.435554	2.395014	0.061147	16.486951	0.129109	7.692308	0.000000	0.000000
723.110304	85.435554	2.398991	0.061144	16.514331	0.129103	7.705083	0.000000	0.000000
723.130306	85.435554	2.401343	0.061143	16.530521	0.129100	7.712636	0.000000	0.000000
723.150308	85.435554	2.399418	0.061144	16.517270	0.129103	7.706454	0.000000	0.000000
723.170310	85.435554	2.403048	0.061141	16.542255	0.129097	7.718111	0.000000	0.000000
723.190312	85.435554	2.403577	0.061141	16.545899	0.129096	7.719812	0.000000	0.000000
723.210314	85.435554	2.396207	0.061146	16.495165	0.129107	7.696141	0.000000	0.000000
723.230316	85.435554	2.396603	0.061146	16.497893	0.129107	7.697413	0.000000	0.000000
723.250318	85.435554	2.394484	0.061147	16.483301	0.129110	7.690605	0.000000	0.000000
723.270320	85.435554	2.404107	0.061141	16.549546	0.129096	7.721513	0.000000	0.000000
723.290322	85.435554	2.402245	0.061142	16.536728	0.129098	7.715533	0.000000	0.000000
723.310324	85.435554	2.396117	0.061146	16.494542	0.129107	7.695850	0.000000	0.000000
723.330326	85.435554	2.397946	0.061145	16.507133	0.129105	7.701724	0.000000	0.000000
723.350328	85.435554	2.404580	0.061140	16.552800	0.129095	7.723031	0.000000	0.000000
723.370330	85.435554	2.399732	0.061144	16.519428	0.129102	7.707461	0.000000	0.000000
723.390332	85.435554	2.399369	0.061144	16.516928	0.129103	7.706294	0.000000	0.000000
723.410334	85.435554	2.402795	0.061142	16.540518	0.129098	7.717301	0.000000	0.000000
723.430336	85.435554	2.409490	0.061137	16.586606	0.129088	7.738804	0.000000	0.000000
723.450338	85.435554	2.409661	0.061137	16.587777	0.129087	7.739350	0.000000	0.000000
723.470340	85.435554	2.404556	0.061140	16.552637	0.129095	7.722955	0.000000	0.000000
723.490342	85.435554	2.399399	0.061144	16.517136	0.129103	7.706392	0.000000	0.000000
723.510344	85.435554	2.402149	0.061142	16.536065	0.129099	7.715223	0.000000	0.000000
723.530346	85.435554	2.405011	0.061140	16.555772	0.129094	7.724418	0.000000	0.000000
723.550348	85.435473	2.399526	0.061144	16.518014	0.129102	7.706801	0.000000	0.000000
723.570350	85.435554	2.404991	0.061140	16.555633	0.129094	7.724353	0.000000	0.000000
723.590352	85.435554	2.403828	0.061141	16.547628	0.129096	7.720618	0.000000	0.000000
723.610354	85.435554	2.401587	0.061142	16.532197	0.129099	7.713419	0.000000	0.000000
723.630356	85.435554	2.404961	0.061140	16.555427	0.129094	7.724257	0.000000	0.000000
723.650358	85.435554	2.408222	0.061138	16.577874	0.129090	7.734730	0.000000	0.000000
723.670360	85.435554	2.404599	0.061140	16.552936	0.129095	7.723095	0.000000	0.000000
723.690362	85.435554	2.403594	0.061141	16.546014	0.129096	7.719865	0.000000	0.000000
723.710364	85.435554	2.407791	0.061138	16.574904	0.129090	7.733344	0.000000	0.000000
723.730366	85.435554	2.403828	0.061141	16.547625	0.129096	7.720616	0.000000	0.000000
723.750368	85.435554	2.405664	0.061140	16.560264	0.129093	7.726514	0.000000	0.000000
723.770370	85.435554	2.401770	0.061142	16.533456	0.129099	7.714006	0.000000	0.000000
723.790372	85.435554	2.396648	0.061146	16.498201	0.129107	7.697557	0.000000	0.000000
723.810374	85.435554	2.405104	0.061140	16.556408	0.129094	7.724715	0.000000	0.000000
723.830376	85.435554	2.400817	0.061143	16.526901	0.129101	7.710947	0.000000	0.000000
723.850378	85.435554	2.402214	0.061142	16.536513	0.129098	7.715432	0.000000	0.000000
723.870380	85.435554	2.409727	0.061137	16.588234	0.129087	7.739564	0.000000	0.000000
723.890382	85.435554	2.408405	0.061138	16.579133	0.129089	7.735317	0.000000	0.000000
723.910384	85.435554	2.403028	0.061141	16.542116	0.129097	7.718046	0.000000	0.000000
723.930386	85.435554	2.403585	0.061141	16.545954	0.129096	7.719837	0.000000	0.000000
723.950388	85.435554	2.405153	0.061140	16.556744	0.129094	7.724871	0.000000	0.000000
723.970390	85.435554	2.401064	0.061143	16.528599	0.129100	7.711740	0.000000	0.000000
723.990392	85.435554	2.403349	0.061141	16.544325	0.129097	7.719077	0.000000	0.000000
724.010394	85.435554	2.402162	0.061142	16.536159	0.129099	7.715267	0.000000	0.000000
724.030396	85.435554	2.402172	0.061142	16.536226	0.129099	7.715298	0.000000	0.000000
724.050398	85.435554	2.396850	0.061146	16.499591	0.129106	7.698205	0.000000	0.000000
724.070400	85.435554	2.399734	0.061144	16.519446	0.129102	7.707469	0.000000	0.000000
724.090402	85.435554	2.400237	0.061143	16.522908	0.129101	7.709085	0.000000	0.000000
724.110404	85.435554	2.400896	0.061143	16.527445	0.129100	7.711202	0.000000	0.000000
724.130406	85.435554	2.399779	0.061144	16.519755	0.129102	7.707613	0.000000	0.000000
724.150408	85.435473	2.399328	0.061144	16.516649	0.129103	7.706164	0.000000	0.000000
724.170410	85.435554	2.400288	0.061143	16.523259	0.129101	7.709248	0.000000	0.000000
724.190412	85.435554	2.401180	0.061143	16.529398	0.129100	7.712112	0.000000	0.000000
724.210414	85.435554	2.401660	0.061142	16.532703	0.129099	7.713654	0.000000	0.000000
724.230416	85.435554	2.398806	0.061144	16.513053	0.129104	7.704487	0.000000	0.000000
724.250418	85.435554	2.404089	0.061141	16.549422	0.129096	7.721455	0.000000	0.000000
724.270420	85.435554	2.401366	0.061143	16.530681	0.129100	7.712711	0.000000	0.000000
724.290422	85.435554	2.405804	0.061139	16.561230	0.129093	7.726964	0.000000	0.000000
724.310424	85.435554	2.409257	0.061137	16.584995	0.129088	7.738053	0.000000	0.000000
724.330426	85.435554	2.398671	0.061144	16.512127	0.129104	7.704055	0.000000	0.000000
724.350428	85.435554	2.400239	0.061143	16.522917	0.129101	7.709089	0.000000	0.000000
724.370430	85.435554	2.404819	0.061140	16.554447	0.129095	7.723800	0.000000	0.000000
724.390432	85.435554	2.401651	0.061142	16.532642	0.129099	7.713626	0.000000	0.000000
724.410434	85.435554	2.402666	0.061142	16.539628	0.129098	7.716886	0.000000	0.000000
724.430436	85.435554	2.401471	0.061142	16.531401	0.129100	7.713047	0.000000	0.000000
724.450438	85.435554	2.403829	0.061141	16.547634	0.129096	7.720621	0.000000	0.000000
724.470440	85.435554	2.397149	0.061146	16.501646	0.129106	7.699164	0.000000	0.000000
724.490442	85.435554	2.406360	0.061139	16.565055	0.129092	7.728749	0.000000	0.000000
724.510444	85.435554	2.407329	0.061138	16.571729	0.129091	7.731863	0.000000	0.000000
724.530446	85.435554	2.405555	0.061140	16.559516	0.129094	7.726165	0.000000	0.000000
724.550448	85.435554	2.400728	0.061143	16.526286	0.129101	7.710661	0.000000	0.000000
724.570450	85.435554	2.399639	0.061144	16.518786	0.129102	7.707161	0.000000	0.000000
724.590452	85.435554	2.404339	0.061140	16.551145	0.129095	7.722259	0.000000	0.000000
724.610454	85.435554	2.406476	0.061139	16.565854	0.129092	7.729122	0.000000	0.000000
724.630456	85.435473	2.402405	0.061142	16.537827	0.129098	7.716045	0.000000	0.000000
724.650458	85.435554	2.407828	0.061138	16.575159	0.129090	7.733463	0.000000	0.000000
724.670460	85.435554	2.407055	0.061139	16.569841	0.129091	7.730982	0.000000	0.000000
724.690462	85.435554	2.410503	0.061136	16.593573	0.129086	7.742055	0.000000	0.000000
724.710464	85.435554	2.409575	0.061137	16.587187	0.129088	7.739075	0.000000	0.000000
724.730466	85.435554	2.410414	0.061136	16.592962	0.129086	7.741769	0.000000	0.000000
724.750468	85.435554	2.404291	0.061140	16.550812	0.129095	7.722104	0.000000	0.000000
724.770470	85.435554	2.402034	0.061142	16.535276	0.129099	7.714855	0.000000	0.000000
724.790472	85.435554	2.398946	0.061144	16.514019	0.129103	7.704937	0.000000	0.000000
724.810474	85.435554	2.395214	0.061147	16.488328	0.129109	7.692951	0.000000	0.000000
724.830476	85.435554	2.393438	0.061148	16.476103	0.129111	7.687247	0.000000	0.000000
724.850478	85.435554	2.397908	0.061145	16.506873	0.129105	7.701603	0.000000	0.000000
724.870480	85.435473	2.404376	0.061140	16.551396	0.129095	7.722376	0.000000	0.000000
724.890482	85.435554	2.406801	0.061139	16.568091	0.129092	7.730166	0.000000	0.000000
724.910484	85.435554	2.406597	0.061139	16.566687	0.129092	7.729510	0.000000	0.000000
724.930486	85.435554	2.403096	0.061141	16.542588	0.129097	7.718267	0.000000	0.000000
724.950488	85.435554	2.409814	0.061137	16.588833	0.129087	7.739843	0.000000	0.000000
724.970490	85.435554	2.404111	0.061141	16.549574	0.129096	7.721526	0.000000	0.000000
724.990492	85.435554	2.404241	0.061141	16.550467	0.129095	7.721943	0.000000	0.000000
725.010494	85.435554	2.410228	0.061136	16.591681	0.129087	7.741172	0.000000	0.000000
725.030496	85.435554	2.401177	0.061143	16.529379	0.129100	7.712104	0.000000	0.000000
725.050498	85.435554	2.408248	0.061138	16.578049	0.129090	7.734812	0.000000	0.000000
725.070500	85.435554	2.407927	0.061138	16.575846	0.129090	7.733784	0.000000	0.000000
725.090502	85.435554	2.405127	0.061140	16.556568	0.129094	7.724789	0.000000	0.000000
725.110504	85.435554	2.410261	0.061136	16.591911	0.129087	7.741279	0.000000	0.000000
725.130506	85.435554	2.408141	0.061138	16.577314	0.129090	7.734468	0.000000	0.000000
725.150508	85.435554	2.400199	0.061143	16.522645	0.129101	7.708962	0.000000	0.000000
725.170510	85.435554	2.409298	0.061137	16.585283	0.129088	7.738187	0.000000	0.000000
725.190512	85.435554	2.406870	0.061139	16.568566	0.129092	7.730387	0.000000	0.000000
725.210514	85.435554	2.405770	0.061139	16.560994	0.129093	7.726854	0.000000	0.000000
725.230516	85.435554	2.407228	0.061138	16.571030	0.129091	7.731537	0.000000	0.000000
725.250518	85.435554	2.412266	0.061135	16.605713	0.129084	7.747719	0.000000	0.000000
725.270520	85.435554	2.403630	0.061141	16.546263	0.129096	7.719981	0.000000	0.000000
725.290522	85.435554	2.407213	0.061138	16.570930	0.129091	7.731490	0.000000	0.000000
725.310524	85.435554	2.404991	0.061140	16.555630	0.129094	7.724352	0.000000	0.000000
725.330526	85.435554	2.397927	0.061145	16.507006	0.129105	7.701665	0.000000	0.000000
725.350528	85.435554	2.401769	0.061142	16.533450	0.129099	7.714003	0.000000	0.000000
725.370530	85.435554	2.402245	0.061142	16.536725	0.129098	7.715531	0.000000	0.000000
725.390532	85.435554	2.400116	0.061143	16.522070	0.129102	7.708694	0.000000	0.000000
725.410534	85.435554	2.401773	0.061142	16.533478	0.129099	7.714016	0.000000	0.000000
725.430536	85.435554	2.404438	0.061140	16.551823	0.129095	7.722575	0.000000	0.000000
725.450538	85.435554	2.405473	0.061140	16.558951	0.129094	7.725901	0.000000	0.000000
725.470540	85.435554	2.404415	0.061140	16.551665	0.129095	7.722502	0.000000	0.000000
725.490542	85.435554	2.397275	0.061145	16.502514	0.129106	7.699569	0.000000	0.000000
725.510544	85.435554	2.399364	0.061144	16.516894	0.129103	7.706279	0.000000	0.000000
725.530546	85.435554	2.402881	0.061141	16.541105	0.129097	7.717575	0.000000	0.000000
725.550548	85.435554	2.394880	0.061147	16.486031	0.129109	7.691879	0.000000	0.000000
725.570550	85.435554	2.397302	0.061145	16.502699	0.129106	7.699656	0.000000	0.000000
725.590552	85.435554	2.394616	0.061147	16.484209	0.129110	7.691029	0.000000	0.000000
725.610554	85.435554	2.405941	0.061139	16.562174	0.129093	7.727405	0.000000	0.000000
725.630556	85.435554	2.402433	0.061142	16.538021	0.129098	7.716136	0.000000	0.000000
725.650558	85.435554	2.404271	0.061141	16.550672	0.129095	7.722039	0.000000	0.000000
725.670560	85.435554	2.400317	0.061143	16.523456	0.129101	7.709340	0.000000	0.000000
725.690562	85.435554	2.401145	0.061143	16.529156	0.129100	7.711999	0.000000	0.000000
725.710564	85.435554	2.396724	0.061146	16.498725	0.129107	7.697801	0.000000	0.000000
725.730566	85.435554	2.402359	0.061142	16.537515	0.129098	7.715900	0.000000	0.000000
725.750568	85.435554	2.407268	0.061138	16.571309	0.129091	7.731667	0.000000	0.000000
725.770570	85.435554	2.402359	0.061142	16.537512	0.129098	7.715898	0.000000	0.000000
725.790572	85.435554	2.401901	0.061142	16.534358	0.129099	7.714427	0.000000	0.000000
725.810574	85.435554	2.401901	0.061142	16.534361	0.129099	7.714428	0.000000	0.000000
725.830576	85.435554	2.405521	0.061140	16.559280	0.129094	7.726055	0.000000	0.000000
725.850578	85.435554	2.401977	0.061142	16.534885	0.129099	7.714673	0.000000	0.000000
725.870580	85.435554	2.395294	0.061147	16.488876	0.129109	7.693206	0.000000	0.000000
725.890582	85.435554	2.399603	0.061144	16.518544	0.129102	7.707048	0.000000	0.000000
725.910584	85.435554	2.397025	0.061146	16.500792	0.129106	7.698766	0.000000	0.000000
725.930586	85.435554	2.404479	0.061140	16.552104	0.129095	7.722707	0.000000	0.000000
725.950588	85.435554	2.410200	0.061136	16.591488	0.129087	7.741082	0.000000	0.000000
725.970590	85.435554	2.407945	0.061138	16.575967	0.129090	7.733840	0.000000	0.000000
725.990592	85.435554	2.409660	0.061137	16.587771	0.129087	7.739348	0.000000	0.000000
726.010594	85.435554	2.409507	0.061137	16.586721	0.129088	7.738858	0.000000	0.000000
726.030596	85.435554	2.400385	0.061143	16.523925	0.129101	7.709559	0.000000	0.000000
726.050598	85.435554	2.410150	0.061136	16.591146	0.129087	7.740922	0.000000	0.000000
726.070600	85.435554	2.405820	0.061139	16.561342	0.129093	7.727016	0.000000	0.000000
726.090602	85.435554	2.407967	0.061138	16.576118	0.129090	7.733911	0.000000	0.000000
726.110604	85.435554	2.405154	0.061140	16.556753	0.129094	7.724876	0.000000	0.000000
726.130606	85.435554	2.406140	0.061139	16.563539	0.129093	7.728042	0.000000	0.000000
726.150608	85.435554	2.401116	0.061143	16.528956	0.129100	7.711906	0.000000	0.000000
726.170610	85.435554	2.397125	0.061146	16.501482	0.129106	7.699088	0.000000	0.000000
726.190612	85.435554	2.407822	0.061138	16.575119	0.129090	7.733445	0.000000	0.000000
726.210614	85.435554	2.406851	0.061139	16.568436	0.129092	7.730327	0.000000	0.000000
726.230616	85.435554	2.405007	0.061140	16.555745	0.129094	7.724405	0.000000	0.000000
726.250618	85.435554	2.405144	0.061140	16.556683	0.129094	7.724843	0.000000	0.000000
726.270620	85.435554	2.401110	0.061143	16.528913	0.129100	7.711886	0.000000	0.000000
726.290622	85.435554	2.403211	0.061141	16.543375	0.129097	7.718634	0.000000	0.000000
726.310624	85.435554	2.402291	0.061142	16.537043	0.129098	7.715680	0.000000	0.000000
726.330626	85.435554	2.402185	0.061142	16.536317	0.129099	7.715341	0.000000	0.000000
726.350628	85.435554	2.405147	0.061140	16.556708	0.129094	7.724854	0.000000	0.000000
726.370630	85.435554	2.402812	0.061142	16.540633	0.129098	7.717354	0.000000	0.000000
726.390632	85.435554	2.405449	0.061140	16.558787	0.129094	7.725825	0.000000	0.000000
726.410634	85.435554	2.404284	0.061140	16.550766	0.129095	7.722082	0.000000	0.000000
726.430636	85.435554	2.402254	0.061142	16.536789	0.129098	7.715561	0.000000	0.000000
726.450638	85.435473	2.397821	0.061145	16.506277	0.129105	7.701325	0.000000	0.000000
726.470640	85.435554	2.401730	0.061142	16.533184	0.129099	7.713879	0.000000	0.000000
726.490642	85.435554	2.408638	0.061137	16.580740	0.129089	7.736067	0.000000	0.000000
726.510644	85.435554	2.399356	0.061144	16.516840	0.129103	7.706253	0.000000	0.000000
726.530646	85.435554	2.405693	0.061139	16.560467	0.129093	7.726608	0.000000	0.000000
726.550648	85.435554	2.406931	0.061139	16.568984	0.129091	7.730582	0.000000	0.000000
726.570650	85.435554	2.407188	0.061138	16.570755	0.129091	7.731408	0.000000	0.000000
726.590652	85.435554	2.402804	0.061142	16.540575	0.129098	7.717328	0.000000	0.000000
726.610654	85.435554	2.403050	0.061141	16.542273	0.129097	7.718120	0.000000	0.000000
726.630656	85.435554	2.404078	0.061141	16.549344	0.129096	7.721419	0.000000	0.000000
726.650658	85.435554	2.409860	0.061137	16.589151	0.129087	7.739992	0.000000	0.000000
726.670660	85.435554	2.403850	0.061141	16.547776	0.129096	7.720687	0.000000	0.000000
726.690662	85.435554	2.395163	0.061147	16.487980	0.129109	7.692788	0.000000	0.000000
726.710664	85.435554	2.395606	0.061147	16.491025	0.129108	7.694209	0.000000	0.000000
726.730666	85.435554	2.401647	0.061142	16.532612	0.129099	7.713612	0.000000	0.000000
726.750668	85.435554	2.403055	0.061141	16.542307	0.129097	7.718135	0.000000	0.000000
726.770670	85.435554	2.405372	0.061140	16.558257	0.129094	7.725577	0.000000	0.000000
726.790672	85.435554	2.404143	0.061141	16.549795	0.129096	7.721629	0.000000	0.000000
726.810674	85.435554	2.407463	0.061138	16.572649	0.129091	7.732292	0.000000	0.000000
726.830676	85.435554	2.404427	0.061140	16.551750	0.129095	7.722541	0.000000	0.000000
726.850678	85.435554	2.403308	0.061141	16.544044	0.129097	7.718946	0.000000	0.000000
726.870680	85.435554	2.399569	0.061144	16.518308	0.129102	7.706938	0.000000	0.000000
726.890682	85.435554	2.405454	0.061140	16.558817	0.129094	7.725839	0.000000	0.000000
726.910684	85.435554	2.398459	0.061145	16.510665	0.129104	7.703372	0.000000	0.000000
726.930686	85.435554	2.407519	0.061138	16.573031	0.129091	7.732470	0.000000	0.000000
726.950688	85.435554	2.400018	0.061144	16.521395	0.129102	7.708379	0.000000	0.000000
726.970690	85.435554	2.399467	0.061144	16.517609	0.129103	7.706612	0.000000	0.000000
726.990692	85.435473	2.407789	0.061138	16.574892	0.129090	7.733339	0.000000	0.000000
727.010694	85.435554	2.399528	0.061144	16.518026	0.129102	7.706807	0.000000	0.000000
727.030696	85.435554	2.398038	0.061145	16.507769	0.129105	7.702021	0.000000	0.000000
727.050698	85.435554	2.401290	0.061143	16.530157	0.129100	7.712467	0.000000	0.000000
727.070700	85.435554	2.392537	0.061149	16.469898	0.129113	7.684352	0.000000	0.000000
727.090702	85.435554	2.405445	0.061140	16.558760	0.129094	7.725812	0.000000	0.000000
727.110704	85.435554	2.408381	0.061138	16.578969	0.129089	7.735241	0.000000	0.000000
727.130706	85.435554	2.394319	0.061148	16.482166	0.129110	7.690075	0.000000	0.000000
727.150708	85.435554	2.401765	0.061142	16.533426	0.129099	7.713992	0.000000	0.000000
727.170710	85.435554	2.397160	0.061146	16.501721	0.129106	7.699199	0.000000	0.000000
727.190712	85.435554	2.400128	0.061143	16.522155	0.129102	7.708733	0.000000	0.000000
727.210714	85.435554	2.399620	0.061144	16.518662	0.129102	7.707103	0.000000	0.000000
727.230716	85.435554	2.399281	0.061144	16.516322	0.129103	7.706012	0.000000	0.000000
727.250718	85.435554	2.395892	0.061146	16.492998	0.129108	7.695130	0.000000	0.000000
727.270720	85.435554	2.396182	0.061146	16.494993	0.129107	7.696060	0.000000	0.000000
727.290722	85.435554	2.401561	0.061142	16.532022	0.129099	7.713337	0.000000	0.000000
727.310724	85.435554	2.399438	0.061144	16.517409	0.129103	7.706519	0.000000	0.000000
727.330726	85.435473	2.394763	0.061147	16.485226	0.129109	7.691503	0.000000	0.000000
727.350728	85.435554	2.395690	0.061147	16.491606	0.129108	7.694480	0.000000	0.000000
727.370730	85.435554	2.398825	0.061144	16.513184	0.129103	7.704547	0.000000	0.000000
727.390732	85.435554	2.397791	0.061145	16.506065	0.129105	7.701226	0.000000	0.000000
727.410734	85.435554	2.391014	0.061150	16.459417	0.129115	7.679462	0.000000	0.000000
727.430736	85.435554	2.403977	0.061141	16.548654	0.129096	7.721097	0.000000	0.000000
727.450738	85.435554	2.395549	0.061147	16.490638	0.129108	7.694028	0.000000	0.000000
727.470740	85.435554	2.395591	0.061147	16.490922	0.129108	7.694161	0.000000	0.000000
727.490742	85.435554	2.398762	0.061144	16.512751	0.129104	7.704345	0.000000	0.000000
727.510744	85.435554	2.392363	0.061149	16.468700	0.129113	7.683793	0.000000	0.000000
727.530746	85.435554	2.395496	0.061147	16.490271	0.129108	7.693857	0.000000	0.000000
727.550748	85.435554	2.394442	0.061147	16.483013	0.129110	7.690471	0.000000	0.000000
727.570750	85.435554	2.392300	0.061149	16.468267	0.129113	7.683591	0.000000	0.000000
727.590752	85.435554	2.399278	0.061144	16.516307	0.129103	7.706005	0.000000	0.000000
727.610754	85.435554	2.405555	0.061140	16.559516	0.129094	7.726165	0.000000	0.000000
727.630756	85.435554	2.398710	0.061144	16.512397	0.129104	7.704180	0.000000	0.000000
727.650758	85.435554	2.400804	0.061143	16.526807	0.129101	7.710904	0.000000	0.000000
727.670760	85.435554	2.400124	0.061143	16.522127	0.129102	7.708720	0.000000	0.000000
727.690762	85.435554	2.398599	0.061145	16.511628	0.129104	7.703822	0.000000	0.000000
727.710764	85.435554	2.394014	0.061148	16.480068	0.129111	7.689097	0.000000	0.000000
727.730766	85.435554	2.402011	0.061142	16.535118	0.129099	7.714781	0.000000	0.000000
727.750768	85.435554	2.392647	0.061149	16.470655	0.129113	7.684705	0.000000	0.000000
727.770770	85.435554	2.394700	0.061147	16.484787	0.129110	7.691298	0.000000	0.000000
727.790772	85.435554	2.394964	0.061147	16.486606	0.129109	7.692147	0.000000	0.000000
727.810774	85.435554	2.396431	0.061146	16.496706	0.129107	7.696859	0.000000	0.000000
727.830776	85.435554	2.394839	0.061147	16.485743	0.129109	7.691745	0.000000	0.000000
727.850778	85.435554	2.396726	0.061146	16.498734	0.129107	7.697806	0.000000	0.000000
727.870780	85.435554	2.391007	0.061150	16.459369	0.129115	7.679439	0.000000	0.000000
727.890782	85.435554	2.388755	0.061152	16.443866	0.129118	7.672206	0.000000	0.000000
727.910784	85.435554	2.395614	0.061147	16.491079	0.129108	7.694234	0.000000	0.000000
727.930786	85.435554	2.396464	0.061146	16.496933	0.129107	7.696965	0.000000	0.000000
727.950788	85.435554	2.401711	0.061142	16.533051	0.129099	7.713817	0.000000	0.000000
727.970790	85.435554	2.395415	0.061147	16.489711	0.129109	7.693596	0.000000	0.000000
727.990792	85.435554	2.391215	0.061150	16.460797	0.129115	7.680105	0.000000	0.000000
728.010794	85.435554	2.389788	0.061151	16.450975	0.129117	7.675523	0.000000	0.000000
728.030796	85.435554	2.401244	0.061143	16.529837	0.129100	7.712317	0.000000	0.000000
728.050798	85.435554	2.403044	0.061141	16.542231	0.129097	7.718100	0.000000	0.000000
728.070800	85.435554	2.391065	0.061150	16.459765	0.129115	7.679624	0.000000	0.000000
728.090802	85.435554	2.397524	0.061145	16.504230	0.129105	7.700370	0.000000	0.000000
728.110804	85.435554	2.391879	0.061149	16.465374	0.129114	7.682241	0.000000	0.000000
728.130806	85.435554	2.403364	0.061141	16.544431	0.129097	7.719127	0.000000	0.000000
728.150808	85.435554	2.404985	0.061140	16.555588	0.129094	7.724332	0.000000	0.000000
728.170810	85.435554	2.404209	0.061141	16.550249	0.129096	7.721841	0.000000	0.000000
728.190812	85.435554	2.400150	0.061143	16.522309	0.129102	7.708805	0.000000	0.000000
728.210814	85.435554	2.399013	0.061144	16.514482	0.129103	7.705153	0.000000	0.000000
728.230816	85.435554	2.396725	0.061146	16.498728	0.129107	7.697803	0.000000	0.000000
728.250818	85.435554	2.397553	0.061145	16.504427	0.129105	7.700462	0.000000	0.000000
728.270820	85.435554	2.401193	0.061143	16.529485	0.129100	7.712153	0.000000	0.000000
728.290822	85.435554	2.398556	0.061145	16.511337	0.129104	7.703686	0.000000	0.000000
728.310824	85.435554	2.395969	0.061146	16.493525	0.129108	7.695375	0.000000	0.000000
728.330826	85.435554	2.395343	0.061147	16.489215	0.129109	7.693364	0.000000	0.000000
728.350828	85.435554	2.397922	0.061145	16.506970	0.129105	7.701648	0.000000	0.000000
728.370830	85.435554	2.387560	0.061152	16.435639	0.129120	7.668367	0.000000	0.000000
728.390832	85.435554	2.395498	0.061147	16.490283	0.129108	7.693863	0.000000	0.000000
728.410834	85.435554	2.399120	0.061144	16.515217	0.129103	7.705496	0.000000	0.000000
728.430836	85.435554	2.390648	0.061150	16.456896	0.129116	7.678285	0.000000	0.000000
728.450838	85.435554	2.395917	0.061146	16.493171	0.129108	7.695210	0.000000	0.000000
728.470840	85.435554	2.394346	0.061148	16.482356	0.129110	7.690164	0.000000	0.000000
728.490842	85.435554	2.398925	0.061144	16.513874	0.129103	7.704869	0.000000	0.000000
728.510844	85.435554	2.400583	0.061143	16.525290	0.129101	7.710196	0.000000	0.000000
728.530846	85.435554	2.404351	0.061140	16.551223	0.129095	7.722296	0.000000	0.000000
728.550848	85.435554	2.402287	0.061142	16.537016	0.129098	7.715667	0.000000	0.000000
728.570850	85.435554	2.408156	0.061138	16.577416	0.129090	7.734517	0.000000	0.000000
728.590852	85.435554	2.393742	0.061148	16.478198	0.129111	7.688224	0.000000	0.000000
728.610854	85.435554	2.403894	0.061141	16.548079	0.129096	7.720828	0.000000	0.000000
728.630856	85.435554	2.400480	0.061143	16.524576	0.129101	7.709863	0.000000	0.000000
728.650858	85.435554	2.403599	0.061141	16.546051	0.129096	7.719882	0.000000	0.000000
728.670860	85.435554	2.403943	0.061141	16.548415	0.129096	7.720985	0.000000	0.000000
728.690862	85.435554	2.398804	0.061144	16.513041	0.129104	7.704481	0.000000	0.000000
728.710864	85.435554	2.394827	0.061147	16.485665	0.129109	7.691708	0.000000	0.000000
728.730866	85.435554	2.401333	0.061143	16.530448	0.129100	7.712602	0.000000	0.000000
728.750868	85.435554	2.397000	0.061146	16.500620	0.129106	7.698685	0.000000	0.000000
728.770870	85.435554	2.399442	0.061144	16.517433	0.129103	7.706530	0.000000	0.000000
728.790872	85.435554	2.392533	0.061149	16.469871	0.129113	7.684339	0.000000	0.000000
728.810874	85.435473	2.395485	0.061147	16.490196	0.129108	7.693822	0.000000	0.000000
728.830876	85.435554	2.392176	0.061149	16.467414	0.129113	7.683192	0.000000	0.000000
728.850878	85.435554	2.402137	0.061142	16.535987	0.129099	7.715187	0.000000	0.000000
728.870880	85.435554	2.396501	0.061146	16.497184	0.129107	7.697083	0.000000	0.000000
728.890882	85.435554	2.403802	0.061141	16.547446	0.129096	7.720533	0.000000	0.000000
728.910884	85.435554	2.404844	0.061140	16.554619	0.129095	7.723880	0.000000	0.000000
728.930886	85.435554	2.394958	0.061147	16.486564	0.129109	7.692127	0.000000	0.000000
728.950888	85.435473	2.402471	0.061142	16.538287	0.129098	7.716260	0.000000	0.000000
728.970890	85.435554	2.406678	0.061139	16.567247	0.129092	7.729772	0.000000	0.000000
728.990892	85.435554	2.402350	0.061142	16.537452	0.129098	7.715870	0.000000	0.000000
729.010894	85.435554	2.397566	0.061145	16.504518	0.129105	7.700504	0.000000	0.000000
729.030896	85.435554	2.400998	0.061143	16.528145	0.129100	7.711528	0.000000	0.000000
729.050898	85.435554	2.395085	0.061147	16.487441	0.129109	7.692537	0.000000	0.000000
729.070900	85.435554	2.388955	0.061151	16.445243	0.129118	7.672848	0.000000	0.000000
729.090902	85.435554	2.404309	0.061140	16.550936	0.129095	7.722161	0.000000	0.000000
729.110904	85.435554	2.403848	0.061141	16.547764	0.129096	7.720681	0.000000	0.000000
729.130906	85.435554	2.402645	0.061142	16.539483	0.129098	7.716818	0.000000	0.000000
729.150908	85.435554	2.404002	0.061141	16.548826	0.129096	7.721177	0.000000	0.000000
729.170910	85.435554	2.400930	0.061143	16.527675	0.129100	7.711309	0.000000	0.000000
729.190912	85.435473	2.400094	0.061143	16.521919	0.129101	7.708623	0.000000	0.000000
729.210914	85.435554	2.402814	0.061142	16.540648	0.129098	7.717361	0.000000	0.000000
729.230916	85.435554	2.404432	0.061140	16.551783	0.129095	7.722557	0.000000	0.000000
729.250918	85.435554	2.401401	0.061143	16.530917	0.129100	7.712821	0.000000	0.000000
729.270920	85.435554	2.403159	0.061141	16.543018	0.129097	7.718467	0.000000	0.000000
729.290922	85.435473	2.402664	0.061142	16.539613	0.129098	7.716878	0.000000	0.000000
729.310924	85.435554	2.398043	0.061145	16.507802	0.129105	7.702037	0.000000	0.000000
729.330926	85.435554	2.395310	0.061147	16.488988	0.129109	7.693258	0.000000	0.000000
729.350928	85.435554	2.395763	0.061147	16.492108	0.129108	7.694714	0.000000	0.000000
729.370930	85.435554	2.399398	0.061144	16.517127	0.129103	7.706387	0.000000	0.000000
729.390932	85.435554	2.395869	0.061146	16.492838	0.129108	7.695055	0.000000	0.000000
729.410934	85.435554	2.396650	0.061146	16.498213	0.129107	7.697563	0.000000	0.000000
729.430936	85.435554	2.395361	0.061147	16.489339	0.129109	7.693422	0.000000	0.000000
729.450938	85.435473	2.392194	0.061149	16.467541	0.129113	7.683252	0.000000	0.000000
729.470940	85.435554	2.397937	0.061145	16.507073	0.129105	7.701696	0.000000	0.000000
729.490942	85.435554	2.397614	0.061145	16.504848	0.129105	7.700658	0.000000	0.000000
729.510944	85.435554	2.389866	0.061151	16.451511	0.129117	7.675773	0.000000	0.000000
729.530946	85.435554	2.397496	0.061145	16.504034	0.129105	7.700278	0.000000	0.000000
729.550948	85.435554	2.397969	0.061145	16.507294	0.129105	7.701799	0.000000	0.000000
729.570950	85.435554	2.398317	0.061145	16.509691	0.129104	7.702918	0.000000	0.000000
729.590952	85.435554	2.398643	0.061145	16.511933	0.129104	7.703964	0.000000	0.000000
729.610954	85.435554	2.397469	0.061145	16.503852	0.129105	7.700194	0.000000	0.000000
729.630956	85.435554	2.399456	0.061144	16.517533	0.129103	7.706577	0.000000	0.000000
729.650958	85.435554	2.396625	0.061146	16.498044	0.129107	7.697484	0.000000	0.000000
729.670960	85.435554	2.399152	0.061144	16.515438	0.129103	7.705599	0.000000	0.000000
729.690962	85.435554	2.403047	0.061141	16.542252	0.129097	7.718110	0.000000	0.000000
729.710964	85.435554	2.400537	0.061143	16.524973	0.129101	7.710048	0.000000	0.000000
729.730966	85.435554	2.400688	0.061143	16.526011	0.129101	7.710532	0.000000	0.000000
729.750968	85.435554	2.399328	0.061144	16.516646	0.129103	7.706163	0.000000	0.000000
729.770970	85.435554	2.394133	0.061148	16.480885	0.129110	7.689478	0.000000	0.000000
729.790972	85.435554	2.390807	0.061150	16.457994	0.129115	7.678798	0.000000	0.000000
729.810974	85.435554	2.388208	0.061152	16.440100	0.129119	7.670449	0.000000	0.000000
729.830976	85.435554	2.390686	0.061150	16.457156	0.129116	7.678407	0.000000	0.000000
729.850978	85.435554	2.391690	0.061149	16.464069	0.129114	7.681632	0.000000	0.000000
729.870980	85.435554	2.397829	0.061145	16.506328	0.129105	7.701349	0.000000	0.000000
729.890982	85.435554	2.394670	0.061147	16.484581	0.129110	7.691202	0.000000	0.000000
729.910984	85.435554	2.392595	0.061149	16.470298	0.129113	7.684538	0.000000	0.000000
729.930986	85.435554	2.392417	0.061149	16.469072	0.129113	7.683966	0.000000	0.000000
729.950988	85.435554	2.397046	0.061146	16.500940	0.129106	7.698835	0.000000	0.000000
729.970990	85.435554	2.391418	0.061150	16.462195	0.129114	7.680758	0.000000	0.000000
729.990992	85.435554	2.391165	0.061150	16.460458	0.129115	7.679947	0.000000	0.000000
730.010994	85.435554	2.395548	0.061147	16.490628	0.129108	7.694024	0.000000	0.000000
730.030996	85.435554	2.390891	0.061150	16.458566	0.129115	7.679065	0.000000	0.000000
730.050998	85.435554	2.394630	0.061147	16.484306	0.129110	7.691074	0.000000	0.000000
730.071000	85.435554	2.395039	0.061147	16.487120	0.129109	7.692387	0.000000	0.000000
730.091002	85.435554	2.396236	0.061146	16.495362	0.129107	7.696232	0.000000	0.000000
730.111004	85.435554	2.391201	0.061150	16.460703	0.129115	7.680062	0.000000	0.000000
730.131006	85.435554	2.395582	0.061147	16.490858	0.129108	7.694131	0.000000	0.000000
730.151008	85.435554	2.399171	0.061144	16.515569	0.129103	7.705660	0.000000	0.000000
730.171010	85.435554	2.396369	0.061146	16.496279	0.129107	7.696660	0.000000	0.000000
730.191012	85.435554	2.386401	0.061153	16.427658	0.129122	7.664644	0.000000	0.000000
730.211014	85.435554	2.393488	0.061148	16.476445	0.129111	7.687406	0.000000	0.000000
730.231016	85.435554	2.393623	0.061148	16.477374	0.129111	7.687840	0.000000	0.000000
730.251018	85.435554	2.395195	0.061147	16.488198	0.129109	7.692890	0.000000	0.000000
730.271020	85.435554	2.393066	0.061148	16.473543	0.129112	7.686052	0.000000	0.000000
730.291022	85.435554	2.398373	0.061145	16.510072	0.129104	7.703096	0.000000	0.000000
730.311024	85.435554	2.395124	0.061147	16.487711	0.129109	7.692663	0.000000	0.000000
730.331026	85.435554	2.397165	0.061146	16.501758	0.129106	7.699216	0.000000	0.000000
730.351028	85.435554	2.397079	0.061146	16.501164	0.129106	7.698940	0.000000	0.000000
730.371030	85.435554	2.397944	0.061145	16.507124	0.129105	7.701720	0.000000	0.000000
730.391032	85.435554	2.389692	0.061151	16.450316	0.129117	7.675215	0.000000	0.000000
730.411034	85.435554	2.393818	0.061148	16.478715	0.129111	7.688466	0.000000	0.000000
730.431036	85.435554	2.390727	0.061150	16.457440	0.129115	7.678539	0.000000	0.000000
730.451038	85.435554	2.399023	0.061144	16.514552	0.129103	7.705186	0.000000	0.000000
730.471040	85.435554	2.393699	0.061148	16.477901	0.129111	7.688086	0.000000	0.000000
730.491042	85.435554	2.392616	0.061149	16.470446	0.129113	7.684607	0.000000	0.000000
730.511044	85.435554	2.386638	0.061153	16.429295	0.129122	7.665408	0.000000	0.000000
730.531046	85.435554	2.396073	0.061146	16.494242	0.129108	7.695710	0.000000	0.000000
730.551048	85.435554	2.389628	0.061151	16.449877	0.129117	7.675010	0.000000	0.000000
730.571050	85.435554	2.391071	0.061150	16.459807	0.129115	7.679644	0.000000	0.000000
730.591052	85.435473	2.386798	0.061153	16.430394	0.129121	7.665920	0.000000	0.000000
730.611054	85.435554	2.397834	0.061145	16.506361	0.129105	7.701364	0.000000	0.000000
730.631056	85.435554	2.392111	0.061149	16.466969	0.129113	7.682985	0.000000	0.000000
730.651058	85.435554	2.389511	0.061151	16.449072	0.129117	7.674635	0.000000	0.000000
730.671060	85.435554	2.388373	0.061152	16.441232	0.129119	7.670977	0.000000	0.000000
730.691062	85.435554	2.396702	0.061146	16.498574	0.129107	7.697731	0.000000	0.000000
730.711064	85.435554	2.399879	0.061144	16.520442	0.129102	7.707934	0.000000	0.000000
730.731066	85.435554	2.399172	0.061144	16.515578	0.129103	7.705664	0.000000	0.000000
730.751068	85.435554	2.402853	0.061142	16.540911	0.129098	7.717484	0.000000	0.000000
730.771070	85.435554	2.396504	0.061146	16.497209	0.129107	7.697094	0.000000	0.000000
730.791072	85.435554	2.394820	0.061147	16.485619	0.129109	7.691687	0.000000	0.000000
730.811074	85.435554	2.394670	0.061147	16.484584	0.129110	7.691204	0.000000	0.000000
730.831076	85.435554	2.396039	0.061146	16.494009	0.129108	7.695601	0.000000	0.000000
730.851078	85.435554	2.396105	0.061146	16.494460	0.129108	7.695812	0.000000	0.000000
730.871080	85.435554	2.396955	0.061146	16.500311	0.129106	7.698541	0.000000	0.000000
730.891082	85.435554	2.394614	0.061147	16.484197	0.129110	7.691023	0.000000	0.000000
730.911084	85.435554	2.395423	0.061147	16.489769	0.129109	7.693623	0.000000	0.000000
730.931086	85.435554	2.391194	0.061150	16.460655	0.129115	7.680039	0.000000	0.000000
730.951088	85.435554	2.394860	0.061147	16.485892	0.129109	7.691814	0.000000	0.000000
730.971090	85.435554	2.395313	0.061147	16.489012	0.129109	7.693270	0.000000	0.000000
730.991092	85.435554	2.393523	0.061148	16.476684	0.129111	7.687518	0.000000	0.000000
731.011094	85.435554	2.390335	0.061150	16.454741	0.129116	7.677280	0.000000	0.000000
731.031096	85.435473	2.397174	0.061145	16.501818	0.129106	7.699245	0.000000	0.000000
731.051098	85.435554	2.394969	0.061147	16.486642	0.129109	7.692164	0.000000	0.000000
731.071100	85.435554	2.399257	0.061144	16.516159	0.129103	7.705936	0.000000	0.000000
731.091102	85.435554	2.394229	0.061148	16.481545	0.129110	7.689786	0.000000	0.000000
731.111104	85.435554	2.390259	0.061150	16.454217	0.129116	7.677035	0.000000	0.000000
731.131106	85.435554	2.401156	0.061143	16.529234	0.129100	7.712036	0.000000	0.000000
731.151108	85.435554	2.401303	0.061143	16.530245	0.129100	7.712508	0.000000	0.000000
731.171110	85.435554	2.394855	0.061147	16.485858	0.129109	7.691798	0.000000	0.000000
731.191112	85.435554	2.398508	0.061145	16.511001	0.129104	7.703529	0.000000	0.000000
731.211114	85.435554	2.396456	0.061146	16.496879	0.129107	7.696940	0.000000	0.000000
731.231116	85.435554	2.394900	0.061147	16.486164	0.129109	7.691941	0.000000	0.000000
731.251118	85.435554	2.399932	0.061144	16.520808	0.129102	7.708105	0.000000	0.000000
731.271120	85.435554	2.401738	0.061142	16.533236	0.129099	7.713903	0.000000	0.000000
731.291122	85.435554	2.408411	0.061138	16.579175	0.129089	7.735337	0.000000	0.000000
731.311124	85.435554	2.400178	0.061143	16.522500	0.129101	7.708894	0.000000	0.000000
731.331126	85.435554	2.406260	0.061139	16.564365	0.129092	7.728427	0.000000	0.000000
731.351128	85.435473	2.400591	0.061143	16.525342	0.129101	7.710220	0.000000	0.000000
731.371130	85.435554	2.391424	0.061150	16.462241	0.129114	7.680779	0.000000	0.000000
731.391132	85.435554	2.395218	0.061147	16.488358	0.129109	7.692965	0.000000	0.000000
731.411134	85.435554	2.402077	0.061142	16.535572	0.129099	7.714993	0.000000	0.000000
731.431136	85.435554	2.402328	0.061142	16.537300	0.129098	7.715800	0.000000	0.000000
731.451138	85.435554	2.394749	0.061147	16.485129	0.129110	7.691458	0.000000	0.000000
731.471140	85.435554	2.397589	0.061145	16.504675	0.129105	7.700578	0.000000	0.000000
731.491142	85.435554	2.396234	0.061146	16.495353	0.129107	7.696228	0.000000	0.000000
731.511144	85.435554	2.392623	0.061149	16.470495	0.129113	7.684630	0.000000	0.000000
731.531146	85.435554	2.396902	0.061146	16.499948	0.129106	7.698372	0.000000	0.000000
731.551148	85.435554	2.398519	0.061145	16.511080	0.129104	7.703566	0.000000	0.000000
731.571150	85.435554	2.395860	0.061146	16.492777	0.129108	7.695026	0.000000	0.000000
731.591152	85.435554	2.398254	0.061145	16.509252	0.129104	7.702713	0.000000	0.000000
731.611154	85.435554	2.396686	0.061146	16.498462	0.129107	7.697679	0.000000	0.000000
731.631156	85.435554	2.396889	0.061146	16.499857	0.129106	7.698330	0.000000	0.000000
731.651158	85.435554	2.396447	0.061146	16.496818	0.129107	7.696912	0.000000	0.000000
731.671160	85.435554	2.388796	0.061152	16.444144	0.129118	7.672336	0.000000	0.000000
731.691162	85.435554	2.390434	0.061150	16.455422	0.129116	7.677597	0.000000	0.000000
731.711164	85.435554	2.401487	0.061142	16.531507	0.129100	7.713097	0.000000	0.000000
731.731166	85.435554	2.397738	0.061145	16.505701	0.129105	7.701056	0.000000	0.000000
731.751168	85.435554	2.393212	0.061148	16.474544	0.129112	7.686520	0.000000	0.000000
731.771170	85.435554	2.397321	0.061145	16.502832	0.129106	7.699718	0.000000	0.000000
731.791172	85.435554	2.394984	0.061147	16.486745	0.129109	7.692212	0.000000	0.000000
731.811174	85.435554	2.401841	0.061142	16.533950	0.129099	7.714236	0.000000	0.000000
731.831176	85.435554	2.398790	0.061144	16.512947	0.129104	7.704437	0.000000	0.000000
731.851178	85.435554	2.402650	0.061142	16.539519	0.129098	7.716835	0.000000	0.000000
731.871180	85.435554	2.398691	0.061144	16.512266	0.129104	7.704119	0.000000	0.000000
731.891182	85.435554	2.398556	0.061145	16.511331	0.129104	7.703683	0.000000	0.000000
731.911184	85.435554	2.401359	0.061143	16.530626	0.129100	7.712686	0.000000	0.000000
731.931186	85.435554	2.399930	0.061144	16.520790	0.129102	7.708096	0.000000	0.000000
731.951188	85.435554	2.392240	0.061149	16.467858	0.129113	7.683400	0.000000	0.000000
731.971190	85.435554	2.393467	0.061148	16.476303	0.129111	7.687340	0.000000	0.000000
731.991192	85.435554	2.392575	0.061149	16.470165	0.129113	7.684476	0.000000	0.000000
732.011194	85.435554	2.396000	0.061146	16.493740	0.129108	7.695476	0.000000	0.000000
732.031196	85.435554	2.404891	0.061140	16.554940	0.129095	7.724030	0.000000	0.000000
732.051198	85.435554	2.401907	0.061142	16.534404	0.129099	7.714448	0.000000	0.000000
732.071200	85.435554	2.401149	0.061143	16.529183	0.129100	7.712012	0.000000	0.000000
732.091202	85.435554	2.400337	0.061143	16.523592	0.129101	7.709404	0.000000	0.000000
732.111204	85.435554	2.399290	0.061144	16.516389	0.129103	7.706043	0.000000	0.000000
732.131206	85.435554	2.402132	0.061142	16.535950	0.129099	7.715170	0.000000	0.000000
732.151208	85.435554	2.400230	0.061143	16.522860	0.129101	7.709062	0.000000	0.000000
732.171210	85.435554	2.404987	0.061140	16.555603	0.129094	7.724339	0.000000	0.000000
732.191212	85.435554	2.398563	0.061145	16.511386	0.129104	7.703709	0.000000	0.000000
732.211214	85.435554	2.403579	0.061141	16.545914	0.129096	7.719819	0.000000	0.000000
732.231216	85.435554	2.404173	0.061141	16.549997	0.129096	7.721724	0.000000	0.000000
732.251218	85.435554	2.398339	0.061145	16.509842	0.129104	7.702988	0.000000	0.000000
732.271220	85.435554	2.394025	0.061148	16.480144	0.129111	7.689132	0.000000	0.000000
732.291222	85.435554	2.398366	0.061145	16.510027	0.129104	7.703074	0.000000	0.000000
732.311224	85.435554	2.402680	0.061142	16.539722	0.129098	7.716929	0.000000	0.000000
732.331226	85.435554	2.401748	0.061142	16.533305	0.129099	7.713935	0.000000	0.000000
732.351228	85.435554	2.398395	0.061145	16.510223	0.129104	7.703166	0.000000	0.000000
732.371230	85.435554	2.393636	0.061148	16.477462	0.129111	7.687881	0.000000	0.000000
732.391232	85.435554	2.393918	0.061148	16.479405	0.129111	7.688788	0.000000	0.000000
732.411234	85.435554	2.394155	0.061148	16.481040	0.129110	7.689550	0.000000	0.000000
732.431236	85.435554	2.391949	0.061149	16.465855	0.129114	7.682465	0.000000	0.000000
732.451238	85.435554	2.399551	0.061144	16.518181	0.129102	7.706879	0.000000	0.000000
732.471240	85.435554	2.393638	0.061148	16.477480	0.129111	7.687889	0.000000	0.000000
732.491242	85.435554	2.388507	0.061152	16.442159	0.129119	7.671409	0.000000	0.000000
732.511244	85.435473	2.393890	0.061148	16.479215	0.129111	7.688699	0.000000	0.000000
732.531246	85.435473	2.392200	0.061149	16.467580	0.129113	7.683270	0.000000	0.000000
732.551248	85.435554	2.395451	0.061147	16.489957	0.129108	7.693710	0.000000	0.000000
732.571250	85.435554	2.391188	0.061150	16.460616	0.129115	7.680021	0.000000	0.000000
732.591252	85.435554	2.394926	0.061147	16.486349	0.129109	7.692027	0.000000	0.000000
732.611254	85.435554	2.392528	0.061149	16.469841	0.129113	7.684325	0.000000	0.000000
732.631256	85.435554	2.397292	0.061145	16.502632	0.129106	7.699625	0.000000	0.000000
732.651258	85.435554	2.391465	0.061150	16.462522	0.129114	7.680910	0.000000	0.000000
732.671260	85.435554	2.396920	0.061146	16.500069	0.129106	7.698428	0.000000	0.000000
732.691262	85.435554	2.389839	0.061151	16.451327	0.129117	7.675687	0.000000	0.000000
732.711264	85.435554	2.394223	0.061148	16.481506	0.129110	7.689768	0.000000	0.000000
732.731266	85.435554	2.389272	0.061151	16.447422	0.129118	7.673865	0.000000	0.000000
732.751268	85.435554	2.394189	0.061148	16.481270	0.129110	7.689657	0.000000	0.000000
732.771270	85.435554	2.401584	0.061142	16.532179	0.129099	7.713410	0.000000	0.000000
732.791272	85.435554	2.398838	0.061144	16.513274	0.129103	7.704590	0.000000	0.000000
732.811274	85.435554	2.399591	0.061144	16.518456	0.129102	7.707007	0.000000	0.000000
732.831276	85.435554	2.402558	0.061142	16.538880	0.129098	7.716537	0.000000	0.000000
732.851278	85.435554	2.404451	0.061140	16.551916	0.129095	7.722619	0.000000	0.000000
732.871280	85.435554	2.400254	0.061143	16.523023	0.129101	7.709138	0.000000	0.000000
732.891282	85.435554	2.400449	0.061143	16.524367	0.129101	7.709765	0.000000	0.000000
732.911284	85.435554	2.399336	0.061144	16.516707	0.129103	7.706191	0.000000	0.000000
732.931286	85.435554	2.395416	0.061147	16.489717	0.129109	7.693599	0.000000	0.000000
732.951288	85.435554	2.401675	0.061142	16.532803	0.129099	7.713701	0.000000	0.000000
732.971290	85.435554	2.396914	0.061146	16.500029	0.129106	7.698410	0.000000	0.000000
732.991292	85.435554	2.399704	0.061144	16.519240	0.129102	7.707373	0.000000	0.000000
733.011294	85.435554	2.402441	0.061142	16.538078	0.129098	7.716162	0.000000	0.000000
733.031296	85.435554	2.398456	0.061145	16.510644	0.129104	7.703363	0.000000	0.000000
733.051298	85.435554	2.406138	0.061139	16.563527	0.129093	7.728036	0.000000	0.000000
733.071300	85.435554	2.396892	0.061146	16.499878	0.129106	7.698339	0.000000	0.000000
733.091302	85.435554	2.399141	0.061144	16.515360	0.129103	7.705563	0.000000	0.000000
733.111304	85.435554	2.398536	0.061145	16.511195	0.129104	7.703620	0.000000	0.000000
733.131306	85.435554	2.393678	0.061148	16.477756	0.129111	7.688018	0.000000	0.000000
733.151308	85.435554	2.395226	0.061147	16.488413	0.129109	7.692990	0.000000	0.000000
733.171310	85.435554	2.396224	0.061146	16.495284	0.129107	7.696196	0.000000	0.000000
733.191312	85.435554	2.398173	0.061145	16.508701	0.129104	7.702456	0.000000	0.000000
733.211314	85.435554	2.397609	0.061145	16.504818	0.129105	7.700644	0.000000	0.000000
733.231316	85.435554	2.400845	0.061143	16.527088	0.129100	7.711035	0.000000	0.000000
733.251318	85.435554	2.404970	0.061140	16.555485	0.129094	7.724284	0.000000	0.000000
733.271320	85.435554	2.403425	0.061141	16.544849	0.129097	7.719322	0.000000	0.000000
733.291322	85.435554	2.397976	0.061145	16.507339	0.129105	7.701820	0.000000	0.000000
733.311324	85.435554	2.401743	0.061142	16.533272	0.129099	7.713920	0.000000	0.000000
733.331326	85.435554	2.400060	0.061143	16.521686	0.129102	7.708514	0.000000	0.000000
733.351328	85.435554	2.403886	0.061141	16.548024	0.129096	7.720803	0.000000	0.000000
733.371330	85.435554	2.400008	0.061144	16.521331	0.129102	7.708349	0.000000	0.000000
733.391332	85.435554	2.402646	0.061142	16.539489	0.129098	7.716821	0.000000	0.000000
733.411334	85.435554	2.396717	0.061146	16.498673	0.129107	7.697777	0.000000	0.000000
733.431336	85.435554	2.400595	0.061143	16.525372	0.129101	7.710234	0.000000	0.000000
733.451338	85.435554	2.399355	0.061144	16.516837	0.129103	7.706252	0.000000	0.000000
733.471340	85.435554	2.399656	0.061144	16.518904	0.129102	7.707216	0.000000	0.000000
733.491342	85.435554	2.400820	0.061143	16.526919	0.129101	7.710956	0.000000	0.000000
733.511344	85.435554	2.399549	0.061144	16.518172	0.129102	7.706875	0.000000	0.000000
733.531346	85.435554	2.391186	0.061150	16.460597	0.129115	7.680012	0.000000	0.000000
733.551348	85.435554	2.400252	0.061143	16.523008	0.129101	7.709131	0.000000	0.000000
733.571350	85.435554	2.395946	0.061146	16.493368	0.129108	7.695302	0.000000	0.000000
733.591352	85.435554	2.395709	0.061147	16.491736	0.129108	7.694541	0.000000	0.000000
733.611354	85.435554	2.394852	0.061147	16.485834	0.129109	7.691787	0.000000	0.000000
733.631356	85.435554	2.399862	0.061144	16.520327	0.129102	7.707880	0.000000	0.000000
733.651358	85.435554	2.396573	0.061146	16.497684	0.129107	7.697316	0.000000	0.000000
733.671360	85.435554	2.402037	0.061142	16.535300	0.129099	7.714866	0.000000	0.000000
733.691362	85.435554	2.402894	0.061141	16.541199	0.129097	7.717618	0.000000	0.000000
733.711364	85.435554	2.402560	0.061142	16.538899	0.129098	7.716545	0.000000	0.000000
733.731366	85.435554	2.403633	0.061141	16.546284	0.129096	7.719991	0.000000	0.000000
733.751368	85.435554	2.396737	0.061146	16.498816	0.129107	7.697844	0.000000	0.000000
733.771370	85.435554	2.398249	0.061145	16.509219	0.129104	7.702697	0.000000	0.000000
733.791372	85.435554	2.396661	0.061146	16.498292	0.129107	7.697599	0.000000	0.000000
733.811374	85.435554	2.395598	0.061147	16.490970	0.129108	7.694183	0.000000	0.000000
733.831376	85.435554	2.398173	0.061145	16.508701	0.129104	7.702456	0.000000	0.000000
733.851378	85.435554	2.395166	0.061147	16.487998	0.129109	7.692797	0.000000	0.000000
733.871380	85.435554	2.397616	0.061145	16.504863	0.129105	7.700665	0.000000	0.000000
733.891382	85.435554	2.396993	0.061146	16.500577	0.129106	7.698666	0.000000	0.000000
733.911384	85.435554	2.403825	0.061141	16.547603	0.129096	7.720607	0.000000	0.000000
733.931386	85.435554	2.411107	0.061136	16.597732	0.129085	7.743995	0.000000	0.000000
733.951388	85.435473	2.407589	0.061138	16.573515	0.129090	7.732696	0.000000	0.000000
733.971390	85.435554	2.404529	0.061140	16.552452	0.129095	7.722869	0.000000	0.000000
733.991392	85.435554	2.410228	0.061136	16.591681	0.129087	7.741172	0.000000	0.000000
734.011394	85.435554	2.412723	0.061134	16.608858	0.129083	7.749186	0.000000	0.000000
734.031396	85.435554	2.405029	0.061140	16.555894	0.129094	7.724475	0.000000	0.000000
734.051398	85.435554	2.405727	0.061139	16.560697	0.129093	7.726716	0.000000	0.000000
734.071400	85.435554	2.399330	0.061144	16.516661	0.129103	7.706170	0.000000	0.000000
734.091402	85.435554	2.400892	0.061143	16.527412	0.129100	7.711186	0.000000	0.000000
734.111404	85.435554	2.395882	0.061146	16.492929	0.129108	7.695097	0.000000	0.000000
734.131406	85.435554	2.396005	0.061146	16.493770	0.129108	7.695490	0.000000	0.000000
734.151408	85.435554	2.399138	0.061144	16.515342	0.129103	7.705554	0.000000	0.000000
734.171410	85.435554	2.402998	0.061141	16.541910	0.129097	7.717950	0.000000	0.000000
734.191412	85.435554	2.399269	0.061144	16.516241	0.129103	7.705974	0.000000	0.000000
734.211414	85.435554	2.400513	0.061143	16.524803	0.129101	7.709969	0.000000	0.000000
734.231416	85.435554	2.403204	0.061141	16.543330	0.129097	7.718613	0.000000	0.000000
734.251418	85.435554	2.396117	0.061146	16.494545	0.129107	7.695851	0.000000	0.000000
734.271420	85.435554	2.400261	0.061143	16.523072	0.129101	7.709161	0.000000	0.000000
734.291422	85.435554	2.402401	0.061142	16.537803	0.129098	7.716034	0.000000	0.000000
734.311424	85.435554	2.403061	0.061141	16.542349	0.129097	7.718155	0.000000	0.000000
734.331426	85.435554	2.401187	0.061143	16.529446	0.129100	7.712135	0.000000	0.000000
734.351428	85.435554	2.398508	0.061145	16.511001	0.129104	7.703529	0.000000	0.000000
734.371430	85.435554	2.401986	0.061142	16.534946	0.129099	7.714701	0.000000	0.000000
734.391432	85.435554	2.407826	0.061138	16.575149	0.129090	7.733459	0.000000	0.000000
734.411434	85.435554	2.405299	0.061140	16.557755	0.129094	7.725343	0.000000	0.000000
734.431436	85.435554	2.402927	0.061141	16.541423	0.129097	7.717723	0.000000	0.000000
734.451438	85.435554	2.408736	0.061137	16.581415	0.129089	7.736382	0.000000	0.000000
734.471440	85.435554	2.405056	0.061140	16.556078	0.129094	7.724561	0.000000	0.000000
734.491442	85.435554	2.407346	0.061138	16.571841	0.129091	7.731915	0.000000	0.000000
734.511444	85.435554	2.405163	0.061140	16.556814	0.129094	7.724904	0.000000	0.000000
734.531446	85.435554	2.404094	0.061141	16.549459	0.129096	7.721472	0.000000	0.000000
734.551448	85.435554	2.407591	0.061138	16.573530	0.129091	7.732703	0.000000	0.000000
734.571450	85.435554	2.401011	0.061143	16.528235	0.129100	7.711570	0.000000	0.000000
734.591452	85.435554	2.402201	0.061142	16.536423	0.129098	7.715390	0.000000	0.000000
734.611454	85.435554	2.401896	0.061142	16.534328	0.129099	7.714413	0.000000	0.000000
734.631456	85.435554	2.401688	0.061142	16.532897	0.129099	7.713745	0.000000	0.000000
734.651458	85.435554	2.398847	0.061144	16.513338	0.129103	7.704619	0.000000	0.000000
734.671460	85.435554	2.401633	0.061142	16.532518	0.129099	7.713568	0.000000	0.000000
734.691462	85.435554	2.404344	0.061140	16.551175	0.129095	7.722273	0.000000	0.000000
734.711464	85.435554	2.398217	0.061145	16.508998	0.129104	7.702594	0.000000	0.000000
734.731466	85.435554	2.403780	0.061141	16.547295	0.129096	7.720463	0.000000	0.000000
734.751468	85.435554	2.402036	0.061142	16.535291	0.129099	7.714862	0.000000	0.000000
734.771470	85.435554	2.391751	0.061149	16.464487	0.129114	7.681827	0.000000	0.000000
734.791472	85.435554	2.395369	0.061147	16.489394	0.129109	7.693448	0.000000	0.000000
734.811474	85.435554	2.396905	0.061146	16.499966	0.129106	7.698380	0.000000	0.000000
734.831476	85.435554	2.407149	0.061138	16.570485	0.129091	7.731283	0.000000	0.000000
734.851478	85.435554	2.394238	0.061148	16.481612	0.129110	7.689817	0.000000	0.000000
734.871480	85.435554	2.396234	0.061146	16.495347	0.129107	7.696225	0.000000	0.000000
734.891482	85.435554	2.392209	0.061149	16.467641	0.129113	7.683298	0.000000	0.000000
734.911484	85.435554	2.401489	0.061142	16.531525	0.129100	7.713105	0.000000	0.000000
734.931486	85.435554	2.388631	0.061152	16.443009	0.129119	7.671806	0.000000	0.000000
734.951488	85.435554	2.387504	0.061152	16.435252	0.129120	7.668187	0.000000	0.000000
734.971490	85.435554	2.391255	0.061150	16.461073	0.129115	7.680234	0.000000	0.000000
734.991492	85.435554	2.395504	0.061147	16.490326	0.129108	7.693883	0.000000	0.000000
735.011494	85.435554	2.396244	0.061146	16.495417	0.129107	7.696258	0.000000	0.000000
735.031496	85.435473	2.398126	0.061145	16.508371	0.129104	7.702302	0.000000	0.000000
735.051498	85.435554	2.395451	0.061147	16.489963	0.129108	7.693713	0.000000	0.000000
735.071500	85.435554	2.390110	0.061151	16.453191	0.129116	7.676557	0.000000	0.000000
735.091502	85.435554	2.390315	0.061150	16.454607	0.129116	7.677218	0.000000	0.000000
735.111504	85.435554	2.392105	0.061149	16.466929	0.129113	7.682967	0.000000	0.000000
735.131506	85.435554	2.389405	0.061151	16.448342	0.129117	7.674294	0.000000	0.000000
735.151508	85.435554	2.397487	0.061145	16.503976	0.129105	7.700252	0.000000	0.000000
735.171510	85.435554	2.394804	0.061147	16.485504	0.129109	7.691633	0.000000	0.000000
735.191512	85.435554	2.398640	0.061145	16.511912	0.129104	7.703954	0.000000	0.000000
735.211514	85.435554	2.403782	0.061141	16.547310	0.129096	7.720470	0.000000	0.000000
735.231516	85.435554	2.396074	0.061146	16.494248	0.129108	7.695713	0.000000	0.000000
735.251518	85.435554	2.402554	0.061142	16.538856	0.129098	7.716525	0.000000	0.000000
735.271520	85.435554	2.402016	0.061142	16.535151	0.129099	7.714797	0.000000	0.000000
735.291522	85.435554	2.397106	0.061146	16.501355	0.129106	7.699029	0.000000	0.000000
735.311524	85.435554	2.402298	0.061142	16.537095	0.129098	7.715704	0.000000	0.000000
735.331526	85.435554	2.393372	0.061148	16.475649	0.129112	7.687035	0.000000	0.000000
735.351528	85.435554	2.400320	0.061143	16.523477	0.129101	7.709350	0.000000	0.000000
735.371530	85.435554	2.403619	0.061141	16.546190	0.129096	7.719947	0.000000	0.000000
735.391532	85.435554	2.401877	0.061142	16.534192	0.129099	7.714349	0.000000	0.000000
735.411534	85.435554	2.395632	0.061147	16.491207	0.129108	7.694294	0.000000	0.000000
735.431536	85.435554	2.397544	0.061145	16.504370	0.129105	7.700435	0.000000	0.000000
735.451538	85.435554	2.398547	0.061145	16.511274	0.129104	7.703656	0.000000	0.000000
735.471540	85.435554	2.401709	0.061142	16.533039	0.129099	7.713811	0.000000	0.000000
735.491542	85.435554	2.403721	0.061141	16.546889	0.129096	7.720273	0.000000	0.000000
735.511544	85.435554	2.403377	0.061141	16.544519	0.129097	7.719168	0.000000	0.000000
735.531546	85.435473	2.393628	0.061148	16.477414	0.129111	7.687858	0.000000	0.000000
735.551548	85.435554	2.403092	0.061141	16.542561	0.129097	7.718254	0.000000	0.000000
735.571550	85.435554	2.399754	0.061144	16.519579	0.129102	7.707531	0.000000	0.000000
735.591552	85.435554	2.396801	0.061146	16.499255	0.129106	7.698049	0.000000	0.000000
735.611554	85.435554	2.396637	0.061146	16.498126	0.129107	7.697522	0.000000	0.000000
735.631556	85.435554	2.402518	0.061142	16.538611	0.129098	7.716411	0.000000	0.000000
735.651558	85.435554	2.397979	0.061145	16.507360	0.129105	7.701830	0.000000	0.000000
735.671560	85.435554	2.401992	0.061142	16.534985	0.129099	7.714719	0.000000	0.000000
735.691562	85.435554	2.397505	0.061145	16.504097	0.129105	7.700308	0.000000	0.000000
735.711564	85.435554	2.389684	0.061151	16.450258	0.129117	7.675188	0.000000	0.000000
735.731566	85.435554	2.393024	0.061149	16.473255	0.129112	7.685918	0.000000	0.000000
735.751568	85.435554	2.397559	0.061145	16.504470	0.129105	7.700482	0.000000	0.000000
735.771570	85.435554	2.400349	0.061143	16.523674	0.129101	7.709442	0.000000	0.000000
735.791572	85.435554	2.394976	0.061147	16.486688	0.129109	7.692185	0.000000	0.000000
735.811574	85.435554	2.400991	0.061143	16.528093	0.129100	7.711504	0.000000	0.000000
735.831576	85.435554	2.396810	0.061146	16.499318	0.129106	7.698078	0.000000	0.000000
735.851578	85.435554	2.389559	0.061151	16.449399	0.129117	7.674787	0.000000	0.000000
735.871580	85.435554	2.392467	0.061149	16.469420	0.129113	7.684129	0.000000	0.000000
735.891582	85.435554	2.401737	0.061142	16.533232	0.129099	7.713902	0.000000	0.000000
735.911584	85.435554	2.392686	0.061149	16.470928	0.129113	7.684832	0.000000	0.000000
735.931586	85.435554	2.399142	0.061144	16.515366	0.129103	7.705566	0.000000	0.000000
735.951588	85.435554	2.396294	0.061146	16.495765	0.129107	7.696420	0.000000	0.000000
735.971590	85.435554	2.393216	0.061148	16.474572	0.129112	7.686532	0.000000	0.000000
735.991592	85.435554	2.396324	0.061146	16.495971	0.129107	7.696516	0.000000	0.000000
736.011594	85.435473	2.395768	0.061146	16.492142	0.129108	7.694730	0.000000	0.000000
736.031596	85.435554	2.399650	0.061144	16.518862	0.129102	7.707197	0.000000	0.000000
736.051598	85.435554	2.395627	0.061147	16.491173	0.129108	7.694278	0.000000	0.000000
736.071600	85.435554	2.399063	0.061144	16.514824	0.129103	7.705313	0.000000	0.000000
736.091602	85.435554	2.397907	0.061145	16.506867	0.129105	7.701600	0.000000	0.000000
736.111604	85.435473	2.397799	0.061145	16.506125	0.129105	7.701254	0.000000	0.000000
736.131606	85.435554	2.400970	0.061143	16.527951	0.129100	7.711437	0.000000	0.000000
736.151608	85.435554	2.403852	0.061141	16.547788	0.129096	7.720693	0.000000	0.000000
736.171610	85.435554	2.397013	0.061146	16.500713	0.129106	7.698729	0.000000	0.000000
736.191612	85.435554	2.394426	0.061148	16.482904	0.129110	7.690420	0.000000	0.000000
736.211614	85.435554	2.393500	0.061148	16.476527	0.129111	7.687445	0.000000	0.000000
736.231616	85.435554	2.398832	0.061144	16.513232	0.129103	7.704570	0.000000	0.000000
736.251618	85.435554	2.399855	0.061144	16.520278	0.129102	7.707857	0.000000	0.000000
736.271620	85.435554	2.401336	0.061143	16.530469	0.129100	7.712612	0.000000	0.000000
736.291622	85.435554	2.407748	0.061138	16.574614	0.129090	7.733209	0.000000	0.000000
736.311624	85.435554	2.404327	0.061140	16.551063	0.129095	7.722221	0.000000	0.000000
736.331626	85.435554	2.396699	0.061146	16.498552	0.129107	7.697721	0.000000	0.000000
736.351628	85.435554	2.402235	0.061142	16.536659	0.129098	7.715500	0.000000	0.000000
736.371630	85.435554	2.402129	0.061142	16.535932	0.129099	7.715161	0.000000	0.000000
736.391632	85.435554	2.397193	0.061146	16.501951	0.129106	7.699307	0.000000	0.000000
736.411634	85.435554	2.403487	0.061141	16.545276	0.129097	7.719521	0.000000	0.000000
736.431636	85.435554	2.401804	0.061142	16.533690	0.129099	7.714115	0.000000	0.000000
736.451638	85.435554	2.402223	0.061142	16.536574	0.129098	7.715461	0.000000	0.000000
736.471640	85.435554	2.398205	0.061145	16.508919	0.129104	7.702558	0.000000	0.000000
736.491642	85.435554	2.395883	0.061146	16.492932	0.129108	7.695099	0.000000	0.000000
736.511644	85.435554	2.390159	0.061151	16.453533	0.129116	7.676716	0.000000	0.000000
736.531646	85.435473	2.389804	0.061151	16.451087	0.129117	7.675575	0.000000	0.000000
736.551648	85.435554	2.391275	0.061150	16.461212	0.129115	7.680299	0.000000	0.000000
736.571650	85.435554	2.394707	0.061147	16.484835	0.129110	7.691321	0.000000	0.000000
736.591652	85.435554	2.391307	0.061150	16.461433	0.129115	7.680402	0.000000	0.000000
736.611654	85.435554	2.396144	0.061146	16.494733	0.129107	7.695939	0.000000	0.000000
736.631656	85.435554	2.397875	0.061145	16.506643	0.129105	7.701496	0.000000	0.000000
736.651658	85.435554	2.391896	0.061149	16.465489	0.129114	7.682294	0.000000	0.000000
736.671660	85.435554	2.386944	0.061153	16.431399	0.129121	7.666389	0.000000	0.000000
736.691662	85.435554	2.388209	0.061152	16.440106	0.129119	7.670452	0.000000	0.000000
736.711664	85.435554	2.393964	0.061148	16.479720	0.129111	7.688934	0.000000	0.000000
736.731666	85.435554	2.395301	0.061147	16.488930	0.129109	7.693232	0.000000	0.000000
736.751668	85.435554	2.394305	0.061148	16.482069	0.129110	7.690030	0.000000	0.000000
736.771670	85.435554	2.392357	0.061149	16.468661	0.129113	7.683774	0.000000	0.000000
736.791672	85.435554	2.395147	0.061147	16.487865	0.129109	7.692735	0.000000	0.000000
736.811674	85.435554	2.392040	0.061149	16.466478	0.129114	7.682756	0.000000	0.000000
736.830676	85.435554	2.396175	0.061146	16.494942	0.129107	7.696036	0.000000	0.000000
736.850678	85.435554	2.396253	0.061146	16.495483	0.129107	7.696289	0.000000	0.000000
736.870680	85.435473	2.400333	0.061143	16.523568	0.129101	7.709393	0.000000	0.000000
736.890682	85.435554	2.393224	0.061148	16.474632	0.129112	7.686561	0.000000	0.000000
736.910684	85.435554	2.398876	0.061144	16.513538	0.129103	7.704713	0.000000	0.000000
736.930686	85.435554	2.397373	0.061145	16.503192	0.129106	7.699886	0.000000	0.000000
736.950688	85.435554	2.399991	0.061144	16.521210	0.129102	7.708292	0.000000	0.000000
736.970690	85.435554	2.402094	0.061142	16.535687	0.129099	7.715047	0.000000	0.000000
736.990692	85.435554	2.404107	0.061141	16.549543	0.129096	7.721512	0.000000	0.000000
737.010694	85.435554	2.405271	0.061140	16.557558	0.129094	7.725251	0.000000	0.000000
737.030696	85.435554	2.408104	0.061138	16.577059	0.129090	7.734350	0.000000	0.000000
737.050698	85.435473	2.398985	0.061144	16.514285	0.129103	7.705061	0.000000	0.000000
737.070700	85.435554	2.393196	0.061148	16.474435	0.129112	7.686469	0.000000	0.000000
737.090702	85.435554	2.394794	0.061147	16.485438	0.129109	7.691602	0.000000	0.000000
737.110704	85.435554	2.397465	0.061145	16.503822	0.129105	7.700180	0.000000	0.000000
737.130706	85.435554	2.399709	0.061144	16.519270	0.129102	7.707387	0.000000	0.000000
737.150708	85.435473	2.402274	0.061142	16.536928	0.129098	7.715626	0.000000	0.000000
737.170710	85.435554	2.390745	0.061150	16.457562	0.129115	7.678596	0.000000	0.000000
737.190712	85.435554	2.393672	0.061148	16.477713	0.129111	7.687998	0.000000	0.000000
737.210714	85.435554	2.395215	0.061147	16.488337	0.129109	7.692955	0.000000	0.000000
737.230716	85.435554	2.394880	0.061147	16.486028	0.129109	7.691877	0.000000	0.000000
737.250718	85.435554	2.405901	0.061139	16.561899	0.129093	7.727276	0.000000	0.000000
737.270720	85.435554	2.399038	0.061144	16.514651	0.129103	7.705232	0.000000	0.000000
737.290722	85.435554	2.400842	0.061143	16.527070	0.129100	7.711026	0.000000	0.000000
737.310724	85.435554	2.397129	0.061146	16.501509	0.129106	7.699101	0.000000	0.000000
737.330726	85.435554	2.400341	0.061143	16.523620	0.129101	7.709417	0.000000	0.000000
737.350728	85.435554	2.401937	0.061142	16.534607	0.129099	7.714543	0.000000	0.000000
737.370730	85.435554	2.406594	0.061139	16.566666	0.129092	7.729500	0.000000	0.000000
737.390732	85.435473	2.398070	0.061145	16.507990	0.129104	7.702124	0.000000	0.000000
737.410734	85.435554	2.400771	0.061143	16.526580	0.129101	7.710798	0.000000	0.000000
737.430736	85.435554	2.396935	0.061146	16.500175	0.129106	7.698478	0.000000	0.000000
737.450738	85.435554	2.397348	0.061145	16.503017	0.129106	7.699804	0.000000	0.000000
737.470740	85.435554	2.394311	0.061148	16.482114	0.129110	7.690051	0.000000	0.000000
737.490742	85.435554	2.394546	0.061147	16.483731	0.129110	7.690806	0.000000	0.000000
737.510744	85.435554	2.392312	0.061149	16.468352	0.129113	7.683630	0.000000	0.000000
737.530746	85.435554	2.393855	0.061148	16.478976	0.129111	7.688587	0.000000	0.000000
737.550748	85.435554	2.396439	0.061146	16.496761	0.129107	7.696885	0.000000	0.000000
737.570750	85.435554	2.393167	0.061148	16.474239	0.129112	7.686377	0.000000	0.000000
737.590752	85.435554	2.401793	0.061142	16.533620	0.129099	7.714082	0.000000	0.000000
737.610754	85.435554	2.386618	0.061153	16.429156	0.129122	7.665343	0.000000	0.000000
737.630756	85.435554	2.390226	0.061150	16.453993	0.129116	7.676931	0.000000	0.000000
737.650758	85.435554	2.390853	0.061150	16.458306	0.129115	7.678943	0.000000	0.000000
737.670760	85.435554	2.397124	0.061146	16.501476	0.129106	7.699085	0.000000	0.000000
737.690762	85.435554	2.397621	0.061145	16.504896	0.129105	7.700681	0.000000	0.000000
737.710764	85.435554	2.400993	0.061143	16.528108	0.129100	7.711511	0.000000	0.000000
737.730766	85.435554	2.396912	0.061146	16.500014	0.129106	7.698403	0.000000	0.000000
737.750768	85.435554	2.393442	0.061148	16.476130	0.129111	7.687260	0.000000	0.000000
737.770770	85.435554	2.393701	0.061148	16.477916	0.129111	7.688093	0.000000	0.000000
737.790772	85.435554	2.404431	0.061140	16.551780	0.129095	7.722555	0.000000	0.000000
737.810774	85.435554	2.396212	0.061146	16.495196	0.129107	7.696155	0.000000	0.000000
737.830776	85.435554	2.399704	0.061144	16.519237	0.129102	7.707372	0.000000	0.000000
737.850778	85.435554	2.396975	0.061146	16.500453	0.129106	7.698608	0.000000	0.000000
737.870780	85.435554	2.396344	0.061146	16.496107	0.129107	7.696580	0.000000	0.000000
737.890782	85.435554	2.398655	0.061144	16.512018	0.129104	7.704004	0.000000	0.000000
737.910784	85.435554	2.397798	0.061145	16.506113	0.129105	7.701249	0.000000	0.000000
737.930786	85.435554	2.394368	0.061148	16.482505	0.129110	7.690234	0.000000	0.000000
737.950788	85.435554	2.394336	0.061148	16.482281	0.129110	7.690129	0.000000	0.000000
737.970790	85.435554	2.395459	0.061147	16.490017	0.129108	7.693739	0.000000	0.000000
737.990792	85.435554	2.392741	0.061149	16.471306	0.129112	7.685009	0.000000	0.000000
738.010794	85.435554	2.389148	0.061151	16.446572	0.129118	7.673468	0.000000	0.000000
738.030796	85.435554	2.391382	0.061150	16.461947	0.129114	7.680642	0.000000	0.000000
738.050798	85.435554	2.388683	0.061152	16.443372	0.129118	7.671976	0.000000	0.000000
738.070800	85.435554	2.391551	0.061150	16.463113	0.129114	7.681186	0.000000	0.000000
738.090802	85.435554	2.397742	0.061145	16.505729	0.129105	7.701069	0.000000	0.000000
738.110804	85.435554	2.390836	0.061150	16.458191	0.129115	7.678890	0.000000	0.000000
738.130806	85.435554	2.397251	0.061145	16.502354	0.129106	7.699495	0.000000	0.000000
738.150808	85.435554	2.397561	0.061145	16.504485	0.129105	7.700489	0.000000	0.000000
738.170810	85.435554	2.392242	0.061149	16.467868	0.129113	7.683404	0.000000	0.000000
738.190812	85.435554	2.391739	0.061149	16.464408	0.129114	7.681790	0.000000	0.000000
738.210814	85.435554	2.388938	0.061151	16.445128	0.129118	7.672795	0.000000	0.000000
738.230816	85.435554	2.402585	0.061142	16.539071	0.129098	7.716626	0.000000	0.000000
738.250818	85.435554	2.393011	0.061149	16.473161	0.129112	7.685874	0.000000	0.000000
738.270820	85.435554	2.389794	0.061151	16.451015	0.129117	7.675541	0.000000	0.000000
738.290822	85.435554	2.400176	0.061143	16.522488	0.129101	7.708888	0.000000	0.000000
738.310824	85.435554	2.398208	0.061145	16.508937	0.129104	7.702566	0.000000	0.000000
738.330826	85.435554	2.393703	0.061148	16.477928	0.129111	7.688098	0.000000	0.000000
738.350828	85.435473	2.391817	0.061149	16.464944	0.129114	7.682040	0.000000	0.000000
738.370830	85.435554	2.398779	0.061144	16.512869	0.129104	7.704400	0.000000	0.000000
738.390832	85.435554	2.406429	0.061139	16.565534	0.129092	7.728972	0.000000	0.000000
738.410834	85.435473	2.397232	0.061145	16.502221	0.129106	7.699432	0.000000	0.000000
738.430836	85.435554	2.399288	0.061144	16.516371	0.129103	7.706034	0.000000	0.000000
738.450838	85.435554	2.395919	0.061146	16.493180	0.129108	7.695214	0.000000	0.000000
738.470840	85.435554	2.391812	0.061149	16.464907	0.129114	7.682023	0.000000	0.000000
738.490842	85.435554	2.393930	0.061148	16.479490	0.129111	7.688827	0.000000	0.000000
738.510844	85.435554	2.392801	0.061149	16.471714	0.129112	7.685199	0.000000	0.000000
738.530846	85.435554	2.401872	0.061142	16.534162	0.129099	7.714335	0.000000	0.000000
738.550848	85.435554	2.400302	0.061143	16.523353	0.129101	7.709292	0.000000	0.000000
738.570850	85.435554	2.402956	0.061141	16.541623	0.129097	7.717816	0.000000	0.000000
738.590852	85.435554	2.398051	0.061145	16.507860	0.129105	7.702063	0.000000	0.000000
738.610854	85.435554	2.403104	0.061141	16.542640	0.129097	7.718291	0.000000	0.000000
738.630856	85.435554	2.395124	0.061147	16.487711	0.129109	7.692663	0.000000	0.000000
738.650858	85.435554	2.399964	0.061144	16.521029	0.129102	7.708208	0.000000	0.000000
738.670860	85.435554	2.399281	0.061144	16.516322	0.129103	7.706012	0.000000	0.000000
738.690862	85.435554	2.393921	0.061148	16.479430	0.129111	7.688799	0.000000	0.000000
738.710864	85.435554	2.400435	0.061143	16.524267	0.129101	7.709719	0.000000	0.000000
738.730866	85.435554	2.398151	0.061145	16.508547	0.129104	7.702384	0.000000	0.000000
738.750868	85.435554	2.393246	0.061148	16.474778	0.129112	7.686628	0.000000	0.000000
738.770870	85.435554	2.396782	0.061146	16.499121	0.129107	7.697986	0.000000	0.000000
738.790872	85.435554	2.391583	0.061150	16.463334	0.129114	7.681289	0.000000	0.000000
738.810874	85.435554	2.398698	0.061144	16.512309	0.129104	7.704139	0.000000	0.000000
738.830876	85.435554	2.394423	0.061148	16.482883	0.129110	7.690410	0.000000	0.000000
738.850878	85.435554	2.404110	0.061141	16.549568	0.129096	7.721523	0.000000	0.000000
738.870880	85.435554	2.403803	0.061141	16.547452	0.129096	7.720536	0.000000	0.000000
738.890882	85.435554	2.400976	0.061143	16.527996	0.129100	7.711459	0.000000	0.000000
738.910884	85.435554	2.400510	0.061143	16.524788	0.129101	7.709962	0.000000	0.000000
738.930886	85.435554	2.401482	0.061142	16.531474	0.129100	7.713081	0.000000	0.000000
738.950888	85.435554	2.405506	0.061140	16.559178	0.129094	7.726007	0.000000	0.000000
738.970890	85.435554	2.404829	0.061140	16.554519	0.129095	7.723833	0.000000	0.000000
738.990892	85.435554	2.400498	0.061143	16.524703	0.129101	7.709922	0.000000	0.000000
739.010894	85.435554	2.398675	0.061144	16.512151	0.129104	7.704066	0.000000	0.000000
739.030896	85.435554	2.400376	0.061143	16.523862	0.129101	7.709530	0.000000	0.000000
739.050898	85.435473	2.402698	0.061142	16.539849	0.129098	7.716989	0.000000	0.000000
739.070900	85.435554	2.406972	0.061139	16.569272	0.129091	7.730716	0.000000	0.000000
739.090902	85.435554	2.399589	0.061144	16.518444	0.129102	7.707002	0.000000	0.000000
739.110904	85.435554	2.399161	0.061144	16.515502	0.129103	7.705629	0.000000	0.000000
739.130906	85.435554	2.402403	0.061142	16.537818	0.129098	7.716041	0.000000	0.000000
739.150908	85.435554	2.396939	0.061146	16.500205	0.129106	7.698492	0.000000	0.000000
739.170910	85.435554	2.402002	0.061142	16.535055	0.129099	7.714752	0.000000	0.000000
739.190912	85.435554	2.390679	0.061150	16.457108	0.129116	7.678384	0.000000	0.000000
739.210914	85.435554	2.396985	0.061146	16.500520	0.129106	7.698639	0.000000	0.000000
739.230916	85.435554	2.399697	0.061144	16.519192	0.129102	7.707351	0.000000	0.000000
739.250918	85.435554	2.396562	0.061146	16.497605	0.129107	7.697279	0.000000	0.000000
739.270920	85.435554	2.391672	0.061149	16.463945	0.129114	7.681574	0.000000	0.000000
739.290922	85.435554	2.392973	0.061149	16.472901	0.129112	7.685753	0.000000	0.000000
739.310924	85.435554	2.397257	0.061145	16.502390	0.129106	7.699512	0.000000	0.000000
739.330926	85.435554	2.401552	0.061142	16.531958	0.129099	7.713307	0.000000	0.000000
739.350928	85.435554	2.397508	0.061145	16.504119	0.129105	7.700318	0.000000	0.000000
739.370930	85.435554	2.390933	0.061150	16.458857	0.129115	7.679200	0.000000	0.000000
739.390932	85.435554	2.397664	0.061145	16.505193	0.129105	7.700819	0.000000	0.000000
739.410934	85.435554	2.398235	0.061145	16.509128	0.129104	7.702655	0.000000	0.000000
739.430936	85.435554	2.394792	0.061147	16.485422	0.129109	7.691595	0.000000	0.000000
739.450938	85.435554	2.398062	0.061145	16.507932	0.129105	7.702097	0.000000	0.000000
739.470940	85.435554	2.397612	0.061145	16.504839	0.129105	7.700654	0.000000	0.000000
739.490942	85.435554	2.397559	0.061145	16.504473	0.129105	7.700483	0.000000	0.000000
739.510944	85.435554	2.396626	0.061146	16.498050	0.129107	7.697486	0.000000	0.000000
739.530946	85.435554	2.395512	0.061147	16.490377	0.129108	7.693907	0.000000	0.000000
739.550948	85.435554	2.388859	0.061151	16.444583	0.129118	7.672540	0.000000	0.000000
739.570950	85.435554	2.397834	0.061145	16.506361	0.129105	7.701364	0.000000	0.000000
739.590952	85.435473	2.394327	0.061148	16.482223	0.129110	7.690102	0.000000	0.000000
739.610954	85.435554	2.399013	0.061144	16.514479	0.129103	7.705152	0.000000	0.000000
739.630956	85.435554	2.395268	0.061147	16.488697	0.129109	7.693123	0.000000	0.000000
739.650958	85.435554	2.390820	0.061150	16.458082	0.129115	7.678839	0.000000	0.000000
739.670960	85.435554	2.389975	0.061151	16.452265	0.129117	7.676125	0.000000	0.000000
739.690962	85.435554	2.391800	0.061149	16.464826	0.129114	7.681985	0.000000	0.000000
739.710964	85.435554	2.391926	0.061149	16.465694	0.129114	7.682390	0.000000	0.000000
739.730966	85.435554	2.394131	0.061148	16.480876	0.129110	7.689474	0.000000	0.000000
739.750968	85.435554	2.396694	0.061146	16.498516	0.129107	7.697704	0.000000	0.000000
739.770970	85.435554	2.397071	0.061146	16.501110	0.129106	7.698914	0.000000	0.000000
739.790972	85.435554	2.391813	0.061149	16.464913	0.129114	7.682026	0.000000	0.000000
739.810974	85.435554	2.390711	0.061150	16.457332	0.129115	7.678489	0.000000	0.000000
739.830976	85.435554	2.387537	0.061152	16.435482	0.129120	7.668294	0.000000	0.000000
739.850978	85.435554	2.396768	0.061146	16.499025	0.129107	7.697941	0.000000	0.000000
739.870980	85.435554	2.391102	0.061150	16.460022	0.129115	7.679744	0.000000	0.000000
739.890982	85.435554	2.389390	0.061151	16.448236	0.129117	7.674245	0.000000	0.000000
739.910984	85.435554	2.395468	0.061147	16.490075	0.129108	7.693765	0.000000	0.000000
739.930986	85.435554	2.391089	0.061150	16.459935	0.129115	7.679703	0.000000	0.000000
739.950988	85.435554	2.394554	0.061147	16.483785	0.129110	7.690831	0.000000	0.000000
739.970990	85.435554	2.400579	0.061143	16.525257	0.129101	7.710181	0.000000	0.000000
739.990992	85.435554	2.394745	0.061147	16.485102	0.129110	7.691445	0.000000	0.000000
740.010994	85.435554	2.391004	0.061150	16.459350	0.129115	7.679430	0.000000	0.000000
740.030996	85.435554	2.397109	0.061146	16.501376	0.129106	7.699038	0.000000	0.000000
740.050998	85.435554	2.393519	0.061148	16.476657	0.129111	7.687505	0.000000	0.000000
740.071000	85.435554	2.390706	0.061150	16.457295	0.129115	7.678472	0.000000	0.000000
740.091002	85.435554	2.387464	0.061152	16.434979	0.129120	7.668060	0.000000	0.000000
740.111004	85.435554	2.392038	0.061149	16.466466	0.129114	7.682750	0.000000	0.000000
740.131006	85.435554	2.394104	0.061148	16.480689	0.129110	7.689386	0.000000	0.000000
740.151008	85.435554	2.396178	0.061146	16.494966	0.129107	7.696047	0.000000	0.000000
740.171010	85.435554	2.396001	0.061146	16.493749	0.129108	7.695480	0.000000	0.000000
740.191012	85.435554	2.397970	0.061145	16.507303	0.129105	7.701804	0.000000	0.000000
740.211014	85.435554	2.397724	0.061145	16.505608	0.129105	7.701013	0.000000	0.000000
740.231016	85.435554	2.387616	0.061152	16.436023	0.129120	7.668547	0.000000	0.000000
740.251018	85.435554	2.395202	0.061147	16.488246	0.129109	7.692912	0.000000	0.000000
740.271020	85.435554	2.398808	0.061144	16.513072	0.129104	7.704495	0.000000	0.000000
740.291022	85.435554	2.396318	0.061146	16.495931	0.129107	7.696498	0.000000	0.000000
740.311024	85.435554	2.394290	0.061148	16.481966	0.129110	7.689982	0.000000	0.000000
740.331026	85.435554	2.397273	0.061145	16.502505	0.129106	7.699565	0.000000	0.000000
740.351028	85.435554	2.392748	0.061149	16.471354	0.129112	7.685031	0.000000	0.000000
740.371030	85.435554	2.395066	0.061147	16.487308	0.129109	7.692475	0.000000	0.000000
740.391032	85.435554	2.391345	0.061150	16.461696	0.129115	7.680525	0.000000	0.000000
740.411034	85.435554	2.394013	0.061148	16.480062	0.129111	7.689094	0.000000	0.000000
740.431036	85.435554	2.391903	0.061149	16.465537	0.129114	7.682317	0.000000	0.000000
740.451038	85.435554	2.392994	0.061149	16.473049	0.129112	7.685822	0.000000	0.000000
740.471040	85.435554	2.391323	0.061150	16.461545	0.129115	7.680454	0.000000	0.000000
740.491042	85.435554	2.393774	0.061148	16.478419	0.129111	7.688327	0.000000	0.000000
740.511044	85.435554	2.390887	0.061150	16.458542	0.129115	7.679053	0.000000	0.000000
740.531046	85.435554	2.391194	0.061150	16.460652	0.129115	7.680038	0.000000	0.000000
740.551048	85.435554	2.397629	0.061145	16.504951	0.129105	7.700706	0.000000	0.000000
740.571050	85.435554	2.391720	0.061149	16.464278	0.129114	7.681729	0.000000	0.000000
740.591052	85.435554	2.397007	0.061146	16.500674	0.129106	7.698711	0.000000	0.000000
740.611054	85.435554	2.398180	0.061145	16.508746	0.129104	7.702477	0.000000	0.000000
740.631056	85.435554	2.394673	0.061147	16.484602	0.129110	7.691212	0.000000	0.000000
740.651058	85.435554	2.393661	0.061148	16.477635	0.129111	7.687961	0.000000	0.000000
740.671060	85.435554	2.391793	0.061149	16.464777	0.129114	7.681962	0.000000	0.000000
740.691062	85.435554	2.388235	0.061152	16.440285	0.129119	7.670535	0.000000	0.000000
740.711064	85.435554	2.393041	0.061148	16.473370	0.129112	7.685972	0.000000	0.000000
740.731066	85.435554	2.389218	0.061151	16.447056	0.129118	7.673694	0.000000	0.000000
740.751068	85.435554	2.399339	0.061144	16.516725	0.129103	7.706200	0.000000	0.000000
740.771070	85.435554	2.397353	0.061145	16.503056	0.129106	7.699822	0.000000	0.000000
740.791072	85.435554	2.390854	0.061150	16.458315	0.129115	7.678947	0.000000	0.000000
740.811074	85.435554	2.391019	0.061150	16.459447	0.129115	7.679476	0.000000	0.000000
740.831076	85.435554	2.392397	0.061149	16.468939	0.129113	7.683904	0.000000	0.000000
740.851078	85.435554	2.396385	0.061146	16.496388	0.129107	7.696711	0.000000	0.000000
740.871080	85.435554	2.393920	0.061148	16.479424	0.129111	7.688796	0.000000	0.000000
740.891082	85.435554	2.392590	0.061149	16.470262	0.129113	7.684521	0.000000	0.000000
740.911084	85.435554	2.398180	0.061145	16.508746	0.129104	7.702477	0.000000	0.000000
740.931086	85.435473	2.394098	0.061148	16.480643	0.129110	7.689365	0.000000	0.000000
740.951088	85.435554	2.400137	0.061143	16.522215	0.129102	7.708761	0.000000	0.000000
740.971090	85.435554	2.391208	0.061150	16.460755	0.129115	7.680086	0.000000	0.000000
740.991092	85.435554	2.387431	0.061152	16.434749	0.129120	7.667952	0.000000	0.000000
741.011094	85.435554	2.395179	0.061147	16.488089	0.129109	7.692839	0.000000	0.000000
741.031096	85.435554	2.386571	0.061153	16.428832	0.129122	7.665192	0.000000	0.000000
741.051098	85.435554	2.393822	0.061148	16.478746	0.129111	7.688480	0.000000	0.000000
741.071100	85.435554	2.389034	0.061151	16.445785	0.129118	7.673101	0.000000	0.000000
741.091102	85.435554	2.393637	0.061148	16.477474	0.129111	7.687887	0.000000	0.000000
741.111104	85.435554	2.396171	0.061146	16.494914	0.129107	7.696023	0.000000	0.000000
741.131106	85.435554	2.391133	0.061150	16.460237	0.129115	7.679844	0.000000	0.000000
741.151108	85.435554	2.392958	0.061149	16.472795	0.129112	7.685703	0.000000	0.000000
741.171110	85.435554	2.399702	0.061144	16.519225	0.129102	7.707366	0.000000	0.000000
741.191112	85.435554	2.394392	0.061148	16.482671	0.129110	7.690311	0.000000	0.000000
741.211114	85.435554	2.397362	0.061145	16.503114	0.129106	7.699849	0.000000	0.000000
741.231116	85.435554	2.392750	0.061149	16.471363	0.129112	7.685035	0.000000	0.000000
741.251118	85.435554	2.397091	0.061146	16.501252	0.129106	7.698981	0.000000	0.000000
741.271120	85.435554	2.400378	0.061143	16.523877	0.129101	7.709537	0.000000	0.000000
741.291122	85.435554	2.390945	0.061150	16.458939	0.129115	7.679238	0.000000	0.000000
741.311124	85.435554	2.393961	0.061148	16.479705	0.129111	7.688927	0.000000	0.000000
741.331126	85.435554	2.397252	0.061145	16.502360	0.129106	7.699497	0.000000	0.000000
741.351128	85.435554	2.398534	0.061145	16.511183	0.129104	7.703614	0.000000	0.000000
741.371130	85.435554	2.396699	0.061146	16.498549	0.129107	7.697720	0.000000	0.000000
741.391132	85.435554	2.392134	0.061149	16.467126	0.129113	7.683058	0.000000	0.000000
741.411134	85.435554	2.394932	0.061147	16.486385	0.129109	7.692044	0.000000	0.000000
741.431136	85.435554	2.393034	0.061148	16.473325	0.129112	7.685950	0.000000	0.000000
741.451138	85.435554	2.395140	0.061147	16.487817	0.129109	7.692712	0.000000	0.000000
741.471140	85.435554	2.390501	0.061150	16.455888	0.129116	7.677815	0.000000	0.000000
741.491142	85.435554	2.391700	0.061149	16.464136	0.129114	7.681663	0.000000	0.000000
741.511144	85.435554	2.389976	0.061151	16.452274	0.129117	7.676129	0.000000	0.000000
741.531146	85.435554	2.394577	0.061147	16.483945	0.129110	7.690906	0.000000	0.000000
741.551148	85.435554	2.396175	0.061146	16.494945	0.129107	7.696038	0.000000	0.000000
741.571150	85.435554	2.398026	0.061145	16.507684	0.129105	7.701981	0.000000	0.000000
741.591152	85.435554	2.395800	0.061147	16.492363	0.129108	7.694833	0.000000	0.000000
741.611154	85.435554	2.386466	0.061153	16.428106	0.129122	7.664853	0.000000	0.000000
741.631156	85.435554	2.389693	0.061151	16.450325	0.129117	7.675219	0.000000	0.000000
741.651158	85.435554	2.395412	0.061147	16.489690	0.129109	7.693586	0.000000	0.000000
741.671160	85.435554	2.392277	0.061149	16.468110	0.129113	7.683517	0.000000	0.000000
741.691162	85.435554	2.391026	0.061150	16.459502	0.129115	7.679501	0.000000	0.000000
741.711164	85.435554	2.391179	0.061150	16.460552	0.129115	7.679991	0.000000	0.000000
741.731166	85.435473	2.401225	0.061143	16.529706	0.129100	7.712256	0.000000	0.000000
741.751168	85.435554	2.392531	0.061149	16.469862	0.129113	7.684335	0.000000	0.000000
741.771170	85.435554	2.395221	0.061147	16.488377	0.129109	7.692973	0.000000	0.000000
741.791172	85.435554	2.396636	0.061146	16.498120	0.129107	7.697519	0.000000	0.000000
741.811174	85.435554	2.404174	0.061141	16.550007	0.129096	7.721728	0.000000	0.000000
741.831176	85.435554	2.392607	0.061149	16.470380	0.129113	7.684576	0.000000	0.000000
741.851178	85.435554	2.394433	0.061147	16.482953	0.129110	7.690443	0.000000	0.000000
741.871180	85.435554	2.390182	0.061151	16.453687	0.129116	7.676788	0.000000	0.000000
741.891182	85.435554	2.397231	0.061146	16.502215	0.129106	7.699430	0.000000	0.000000
741.911184	85.435554	2.392557	0.061149	16.470035	0.129113	7.684415	0.000000	0.000000
741.931186	85.435554	2.396708	0.061146	16.498610	0.129107	7.697748	0.000000	0.000000
741.951188	85.435554	2.392154	0.061149	16.467265	0.129113	7.683123	0.000000	0.000000
741.971190	85.435554	2.393887	0.061148	16.479193	0.129111	7.688689	0.000000	0.000000
741.991192	85.435554	2.392865	0.061149	16.472159	0.129112	7.685407	0.000000	0.000000
742.011194	85.435554	2.394362	0.061148	16.482465	0.129110	7.690215	0.000000	0.000000
742.031196	85.435554	2.402091	0.061142	16.535669	0.129099	7.715038	0.000000	0.000000
742.051198	85.435554	2.391658	0.061149	16.463851	0.129114	7.681530	0.000000	0.000000
742.071200	85.435554	2.399101	0.061144	16.515084	0.129103	7.705434	0.000000	0.000000
742.091202	85.435554	2.396471	0.061146	16.496982	0.129107	7.696988	0.000000	0.000000
742.111204	85.435554	2.397131	0.061146	16.501522	0.129106	7.699106	0.000000	0.000000
742.131206	85.435554	2.395998	0.061146	16.493725	0.129108	7.695468	0.000000	0.000000
742.151208	85.435554	2.392594	0.061149	16.470295	0.129113	7.684537	0.000000	0.000000
742.171210	85.435554	2.402290	0.061142	16.537037	0.129098	7.715677	0.000000	0.000000
742.191212	85.435554	2.398131	0.061145	16.508410	0.129105	7.702320	0.000000	0.000000
742.211214	85.435554	2.400843	0.061143	16.527079	0.129100	7.711031	0.000000	0.000000
742.231216	85.435554	2.391948	0.061149	16.465843	0.129114	7.682460	0.000000	0.000000
742.251218	85.435554	2.396989	0.061146	16.500547	0.129106	7.698652	0.000000	0.000000
742.271220	85.435473	2.399768	0.061144	16.519679	0.129102	7.707578	0.000000	0.000000
742.291222	85.435554	2.395752	0.061147	16.492033	0.129108	7.694679	0.000000	0.000000
742.311224	85.435554	2.391404	0.061150	16.462102	0.129114	7.680714	0.000000	0.000000
742.331226	85.435554	2.399795	0.061144	16.519863	0.129102	7.707664	0.000000	0.000000
742.351228	85.435554	2.393265	0.061148	16.474911	0.129112	7.686690	0.000000	0.000000
742.371230	85.435554	2.388519	0.061152	16.442243	0.129119	7.671449	0.000000	0.000000
742.391232	85.435554	2.391331	0.061150	16.461596	0.129115	7.680478	0.000000	0.000000
742.411234	85.435554	2.393718	0.061148	16.478028	0.129111	7.688145	0.000000	0.000000
742.431236	85.435554	2.398161	0.061145	16.508613	0.129104	7.702415	0.000000	0.000000
742.451238	85.435554	2.396179	0.061146	16.494969	0.129107	7.696049	0.000000	0.000000
742.471240	85.435554	2.398263	0.061145	16.509315	0.129104	7.702743	0.000000	0.000000
742.491242	85.435554	2.402591	0.061142	16.539110	0.129098	7.716644	0.000000	0.000000
742.511244	85.435554	2.400327	0.061143	16.523523	0.129101	7.709371	0.000000	0.000000
742.531246	85.435554	2.389684	0.061151	16.450258	0.129117	7.675188	0.000000	0.000000
742.551248	85.435554	2.396719	0.061146	16.498692	0.129107	7.697786	0.000000	0.000000
742.571250	85.435554	2.398047	0.061145	16.507832	0.129105	7.702051	0.000000	0.000000
742.591252	85.435554	2.397846	0.061145	16.506446	0.129105	7.701404	0.000000	0.000000
742.611254	85.435554	2.401717	0.061142	16.533093	0.129099	7.713837	0.000000	0.000000
742.631256	85.435554	2.395463	0.061147	16.490041	0.129108	7.693750	0.000000	0.000000
742.651258	85.435554	2.403309	0.061141	16.544053	0.129097	7.718950	0.000000	0.000000
742.671260	85.435554	2.396414	0.061146	16.496588	0.129107	7.696804	0.000000	0.000000
742.691262	85.435554	2.399414	0.061144	16.517242	0.129103	7.706441	0.000000	0.000000
742.711264	85.435554	2.397746	0.061145	16.505756	0.129105	7.701082	0.000000	0.000000
742.731266	85.435554	2.400273	0.061143	16.523150	0.129101	7.709198	0.000000	0.000000
742.751268	85.435554	2.398698	0.061144	16.512315	0.129104	7.704142	0.000000	0.000000
742.771270	85.435554	2.399814	0.061144	16.519994	0.129102	7.707725	0.000000	0.000000
742.791272	85.435554	2.395420	0.061147	16.489745	0.129109	7.693611	0.000000	0.000000
742.811274	85.435554	2.394495	0.061147	16.483379	0.129110	7.690642	0.000000	0.000000
742.831276	85.435554	2.398821	0.061144	16.513159	0.129103	7.704536	0.000000	0.000000
742.851278	85.435554	2.392276	0.061149	16.468107	0.129113	7.683516	0.000000	0.000000
742.871280	85.435554	2.393965	0.061148	16.479729	0.129111	7.688939	0.000000	0.000000
742.891282	85.435554	2.397101	0.061146	16.501319	0.129106	7.699012	0.000000	0.000000
742.911284	85.435554	2.395589	0.061147	16.490910	0.129108	7.694155	0.000000	0.000000
742.931286	85.435554	2.393920	0.061148	16.479421	0.129111	7.688795	0.000000	0.000000
742.951288	85.435554	2.392194	0.061149	16.467538	0.129113	7.683250	0.000000	0.000000
742.971290	85.435554	2.386997	0.061153	16.431762	0.129121	7.666558	0.000000	0.000000
742.991292	85.435554	2.389743	0.061151	16.450667	0.129117	7.675379	0.000000	0.000000
743.011294	85.435554	2.391046	0.061150	16.459638	0.129115	7.679565	0.000000	0.000000
743.031296	85.435554	2.391299	0.061150	16.461378	0.129115	7.680377	0.000000	0.000000
743.051298	85.435554	2.395839	0.061146	16.492632	0.129108	7.694959	0.000000	0.000000
743.071300	85.435473	2.389122	0.061151	16.446393	0.129118	7.673385	0.000000	0.000000
743.091302	85.435554	2.390551	0.061150	16.456227	0.129116	7.677973	0.000000	0.000000
743.111304	85.435554	2.395542	0.061147	16.490586	0.129108	7.694004	0.000000	0.000000
743.131306	85.435554	2.388570	0.061152	16.442594	0.129119	7.671613	0.000000	0.000000
743.151308	85.435554	2.390359	0.061150	16.454904	0.129116	7.677356	0.000000	0.000000
743.171310	85.435554	2.390238	0.061150	16.454072	0.129116	7.676968	0.000000	0.000000
743.191312	85.435554	2.397783	0.061145	16.506016	0.129105	7.701203	0.000000	0.000000
743.211314	85.435554	2.397195	0.061146	16.501963	0.129106	7.699312	0.000000	0.000000
743.231316	85.435554	2.390384	0.061150	16.455077	0.129116	7.677436	0.000000	0.000000
743.251318	85.435554	2.390633	0.061150	16.456796	0.129116	7.678239	0.000000	0.000000
743.271320	85.435554	2.390761	0.061150	16.457677	0.129115	7.678650	0.000000	0.000000
743.291322	85.435554	2.389740	0.061151	16.450649	0.129117	7.675370	0.000000	0.000000
743.311324	85.435554	2.385945	0.061154	16.424525	0.129123	7.663182	0.000000	0.000000
743.331326	85.435554	2.388813	0.061151	16.444265	0.129118	7.672392	0.000000	0.000000
743.351328	85.435554	2.388239	0.061152	16.440315	0.129119	7.670549	0.000000	0.000000
743.371330	85.435554	2.392968	0.061149	16.472865	0.129112	7.685736	0.000000	0.000000
743.391332	85.435554	2.389473	0.061151	16.448811	0.129117	7.674513	0.000000	0.000000
743.411334	85.435554	2.392699	0.061149	16.471012	0.129113	7.684872	0.000000	0.000000
743.431336	85.435554	2.397310	0.061145	16.502756	0.129106	7.699682	0.000000	0.000000
743.451338	85.435554	2.391086	0.061150	16.459913	0.129115	7.679693	0.000000	0.000000
743.471340	85.435554	2.397892	0.061145	16.506764	0.129105	7.701552	0.000000	0.000000
743.491342	85.435554	2.387550	0.061152	16.435572	0.129120	7.668336	0.000000	0.000000
743.511344	85.435554	2.384899	0.061154	16.417321	0.129124	7.659821	0.000000	0.000000
743.531346	85.435554	2.387214	0.061153	16.433260	0.129121	7.667258	0.000000	0.000000
743.551348	85.435554	2.396643	0.061146	16.498162	0.129107	7.697539	0.000000	0.000000
743.571350	85.435554	2.392089	0.061149	16.466814	0.129113	7.682913	0.000000	0.000000
743.591352	85.435554	2.386546	0.061153	16.428656	0.129122	7.665110	0.000000	0.000000
743.611354	85.435554	2.386506	0.061153	16.428381	0.129122	7.664981	0.000000	0.000000
743.631356	85.435554	2.394185	0.061148	16.481246	0.129110	7.689646	0.000000	0.000000
743.651358	85.435554	2.391105	0.061150	16.460040	0.129115	7.679752	0.000000	0.000000
743.671360	85.435554	2.386095	0.061153	16.425554	0.129122	7.663662	0.000000	0.000000
743.691362	85.435554	2.390162	0.061151	16.453548	0.129116	7.676723	0.000000	0.000000
743.711364	85.435554	2.390550	0.061150	16.456221	0.129116	7.677970	0.000000	0.000000
743.731366	85.435473	2.397614	0.061145	16.504851	0.129105	7.700660	0.000000	0.000000
743.751368	85.435554	2.388460	0.061152	16.441838	0.129119	7.671260	0.000000	0.000000
743.771370	85.435554	2.385468	0.061154	16.421238	0.129123	7.661648	0.000000	0.000000
743.791372	85.435554	2.383613	0.061155	16.408465	0.129126	7.655689	0.000000	0.000000
743.811374	85.435554	2.385001	0.061154	16.418027	0.129124	7.660150	0.000000	0.000000
743.831376	85.435554	2.382891	0.061156	16.403495	0.129127	7.653370	0.000000	0.000000
743.851378	85.435554	2.389186	0.061151	16.446835	0.129118	7.673591	0.000000	0.000000
743.871380	85.435554	2.384947	0.061154	16.417651	0.129124	7.659975	0.000000	0.000000
743.891382	85.435554	2.389706	0.061151	16.450412	0.129117	7.675260	0.000000	0.000000
743.911384	85.435554	2.386789	0.061153	16.430330	0.129121	7.665891	0.000000	0.000000
743.931386	85.435554	2.387359	0.061153	16.434253	0.129120	7.667721	0.000000	0.000000
743.951388	85.435554	2.384400	0.061155	16.413886	0.129125	7.658218	0.000000	0.000000
743.971390	85.435554	2.385593	0.061154	16.422101	0.129123	7.662051	0.000000	0.000000
743.991392	85.435554	2.383440	0.061155	16.407276	0.129126	7.655134	0.000000	0.000000
744.011394	85.435554	2.385892	0.061154	16.424159	0.129123	7.663011	0.000000	0.000000
744.031396	85.435554	2.382487	0.061156	16.400717	0.129128	7.652074	0.000000	0.000000
744.051398	85.435554	2.385482	0.061154	16.421335	0.129123	7.661694	0.000000	0.000000
744.071400	85.435554	2.381967	0.061156	16.397139	0.129128	7.650405	0.000000	0.000000
744.091402	85.435554	2.382390	0.061156	16.400051	0.129128	7.651763	0.000000	0.000000
744.111404	85.435554	2.389445	0.061151	16.448618	0.129117	7.674423	0.000000	0.000000
744.131406	85.435473	2.381229	0.061157	16.392054	0.129129	7.648032	0.000000	0.000000
744.151408	85.435554	2.389090	0.061151	16.446169	0.129118	7.673280	0.000000	0.000000
744.171410	85.435554	2.384779	0.061154	16.416498	0.129124	7.659437	0.000000	0.000000
744.191412	85.435554	2.385803	0.061154	16.423541	0.129123	7.662723	0.000000	0.000000
744.211414	85.435554	2.384683	0.061154	16.415832	0.129124	7.659126	0.000000	0.000000
744.231416	85.435473	2.392119	0.061149	16.467023	0.129113	7.683010	0.000000	0.000000
744.251418	85.435554	2.388974	0.061151	16.445373	0.129118	7.672909	0.000000	0.000000
744.271420	85.435554	2.388191	0.061152	16.439982	0.129119	7.670394	0.000000	0.000000
744.291422	85.435473	2.383973	0.061155	16.410944	0.129125	7.656846	0.000000	0.000000
744.311424	85.435554	2.384026	0.061155	16.411310	0.129125	7.657016	0.000000	0.000000
744.331426	85.435554	2.389091	0.061151	16.446178	0.129118	7.673285	0.000000	0.000000
744.351428	85.435554	2.387000	0.061153	16.431786	0.129121	7.666570	0.000000	0.000000
744.371430	85.435554	2.392026	0.061149	16.466384	0.129114	7.682712	0.000000	0.000000
744.391432	85.435554	2.385126	0.061154	16.418883	0.129124	7.660550	0.000000	0.000000
744.411434	85.435554	2.387476	0.061152	16.435061	0.129120	7.668098	0.000000	0.000000
744.431436	85.435554	2.387939	0.061152	16.438251	0.129120	7.669586	0.000000	0.000000
744.451438	85.435554	2.390603	0.061150	16.456590	0.129116	7.678143	0.000000	0.000000
744.471440	85.435554	2.381056	0.061157	16.390868	0.129130	7.647479	0.000000	0.000000
744.491442	85.435554	2.389104	0.061151	16.446266	0.129118	7.673326	0.000000	0.000000
744.511444	85.435554	2.389543	0.061151	16.449290	0.129117	7.674736	0.000000	0.000000
744.531446	85.435554	2.382115	0.061156	16.398159	0.129128	7.650881	0.000000	0.000000
744.551448	85.435554	2.389717	0.061151	16.450488	0.129117	7.675296	0.000000	0.000000
744.571450	85.435554	2.384125	0.061155	16.411994	0.129125	7.657336	0.000000	0.000000
744.591452	85.435554	2.395472	0.061147	16.490105	0.129108	7.693780	0.000000	0.000000
744.611454	85.435554	2.387216	0.061153	16.433269	0.129121	7.667262	0.000000	0.000000
744.631456	85.435554	2.395016	0.061147	16.486966	0.129109	7.692315	0.000000	0.000000
744.651458	85.435554	2.393702	0.061148	16.477922	0.129111	7.688096	0.000000	0.000000
744.671460	85.435554	2.395319	0.061147	16.489048	0.129109	7.693287	0.000000	0.000000
744.691462	85.435554	2.380938	0.061157	16.390054	0.129130	7.647099	0.000000	0.000000
744.711464	85.435554	2.386092	0.061153	16.425536	0.129122	7.663654	0.000000	0.000000
744.731466	85.435554	2.383934	0.061155	16.410678	0.129126	7.656721	0.000000	0.000000
744.751468	85.435554	2.387214	0.061153	16.433260	0.129121	7.667258	0.000000	0.000000
744.771470	85.435554	2.385127	0.061154	16.418889	0.129124	7.660553	0.000000	0.000000
744.791472	85.435554	2.380833	0.061157	16.389330	0.129130	7.646761	0.000000	0.000000
744.811474	85.435554	2.388872	0.061151	16.444671	0.129118	7.672581	0.000000	0.000000
744.831476	85.435554	2.383731	0.061155	16.409282	0.129126	7.656070	0.000000	0.000000
744.851478	85.435554	2.386836	0.061153	16.430657	0.129121	7.666043	0.000000	0.000000
744.871480	85.435554	2.384991	0.061154	16.417957	0.129124	7.660118	0.000000	0.000000
744.891482	85.435554	2.390073	0.061151	16.452940	0.129116	7.676439	0.000000	0.000000
744.911484	85.435554	2.388294	0.061152	16.440694	0.129119	7.670726	0.000000	0.000000
744.931486	85.435473	2.393433	0.061148	16.476067	0.129111	7.687230	0.000000	0.000000
[truncated: 1,002 more rows]
