# Supplementary material for: Stress relaxation in the presence of sudden strain bursts: Methodology and stress relaxation data of microcast aluminium microwires
Source: Data Brief. 2018 Nov 14;21:2134–41. doi: 10.1016/j.dib.2018.11.047 (PMC6265499; doi:10.1016/j.dib.2018.11.047)
Supplement: Supplementary file 2 — Supplementary material [file mmc2.zip › Data in brief/As-cast/Al4N/Al_20_r_15/Stress relax txt files/Al_20_r_15_Relaxcycle0009.txt]

Time[s]	Motordispl[�m]	Force[mN]	EngStrain	EngStress[MPa]	Shearstrain	Shearstress [MPa]
1030.504040	165.072996	2.800915	0.119443	19.281119	0.249122	8.995981	0.000000	0.000000
1030.504040	165.072996	2.809731	0.119437	19.341807	0.249109	9.024297	0.000000	0.000000
1030.524042	165.078238	2.808653	0.119441	19.334383	0.249119	9.020833	0.000000	0.000000
1030.544044	165.078319	2.807702	0.119442	19.327839	0.249120	9.017780	0.000000	0.000000
1030.564046	165.078319	2.811023	0.119440	19.350703	0.249115	9.028447	0.000000	0.000000
1030.584048	165.078319	2.815399	0.119437	19.380822	0.249109	9.042500	0.000000	0.000000
1030.604050	165.078319	2.769409	0.119469	19.064233	0.249176	8.894789	0.000000	0.000000
1030.624052	165.078319	2.744688	0.119487	18.894062	0.249211	8.815393	0.000000	0.000000
1030.644054	165.078319	2.743927	0.119487	18.888823	0.249212	8.812948	0.000000	0.000000
1030.664056	165.078319	2.746900	0.119485	18.909287	0.249208	8.822496	0.000000	0.000000
1030.684058	165.078319	2.742396	0.119489	18.878284	0.249215	8.808031	0.000000	0.000000
1030.704060	165.078319	2.742592	0.119488	18.879631	0.249214	8.808659	0.000000	0.000000
1030.724062	165.078319	2.746404	0.119486	18.905869	0.249209	8.820902	0.000000	0.000000
1030.744064	165.078319	2.745965	0.119486	18.902852	0.249210	8.819494	0.000000	0.000000
1030.764066	165.078319	2.752563	0.119481	18.948268	0.249200	8.840683	0.000000	0.000000
1030.784068	165.078319	2.750497	0.119483	18.934045	0.249203	8.834047	0.000000	0.000000
1030.804070	165.078319	2.745445	0.119486	18.899268	0.249210	8.817822	0.000000	0.000000
1030.824072	165.078319	2.738711	0.119491	18.852914	0.249220	8.796194	0.000000	0.000000
1030.844074	165.078319	2.752528	0.119481	18.948029	0.249200	8.840572	0.000000	0.000000
1030.864076	165.078319	2.747720	0.119485	18.914931	0.249207	8.825130	0.000000	0.000000
1030.884078	165.078319	2.750276	0.119483	18.932529	0.249203	8.833340	0.000000	0.000000
1030.904080	165.078319	2.748194	0.119484	18.918197	0.249206	8.826653	0.000000	0.000000
1030.924082	165.078319	2.745002	0.119487	18.896220	0.249211	8.816400	0.000000	0.000000
1030.944084	165.078319	2.746618	0.119486	18.907346	0.249209	8.821591	0.000000	0.000000
1030.964086	165.078319	2.748321	0.119484	18.919072	0.249206	8.827061	0.000000	0.000000
1030.984088	165.078319	2.749254	0.119484	18.925495	0.249205	8.830058	0.000000	0.000000
1031.004090	165.078319	2.744130	0.119487	18.890215	0.249212	8.813598	0.000000	0.000000
1031.024092	165.078319	2.731614	0.119496	18.804060	0.249230	8.773400	0.000000	0.000000
1031.044094	165.078319	2.725231	0.119501	18.760118	0.249240	8.752898	0.000000	0.000000
1031.064096	165.078319	2.732000	0.119496	18.806720	0.249230	8.774642	0.000000	0.000000
1031.084098	165.078319	2.727495	0.119499	18.775705	0.249236	8.760171	0.000000	0.000000
1031.104100	165.078319	2.727512	0.119499	18.775824	0.249236	8.760226	0.000000	0.000000
1031.124102	165.078319	2.726291	0.119500	18.767418	0.249238	8.756305	0.000000	0.000000
1031.144104	165.078319	2.727823	0.119499	18.777966	0.249236	8.761226	0.000000	0.000000
1031.164106	165.078319	2.724194	0.119501	18.752981	0.249241	8.749568	0.000000	0.000000
1031.184108	165.078319	2.722604	0.119503	18.742039	0.249243	8.744463	0.000000	0.000000
1031.204110	165.078319	2.728157	0.119499	18.780264	0.249235	8.762298	0.000000	0.000000
1031.224112	165.078319	2.717955	0.119506	18.710035	0.249250	8.729531	0.000000	0.000000
1031.244114	165.078319	2.721719	0.119503	18.735944	0.249245	8.741619	0.000000	0.000000
1031.264116	165.078319	2.717797	0.119506	18.708945	0.249250	8.729023	0.000000	0.000000
1031.284118	165.078319	2.728067	0.119499	18.779643	0.249235	8.762008	0.000000	0.000000
1031.304120	165.078319	2.726794	0.119500	18.770878	0.249237	8.757919	0.000000	0.000000
1031.324122	165.078319	2.725253	0.119501	18.760272	0.249240	8.752970	0.000000	0.000000
1031.344124	165.078319	2.729528	0.119498	18.789698	0.249233	8.766700	0.000000	0.000000
1031.364126	165.078319	2.729196	0.119498	18.787416	0.249234	8.765635	0.000000	0.000000
1031.384128	165.078319	2.727706	0.119499	18.777161	0.249236	8.760850	0.000000	0.000000
1031.404130	165.078319	2.724557	0.119501	18.755481	0.249241	8.750735	0.000000	0.000000
1031.424132	165.078319	2.726298	0.119500	18.767464	0.249238	8.756326	0.000000	0.000000
1031.444134	165.078319	2.726606	0.119500	18.769582	0.249238	8.757314	0.000000	0.000000
1031.464136	165.078319	2.724853	0.119501	18.757515	0.249240	8.751684	0.000000	0.000000
1031.484138	165.078319	2.726337	0.119500	18.767736	0.249238	8.756453	0.000000	0.000000
1031.504140	165.078319	2.732831	0.119495	18.812435	0.249229	8.777308	0.000000	0.000000
1031.524142	165.078319	2.730085	0.119497	18.793536	0.249233	8.768490	0.000000	0.000000
1031.544144	165.078319	2.733972	0.119495	18.820295	0.249227	8.780975	0.000000	0.000000
1031.564146	165.078319	2.732901	0.119495	18.812922	0.249228	8.777535	0.000000	0.000000
1031.584148	165.078319	2.730101	0.119497	18.793648	0.249232	8.768542	0.000000	0.000000
1031.604150	165.078319	2.729130	0.119498	18.786959	0.249234	8.765422	0.000000	0.000000
1031.624152	165.078319	2.730725	0.119497	18.797940	0.249232	8.770545	0.000000	0.000000
1031.644154	165.078319	2.732022	0.119496	18.806872	0.249230	8.774712	0.000000	0.000000
1031.664156	165.078319	2.727296	0.119499	18.774334	0.249237	8.759531	0.000000	0.000000
1031.684158	165.078319	2.734130	0.119494	18.821382	0.249227	8.781482	0.000000	0.000000
1031.704160	165.078319	2.727914	0.119499	18.778593	0.249236	8.761518	0.000000	0.000000
1031.724162	165.078319	2.723679	0.119502	18.749440	0.249242	8.747916	0.000000	0.000000
1031.744164	165.078238	2.731924	0.119496	18.806197	0.249230	8.774397	0.000000	0.000000
1031.764166	165.078319	2.724005	0.119502	18.751679	0.249241	8.748961	0.000000	0.000000
1031.784168	165.078319	2.729499	0.119498	18.789501	0.249233	8.766608	0.000000	0.000000
1031.804170	165.078319	2.725454	0.119501	18.761652	0.249239	8.753614	0.000000	0.000000
1031.824172	165.078319	2.723552	0.119502	18.748565	0.249242	8.747508	0.000000	0.000000
1031.844174	165.078319	2.725078	0.119501	18.759068	0.249240	8.752408	0.000000	0.000000
1031.864176	165.078319	2.728767	0.119498	18.784459	0.249234	8.764255	0.000000	0.000000
1031.884178	165.078319	2.724747	0.119501	18.756785	0.249240	8.751344	0.000000	0.000000
1031.904180	165.078319	2.729985	0.119497	18.792846	0.249233	8.768168	0.000000	0.000000
1031.924182	165.078319	2.732271	0.119496	18.808585	0.249229	8.775511	0.000000	0.000000
1031.944184	165.078319	2.729420	0.119498	18.788956	0.249233	8.766354	0.000000	0.000000
1031.964186	165.078319	2.726061	0.119500	18.765832	0.249238	8.755565	0.000000	0.000000
1031.984188	165.078319	2.723621	0.119502	18.749037	0.249242	8.747728	0.000000	0.000000
1032.004190	165.078319	2.729240	0.119498	18.787719	0.249234	8.765776	0.000000	0.000000
1032.024192	165.078319	2.727565	0.119499	18.776187	0.249236	8.760396	0.000000	0.000000
1032.044194	165.078319	2.727311	0.119499	18.774437	0.249237	8.759579	0.000000	0.000000
1032.064196	165.078319	2.728003	0.119499	18.779204	0.249236	8.761804	0.000000	0.000000
1032.084198	165.078319	2.726765	0.119500	18.770681	0.249237	8.757827	0.000000	0.000000
1032.104200	165.078319	2.726360	0.119500	18.767894	0.249238	8.756526	0.000000	0.000000
1032.124202	165.078319	2.724849	0.119501	18.757494	0.249240	8.751674	0.000000	0.000000
1032.144204	165.078319	2.727429	0.119499	18.775248	0.249236	8.759958	0.000000	0.000000
1032.164206	165.078319	2.721027	0.119504	18.731182	0.249246	8.739398	0.000000	0.000000
1032.184208	165.078319	2.727072	0.119499	18.772797	0.249237	8.758814	0.000000	0.000000
1032.204210	165.078319	2.726018	0.119500	18.765539	0.249238	8.755428	0.000000	0.000000
1032.224212	165.078319	2.725823	0.119500	18.764198	0.249239	8.754802	0.000000	0.000000
1032.244214	165.078319	2.714339	0.119508	18.685140	0.249255	8.717916	0.000000	0.000000
1032.264216	165.078319	2.719244	0.119505	18.718906	0.249248	8.733670	0.000000	0.000000
1032.284218	165.078319	2.716837	0.119507	18.702335	0.249252	8.725939	0.000000	0.000000
1032.304220	165.078319	2.721746	0.119503	18.736128	0.249245	8.741705	0.000000	0.000000
1032.324222	165.078319	2.717457	0.119506	18.706603	0.249251	8.727930	0.000000	0.000000
1032.344224	165.078319	2.720469	0.119504	18.727342	0.249246	8.737606	0.000000	0.000000
1032.364226	165.078319	2.711576	0.119510	18.666120	0.249259	8.709042	0.000000	0.000000
1032.384228	165.078319	2.550325	0.119625	17.556093	0.249493	8.191137	0.000000	0.000000
1032.424232	165.078319	2.498396	0.119662	17.198617	0.249568	8.024350	0.000000	0.000000
1032.424232	165.078319	2.505146	0.119657	17.245083	0.249558	8.046029	0.000000	0.000000
1032.444234	165.078319	2.496147	0.119664	17.183135	0.249571	8.017126	0.000000	0.000000
1032.464236	165.078319	2.496803	0.119663	17.187654	0.249570	8.019235	0.000000	0.000000
1032.484238	165.078319	2.495342	0.119664	17.177593	0.249572	8.014541	0.000000	0.000000
1032.504240	165.078319	2.491538	0.119667	17.151412	0.249578	8.002325	0.000000	0.000000
1032.524242	165.078319	2.489864	0.119668	17.139889	0.249580	7.996949	0.000000	0.000000
1032.544244	165.078319	2.494356	0.119665	17.170807	0.249574	8.011375	0.000000	0.000000
1032.564246	165.078319	2.500008	0.119661	17.209719	0.249566	8.029529	0.000000	0.000000
1032.584248	165.078319	2.494684	0.119665	17.173068	0.249573	8.012429	0.000000	0.000000
1032.604250	165.078319	2.494564	0.119665	17.172239	0.249574	8.012042	0.000000	0.000000
1032.624252	165.078319	2.497714	0.119662	17.193925	0.249569	8.022161	0.000000	0.000000
1032.644254	165.078319	2.490184	0.119668	17.142090	0.249580	7.997976	0.000000	0.000000
1032.664256	165.078319	2.496596	0.119663	17.186225	0.249571	8.018568	0.000000	0.000000
1032.684258	165.078319	2.491218	0.119667	17.149209	0.249578	8.001297	0.000000	0.000000
1032.704260	165.078319	2.496534	0.119663	17.185799	0.249571	8.018369	0.000000	0.000000
1032.724262	165.078319	2.500397	0.119661	17.212391	0.249565	8.030776	0.000000	0.000000
1032.744264	165.078319	2.502923	0.119659	17.229780	0.249561	8.038889	0.000000	0.000000
1032.764266	165.078319	2.503065	0.119659	17.230760	0.249561	8.039347	0.000000	0.000000
1032.784268	165.078319	2.497714	0.119662	17.193925	0.249569	8.022161	0.000000	0.000000
1032.804270	165.078319	2.500197	0.119661	17.211014	0.249565	8.030134	0.000000	0.000000
1032.824272	165.078319	2.495278	0.119664	17.177157	0.249573	8.014337	0.000000	0.000000
1032.844274	165.078319	2.499598	0.119661	17.206892	0.249566	8.028210	0.000000	0.000000
1032.864276	165.078319	2.501453	0.119660	17.219662	0.249564	8.034168	0.000000	0.000000
1032.884278	165.078319	2.494168	0.119665	17.169512	0.249574	8.010770	0.000000	0.000000
1032.904280	165.078319	2.496137	0.119664	17.183065	0.249571	8.017094	0.000000	0.000000
1032.924282	165.078319	2.498598	0.119662	17.200012	0.249568	8.025001	0.000000	0.000000
1032.944284	165.078319	2.493678	0.119665	17.166143	0.249575	8.009198	0.000000	0.000000
1032.964286	165.078319	2.491898	0.119667	17.153888	0.249577	8.003480	0.000000	0.000000
1032.984288	165.078319	2.493859	0.119665	17.167390	0.249575	8.009780	0.000000	0.000000
1033.004290	165.078319	2.492828	0.119666	17.160286	0.249576	8.006466	0.000000	0.000000
1033.024292	165.078319	2.489625	0.119668	17.138243	0.249581	7.996181	0.000000	0.000000
1033.044294	165.078319	2.492244	0.119666	17.156270	0.249577	8.004592	0.000000	0.000000
1033.064296	165.078319	2.494194	0.119665	17.169696	0.249574	8.010856	0.000000	0.000000
1033.084298	165.078319	2.496442	0.119663	17.185166	0.249571	8.018074	0.000000	0.000000
1033.104300	165.078319	2.491803	0.119667	17.153234	0.249578	8.003175	0.000000	0.000000
1033.124302	165.078319	2.491136	0.119667	17.148643	0.249579	8.001033	0.000000	0.000000
1033.144304	165.078319	2.493074	0.119666	17.161984	0.249576	8.007258	0.000000	0.000000
1033.164306	165.078319	2.495291	0.119664	17.177245	0.249573	8.014378	0.000000	0.000000
1033.184308	165.078319	2.487122	0.119670	17.121009	0.249584	7.988140	0.000000	0.000000
1033.204310	165.078319	2.499785	0.119661	17.208184	0.249566	8.028813	0.000000	0.000000
1033.224312	165.078319	2.494684	0.119665	17.173068	0.249573	8.012429	0.000000	0.000000
1033.244314	165.078319	2.492762	0.119666	17.159835	0.249576	8.006255	0.000000	0.000000
1033.264316	165.078319	2.490883	0.119667	17.146899	0.249579	8.000220	0.000000	0.000000
1033.284318	165.078319	2.496979	0.119663	17.188868	0.249570	8.019801	0.000000	0.000000
1033.304320	165.078319	2.493799	0.119665	17.166975	0.249575	8.009587	0.000000	0.000000
1033.324322	165.078319	2.492597	0.119666	17.158700	0.249576	8.005726	0.000000	0.000000
1033.344324	165.078319	2.496071	0.119664	17.182614	0.249571	8.016883	0.000000	0.000000
1033.364326	165.078319	2.490397	0.119668	17.143558	0.249580	7.998661	0.000000	0.000000
1033.384328	165.078319	2.495251	0.119664	17.176970	0.249573	8.014250	0.000000	0.000000
1033.404330	165.078319	2.492223	0.119666	17.156122	0.249577	8.004523	0.000000	0.000000
1033.424332	165.078319	2.492726	0.119666	17.159590	0.249576	8.006141	0.000000	0.000000
1033.444334	165.078319	2.497461	0.119663	17.192182	0.249569	8.021347	0.000000	0.000000
1033.464336	165.078319	2.493712	0.119665	17.166373	0.249575	8.009306	0.000000	0.000000
1033.484338	165.078319	2.495864	0.119664	17.181189	0.249572	8.016218	0.000000	0.000000
1033.504340	165.078319	2.494220	0.119665	17.169872	0.249574	8.010938	0.000000	0.000000
1033.524342	165.078319	2.493733	0.119665	17.166521	0.249575	8.009375	0.000000	0.000000
1033.544344	165.078319	2.498150	0.119662	17.196925	0.249568	8.023560	0.000000	0.000000
1033.564346	165.078319	2.497871	0.119662	17.195006	0.249569	8.022665	0.000000	0.000000
1033.584348	165.078319	2.496986	0.119663	17.188910	0.249570	8.019821	0.000000	0.000000
1033.604350	165.078319	2.499724	0.119661	17.207763	0.249566	8.028617	0.000000	0.000000
1033.624352	165.078319	2.501816	0.119660	17.222165	0.249563	8.035336	0.000000	0.000000
1033.644354	165.078319	2.505994	0.119657	17.250924	0.249557	8.048755	0.000000	0.000000
1033.664356	165.078319	2.504250	0.119658	17.238920	0.249560	8.043154	0.000000	0.000000
1033.684358	165.078319	2.506860	0.119656	17.256881	0.249556	8.051534	0.000000	0.000000
1033.704360	165.078319	2.505392	0.119657	17.246781	0.249558	8.046821	0.000000	0.000000
1033.724362	165.078319	2.502071	0.119659	17.223917	0.249563	8.036154	0.000000	0.000000
1033.744364	165.078319	2.504230	0.119658	17.238778	0.249560	8.043088	0.000000	0.000000
1033.764366	165.078319	2.501435	0.119660	17.219537	0.249564	8.034111	0.000000	0.000000
1033.784368	165.078319	2.499026	0.119662	17.202954	0.249567	8.026373	0.000000	0.000000
1033.804370	165.078319	2.496761	0.119663	17.187363	0.249570	8.019099	0.000000	0.000000
1033.824372	165.078319	2.491401	0.119667	17.150468	0.249578	8.001885	0.000000	0.000000
1033.844374	165.078319	2.506905	0.119656	17.257193	0.249556	8.051679	0.000000	0.000000
1033.864376	165.078319	2.497948	0.119662	17.195536	0.249569	8.022912	0.000000	0.000000
1033.884378	165.078319	2.502106	0.119659	17.224156	0.249563	8.036266	0.000000	0.000000
1033.904380	165.078319	2.497699	0.119663	17.193819	0.249569	8.022111	0.000000	0.000000
1033.924382	165.078319	2.494869	0.119665	17.174336	0.249573	8.013021	0.000000	0.000000
1033.944384	165.078319	2.496354	0.119663	17.184561	0.249571	8.017791	0.000000	0.000000
1033.964386	165.078319	2.498443	0.119662	17.198941	0.249568	8.024501	0.000000	0.000000
1033.984388	165.078319	2.497901	0.119662	17.195209	0.249569	8.022759	0.000000	0.000000
1034.004390	165.078319	2.499771	0.119661	17.208084	0.249566	8.028767	0.000000	0.000000
1034.024392	165.078319	2.490954	0.119667	17.147387	0.249579	8.000447	0.000000	0.000000
1034.044394	165.078319	2.499652	0.119661	17.207264	0.249566	8.028384	0.000000	0.000000
1034.083398	165.078319	2.501152	0.119660	17.217588	0.249564	8.033201	0.000000	0.000000
1034.103400	165.078319	2.502556	0.119659	17.227256	0.249562	8.037712	0.000000	0.000000
1034.123402	165.078319	2.497312	0.119663	17.191156	0.249570	8.020869	0.000000	0.000000
1034.123402	165.078319	2.500185	0.119661	17.210932	0.249565	8.030096	0.000000	0.000000
1034.143404	165.078319	2.498097	0.119662	17.196559	0.249568	8.023389	0.000000	0.000000
1034.163406	165.078319	2.500055	0.119661	17.210040	0.249566	8.029679	0.000000	0.000000
1034.183408	165.078319	2.497242	0.119663	17.190678	0.249570	8.020645	0.000000	0.000000
1034.203410	165.078319	2.489171	0.119669	17.135113	0.249581	7.994721	0.000000	0.000000
1034.223412	165.078319	2.498182	0.119662	17.197143	0.249568	8.023662	0.000000	0.000000
1034.243414	165.078319	2.495796	0.119664	17.180720	0.249572	8.015999	0.000000	0.000000
1034.263416	165.078319	2.494114	0.119665	17.169143	0.249574	8.010598	0.000000	0.000000
1034.303420	165.078319	2.496322	0.119663	17.184340	0.249571	8.017688	0.000000	0.000000
1034.303420	165.078319	2.498274	0.119662	17.197781	0.249568	8.023960	0.000000	0.000000
1034.343424	165.078319	2.496802	0.119663	17.187648	0.249570	8.019232	0.000000	0.000000
1034.343424	165.078319	2.491341	0.119667	17.150056	0.249578	8.001693	0.000000	0.000000
1034.363426	165.078319	2.500263	0.119661	17.211474	0.249565	8.030348	0.000000	0.000000
1034.383428	165.078319	2.491609	0.119667	17.151899	0.249578	8.002553	0.000000	0.000000
1034.403430	165.078319	2.500015	0.119661	17.209767	0.249566	8.029552	0.000000	0.000000
1034.423432	165.078319	2.501067	0.119660	17.217007	0.249564	8.032930	0.000000	0.000000
1034.443434	165.078319	2.497549	0.119663	17.192787	0.249569	8.021630	0.000000	0.000000
1034.463436	165.078319	2.499050	0.119662	17.203124	0.249567	8.026452	0.000000	0.000000
1034.483438	165.078319	2.496173	0.119664	17.183314	0.249571	8.017210	0.000000	0.000000
1034.503440	165.078319	2.500055	0.119661	17.210037	0.249566	8.029678	0.000000	0.000000
1034.523442	165.078319	2.497881	0.119662	17.195072	0.249569	8.022696	0.000000	0.000000
1034.543444	165.078319	2.496673	0.119663	17.186761	0.249571	8.018818	0.000000	0.000000
1034.563446	165.078319	2.491676	0.119667	17.152356	0.249578	8.002766	0.000000	0.000000
1034.583448	165.078319	2.494872	0.119665	17.174364	0.249573	8.013034	0.000000	0.000000
1034.603450	165.078319	2.491062	0.119667	17.148131	0.249579	8.000795	0.000000	0.000000
1034.623452	165.078319	2.498821	0.119662	17.201547	0.249567	8.025717	0.000000	0.000000
1034.643454	165.078238	2.496629	0.119663	17.186458	0.249570	8.018677	0.000000	0.000000
1034.663456	165.078319	2.495709	0.119664	17.180120	0.249572	8.015720	0.000000	0.000000
1034.683458	165.078319	2.490267	0.119668	17.142662	0.249580	7.998243	0.000000	0.000000
1034.723462	165.078319	2.493041	0.119666	17.161757	0.249576	8.007152	0.000000	0.000000
1034.743464	165.078319	2.498510	0.119662	17.199404	0.249568	8.024717	0.000000	0.000000
1034.743464	165.078319	2.499521	0.119661	17.206365	0.249566	8.027965	0.000000	0.000000
1034.763466	165.078319	2.496592	0.119663	17.186201	0.249571	8.018557	0.000000	0.000000
1034.783468	165.078319	2.497136	0.119663	17.189948	0.249570	8.020305	0.000000	0.000000
1034.803470	165.078319	2.497048	0.119663	17.189343	0.249570	8.020023	0.000000	0.000000
1034.823472	165.078319	2.506295	0.119656	17.252998	0.249557	8.049722	0.000000	0.000000
1034.843474	165.078319	2.504570	0.119658	17.241121	0.249559	8.044181	0.000000	0.000000
1034.863476	165.078319	2.505559	0.119657	17.247928	0.249558	8.047357	0.000000	0.000000
1034.883478	165.078319	2.506501	0.119656	17.254414	0.249556	8.050383	0.000000	0.000000
1034.903480	165.078319	2.501948	0.119659	17.223073	0.249563	8.035760	0.000000	0.000000
1034.923482	165.078319	2.495972	0.119664	17.181930	0.249572	8.016564	0.000000	0.000000
1034.943484	165.078319	2.495081	0.119664	17.175801	0.249573	8.013705	0.000000	0.000000
1034.983488	165.078319	2.494818	0.119665	17.173985	0.249573	8.012857	0.000000	0.000000
1034.983488	165.078319	2.496319	0.119663	17.184322	0.249571	8.017680	0.000000	0.000000
1035.003490	165.078319	2.494967	0.119664	17.175011	0.249573	8.013336	0.000000	0.000000
1035.023492	165.078319	2.501320	0.119660	17.218750	0.249564	8.033743	0.000000	0.000000
1035.043494	165.078319	2.497493	0.119663	17.192400	0.249569	8.021449	0.000000	0.000000
1035.063496	165.078319	2.504674	0.119658	17.241835	0.249559	8.044514	0.000000	0.000000
1035.083498	165.078319	2.502163	0.119659	17.224553	0.249563	8.036450	0.000000	0.000000
1035.103500	165.078319	2.495916	0.119664	17.181549	0.249572	8.016386	0.000000	0.000000
1035.123502	165.078319	2.490790	0.119667	17.146261	0.249579	7.999922	0.000000	0.000000
1035.143504	165.078319	2.493577	0.119665	17.165444	0.249575	8.008872	0.000000	0.000000
1035.163506	165.078319	2.504473	0.119658	17.240455	0.249559	8.043870	0.000000	0.000000
1035.183508	165.078319	2.494209	0.119665	17.169799	0.249574	8.010904	0.000000	0.000000
1035.203510	165.078319	2.492882	0.119666	17.160659	0.249576	8.006640	0.000000	0.000000
1035.223512	165.078319	2.499306	0.119661	17.204882	0.249567	8.027273	0.000000	0.000000
1035.243514	165.078319	2.496578	0.119663	17.186107	0.249571	8.018513	0.000000	0.000000
1035.263516	165.078319	2.501367	0.119660	17.219068	0.249564	8.033892	0.000000	0.000000
1035.283518	165.078319	2.501619	0.119660	17.220809	0.249563	8.034704	0.000000	0.000000
1035.303520	165.078319	2.500304	0.119661	17.211756	0.249565	8.030480	0.000000	0.000000
1035.323522	165.078319	2.499348	0.119661	17.205170	0.249567	8.027407	0.000000	0.000000
1035.343524	165.078319	2.501987	0.119659	17.223339	0.249563	8.035884	0.000000	0.000000
1035.363526	165.078319	2.496730	0.119663	17.187149	0.249570	8.018999	0.000000	0.000000
1035.383528	165.078319	2.491749	0.119667	17.152862	0.249578	8.003002	0.000000	0.000000
1035.403530	165.078319	2.492358	0.119666	17.157057	0.249577	8.004959	0.000000	0.000000
1035.423532	165.078319	2.497463	0.119663	17.192194	0.249569	8.021353	0.000000	0.000000
1035.443534	165.078319	2.495484	0.119664	17.178574	0.249572	8.014998	0.000000	0.000000
1035.463536	165.078319	2.498761	0.119662	17.201129	0.249567	8.025522	0.000000	0.000000
1035.483538	165.078319	2.497218	0.119663	17.190508	0.249570	8.020566	0.000000	0.000000
1035.503540	165.078319	2.495739	0.119664	17.180329	0.249572	8.015817	0.000000	0.000000
1035.523542	165.078319	2.501820	0.119660	17.222189	0.249563	8.035348	0.000000	0.000000
1035.543544	165.078319	2.490991	0.119667	17.147641	0.249579	8.000566	0.000000	0.000000
1035.583548	165.078319	2.497423	0.119663	17.191922	0.249569	8.021226	0.000000	0.000000
1035.583548	165.078319	2.494346	0.119665	17.170738	0.249574	8.011342	0.000000	0.000000
1035.623552	165.078319	2.497431	0.119663	17.191973	0.249569	8.021250	0.000000	0.000000
1035.623552	165.078319	2.492929	0.119666	17.160983	0.249576	8.006791	0.000000	0.000000
1035.643554	165.078319	2.494084	0.119665	17.168937	0.249574	8.010502	0.000000	0.000000
1035.663556	165.078319	2.491989	0.119667	17.154514	0.249577	8.003773	0.000000	0.000000
1035.683558	165.078319	2.492788	0.119666	17.160014	0.249576	8.006339	0.000000	0.000000
1035.703560	165.078319	2.496818	0.119663	17.187754	0.249570	8.019281	0.000000	0.000000
1035.723562	165.078319	2.488731	0.119669	17.132083	0.249582	7.993307	0.000000	0.000000
1035.743564	165.078319	2.492355	0.119666	17.157033	0.249577	8.004948	0.000000	0.000000
1035.763566	165.078319	2.498266	0.119662	17.197724	0.249568	8.023933	0.000000	0.000000
1035.803570	165.078319	2.495951	0.119664	17.181785	0.249572	8.016496	0.000000	0.000000
1035.823572	165.078319	2.497844	0.119662	17.194818	0.249569	8.022577	0.000000	0.000000
1035.823572	165.078319	2.493222	0.119666	17.163001	0.249576	8.007733	0.000000	0.000000
1035.843574	165.078319	2.494600	0.119665	17.172487	0.249574	8.012158	0.000000	0.000000
1035.863576	165.078319	2.492529	0.119666	17.158231	0.249577	8.005507	0.000000	0.000000
1035.883578	165.078319	2.498482	0.119662	17.199213	0.249568	8.024628	0.000000	0.000000
1035.903580	165.078319	2.497289	0.119663	17.190998	0.249570	8.020795	0.000000	0.000000
1035.923582	165.078319	2.499082	0.119662	17.203338	0.249567	8.026553	0.000000	0.000000
1035.943584	165.078319	2.500883	0.119660	17.215742	0.249564	8.032340	0.000000	0.000000
1035.963586	165.078319	2.495794	0.119664	17.180711	0.249572	8.015995	0.000000	0.000000
1036.003590	165.078319	2.494119	0.119665	17.169179	0.249574	8.010615	0.000000	0.000000
1036.003590	165.078319	2.495766	0.119664	17.180517	0.249572	8.015905	0.000000	0.000000
1036.023592	165.078319	2.498134	0.119662	17.196813	0.249568	8.023508	0.000000	0.000000
1036.043594	165.078319	2.497643	0.119663	17.193438	0.249569	8.021933	0.000000	0.000000
1036.063596	165.078319	2.492277	0.119666	17.156500	0.249577	8.004699	0.000000	0.000000
1036.083598	165.078238	2.497095	0.119663	17.189661	0.249570	8.020171	0.000000	0.000000
1036.103600	165.078319	2.488756	0.119669	17.132259	0.249582	7.993389	0.000000	0.000000
1036.123602	165.078319	2.501462	0.119660	17.219722	0.249564	8.034197	0.000000	0.000000
1036.143604	165.078319	2.500740	0.119660	17.214755	0.249565	8.031879	0.000000	0.000000
1036.163606	165.078319	2.502841	0.119659	17.229217	0.249562	8.038627	0.000000	0.000000
1036.183608	165.078319	2.499370	0.119661	17.205324	0.249567	8.027479	0.000000	0.000000
1036.203610	165.078319	2.495076	0.119664	17.175768	0.249573	8.013689	0.000000	0.000000
1036.223612	165.078319	2.497360	0.119663	17.191486	0.249570	8.021023	0.000000	0.000000
1036.263616	165.078319	2.495164	0.119664	17.176370	0.249573	8.013970	0.000000	0.000000
1036.263616	165.078319	2.501399	0.119660	17.219292	0.249564	8.033996	0.000000	0.000000
1036.283618	165.078319	2.502756	0.119659	17.228630	0.249562	8.038353	0.000000	0.000000
1036.303620	165.078319	2.501254	0.119660	17.218293	0.249564	8.033530	0.000000	0.000000
1036.323622	165.078319	2.495026	0.119664	17.175423	0.249573	8.013528	0.000000	0.000000
1036.343624	165.078319	2.497705	0.119663	17.193862	0.249569	8.022131	0.000000	0.000000
1036.363626	165.078319	2.499191	0.119661	17.204089	0.249567	8.026903	0.000000	0.000000
1036.383628	165.078319	2.498951	0.119662	17.202436	0.249567	8.026132	0.000000	0.000000
1036.403630	165.078319	2.500076	0.119661	17.210185	0.249566	8.029747	0.000000	0.000000
1036.423632	165.078319	2.504648	0.119658	17.241657	0.249559	8.044431	0.000000	0.000000
1036.463636	165.078319	2.494578	0.119665	17.172336	0.249574	8.012088	0.000000	0.000000
1036.463636	165.078319	2.494267	0.119665	17.170199	0.249574	8.011091	0.000000	0.000000
1036.483638	165.078319	2.496170	0.119664	17.183292	0.249571	8.017200	0.000000	0.000000
1036.503640	165.078319	2.497935	0.119662	17.195448	0.249569	8.022871	0.000000	0.000000
1036.523642	165.078319	2.496654	0.119663	17.186625	0.249571	8.018755	0.000000	0.000000
1036.543644	165.078319	2.502068	0.119659	17.223899	0.249563	8.036145	0.000000	0.000000
1036.563646	165.078319	2.499315	0.119661	17.204949	0.249567	8.027304	0.000000	0.000000
1036.583648	165.078319	2.491785	0.119667	17.153107	0.249578	8.003116	0.000000	0.000000
1036.603650	165.078319	2.498029	0.119662	17.196092	0.249569	8.023172	0.000000	0.000000
1036.623652	165.078319	2.495957	0.119664	17.181831	0.249572	8.016518	0.000000	0.000000
1036.663656	165.078319	2.496735	0.119663	17.187188	0.249570	8.019017	0.000000	0.000000
1036.663656	165.078319	2.495553	0.119664	17.179046	0.249572	8.015218	0.000000	0.000000
1036.683658	165.078319	2.497171	0.119663	17.190187	0.249570	8.020417	0.000000	0.000000
1036.703660	165.078319	2.499881	0.119661	17.208844	0.249566	8.029121	0.000000	0.000000
1036.723662	165.078319	2.505110	0.119657	17.244838	0.249558	8.045915	0.000000	0.000000
1036.743664	165.078319	2.499901	0.119661	17.208980	0.249566	8.029185	0.000000	0.000000
1036.763666	165.078319	2.492092	0.119666	17.155223	0.249577	8.004103	0.000000	0.000000
1036.783668	165.078319	2.504184	0.119658	17.238460	0.249560	8.042939	0.000000	0.000000
1036.803670	165.078319	2.502073	0.119659	17.223929	0.249563	8.036160	0.000000	0.000000
1036.823672	165.078319	2.492484	0.119666	17.157923	0.249577	8.005363	0.000000	0.000000
1036.843674	165.078319	2.505347	0.119657	17.246466	0.249558	8.046675	0.000000	0.000000
1036.863676	165.078319	2.505046	0.119657	17.244396	0.249558	8.045709	0.000000	0.000000
1036.883678	165.078319	2.499806	0.119661	17.208323	0.249566	8.028878	0.000000	0.000000
1036.903680	165.078319	2.497487	0.119663	17.192364	0.249569	8.021432	0.000000	0.000000
1036.923682	165.078319	2.496091	0.119664	17.182754	0.249571	8.016948	0.000000	0.000000
1036.943684	165.078319	2.498091	0.119662	17.196516	0.249568	8.023370	0.000000	0.000000
1036.963686	165.078319	2.493964	0.119665	17.168110	0.249574	8.010116	0.000000	0.000000
1036.983688	165.078319	2.494107	0.119665	17.169091	0.249574	8.010574	0.000000	0.000000
1037.003690	165.078319	2.499283	0.119661	17.204728	0.249567	8.027201	0.000000	0.000000
1037.023692	165.078319	2.498324	0.119662	17.198120	0.249568	8.024118	0.000000	0.000000
1037.043694	165.078319	2.491551	0.119667	17.151497	0.249578	8.002365	0.000000	0.000000
1037.063696	165.078319	2.494275	0.119665	17.170253	0.249574	8.011116	0.000000	0.000000
1037.103700	165.078319	2.492591	0.119666	17.158661	0.249576	8.005707	0.000000	0.000000
1037.103700	165.078319	2.497487	0.119663	17.192361	0.249569	8.021431	0.000000	0.000000
1037.123702	165.078319	2.490153	0.119668	17.141878	0.249580	7.997877	0.000000	0.000000
1037.143704	165.078319	2.504867	0.119657	17.243164	0.249559	8.045134	0.000000	0.000000
1037.163706	165.078319	2.493657	0.119665	17.165998	0.249575	8.009131	0.000000	0.000000
1037.183708	165.078319	2.494859	0.119665	17.174273	0.249573	8.012991	0.000000	0.000000
1037.203710	165.078319	2.491888	0.119667	17.153821	0.249577	8.003449	0.000000	0.000000
1037.223712	165.078319	2.495659	0.119664	17.179778	0.249572	8.015560	0.000000	0.000000
1037.243714	165.078319	2.496463	0.119663	17.185311	0.249571	8.018142	0.000000	0.000000
1037.263716	165.078319	2.497694	0.119663	17.193789	0.249569	8.022097	0.000000	0.000000
1037.283718	165.078319	2.494979	0.119664	17.175096	0.249573	8.013376	0.000000	0.000000
1037.303720	165.078319	2.497829	0.119662	17.194715	0.249569	8.022529	0.000000	0.000000
1037.323722	165.078319	2.496285	0.119664	17.184089	0.249571	8.017571	0.000000	0.000000
1037.343724	165.078319	2.492903	0.119666	17.160804	0.249576	8.006707	0.000000	0.000000
1037.363726	165.078319	2.489363	0.119668	17.136436	0.249581	7.995338	0.000000	0.000000
1037.383728	165.078319	2.495579	0.119664	17.179231	0.249572	8.015305	0.000000	0.000000
1037.403730	165.078319	2.491834	0.119667	17.153449	0.249578	8.003276	0.000000	0.000000
1037.423732	165.078319	2.488716	0.119669	17.131981	0.249582	7.993259	0.000000	0.000000
1037.443734	165.078319	2.492833	0.119666	17.160323	0.249576	8.006483	0.000000	0.000000
1037.463736	165.078319	2.494639	0.119665	17.172760	0.249573	8.012285	0.000000	0.000000
1037.483738	165.078319	2.497617	0.119663	17.193256	0.249569	8.021849	0.000000	0.000000
1037.523742	165.078319	2.487257	0.119670	17.121938	0.249584	7.988574	0.000000	0.000000
1037.543744	165.078319	2.494425	0.119665	17.171282	0.249574	8.011596	0.000000	0.000000
1037.543744	165.078319	2.499902	0.119661	17.208989	0.249566	8.029189	0.000000	0.000000
1037.563746	165.078319	2.491749	0.119667	17.152859	0.249578	8.003000	0.000000	0.000000
1037.583748	165.078319	2.490492	0.119668	17.144212	0.249579	7.998966	0.000000	0.000000
1037.603750	165.078319	2.499820	0.119661	17.208423	0.249566	8.028925	0.000000	0.000000
1037.623752	165.078319	2.492631	0.119666	17.158933	0.249576	8.005835	0.000000	0.000000
1037.643754	165.078319	2.492533	0.119666	17.158259	0.249576	8.005520	0.000000	0.000000
1037.663756	165.078319	2.497083	0.119663	17.189582	0.249570	8.020134	0.000000	0.000000
1037.683758	165.078319	2.499915	0.119661	17.209074	0.249566	8.029229	0.000000	0.000000
1037.723762	165.078319	2.497507	0.119663	17.192497	0.249569	8.021494	0.000000	0.000000
1037.723762	165.078319	2.498551	0.119662	17.199688	0.249568	8.024849	0.000000	0.000000
1037.743764	165.078319	2.496774	0.119663	17.187454	0.249570	8.019141	0.000000	0.000000
1037.763766	165.078319	2.495845	0.119664	17.181059	0.249572	8.016158	0.000000	0.000000
1037.783768	165.078319	2.493639	0.119665	17.165871	0.249575	8.009071	0.000000	0.000000
1037.803770	165.078319	2.493586	0.119665	17.165507	0.249575	8.008902	0.000000	0.000000
1037.823772	165.078319	2.498285	0.119662	17.197854	0.249568	8.023994	0.000000	0.000000
1037.843774	165.078319	2.493816	0.119665	17.167093	0.249575	8.009642	0.000000	0.000000
1037.863776	165.078319	2.492439	0.119666	17.157611	0.249577	8.005217	0.000000	0.000000
1037.883778	165.078319	2.497917	0.119662	17.195321	0.249569	8.022812	0.000000	0.000000
1037.903780	165.078319	2.491132	0.119667	17.148612	0.249579	8.001019	0.000000	0.000000
1037.943784	165.078319	2.484318	0.119672	17.101710	0.249588	7.979136	0.000000	0.000000
1037.943784	165.078319	2.493481	0.119666	17.164784	0.249575	8.008564	0.000000	0.000000
1037.963786	165.078319	2.486451	0.119671	17.116393	0.249585	7.985986	0.000000	0.000000
1037.983788	165.078319	2.491293	0.119667	17.149723	0.249578	8.001537	0.000000	0.000000
1038.003790	165.078319	2.494454	0.119665	17.171482	0.249574	8.011689	0.000000	0.000000
1038.023792	165.078319	2.486225	0.119671	17.114837	0.249586	7.985261	0.000000	0.000000
1038.043794	165.078319	2.494974	0.119664	17.175060	0.249573	8.013359	0.000000	0.000000
1038.063796	165.078319	2.490726	0.119667	17.145822	0.249579	7.999717	0.000000	0.000000
1038.083798	165.078319	2.493880	0.119665	17.167532	0.249575	8.009847	0.000000	0.000000
1038.103800	165.078319	2.488378	0.119669	17.129659	0.249583	7.992176	0.000000	0.000000
1038.143804	165.078319	2.492429	0.119666	17.157541	0.249577	8.005185	0.000000	0.000000
1038.143804	165.078319	2.489522	0.119668	17.137529	0.249581	7.995848	0.000000	0.000000
1038.183808	165.078319	2.495624	0.119664	17.179539	0.249572	8.015449	0.000000	0.000000
1038.183808	165.078319	2.495488	0.119664	17.178604	0.249572	8.015012	0.000000	0.000000
1038.203810	165.078238	2.492364	0.119666	17.157093	0.249577	8.004976	0.000000	0.000000
1038.223812	165.078319	2.493086	0.119666	17.162063	0.249576	8.007295	0.000000	0.000000
1038.243814	165.078319	2.494288	0.119665	17.170341	0.249574	8.011157	0.000000	0.000000
1038.263816	165.078319	2.487955	0.119669	17.126747	0.249583	7.990818	0.000000	0.000000
1038.283818	165.078319	2.490756	0.119667	17.146028	0.249579	7.999813	0.000000	0.000000
1038.303820	165.078319	2.489504	0.119668	17.137410	0.249581	7.995793	0.000000	0.000000
1038.323822	165.078319	2.491838	0.119667	17.153473	0.249578	8.003287	0.000000	0.000000
1038.363826	165.078319	2.495385	0.119664	17.177893	0.249572	8.014680	0.000000	0.000000
1038.383828	165.078319	2.487760	0.119670	17.125400	0.249583	7.990189	0.000000	0.000000
1038.383828	165.078319	2.490593	0.119668	17.144902	0.249579	7.999288	0.000000	0.000000
1038.403830	165.078319	2.493538	0.119665	17.165178	0.249575	8.008748	0.000000	0.000000
1038.423832	165.078319	2.488232	0.119669	17.128651	0.249583	7.991706	0.000000	0.000000
1038.443834	165.078319	2.497186	0.119663	17.190290	0.249570	8.020465	0.000000	0.000000
1038.463836	165.078319	2.491380	0.119667	17.150319	0.249578	8.001816	0.000000	0.000000
1038.483838	165.078319	2.493261	0.119666	17.163268	0.249575	8.007857	0.000000	0.000000
1038.503840	165.078319	2.493108	0.119666	17.162214	0.249576	8.007365	0.000000	0.000000
1038.523842	165.078319	2.497092	0.119663	17.189640	0.249570	8.020161	0.000000	0.000000
1038.543844	165.078319	2.490451	0.119668	17.143927	0.249580	7.998833	0.000000	0.000000
1038.563846	165.078319	2.494794	0.119665	17.173822	0.249573	8.012781	0.000000	0.000000
1038.583848	165.078319	2.492750	0.119666	17.159751	0.249576	8.006216	0.000000	0.000000
1038.603850	165.078319	2.488458	0.119669	17.130207	0.249582	7.992432	0.000000	0.000000
1038.623852	165.078319	2.486706	0.119670	17.118148	0.249585	7.986806	0.000000	0.000000
1038.643854	165.078319	2.483946	0.119672	17.099150	0.249589	7.977941	0.000000	0.000000
1038.663856	165.078319	2.488267	0.119669	17.128893	0.249583	7.991819	0.000000	0.000000
1038.683858	165.078319	2.490546	0.119668	17.144584	0.249579	7.999139	0.000000	0.000000
1038.703860	165.078319	2.492515	0.119666	17.158137	0.249577	8.005463	0.000000	0.000000
1038.723862	165.078319	2.492671	0.119666	17.159212	0.249576	8.005964	0.000000	0.000000
1038.743864	165.078319	2.491497	0.119667	17.151125	0.249578	8.002191	0.000000	0.000000
1038.783868	165.078319	2.484376	0.119672	17.102107	0.249588	7.979321	0.000000	0.000000
1038.783868	165.078319	2.488363	0.119669	17.129553	0.249583	7.992127	0.000000	0.000000
1038.803870	165.078319	2.491144	0.119667	17.148694	0.249579	8.001057	0.000000	0.000000
1038.823872	165.078319	2.487074	0.119670	17.120679	0.249584	7.987986	0.000000	0.000000
1038.843874	165.078319	2.482703	0.119673	17.090590	0.249591	7.973948	0.000000	0.000000
1038.863876	165.078319	2.493092	0.119666	17.162105	0.249576	8.007315	0.000000	0.000000
1038.883878	165.078319	2.490451	0.119668	17.143924	0.249580	7.998832	0.000000	0.000000
1038.903880	165.078319	2.491028	0.119667	17.147901	0.249579	8.000687	0.000000	0.000000
1038.923882	165.078319	2.494234	0.119665	17.169969	0.249574	8.010983	0.000000	0.000000
1038.943884	165.078319	2.496381	0.119663	17.184748	0.249571	8.017879	0.000000	0.000000
1038.963886	165.078319	2.500256	0.119661	17.211423	0.249565	8.030324	0.000000	0.000000
1038.983888	165.078319	2.501036	0.119660	17.216795	0.249564	8.032831	0.000000	0.000000
1039.023892	165.078319	2.496649	0.119663	17.186592	0.249571	8.018739	0.000000	0.000000
1039.023892	165.078319	2.494574	0.119665	17.172312	0.249574	8.012076	0.000000	0.000000
1039.043894	165.078319	2.493008	0.119666	17.161527	0.249576	8.007045	0.000000	0.000000
1039.063896	165.078319	2.490335	0.119668	17.143128	0.249580	7.998460	0.000000	0.000000
1039.083898	165.078319	2.490319	0.119668	17.143016	0.249580	7.998408	0.000000	0.000000
1039.103900	165.078319	2.489551	0.119668	17.137734	0.249581	7.995944	0.000000	0.000000
1039.123902	165.078319	2.496359	0.119663	17.184597	0.249571	8.017808	0.000000	0.000000
1039.143904	165.078319	2.492752	0.119666	17.159769	0.249576	8.006224	0.000000	0.000000
1039.163906	165.078238	2.490607	0.119667	17.144998	0.249579	7.999333	0.000000	0.000000
1039.183908	165.078319	2.488430	0.119669	17.130016	0.249582	7.992343	0.000000	0.000000
1039.203910	165.078319	2.489166	0.119669	17.135080	0.249581	7.994705	0.000000	0.000000
1039.223912	165.078319	2.483267	0.119673	17.094470	0.249590	7.975758	0.000000	0.000000
1039.243914	165.078319	2.483136	0.119673	17.093575	0.249590	7.975340	0.000000	0.000000
1039.263916	165.078238	2.488122	0.119669	17.127891	0.249583	7.991351	0.000000	0.000000
1039.283918	165.078319	2.488078	0.119669	17.127589	0.249583	7.991210	0.000000	0.000000
1039.303920	165.078319	2.488943	0.119669	17.133545	0.249582	7.993989	0.000000	0.000000
1039.323922	165.078319	2.490175	0.119668	17.142026	0.249580	7.997946	0.000000	0.000000
1039.343924	165.078319	2.490140	0.119668	17.141787	0.249580	7.997835	0.000000	0.000000
1039.363926	165.078319	2.488312	0.119669	17.129202	0.249583	7.991963	0.000000	0.000000
1039.383928	165.078319	2.490042	0.119668	17.141112	0.249580	7.997520	0.000000	0.000000
1039.403930	165.078319	2.486960	0.119670	17.119895	0.249585	7.987620	0.000000	0.000000
1039.423932	165.078319	2.488595	0.119669	17.131151	0.249582	7.992872	0.000000	0.000000
1039.443934	165.078319	2.484197	0.119672	17.100872	0.249589	7.978745	0.000000	0.000000
1039.463936	165.078319	2.483643	0.119673	17.097058	0.249589	7.976966	0.000000	0.000000
1039.483938	165.078319	2.486865	0.119670	17.119244	0.249585	7.987317	0.000000	0.000000
1039.503940	165.078319	2.486628	0.119670	17.117607	0.249585	7.986553	0.000000	0.000000
1039.523942	165.078319	2.484984	0.119672	17.106290	0.249587	7.981273	0.000000	0.000000
1039.543944	165.078319	2.488434	0.119669	17.130043	0.249582	7.992355	0.000000	0.000000
1039.563946	165.078238	2.484663	0.119672	17.104083	0.249588	7.980243	0.000000	0.000000
1039.583948	165.078319	2.485876	0.119671	17.112434	0.249586	7.984139	0.000000	0.000000
1039.603950	165.078319	2.494724	0.119665	17.173344	0.249573	8.012558	0.000000	0.000000
1039.623952	165.078319	2.493214	0.119666	17.162947	0.249576	8.007707	0.000000	0.000000
1039.643954	165.078319	2.498409	0.119662	17.198711	0.249568	8.024393	0.000000	0.000000
1039.663956	165.078319	2.493541	0.119665	17.165199	0.249575	8.008758	0.000000	0.000000
1039.683958	165.078319	2.492948	0.119666	17.161113	0.249576	8.006851	0.000000	0.000000
1039.703960	165.078319	2.490801	0.119667	17.146336	0.249579	7.999957	0.000000	0.000000
1039.723962	165.078319	2.492306	0.119666	17.156700	0.249577	8.004792	0.000000	0.000000
1039.743964	165.078319	2.482622	0.119673	17.090033	0.249591	7.973688	0.000000	0.000000
1039.763966	165.078319	2.487430	0.119670	17.123130	0.249584	7.989130	0.000000	0.000000
1039.783968	165.078319	2.486112	0.119671	17.114059	0.249586	7.984898	0.000000	0.000000
1039.803970	165.078319	2.494236	0.119665	17.169981	0.249574	8.010989	0.000000	0.000000
1039.823972	165.078319	2.489668	0.119668	17.138536	0.249581	7.996318	0.000000	0.000000
1039.843974	165.078319	2.481654	0.119674	17.083368	0.249592	7.970578	0.000000	0.000000
1039.863976	165.078319	2.490100	0.119668	17.141512	0.249580	7.997706	0.000000	0.000000
1039.883978	165.078319	2.493760	0.119665	17.166706	0.249575	8.009461	0.000000	0.000000
1039.903980	165.078319	2.496625	0.119663	17.186431	0.249571	8.018664	0.000000	0.000000
1039.923982	165.078319	2.484639	0.119672	17.103917	0.249588	7.980165	0.000000	0.000000
1039.943984	165.078319	2.489309	0.119668	17.136067	0.249581	7.995166	0.000000	0.000000
1039.963986	165.078319	2.488876	0.119669	17.133082	0.249582	7.993773	0.000000	0.000000
1039.983988	165.078319	2.493564	0.119665	17.165356	0.249575	8.008831	0.000000	0.000000
1040.003990	165.078319	2.489020	0.119669	17.134075	0.249582	7.994236	0.000000	0.000000
1040.023992	165.078319	2.491225	0.119667	17.149257	0.249578	8.001320	0.000000	0.000000
1040.043994	165.078319	2.488938	0.119669	17.133512	0.249582	7.993974	0.000000	0.000000
1040.063996	165.078319	2.481946	0.119674	17.085378	0.249592	7.971516	0.000000	0.000000
1040.083998	165.078319	2.486903	0.119670	17.119501	0.249585	7.987437	0.000000	0.000000
1040.104000	165.078319	2.495935	0.119664	17.181679	0.249572	8.016447	0.000000	0.000000
1040.124002	165.078319	2.493806	0.119665	17.167021	0.249575	8.009608	0.000000	0.000000
1040.144004	165.078319	2.495070	0.119664	17.175726	0.249573	8.013669	0.000000	0.000000
1040.164006	165.078319	2.489176	0.119669	17.135153	0.249581	7.994739	0.000000	0.000000
1040.184008	165.078319	2.487448	0.119670	17.123255	0.249584	7.989188	0.000000	0.000000
1040.204010	165.078319	2.490652	0.119668	17.145307	0.249579	7.999477	0.000000	0.000000
1040.224012	165.078319	2.487173	0.119670	17.121360	0.249584	7.988304	0.000000	0.000000
1040.244014	165.078319	2.491136	0.119667	17.148640	0.249579	8.001032	0.000000	0.000000
1040.284018	165.078319	2.495159	0.119664	17.176337	0.249573	8.013955	0.000000	0.000000
1040.284018	165.078319	2.487149	0.119670	17.121193	0.249584	7.988226	0.000000	0.000000
1040.304020	165.078319	2.493303	0.119666	17.163561	0.249575	8.007994	0.000000	0.000000
1040.324022	165.078319	2.490765	0.119667	17.146085	0.249579	7.999840	0.000000	0.000000
1040.344024	165.078319	2.487879	0.119669	17.126224	0.249583	7.990573	0.000000	0.000000
1040.364026	165.078319	2.495514	0.119664	17.178777	0.249572	8.015093	0.000000	0.000000
1040.384028	165.078319	2.494109	0.119665	17.169106	0.249574	8.010581	0.000000	0.000000
1040.404030	165.078319	2.496395	0.119663	17.184845	0.249571	8.017924	0.000000	0.000000
1040.424032	165.078319	2.487582	0.119670	17.124178	0.249584	7.989619	0.000000	0.000000
1040.444034	165.078238	2.492332	0.119666	17.156872	0.249577	8.004873	0.000000	0.000000
1040.464036	165.078319	2.493545	0.119665	17.165226	0.249575	8.008770	0.000000	0.000000
1040.484038	165.078319	2.489727	0.119668	17.138945	0.249581	7.996509	0.000000	0.000000
1040.524042	165.078319	2.496351	0.119663	17.184539	0.249571	8.017782	0.000000	0.000000
1040.524042	165.078319	2.490490	0.119668	17.144193	0.249579	7.998957	0.000000	0.000000
1040.544044	165.078319	2.487718	0.119670	17.125113	0.249583	7.990055	0.000000	0.000000
1040.564046	165.078319	2.490719	0.119667	17.145773	0.249579	7.999694	0.000000	0.000000
1040.584048	165.078319	2.492415	0.119666	17.157444	0.249577	8.005140	0.000000	0.000000
1040.604050	165.078319	2.492875	0.119666	17.160610	0.249576	8.006617	0.000000	0.000000
1040.624052	165.078319	2.500157	0.119661	17.210745	0.249565	8.030008	0.000000	0.000000
1040.644054	165.078319	2.502228	0.119659	17.224998	0.249562	8.036658	0.000000	0.000000
1040.664056	165.078319	2.496626	0.119663	17.186434	0.249571	8.018666	0.000000	0.000000
1040.684058	165.078319	2.496522	0.119663	17.185720	0.249571	8.018332	0.000000	0.000000
1040.724062	165.078319	2.496877	0.119663	17.188162	0.249570	8.019472	0.000000	0.000000
1040.724062	165.078319	2.496777	0.119663	17.187475	0.249570	8.019151	0.000000	0.000000
1040.744064	165.078319	2.502069	0.119659	17.223905	0.249563	8.036148	0.000000	0.000000
1040.764066	165.078319	2.501728	0.119660	17.221556	0.249563	8.035052	0.000000	0.000000
1040.784068	165.078319	2.498247	0.119662	17.197597	0.249568	8.023874	0.000000	0.000000
1040.804070	165.078319	2.503499	0.119658	17.233748	0.249561	8.040741	0.000000	0.000000
1040.824072	165.078319	2.500970	0.119660	17.216335	0.249564	8.032616	0.000000	0.000000
1040.844074	165.078319	2.495230	0.119664	17.176821	0.249573	8.014181	0.000000	0.000000
1040.864076	165.078319	2.499509	0.119661	17.206283	0.249566	8.027927	0.000000	0.000000
1040.884078	165.078319	2.499279	0.119661	17.204697	0.249567	8.027187	0.000000	0.000000
1040.924082	165.078238	2.492262	0.119666	17.156394	0.249577	8.004650	0.000000	0.000000
1040.924082	165.078238	2.493252	0.119666	17.163207	0.249575	8.007829	0.000000	0.000000
1040.944084	165.078319	2.491614	0.119667	17.151933	0.249578	8.002568	0.000000	0.000000
1040.964086	165.078319	2.492285	0.119666	17.156548	0.249577	8.004722	0.000000	0.000000
1040.984088	165.078319	2.491870	0.119667	17.153694	0.249577	8.003390	0.000000	0.000000
1041.004090	165.078319	2.491873	0.119667	17.153718	0.249577	8.003401	0.000000	0.000000
1041.024092	165.078319	2.496862	0.119663	17.188063	0.249570	8.019425	0.000000	0.000000
1041.044094	165.078319	2.494577	0.119665	17.172330	0.249574	8.012085	0.000000	0.000000
1041.064096	165.078319	2.493493	0.119665	17.164869	0.249575	8.008604	0.000000	0.000000
1041.084098	165.078319	2.498100	0.119662	17.196580	0.249568	8.023399	0.000000	0.000000
1041.104100	165.078319	2.492282	0.119666	17.156533	0.249577	8.004715	0.000000	0.000000
1041.124102	165.078400	2.487079	0.119670	17.120712	0.249585	7.988002	0.000000	0.000000
1041.144104	165.078319	2.490808	0.119667	17.146388	0.249579	7.999981	0.000000	0.000000
1041.164106	165.078319	2.492424	0.119666	17.157508	0.249577	8.005169	0.000000	0.000000
1041.184108	165.078319	2.492359	0.119666	17.157060	0.249577	8.004960	0.000000	0.000000
1041.204110	165.078319	2.490274	0.119668	17.142710	0.249580	7.998265	0.000000	0.000000
1041.224112	165.078319	2.495611	0.119664	17.179446	0.249572	8.015405	0.000000	0.000000
1041.244114	165.078319	2.494132	0.119665	17.169267	0.249574	8.010656	0.000000	0.000000
1041.264116	165.078319	2.491991	0.119667	17.154527	0.249577	8.003778	0.000000	0.000000
1041.284118	165.078319	2.490716	0.119667	17.145749	0.249579	7.999683	0.000000	0.000000
1041.304120	165.078319	2.490361	0.119668	17.143307	0.249580	7.998544	0.000000	0.000000
1041.324122	165.078319	2.490345	0.119668	17.143195	0.249580	7.998491	0.000000	0.000000
1041.344124	165.078319	2.489035	0.119669	17.134181	0.249582	7.994286	0.000000	0.000000
1041.364126	165.078319	2.489758	0.119668	17.139157	0.249581	7.996607	0.000000	0.000000
1041.384128	165.078319	2.488905	0.119669	17.133282	0.249582	7.993866	0.000000	0.000000
1041.404130	165.078319	2.487622	0.119670	17.124453	0.249584	7.989747	0.000000	0.000000
1041.424132	165.078319	2.493573	0.119665	17.165420	0.249575	8.008861	0.000000	0.000000
1041.444134	165.078319	2.492222	0.119666	17.156119	0.249577	8.004521	0.000000	0.000000
1041.464136	165.078319	2.495590	0.119664	17.179306	0.249572	8.015340	0.000000	0.000000
1041.484138	165.078319	2.498101	0.119662	17.196586	0.249568	8.023402	0.000000	0.000000
1041.504140	165.078319	2.499520	0.119661	17.206356	0.249566	8.027961	0.000000	0.000000
1041.524142	165.078319	2.495521	0.119664	17.178831	0.249572	8.015118	0.000000	0.000000
1041.564146	165.078319	2.499243	0.119661	17.204449	0.249567	8.027071	0.000000	0.000000
1041.584148	165.078319	2.493544	0.119665	17.165220	0.249575	8.008768	0.000000	0.000000
1041.584148	165.078319	2.487324	0.119670	17.122398	0.249584	7.988788	0.000000	0.000000
1041.604150	165.078319	2.490551	0.119668	17.144614	0.249579	7.999154	0.000000	0.000000
1041.624152	165.078319	2.493263	0.119666	17.163286	0.249575	8.007865	0.000000	0.000000
1041.644154	165.078319	2.491922	0.119667	17.154054	0.249577	8.003558	0.000000	0.000000
1041.664156	165.078319	2.493136	0.119666	17.162411	0.249576	8.007457	0.000000	0.000000
1041.684158	165.078319	2.492996	0.119666	17.161446	0.249576	8.007007	0.000000	0.000000
1041.704160	165.078319	2.502548	0.119659	17.227201	0.249562	8.037686	0.000000	0.000000
1041.724162	165.078319	2.494190	0.119665	17.169663	0.249574	8.010841	0.000000	0.000000
1041.744164	165.078319	2.490677	0.119668	17.145486	0.249579	7.999560	0.000000	0.000000
1041.784168	165.078319	2.493163	0.119666	17.162596	0.249576	8.007543	0.000000	0.000000
1041.804170	165.078319	2.495790	0.119664	17.180680	0.249572	8.015981	0.000000	0.000000
1041.804170	165.078319	2.487554	0.119670	17.123987	0.249584	7.989530	0.000000	0.000000
1041.824172	165.078319	2.493507	0.119665	17.164963	0.249575	8.008648	0.000000	0.000000
1041.844174	165.078319	2.497928	0.119662	17.195399	0.249569	8.022848	0.000000	0.000000
1041.864176	165.078319	2.494072	0.119665	17.168852	0.249574	8.010462	0.000000	0.000000
1041.884178	165.078238	2.494796	0.119665	17.173840	0.249573	8.012790	0.000000	0.000000
1041.904180	165.078319	2.495355	0.119664	17.177687	0.249572	8.014584	0.000000	0.000000
1041.924182	165.078319	2.496362	0.119663	17.184615	0.249571	8.017817	0.000000	0.000000
1041.944184	165.078319	2.497492	0.119663	17.192394	0.249569	8.021446	0.000000	0.000000
1041.964186	165.078319	2.495283	0.119664	17.177191	0.249573	8.014353	0.000000	0.000000
1041.984188	165.078319	2.492554	0.119666	17.158401	0.249576	8.005586	0.000000	0.000000
1042.004190	165.078319	2.496859	0.119663	17.188035	0.249570	8.019413	0.000000	0.000000
1042.024192	165.078319	2.500625	0.119660	17.213962	0.249565	8.031509	0.000000	0.000000
1042.044194	165.078319	2.493787	0.119665	17.166891	0.249575	8.009547	0.000000	0.000000
1042.064196	165.078319	2.490791	0.119667	17.146267	0.249579	7.999925	0.000000	0.000000
1042.084198	165.078319	2.492923	0.119666	17.160943	0.249576	8.006772	0.000000	0.000000
1042.104200	165.078319	2.489680	0.119668	17.138618	0.249581	7.996356	0.000000	0.000000
1042.124202	165.078319	2.502846	0.119659	17.229253	0.249562	8.038644	0.000000	0.000000
1042.144204	165.078319	2.493367	0.119666	17.164000	0.249575	8.008199	0.000000	0.000000
1042.164206	165.078319	2.496412	0.119663	17.184960	0.249571	8.017978	0.000000	0.000000
1042.184208	165.078319	2.496712	0.119663	17.187027	0.249570	8.018942	0.000000	0.000000
1042.204210	165.078319	2.488076	0.119669	17.127580	0.249583	7.991206	0.000000	0.000000
1042.224212	165.078319	2.491759	0.119667	17.152931	0.249578	8.003034	0.000000	0.000000
1042.244214	165.078319	2.492307	0.119666	17.156706	0.249577	8.004795	0.000000	0.000000
1042.264216	165.078319	2.484376	0.119672	17.102110	0.249588	7.979322	0.000000	0.000000
1042.284218	165.078319	2.490735	0.119667	17.145882	0.249579	7.999745	0.000000	0.000000
1042.304220	165.078319	2.500357	0.119661	17.212119	0.249565	8.030649	0.000000	0.000000
1042.324222	165.078319	2.497542	0.119663	17.192739	0.249569	8.021607	0.000000	0.000000
1042.344224	165.078319	2.497562	0.119663	17.192875	0.249569	8.021671	0.000000	0.000000
1042.364226	165.078319	2.491117	0.119667	17.148512	0.249579	8.000972	0.000000	0.000000
1042.384228	165.078319	2.487675	0.119670	17.124819	0.249584	7.989918	0.000000	0.000000
1042.404230	165.078319	2.494549	0.119665	17.172136	0.249574	8.011994	0.000000	0.000000
1042.424232	165.078319	2.497003	0.119663	17.189031	0.249570	8.019877	0.000000	0.000000
1042.444234	165.078319	2.499180	0.119661	17.204016	0.249567	8.026869	0.000000	0.000000
1042.464236	165.078319	2.496225	0.119664	17.183677	0.249571	8.017379	0.000000	0.000000
1042.484238	165.078319	2.493768	0.119665	17.166764	0.249575	8.009488	0.000000	0.000000
1042.504240	165.078319	2.489185	0.119669	17.135213	0.249581	7.994767	0.000000	0.000000
1042.524242	165.078319	2.494630	0.119665	17.172693	0.249573	8.012254	0.000000	0.000000
1042.544244	165.078319	2.488815	0.119669	17.132668	0.249582	7.993580	0.000000	0.000000
1042.564246	165.078319	2.489482	0.119668	17.137259	0.249581	7.995722	0.000000	0.000000
1042.584248	165.078319	2.495051	0.119664	17.175589	0.249573	8.013606	0.000000	0.000000
1042.604250	165.078319	2.495046	0.119664	17.175556	0.249573	8.013590	0.000000	0.000000
1042.624252	165.078319	2.496296	0.119664	17.184164	0.249571	8.017606	0.000000	0.000000
1042.644254	165.078319	2.491634	0.119667	17.152072	0.249578	8.002633	0.000000	0.000000
1042.664256	165.078319	2.493279	0.119666	17.163395	0.249575	8.007916	0.000000	0.000000
1042.684258	165.078319	2.486946	0.119670	17.119801	0.249585	7.987577	0.000000	0.000000
1042.704260	165.078319	2.490017	0.119668	17.140940	0.249580	7.997439	0.000000	0.000000
1042.724262	165.078319	2.492949	0.119666	17.161125	0.249576	8.006857	0.000000	0.000000
1042.744264	165.078319	2.489212	0.119669	17.135401	0.249581	7.994855	0.000000	0.000000
1042.764266	165.078319	2.494245	0.119665	17.170045	0.249574	8.011019	0.000000	0.000000
1042.784268	165.078319	2.485565	0.119671	17.110294	0.249587	7.983141	0.000000	0.000000
1042.804270	165.078319	2.488716	0.119669	17.131987	0.249582	7.993262	0.000000	0.000000
1042.824272	165.078319	2.496061	0.119664	17.182542	0.249571	8.016850	0.000000	0.000000
1042.864276	165.078319	2.494837	0.119665	17.174122	0.249573	8.012921	0.000000	0.000000
1042.864276	165.078319	2.487241	0.119670	17.121832	0.249584	7.988524	0.000000	0.000000
1042.884278	165.078319	2.495131	0.119664	17.176140	0.249573	8.013863	0.000000	0.000000
1042.904280	165.078319	2.494122	0.119665	17.169197	0.249574	8.010623	0.000000	0.000000
1042.924282	165.078319	2.491229	0.119667	17.149281	0.249578	8.001331	0.000000	0.000000
1042.944284	165.078319	2.490812	0.119667	17.146412	0.249579	7.999992	0.000000	0.000000
1042.964286	165.078319	2.495826	0.119664	17.180929	0.249572	8.016097	0.000000	0.000000
1042.984288	165.078319	2.483513	0.119673	17.096165	0.249590	7.976549	0.000000	0.000000
1043.004290	165.078319	2.491003	0.119667	17.147729	0.249579	8.000607	0.000000	0.000000
1043.024292	165.078319	2.490126	0.119668	17.141687	0.249580	7.997788	0.000000	0.000000
1043.044294	165.078319	2.493575	0.119665	17.165432	0.249575	8.008867	0.000000	0.000000
1043.064296	165.078319	2.489661	0.119668	17.138488	0.249581	7.996295	0.000000	0.000000
1043.084298	165.078319	2.490186	0.119668	17.142105	0.249580	7.997983	0.000000	0.000000
1043.104300	165.078319	2.489557	0.119668	17.137774	0.249581	7.995962	0.000000	0.000000
1043.124302	165.078319	2.487364	0.119670	17.122676	0.249584	7.988918	0.000000	0.000000
1043.144304	165.078319	2.495958	0.119664	17.181834	0.249572	8.016519	0.000000	0.000000
1043.164306	165.078319	2.491263	0.119667	17.149517	0.249578	8.001441	0.000000	0.000000
1043.184308	165.078319	2.484128	0.119672	17.100397	0.249589	7.978523	0.000000	0.000000
1043.204310	165.078319	2.487513	0.119670	17.123702	0.249584	7.989397	0.000000	0.000000
1043.224312	165.078319	2.485418	0.119671	17.109283	0.249587	7.982669	0.000000	0.000000
1043.244314	165.078319	2.491221	0.119667	17.149230	0.249578	8.001307	0.000000	0.000000
1043.284318	165.078319	2.486929	0.119670	17.119680	0.249585	7.987520	0.000000	0.000000
1043.284318	165.078319	2.488680	0.119669	17.131735	0.249582	7.993145	0.000000	0.000000
1043.304320	165.078319	2.485788	0.119671	17.111826	0.249586	7.983856	0.000000	0.000000
1043.324322	165.078319	2.488394	0.119669	17.129768	0.249582	7.992227	0.000000	0.000000
1043.344324	165.078319	2.488506	0.119669	17.130540	0.249582	7.992587	0.000000	0.000000
1043.364326	165.078238	2.492080	0.119666	17.155144	0.249577	8.004067	0.000000	0.000000
1043.384328	165.078319	2.489696	0.119668	17.138727	0.249581	7.996407	0.000000	0.000000
1043.404330	165.078319	2.491802	0.119667	17.153228	0.249578	8.003173	0.000000	0.000000
1043.424332	165.078319	2.494588	0.119665	17.172402	0.249574	8.012119	0.000000	0.000000
1043.444334	165.078319	2.491222	0.119667	17.149233	0.249578	8.001309	0.000000	0.000000
1043.464336	165.078319	2.486727	0.119670	17.118294	0.249585	7.986873	0.000000	0.000000
1043.484338	165.078319	2.492569	0.119666	17.158510	0.249576	8.005637	0.000000	0.000000
1043.504340	165.078319	2.492918	0.119666	17.160910	0.249576	8.006757	0.000000	0.000000
1043.524342	165.078319	2.489879	0.119668	17.139992	0.249580	7.996997	0.000000	0.000000
1043.544344	165.078319	2.494541	0.119665	17.172078	0.249574	8.011968	0.000000	0.000000
1043.564346	165.078319	2.488669	0.119669	17.131660	0.249582	7.993109	0.000000	0.000000
1043.584348	165.078319	2.496355	0.119663	17.184567	0.249571	8.017794	0.000000	0.000000
1043.604350	165.078238	2.492158	0.119666	17.155680	0.249577	8.004316	0.000000	0.000000
1043.624352	165.078319	2.491114	0.119667	17.148488	0.249579	8.000961	0.000000	0.000000
1043.644354	165.078319	2.484506	0.119672	17.103000	0.249588	7.979738	0.000000	0.000000
1043.664356	165.078319	2.492038	0.119667	17.154853	0.249577	8.003931	0.000000	0.000000
1043.704360	165.078319	2.491246	0.119667	17.149396	0.249578	8.001385	0.000000	0.000000
1043.724362	165.078319	2.491519	0.119667	17.151276	0.249578	8.002262	0.000000	0.000000
1043.724362	165.078319	2.494141	0.119665	17.169327	0.249574	8.010684	0.000000	0.000000
1043.744364	165.078319	2.500621	0.119660	17.213938	0.249565	8.031498	0.000000	0.000000
1043.764366	165.078238	2.493817	0.119665	17.167100	0.249575	8.009645	0.000000	0.000000
1043.784368	165.078319	2.488973	0.119669	17.133754	0.249582	7.994087	0.000000	0.000000
1043.804370	165.078319	2.498022	0.119662	17.196044	0.249569	8.023149	0.000000	0.000000
1043.824372	165.078319	2.492891	0.119666	17.160725	0.249576	8.006671	0.000000	0.000000
1043.844374	165.078319	2.495179	0.119664	17.176476	0.249573	8.014020	0.000000	0.000000
1043.864376	165.078319	2.494263	0.119665	17.170169	0.249574	8.011077	0.000000	0.000000
1043.884378	165.078319	2.492317	0.119666	17.156772	0.249577	8.004826	0.000000	0.000000
1043.924382	165.078319	2.493536	0.119665	17.165162	0.249575	8.008741	0.000000	0.000000
1043.944384	165.078319	2.492110	0.119666	17.155344	0.249577	8.004160	0.000000	0.000000
1043.944384	165.078319	2.490236	0.119668	17.142447	0.249580	7.998142	0.000000	0.000000
1043.964386	165.078319	2.492338	0.119666	17.156918	0.249577	8.004894	0.000000	0.000000
1043.984388	165.078319	2.487179	0.119670	17.121402	0.249584	7.988324	0.000000	0.000000
1044.004390	165.078319	2.493975	0.119665	17.168186	0.249574	8.010152	0.000000	0.000000
1044.024392	165.078319	2.486138	0.119671	17.114235	0.249586	7.984980	0.000000	0.000000
1044.044394	165.078319	2.492922	0.119666	17.160934	0.249576	8.006768	0.000000	0.000000
1044.064396	165.078319	2.491484	0.119667	17.151040	0.249578	8.002152	0.000000	0.000000
1044.084398	165.078319	2.492875	0.119666	17.160613	0.249576	8.006618	0.000000	0.000000
1044.104400	165.078319	2.484965	0.119672	17.106160	0.249587	7.981212	0.000000	0.000000
1044.124402	165.078319	2.483748	0.119672	17.097785	0.249589	7.977304	0.000000	0.000000
1044.144404	165.078319	2.488724	0.119669	17.132041	0.249582	7.993287	0.000000	0.000000
1044.164406	165.078319	2.489754	0.119668	17.139130	0.249581	7.996595	0.000000	0.000000
1044.184408	165.078319	2.485870	0.119671	17.112392	0.249586	7.984120	0.000000	0.000000
1044.204410	165.078319	2.488372	0.119669	17.129614	0.249583	7.992155	0.000000	0.000000
1044.224412	165.078319	2.491134	0.119667	17.148631	0.249579	8.001028	0.000000	0.000000
1044.244414	165.078319	2.490615	0.119668	17.145056	0.249579	7.999360	0.000000	0.000000
1044.264416	165.078319	2.491658	0.119667	17.152232	0.249578	8.002708	0.000000	0.000000
1044.284418	165.078319	2.492472	0.119666	17.157838	0.249577	8.005323	0.000000	0.000000
1044.304420	165.078319	2.487205	0.119670	17.121581	0.249584	7.988407	0.000000	0.000000
1044.324422	165.078319	2.497315	0.119663	17.191177	0.249570	8.020878	0.000000	0.000000
1044.364426	165.078319	2.487760	0.119670	17.125404	0.249583	7.990191	0.000000	0.000000
1044.364426	165.078319	2.494619	0.119665	17.172617	0.249573	8.012219	0.000000	0.000000
1044.384428	165.078238	2.489048	0.119669	17.134269	0.249581	7.994327	0.000000	0.000000
1044.404430	165.078319	2.481363	0.119674	17.081368	0.249593	7.969645	0.000000	0.000000
1044.424432	165.078319	2.487642	0.119670	17.124592	0.249584	7.989812	0.000000	0.000000
1044.444434	165.078319	2.487390	0.119670	17.122852	0.249584	7.989000	0.000000	0.000000
1044.464436	165.078319	2.488172	0.119669	17.128240	0.249583	7.991514	0.000000	0.000000
1044.484438	165.078319	2.485061	0.119671	17.106819	0.249587	7.981520	0.000000	0.000000
1044.504440	165.078319	2.483665	0.119672	17.097210	0.249589	7.977036	0.000000	0.000000
1044.524442	165.078319	2.483520	0.119673	17.096214	0.249590	7.976572	0.000000	0.000000
1044.544444	165.078319	2.489448	0.119668	17.137023	0.249581	7.995612	0.000000	0.000000
1044.584448	165.078319	2.491713	0.119667	17.152614	0.249578	8.002886	0.000000	0.000000
1044.584448	165.078319	2.494467	0.119665	17.171573	0.249574	8.011732	0.000000	0.000000
1044.604450	165.078319	2.492101	0.119666	17.155283	0.249577	8.004131	0.000000	0.000000
1044.624452	165.078319	2.492557	0.119666	17.158422	0.249576	8.005596	0.000000	0.000000
1044.644454	165.078319	2.496681	0.119663	17.186813	0.249570	8.018842	0.000000	0.000000
1044.664456	165.078238	2.493651	0.119665	17.165958	0.249575	8.009112	0.000000	0.000000
1044.684458	165.078319	2.490586	0.119668	17.144859	0.249579	7.999268	0.000000	0.000000
1044.704460	165.078319	2.492843	0.119666	17.160395	0.249576	8.006517	0.000000	0.000000
1044.724462	165.078319	2.499586	0.119661	17.206813	0.249566	8.028174	0.000000	0.000000
1044.744464	165.078319	2.493590	0.119665	17.165535	0.249575	8.008915	0.000000	0.000000
1044.784468	165.078319	2.491457	0.119667	17.150852	0.249578	8.002064	0.000000	0.000000
1044.784468	165.078319	2.493979	0.119665	17.168210	0.249574	8.010163	0.000000	0.000000
1044.804470	165.078319	2.496203	0.119664	17.183526	0.249571	8.017308	0.000000	0.000000
1044.824472	165.078319	2.487831	0.119670	17.125891	0.249583	7.990418	0.000000	0.000000
1044.844474	165.078319	2.485055	0.119671	17.106780	0.249587	7.981501	0.000000	0.000000
1044.864476	165.078319	2.489963	0.119668	17.140564	0.249580	7.997264	0.000000	0.000000
1044.884478	165.078319	2.491537	0.119667	17.151406	0.249578	8.002322	0.000000	0.000000
1044.904480	165.078319	2.486717	0.119670	17.118221	0.249585	7.986839	0.000000	0.000000
1044.924482	165.078319	2.492269	0.119666	17.156439	0.249577	8.004671	0.000000	0.000000
1044.944484	165.078319	2.486923	0.119670	17.119638	0.249585	7.987500	0.000000	0.000000
1044.984488	165.078319	2.488216	0.119669	17.128542	0.249583	7.991655	0.000000	0.000000
1045.004490	165.078319	2.491960	0.119667	17.154312	0.249577	8.003678	0.000000	0.000000
1045.004490	165.078319	2.490790	0.119667	17.146258	0.249579	7.999920	0.000000	0.000000
1045.024492	165.078238	2.489535	0.119668	17.137619	0.249581	7.995890	0.000000	0.000000
1045.044494	165.078319	2.487263	0.119670	17.121983	0.249584	7.988595	0.000000	0.000000
1045.064496	165.078319	2.486998	0.119670	17.120158	0.249585	7.987743	0.000000	0.000000
1045.084498	165.078319	2.487670	0.119670	17.124786	0.249584	7.989902	0.000000	0.000000
1045.104500	165.078319	2.489908	0.119668	17.140192	0.249580	7.997090	0.000000	0.000000
1045.124502	165.078319	2.486816	0.119670	17.118905	0.249585	7.987159	0.000000	0.000000
1045.144504	165.078319	2.487900	0.119669	17.126363	0.249583	7.990638	0.000000	0.000000
1045.164506	165.078319	2.490055	0.119668	17.141203	0.249580	7.997562	0.000000	0.000000
1045.204510	165.078319	2.488824	0.119669	17.132725	0.249582	7.993607	0.000000	0.000000
1045.224512	165.078319	2.483881	0.119672	17.098699	0.249589	7.977731	0.000000	0.000000
1045.224512	165.078319	2.482087	0.119674	17.086353	0.249592	7.971971	0.000000	0.000000
1045.244514	165.078319	2.488354	0.119669	17.129493	0.249583	7.992098	0.000000	0.000000
1045.264516	165.078238	2.491715	0.119667	17.152626	0.249578	8.002892	0.000000	0.000000
1045.284518	165.078319	2.494087	0.119665	17.168958	0.249574	8.010512	0.000000	0.000000
1045.304520	165.078319	2.496911	0.119663	17.188396	0.249570	8.019581	0.000000	0.000000
1045.324522	165.078238	2.489036	0.119669	17.134187	0.249581	7.994289	0.000000	0.000000
1045.344524	165.078319	2.486949	0.119670	17.119822	0.249585	7.987586	0.000000	0.000000
1045.364526	165.078319	2.493137	0.119666	17.162414	0.249576	8.007459	0.000000	0.000000
1045.384528	165.078319	2.488564	0.119669	17.130936	0.249582	7.992772	0.000000	0.000000
1045.424532	165.078319	2.486644	0.119670	17.117722	0.249585	7.986606	0.000000	0.000000
1045.424532	165.078319	2.489558	0.119668	17.137783	0.249581	7.995966	0.000000	0.000000
1045.444534	165.078319	2.484350	0.119672	17.101931	0.249588	7.979239	0.000000	0.000000
1045.464536	165.078319	2.484782	0.119672	17.104904	0.249588	7.980626	0.000000	0.000000
1045.484538	165.078319	2.487297	0.119670	17.122216	0.249584	7.988703	0.000000	0.000000
1045.504540	165.078319	2.488634	0.119669	17.131421	0.249582	7.992998	0.000000	0.000000
1045.524542	165.078319	2.489380	0.119668	17.136557	0.249581	7.995394	0.000000	0.000000
1045.544544	165.078319	2.492777	0.119666	17.159935	0.249576	8.006302	0.000000	0.000000
1045.564546	165.078319	2.484661	0.119672	17.104068	0.249588	7.980236	0.000000	0.000000
1045.584548	165.078319	2.479757	0.119675	17.070308	0.249595	7.964485	0.000000	0.000000
1045.604550	165.078319	2.485979	0.119671	17.113142	0.249586	7.984470	0.000000	0.000000
1045.644554	165.078319	2.477542	0.119677	17.055060	0.249598	7.957370	0.000000	0.000000
1045.644554	165.078319	2.487065	0.119670	17.120618	0.249584	7.987958	0.000000	0.000000
1045.664556	165.078319	2.483301	0.119673	17.094710	0.249590	7.975870	0.000000	0.000000
1045.684558	165.078319	2.484563	0.119672	17.103393	0.249588	7.979921	0.000000	0.000000
1045.704560	165.078319	2.480556	0.119675	17.075814	0.249594	7.967053	0.000000	0.000000
1045.724562	165.078319	2.481499	0.119674	17.082300	0.249592	7.970080	0.000000	0.000000
1045.744564	165.078319	2.480611	0.119675	17.076189	0.249594	7.967229	0.000000	0.000000
1045.764566	165.078319	2.482136	0.119674	17.086689	0.249592	7.972127	0.000000	0.000000
1045.784568	165.078319	2.480177	0.119675	17.073202	0.249594	7.965835	0.000000	0.000000
1045.804570	165.078319	2.479008	0.119676	17.065154	0.249596	7.962080	0.000000	0.000000
1045.844574	165.078319	2.482482	0.119673	17.089071	0.249591	7.973239	0.000000	0.000000
1045.844574	165.078319	2.479688	0.119675	17.069839	0.249595	7.964266	0.000000	0.000000
1045.864576	165.078319	2.486406	0.119671	17.116084	0.249585	7.985842	0.000000	0.000000
1045.884578	165.078319	2.482579	0.119673	17.089737	0.249591	7.973549	0.000000	0.000000
1045.904580	165.078319	2.486464	0.119670	17.116481	0.249585	7.986027	0.000000	0.000000
1045.924582	165.078319	2.478977	0.119676	17.064942	0.249596	7.961981	0.000000	0.000000
1045.944584	165.078319	2.480961	0.119674	17.078598	0.249593	7.968353	0.000000	0.000000
1045.964586	165.078319	2.479462	0.119675	17.068283	0.249595	7.963540	0.000000	0.000000
1045.984588	165.078319	2.481344	0.119674	17.081235	0.249593	7.969583	0.000000	0.000000
1046.004590	165.078319	2.485338	0.119671	17.108726	0.249587	7.982409	0.000000	0.000000
1046.024592	165.078238	2.480828	0.119674	17.077684	0.249593	7.967926	0.000000	0.000000
1046.044594	165.078319	2.478487	0.119676	17.061567	0.249597	7.960406	0.000000	0.000000
1046.064596	165.078319	2.482316	0.119673	17.087927	0.249591	7.972705	0.000000	0.000000
1046.084598	165.078319	2.484491	0.119672	17.102897	0.249588	7.979690	0.000000	0.000000
1046.104600	165.078319	2.488235	0.119669	17.128669	0.249583	7.991714	0.000000	0.000000
1046.124602	165.078319	2.485593	0.119671	17.110482	0.249587	7.983229	0.000000	0.000000
1046.144604	165.078319	2.483201	0.119673	17.094016	0.249590	7.975546	0.000000	0.000000
1046.164606	165.078319	2.481515	0.119674	17.082415	0.249592	7.970133	0.000000	0.000000
1046.184608	165.078319	2.482001	0.119674	17.085757	0.249592	7.971692	0.000000	0.000000
1046.204610	165.078319	2.484590	0.119672	17.103581	0.249588	7.980009	0.000000	0.000000
1046.224612	165.078319	2.481784	0.119674	17.084264	0.249592	7.970996	0.000000	0.000000
1046.244614	165.078319	2.481060	0.119674	17.079282	0.249593	7.968672	0.000000	0.000000
1046.284618	165.078319	2.474841	0.119679	17.036473	0.249602	7.948698	0.000000	0.000000
1046.284618	165.078319	2.473150	0.119680	17.024829	0.249605	7.943265	0.000000	0.000000
1046.304620	165.078319	2.485768	0.119671	17.111686	0.249586	7.983791	0.000000	0.000000
1046.324622	165.078319	2.480637	0.119675	17.076371	0.249594	7.967313	0.000000	0.000000
1046.344624	165.078319	2.482958	0.119673	17.092349	0.249590	7.974768	0.000000	0.000000
1046.364626	165.078319	2.473829	0.119679	17.029505	0.249604	7.945447	0.000000	0.000000
1046.384628	165.078319	2.477822	0.119677	17.056988	0.249598	7.958270	0.000000	0.000000
1046.404630	165.078319	2.483240	0.119673	17.094289	0.249590	7.975673	0.000000	0.000000
1046.424632	165.078319	2.483926	0.119672	17.099008	0.249589	7.977875	0.000000	0.000000
1046.444634	165.078319	2.482411	0.119673	17.088583	0.249591	7.973011	0.000000	0.000000
1046.464636	165.078319	2.479494	0.119675	17.068498	0.249595	7.963640	0.000000	0.000000
1046.504640	165.078319	2.481978	0.119674	17.085599	0.249592	7.971619	0.000000	0.000000
1046.504640	165.078319	2.484290	0.119672	17.101517	0.249588	7.979046	0.000000	0.000000
1046.524642	165.078319	2.485674	0.119671	17.111042	0.249586	7.983490	0.000000	0.000000
1046.544644	165.078319	2.490314	0.119668	17.142983	0.249580	7.998392	0.000000	0.000000
1046.564646	165.078319	2.486853	0.119670	17.119159	0.249585	7.987277	0.000000	0.000000
1046.584648	165.078319	2.477890	0.119677	17.057457	0.249598	7.958489	0.000000	0.000000
1046.604650	165.078319	2.475687	0.119678	17.042293	0.249601	7.951414	0.000000	0.000000
1046.624652	165.078319	2.478099	0.119676	17.058900	0.249597	7.959162	0.000000	0.000000
1046.644654	165.078319	2.478604	0.119676	17.062375	0.249597	7.960783	0.000000	0.000000
1046.664656	165.078319	2.475282	0.119678	17.039505	0.249601	7.950113	0.000000	0.000000
1046.704660	165.078319	2.486730	0.119670	17.118315	0.249585	7.986883	0.000000	0.000000
1046.704660	165.078319	2.485224	0.119671	17.107942	0.249587	7.982044	0.000000	0.000000
1046.724662	165.078319	2.481766	0.119674	17.084143	0.249592	7.970940	0.000000	0.000000
1046.744664	165.078319	2.477500	0.119677	17.054775	0.249598	7.957237	0.000000	0.000000
1046.764666	165.078319	2.480363	0.119675	17.074485	0.249594	7.966434	0.000000	0.000000
1046.784668	165.078319	2.488773	0.119669	17.132374	0.249582	7.993443	0.000000	0.000000
1046.804670	165.078319	2.485229	0.119671	17.107979	0.249587	7.982061	0.000000	0.000000
1046.824672	165.078319	2.485808	0.119671	17.111965	0.249586	7.983920	0.000000	0.000000
1046.844674	165.078319	2.488104	0.119669	17.127770	0.249583	7.991295	0.000000	0.000000
1046.864676	165.078319	2.486953	0.119670	17.119846	0.249585	7.987598	0.000000	0.000000
1046.884678	165.078319	2.489682	0.119668	17.138630	0.249581	7.996362	0.000000	0.000000
1046.904680	165.078319	2.489570	0.119668	17.137861	0.249581	7.996003	0.000000	0.000000
1046.924682	165.078319	2.487071	0.119670	17.120661	0.249584	7.987978	0.000000	0.000000
1046.944684	165.078319	2.490773	0.119667	17.146146	0.249579	7.999868	0.000000	0.000000
1046.964686	165.078319	2.479989	0.119675	17.071909	0.249595	7.965232	0.000000	0.000000
1046.984688	165.078319	2.489056	0.119669	17.134323	0.249582	7.994352	0.000000	0.000000
1047.004690	165.078319	2.486055	0.119671	17.113663	0.249586	7.984713	0.000000	0.000000
1047.024692	165.078319	2.481888	0.119674	17.084982	0.249592	7.971331	0.000000	0.000000
1047.044694	165.078319	2.483830	0.119672	17.098348	0.249589	7.977567	0.000000	0.000000
1047.064696	165.078319	2.483641	0.119673	17.097049	0.249589	7.976961	0.000000	0.000000
1047.084698	165.078319	2.478704	0.119676	17.063059	0.249597	7.961103	0.000000	0.000000
1047.104700	165.078319	2.486009	0.119671	17.113348	0.249586	7.984566	0.000000	0.000000
1047.144704	165.078319	2.475369	0.119678	17.040105	0.249601	7.950393	0.000000	0.000000
1047.144704	165.078319	2.478206	0.119676	17.059636	0.249597	7.959505	0.000000	0.000000
1047.164706	165.078319	2.479200	0.119676	17.066479	0.249596	7.962698	0.000000	0.000000
1047.184708	165.078319	2.476717	0.119677	17.049381	0.249599	7.954721	0.000000	0.000000
1047.204710	165.078319	2.481831	0.119674	17.084585	0.249592	7.971146	0.000000	0.000000
1047.224712	165.078319	2.485036	0.119672	17.106653	0.249587	7.981442	0.000000	0.000000
1047.244714	165.078319	2.477638	0.119677	17.055722	0.249598	7.957679	0.000000	0.000000
1047.264716	165.078319	2.488469	0.119669	17.130283	0.249582	7.992467	0.000000	0.000000
1047.284718	165.078319	2.485104	0.119671	17.107119	0.249587	7.981660	0.000000	0.000000
1047.304720	165.078319	2.479396	0.119676	17.067823	0.249596	7.963325	0.000000	0.000000
1047.344724	165.078319	2.480653	0.119675	17.076477	0.249594	7.967363	0.000000	0.000000
1047.344724	165.078319	2.484810	0.119672	17.105094	0.249588	7.980715	0.000000	0.000000
1047.364726	165.078319	2.485046	0.119672	17.106723	0.249587	7.981475	0.000000	0.000000
1047.384728	165.078319	2.483082	0.119673	17.093196	0.249590	7.975164	0.000000	0.000000
1047.404730	165.078319	2.484030	0.119672	17.099728	0.249589	7.978211	0.000000	0.000000
1047.424732	165.078319	2.487556	0.119670	17.123996	0.249584	7.989534	0.000000	0.000000
1047.444734	165.078319	2.480386	0.119675	17.074639	0.249594	7.966506	0.000000	0.000000
1047.464736	165.078319	2.492558	0.119666	17.158434	0.249576	8.005602	0.000000	0.000000
1047.484738	165.078319	2.483844	0.119672	17.098448	0.249589	7.977614	0.000000	0.000000
1047.504740	165.078319	2.484759	0.119672	17.104743	0.249588	7.980551	0.000000	0.000000
1047.524742	165.078319	2.487693	0.119670	17.124940	0.249584	7.989974	0.000000	0.000000
1047.544744	165.078319	2.480360	0.119675	17.074461	0.249594	7.966422	0.000000	0.000000
1047.564746	165.078319	2.480256	0.119675	17.073744	0.249594	7.966088	0.000000	0.000000
1047.584748	165.078319	2.483844	0.119672	17.098445	0.249589	7.977612	0.000000	0.000000
1047.604750	165.078319	2.480994	0.119674	17.078825	0.249593	7.968459	0.000000	0.000000
1047.624752	165.078319	2.482407	0.119673	17.088550	0.249591	7.972996	0.000000	0.000000
1047.644754	165.078319	2.476109	0.119678	17.045202	0.249600	7.952771	0.000000	0.000000
1047.664756	165.078319	2.484276	0.119672	17.101417	0.249588	7.978999	0.000000	0.000000
1047.684758	165.078319	2.479575	0.119675	17.069061	0.249595	7.963903	0.000000	0.000000
1047.704760	165.078319	2.480077	0.119675	17.072515	0.249595	7.965514	0.000000	0.000000
1047.724762	165.078319	2.482154	0.119674	17.086813	0.249592	7.972185	0.000000	0.000000
1047.744764	165.078319	2.475836	0.119678	17.043322	0.249601	7.951894	0.000000	0.000000
1047.784768	165.078319	2.480410	0.119675	17.074806	0.249594	7.966583	0.000000	0.000000
1047.784768	165.078319	2.475717	0.119678	17.042499	0.249601	7.951510	0.000000	0.000000
1047.804770	165.078319	2.474200	0.119679	17.032057	0.249603	7.946638	0.000000	0.000000
1047.824772	165.078319	2.483165	0.119673	17.093774	0.249590	7.975433	0.000000	0.000000
1047.844774	165.078319	2.478478	0.119676	17.061510	0.249597	7.960380	0.000000	0.000000
1047.864776	165.078319	2.480733	0.119675	17.077027	0.249594	7.967620	0.000000	0.000000
1047.884778	165.078319	2.478252	0.119676	17.059948	0.249597	7.959651	0.000000	0.000000
1047.904780	165.078319	2.483453	0.119673	17.095757	0.249590	7.976358	0.000000	0.000000
1047.924782	165.078319	2.476140	0.119678	17.045410	0.249600	7.952868	0.000000	0.000000
1047.944784	165.078319	2.478740	0.119676	17.063310	0.249596	7.961220	0.000000	0.000000
1047.984788	165.078319	2.483411	0.119673	17.095463	0.249590	7.976221	0.000000	0.000000
1047.984788	165.078319	2.479594	0.119675	17.069188	0.249595	7.963962	0.000000	0.000000
1048.004790	165.078319	2.482503	0.119673	17.089216	0.249591	7.973307	0.000000	0.000000
1048.024792	165.078319	2.480630	0.119675	17.076319	0.249594	7.967289	0.000000	0.000000
1048.044794	165.078319	2.476379	0.119678	17.047060	0.249600	7.953638	0.000000	0.000000
1048.064796	165.078319	2.483751	0.119672	17.097803	0.249589	7.977313	0.000000	0.000000
1048.084798	165.078319	2.478842	0.119676	17.064013	0.249596	7.961547	0.000000	0.000000
1048.104800	165.078319	2.476466	0.119678	17.047656	0.249600	7.953916	0.000000	0.000000
1048.124802	165.078319	2.476878	0.119677	17.050492	0.249599	7.955239	0.000000	0.000000
1048.144804	165.078319	2.486659	0.119670	17.117825	0.249585	7.986654	0.000000	0.000000
1048.164806	165.078319	2.481521	0.119674	17.082454	0.249592	7.970152	0.000000	0.000000
1048.184808	165.078319	2.481719	0.119674	17.083816	0.249592	7.970787	0.000000	0.000000
1048.204810	165.078319	2.486138	0.119671	17.114235	0.249586	7.984980	0.000000	0.000000
1048.224812	165.078319	2.479007	0.119676	17.065145	0.249596	7.962076	0.000000	0.000000
1048.244814	165.078319	2.487230	0.119670	17.121756	0.249584	7.988489	0.000000	0.000000
1048.264816	165.078319	2.483870	0.119672	17.098626	0.249589	7.977697	0.000000	0.000000
1048.284818	165.078319	2.492272	0.119666	17.156464	0.249577	8.004682	0.000000	0.000000
1048.304820	165.078319	2.496414	0.119663	17.184978	0.249571	8.017986	0.000000	0.000000
1048.324822	165.078319	2.496385	0.119663	17.184779	0.249571	8.017893	0.000000	0.000000
1048.344824	165.078319	2.492333	0.119666	17.156881	0.249577	8.004877	0.000000	0.000000
1048.364826	165.078319	2.486634	0.119670	17.117649	0.249585	7.986573	0.000000	0.000000
1048.404830	165.078319	2.497382	0.119663	17.191637	0.249569	8.021093	0.000000	0.000000
1048.424832	165.078319	2.497325	0.119663	17.191250	0.249570	8.020912	0.000000	0.000000
1048.424832	165.078319	2.489813	0.119668	17.139535	0.249580	7.996784	0.000000	0.000000
1048.444834	165.078319	2.486866	0.119670	17.119247	0.249585	7.987318	0.000000	0.000000
1048.464836	165.078319	2.488003	0.119669	17.127074	0.249583	7.990970	0.000000	0.000000
1048.484838	165.078319	2.484924	0.119672	17.105878	0.249588	7.981081	0.000000	0.000000
1048.504840	165.078319	2.476933	0.119677	17.050871	0.249599	7.955416	0.000000	0.000000
1048.524842	165.078319	2.476120	0.119678	17.045271	0.249600	7.952803	0.000000	0.000000
1048.544844	165.078319	2.481885	0.119674	17.084957	0.249592	7.971320	0.000000	0.000000
1048.564846	165.078319	2.482132	0.119674	17.086662	0.249592	7.972115	0.000000	0.000000
1048.584848	165.078319	2.480211	0.119675	17.073435	0.249594	7.965943	0.000000	0.000000
1048.604850	165.078319	2.478294	0.119676	17.060238	0.249597	7.959786	0.000000	0.000000
1048.624852	165.078319	2.483606	0.119673	17.096804	0.249589	7.976847	0.000000	0.000000
1048.644854	165.078319	2.490287	0.119668	17.142795	0.249580	7.998305	0.000000	0.000000
1048.664856	165.078319	2.480783	0.119675	17.077373	0.249594	7.967781	0.000000	0.000000
1048.684858	165.078319	2.481298	0.119674	17.080920	0.249593	7.969436	0.000000	0.000000
1048.704860	165.078319	2.481777	0.119674	17.084219	0.249592	7.970975	0.000000	0.000000
1048.724862	165.078319	2.475912	0.119678	17.043846	0.249601	7.952138	0.000000	0.000000
1048.744864	165.078319	2.482655	0.119673	17.090257	0.249591	7.973792	0.000000	0.000000
1048.764866	165.078319	2.487429	0.119670	17.123121	0.249584	7.989126	0.000000	0.000000
1048.784868	165.078319	2.486384	0.119671	17.115930	0.249585	7.985770	0.000000	0.000000
1048.804870	165.078319	2.479672	0.119675	17.069727	0.249595	7.964214	0.000000	0.000000
1048.824872	165.078319	2.489533	0.119668	17.137607	0.249581	7.995884	0.000000	0.000000
1048.844874	165.078319	2.488687	0.119669	17.131781	0.249582	7.993166	0.000000	0.000000
1048.864876	165.078319	2.488322	0.119669	17.129269	0.249583	7.991994	0.000000	0.000000
1048.884878	165.078319	2.486245	0.119671	17.114976	0.249586	7.985326	0.000000	0.000000
1048.904880	165.078319	2.479518	0.119675	17.068668	0.249595	7.963719	0.000000	0.000000
1048.924882	165.078319	2.477926	0.119677	17.057705	0.249598	7.958604	0.000000	0.000000
1048.944884	165.078319	2.486422	0.119671	17.116193	0.249585	7.985893	0.000000	0.000000
1048.964886	165.078319	2.485651	0.119671	17.110884	0.249586	7.983416	0.000000	0.000000
1048.984888	165.078319	2.483244	0.119673	17.094313	0.249590	7.975685	0.000000	0.000000
1049.004890	165.078319	2.487576	0.119670	17.124132	0.249584	7.989597	0.000000	0.000000
1049.024892	165.078319	2.486271	0.119671	17.115155	0.249586	7.985409	0.000000	0.000000
1049.064896	165.078319	2.483220	0.119673	17.094147	0.249590	7.975607	0.000000	0.000000
1049.064896	165.078319	2.490082	0.119668	17.141385	0.249580	7.997647	0.000000	0.000000
1049.084898	165.078319	2.486364	0.119671	17.115791	0.249585	7.985705	0.000000	0.000000
1049.104900	165.078319	2.491658	0.119667	17.152232	0.249578	8.002708	0.000000	0.000000
1049.124902	165.078319	2.487868	0.119669	17.126148	0.249583	7.990538	0.000000	0.000000
1049.144904	165.078319	2.488037	0.119669	17.127307	0.249583	7.991079	0.000000	0.000000
1049.164906	165.078319	2.489266	0.119669	17.135770	0.249581	7.995027	0.000000	0.000000
1049.184908	165.078319	2.490768	0.119667	17.146112	0.249579	7.999853	0.000000	0.000000
1049.204910	165.078319	2.482473	0.119673	17.089010	0.249591	7.973211	0.000000	0.000000
1049.224912	165.078238	2.478929	0.119676	17.064612	0.249596	7.961827	0.000000	0.000000
1049.244914	165.078319	2.490507	0.119668	17.144314	0.249579	7.999014	0.000000	0.000000
1049.264916	165.078319	2.486181	0.119671	17.114532	0.249586	7.985118	0.000000	0.000000
1049.284918	165.078319	2.485293	0.119671	17.108418	0.249587	7.982265	0.000000	0.000000
1049.304920	165.078319	2.494697	0.119665	17.173153	0.249573	8.012469	0.000000	0.000000
1049.324922	165.078319	2.481077	0.119674	17.079397	0.249593	7.968725	0.000000	0.000000
1049.344924	165.078319	2.481744	0.119674	17.083989	0.249592	7.970868	0.000000	0.000000
1049.364926	165.078319	2.484252	0.119672	17.101256	0.249588	7.978924	0.000000	0.000000
1049.384928	165.078319	2.479324	0.119676	17.067333	0.249596	7.963097	0.000000	0.000000
1049.404930	165.078319	2.481668	0.119674	17.083465	0.249592	7.970623	0.000000	0.000000
1049.424932	165.078319	2.477738	0.119677	17.056416	0.249598	7.958003	0.000000	0.000000
1049.444934	165.078319	2.481412	0.119674	17.081701	0.249593	7.969800	0.000000	0.000000
1049.484938	165.078319	2.476670	0.119677	17.049058	0.249599	7.954570	0.000000	0.000000
1049.484938	165.078319	2.478063	0.119676	17.058649	0.249597	7.959045	0.000000	0.000000
1049.504940	165.078319	2.475946	0.119678	17.044079	0.249601	7.952247	0.000000	0.000000
1049.524942	165.078319	2.477031	0.119677	17.051546	0.249599	7.955731	0.000000	0.000000
1049.544944	165.078319	2.483729	0.119672	17.097655	0.249589	7.977244	0.000000	0.000000
1049.564946	165.078319	2.482386	0.119673	17.088408	0.249591	7.972930	0.000000	0.000000
1049.584948	165.078319	2.481416	0.119674	17.081728	0.249593	7.969813	0.000000	0.000000
1049.604950	165.078319	2.484280	0.119672	17.101447	0.249588	7.979013	0.000000	0.000000
1049.624952	165.078319	2.482669	0.119673	17.090357	0.249591	7.973839	0.000000	0.000000
1049.644954	165.078319	2.486339	0.119671	17.115621	0.249585	7.985626	0.000000	0.000000
1049.684958	165.078319	2.489302	0.119668	17.136018	0.249581	7.995143	0.000000	0.000000
1049.684958	165.078319	2.485186	0.119671	17.107682	0.249587	7.981922	0.000000	0.000000
1049.704960	165.078319	2.487521	0.119670	17.123757	0.249584	7.989422	0.000000	0.000000
1049.724962	165.078319	2.484092	0.119672	17.100152	0.249589	7.978409	0.000000	0.000000
1049.744964	165.078319	2.483751	0.119672	17.097803	0.249589	7.977313	0.000000	0.000000
1049.764966	165.078319	2.482499	0.119673	17.089189	0.249591	7.973294	0.000000	0.000000
1049.784968	165.078238	2.482837	0.119673	17.091510	0.249590	7.974377	0.000000	0.000000
1049.804970	165.078319	2.484740	0.119672	17.104613	0.249588	7.980490	0.000000	0.000000
1049.824972	165.078319	2.486899	0.119670	17.119477	0.249585	7.987425	0.000000	0.000000
1049.844974	165.078319	2.475846	0.119678	17.043389	0.249601	7.951925	0.000000	0.000000
1049.864976	165.078319	2.474199	0.119679	17.032047	0.249603	7.946633	0.000000	0.000000
1049.904980	165.078319	2.478509	0.119676	17.061721	0.249597	7.960478	0.000000	0.000000
1049.904980	165.078319	2.477611	0.119677	17.055535	0.249598	7.957592	0.000000	0.000000
1049.924982	165.078319	2.482413	0.119673	17.088593	0.249591	7.973016	0.000000	0.000000
1049.944984	165.078319	2.477906	0.119677	17.057569	0.249598	7.958541	0.000000	0.000000
1049.964986	165.078319	2.477327	0.119677	17.053580	0.249599	7.956680	0.000000	0.000000
1049.984988	165.078319	2.477329	0.119677	17.053598	0.249599	7.956688	0.000000	0.000000
1050.004990	165.078319	2.484261	0.119672	17.101314	0.249588	7.978951	0.000000	0.000000
1050.024992	165.078238	2.482469	0.119673	17.088980	0.249591	7.973196	0.000000	0.000000
1050.044994	165.078319	2.481584	0.119674	17.082890	0.249592	7.970355	0.000000	0.000000
1050.064996	165.078319	2.482932	0.119673	17.092167	0.249590	7.974683	0.000000	0.000000
1050.084998	165.078319	2.479125	0.119676	17.065959	0.249596	7.962455	0.000000	0.000000
1050.105000	165.078319	2.479302	0.119676	17.067176	0.249596	7.963023	0.000000	0.000000
1050.125002	165.078319	2.484423	0.119672	17.102434	0.249588	7.979474	0.000000	0.000000
1050.145004	165.078319	2.484333	0.119672	17.101813	0.249588	7.979184	0.000000	0.000000
1050.165006	165.078319	2.482875	0.119673	17.091774	0.249590	7.974500	0.000000	0.000000
1050.185008	165.078319	2.485988	0.119671	17.113206	0.249586	7.984499	0.000000	0.000000
1050.205010	165.078319	2.481567	0.119674	17.082772	0.249592	7.970300	0.000000	0.000000
1050.225012	165.078319	2.485347	0.119671	17.108790	0.249587	7.982439	0.000000	0.000000
1050.245014	165.078319	2.484824	0.119672	17.105188	0.249588	7.980759	0.000000	0.000000
1050.265016	165.078319	2.484798	0.119672	17.105009	0.249588	7.980675	0.000000	0.000000
1050.285018	165.078319	2.474895	0.119679	17.036845	0.249602	7.948872	0.000000	0.000000
1050.305020	165.078319	2.482547	0.119673	17.089519	0.249591	7.973448	0.000000	0.000000
1050.325022	165.078319	2.477481	0.119677	17.054645	0.249598	7.957177	0.000000	0.000000
1050.345024	165.078319	2.480978	0.119674	17.078713	0.249593	7.968406	0.000000	0.000000
1050.365026	165.078319	2.483854	0.119672	17.098514	0.249589	7.977645	0.000000	0.000000
1050.385028	165.078319	2.481439	0.119674	17.081891	0.249593	7.969889	0.000000	0.000000
1050.405030	165.078319	2.477075	0.119677	17.051845	0.249599	7.955870	0.000000	0.000000
1050.425032	165.078319	2.474703	0.119679	17.035522	0.249602	7.948255	0.000000	0.000000
1050.445034	165.078319	2.486401	0.119671	17.116045	0.249585	7.985824	0.000000	0.000000
1050.465036	165.078319	2.486017	0.119671	17.113403	0.249586	7.984591	0.000000	0.000000
1050.485038	165.078319	2.488116	0.119669	17.127855	0.249583	7.991334	0.000000	0.000000
1050.505040	165.078319	2.479764	0.119675	17.070357	0.249595	7.964507	0.000000	0.000000
1050.545044	165.078319	2.478490	0.119676	17.061591	0.249597	7.960418	0.000000	0.000000
1050.545044	165.078319	2.485417	0.119671	17.109274	0.249587	7.982665	0.000000	0.000000
1050.565046	165.078319	2.481295	0.119674	17.080896	0.249593	7.969425	0.000000	0.000000
1050.585048	165.078319	2.481261	0.119674	17.080666	0.249593	7.969317	0.000000	0.000000
1050.605050	165.078319	2.476882	0.119677	17.050516	0.249599	7.955251	0.000000	0.000000
1050.625052	165.078319	2.482105	0.119674	17.086474	0.249592	7.972027	0.000000	0.000000
1050.645054	165.078319	2.486401	0.119671	17.116048	0.249585	7.985825	0.000000	0.000000
1050.665056	165.078319	2.483078	0.119673	17.093172	0.249590	7.975152	0.000000	0.000000
1050.685058	165.078319	2.481131	0.119674	17.079770	0.249593	7.968899	0.000000	0.000000
1050.705060	165.078319	2.481049	0.119674	17.079207	0.249593	7.968637	0.000000	0.000000
1050.725062	165.078319	2.483026	0.119673	17.092815	0.249590	7.974986	0.000000	0.000000
1050.745064	165.078319	2.482380	0.119673	17.088369	0.249591	7.972911	0.000000	0.000000
1050.765066	165.078319	2.477361	0.119677	17.053819	0.249598	7.956791	0.000000	0.000000
1050.785068	165.078319	2.480476	0.119675	17.075260	0.249594	7.966795	0.000000	0.000000
1050.805070	165.078319	2.475616	0.119678	17.041806	0.249601	7.951186	0.000000	0.000000
1050.825072	165.078319	2.481132	0.119674	17.079773	0.249593	7.968901	0.000000	0.000000
1050.845074	165.078319	2.481724	0.119674	17.083850	0.249592	7.970803	0.000000	0.000000
1050.865076	165.078319	2.475624	0.119678	17.041863	0.249601	7.951213	0.000000	0.000000
1050.885078	165.078319	2.471643	0.119681	17.014453	0.249607	7.938424	0.000000	0.000000
1050.905080	165.078238	2.474306	0.119679	17.032789	0.249603	7.946979	0.000000	0.000000
1050.925082	165.078319	2.478708	0.119676	17.063086	0.249597	7.961115	0.000000	0.000000
1050.945084	165.078319	2.479098	0.119676	17.065774	0.249596	7.962369	0.000000	0.000000
1050.985088	165.078319	2.476074	0.119678	17.044956	0.249600	7.952656	0.000000	0.000000
1050.985088	165.078319	2.475335	0.119678	17.039868	0.249601	7.950282	0.000000	0.000000
1051.005090	165.078319	2.478786	0.119676	17.063628	0.249596	7.961368	0.000000	0.000000
1051.025092	165.078319	2.476146	0.119678	17.045450	0.249600	7.952887	0.000000	0.000000
1051.045094	165.078319	2.472497	0.119680	17.020337	0.249606	7.941170	0.000000	0.000000
1051.065096	165.078319	2.478800	0.119676	17.063722	0.249596	7.961412	0.000000	0.000000
1051.085098	165.078319	2.471466	0.119681	17.013233	0.249607	7.937855	0.000000	0.000000
1051.105100	165.078319	2.476142	0.119678	17.045429	0.249600	7.952877	0.000000	0.000000
1051.125102	165.078319	2.480812	0.119675	17.077575	0.249593	7.967875	0.000000	0.000000
1051.145104	165.078319	2.479603	0.119675	17.069249	0.249595	7.963990	0.000000	0.000000
1051.165106	165.078319	2.484007	0.119672	17.099570	0.249589	7.978138	0.000000	0.000000
1051.185108	165.078319	2.481729	0.119674	17.083886	0.249592	7.970820	0.000000	0.000000
1051.205110	165.078319	2.474539	0.119679	17.034390	0.249603	7.947726	0.000000	0.000000
1051.225112	165.078319	2.481560	0.119674	17.082721	0.249592	7.970276	0.000000	0.000000
1051.245114	165.078319	2.481276	0.119674	17.080765	0.249593	7.969364	0.000000	0.000000
1051.265116	165.078319	2.473506	0.119680	17.027277	0.249604	7.944408	0.000000	0.000000
1051.285118	165.078319	2.481252	0.119674	17.080602	0.249593	7.969288	0.000000	0.000000
1051.305120	165.078319	2.478707	0.119676	17.063080	0.249597	7.961112	0.000000	0.000000
1051.325122	165.078319	2.476940	0.119677	17.050916	0.249599	7.955437	0.000000	0.000000
1051.345124	165.078319	2.483016	0.119673	17.092742	0.249590	7.974952	0.000000	0.000000
1051.365126	165.078319	2.485230	0.119671	17.107988	0.249587	7.982065	0.000000	0.000000
1051.385128	165.078319	2.479267	0.119676	17.066936	0.249596	7.962912	0.000000	0.000000
1051.405130	165.078319	2.484461	0.119672	17.102694	0.249588	7.979595	0.000000	0.000000
1051.425132	165.078319	2.485866	0.119671	17.112367	0.249586	7.984108	0.000000	0.000000
1051.445134	165.078319	2.487211	0.119670	17.121626	0.249584	7.988428	0.000000	0.000000
1051.465136	165.078319	2.481224	0.119674	17.080411	0.249593	7.969199	0.000000	0.000000
1051.485138	165.078319	2.484097	0.119672	17.100185	0.249589	7.978424	0.000000	0.000000
1051.505140	165.078319	2.483638	0.119673	17.097025	0.249589	7.976950	0.000000	0.000000
1051.525142	165.078319	2.486277	0.119671	17.115194	0.249586	7.985427	0.000000	0.000000
1051.544144	165.078319	2.484230	0.119672	17.101099	0.249589	7.978851	0.000000	0.000000
1051.564146	165.078319	2.479734	0.119675	17.070151	0.249595	7.964411	0.000000	0.000000
1051.584148	165.078319	2.481106	0.119674	17.079594	0.249593	7.968817	0.000000	0.000000
1051.624152	165.078319	2.480068	0.119675	17.072454	0.249595	7.965486	0.000000	0.000000
1051.624152	165.078319	2.480276	0.119675	17.073883	0.249594	7.966152	0.000000	0.000000
1051.644154	165.078319	2.478097	0.119676	17.058885	0.249597	7.959155	0.000000	0.000000
1051.664156	165.078319	2.481735	0.119674	17.083925	0.249592	7.970838	0.000000	0.000000
1051.684158	165.078319	2.482121	0.119674	17.086583	0.249592	7.972078	0.000000	0.000000
1051.704160	165.078238	2.481115	0.119674	17.079661	0.249593	7.968848	0.000000	0.000000
1051.724162	165.078319	2.480812	0.119675	17.077572	0.249593	7.967874	0.000000	0.000000
1051.744164	165.078319	2.480841	0.119674	17.077772	0.249593	7.967967	0.000000	0.000000
1051.784168	165.078319	2.488181	0.119669	17.128300	0.249583	7.991542	0.000000	0.000000
1051.784168	165.078319	2.482257	0.119673	17.087521	0.249591	7.972516	0.000000	0.000000
1051.804170	165.078319	2.486121	0.119671	17.114123	0.249586	7.984927	0.000000	0.000000
1051.824172	165.078319	2.483145	0.119673	17.093632	0.249590	7.975367	0.000000	0.000000
1051.844174	165.078319	2.478163	0.119676	17.059339	0.249597	7.959367	0.000000	0.000000
1051.864176	165.078319	2.490681	0.119667	17.145510	0.249579	7.999572	0.000000	0.000000
1051.884178	165.078319	2.481553	0.119674	17.082675	0.249592	7.970255	0.000000	0.000000
1051.904180	165.078319	2.481476	0.119674	17.082143	0.249593	7.970006	0.000000	0.000000
1051.924182	165.078319	2.482509	0.119673	17.089255	0.249591	7.973325	0.000000	0.000000
1051.944184	165.078319	2.480022	0.119675	17.072133	0.249595	7.965336	0.000000	0.000000
1051.964186	165.078319	2.483465	0.119673	17.095839	0.249590	7.976396	0.000000	0.000000
1051.984188	165.078319	2.483705	0.119672	17.097491	0.249589	7.977167	0.000000	0.000000
1052.004190	165.078319	2.482302	0.119673	17.087830	0.249591	7.972660	0.000000	0.000000
1052.024192	165.078319	2.473540	0.119680	17.027513	0.249604	7.944518	0.000000	0.000000
1052.044194	165.078319	2.487095	0.119670	17.120827	0.249584	7.988055	0.000000	0.000000
1052.064196	165.078319	2.483586	0.119673	17.096671	0.249589	7.976785	0.000000	0.000000
1052.084198	165.078319	2.483174	0.119673	17.093832	0.249590	7.975460	0.000000	0.000000
1052.104200	165.078319	2.487988	0.119669	17.126974	0.249583	7.990923	0.000000	0.000000
1052.124202	165.078319	2.485513	0.119671	17.109931	0.249587	7.982971	0.000000	0.000000
1052.144204	165.078319	2.485136	0.119671	17.107337	0.249587	7.981761	0.000000	0.000000
1052.164206	165.078319	2.477980	0.119677	17.058080	0.249598	7.958780	0.000000	0.000000
1052.184208	165.078319	2.476671	0.119677	17.049070	0.249599	7.954576	0.000000	0.000000
1052.204210	165.078319	2.477136	0.119677	17.052269	0.249599	7.956068	0.000000	0.000000
1052.224212	165.078319	2.471273	0.119681	17.011911	0.249607	7.937238	0.000000	0.000000
1052.264216	165.078319	2.485147	0.119671	17.107413	0.249587	7.981797	0.000000	0.000000
1052.264216	165.078319	2.471811	0.119681	17.015612	0.249607	7.938965	0.000000	0.000000
1052.284218	165.078319	2.478169	0.119676	17.059382	0.249597	7.959387	0.000000	0.000000
1052.304220	165.078319	2.482448	0.119673	17.088838	0.249591	7.973130	0.000000	0.000000
1052.324222	165.078319	2.473493	0.119680	17.027190	0.249604	7.944367	0.000000	0.000000
1052.344224	165.078319	2.484029	0.119672	17.099722	0.249589	7.978208	0.000000	0.000000
1052.364226	165.078319	2.485973	0.119671	17.113103	0.249586	7.984451	0.000000	0.000000
1052.384228	165.078319	2.483787	0.119672	17.098051	0.249589	7.977429	0.000000	0.000000
1052.424232	165.078319	2.478375	0.119676	17.060798	0.249597	7.960048	0.000000	0.000000
1052.444234	165.078319	2.484745	0.119672	17.104646	0.249588	7.980506	0.000000	0.000000
1052.464236	165.078319	2.483840	0.119672	17.098417	0.249589	7.977600	0.000000	0.000000
1052.464236	165.078319	2.483918	0.119672	17.098953	0.249589	7.977850	0.000000	0.000000
1052.484238	165.078319	2.482696	0.119673	17.090542	0.249591	7.973925	0.000000	0.000000
1052.504240	165.078319	2.482032	0.119674	17.085974	0.249592	7.971794	0.000000	0.000000
1052.524242	165.078319	2.476388	0.119678	17.047117	0.249600	7.953665	0.000000	0.000000
1052.544244	165.078319	2.483356	0.119673	17.095088	0.249590	7.976046	0.000000	0.000000
1052.564246	165.078319	2.479581	0.119675	17.069101	0.249595	7.963921	0.000000	0.000000
1052.584248	165.078319	2.481158	0.119674	17.079957	0.249593	7.968987	0.000000	0.000000
1052.604250	165.078319	2.481106	0.119674	17.079594	0.249593	7.968817	0.000000	0.000000
1052.624252	165.078319	2.483938	0.119672	17.099095	0.249589	7.977916	0.000000	0.000000
1052.644254	165.078319	2.476893	0.119677	17.050598	0.249599	7.955289	0.000000	0.000000
1052.684258	165.078319	2.479900	0.119675	17.071298	0.249595	7.964947	0.000000	0.000000
1052.684258	165.078319	2.480745	0.119675	17.077112	0.249594	7.967659	0.000000	0.000000
1052.704260	165.078319	2.480500	0.119675	17.075423	0.249594	7.966871	0.000000	0.000000
1052.724262	165.078319	2.478861	0.119676	17.064143	0.249596	7.961608	0.000000	0.000000
1052.744264	165.078319	2.484700	0.119672	17.104341	0.249588	7.980363	0.000000	0.000000
1052.764266	165.078319	2.477684	0.119677	17.056040	0.249598	7.957828	0.000000	0.000000
1052.784268	165.078319	2.479160	0.119676	17.066198	0.249596	7.962567	0.000000	0.000000
1052.804270	165.078319	2.484900	0.119672	17.105712	0.249588	7.981003	0.000000	0.000000
1052.824272	165.078319	2.476248	0.119678	17.046155	0.249600	7.953216	0.000000	0.000000
1052.844274	165.078319	2.476031	0.119678	17.044663	0.249600	7.952519	0.000000	0.000000
1052.864276	165.078319	2.480153	0.119675	17.073038	0.249594	7.965759	0.000000	0.000000
1052.904280	165.078319	2.473290	0.119680	17.025791	0.249604	7.943714	0.000000	0.000000
1052.904280	165.078319	2.474218	0.119679	17.032184	0.249603	7.946697	0.000000	0.000000
1052.924282	165.078319	2.481305	0.119674	17.080968	0.249593	7.969458	0.000000	0.000000
1052.944284	165.078319	2.479460	0.119675	17.068268	0.249595	7.963533	0.000000	0.000000
1052.964286	165.078319	2.477915	0.119677	17.057632	0.249598	7.958571	0.000000	0.000000
1052.984288	165.078319	2.476221	0.119678	17.045970	0.249600	7.953129	0.000000	0.000000
1053.004290	165.078319	2.478142	0.119676	17.059194	0.249597	7.959299	0.000000	0.000000
1053.024292	165.078319	2.483551	0.119673	17.096429	0.249590	7.976672	0.000000	0.000000
1053.064296	165.078319	2.484069	0.119672	17.099991	0.249589	7.978334	0.000000	0.000000
1053.084298	165.078319	2.478679	0.119676	17.062893	0.249597	7.961025	0.000000	0.000000
1053.104300	165.078319	2.481865	0.119674	17.084824	0.249592	7.971258	0.000000	0.000000
1053.104300	165.078319	2.487005	0.119670	17.120204	0.249585	7.987764	0.000000	0.000000
1053.124302	165.078319	2.481731	0.119674	17.083898	0.249592	7.970825	0.000000	0.000000
1053.144304	165.078319	2.482767	0.119673	17.091032	0.249591	7.974154	0.000000	0.000000
1053.164306	165.078319	2.483009	0.119673	17.092694	0.249590	7.974929	0.000000	0.000000
1053.184308	165.078319	2.476045	0.119678	17.044757	0.249600	7.952563	0.000000	0.000000
1053.204310	165.078319	2.483752	0.119672	17.097815	0.249589	7.977319	0.000000	0.000000
1053.224312	165.078319	2.482123	0.119674	17.086601	0.249592	7.972086	0.000000	0.000000
1053.244314	165.078319	2.478332	0.119676	17.060502	0.249597	7.959909	0.000000	0.000000
1053.284318	165.078319	2.480515	0.119675	17.075526	0.249594	7.966919	0.000000	0.000000
1053.284318	165.078319	2.477119	0.119677	17.052154	0.249599	7.956015	0.000000	0.000000
1053.324322	165.078319	2.480469	0.119675	17.075211	0.249594	7.966772	0.000000	0.000000
1053.324322	165.078319	2.482265	0.119673	17.087579	0.249591	7.972543	0.000000	0.000000
1053.344324	165.078319	2.488248	0.119669	17.128763	0.249583	7.991758	0.000000	0.000000
1053.364326	165.078319	2.480931	0.119674	17.078390	0.249593	7.968255	0.000000	0.000000
1053.384328	165.078319	2.478997	0.119676	17.065081	0.249596	7.962046	0.000000	0.000000
1053.404330	165.078319	2.480826	0.119675	17.077669	0.249593	7.967919	0.000000	0.000000
1053.424332	165.078319	2.480304	0.119675	17.074079	0.249594	7.966244	0.000000	0.000000
1053.444334	165.078319	2.479724	0.119675	17.070084	0.249595	7.964380	0.000000	0.000000
1053.464336	165.078319	2.472514	0.119680	17.020452	0.249605	7.941223	0.000000	0.000000
1053.504340	165.078319	2.476039	0.119678	17.044714	0.249600	7.952543	0.000000	0.000000
1053.504340	165.078319	2.484977	0.119672	17.106247	0.249587	7.981253	0.000000	0.000000
1053.544344	165.078319	2.476346	0.119678	17.046830	0.249600	7.953530	0.000000	0.000000
1053.544344	165.078319	2.479679	0.119675	17.069772	0.249595	7.964235	0.000000	0.000000
1053.564346	165.078319	2.471810	0.119681	17.015603	0.249607	7.938961	0.000000	0.000000
1053.584348	165.078319	2.470648	0.119682	17.007604	0.249608	7.935229	0.000000	0.000000
1053.604350	165.078319	2.471428	0.119681	17.012976	0.249607	7.937735	0.000000	0.000000
1053.624352	165.078319	2.476656	0.119677	17.048961	0.249599	7.954525	0.000000	0.000000
1053.644354	165.078319	2.472140	0.119681	17.017873	0.249606	7.940020	0.000000	0.000000
1053.664356	165.078319	2.478655	0.119676	17.062723	0.249597	7.960946	0.000000	0.000000
1053.704360	165.078319	2.476993	0.119677	17.051285	0.249599	7.955609	0.000000	0.000000
1053.704360	165.078319	2.477626	0.119677	17.055641	0.249598	7.957641	0.000000	0.000000
1053.744364	165.078319	2.472966	0.119680	17.023564	0.249605	7.942675	0.000000	0.000000
1053.744364	165.078319	2.475878	0.119678	17.043610	0.249601	7.952028	0.000000	0.000000
1053.764366	165.078319	2.471653	0.119681	17.014526	0.249607	7.938458	0.000000	0.000000
1053.784368	165.078319	2.476179	0.119678	17.045683	0.249600	7.952995	0.000000	0.000000
1053.804370	165.078319	2.477972	0.119677	17.058023	0.249598	7.958753	0.000000	0.000000
1053.824372	165.078319	2.473002	0.119680	17.023812	0.249605	7.942791	0.000000	0.000000
1053.844374	165.078319	2.480259	0.119675	17.073768	0.249594	7.966099	0.000000	0.000000
1053.864376	165.078319	2.476897	0.119677	17.050622	0.249599	7.955300	0.000000	0.000000
1053.884378	165.078319	2.475750	0.119678	17.042726	0.249601	7.951616	0.000000	0.000000
1053.904380	165.078319	2.477230	0.119677	17.052914	0.249599	7.956369	0.000000	0.000000
1053.924382	165.078319	2.477260	0.119677	17.053119	0.249599	7.956465	0.000000	0.000000
1053.944384	165.078319	2.473933	0.119679	17.030219	0.249603	7.945780	0.000000	0.000000
1053.964386	165.078319	2.474516	0.119679	17.034233	0.249603	7.947653	0.000000	0.000000
1053.984388	165.078319	2.481936	0.119674	17.085312	0.249592	7.971485	0.000000	0.000000
1054.004390	165.078319	2.478562	0.119676	17.062082	0.249597	7.960646	0.000000	0.000000
1054.024392	165.078319	2.484816	0.119672	17.105137	0.249588	7.980735	0.000000	0.000000
1054.044394	165.078319	2.474436	0.119679	17.033685	0.249603	7.947397	0.000000	0.000000
1054.064396	165.078319	2.481156	0.119674	17.079942	0.249593	7.968980	0.000000	0.000000
1054.084398	165.078319	2.478606	0.119676	17.062387	0.249597	7.960789	0.000000	0.000000
1054.104400	165.078319	2.476612	0.119678	17.048664	0.249600	7.954386	0.000000	0.000000
1054.124402	165.078319	2.471057	0.119681	17.010419	0.249608	7.936542	0.000000	0.000000
1054.144404	165.078319	2.476762	0.119677	17.049693	0.249599	7.954866	0.000000	0.000000
1054.184408	165.078319	2.475682	0.119678	17.042257	0.249601	7.951397	0.000000	0.000000
1054.184408	165.078319	2.480949	0.119674	17.078517	0.249593	7.968315	0.000000	0.000000
1054.204410	165.078319	2.479216	0.119676	17.066588	0.249596	7.962749	0.000000	0.000000
1054.224412	165.078319	2.480975	0.119674	17.078692	0.249593	7.968396	0.000000	0.000000
1054.244414	165.078319	2.485277	0.119671	17.108309	0.249587	7.982215	0.000000	0.000000
1054.264416	165.078319	2.487333	0.119670	17.122462	0.249584	7.988818	0.000000	0.000000
1054.284418	165.078319	2.478860	0.119676	17.064134	0.249596	7.961604	0.000000	0.000000
1054.304420	165.078319	2.479517	0.119675	17.068662	0.249595	7.963717	0.000000	0.000000
1054.324422	165.078319	2.473591	0.119680	17.027865	0.249604	7.944682	0.000000	0.000000
1054.344424	165.078319	2.471411	0.119681	17.012858	0.249607	7.937680	0.000000	0.000000
1054.384428	165.078319	2.466091	0.119685	16.976235	0.249615	7.920593	0.000000	0.000000
1054.384428	165.078319	2.483527	0.119673	17.096262	0.249590	7.976594	0.000000	0.000000
1054.404430	165.078319	2.473717	0.119680	17.028733	0.249604	7.945087	0.000000	0.000000
1054.424432	165.078319	2.478244	0.119676	17.059896	0.249597	7.959627	0.000000	0.000000
1054.444434	165.078319	2.474318	0.119679	17.032871	0.249603	7.947018	0.000000	0.000000
1054.464436	165.078319	2.475752	0.119678	17.042738	0.249601	7.951621	0.000000	0.000000
1054.484438	165.078238	2.475089	0.119679	17.038177	0.249602	7.949493	0.000000	0.000000
1054.504440	165.078319	2.477418	0.119677	17.054212	0.249598	7.956975	0.000000	0.000000
1054.524442	165.078319	2.472033	0.119681	17.017141	0.249606	7.939678	0.000000	0.000000
1054.564446	165.078319	2.476672	0.119677	17.049073	0.249599	7.954577	0.000000	0.000000
1054.564446	165.078319	2.484570	0.119672	17.103445	0.249588	7.979945	0.000000	0.000000
1054.604450	165.078319	2.473167	0.119680	17.024944	0.249605	7.943319	0.000000	0.000000
1054.604450	165.078319	2.475519	0.119678	17.041134	0.249601	7.950873	0.000000	0.000000
1054.624452	165.078319	2.472467	0.119680	17.020125	0.249606	7.941071	0.000000	0.000000
1054.644454	165.078319	2.470610	0.119682	17.007346	0.249608	7.935109	0.000000	0.000000
1054.664456	165.078319	2.471276	0.119681	17.011926	0.249607	7.937245	0.000000	0.000000
1054.684458	165.078319	2.475934	0.119678	17.043991	0.249601	7.952206	0.000000	0.000000
1054.704460	165.078319	2.471330	0.119681	17.012298	0.249607	7.937419	0.000000	0.000000
1054.724462	165.078319	2.479786	0.119675	17.070508	0.249595	7.964578	0.000000	0.000000
1054.744464	165.078319	2.481539	0.119674	17.082575	0.249592	7.970208	0.000000	0.000000
1054.764466	165.078319	2.474792	0.119679	17.036134	0.249602	7.948540	0.000000	0.000000
1054.784468	165.078319	2.480324	0.119675	17.074213	0.249594	7.966306	0.000000	0.000000
1054.824472	165.078319	2.482186	0.119674	17.087031	0.249591	7.972287	0.000000	0.000000
1054.824472	165.078319	2.475684	0.119678	17.042275	0.249601	7.951405	0.000000	0.000000
1054.844474	165.078319	2.478143	0.119676	17.059197	0.249597	7.959301	0.000000	0.000000
1054.864476	165.078319	2.480778	0.119675	17.077336	0.249594	7.967764	0.000000	0.000000
1054.884478	165.078319	2.479754	0.119675	17.070290	0.249595	7.964476	0.000000	0.000000
1054.904480	165.078319	2.477363	0.119677	17.053834	0.249598	7.956798	0.000000	0.000000
1054.924482	165.078319	2.479839	0.119675	17.070877	0.249595	7.964750	0.000000	0.000000
1054.944484	165.078319	2.476827	0.119677	17.050144	0.249599	7.955077	0.000000	0.000000
1054.984488	165.078319	2.477906	0.119677	17.057569	0.249598	7.958541	0.000000	0.000000
1054.984488	165.078319	2.480466	0.119675	17.075190	0.249594	7.966763	0.000000	0.000000
1055.024492	165.078319	2.478168	0.119676	17.059376	0.249597	7.959384	0.000000	0.000000
1055.024492	165.078319	2.473179	0.119680	17.025025	0.249605	7.943357	0.000000	0.000000
1055.044494	165.078319	2.473829	0.119679	17.029502	0.249604	7.945446	0.000000	0.000000
1055.064496	165.078319	2.472016	0.119681	17.017020	0.249606	7.939622	0.000000	0.000000
1055.084498	165.078319	2.478489	0.119676	17.061585	0.249597	7.960415	0.000000	0.000000
1055.104500	165.078319	2.478058	0.119676	17.058616	0.249597	7.959029	0.000000	0.000000
1055.124502	165.078319	2.481084	0.119674	17.079446	0.249593	7.968748	0.000000	0.000000
1055.144504	165.078319	2.474436	0.119679	17.033682	0.249603	7.947396	0.000000	0.000000
1055.164506	165.078238	2.476584	0.119677	17.048467	0.249599	7.954294	0.000000	0.000000
1055.204510	165.078319	2.478401	0.119676	17.060977	0.249597	7.960131	0.000000	0.000000
1055.204510	165.078319	2.477711	0.119677	17.056225	0.249598	7.957914	0.000000	0.000000
1055.244514	165.078319	2.474356	0.119679	17.033131	0.249603	7.947139	0.000000	0.000000
1055.244514	165.078319	2.480758	0.119675	17.077203	0.249594	7.967702	0.000000	0.000000
1055.264516	165.078319	2.484308	0.119672	17.101641	0.249588	7.979104	0.000000	0.000000
1055.284518	165.078319	2.485637	0.119671	17.110784	0.249586	7.983370	0.000000	0.000000
1055.304520	165.078319	2.475172	0.119679	17.038749	0.249602	7.949760	0.000000	0.000000
1055.324522	165.078319	2.475759	0.119678	17.042792	0.249601	7.951647	0.000000	0.000000
1055.344524	165.078319	2.479230	0.119676	17.066682	0.249596	7.962793	0.000000	0.000000
1055.364526	165.078319	2.481976	0.119674	17.085587	0.249592	7.971613	0.000000	0.000000
1055.384528	165.078319	2.483877	0.119672	17.098675	0.249589	7.977720	0.000000	0.000000
1055.404530	165.078319	2.487344	0.119670	17.122540	0.249584	7.988855	0.000000	0.000000
1055.424532	165.078319	2.486604	0.119670	17.117443	0.249585	7.986477	0.000000	0.000000
1055.464536	165.078238	2.482528	0.119673	17.089386	0.249591	7.973386	0.000000	0.000000
1055.464536	165.078238	2.480439	0.119675	17.075006	0.249594	7.966676	0.000000	0.000000
1055.484538	165.078319	2.484557	0.119672	17.103354	0.249588	7.979903	0.000000	0.000000
1055.504540	165.078319	2.481761	0.119674	17.084107	0.249592	7.970923	0.000000	0.000000
1055.524542	165.078319	2.479759	0.119675	17.070326	0.249595	7.964493	0.000000	0.000000
1055.544544	165.078319	2.482907	0.119673	17.091995	0.249590	7.974603	0.000000	0.000000
1055.564546	165.078319	2.484441	0.119672	17.102555	0.249588	7.979530	0.000000	0.000000
1055.584548	165.078319	2.481950	0.119674	17.085408	0.249592	7.971530	0.000000	0.000000
1055.624552	165.078319	2.480818	0.119675	17.077612	0.249593	7.967892	0.000000	0.000000
1055.644554	165.078319	2.479190	0.119676	17.066410	0.249596	7.962666	0.000000	0.000000
1055.664556	165.078319	2.485894	0.119671	17.112555	0.249586	7.984196	0.000000	0.000000
1055.664556	165.078319	2.477961	0.119677	17.057950	0.249598	7.958719	0.000000	0.000000
1055.684558	165.078319	2.479105	0.119676	17.065826	0.249596	7.962393	0.000000	0.000000
1055.704560	165.078319	2.480245	0.119675	17.073671	0.249594	7.966054	0.000000	0.000000
1055.724562	165.078238	2.478982	0.119676	17.064975	0.249596	7.961996	0.000000	0.000000
1055.744564	165.078319	2.480422	0.119675	17.074891	0.249594	7.966623	0.000000	0.000000
1055.764566	165.078319	2.482242	0.119673	17.087418	0.249591	7.972468	0.000000	0.000000
1055.784568	165.078319	2.477015	0.119677	17.051434	0.249599	7.955678	0.000000	0.000000
1055.804570	165.078319	2.480288	0.119675	17.073964	0.249594	7.966191	0.000000	0.000000
1055.824572	165.078319	2.473873	0.119679	17.029805	0.249604	7.945587	0.000000	0.000000
1055.864576	165.078319	2.480814	0.119675	17.077584	0.249593	7.967880	0.000000	0.000000
1055.884578	165.078319	2.481209	0.119674	17.080308	0.249593	7.969151	0.000000	0.000000
1055.884578	165.078319	2.477343	0.119677	17.053692	0.249598	7.956732	0.000000	0.000000
1055.904580	165.078319	2.483899	0.119672	17.098826	0.249589	7.977790	0.000000	0.000000
1055.924582	165.078319	2.477240	0.119677	17.052986	0.249599	7.956403	0.000000	0.000000
1055.944584	165.078319	2.483023	0.119673	17.092797	0.249590	7.974977	0.000000	0.000000
1055.964586	165.078319	2.479383	0.119676	17.067735	0.249596	7.963284	0.000000	0.000000
1055.984588	165.078319	2.472862	0.119680	17.022846	0.249605	7.942340	0.000000	0.000000
1056.004590	165.078319	2.484481	0.119672	17.102830	0.249588	7.979659	0.000000	0.000000
1056.024592	165.078319	2.482029	0.119674	17.085950	0.249592	7.971783	0.000000	0.000000
1056.064596	165.078319	2.484788	0.119672	17.104943	0.249588	7.980644	0.000000	0.000000
1056.064596	165.078319	2.481551	0.119674	17.082657	0.249592	7.970246	0.000000	0.000000
1056.104600	165.078319	2.475541	0.119678	17.041291	0.249601	7.950946	0.000000	0.000000
1056.104600	165.078319	2.475238	0.119678	17.039206	0.249602	7.949973	0.000000	0.000000
1056.124602	165.078319	2.483923	0.119672	17.098989	0.249589	7.977866	0.000000	0.000000
1056.144604	165.078319	2.479870	0.119675	17.071086	0.249595	7.964848	0.000000	0.000000
1056.164606	165.078319	2.474232	0.119679	17.032277	0.249603	7.946741	0.000000	0.000000
1056.184608	165.078319	2.480967	0.119674	17.078638	0.249593	7.968371	0.000000	0.000000
1056.204610	165.078319	2.478382	0.119676	17.060844	0.249597	7.960069	0.000000	0.000000
1056.224612	165.078319	2.470751	0.119682	17.008315	0.249608	7.935561	0.000000	0.000000
1056.244614	165.078319	2.475479	0.119678	17.040864	0.249601	7.950747	0.000000	0.000000
1056.264616	165.078319	2.477142	0.119677	17.052311	0.249599	7.956088	0.000000	0.000000
1056.304620	165.078319	2.480647	0.119675	17.076434	0.249594	7.967343	0.000000	0.000000
1056.304620	165.078319	2.479165	0.119676	17.066237	0.249596	7.962585	0.000000	0.000000
1056.324622	165.078319	2.473859	0.119679	17.029708	0.249604	7.945542	0.000000	0.000000
1056.344624	165.078319	2.478879	0.119676	17.064267	0.249596	7.961666	0.000000	0.000000
1056.364626	165.078319	2.476327	0.119678	17.046697	0.249600	7.953468	0.000000	0.000000
1056.384628	165.078319	2.484808	0.119672	17.105082	0.249588	7.980709	0.000000	0.000000
1056.404630	165.078319	2.484126	0.119672	17.100385	0.249589	7.978517	0.000000	0.000000
1056.424632	165.078319	2.479377	0.119676	17.067693	0.249596	7.963265	0.000000	0.000000
1056.444634	165.078319	2.484107	0.119672	17.100255	0.249589	7.978457	0.000000	0.000000
1056.484638	165.078319	2.484447	0.119672	17.102597	0.249588	7.979550	0.000000	0.000000
1056.504640	165.078319	2.481804	0.119674	17.084401	0.249592	7.971060	0.000000	0.000000
1056.524642	165.078319	2.483850	0.119672	17.098487	0.249589	7.977632	0.000000	0.000000
1056.524642	165.078319	2.477106	0.119677	17.052063	0.249599	7.955972	0.000000	0.000000
1056.544644	165.078319	2.482641	0.119673	17.090160	0.249591	7.973747	0.000000	0.000000
1056.564646	165.078319	2.481688	0.119674	17.083605	0.249592	7.970688	0.000000	0.000000
1056.584648	165.078319	2.480719	0.119675	17.076931	0.249594	7.967575	0.000000	0.000000
1056.604650	165.078319	2.484329	0.119672	17.101783	0.249588	7.979170	0.000000	0.000000
1056.624652	165.078319	2.481326	0.119674	17.081114	0.249593	7.969526	0.000000	0.000000
1056.644654	165.078319	2.481949	0.119674	17.085402	0.249592	7.971527	0.000000	0.000000
1056.664656	165.078319	2.485861	0.119671	17.112331	0.249586	7.984091	0.000000	0.000000
1056.704660	165.078319	2.482782	0.119673	17.091135	0.249591	7.974202	0.000000	0.000000
1056.704660	165.078319	2.484430	0.119672	17.102482	0.249588	7.979496	0.000000	0.000000
1056.724662	165.078319	2.481748	0.119674	17.084019	0.249592	7.970882	0.000000	0.000000
1056.744664	165.078319	2.476318	0.119678	17.046636	0.249600	7.953440	0.000000	0.000000
1056.764666	165.078319	2.475446	0.119678	17.040637	0.249601	7.950641	0.000000	0.000000
1056.784668	165.078319	2.476581	0.119678	17.048446	0.249600	7.954285	0.000000	0.000000
1056.804670	165.078319	2.479474	0.119675	17.068362	0.249595	7.963577	0.000000	0.000000
1056.824672	165.078319	2.483085	0.119673	17.093220	0.249590	7.975175	0.000000	0.000000
1056.844674	165.078319	2.471341	0.119681	17.012374	0.249607	7.937454	0.000000	0.000000
1056.864676	165.078319	2.474380	0.119679	17.033294	0.249603	7.947215	0.000000	0.000000
1056.904680	165.078319	2.474006	0.119679	17.030722	0.249603	7.946015	0.000000	0.000000
1056.904680	165.078319	2.473792	0.119680	17.029248	0.249604	7.945327	0.000000	0.000000
1056.944684	165.078319	2.472665	0.119680	17.021487	0.249605	7.941706	0.000000	0.000000
1056.944684	165.078319	2.477861	0.119677	17.057260	0.249598	7.958397	0.000000	0.000000
1056.964686	165.078319	2.477374	0.119677	17.053906	0.249598	7.956832	0.000000	0.000000
1056.984688	165.078319	2.475863	0.119678	17.043504	0.249601	7.951979	0.000000	0.000000
1057.004690	165.078319	2.474894	0.119679	17.036833	0.249602	7.948866	0.000000	0.000000
1057.024692	165.078319	2.473626	0.119680	17.028107	0.249604	7.944795	0.000000	0.000000
1057.044694	165.078319	2.469842	0.119682	17.002056	0.249609	7.932640	0.000000	0.000000
1057.064696	165.078319	2.475834	0.119678	17.043304	0.249601	7.951885	0.000000	0.000000
1057.084698	165.078319	2.473163	0.119680	17.024917	0.249605	7.943306	0.000000	0.000000
1057.104700	165.078319	2.472425	0.119680	17.019838	0.249606	7.940937	0.000000	0.000000
1057.124702	165.078319	2.477199	0.119677	17.052702	0.249599	7.956270	0.000000	0.000000
1057.164706	165.078319	2.476717	0.119677	17.049384	0.249599	7.954722	0.000000	0.000000
1057.164706	165.078319	2.473729	0.119680	17.028815	0.249604	7.945125	0.000000	0.000000
1057.184708	165.078319	2.480986	0.119674	17.078768	0.249593	7.968432	0.000000	0.000000
1057.204710	165.078319	2.484669	0.119672	17.104126	0.249588	7.980263	0.000000	0.000000
1057.224712	165.078319	2.481550	0.119674	17.082651	0.249592	7.970244	0.000000	0.000000
1057.244714	165.078319	2.485072	0.119671	17.106901	0.249587	7.981558	0.000000	0.000000
1057.264716	165.078238	2.484433	0.119672	17.102497	0.249588	7.979503	0.000000	0.000000
1057.284718	165.078319	2.479326	0.119676	17.067345	0.249596	7.963102	0.000000	0.000000
1057.304720	165.078319	2.484324	0.119672	17.101753	0.249588	7.979156	0.000000	0.000000
1057.324722	165.078319	2.475967	0.119678	17.044221	0.249600	7.952313	0.000000	0.000000
1057.344724	165.078319	2.487553	0.119670	17.123975	0.249584	7.989524	0.000000	0.000000
1057.384728	165.078319	2.480011	0.119675	17.072061	0.249595	7.965302	0.000000	0.000000
1057.384728	165.078319	2.482421	0.119673	17.088650	0.249591	7.973042	0.000000	0.000000
1057.404730	165.078319	2.482390	0.119673	17.088438	0.249591	7.972944	0.000000	0.000000
1057.424732	165.078319	2.479120	0.119676	17.065925	0.249596	7.962440	0.000000	0.000000
1057.444734	165.078319	2.481274	0.119674	17.080756	0.249593	7.969360	0.000000	0.000000
1057.464736	165.078319	2.482295	0.119673	17.087784	0.249591	7.972639	0.000000	0.000000
1057.484738	165.078319	2.478982	0.119676	17.064975	0.249596	7.961996	0.000000	0.000000
1057.504740	165.078319	2.476684	0.119677	17.049157	0.249599	7.954616	0.000000	0.000000
1057.524742	165.078319	2.480289	0.119675	17.073971	0.249594	7.966193	0.000000	0.000000
1057.544744	165.078319	2.480637	0.119675	17.076371	0.249594	7.967313	0.000000	0.000000
1057.564746	165.078319	2.485542	0.119671	17.110137	0.249587	7.983068	0.000000	0.000000
1057.584748	165.078319	2.482931	0.119673	17.092161	0.249590	7.974681	0.000000	0.000000
1057.604750	165.078319	2.474393	0.119679	17.033385	0.249603	7.947258	0.000000	0.000000
1057.624752	165.078319	2.474713	0.119679	17.035586	0.249602	7.948284	0.000000	0.000000
1057.644754	165.078319	2.475260	0.119678	17.039354	0.249602	7.950042	0.000000	0.000000
1057.664756	165.078319	2.482313	0.119673	17.087906	0.249591	7.972695	0.000000	0.000000
1057.684758	165.078319	2.475041	0.119679	17.037844	0.249602	7.949338	0.000000	0.000000
1057.704760	165.078319	2.484958	0.119672	17.106114	0.249587	7.981191	0.000000	0.000000
1057.724762	165.078319	2.483018	0.119673	17.092760	0.249590	7.974960	0.000000	0.000000
1057.744764	165.078319	2.476284	0.119678	17.046403	0.249600	7.953331	0.000000	0.000000
1057.784768	165.078319	2.474860	0.119679	17.036600	0.249602	7.948757	0.000000	0.000000
1057.804770	165.078319	2.475255	0.119678	17.039318	0.249602	7.950025	0.000000	0.000000
1057.804770	165.078319	2.474536	0.119679	17.034369	0.249603	7.947717	0.000000	0.000000
1057.824772	165.078319	2.475098	0.119679	17.038237	0.249602	7.949521	0.000000	0.000000
1057.844774	165.078319	2.480909	0.119674	17.078238	0.249593	7.968185	0.000000	0.000000
1057.864776	165.078319	2.477933	0.119677	17.057756	0.249598	7.958628	0.000000	0.000000
1057.884778	165.078319	2.474254	0.119679	17.032432	0.249603	7.946813	0.000000	0.000000
1057.904780	165.078319	2.481765	0.119674	17.084131	0.249592	7.970934	0.000000	0.000000
1057.924782	165.078319	2.481807	0.119674	17.084422	0.249592	7.971070	0.000000	0.000000
1057.944784	165.078319	2.472875	0.119680	17.022934	0.249605	7.942381	0.000000	0.000000
1057.984788	165.078319	2.472709	0.119680	17.021790	0.249605	7.941848	0.000000	0.000000
1058.004790	165.078319	2.473846	0.119679	17.029623	0.249604	7.945502	0.000000	0.000000
1058.024792	165.078319	2.480413	0.119675	17.074824	0.249594	7.966592	0.000000	0.000000
1058.024792	165.078319	2.472213	0.119681	17.018379	0.249606	7.940256	0.000000	0.000000
1058.044794	165.078319	2.469335	0.119683	16.998566	0.249610	7.931012	0.000000	0.000000
1058.064796	165.078319	2.472610	0.119680	17.021115	0.249605	7.941533	0.000000	0.000000
1058.084798	165.078319	2.478589	0.119676	17.062272	0.249597	7.960735	0.000000	0.000000
1058.104800	165.078319	2.463221	0.119687	16.956479	0.249619	7.911376	0.000000	0.000000
1058.124802	165.078319	2.474152	0.119679	17.031727	0.249603	7.946484	0.000000	0.000000
1058.144804	165.078319	2.478495	0.119676	17.061625	0.249597	7.960433	0.000000	0.000000
1058.164806	165.078319	2.475993	0.119678	17.044403	0.249600	7.952398	0.000000	0.000000
1058.204810	165.078319	2.475912	0.119678	17.043846	0.249601	7.952138	0.000000	0.000000
1058.204810	165.078319	2.478571	0.119676	17.062145	0.249597	7.960676	0.000000	0.000000
1058.224812	165.078319	2.471659	0.119681	17.014565	0.249607	7.938477	0.000000	0.000000
1058.244814	165.078319	2.475497	0.119678	17.040985	0.249601	7.950804	0.000000	0.000000
1058.264816	165.078319	2.478213	0.119676	17.059684	0.249597	7.959528	0.000000	0.000000
1058.284818	165.078319	2.468670	0.119683	16.993993	0.249611	7.928878	0.000000	0.000000
1058.304820	165.078319	2.479239	0.119676	17.066743	0.249596	7.962821	0.000000	0.000000
1058.324822	165.078319	2.479666	0.119675	17.069688	0.249595	7.964195	0.000000	0.000000
1058.344824	165.078319	2.476906	0.119677	17.050686	0.249599	7.955330	0.000000	0.000000
1058.364826	165.078319	2.476151	0.119678	17.045486	0.249600	7.952903	0.000000	0.000000
1058.384828	165.078319	2.475974	0.119678	17.044272	0.249600	7.952337	0.000000	0.000000
1058.404830	165.078319	2.480017	0.119675	17.072100	0.249595	7.965321	0.000000	0.000000
1058.424832	165.078319	2.473667	0.119680	17.028391	0.249604	7.944928	0.000000	0.000000
1058.444834	165.078319	2.472789	0.119680	17.022344	0.249605	7.942106	0.000000	0.000000
1058.464836	165.078319	2.478899	0.119676	17.064406	0.249596	7.961731	0.000000	0.000000
1058.484838	165.078319	2.481777	0.119674	17.084219	0.249592	7.970975	0.000000	0.000000
1058.504840	165.078319	2.475887	0.119678	17.043673	0.249601	7.952058	0.000000	0.000000
1058.524842	165.078319	2.478380	0.119676	17.060832	0.249597	7.960063	0.000000	0.000000
1058.544844	165.078319	2.480814	0.119675	17.077587	0.249593	7.967881	0.000000	0.000000
1058.564846	165.078319	2.480513	0.119675	17.075517	0.249594	7.966915	0.000000	0.000000
1058.584848	165.078319	2.482909	0.119673	17.092010	0.249590	7.974610	0.000000	0.000000
1058.604850	165.078319	2.477960	0.119677	17.057941	0.249598	7.958715	0.000000	0.000000
1058.644854	165.078319	2.474592	0.119679	17.034756	0.249602	7.947897	0.000000	0.000000
1058.644854	165.078319	2.476807	0.119677	17.050002	0.249599	7.955010	0.000000	0.000000
1058.664856	165.078319	2.474651	0.119679	17.035159	0.249602	7.948085	0.000000	0.000000
1058.684858	165.078319	2.474130	0.119679	17.031572	0.249603	7.946412	0.000000	0.000000
1058.704860	165.078319	2.469597	0.119682	17.000370	0.249610	7.931854	0.000000	0.000000
1058.724862	165.078319	2.471493	0.119681	17.013421	0.249607	7.937943	0.000000	0.000000
1058.744864	165.078319	2.474331	0.119679	17.032959	0.249603	7.947059	0.000000	0.000000
1058.764866	165.078319	2.475242	0.119678	17.039230	0.249602	7.949985	0.000000	0.000000
1058.784868	165.078319	2.474965	0.119679	17.037326	0.249602	7.949096	0.000000	0.000000
1058.804870	165.078319	2.467907	0.119684	16.988735	0.249612	7.926425	0.000000	0.000000
1058.844874	165.078319	2.474900	0.119679	17.036878	0.249602	7.948887	0.000000	0.000000
1058.844874	165.078319	2.474080	0.119679	17.031233	0.249603	7.946254	0.000000	0.000000
1058.864876	165.078319	2.478336	0.119676	17.060526	0.249597	7.959921	0.000000	0.000000
1058.884878	165.078319	2.483764	0.119672	17.097897	0.249589	7.977357	0.000000	0.000000
1058.904880	165.078319	2.480468	0.119675	17.075205	0.249594	7.966770	0.000000	0.000000
1058.924882	165.078319	2.480114	0.119675	17.072766	0.249594	7.965631	0.000000	0.000000
1058.944884	165.078319	2.478607	0.119676	17.062396	0.249597	7.960793	0.000000	0.000000
1058.964886	165.078319	2.476929	0.119677	17.050843	0.249599	7.955403	0.000000	0.000000
1058.984888	165.078319	2.473661	0.119680	17.028349	0.249604	7.944908	0.000000	0.000000
1059.004890	165.078319	2.477876	0.119677	17.057360	0.249598	7.958443	0.000000	0.000000
1059.044894	165.078319	2.477518	0.119677	17.054896	0.249598	7.957294	0.000000	0.000000
1059.044894	165.078319	2.479259	0.119676	17.066885	0.249596	7.962888	0.000000	0.000000
1059.084898	165.078319	2.474901	0.119679	17.036881	0.249602	7.948889	0.000000	0.000000
1059.084898	165.078319	2.476625	0.119677	17.048752	0.249600	7.954427	0.000000	0.000000
1059.104900	165.078319	2.468982	0.119683	16.996135	0.249611	7.929878	0.000000	0.000000
1059.124902	165.078319	2.473513	0.119680	17.027329	0.249604	7.944432	0.000000	0.000000
1059.144904	165.078319	2.474578	0.119679	17.034663	0.249602	7.947854	0.000000	0.000000
1059.164906	165.078319	2.470005	0.119682	17.003179	0.249609	7.933164	0.000000	0.000000
1059.184908	165.078319	2.474389	0.119679	17.033361	0.249603	7.947246	0.000000	0.000000
1059.204910	165.078319	2.473834	0.119679	17.029538	0.249604	7.945463	0.000000	0.000000
1059.224912	165.078319	2.468284	0.119683	16.991332	0.249612	7.927637	0.000000	0.000000
1059.244914	165.078319	2.473261	0.119680	17.025591	0.249604	7.943621	0.000000	0.000000
1059.284918	165.078319	2.471051	0.119681	17.010382	0.249608	7.936525	0.000000	0.000000
1059.304920	165.078319	2.474590	0.119679	17.034741	0.249602	7.947890	0.000000	0.000000
1059.304920	165.078319	2.471472	0.119681	17.013276	0.249607	7.937875	0.000000	0.000000
1059.324922	165.078319	2.469035	0.119683	16.996502	0.249611	7.930049	0.000000	0.000000
1059.344924	165.078319	2.470764	0.119682	17.008403	0.249608	7.935602	0.000000	0.000000
1059.364926	165.078319	2.468218	0.119683	16.990878	0.249612	7.927425	0.000000	0.000000
1059.384928	165.078319	2.475276	0.119678	17.039463	0.249601	7.950093	0.000000	0.000000
1059.404930	165.078319	2.473120	0.119680	17.024626	0.249605	7.943171	0.000000	0.000000
1059.424932	165.078319	2.464396	0.119686	16.964567	0.249617	7.915149	0.000000	0.000000
1059.444934	165.078319	2.465784	0.119685	16.974125	0.249615	7.919609	0.000000	0.000000
1059.484938	165.078319	2.469103	0.119683	16.996971	0.249610	7.930268	0.000000	0.000000
1059.484938	165.078319	2.473831	0.119679	17.029520	0.249604	7.945454	0.000000	0.000000
1059.504940	165.078319	2.472599	0.119680	17.021036	0.249605	7.941496	0.000000	0.000000
1059.524942	165.078319	2.469683	0.119682	17.000963	0.249610	7.932130	0.000000	0.000000
1059.544944	165.078319	2.472972	0.119680	17.023606	0.249605	7.942695	0.000000	0.000000
1059.564946	165.078319	2.469999	0.119682	17.003136	0.249609	7.933144	0.000000	0.000000
1059.584948	165.078319	2.473134	0.119680	17.024720	0.249605	7.943215	0.000000	0.000000
1059.604950	165.078319	2.474205	0.119679	17.032093	0.249603	7.946655	0.000000	0.000000
1059.624952	165.078319	2.470073	0.119682	17.003651	0.249609	7.933384	0.000000	0.000000
1059.644954	165.078319	2.469097	0.119683	16.996928	0.249610	7.930248	0.000000	0.000000
1059.684958	165.078319	2.469515	0.119683	16.999807	0.249610	7.931591	0.000000	0.000000
1059.704960	165.078319	2.478525	0.119676	17.061827	0.249597	7.960528	0.000000	0.000000
1059.724962	165.078319	2.473364	0.119680	17.026303	0.249604	7.943953	0.000000	0.000000
1059.724962	165.078319	2.475595	0.119678	17.041663	0.249601	7.951120	0.000000	0.000000
1059.744964	165.078319	2.469506	0.119683	16.999743	0.249610	7.931561	0.000000	0.000000
1059.764966	165.078319	2.469039	0.119683	16.996532	0.249611	7.930063	0.000000	0.000000
1059.784968	165.078319	2.475931	0.119678	17.043976	0.249601	7.952199	0.000000	0.000000
1059.804970	165.078319	2.471862	0.119681	17.015960	0.249606	7.939128	0.000000	0.000000
1059.824972	165.078319	2.469517	0.119683	16.999822	0.249610	7.931598	0.000000	0.000000
1059.844974	165.078319	2.472727	0.119680	17.021914	0.249605	7.941905	0.000000	0.000000
1059.864976	165.078319	2.470664	0.119682	17.007716	0.249608	7.935281	0.000000	0.000000
1059.884978	165.078319	2.474609	0.119679	17.034874	0.249602	7.947952	0.000000	0.000000
1059.924982	165.078319	2.469674	0.119682	17.000903	0.249610	7.932102	0.000000	0.000000
1059.944984	165.078319	2.474331	0.119679	17.032962	0.249603	7.947060	0.000000	0.000000
1059.944984	165.078319	2.476278	0.119678	17.046361	0.249600	7.953312	0.000000	0.000000
1059.964986	165.078319	2.482567	0.119673	17.089652	0.249591	7.973510	0.000000	0.000000
1059.984988	165.078319	2.481621	0.119674	17.083141	0.249592	7.970472	0.000000	0.000000
1060.004990	165.078319	2.480208	0.119675	17.073414	0.249594	7.965934	0.000000	0.000000
1060.024992	165.078319	2.475389	0.119678	17.040244	0.249601	7.950458	0.000000	0.000000
1060.044994	165.078319	2.481822	0.119674	17.084525	0.249592	7.971118	0.000000	0.000000
1060.064996	165.078319	2.471378	0.119681	17.012628	0.249607	7.937573	0.000000	0.000000
1060.084998	165.078319	2.471346	0.119681	17.012410	0.249607	7.937471	0.000000	0.000000
1060.105000	165.078319	2.470940	0.119682	17.009613	0.249608	7.936166	0.000000	0.000000
1060.125002	165.078319	2.478702	0.119676	17.063050	0.249597	7.961098	0.000000	0.000000
1060.145004	165.078319	2.474179	0.119679	17.031911	0.249603	7.946570	0.000000	0.000000
1060.165006	165.078319	2.469996	0.119682	17.003118	0.249609	7.933136	0.000000	0.000000
1060.185008	165.078238	2.472224	0.119681	17.018454	0.249606	7.940291	0.000000	0.000000
1060.205010	165.078319	2.471211	0.119681	17.011484	0.249607	7.937039	0.000000	0.000000
1060.225012	165.078319	2.475814	0.119678	17.043168	0.249601	7.951822	0.000000	0.000000
1060.245014	165.078319	2.474798	0.119679	17.036176	0.249602	7.948560	0.000000	0.000000
1060.265016	165.078319	2.471164	0.119681	17.011157	0.249607	7.936887	0.000000	0.000000
1060.285018	165.078319	2.477316	0.119677	17.053507	0.249599	7.956646	0.000000	0.000000
1060.305020	165.078319	2.470862	0.119682	17.009078	0.249608	7.935916	0.000000	0.000000
1060.345024	165.078319	2.477224	0.119677	17.052877	0.249599	7.956352	0.000000	0.000000
1060.345024	165.078319	2.471062	0.119681	17.010458	0.249608	7.936560	0.000000	0.000000
1060.365026	165.078319	2.477331	0.119677	17.053610	0.249599	7.956694	0.000000	0.000000
1060.385028	165.078319	2.476750	0.119677	17.049611	0.249599	7.954828	0.000000	0.000000
1060.405030	165.078319	2.472957	0.119680	17.023500	0.249605	7.942645	0.000000	0.000000
1060.425032	165.078319	2.476091	0.119678	17.045071	0.249600	7.952710	0.000000	0.000000
1060.445034	165.078319	2.475521	0.119678	17.041152	0.249601	7.950881	0.000000	0.000000
1060.465036	165.078319	2.474433	0.119679	17.033664	0.249603	7.947388	0.000000	0.000000
1060.485038	165.078319	2.472354	0.119681	17.019347	0.249606	7.940708	0.000000	0.000000
1060.505040	165.078319	2.471270	0.119681	17.011890	0.249607	7.937228	0.000000	0.000000
1060.525042	165.078319	2.466254	0.119685	16.977355	0.249615	7.921115	0.000000	0.000000
1060.545044	165.078319	2.477240	0.119677	17.052986	0.249599	7.956403	0.000000	0.000000
1060.585048	165.078319	2.475937	0.119678	17.044015	0.249601	7.952217	0.000000	0.000000
1060.585048	165.078319	2.470248	0.119682	17.004849	0.249609	7.933944	0.000000	0.000000
1060.605050	165.078319	2.473540	0.119680	17.027513	0.249604	7.944518	0.000000	0.000000
1060.625052	165.078319	2.471515	0.119681	17.013575	0.249607	7.938015	0.000000	0.000000
1060.645054	165.078319	2.472304	0.119681	17.019005	0.249606	7.940548	0.000000	0.000000
1060.665056	165.078319	2.470189	0.119682	17.004444	0.249609	7.933754	0.000000	0.000000
1060.685058	165.078319	2.479641	0.119675	17.069512	0.249595	7.964113	0.000000	0.000000
1060.705060	165.078319	2.477190	0.119677	17.052641	0.249599	7.956242	0.000000	0.000000
1060.725062	165.078319	2.478278	0.119676	17.060129	0.249597	7.959736	0.000000	0.000000
1060.765066	165.078319	2.476254	0.119678	17.046197	0.249600	7.953235	0.000000	0.000000
1060.785068	165.078319	2.475207	0.119678	17.038988	0.249602	7.949872	0.000000	0.000000
1060.785068	165.078319	2.470924	0.119682	17.009504	0.249608	7.936116	0.000000	0.000000
1060.805070	165.078319	2.471750	0.119681	17.015192	0.249607	7.938769	0.000000	0.000000
1060.825072	165.078319	2.477041	0.119677	17.051615	0.249599	7.955763	0.000000	0.000000
1060.845074	165.078238	2.474266	0.119679	17.032511	0.249603	7.946850	0.000000	0.000000
1060.865076	165.078319	2.474318	0.119679	17.032868	0.249603	7.947016	0.000000	0.000000
1060.885078	165.078319	2.477075	0.119677	17.051851	0.249599	7.955873	0.000000	0.000000
1060.905080	165.078319	2.469793	0.119682	17.001723	0.249609	7.932485	0.000000	0.000000
1060.925082	165.078319	2.464482	0.119686	16.965163	0.249617	7.915427	0.000000	0.000000
1060.945084	165.078319	2.472791	0.119680	17.022356	0.249605	7.942112	0.000000	0.000000
1060.985088	165.078319	2.476390	0.119678	17.047136	0.249600	7.953673	0.000000	0.000000
1060.985088	165.078319	2.473345	0.119680	17.026173	0.249604	7.943892	0.000000	0.000000
1061.005090	165.078319	2.477969	0.119677	17.058002	0.249598	7.958743	0.000000	0.000000
1061.025092	165.078319	2.482437	0.119673	17.088759	0.249591	7.973093	0.000000	0.000000
1061.045094	165.078319	2.480133	0.119675	17.072896	0.249594	7.965692	0.000000	0.000000
1061.065096	165.078319	2.476531	0.119678	17.048104	0.249600	7.954125	0.000000	0.000000
1061.085098	165.078319	2.479598	0.119675	17.069219	0.249595	7.963976	0.000000	0.000000
1061.105100	165.078319	2.477748	0.119677	17.056479	0.249598	7.958033	0.000000	0.000000
1061.125102	165.078319	2.478900	0.119676	17.064412	0.249596	7.961734	0.000000	0.000000
1061.145104	165.078319	2.471958	0.119681	17.016620	0.249606	7.939436	0.000000	0.000000
1061.165106	165.078319	2.478350	0.119676	17.060626	0.249597	7.959967	0.000000	0.000000
1061.205110	165.078319	2.473512	0.119680	17.027320	0.249604	7.944428	0.000000	0.000000
1061.225112	165.078319	2.475757	0.119678	17.042774	0.249601	7.951638	0.000000	0.000000
1061.225112	165.078319	2.475155	0.119679	17.038631	0.249602	7.949705	0.000000	0.000000
1061.245114	165.078319	2.471665	0.119681	17.014608	0.249607	7.938496	0.000000	0.000000
1061.265116	165.078319	2.473379	0.119680	17.026406	0.249604	7.944001	0.000000	0.000000
1061.285118	165.078319	2.469522	0.119683	16.999852	0.249610	7.931612	0.000000	0.000000
1061.305120	165.078319	2.475078	0.119679	17.038104	0.249602	7.949459	0.000000	0.000000
1061.325122	165.078319	2.475194	0.119679	17.038900	0.249602	7.949831	0.000000	0.000000
1061.345124	165.078319	2.470740	0.119682	17.008242	0.249608	7.935527	0.000000	0.000000
1061.365126	165.078319	2.477561	0.119677	17.055196	0.249598	7.957434	0.000000	0.000000
1061.385128	165.078319	2.469719	0.119682	17.001211	0.249610	7.932246	0.000000	0.000000
1061.405130	165.078319	2.474537	0.119679	17.034375	0.249603	7.947719	0.000000	0.000000
1061.425132	165.078319	2.471285	0.119681	17.011989	0.249607	7.937275	0.000000	0.000000
1061.445134	165.078319	2.469417	0.119683	16.999129	0.249610	7.931275	0.000000	0.000000
1061.465136	165.078319	2.477002	0.119677	17.051349	0.249599	7.955639	0.000000	0.000000
1061.485138	165.078319	2.472400	0.119680	17.019668	0.249606	7.940858	0.000000	0.000000
1061.505140	165.078319	2.471116	0.119681	17.010827	0.249608	7.936733	0.000000	0.000000
1061.525142	165.078319	2.469837	0.119682	17.002022	0.249609	7.932625	0.000000	0.000000
1061.545144	165.078319	2.467587	0.119684	16.986532	0.249613	7.925397	0.000000	0.000000
1061.565146	165.078319	2.468648	0.119683	16.993841	0.249611	7.928808	0.000000	0.000000
1061.585148	165.078319	2.472208	0.119681	17.018346	0.249606	7.940241	0.000000	0.000000
1061.625152	165.078319	2.466999	0.119684	16.982485	0.249613	7.923509	0.000000	0.000000
1061.625152	165.078319	2.471809	0.119681	17.015597	0.249607	7.938958	0.000000	0.000000
1061.645154	165.078319	2.467617	0.119684	16.986741	0.249613	7.925495	0.000000	0.000000
1061.665156	165.078319	2.467587	0.119684	16.986535	0.249613	7.925399	0.000000	0.000000
1061.685158	165.078319	2.472045	0.119681	17.017226	0.249606	7.939718	0.000000	0.000000
1061.705160	165.078319	2.467194	0.119684	16.983826	0.249613	7.924135	0.000000	0.000000
1061.725162	165.078319	2.473435	0.119680	17.026790	0.249604	7.944180	0.000000	0.000000
1061.745164	165.078319	2.465311	0.119686	16.970868	0.249616	7.918089	0.000000	0.000000
1061.765166	165.078319	2.468089	0.119684	16.989991	0.249612	7.927011	0.000000	0.000000
1061.785168	165.078319	2.474595	0.119679	17.034775	0.249602	7.947906	0.000000	0.000000
1061.805170	165.078319	2.464657	0.119686	16.966362	0.249617	7.915986	0.000000	0.000000
1061.845174	165.078319	2.468518	0.119683	16.992942	0.249611	7.928388	0.000000	0.000000
1061.865176	165.078319	2.463650	0.119687	16.959430	0.249618	7.912753	0.000000	0.000000
1061.865176	165.078319	2.468312	0.119683	16.991526	0.249612	7.927727	0.000000	0.000000
1061.885178	165.078319	2.469893	0.119682	17.002410	0.249609	7.932805	0.000000	0.000000
1061.905180	165.078319	2.466237	0.119685	16.977243	0.249615	7.921063	0.000000	0.000000
1061.925182	165.078238	2.467073	0.119684	16.982996	0.249613	7.923748	0.000000	0.000000
1061.945184	165.078319	2.467905	0.119684	16.988720	0.249612	7.926418	0.000000	0.000000
1061.965186	165.078319	2.467341	0.119684	16.984840	0.249613	7.924608	0.000000	0.000000
1061.985188	165.078319	2.468314	0.119683	16.991541	0.249612	7.927734	0.000000	0.000000
1062.005190	165.078319	2.472407	0.119680	17.019717	0.249606	7.940880	0.000000	0.000000
1062.025192	165.078319	2.468683	0.119683	16.994080	0.249611	7.928919	0.000000	0.000000
1062.045194	165.078319	2.468802	0.119683	16.994901	0.249611	7.929302	0.000000	0.000000
1062.065196	165.078319	2.468278	0.119683	16.991293	0.249612	7.927619	0.000000	0.000000
1062.085198	165.078319	2.473499	0.119680	17.027229	0.249604	7.944385	0.000000	0.000000
1062.105200	165.078319	2.474908	0.119679	17.036933	0.249602	7.948913	0.000000	0.000000
1062.125202	165.078319	2.474079	0.119679	17.031227	0.249603	7.946251	0.000000	0.000000
1062.145204	165.078319	2.471012	0.119681	17.010110	0.249608	7.936398	0.000000	0.000000
1062.165206	165.078319	2.473433	0.119680	17.026778	0.249604	7.944175	0.000000	0.000000
1062.185208	165.078319	2.472343	0.119681	17.019272	0.249606	7.940673	0.000000	0.000000
1062.205210	165.078319	2.474925	0.119679	17.037045	0.249602	7.948965	0.000000	0.000000
1062.225212	165.078319	2.473417	0.119680	17.026669	0.249604	7.944124	0.000000	0.000000
1062.245214	165.078238	2.473389	0.119680	17.026472	0.249604	7.944032	0.000000	0.000000
1062.285218	165.078319	2.470308	0.119682	17.005267	0.249609	7.934139	0.000000	0.000000
1062.285218	165.078319	2.471032	0.119681	17.010249	0.249608	7.936463	0.000000	0.000000
1062.305220	165.078319	2.473992	0.119679	17.030625	0.249603	7.945970	0.000000	0.000000
1062.325222	165.078319	2.471721	0.119681	17.014995	0.249607	7.938677	0.000000	0.000000
1062.345224	165.078319	2.472536	0.119680	17.020600	0.249605	7.941293	0.000000	0.000000
1062.365226	165.078319	2.475217	0.119678	17.039060	0.249602	7.949905	0.000000	0.000000
1062.385228	165.078319	2.468210	0.119683	16.990824	0.249612	7.927400	0.000000	0.000000
1062.405230	165.078319	2.471295	0.119681	17.012062	0.249607	7.937309	0.000000	0.000000
1062.425232	165.078319	2.477205	0.119677	17.052744	0.249599	7.956290	0.000000	0.000000
1062.445234	165.078319	2.467975	0.119684	16.989207	0.249612	7.926646	0.000000	0.000000
1062.485238	165.078319	2.473179	0.119680	17.025032	0.249605	7.943360	0.000000	0.000000
1062.505240	165.078319	2.473747	0.119680	17.028939	0.249604	7.945183	0.000000	0.000000
1062.505240	165.078319	2.467990	0.119684	16.989307	0.249612	7.926692	0.000000	0.000000
1062.525242	165.078319	2.472467	0.119680	17.020128	0.249606	7.941072	0.000000	0.000000
1062.545244	165.078319	2.474062	0.119679	17.031109	0.249603	7.946196	0.000000	0.000000
1062.565246	165.078319	2.470841	0.119682	17.008932	0.249608	7.935849	0.000000	0.000000
1062.585248	165.078319	2.468540	0.119683	16.993097	0.249611	7.928460	0.000000	0.000000
1062.605250	165.078319	2.477549	0.119677	17.055111	0.249598	7.957394	0.000000	0.000000
1062.625252	165.078238	2.477307	0.119677	17.053443	0.249598	7.956616	0.000000	0.000000
1062.645254	165.078319	2.471690	0.119681	17.014777	0.249607	7.938576	0.000000	0.000000
1062.685258	165.078319	2.475611	0.119678	17.041769	0.249601	7.951169	0.000000	0.000000
1062.705260	165.078319	2.467858	0.119684	16.988402	0.249612	7.926270	0.000000	0.000000
1062.705260	165.078319	2.469988	0.119682	17.003064	0.249609	7.933110	0.000000	0.000000
1062.725262	165.078319	2.469370	0.119683	16.998808	0.249610	7.931125	0.000000	0.000000
1062.745264	165.078319	2.470577	0.119682	17.007116	0.249608	7.935001	0.000000	0.000000
1062.765266	165.078319	2.472324	0.119681	17.019145	0.249606	7.940613	0.000000	0.000000
1062.785268	165.078319	2.474895	0.119679	17.036845	0.249602	7.948872	0.000000	0.000000
1062.805270	165.078319	2.474792	0.119679	17.036131	0.249602	7.948538	0.000000	0.000000
1062.825272	165.078319	2.478249	0.119676	17.059930	0.249597	7.959642	0.000000	0.000000
1062.845274	165.078319	2.474423	0.119679	17.033591	0.249603	7.947354	0.000000	0.000000
1062.865276	165.078319	2.474204	0.119679	17.032084	0.249603	7.946650	0.000000	0.000000
1062.885278	165.078238	2.468459	0.119683	16.992534	0.249611	7.928198	0.000000	0.000000
1062.905280	165.078319	2.469569	0.119683	17.000176	0.249610	7.931763	0.000000	0.000000
1062.925282	165.078319	2.467167	0.119684	16.983641	0.249613	7.924049	0.000000	0.000000
1062.945284	165.078319	2.471218	0.119681	17.011532	0.249607	7.937062	0.000000	0.000000
1062.965286	165.078319	2.472646	0.119680	17.021357	0.249605	7.941646	0.000000	0.000000
1062.985288	165.078319	2.468626	0.119683	16.993687	0.249611	7.928736	0.000000	0.000000
1063.005290	165.078319	2.469561	0.119683	17.000125	0.249610	7.931739	0.000000	0.000000
1063.025292	165.078319	2.465935	0.119685	16.975160	0.249615	7.920092	0.000000	0.000000
1063.045294	165.078319	2.468118	0.119684	16.990188	0.249612	7.927103	0.000000	0.000000
1063.065296	165.078319	2.470236	0.119682	17.004768	0.249609	7.933906	0.000000	0.000000
1063.085298	165.078319	2.471915	0.119681	17.016330	0.249606	7.939300	0.000000	0.000000
1063.105300	165.078319	2.469788	0.119682	17.001686	0.249609	7.932468	0.000000	0.000000
1063.145304	165.078319	2.472505	0.119680	17.020392	0.249605	7.941195	0.000000	0.000000
1063.145304	165.078319	2.471777	0.119681	17.015376	0.249607	7.938855	0.000000	0.000000
1063.165306	165.078319	2.466651	0.119685	16.980091	0.249614	7.922392	0.000000	0.000000
1063.185308	165.078319	2.467149	0.119684	16.983520	0.249613	7.923992	0.000000	0.000000
1063.205310	165.078319	2.473627	0.119680	17.028110	0.249604	7.944796	0.000000	0.000000
1063.225312	165.078319	2.475185	0.119679	17.038839	0.249602	7.949802	0.000000	0.000000
1063.245314	165.078319	2.471271	0.119681	17.011893	0.249607	7.937230	0.000000	0.000000
1063.265316	165.078319	2.470356	0.119682	17.005594	0.249609	7.934291	0.000000	0.000000
1063.285318	165.078319	2.474066	0.119679	17.031136	0.249603	7.946208	0.000000	0.000000
1063.305320	165.078319	2.474950	0.119679	17.037223	0.249602	7.949048	0.000000	0.000000
1063.325322	165.078319	2.468497	0.119683	16.992800	0.249611	7.928322	0.000000	0.000000
1063.345324	165.078319	2.467358	0.119684	16.984958	0.249613	7.924663	0.000000	0.000000
1063.365326	165.078319	2.473986	0.119679	17.030583	0.249603	7.945950	0.000000	0.000000
1063.385328	165.078319	2.476888	0.119677	17.050562	0.249599	7.955272	0.000000	0.000000
1063.405330	165.078238	2.474578	0.119679	17.034660	0.249602	7.947852	0.000000	0.000000
1063.425332	165.078319	2.473280	0.119680	17.025722	0.249604	7.943682	0.000000	0.000000
1063.445334	165.078319	2.468360	0.119683	16.991856	0.249611	7.927881	0.000000	0.000000
1063.465336	165.078319	2.476731	0.119677	17.049478	0.249599	7.954766	0.000000	0.000000
1063.485338	165.078319	2.468295	0.119683	16.991408	0.249612	7.927672	0.000000	0.000000
1063.505340	165.078319	2.463651	0.119687	16.959443	0.249618	7.912758	0.000000	0.000000
1063.525342	165.078319	2.464110	0.119686	16.962599	0.249618	7.914231	0.000000	0.000000
1063.545344	165.078319	2.466883	0.119684	16.981689	0.249614	7.923138	0.000000	0.000000
1063.565346	165.078319	2.470223	0.119682	17.004677	0.249609	7.933863	0.000000	0.000000
1063.585348	165.078319	2.473853	0.119679	17.029665	0.249604	7.945522	0.000000	0.000000
1063.605350	165.078319	2.470983	0.119682	17.009910	0.249608	7.936305	0.000000	0.000000
1063.625352	165.078319	2.466213	0.119685	16.977073	0.249615	7.920984	0.000000	0.000000
1063.645354	165.078319	2.462813	0.119687	16.953671	0.249620	7.910065	0.000000	0.000000
1063.665356	165.078319	2.461383	0.119688	16.943828	0.249622	7.905473	0.000000	0.000000
1063.685358	165.078319	2.455796	0.119692	16.905364	0.249630	7.887527	0.000000	0.000000
1063.705360	165.078319	2.466450	0.119685	16.978705	0.249614	7.921745	0.000000	0.000000
1063.745364	165.078319	2.461951	0.119688	16.947735	0.249621	7.907296	0.000000	0.000000
1063.745364	165.078319	2.460118	0.119689	16.935117	0.249623	7.901409	0.000000	0.000000
1063.785368	165.078319	2.464645	0.119686	16.966280	0.249617	7.915948	0.000000	0.000000
1063.785368	165.078319	2.464359	0.119686	16.964313	0.249617	7.915030	0.000000	0.000000
1063.805370	165.078319	2.461962	0.119688	16.947814	0.249621	7.907333	0.000000	0.000000
1063.825372	165.078319	2.463461	0.119687	16.958132	0.249619	7.912147	0.000000	0.000000
1063.845374	165.078319	2.466788	0.119684	16.981032	0.249614	7.922831	0.000000	0.000000
1063.865376	165.078319	2.463580	0.119687	16.958949	0.249618	7.912528	0.000000	0.000000
1063.885378	165.078319	2.467396	0.119684	16.985221	0.249613	7.924786	0.000000	0.000000
1063.905380	165.078319	2.462430	0.119688	16.951037	0.249620	7.908837	0.000000	0.000000
1063.925382	165.078319	2.463554	0.119687	16.958774	0.249618	7.912446	0.000000	0.000000
1063.945384	165.078319	2.466092	0.119685	16.976244	0.249615	7.920597	0.000000	0.000000
1063.985388	165.078319	2.465288	0.119686	16.970711	0.249616	7.918016	0.000000	0.000000
1063.985388	165.078319	2.467263	0.119684	16.984304	0.249613	7.924358	0.000000	0.000000
1064.005390	165.078319	2.466145	0.119685	16.976610	0.249615	7.920768	0.000000	0.000000
1064.025392	165.078319	2.466309	0.119685	16.977736	0.249614	7.921293	0.000000	0.000000
1064.045394	165.078319	2.461380	0.119688	16.943807	0.249622	7.905463	0.000000	0.000000
1064.065396	165.078319	2.460561	0.119689	16.938171	0.249623	7.902833	0.000000	0.000000
1064.085398	165.078319	2.464759	0.119686	16.967064	0.249617	7.916314	0.000000	0.000000
1064.105400	165.078319	2.464101	0.119686	16.962536	0.249618	7.914201	0.000000	0.000000
1064.125402	165.078319	2.465112	0.119686	16.969494	0.249616	7.917448	0.000000	0.000000
1064.145404	165.078319	2.465283	0.119686	16.970672	0.249616	7.917997	0.000000	0.000000
1064.185408	165.078319	2.463682	0.119687	16.959651	0.249618	7.912856	0.000000	0.000000
1064.205410	165.078319	2.464124	0.119686	16.962693	0.249618	7.914275	0.000000	0.000000
1064.205410	165.078319	2.465284	0.119686	16.970681	0.249616	7.918002	0.000000	0.000000
1064.225412	165.078319	2.466348	0.119685	16.978002	0.249614	7.921418	0.000000	0.000000
1064.245414	165.078238	2.464862	0.119686	16.967775	0.249616	7.916646	0.000000	0.000000
1064.265416	165.078319	2.461959	0.119688	16.947793	0.249621	7.907323	0.000000	0.000000
1064.285418	165.078319	2.467373	0.119684	16.985058	0.249613	7.924709	0.000000	0.000000
1064.305420	165.078319	2.466494	0.119685	16.979013	0.249614	7.921889	0.000000	0.000000
1064.325422	165.078319	2.468230	0.119683	16.990963	0.249612	7.927465	0.000000	0.000000
1064.345424	165.078319	2.469648	0.119682	17.000724	0.249610	7.932019	0.000000	0.000000
1064.365426	165.078319	2.473606	0.119680	17.027967	0.249604	7.944730	0.000000	0.000000
1064.405430	165.078319	2.460276	0.119689	16.936210	0.249623	7.901918	0.000000	0.000000
1064.425432	165.078319	2.462293	0.119688	16.950093	0.249620	7.908396	0.000000	0.000000
1064.425432	165.078319	2.463799	0.119687	16.960457	0.249618	7.913231	0.000000	0.000000
1064.445434	165.078319	2.461785	0.119688	16.946597	0.249621	7.906765	0.000000	0.000000
1064.465436	165.078319	2.470614	0.119682	17.007371	0.249608	7.935120	0.000000	0.000000
1064.485438	165.078319	2.467351	0.119684	16.984912	0.249613	7.924642	0.000000	0.000000
1064.505440	165.078319	2.461183	0.119688	16.942448	0.249622	7.904829	0.000000	0.000000
1064.525442	165.078319	2.465926	0.119685	16.975097	0.249615	7.920062	0.000000	0.000000
1064.545444	165.078319	2.465905	0.119685	16.974958	0.249615	7.919997	0.000000	0.000000
1064.565446	165.078319	2.464683	0.119686	16.966543	0.249617	7.916071	0.000000	0.000000
1064.605450	165.078319	2.466134	0.119685	16.976531	0.249615	7.920731	0.000000	0.000000
1064.625452	165.078319	2.467238	0.119684	16.984132	0.249613	7.924277	0.000000	0.000000
1064.625452	165.078319	2.464361	0.119686	16.964328	0.249617	7.915037	0.000000	0.000000
1064.645454	165.078319	2.466405	0.119685	16.978399	0.249614	7.921603	0.000000	0.000000
1064.665456	165.078319	2.462550	0.119687	16.951861	0.249620	7.909221	0.000000	0.000000
1064.685458	165.078319	2.464688	0.119686	16.966577	0.249617	7.916087	0.000000	0.000000
1064.705460	165.078319	2.465896	0.119685	16.974891	0.249615	7.919966	0.000000	0.000000
1064.725462	165.078319	2.463058	0.119687	16.955360	0.249619	7.910853	0.000000	0.000000
1064.745464	165.078319	2.466480	0.119685	16.978916	0.249614	7.921844	0.000000	0.000000
1064.765466	165.078319	2.471808	0.119681	17.015588	0.249607	7.938954	0.000000	0.000000
1064.785468	165.078319	2.468234	0.119683	16.990990	0.249612	7.927477	0.000000	0.000000
1064.805470	165.078319	2.467613	0.119684	16.986713	0.249613	7.925482	0.000000	0.000000
1064.825472	165.078319	2.474423	0.119679	17.033594	0.249603	7.947355	0.000000	0.000000
1064.845474	165.078319	2.468230	0.119683	16.990963	0.249612	7.927465	0.000000	0.000000
1064.865476	165.078319	2.465632	0.119685	16.973078	0.249615	7.919120	0.000000	0.000000
1064.885478	165.078319	2.463815	0.119687	16.960569	0.249618	7.913284	0.000000	0.000000
1064.905480	165.078319	2.460747	0.119689	16.939445	0.249623	7.903428	0.000000	0.000000
1064.925482	165.078319	2.465352	0.119686	16.971147	0.249616	7.918219	0.000000	0.000000
1064.945484	165.078319	2.467135	0.119684	16.983420	0.249613	7.923945	0.000000	0.000000
1064.965486	165.078319	2.464400	0.119686	16.964597	0.249617	7.915163	0.000000	0.000000
1064.985488	165.078319	2.460091	0.119689	16.934935	0.249623	7.901324	0.000000	0.000000
1065.005490	165.078319	2.458896	0.119690	16.926706	0.249625	7.897484	0.000000	0.000000
1065.025492	165.078319	2.460754	0.119689	16.939500	0.249623	7.903453	0.000000	0.000000
1065.045494	165.078319	2.460497	0.119689	16.937729	0.249623	7.902627	0.000000	0.000000
1065.065496	165.078238	2.461603	0.119688	16.945341	0.249621	7.906179	0.000000	0.000000
1065.085498	165.078319	2.464977	0.119686	16.968565	0.249616	7.917015	0.000000	0.000000
1065.105500	165.078319	2.461063	0.119689	16.941621	0.249622	7.904443	0.000000	0.000000
1065.125502	165.078319	2.462857	0.119687	16.953973	0.249619	7.910206	0.000000	0.000000
1065.145504	165.078319	2.464743	0.119686	16.966958	0.249617	7.916265	0.000000	0.000000
1065.165506	165.078319	2.465571	0.119685	16.972657	0.249616	7.918924	0.000000	0.000000
1065.185508	165.078319	2.466521	0.119685	16.979195	0.249614	7.921974	0.000000	0.000000
1065.205510	165.078319	2.459602	0.119690	16.931570	0.249624	7.899754	0.000000	0.000000
1065.225512	165.078319	2.461698	0.119688	16.945998	0.249621	7.906485	0.000000	0.000000
1065.245514	165.078319	2.466746	0.119685	16.980745	0.249614	7.922697	0.000000	0.000000
1065.265516	165.078319	2.466832	0.119684	16.981335	0.249614	7.922972	0.000000	0.000000
1065.285518	165.078319	2.464441	0.119686	16.964876	0.249617	7.915293	0.000000	0.000000
1065.305520	165.078319	2.463509	0.119687	16.958459	0.249619	7.912299	0.000000	0.000000
1065.325522	165.078319	2.469913	0.119682	17.002546	0.249609	7.932869	0.000000	0.000000
1065.345524	165.078319	2.455024	0.119693	16.900052	0.249631	7.885049	0.000000	0.000000
1065.365526	165.078319	2.464627	0.119686	16.966156	0.249617	7.915890	0.000000	0.000000
1065.385528	165.078319	2.464122	0.119686	16.962678	0.249618	7.914268	0.000000	0.000000
1065.405530	165.078238	2.471023	0.119681	17.010185	0.249608	7.936433	0.000000	0.000000
1065.425532	165.078319	2.473116	0.119680	17.024593	0.249605	7.943155	0.000000	0.000000
1065.445534	165.078319	2.467414	0.119684	16.985342	0.249613	7.924842	0.000000	0.000000
1065.465536	165.078319	2.464493	0.119686	16.965239	0.249617	7.915463	0.000000	0.000000
1065.485538	165.078319	2.464057	0.119686	16.962233	0.249618	7.914060	0.000000	0.000000
1065.505540	165.078319	2.459478	0.119690	16.930713	0.249624	7.899354	0.000000	0.000000
1065.525542	165.078319	2.462419	0.119688	16.950962	0.249620	7.908801	0.000000	0.000000
1065.545544	165.078319	2.463888	0.119687	16.961071	0.249618	7.913518	0.000000	0.000000
1065.565546	165.078319	2.465135	0.119686	16.969658	0.249616	7.917524	0.000000	0.000000
1065.585548	165.078319	2.461411	0.119688	16.944018	0.249622	7.905562	0.000000	0.000000
1065.605550	165.078319	2.458780	0.119690	16.925910	0.249625	7.897113	0.000000	0.000000
1065.625552	165.078319	2.462433	0.119688	16.951056	0.249620	7.908845	0.000000	0.000000
1065.645554	165.078319	2.462712	0.119687	16.952978	0.249620	7.909742	0.000000	0.000000
1065.685558	165.078319	2.459928	0.119689	16.933812	0.249624	7.900800	0.000000	0.000000
1065.685558	165.078319	2.461693	0.119688	16.945959	0.249621	7.906467	0.000000	0.000000
1065.705560	165.078319	2.466879	0.119684	16.981662	0.249614	7.923125	0.000000	0.000000
1065.725562	165.078319	2.461501	0.119688	16.944636	0.249621	7.905850	0.000000	0.000000
1065.745564	165.078319	2.462082	0.119688	16.948640	0.249621	7.907718	0.000000	0.000000
1065.765566	165.078319	2.463406	0.119687	16.957751	0.249619	7.911969	0.000000	0.000000
1065.785568	165.078319	2.460557	0.119689	16.938138	0.249623	7.902818	0.000000	0.000000
1065.805570	165.078319	2.457185	0.119691	16.914929	0.249628	7.891989	0.000000	0.000000
1065.825572	165.078319	2.459222	0.119690	16.928951	0.249625	7.898532	0.000000	0.000000
1065.845574	165.078319	2.459147	0.119690	16.928437	0.249625	7.898292	0.000000	0.000000
1065.865576	165.078319	2.464354	0.119686	16.964279	0.249617	7.915015	0.000000	0.000000
1065.885578	165.078319	2.460774	0.119689	16.939636	0.249622	7.903517	0.000000	0.000000
1065.905580	165.078319	2.463206	0.119687	16.956373	0.249619	7.911326	0.000000	0.000000
1065.925582	165.078319	2.456332	0.119692	16.909057	0.249629	7.889250	0.000000	0.000000
1065.945584	165.078319	2.467277	0.119684	16.984398	0.249613	7.924402	0.000000	0.000000
1065.965586	165.078319	2.465018	0.119686	16.968850	0.249616	7.917147	0.000000	0.000000
1065.985588	165.078319	2.473824	0.119679	17.029469	0.249604	7.945430	0.000000	0.000000
1066.005590	165.078319	2.467659	0.119684	16.987031	0.249613	7.925630	0.000000	0.000000
1066.025592	165.078319	2.468652	0.119683	16.993865	0.249611	7.928819	0.000000	0.000000
1066.045594	165.078319	2.470077	0.119682	17.003678	0.249609	7.933397	0.000000	0.000000
1066.065596	165.078319	2.467742	0.119684	16.987603	0.249612	7.925897	0.000000	0.000000
1066.085598	165.078319	2.463049	0.119687	16.955296	0.249619	7.910824	0.000000	0.000000
1066.105600	165.078319	2.468568	0.119683	16.993290	0.249611	7.928551	0.000000	0.000000
1066.125602	165.078319	2.473873	0.119679	17.029805	0.249604	7.945587	0.000000	0.000000
1066.145604	165.078319	2.469086	0.119683	16.996856	0.249610	7.930214	0.000000	0.000000
1066.165606	165.078319	2.465440	0.119685	16.971755	0.249616	7.918503	0.000000	0.000000
1066.185608	165.078319	2.464796	0.119686	16.967318	0.249617	7.916433	0.000000	0.000000
1066.205610	165.078319	2.469975	0.119682	17.002973	0.249609	7.933068	0.000000	0.000000
1066.225612	165.078319	2.466182	0.119685	16.976861	0.249615	7.920885	0.000000	0.000000
1066.245614	165.078319	2.464811	0.119686	16.967427	0.249617	7.916484	0.000000	0.000000
1066.265616	165.078319	2.462518	0.119688	16.951640	0.249620	7.909118	0.000000	0.000000
1066.285618	165.078319	2.461531	0.119688	16.944848	0.249621	7.905949	0.000000	0.000000
1066.325622	165.078319	2.465678	0.119685	16.973390	0.249615	7.919266	0.000000	0.000000
1066.345624	165.078319	2.465116	0.119686	16.969522	0.249616	7.917461	0.000000	0.000000
1066.345624	165.078319	2.463476	0.119687	16.958235	0.249619	7.912195	0.000000	0.000000
1066.365626	165.078319	2.458062	0.119691	16.920967	0.249626	7.894807	0.000000	0.000000
1066.385628	165.078319	2.459287	0.119690	16.929396	0.249625	7.898740	0.000000	0.000000
1066.405630	165.078319	2.462328	0.119688	16.950332	0.249620	7.908508	0.000000	0.000000
1066.425632	165.078319	2.460574	0.119689	16.938256	0.249623	7.902873	0.000000	0.000000
1066.445634	165.078319	2.467740	0.119684	16.987585	0.249612	7.925889	0.000000	0.000000
1066.465636	165.078319	2.460835	0.119689	16.940056	0.249622	7.903713	0.000000	0.000000
1066.485638	165.078319	2.468229	0.119683	16.990957	0.249612	7.927462	0.000000	0.000000
1066.505640	165.078319	2.463326	0.119687	16.957203	0.249619	7.911713	0.000000	0.000000
1066.525642	165.078319	2.463232	0.119687	16.956558	0.249619	7.911412	0.000000	0.000000
1066.545644	165.078319	2.466721	0.119685	16.980572	0.249614	7.922617	0.000000	0.000000
1066.565646	165.078319	2.466042	0.119685	16.975902	0.249615	7.920438	0.000000	0.000000
1066.585648	165.078319	2.464594	0.119686	16.965929	0.249617	7.915785	0.000000	0.000000
1066.605650	165.078319	2.463948	0.119687	16.961483	0.249618	7.913710	0.000000	0.000000
1066.625652	165.078319	2.462358	0.119688	16.950535	0.249620	7.908602	0.000000	0.000000
1066.645654	165.078319	2.462793	0.119687	16.953531	0.249620	7.910000	0.000000	0.000000
1066.665656	165.078319	2.468501	0.119683	16.992824	0.249611	7.928333	0.000000	0.000000
1066.685658	165.078319	2.461810	0.119688	16.946764	0.249621	7.906843	0.000000	0.000000
1066.705660	165.078319	2.470709	0.119682	17.008024	0.249608	7.935425	0.000000	0.000000
1066.725662	165.078319	2.470218	0.119682	17.004647	0.249609	7.933849	0.000000	0.000000
1066.745664	165.078319	2.472989	0.119680	17.023718	0.249605	7.942747	0.000000	0.000000
1066.765666	165.078319	2.473956	0.119679	17.030377	0.249603	7.945854	0.000000	0.000000
1066.785668	165.078319	2.469549	0.119683	17.000043	0.249610	7.931701	0.000000	0.000000
1066.805670	165.078319	2.468981	0.119683	16.996129	0.249611	7.929875	0.000000	0.000000
1066.825672	165.078319	2.474064	0.119679	17.031121	0.249603	7.946201	0.000000	0.000000
1066.845674	165.078319	2.474072	0.119679	17.031176	0.249603	7.946227	0.000000	0.000000
1066.865676	165.078319	2.476446	0.119678	17.047517	0.249600	7.953851	0.000000	0.000000
1066.885678	165.078319	2.472177	0.119681	17.018134	0.249606	7.940142	0.000000	0.000000
1066.905680	165.078319	2.466044	0.119685	16.975911	0.249615	7.920442	0.000000	0.000000
1066.925682	165.078319	2.465149	0.119686	16.969749	0.249616	7.917567	0.000000	0.000000
1066.945684	165.078319	2.465751	0.119685	16.973892	0.249615	7.919500	0.000000	0.000000
1066.965686	165.078319	2.467856	0.119684	16.988387	0.249612	7.926263	0.000000	0.000000
1066.985688	165.078319	2.464835	0.119686	16.967591	0.249617	7.916560	0.000000	0.000000
1067.005690	165.078319	2.468573	0.119683	16.993324	0.249611	7.928566	0.000000	0.000000
1067.025692	165.078319	2.469338	0.119683	16.998590	0.249610	7.931023	0.000000	0.000000
1067.045694	165.078319	2.470947	0.119682	17.009662	0.249608	7.936189	0.000000	0.000000
1067.065696	165.078319	2.468726	0.119683	16.994377	0.249611	7.929058	0.000000	0.000000
1067.085698	165.078319	2.467296	0.119684	16.984528	0.249613	7.924462	0.000000	0.000000
1067.105700	165.078319	2.471579	0.119681	17.014014	0.249607	7.938220	0.000000	0.000000
1067.125702	165.078319	2.471243	0.119681	17.011699	0.249607	7.937139	0.000000	0.000000
1067.145704	165.078319	2.465171	0.119686	16.969906	0.249616	7.917640	0.000000	0.000000
1067.185708	165.078319	2.464853	0.119686	16.967712	0.249617	7.916616	0.000000	0.000000
1067.185708	165.078319	2.471808	0.119681	17.015588	0.249607	7.938954	0.000000	0.000000
1067.205710	165.078319	2.465844	0.119685	16.974537	0.249615	7.919801	0.000000	0.000000
1067.225712	165.078319	2.467517	0.119684	16.986053	0.249613	7.925174	0.000000	0.000000
1067.245714	165.078319	2.463442	0.119687	16.957999	0.249619	7.912085	0.000000	0.000000
1067.265716	165.078319	2.474146	0.119679	17.031684	0.249603	7.946464	0.000000	0.000000
1067.285718	165.078319	2.463999	0.119686	16.961837	0.249618	7.913875	0.000000	0.000000
1067.305720	165.078319	2.471953	0.119681	17.016587	0.249606	7.939420	0.000000	0.000000
1067.325722	165.078319	2.462692	0.119687	16.952835	0.249620	7.909675	0.000000	0.000000
1067.345724	165.078319	2.461810	0.119688	16.946764	0.249621	7.906843	0.000000	0.000000
1067.385728	165.078319	2.465522	0.119685	16.972321	0.249616	7.918767	0.000000	0.000000
1067.385728	165.078319	2.465219	0.119686	16.970236	0.249616	7.917794	0.000000	0.000000
1067.405730	165.078319	2.467985	0.119684	16.989274	0.249612	7.926677	0.000000	0.000000
1067.425732	165.078319	2.468189	0.119683	16.990681	0.249612	7.927333	0.000000	0.000000
1067.445734	165.078319	2.470507	0.119682	17.006638	0.249608	7.934778	0.000000	0.000000
1067.465736	165.078319	2.470598	0.119682	17.007259	0.249608	7.935068	0.000000	0.000000
1067.485738	165.078319	2.466164	0.119685	16.976737	0.249615	7.920827	0.000000	0.000000
1067.505740	165.078238	2.468855	0.119683	16.995261	0.249611	7.929470	0.000000	0.000000
1067.525742	165.078319	2.462970	0.119687	16.954748	0.249619	7.910568	0.000000	0.000000
1067.545744	165.078319	2.473781	0.119680	17.029172	0.249604	7.945292	0.000000	0.000000
1067.565746	165.078319	2.466939	0.119684	16.982070	0.249614	7.923316	0.000000	0.000000
1067.605750	165.078319	2.465502	0.119685	16.972182	0.249616	7.918702	0.000000	0.000000
1067.605750	165.078319	2.468714	0.119683	16.994295	0.249611	7.929019	0.000000	0.000000
1067.625752	165.078319	2.469004	0.119683	16.996290	0.249611	7.929950	0.000000	0.000000
1067.645754	165.078319	2.470019	0.119682	17.003279	0.249609	7.933211	0.000000	0.000000
1067.665756	165.078319	2.472270	0.119681	17.018772	0.249606	7.940440	0.000000	0.000000
1067.685758	165.078319	2.467956	0.119684	16.989077	0.249612	7.926585	0.000000	0.000000
1067.705760	165.078319	2.464238	0.119686	16.963483	0.249617	7.914643	0.000000	0.000000
1067.725762	165.078319	2.463562	0.119687	16.958828	0.249618	7.912472	0.000000	0.000000
1067.745764	165.078319	2.468380	0.119683	16.991992	0.249611	7.927945	0.000000	0.000000
1067.765766	165.078319	2.466034	0.119685	16.975841	0.249615	7.920409	0.000000	0.000000
1067.785768	165.078319	2.469519	0.119683	16.999837	0.249610	7.931605	0.000000	0.000000
1067.805770	165.078319	2.464111	0.119686	16.962609	0.249618	7.914235	0.000000	0.000000
1067.825772	165.078319	2.468855	0.119683	16.995261	0.249611	7.929470	0.000000	0.000000
1067.845774	165.078319	2.470421	0.119682	17.006042	0.249609	7.934500	0.000000	0.000000
1067.865776	165.078319	2.468074	0.119684	16.989888	0.249612	7.926963	0.000000	0.000000
1067.885778	165.078319	2.464549	0.119686	16.965623	0.249617	7.915642	0.000000	0.000000
1067.905780	165.078319	2.464951	0.119686	16.968387	0.249616	7.916931	0.000000	0.000000
1067.925782	165.078319	2.464241	0.119686	16.963501	0.249617	7.914652	0.000000	0.000000
1067.945784	165.078319	2.463637	0.119687	16.959340	0.249618	7.912710	0.000000	0.000000
1067.965786	165.078319	2.473943	0.119679	17.030286	0.249603	7.945812	0.000000	0.000000
1067.985788	165.078319	2.470822	0.119682	17.008802	0.249608	7.935788	0.000000	0.000000
1068.005790	165.078319	2.475127	0.119679	17.038440	0.249602	7.949616	0.000000	0.000000
1068.025792	165.078319	2.466855	0.119684	16.981498	0.249614	7.923049	0.000000	0.000000
1068.045794	165.078319	2.471293	0.119681	17.012044	0.249607	7.937300	0.000000	0.000000
1068.065796	165.078319	2.475906	0.119678	17.043803	0.249601	7.952118	0.000000	0.000000
1068.085798	165.078319	2.470195	0.119682	17.004486	0.249609	7.933774	0.000000	0.000000
1068.105800	165.078319	2.472301	0.119681	17.018984	0.249606	7.940538	0.000000	0.000000
1068.125802	165.078319	2.473663	0.119680	17.028358	0.249604	7.944912	0.000000	0.000000
1068.145804	165.078319	2.468519	0.119683	16.992948	0.249611	7.928391	0.000000	0.000000
1068.165806	165.078319	2.463255	0.119687	16.956712	0.249619	7.911484	0.000000	0.000000
1068.185808	165.078319	2.473043	0.119680	17.024090	0.249605	7.942921	0.000000	0.000000
1068.205810	165.078238	2.474250	0.119679	17.032399	0.249603	7.946797	0.000000	0.000000
1068.225812	165.078319	2.474097	0.119679	17.031345	0.249603	7.946306	0.000000	0.000000
1068.265816	165.078319	2.470121	0.119682	17.003981	0.249609	7.933538	0.000000	0.000000
1068.265816	165.078319	2.472145	0.119681	17.017913	0.249606	7.940039	0.000000	0.000000
1068.285818	165.078319	2.459731	0.119690	16.932453	0.249624	7.900166	0.000000	0.000000
1068.305820	165.078319	2.461643	0.119688	16.945620	0.249621	7.906309	0.000000	0.000000
1068.325822	165.078319	2.465222	0.119686	16.970251	0.249616	7.917801	0.000000	0.000000
1068.345824	165.078319	2.470008	0.119682	17.003200	0.249609	7.933174	0.000000	0.000000
1068.365826	165.078319	2.465336	0.119686	16.971038	0.249616	7.918168	0.000000	0.000000
1068.385828	165.078319	2.465163	0.119686	16.969845	0.249616	7.917612	0.000000	0.000000
1068.405830	165.078319	2.466706	0.119685	16.980469	0.249614	7.922569	0.000000	0.000000
1068.445834	165.078319	2.467287	0.119684	16.984471	0.249613	7.924435	0.000000	0.000000
1068.445834	165.078319	2.468446	0.119683	16.992446	0.249611	7.928157	0.000000	0.000000
1068.465836	165.078319	2.464259	0.119686	16.963622	0.249617	7.914708	0.000000	0.000000
1068.485838	165.078319	2.464992	0.119686	16.968671	0.249616	7.917064	0.000000	0.000000
1068.505840	165.078319	2.460497	0.119689	16.937726	0.249623	7.902626	0.000000	0.000000
1068.525842	165.078319	2.468435	0.119683	16.992373	0.249611	7.928123	0.000000	0.000000
1068.545844	165.078319	2.464160	0.119686	16.962941	0.249618	7.914391	0.000000	0.000000
1068.565846	165.078319	2.466273	0.119685	16.977488	0.249615	7.921178	0.000000	0.000000
1068.585848	165.078319	2.467147	0.119684	16.983502	0.249613	7.923984	0.000000	0.000000
1068.605850	165.078319	2.469404	0.119683	16.999044	0.249610	7.931235	0.000000	0.000000
1068.625852	165.078319	2.474108	0.119679	17.031424	0.249603	7.946343	0.000000	0.000000
1068.665856	165.078319	2.464298	0.119686	16.963892	0.249617	7.914834	0.000000	0.000000
1068.685858	165.078238	2.467843	0.119684	16.988293	0.249612	7.926219	0.000000	0.000000
1068.685858	165.078238	2.467663	0.119684	16.987058	0.249612	7.925643	0.000000	0.000000
1068.705860	165.078319	2.469196	0.119683	16.997613	0.249610	7.930567	0.000000	0.000000
1068.725862	165.078319	2.470694	0.119682	17.007922	0.249608	7.935377	0.000000	0.000000
1068.745864	165.078319	2.469940	0.119682	17.002734	0.249609	7.932957	0.000000	0.000000
1068.765866	165.078319	2.464787	0.119686	16.967258	0.249617	7.916404	0.000000	0.000000
1068.785868	165.078319	2.463296	0.119687	16.956994	0.249619	7.911616	0.000000	0.000000
1068.805870	165.078319	2.468277	0.119683	16.991284	0.249612	7.927614	0.000000	0.000000
1068.825872	165.078319	2.465384	0.119685	16.971368	0.249616	7.918322	0.000000	0.000000
1068.845874	165.078319	2.464497	0.119686	16.965266	0.249617	7.915475	0.000000	0.000000
1068.865876	165.078319	2.464213	0.119686	16.963305	0.249618	7.914560	0.000000	0.000000
1068.885878	165.078319	2.472337	0.119681	17.019229	0.249606	7.940653	0.000000	0.000000
1068.905880	165.078319	2.465386	0.119685	16.971386	0.249616	7.918331	0.000000	0.000000
1068.925882	165.078319	2.471947	0.119681	17.016551	0.249606	7.939403	0.000000	0.000000
1068.945884	165.078319	2.474323	0.119679	17.032901	0.249603	7.947032	0.000000	0.000000
1068.965886	165.078319	2.473769	0.119680	17.029090	0.249604	7.945254	0.000000	0.000000
1068.985888	165.078319	2.475669	0.119678	17.042169	0.249601	7.951356	0.000000	0.000000
1069.005890	165.078319	2.468683	0.119683	16.994077	0.249611	7.928918	0.000000	0.000000
1069.024892	165.078319	2.468680	0.119683	16.994059	0.249611	7.928909	0.000000	0.000000
1069.064896	165.078319	2.470858	0.119682	17.009050	0.249608	7.935904	0.000000	0.000000
1069.084898	165.078319	2.466826	0.119684	16.981295	0.249614	7.922954	0.000000	0.000000
1069.104900	165.078319	2.470824	0.119682	17.008814	0.249608	7.935794	0.000000	0.000000
1069.104900	165.078319	2.474598	0.119679	17.034799	0.249602	7.947917	0.000000	0.000000
1069.124902	165.078319	2.472427	0.119680	17.019853	0.249606	7.940944	0.000000	0.000000
1069.144904	165.078319	2.468452	0.119683	16.992485	0.249611	7.928175	0.000000	0.000000
1069.164906	165.078319	2.470274	0.119682	17.005028	0.249609	7.934027	0.000000	0.000000
1069.184908	165.078319	2.469223	0.119683	16.997797	0.249610	7.930653	0.000000	0.000000
1069.204910	165.078238	2.472092	0.119681	17.017543	0.249606	7.939866	0.000000	0.000000
1069.224912	165.078319	2.464388	0.119686	16.964512	0.249617	7.915124	0.000000	0.000000
1069.244914	165.078319	2.471197	0.119681	17.011384	0.249607	7.936993	0.000000	0.000000
1069.264916	165.078319	2.465955	0.119685	16.975303	0.249615	7.920158	0.000000	0.000000
1069.304920	165.078319	2.474433	0.119679	17.033664	0.249603	7.947388	0.000000	0.000000
1069.324922	165.078319	2.467903	0.119684	16.988711	0.249612	7.926414	0.000000	0.000000
1069.324922	165.078319	2.468323	0.119683	16.991598	0.249612	7.927761	0.000000	0.000000
1069.344924	165.078319	2.468889	0.119683	16.995494	0.249611	7.929579	0.000000	0.000000
1069.364926	165.078319	2.469771	0.119682	17.001571	0.249609	7.932414	0.000000	0.000000
1069.384928	165.078319	2.470087	0.119682	17.003745	0.249609	7.933428	0.000000	0.000000
1069.404930	165.078319	2.471648	0.119681	17.014486	0.249607	7.938440	0.000000	0.000000
1069.424932	165.078319	2.469778	0.119682	17.001614	0.249609	7.932434	0.000000	0.000000
1069.444934	165.078319	2.472468	0.119680	17.020131	0.249606	7.941074	0.000000	0.000000
1069.484938	165.078319	2.469770	0.119682	17.001559	0.249609	7.932409	0.000000	0.000000
1069.504940	165.078319	2.476621	0.119677	17.048722	0.249600	7.954413	0.000000	0.000000
1069.524942	165.078319	2.473288	0.119680	17.025779	0.249604	7.943709	0.000000	0.000000
1069.544944	165.078319	2.478520	0.119676	17.061797	0.249597	7.960514	0.000000	0.000000
1069.544944	165.078319	2.469558	0.119683	17.000100	0.249610	7.931728	0.000000	0.000000
1069.564946	165.078319	2.466041	0.119685	16.975893	0.249615	7.920433	0.000000	0.000000
1069.584948	165.078319	2.466280	0.119685	16.977536	0.249615	7.921200	0.000000	0.000000
1069.604950	165.078319	2.469932	0.119682	17.002676	0.249609	7.932930	0.000000	0.000000
1069.624952	165.078319	2.462786	0.119687	16.953486	0.249620	7.909979	0.000000	0.000000
1069.644954	165.078319	2.469491	0.119683	16.999640	0.249610	7.931513	0.000000	0.000000
1069.684958	165.078319	2.468904	0.119683	16.995597	0.249611	7.929627	0.000000	0.000000
1069.684958	165.078319	2.463809	0.119687	16.960526	0.249618	7.913264	0.000000	0.000000
1069.704960	165.078319	2.465862	0.119685	16.974658	0.249615	7.919857	0.000000	0.000000
1069.744964	165.078319	2.467135	0.119684	16.983423	0.249613	7.923947	0.000000	0.000000
1069.744964	165.078319	2.467167	0.119684	16.983644	0.249613	7.924050	0.000000	0.000000
1069.764966	165.078319	2.468175	0.119683	16.990578	0.249612	7.927285	0.000000	0.000000
1069.784968	165.078319	2.469184	0.119683	16.997531	0.249610	7.930529	0.000000	0.000000
1069.804970	165.078319	2.467121	0.119684	16.983326	0.249613	7.923902	0.000000	0.000000
1069.824972	165.078319	2.471059	0.119681	17.010434	0.249608	7.936549	0.000000	0.000000
1069.844974	165.078319	2.472439	0.119680	17.019938	0.249606	7.940983	0.000000	0.000000
1069.864976	165.078319	2.474831	0.119679	17.036400	0.249602	7.948664	0.000000	0.000000
1069.904980	165.078319	2.466443	0.119685	16.978662	0.249614	7.921726	0.000000	0.000000
1069.924982	165.078319	2.469776	0.119682	17.001602	0.249609	7.932428	0.000000	0.000000
1069.944984	165.078319	2.468786	0.119683	16.994786	0.249611	7.929248	0.000000	0.000000
1069.964986	165.078319	2.466754	0.119685	16.980802	0.249614	7.922724	0.000000	0.000000
1069.964986	165.078319	2.466254	0.119685	16.977355	0.249615	7.921115	0.000000	0.000000
1069.984988	165.078319	2.472348	0.119681	17.019308	0.249606	7.940690	0.000000	0.000000
1070.004990	165.078319	2.470972	0.119682	17.009834	0.249608	7.936269	0.000000	0.000000
1070.024992	165.078319	2.465409	0.119685	16.971540	0.249616	7.918403	0.000000	0.000000
1070.044994	165.078319	2.468203	0.119683	16.990775	0.249612	7.927377	0.000000	0.000000
1070.064996	165.078319	2.476404	0.119678	17.047229	0.249600	7.953717	0.000000	0.000000
1070.084998	165.078319	2.472777	0.119680	17.022262	0.249605	7.942068	0.000000	0.000000
1070.105000	165.078319	2.474404	0.119679	17.033464	0.249603	7.947294	0.000000	0.000000
1070.145004	165.078319	2.470295	0.119682	17.005173	0.249609	7.934095	0.000000	0.000000
1070.165006	165.078319	2.471873	0.119681	17.016039	0.249606	7.939164	0.000000	0.000000
1070.185008	165.078319	2.470525	0.119682	17.006762	0.249608	7.934836	0.000000	0.000000
1070.185008	165.078319	2.473178	0.119680	17.025022	0.249605	7.943356	0.000000	0.000000
1070.205010	165.078319	2.472370	0.119681	17.019462	0.249606	7.940762	0.000000	0.000000
1070.225012	165.078319	2.473546	0.119680	17.027556	0.249604	7.944538	0.000000	0.000000
1070.245014	165.078319	2.472131	0.119681	17.017816	0.249606	7.939993	0.000000	0.000000
1070.265016	165.078319	2.467887	0.119684	16.988599	0.249612	7.926362	0.000000	0.000000
1070.285018	165.078319	2.469047	0.119683	16.996586	0.249611	7.930088	0.000000	0.000000
1070.305020	165.078319	2.472460	0.119680	17.020077	0.249606	7.941048	0.000000	0.000000
1070.325022	165.078319	2.473440	0.119680	17.026823	0.249604	7.944196	0.000000	0.000000
1070.345024	165.078319	2.476353	0.119678	17.046878	0.249600	7.953553	0.000000	0.000000
1070.385028	165.078319	2.469045	0.119683	16.996568	0.249611	7.930080	0.000000	0.000000
1070.385028	165.078319	2.468263	0.119683	16.991190	0.249612	7.927571	0.000000	0.000000
1070.405030	165.078319	2.469521	0.119683	16.999846	0.249610	7.931609	0.000000	0.000000
1070.425032	165.078319	2.461094	0.119689	16.941839	0.249622	7.904545	0.000000	0.000000
1070.445034	165.078319	2.467785	0.119684	16.987900	0.249612	7.926035	0.000000	0.000000
[truncated: 1,003 more rows]
