# Supplementary material for: Stress relaxation in the presence of sudden strain bursts: Methodology and stress relaxation data of microcast aluminium microwires
Source: Data Brief. 2018 Nov 14;21:2134–41. doi: 10.1016/j.dib.2018.11.047 (PMC6265499; doi:10.1016/j.dib.2018.11.047)
Supplement: Supplementary file 2 — Supplementary material [file mmc2.zip › Data in brief/As-cast/Al4N/Al_20_r_16/Al_20_r_16_doublederivativemethodRESULTS.csv]

3.310565	3	38.610238779701454	{5.37231768450315, 0.3217675823933118}	0.9956401854489155	0.6751035629853471
3.82763	3	106.62900548405473	{7.081589034143215, 0.4003537716534203}	0.9981094125099739	0.2535385401353225
4.397663	2	-38.60210992477044	Missing[]	1.	0.06126451751949448
4.881523	6	18.43977832738416	{1.7719114142618229, 0.19076593089516788}	0.9956430790200275	0.4752104780013126
5.492332	7	22.735277321571928	{1.002434592619554, 0.17159398202264356}	0.9983355039563238	0.6035464227882228
6.051302	5	17.152417007960494	{1.1157561950429482, 0.166961042025725}	0.9905595105461362	0.4928007367902311
6.536591	6	8.659534642876622	{0.7012393508515584, 0.43010305900363666}	0.9921896688423041	0.7759571287193784
6.958647	3	31.14339494105733	{2.39446661711472, 0.28371189335083735}	0.9968963940519417	0.49879416278494604
7.625821	3	10.936217366078337	{1.160457643030536, 0.338883808360635}	0.998578600835813	0.5197705157894762
8.193564	3	21.755085960554123	{2.4519481165061534, 0.5949640140222755}	0.9998131429789989	0.17254051790093528
8.579572	5	7.256389931469722	{0.5526823736293603, 0.18838762301755213}	0.9954715396656579	0.5048747600407416
9.215325	2	7.426362585607839	Missing[]	1.	0.24303462558076358
9.82975	8	7.970104334825536	{0.9634110900181498, 0.48378565245585015}	0.995997913113104	0.32485803302805544
10.342965	10	8.678532816536064	{0.372237950443484, 0.22447205869839523}	0.9924303637209945	0.5313517734889089
11.126769	5	-3.06237875456286	{0.5207272062439726, 0.5032811840350245}	0.9962012933255604	0.12676065867315914
12.020073	7	1.659109192460174	{0.41560017593536935, 0.35815453503688155}	0.996149102823957	0.4955167424797649
12.844054	5	5.920601188385553	{0.4044756912553827, 0.3237489518493609}	0.9946305680066133	0.826779151413068
13.625576	12	4.8183605677128245	{0.24496728602243525, 0.22152633582104697}	0.9897467424858433	0.8527755983826228
14.466087	11	2.902793086915194	{0.07611898703731296, 0.06679502951119538}	0.996091875413963	0.8779442827495054
