# Supplementary material for: Stress relaxation in the presence of sudden strain bursts: Methodology and stress relaxation data of microcast aluminium microwires
Source: Data Brief. 2018 Nov 14;21:2134–41. doi: 10.1016/j.dib.2018.11.047 (PMC6265499; doi:10.1016/j.dib.2018.11.047)
Supplement: Supplementary file 2 — Supplementary material [file mmc2.zip › Data in brief/As-cast/Al4N/Al_20_r_16/Stress relax txt files/Al_20_r_16_doublederivativemethod.nb]

(* Content-type: application/vnd.wolfram.mathematica *)

(*** Wolfram Notebook File ***)
(* http://www.wolfram.com/nb *)

(* CreatedBy='Mathematica 11.0' *)

(*CacheID: 234*)
(* Internal cache information:
NotebookFileLineBreakTest
NotebookFileLineBreakTest
NotebookDataPosition[       158,          7]
NotebookDataLength[   1779429,      30639]
NotebookOptionsPosition[   1774262,      30474]
NotebookOutlinePosition[   1774636,      30490]
CellTagsIndexPosition[   1774593,      30487]
WindowFrame->Normal*)

(* Beginning of Notebook Content *)
Notebook[{
Cell[BoxData[
 RowBox[{"Exit", "[", "]"}]], "Input",
 CellChangeTimes->{{3.704348667636505*^9, 3.7043486693386745`*^9}}],

Cell[BoxData[
 RowBox[{
  RowBox[{"SetDirectory", "[", 
   RowBox[{"NotebookDirectory", "[", "]"}], "]"}], ";"}]], "Input"],

Cell[BoxData[{
 RowBox[{
  RowBox[{"Needs", "[", "\"\<RelaxationFittingFlex`\>\"", "]"}], 
  ";"}], "\[IndentingNewLine]", 
 RowBox[{
  RowBox[{"Needs", "[", "\"\<RelaxationFittingLnTaudTau`\>\"", "]"}], 
  ";"}], "\[IndentingNewLine]", 
 RowBox[{
  RowBox[{"Needs", "[", "\"\<ErrorBarPlots`\>\"", "]"}], 
  ";"}], "\[IndentingNewLine]", 
 RowBox[{
  RowBox[{"Needs", "[", "\"\<RelaxationFittingwErrors`\>\"", "]"}], 
  ";"}]}], "Input",
 CellChangeTimes->{{3.7059194049168406`*^9, 3.7059194051028595`*^9}, {
   3.7068460953905373`*^9, 3.706846117806779*^9}, 3.7068462277727747`*^9, 
   3.706846293958392*^9}],

Cell[BoxData[{
 RowBox[{
  RowBox[{"indivRelaxations", "=", 
   RowBox[{"loadData", "[", 
    RowBox[{"NotebookDirectory", "[", "]"}], "]"}]}], 
  ";"}], "\[IndentingNewLine]", 
 RowBox[{
  RowBox[{"nameRelaxations", "=", 
   RowBox[{"identifiers", "[", "indivRelaxations", "]"}]}], 
  ";"}], "\[IndentingNewLine]", 
 RowBox[{
  RowBox[{"allRelaxations", "=", 
   RowBox[{
    RowBox[{
     RowBox[{"importData", "[", 
      RowBox[{
       RowBox[{"NotebookDirectory", "[", "]"}], ",", "#"}], "]"}], "&"}], "/@",
     "indivRelaxations"}]}], ";"}], "\[IndentingNewLine]", 
 RowBox[{
  RowBox[{"timeTauUnshifted", "=", 
   RowBox[{"crudeTimeTau", "/@", "allRelaxations"}]}], ";"}]}], "Input"],

Cell[CellGroupData[{

Cell["\<\
Sample parameters (to calculate M in MPa) and plot of all loaded relaxations\
\>", "Subsection",
 CellChangeTimes->{{3.700362796311943*^9, 3.700362805358943*^9}, {
  3.700363018960943*^9, 3.7003630207369432`*^9}, {3.70053651875705*^9, 
  3.70053652451705*^9}}],

Cell[CellGroupData[{

Cell[BoxData[{
 StyleBox[
  RowBox[{
   RowBox[{"diameter", "=", "14.4"}], ";"}],
  Background->GrayLevel[0.85]], "\[IndentingNewLine]", 
 StyleBox[
  RowBox[{
   RowBox[{"l0", "=", "1104"}], ";"}],
  Background->GrayLevel[0.85]], "\[IndentingNewLine]", 
 StyleBox[
  RowBox[{
   RowBox[{"schmidfactor", "=", "0.444537"}], ";"}],
  Background->GrayLevel[0.85]], "\[IndentingNewLine]", 
 StyleBox[
  RowBox[{
   RowBox[{"compliance", "=", "0.8444"}], ";"}],
  Background->GrayLevel[0.85]], "\[IndentingNewLine]", 
 StyleBox[
  RowBox[{
   RowBox[{"area", "=", 
    RowBox[{"Pi", "*", 
     RowBox[{
      RowBox[{"(", 
       RowBox[{"diameter", "/", "2"}], ")"}], "^", "2"}]}]}], ";"}],
  Background->GrayLevel[0.85]], "\[IndentingNewLine]", 
 StyleBox[
  RowBox[{
   RowBox[{
    RowBox[{"modulus", "=", 
     RowBox[{
      RowBox[{"(", 
       RowBox[{"1000", "*", "l0", "*", 
        RowBox[{"schmidfactor", "^", "2"}]}], ")"}], "/", 
      RowBox[{"(", 
       RowBox[{"area", "*", "compliance"}], ")"}]}]}], ";"}], 
   "\[IndentingNewLine]"}],
  Background->GrayLevel[0.85]], "\[IndentingNewLine]", 
 RowBox[{
  StyleBox[
   RowBox[{
    RowBox[{"measuredStDev", "=", "0.011933"}], ";"}],
   Background->RGBColor[1, 0.925, 0.925]], 
  "\[IndentingNewLine]"}], "\[IndentingNewLine]", 
 RowBox[{"ListPlot", "[", 
  RowBox[{"timeTauUnshifted", ",", 
   RowBox[{"ImageSize", "\[Rule]", "Large"}], ",", 
   RowBox[{"BaseStyle", "\[Rule]", " ", "Large"}], ",", 
   RowBox[{"Frame", "\[Rule]", " ", "True"}], ",", 
   RowBox[{"AxesOrigin", "\[Rule]", 
    RowBox[{"{", 
     RowBox[{"0", ",", "0"}], "}"}]}], ",", 
   RowBox[{"AxesLabel", "\[Rule]", 
    RowBox[{"{", 
     RowBox[{"\"\<Time [s]\>\"", ",", "\"\<\[Tau][MPa]\>\""}], "}"}]}], ",", 
   RowBox[{"PlotLegends", "\[Rule]", 
    RowBox[{"SwatchLegend", "[", 
     RowBox[{"nameRelaxations", ",", 
      RowBox[{"LegendMarkerSize", "\[Rule]", "20"}], ",", 
      RowBox[{"LegendMarkers", "\[Rule]", "\"\<Bubble\>\""}]}], "]"}]}]}], 
  "]"}], "\[IndentingNewLine]", 
 RowBox[{
  RowBox[{"shiftedALLRelaxations", "=", 
   RowBox[{
    RowBox[{
     RowBox[{"deltaTimeMaxStress", "[", "#", "]"}], "&"}], "/@", 
    "timeTauUnshifted"}]}], ";"}], "\[IndentingNewLine]", 
 RowBox[{
  RowBox[{"corShiftedALLRelaxations", "=", 
   RowBox[{
    RowBox[{
     RowBox[{"correctShift", "[", "#", "]"}], "&"}], "/@", 
    "shiftedALLRelaxations"}]}], ";"}], "\[IndentingNewLine]", 
 RowBox[{"ListPlot", "[", 
  RowBox[{"corShiftedALLRelaxations", ",", 
   RowBox[{"ImageSize", "\[Rule]", "Large"}], ",", 
   RowBox[{"BaseStyle", "\[Rule]", " ", "Large"}], ",", 
   RowBox[{"Frame", "\[Rule]", " ", "True"}], ",", 
   RowBox[{"AxesOrigin", "\[Rule]", 
    RowBox[{"{", 
     RowBox[{"0", ",", "0"}], "}"}]}], ",", 
   RowBox[{"AxesLabel", "\[Rule]", 
    RowBox[{"{", 
     RowBox[{"\"\<Time [s]\>\"", ",", "\"\<\[Tau][MPa]\>\""}], "}"}]}], ",", 
   RowBox[{"PlotLegends", "\[Rule]", 
    RowBox[{"SwatchLegend", "[", 
     RowBox[{"nameRelaxations", ",", 
      RowBox[{"LegendMarkerSize", "\[Rule]", "20"}], ",", 
      RowBox[{"LegendMarkers", "\[Rule]", "\"\<Bubble\>\""}]}], "]"}]}]}], 
  "]"}], "\[IndentingNewLine]", 
 RowBox[{
  RowBox[{
   RowBox[{"startTau", "=", 
    RowBox[{"timeTauUnshifted", "[", 
     RowBox[{"[", 
      RowBox[{"All", ",", "1", ",", "2"}], "]"}], "]"}]}], ";"}], 
  "\[IndentingNewLine]"}], "\[IndentingNewLine]", 
 RowBox[{
  RowBox[{"measureOfMaxDeltaTau", "=", 
   RowBox[{"Abs", "[", 
    RowBox[{"Table", "[", 
     RowBox[{
      RowBox[{
       RowBox[{"Last", "[", 
        RowBox[{"corShiftedALLRelaxations", "[", 
         RowBox[{"[", "i", "]"}], "]"}], "]"}], "[", 
       RowBox[{"[", "2", "]"}], "]"}], ",", 
      RowBox[{"{", 
       RowBox[{"i", ",", "1", ",", 
        RowBox[{"Length", "[", "corShiftedALLRelaxations", "]"}]}], "}"}]}], 
     "]"}], "]"}]}], ";"}]}], "Input",
 CellChangeTimes->{{3.7003628106149435`*^9, 3.7003629448089433`*^9}, {
   3.7003630107089434`*^9, 3.700363097721943*^9}, 3.700363463842943*^9, {
   3.7003640612799435`*^9, 3.7003640860819435`*^9}, {3.700364346188943*^9, 
   3.700364368757943*^9}, {3.700364749132943*^9, 3.700364771403943*^9}, {
   3.700364890626943*^9, 3.700364923849943*^9}, {3.700365239677943*^9, 
   3.700365264044943*^9}, {3.700365492006943*^9, 3.700365526995943*^9}, {
   3.700365883284943*^9, 3.700365910778943*^9}, {3.7003663941879435`*^9, 
   3.7003664154519434`*^9}, {3.7003669336499434`*^9, 3.700366953087943*^9}, {
   3.700367238757943*^9, 3.700367258244943*^9}, {3.70053650860705*^9, 
   3.70053651240705*^9}, 3.7007959116395197`*^9, 3.7008102308422756`*^9, 
   3.7008138666962757`*^9, {3.7008139853932753`*^9, 3.7008139866952753`*^9}, 
   3.7010848394321594`*^9, {3.7010863053877406`*^9, 3.7010863060268044`*^9}, {
   3.701599706229407*^9, 3.7015997065754414`*^9}, {3.702180318588099*^9, 
   3.702180343050099*^9}, {3.702187100298099*^9, 3.7021871080900993`*^9}, {
   3.7021887041197624`*^9, 3.7021887269420443`*^9}, {3.7021901345147877`*^9, 
   3.7021901553768735`*^9}, {3.7021910609934263`*^9, 
   3.7021910826985965`*^9}, {3.7021911895602818`*^9, 3.70219119204653*^9}, {
   3.702202866034812*^9, 3.7022028796681757`*^9}, 3.70227443076888*^9, {
   3.702280993475085*^9, 3.702281014116149*^9}, {3.702282955104228*^9, 
   3.7022829781375313`*^9}, {3.7022841814288483`*^9, 3.702284213397045*^9}, {
   3.7022860841280994`*^9, 3.7022861090005865`*^9}, {3.702287083684045*^9, 
   3.7022871021808944`*^9}, {3.702293229592574*^9, 3.7022932469363084`*^9}, {
   3.702294668075408*^9, 3.702294692675868*^9}, {3.7022957049130816`*^9, 
   3.7022957244570355`*^9}, 3.702296667147295*^9, 3.702351759360223*^9, 
   3.7026193539802985`*^9, {3.702635674243224*^9, 3.702635701089224*^9}, 
   3.702640752658224*^9, 3.7026415983572235`*^9, {3.702698090846631*^9, 
   3.702698110412631*^9}, {3.702698909737631*^9, 3.702698928231631*^9}, {
   3.7027055599036307`*^9, 3.7027055838446307`*^9}, 3.7027345034215574`*^9, 
   3.7027348822565575`*^9, 3.7027925723532114`*^9, {3.702800988273963*^9, 
   3.702800989433963*^9}, 3.7028057896069627`*^9, 3.7028061042989626`*^9, 
   3.702806920021963*^9, 3.702811383959963*^9, {3.702812334084963*^9, 
   3.702812359087963*^9}, {3.702813609943963*^9, 3.702813638228963*^9}, 
   3.702887331103055*^9, 3.7028884224531794`*^9, 3.7028930850838995`*^9, 
   3.702895675212298*^9, 3.702896080258298*^9, 3.702896451186298*^9, 
   3.702896834474298*^9, 3.702897145558298*^9, 3.702897654294298*^9, 
   3.7028980973772984`*^9, 3.702898391646298*^9, 3.702899259494298*^9, 
   3.702899898229298*^9, 3.7029004765762978`*^9, {3.7029008509832983`*^9, 
   3.702900872309298*^9}, {3.702901455824298*^9, 3.702901476695298*^9}, {
   3.702902062945298*^9, 3.702902092631298*^9}, {3.702905480519298*^9, 
   3.702905511085298*^9}, 3.702906017646298*^9, {3.702958746002344*^9, 
   3.7029587619155264`*^9}, 3.702959264290571*^9, {3.7029626443705454`*^9, 
   3.7029626717392817`*^9}, 3.702964312175309*^9, 3.7029646602361116`*^9, {
   3.7029650563537197`*^9, 3.702965078928977*^9}, {3.702965837773854*^9, 
   3.702965838156892*^9}, 3.7029667937694435`*^9, {3.7029673101630783`*^9, 
   3.702967312634325*^9}, 3.7029674843774977`*^9, 3.702967634566515*^9, 
   3.703222840003231*^9, 3.703224061799399*^9, {3.7032250965023813`*^9, 
   3.7032251106486387`*^9}, 3.703226097966943*^9, 3.703234396191145*^9, {
   3.704186323204116*^9, 3.704186354258116*^9}, {3.704186818516116*^9, 
   3.704186841803116*^9}, 3.7042660452481737`*^9, 3.7042670295465937`*^9, 
   3.7042677403826704`*^9, 3.704270341452445*^9, 3.704271076773445*^9, 
   3.704271217180445*^9, 3.7042713545314455`*^9, 3.704271681150445*^9, 
   3.704272251418445*^9, {3.704345956742442*^9, 3.704345973469115*^9}, {
   3.7043461591796837`*^9, 3.7043461600187683`*^9}, 3.7043472332440796`*^9, 
   3.704347466716425*^9, 3.704347717586509*^9, {3.7043478921049595`*^9, 
   3.70434789320807*^9}, {3.7043481184735937`*^9, 3.704348137057452*^9}, 
   3.704348321473892*^9, 3.7043485087686195`*^9, 3.704348665550296*^9, 
   3.704348856476387*^9, 3.7050507352513905`*^9, 3.705061046338073*^9, 
   3.7051151445549965`*^9, 3.7052034455673265`*^9, 3.705221318570614*^9, 
   3.705317271467429*^9, {3.705727069062866*^9, 3.705727074856604*^9}, 
   3.705813793627945*^9, 3.7058145622029448`*^9, {3.7059812820530696`*^9, 
   3.7059812837300696`*^9}, 3.70598686621307*^9, 3.7059885406980696`*^9, {
   3.70598915745807*^9, 3.7059891586890697`*^9}, 3.7059950510560694`*^9, 
   3.7059993581350517`*^9, 3.7060014931875353`*^9, 3.70600286346955*^9, 
   3.7060034290010977`*^9, 3.706238108206133*^9, 3.706239372709133*^9, {
   3.7062408408561335`*^9, 3.7062408421581335`*^9}, 3.706242361565133*^9, {
   3.706248588013133*^9, 3.706248589916133*^9}, 3.706249624538133*^9, 
   3.706256332357133*^9, 3.706257298175133*^9, 3.706258750176133*^9, 
   3.7063331481514616`*^9, 3.7063332733914614`*^9, 3.7065923547817783`*^9, {
   3.706683238785165*^9, 3.70668324153144*^9}, {3.7066834661829023`*^9, 
   3.7066834677560596`*^9}, {3.7066835565869417`*^9, 3.7066835853448176`*^9}, 
   3.70693020064209*^9, {3.7069302527660894`*^9, 3.70693025310909*^9}, 
   3.7069367489020896`*^9, {3.70693787210209*^9, 3.7069378795470896`*^9}, {
   3.7069388582300897`*^9, 3.70693887806909*^9}, {3.7069389091760893`*^9, 
   3.7069389108560896`*^9}, 3.7069389989790897`*^9, {3.706941252758133*^9, 
   3.70694125902876*^9}, {3.706944862365057*^9, 3.7069448716369843`*^9}, 
   3.706945599655779*^9, {3.70694573028384*^9, 3.706945732940106*^9}, {
   3.706948510689853*^9, 3.7069485137601604`*^9}, {3.7069485961243963`*^9, 
   3.706948598387622*^9}, 3.7069499614059105`*^9, {3.7069501100607743`*^9, 
   3.706950112490017*^9}, 3.7069540582615547`*^9, {3.706954276621389*^9, 
   3.706954278116538*^9}, {3.706955772106922*^9, 3.706955779042616*^9}, {
   3.707016862678418*^9, 3.7070168720824184`*^9}, {3.707019363378418*^9, 
   3.707019375264418*^9}, {3.7070194201104183`*^9, 3.707019428956418*^9}, {
   3.707019465317418*^9, 3.707019474451418*^9}, {3.707019535790418*^9, 
   3.707019543621418*^9}, {3.707024867859418*^9, 3.707024880224418*^9}, {
   3.707025416862418*^9, 3.7070254314364185`*^9}, {3.7070260341034184`*^9, 
   3.7070260418214183`*^9}, 3.7071110668377376`*^9, 3.7071116918077374`*^9, 
   3.7071121858057375`*^9, {3.7071126498877373`*^9, 3.7071126505277376`*^9}, 
   3.707113049622738*^9, 3.7071142818697376`*^9, 3.7071143340017376`*^9, 
   3.7071178878807373`*^9, 3.7071189570917377`*^9, 3.7071199638087378`*^9, {
   3.720438985912482*^9, 3.720439004376328*^9}, {3.7204391197828674`*^9, 
   3.7204391199018793`*^9}, {3.7204411440702763`*^9, 3.720441178070676*^9}, {
   3.746367114969199*^9, 3.746367149936199*^9}, {3.746367220786199*^9, 
   3.746367248029199*^9}, 3.746887739501909*^9, 3.7468894579057713`*^9, {
   3.746972589814178*^9, 3.746972593395178*^9}, {3.7469742954811783`*^9, 
   3.7469742974561777`*^9}, 3.746975064709178*^9, 3.746975905973178*^9, 
   3.746976698451178*^9, {3.747139818506279*^9, 3.7471398200014286`*^9}}],

Cell[BoxData[
 TemplateBox[{GraphicsBox[{{}, {{{}, {
        Hue[0.67, 0.6, 0.6], 
        Directive[
         PointSize[0.002777777777777778], 
         RGBColor[0.368417, 0.506779, 0.709798], 
         AbsoluteThickness[1.6]], 
        PointBox[CompressedData["
1:eJxEnWVcVN0Whw0ssDteuxO7Y9kJdsecGAPFbuxWDGwEsRAEFRAQRZBQQpDu
TglFGgFREO8aZi3v++X+/heVmXn2Xnvt85x9pru0c8nGOrVq1XLRqlVL9b/K
CakLr3ZVQINpjicbHdWEWW9//InqpoCn4zv7GxhqQt9hDW3+66EA59evJs4x
0gRMa5Q9FfB41JTqCHNNyOmDf6CXAuoPyEjdjH8/8MnMtz96K6DT3NO76jlp
guqPT+irgAelHsVvrDThqvGOlmf6KcClev2jcYGasLPlmQ8B/RWQWVp2NDhC
Exap/sBABXRTTKt3IVYTVL9+zSAF2Pgde7nfSxNUf/zJYAUUfF+u3JemCaV/
og7lDFHAkJf2HdLw59GH8BUNxffzJjXhkqMmqN7OoWEK+DHu4PsNrppwD3/9
h+EK0AhsMfw6vp7DqjcwUgF7XQf1Ge2pCWtUH8goBRjv7W83IFETVB+P8WgF
LHpxbHyXSE3orPoDYxTQb1DxScccTajGX99nnAJ+JYyYXydKE1R/fMd4BQSv
2FAyxUUTPgbgBzJBATFj71+rVaAJ5vjx/JmogIoO7Zqe9dEE1duZOVkBEV4b
24zO0IQaHlMUEOAVG+saRTwA/73rAwxXxhOPaQpQHLf6fCWWeExXwJwvWTnr
ionHDAXklGTvsi0nHjMVsGKGTukvf+IxWwGF6TczdHOIxxwFeJ/svdIhjnjM
VUCb9D5PA4qIx3wFTAvqvTwxn3gsUECrY5MDLuYSDx0FrL50eEWEppaah64C
Tu/elXOvlZaaxyIFZB11+PlFS0vNY7ECbnXYOdC9rZaaxxIFbIjVjmtSSTyW
4fjapgDtKuKxXAH9ew6pdbWllprHCgW87hl98HgLLTWPlTgeuqcfOVFXS81j
tQL6VH7V+1BLS81jDX4eja+42TTSUvNYq4COw16HyqXEY50CFm/VNs+vIB4b
FDC0ZcKeIfW01DwUCkia9yr403fiIShg2/Eqy5l/iIekgKNzKlJS04iHrID8
M4O0+ngQDyXyWvciom0s8diI7/f00q5zUojHZgXMqPK+2yWYeGzB96sIm1Yn
m3joKWBJ4XOzcifigZ/NtxTv3n7uxENfAfoGixYZviUe2xVQLc43epZA82OH
Aj7UrduwawDNj10KmO479kSr7zQ/ditAs8WuhssDaH7sUcAX+5FFTxOIxz4F
DLfVkY8EE4/9Cuj7pPTc9UiaHwcUYL20S3LDXJofBxUwQnf6svRQmh+HFZCd
ZV95LZ3mh4ECdms8bz3hN82PIwrwdM4JPe5DPI4qABL+1tpWRjyOK6Doacfy
I19ofpxQQGTio8vn84jHSQUsPTzBSy+deJzG+uOyY97hfOJxRgHnjS72v6Gh
peZxVgGJ7Sek944jHucUYJv4uHxtIvG4oIDAoQX1w38Tj4sKqOugn329lHhc
UsD6YT3dJn0jHpexPk08Zb+0sZaaxxWsh7M2xPh8IR5XFVD1Kfbh6hLicQ3r
X6cZ22ZWEo/rCmj5+Nld2zLicUMBa0oOrTlei+bHTQWciJ90eFVDLTWP2wo4
8DHNVPX51fC4o4BGOyz0b0QRj7s4nqy+Jq8qIh7GCiiLrx3b5gfxMFFAz+E2
X64GEQ9TBVzeXd2ntRfxuK+AnW4Thq9IJB5mCvBd9UzRI4V4PFRArrfB0xUV
xOORAl78sK7wzCAejxXgb3pjasEX4mGO89HIKqtBAfF4qoB1V/PmBX6j+WGh
gEd+/ULdqoiHJdaTRe1v65USDyusT03liNRA4mGN4/122f1LOcTjuQLC63Y9
0+Yr8XipgMP7eg4a8IXmh40Crmqa6deNJR62Cmjf69iamanEw04Bdxvk9N/j
TzzssV480Hz39RfxcFDA5JwZp59n0/xwxPXhv4PzGuTS/HBSwOwDlhstUojH
G6xfvkt6KXKIx1usv3GNd02NIR7OCmh4oKpdwy/Ew0UB9bx0HbaGEQ9XXC/N
nrzLyCce73H9efmtWXAS8XDDehIaO8g4n3h44HxoG1uxIIZ4eOJ6sufxhYQY
4vEBx8eFlC/pXK+88P3U/R5s/Yt4eCtgtJG3UP2dePgoYKr0/sjJEOLhq4DN
+W+1gsuIhx/Wi7ims/J+EA9/BbRr0sFoCfP4jOuDbHL8UhzxCMT1y8HtZZci
4hGkALHdzGZHcb7U8AhWQFijJ2eGpBOPEKw3t6zbHU0gHmEK6FrR3mYsz49w
BQz4c/b12lziEaGAO9H7JoWXEY8oXK9ua2/pnk48opGHanplEY8YBQSZ5Gse
4/kRi/W4PFf3YArxiFfAxPnXWyyqTetHAvLe/3fVxRDikYj9xg2tkLRmWmoe
STg+TQPM7XF9q+GRgq+vU8yytr1p/UhVwBmr6wPLBmmpeaQpYL7tz0757bXU
PL4oQCp3zHcqIx4ZChgf8FG/ThDxyMT1RXowIDWSeGQpAKvtZcMK4vFVAR5b
jNpFpBOPb1hvXqyzrsolHjkKMPr05Hi7cuKRi+vf8C6WLVOIRx5+3t2zb74I
pvmRj/Wm4lfhx1ziUaCAuMF15GMZxKNIAc0KQhK2OxOPYuTfcqirWzzxKFFA
TXlKJR6lCti/tkc7s4/EowzX78a7bS5zf1WugHGNs19djycePxVg/2IDdjjE
4xfO5yyDxAXIr+DolFEbfitgU9sncZpY/0J/Ls2wrFRAr4jR1TPw5/Z7ttzI
r8LPZ1Qfn3VYb2/k41+oVsDnV12lM/jzvfjjo38V4OppkOSM4+tFcYSOVEuA
L13md3XF9buTdnKv+rUFqFbsz5zjpwmX9b9WPsd859hKjb/4eque41+oI0BP
Hbe6E3G8b8cfF2NOL85ff6ZaE/Bvn7pTVwCtXv2OX8H5pSs1XzVOQ4C0jeev
OuLPPR511E7GnDhU87Qf1iPVrztVT4DBoWfev0Y+jzuq/h8Bphu1n+SM4xP/
tpM/5nlHCzQqcT09dWf6Zf0GArQ3fuHkG60JJfjymzcUYMX7Phaj6muB6tc5
YR6w5+K7cTieIvHHqxoJsHNT6dN0XB9mqN4QZlX5uIrj2cn/gMcjTQFc5x2M
jcff1xtf/nQt/H0Ro27txPpxF3/dV8z10jX7ReF8V/34cmMBeiz6c2YO1sOD
qjfURPi33qo+jgjMzYPCM37i+1G9/ANNBdjoU+/xYvy8P+Ov69hMgFcFq/Rv
Yb1R/dgD8+VLwX5v0olHcwGiQ+8bLqsgHi0E+GFj0Sa1uZaaB+bYpPC/e/KJ
R0sBVm/r96ZdOPHA7DFv8oF2/sSjlQDbxLYJ44KJR2sBpB+7t1vHEQ/MttsN
/WaWEY82AvidONUNsolHWwEWGW3vsKuceGCWdMP6XCgkHu0EuNC6bi/TD8Sj
vQCbB5mG6DIPzC0/jn23L494dBDgxEKbpVmVxANzZf0+YwyDiEdHAbbs33P+
Swjx6ITj8/OOTaUZxANzXMzCv6sjicd/OL6aTfk76R3x6CzAoZN9B6+LIR6Y
eyx7Hl83mHh0EcCuNEHfxod4dBVgU5vRddcVEQ/MG8wqts4OJx7d8PPxDl/u
mkg8ugtgPbap25oQmh+Y+6x0qNBJJx49BGhmUtLd+jfxwDwzasYjoxLi0RN5
qdqJBOLRS4A9VvvsqwuJB+YjrabvGV5MPHoLYLB99AophXj0ESD373/ZgS+J
B+aaep1OPPoKoOuc1/yvPfHoJ4Cz8chZudhv1PDA3PdS76yCSOLRH3+uFby/
Yw7xwDwsvFu9henEY4AAQ/52/1MeTTwGCqD/2qHlDxvigVnV/j92Jx6DBBgY
79DiYizxGCyA0Yo3Fk/diAfmmxNjf6anEY8hAsiqDdZ74qEtwPwp6XkxEcQD
89rb8d1uBRGPoQI4jFp7+LMn8RgmQJhxSvW6KOKBuaf2NulUKPEYLoB54Y6N
l0KIB+YHypeB/T8SjxHIS9XQ+BGPkQLEg2ucUwnxwPy5y5NNc6KJxygB3AIS
nh1KIh6j8fP6vubIowDiocrOR1wWhhCPMQJYHfbrPz6CeIwVQLRaNaphJPHA
fKX8UPfOKcRjnABTbvSdG5tHPDAjHb3nScRjvACNtsl5Z2OJxwT8vFT4/YkH
5pKDhdbDPhKPiQI8zK3cdT2MeEwSYKnTHu2hgcQD80mXtoMhkXhMFuDAWFVF
JB5TBBgn32vllEM8MDc4hDv2aOIBOD46PfixNIl4TMV6abjKxz6DeGAeddd+
9KcC4jEN6/+fAR8OJhIPzJmPz5q8TSUe0wW4uLnR8DrficcMrM8bL1RcCCYe
mA+ejTzdLpl4zET+Ax8aWGC/UsNjlgA50bUsn2QTD8yJOkU6kQ201DxmC9C5
rmPs+7/EY44AvVUbjmrigblO84NlA0qIx1ysH1WXHw/7QTwwX/YaYtilgnjM
w3p1e8if+RHEYz7W27clN//mEA/MEVXDbHUyiMcCAX5VnM1za6Kl5qEjgEmZ
1K/vb+KB+bd4tmhLBvHQFeCwagMZQjwW4s+dDKvDgogHZouX+w4+CCYeiwRI
3TG3adwb4rFYgO222i0TIogH5h0eLZJfM48l+PrXP82CUOKB+daSsPzewcRj
KY7nI/EHErheLcPP/9zkVZ8+EQ/MiU/HJM0uIB7LBejW+8D2nbE0P1YIcOz7
KsvSIOKB+Uu37gHtomh+rBRA2zz/nmsg8ViF89PlwtnCP8QD87PZSyeZeBKP
1QK8fSKZeX4mHpgv5bZfua6KeKwRoDy/V4+qQOKxFvuF3E73knh+YPbyeDDj
bCrxWCfA4/Tgjm6hND/WCxD56M+cFvHEA/PqJQWT/b4Sjw1Y/7vo7VLtl2t4
KLDetF47NbKEeGC2Mhj+91si8RDw8zW45LAglXiIAiS5DI24/Jt4YI74b/Wv
jUXEQ0JeflHr4+tpqXlgPgaPR+j9IB6yALtvLd7YPpZ4KHE9azmo6eYU4oHZ
/3azqdG4X67hsVGA4uafFmbw+rFJgKcaf851KSYemK+UNVmwozXNj80ChPdy
sEhKJh5bBMh44VhomEY8MJ890WLkJp4fejjetj54918h8cDcPkzr4JA84rEV
+634OtNy04nHNgEc3duWpsQRD8waK5oOdvxDPPQF6H7ritm5ZOKxXYCpqguY
HsQDc6b5mhmtI4nHDgGC8n60z4onHjsFeD21T4dxuB+p4YHZdPKENNcvxGMX
9nf9jnXPrCIeuwV49GJaXYc84oE5o8PI0oXMY48AxlfkXkc0iAfmRSsar2xQ
S0vNY68AX8dfdVqWQjz2CfAkfv/OmXW01DwwPzuessziC82P/QIsPl09zaiC
eBzA+vpmxILtOcQD88By4+RbX2l+HMT+JFFv24wi4nEI60vJ7eh9PD8wb/3Q
LSdSU0vN47AA666t7GZQQjwwS6oLioXEw0CA2a/q92tSRjyOCJA1u8pwVBXx
OPL//qiGx1EBTi8vK5kQTDyOYX/y0+9I9HfigXnznDa+L4OIx3H892ubC5+i
iMcJAbB7eXgniuYH5g9HZl9tVEw8Tgrw54lJ39hS4nEK16vpHV5ImtTvYu59
49j1jVjfa3icxvUrMOZ3j9rEA7PrqTqFmTw/zgjQZuK5dc+x3tfwOCuAYe2W
Oo+/0fzAbGbe06XqK/E4J0DdRoZd5QLicV6AtpWBBZ/raql5YH415VLogzTi
cQH7nad1+iYi/xoeF3F8bwb3DmXEA/O7V3W/XvlG8+OSADF1jiyw4P0H5qGz
jVITS4mHIe6fnLt/2pZCPC4LMGZR2oOjrsQD8+TeX326/CYeVwQI+FLdM7I2
rR9Xsb9elN5wSSMtNQ/MGW1/7J3+g3hcw/Wuxw7d3t7Ew0iAQW6BM482oPmB
+UbUtM+ZpcTjugBvnrvOHh1LPG4IMOJqn3ZyGs0PzFcLL89fnkDz4yb229Pw
Eyqk9QOz3Vzn3ntq0/y4hf2F2VBxZC7Nj9vYzwlGl27Xp/mBOX+mU+elvB+8
g/V/cDenLlyv7mI9bbjLoF0hzQ/M9mPNfkVXEQ9jAe7evWGwMIvmxz1cjy7d
vD6nE+0/MO/YsWDhqjo0P0xwf3j1XvzXYuKB2TRf85g97z9M8fUd/vw3M5R4
3Ef+B0+4rbQlHpgfrZxYNofXczPqPz7S/HggQGHW5HGaYTQ/MLfPmZl/PJp4
PMT19G6O8UXurx7h+uG6ef1TX5ofmMdN3+13P4l4PBbA8ul/QX0+EI8nOP6/
uX0aEk48MBdmbLlmU0U8zAVoGBgXFpxCPDC3GjDWrdsXmh9PBSibcyYxoQ7N
Dwtczz7NH3MpneYHZp3YVuvbVRMPSwE67Ld1X1hGPJ5hvfYPczjznXhg9izY
9/US91dW2L8NivCZkEY8rAW4ftrq+sBomh+YTVwHvhfCaH48x/H1TLj6mvcf
mIfYFZvk/SUeL7D+2B2r7c7785c43s8OfLyokHhgfuL++9C3SuJhI4AiRH/l
twziYYuff+jjJye+EA/MdfrNuhsUTjzsBMDd7vlrycTjlQALp1hfbh1APDBP
UAGpJB72WE893GpV+hMPB6y/7Sf3eKZB9Qqzq27PwXeciYcjrneblNff+xMP
zIcdhs7Q5X73Nb7+k/mCjwfNDyesJxu3tnRjHpiHX7uR1+IF8XgjgNPaQOVY
D+LxFufvAMOVqxOJB+b+hzRdlvD1EmesRzZem07mEo93tL8MJx6Yf3YZMq4g
ini4CNBl1/phPZOIB+bfr7v275FBPFyxP/n8ouGYeOLxHvf/lqe6RocRD8wp
Bxsb/QkiHm4C+OSH2bePJh7uAqwf8WvT/UTigVlza0XbGN6fe2B/jO3x1Xzi
4YnjR/vJae9A4oG5/cEzW2z9iccH7P+KtE9/CiIeH3F9CdG5vzuB5gfm2kmD
NgxqTOuHF9aLcP+vbbheYS5afMLdqw7VK29cf9vfiWr0jXj4CJCH7eV/ZcQD
c1jBdemkBvVXvlgvgsdnVH4hHp8EmF4jdIkHZi3j5XGNw4iHnwB7TwrXuqQS
D3/8fU/e9wr5TjwwD5vaJNUrgXh8xvWqdfakEF4/Pv+/367hESDA2FM5Tjt6
aql5BOL60L7rJu1K4oG5Q5aJsXcI8QjC9V4+eOrmF+IRjPy7mjR9kEI8ME9Q
tTMhxCOE+jes5zU8QrFfPH9l9vNM4oFZX7VBjyQeYQIkFy5q/S2SeIQLcDxr
qoFhFfEI///1jBoeEbj/npXXCoqJB2bfCR9utS2g+RGJ64fqggLziMJ+s53x
C6d6tH5g3hnfvVoMpPkRLUCL53rtIhvTfjAGf5/1du9+DWk9xzzbL9rfrpR4
xOJ+4f6lnGl5xCMO949YrtvUovUD86bHw6uPZROPeFwvnHCBbKul5oE5XtP0
7qoOWmoeCbhfeNrFPPwPzY9EAfS6fOjhWU08MA+7c9wrHvd/NTyScH3vFmbi
1IjW82QBOp06tN6zFq3nmAuCNLxdcL2s4ZEiwKeLM55s7Ew8UgWw1Q1ZlFRM
PDBvUzWQrbTUPNIEKE0rsEkuJx7pWE/sr2Vc+E48MLukPukX1oDmxxfst4Kc
/gzUov4Ks9vkvTFWVcQjA9cXv0FHWlYQj0zsn6avcDYooPmB2XC19vk9dWh+
ZGE97XVv66Z8mh/Z2N8snr93oAbxwPzepSLxYS1aP75idu6BU4D6q29YX3aK
yYd+0vzAbDeg0q5hNfHIwfW5+9ghGfWJB+ZLmtHBvrx+fBdglBy+70AJ8cjF
/mbxg6bKZOKBucPXndO61yEeeQKYh3f2Uc23Gh75+P7tR609nEPzA/N3px1n
EgppfhTgeLta0O1AfeJRiJ/Pq/UJuyqIB+ae5xyLytoQjyLsX74s2yYyj2IB
QPfeUNMy4oE5MNpIpySD5kcJXS/Ip/mBWYnTt04u8fghQJ8ui0Zn8fWSUgE2
LrUrGhJLPDAn3U8dGp5G86MM6+dtvZEuvP8oF8APl/+paVSvMNfTb9CzvBHx
+CnAzcOZzeqn0PyooH6Vr5dgvrfoY3q9FtRf/RLgm6793/HtiAfmp53HVO34
TTx+43i4HlfQpRbVq0rc372fblh7uJaaB+a1mnMqu9YiHlUCzLe5MmtyM5of
f3D92dXj95sy4oEZu+9RiiziUY3rVZNWTZYU0frxV4B+pg3s/QuJB2bVcNX9
zf5DhOubjXce4+vttUWIz03uWsg8MGdu7hmr04jmRx0Rrn17uP9qOfsPEbqo
Juxf9h+i2v8Xsv8Q1X6Z94OYn7cKmxFXxP5DhFW1PRLdWlC9qi/Cy9DoFXnc
72I+6D5y5skf7D9E6PApudsaLZofDUU4bxsfMD+FeGAeNOhd16I09h8ibIrr
lzuGr19hNkvxrdydyP4Df//uF2+G5rL/EKHsgeL241T2HyKY9viQsz6J/YcI
TVuaH52ay/5DhKmzX66JKGb/IcKhhhlWu3l+NBVBf9L0sZt+sf8QYVntnxNP
/Gb/IUJR5Rht3Sr2HyL8XTdSOfE7+w8RPPQnbL/akP2HCL61SyurBxOPliJA
yssVfarYf4iwo40PxHah9byVCCWmK/ev0KJ+t7UIL2bOGHa4LvHA3CerYO/R
kVSv2uDr1fiy/08d4tFWhNdFZW+GjKJ6hfmg0mb032Y0P9qJYHKiVMe0PvFo
L0JM9t/ls5uy/xAhyGDY7VZNaH50ECGj46PP1R1ofmA+teHdXlGD1o+OInTV
27V2bQX7DxHMHUWdjcXsP0RofMhEfJrH/kMEvznlDUdxv9tZhCNJzmv6FrD/
EGHlWgfPvGr2HyIMWG6eN7ge1auuIjSLvq3sXMD+Q4RY9zaXGmlSveomwkMc
Dp7Ntch/iFBr98pXPeoSD8zFA2N23ehEPHqIkDb4+uOKFrR+YK7a2XvC6B7E
o6cIgWZDLl9qQjx6iZBSd58ipDHxwLz618ahszLZf4gQvvL6pkEJ7D9EtZdu
STwwT7z4oP++FPYfIhybMmqDaw77DxzvXvPqteH9B+Ztzuu32P3zHyKI1Zom
AzPYf4hQ/SA/vFNT4jEAx9/85/M/ObD/EGFoXJPEtlnsP0RIbtDtzSX2UYNE
mHBl7gntLPYfOJ4m2zVp483+Q4SdzW3bbOf+agjO3zHbijwC2H+IkLfgyY+O
lew/RNiC5WlVIfsPEZxeTZyzsAXxGCZCN81NCz7y9UTMz4oex+8vZP8hwnDV
BA9j/4F//+aKo9N5fz4C69EZty4LeP0YKULHNmPj6/N6jrnzBGuf/Y1pfowS
4XexcduyRjQ/RovQplZGh5GtiQfmdTfuPT7PfnAMjp8N/QObN6D5MVaERmmb
iqV09h8iLLk/1iW1Ns2PcSJ8XLL+Q2AQ+w8RpPlGzwwi2H/g+Jy/VGMs91cT
sB7XOzfVpD6tH5hdao2cZ1zN/kME1e02c9zZf4iwNG/Lf99/sv/A8Xn1QFLR
P/8hgqodN2xI82PK/+er2n9g/a3d5lq3MvYfuH48HedYokU8poqw7+3JMIMK
9h8i/HQ4nXq+gv2HCKHa88IU39h/iICbxZ5m5ew/RNB9MNv3bzL7DxGOOh/O
sAhj/yGCYkbisP18vWSmqL6e1YD9B9bfN0kmjf75D/z8w1f0vpFMPGZj/dPC
ApLB/kMEgz06p4JC2H+IcHqn6eQJH9h/iNCusZ3L01T2H/jnR0bf+vWV/YcI
9rVbfAng/eB8EZ6umdH6Viz7DxHmGPrbG8ay/8D14pH/LYtA4qGDn++Yc3c0
+Xoi5qExY4a6FLP/EOGX+aQNc76y/8D6/2LqvcRk9h8iLPjj9nxOFvsPEWzG
wdDZoew/cH4cca/M+MP+A+fXR4uKikz2HyJc0A1971CL6hVm3ZPirx/57D9w
fuB2YgFfb18mwuTvr1aq7i9T+w8R3q1afEavgv2HCC3dr0guWew/MNcICfYf
ImxouXlmVCb7D3x/87r1PhDM/kOER9mZM/vw/gNz5wOpwya+Zf8hwv0Ac/vL
X9h/4HyeqLojhf2HCJsb7z09+hf7D1z/6t/71TSF/YcIqts97yWw/8DxrtP0
0T7eD64Xwd+hrHF6BfsP7CcitVvsTGb/gfOpSXJes9Y0PxRYH/V+553k6+2Y
t++psGiVw/4D+Y9oq7O5Ac0PEdePvYPXnCxn/4Gv7/t/dR3b0foh4c/tlH6z
mAfmfUULttysYP+B42PIcr3LfD1RiTx6tuj4MZv9hwgn9G92Lc4lHhtF9X0w
//wH1ufMTe9qp7L/wN9n/eXT4GzisRnHb70ta4N/s//A8f9j7/Sl5ew/RFBC
ucHPBlSv9HC9nju32fRc9h8iOIutNYz4evtWEXROj7FY/M9/iPC2fPLyc9ns
P0RQXQ7w/Mn+Q4TmXeOKFbWo392O47NDx4Ua3F9hHr2/S5u/P9l/4PxPu/8s
tID9hwgLG3be1+grzQ/MR982bVqezf4D19N9B4aP5f5qN41/vr6LeZDqcibf
X7JHBCvbFh/HxlG9wtzmvw3NbyQQj70iDDz/sm63EPYfOJ6HWA7p8JV4YN6j
EkRJ7D+w3zj57uXKcPYfWE92Nq79gX0U5hofmsD+A+ev6eE9qvsr1P4D12/T
g2bm3uw/sP/+W+90rXiaH4dFcG2V5xkSzP4D1xcTqelpvt/HQFTfr/yB/Qf2
R4L/9xWh7D9wfY572+91OvsP7A9G1z6fVcj+QwSHql9vhc/sP0RYXDbwQTPu
d48jb/cdLdrnsv8QIbpbUP4G7q8w29TtVvCd/flJEfRq7Tyl4cv+A+t3k98R
ianEA/PG52XHn/4hHqex33DqYNX9O/HAnNDpqDg8mv2HCKrL14Xso86K4HZo
yg5PN/YfIgiBA2MTs9l/iOr70P75DxHuDHQLnJlEPDBrut1aaNSE+t0L2P+f
VdZuVUE8LuLvC4KNVYnsP7B/sL5y4lE4+w8RHixIGnDxI/sPEfomDfyxIpn9
hwhTrrvt7ZfB/gP5nraurJXJ/kOEtu5La//k/ccVEeocv9prahzxuIrrf23c
sXkSD8xehkttz8Wz/xDB8qyw3D2J/Qfuz9p8uXEonnhgtq8OFT34evt1rK+r
0ga6tqF6dQPXq80Rz75Xs/8QYcXgnH4NWlG9uinCf7lfRndMY/8hglG18bZw
vt5+SwSsVtuOZrP/wPr7RLlnqx/xwOy7fGNqm3T2HyIE/A722ZfO/kME44kP
73aNY/8hgvbOprFbub8yxn6174mf1xLYf2A9aunxc4w/8cCs2u0EVREPExH6
Bx0x0+P1A3OL0RPdl8Sw/8D+6PvN3Vcy2X9gffRv1GrWa/Yf+HnO/3tzWTb7
D6yH3cdrXPNh/yGq7xePYv8hAu5Opr/wZ/+B9drJqE1VDPsP5Leym8GST+w/
cDx2Kglt7MX+A/u57alPqxPYf4gw/8bR3tcd2X+IEHxAdUMC+w/sl9dIG0c6
sv/A9XPvQwdtF/YfIrQSvSMHZhEPC+wn2z40NrRl/yHC7IPNJyz9xv4D96OO
R0rsi9h/YH3NEf48ymD/gfvH3Stm6PD9DFYihA0YYVn2k/2HCMczYywSS9h/
YP3MqNLpp0Hrx3MRht3znJb9nf0HrjcbR/v34uvtL7Aeuxj67gxg/4H7idBB
jRb9YP8hgury6n9f2H/g57Ni5rvP39h/4Hj5rRlxpR5dT8SsdNAZ0DGX/Qfm
wJL9HVLYf4iQGZ+1tms5+w8Reow8fTU3lf2HCG8u9uuzk+8XdRBhXLjdtIBQ
4oH5x7ILSY1j2X/g+Fri/PpVEvsP/PNHNjstz2H/gfVuQNrDr3y9xAn52+wK
nM33X2FeOWX0ZyPur96IkHt1jfi7mv0HjqfcjoMb/Gb/gfN72PqL0ansP7B/
S35V52gs+w/kUxz+5cpH9h/4efXcVH44iP0HrlfbIrZf+uc//j/+1P4Dx0v5
gfl70th//H8/p/YfIuBut06xK/sPnI9uB/S82Q+64/y3sCw54MP+Q4T0N/M7
NWUeHrj/8TXsuCCD/QfuZwOGrU5KZf8hwiuhU7HSmf2HCKcm9Vlims/+A/ff
ca+/qtYDtf/A15Nj+nkM37/rJUK/fjMH/qxD/RXmedN6bM8IJR7eWH9Lt56M
CGP/gfV7ztDooAT2HyKo2t9dqcTDF/ut8p4zlXHsP3B9q5W6PYXrFeb+074f
KC9j/4HjweaFcSrvz/1x/R/9cvJKXj8wX1sbFNokn/0HjqfOVT61//kPnA9x
sybG57P/EGGHasOoxf4D6/O7rJ79+f4rzI8Xu5Zqf2b/IcKsvvNtf1ay/xCh
/ZvK5ScL2X/g51PSK8c0h/0Hjv/2DYyv8f0lodhvH5y19s4//yHCOfuO81fx
/T5huP5UvlhnzffDhYvQfe3dV4Fh7D9EsG0bJ/fIYv+B+7+eZQ8D+H5qzBm+
Xs3HubP/wNf/YcKvUr7eHoX7yQC35bHsBzE/sj1zxv0z+w8cn6ktT54IIB4x
InzSuzigKp54YG7QZ4yhzRv2H7ge6xYc7Ped/YcIw2t7zrrJ9/tg7qISuons
P0S4vKz92oZ8fwnm8EM9Lv4IIx4JuB9w3xZmzPczJGJ/e/pym1F8v08i9ZfB
xCMJx7dKgPP1q2QRIpYtzO6aTDwwx7YZ4ZXI98Ol4H7hsO9So1LikYo8Ms6n
6sSy/xDBb0vn5TpFxCNNhNYH3T7vDGf/IcLaiMVNN0Wy/8D5p3Xr+eli4vFF
hEuOzrd/+BIPzOMUee4VvJ5nYH+ZJFh7a9L1q0wRXuYYmOd6sf8QYUDN/0E8
srD/O9DqaGQU+w8cz+O/XG+SSTwwP+vzsVNEQ/YfuL/qe3pss6/E4xuuV+/2
j1nI95dgnjm/y8LAUPYfIqyJvnltTxHxwPyjy2ZTe+6vvv9//VX7D+wH7RT2
nfj+dsyt7httm+5LPPJEqFwfZ2qbxP5DBIuO5Uckd/YfOB6XVe6b+In9hwgH
fK8UlX8gHoUi1Et7tKQ3+3PMfmWFv4PiiUcR7g9XLV3dOob9B/YbU2dGvypl
/4H7u81vB5by/dQl2N9ENml9yI/9B+7Ppoz8kcn7jx8iJBX38Zz5lf0H1ps+
O0+a8P3UpbT+RrD/EKFhPcstWbwfLBfhs+1c594R7D+wfuL0mcfz4yf2Y1ec
72xIZP+B9TJ3Z6MPj9h/YD02Ofo6mOvVL+x/P34qK3QlHpj7SS28m3qz/xBh
91evOdrfiUclrt+ahXtaeBIPzHPnWGyvyiEeVThfNp11bsD3+/zB/vekHPow
l/0H8ptzaX1iJ/KD1bg/VB1Prmb/gbxXn/m5/Bf7DxFemJXfNvvB/kOC3nmJ
c2fEsf+QYEfiT2tPD/YfEuwPzry/ne8XrSNBrw0PQ9rw/MAceW7Vnxaf2H9I
8POVzcj+3F9pSHBj9q6eGwP5/IcEdyIf3tzrxf5DgtqX+izy8eLzHxJ0bH94
datA9h8SCLdGfe/uyv5DgoTnLknCNz7/IcHIn9eL3FPZf0hwydhq78wc9h8S
DFAJR96fY1Z9/Ftj2X9IUNNevGH/IcGk6O5jvPl+H8w7+3+97M7XrxpLEHFl
ZmR8DvsPCZr4/eiwKJT9hwTvepq1dfvG/kMCl9HLrvxwZv8hgXnxjOZfP7L/
kGBXxMh+plbsPyQY7ldiZ8D3+7SQoMJwh/szPo+DWbVdmv6Gz39IcHbmTDPd
CPYfEtxKa6K3LI3Pf0igvDupkX4Bn//A93fUpN+0AD7/IcGLwipzDb6fuo0E
xSdmL7MO4fMfEuzZlXPvB9+/i3nKOM3m9V7z+Q8JzkW0mxbC86O9BEZXorP/
viEemLnfVvsPCcZPXmM2jK/vYq6eNWFHhTuf/5BA73OG3q+P7D8k6NzFq0LP
jf2HBK+FL0bmfD/DfxLMCvF6eODf+Q/p3/3vav8hwaPVLR8/4/M4XSRYO23y
t/g8Pv8hQXiPxF/HuV5hXugYnXU7jc9/SNDJNb5rP74frrsE/s4Hm/zm/Qfm
kPbZGtsd+fyHBEv6aSkUL/n8hwQXEp+IwwL4/AeOh+ensvfy9ZJeEjieTj3f
/t/5D+nf/R9q/yFB07L39qMS2X9IcObSFMPxkXz+QwLnt0Vuy4LYf+B8OBey
La+E/Qe+f6PhX+qEsf+Q/t1/rfYfEpwYaTZ8jCf7Dwk+drZe2oV5DJBgq9u+
W+15PzhQguCVn/0KvNh/4Ovf+Mu1cSqdvxskgaaru8UwVzq/NliCvU0fNtIp
ofN4mH137a/l407nPYdIcDFOSO9lS+fztCU4peFrNMyZzhti7mzzd++9Qjqv
N1SCfqob3vLoPCjmDipA3+j83jDp336l5jzicAm8VY8T+Ebn+TCvzPXJOpRF
50VHSP+uB9ac7xuJ47Prw97+/nR+FPPVu3UnRZXTeb9REuy+Nn683Sc6Tzpa
gnKtA95vfen8H+aPtu8Pv8ig84xj8PPwjAq9H0DnAcfiePFutMAqms43Yi4a
vdOsdTadDxyHr191gD2bzjti3heycPd/FXRecLwEYyzdVkz7SecfJ2B9rC/P
MOfznJh/nXo58VQY8ZiI72/Z0pv744jHJAmad7czc2+lpeaBecmP5SUOlcRj
Mo73TVsmtsD9aQ2PKRLcnbxv6rFc4oGZz6fV8AAJNiwYkZzL59cxW1dP7TW9
gHhMleB9ge2cBUXEY5qkPk8bTTwwPzvp9Lc2n9+djuN94avbG/k88gycbz3f
3XDMIh6YcXftrJFGPGZKEPZA+Lu/gHjMws93EXYEf4kH5qnHAs2G4P6ghsds
XI9MtNZ14fPLc/DzSnzYzSGZeGCec+Xh2m/Y39XwmCtBTXtUQTwwO60RjC6V
Eo95EtQcAC4hHvMlaNfCN7NJGPHArNLhO1OIxwIJ/gzRD15RTTx0kP+2Xo28
oml+YPYW9dJmlxEPXcyzVnua8HnihThfSuoN7pVGPDDnDa+y6tSQzt8vwve/
tPOeEW7EA/OeYfVjdicRj8X4flsOGOuWRjyWSND6yJauA+OIB2b9V/Xcx3wi
HksluNndL2aEBj3PYpmkvl7JPDA/kKHcgM/DLsf63GDNqe65xGMFjpew+kJd
L+KBWXU5f1UEzY+VEgQ5T7YZ8514rML5p3ogQSLxwFxsNribE58vXy3B3NLh
hllviQfmapOpRwU/4rFGAh9Hk+lLAonHWglUx0sPJBIPzIe744ryjnisk2C5
hVfctCLisV4C1e2z1WnEA3OdZo27HfUnHhsktV9xIR4KrFeH1nsKscQD898N
ms1M+fkUAn7ec98s9PMmHphNiub/cftMPESs54tS/MKTiIeE/VOPhGvP3xMP
zF/sNsyc9ZV4yNh/nRhalJRI80OJ62tU0WCbROKB2dvssU7TVOKxEddHwWan
UEI8NuHnP0rDb2MV8cDcsEtqyih/4rFZgvk5JhukPOKxBdf3gy4XCzOJB+Yi
3cmT3mYRDz0Jhrq6jVsXSDwwp8V3cU+vJh5bJahscKPxuBjisU2CGCOdkp4e
xAPz80dj2jzneqWP/dmVfvlNPIjHdgl0m4x8tDeWeGC+3P5A+1sexGOHBHa4
/b30kXjslKDvhYXjb/D8wNx6nY31x1LisQv7y8RtUwuDiQfmPRYjhpZEEI/d
EtSrfLU38hPx2CPBk9lYEPyJB+bi8m4ambnEYy+u738errL6Tjz2YX/XL6xv
iQ/xwMznlWp47MfxHRpnrO9GPA7g+5s54MpgH+KBedLpTv3X+hCPg/9fX2p4
HML1wDHKwDOceGD+lKh6QAvxOIz9zx2Yl+dKPDDnD1Y9gYZ4GEiwNGhqWHgA
8TgiwX9hEW30M4gH5j+/3grPC4jHUeTVcV7+zCjicQxfr8n9nTOYB+ZRDfe+
N04kHsdxfpx4nPQ2lHickKCgfvia8E/EA/PPVb/D6pURj5P/Xw9reGAOSOt3
eL8d8TiF9U3ff8oIf+JxWoKk0s1TlmQSD8y1hz6cOt2TeJyRIKeptFkzmXic
lUB1O9SHNOKBGdofKpiURDzO4fgb1j37ZgDxOI/jOda83pZK4oG5fUR69yup
xOMCjpd0mNO2iHhcxPmxvvWkIuaBOfcPNrRxxOOSBLbl9u003xEPzJpDB53w
CCYehhJEzZmflc/PJ7qM/bt33wdz7IkH5reDA/SvfyYeV3B9TGy7cbQ/8biK
9XrdX7tQN+KB2XjMhW1v/IjHNQlU28VAfn6OEfaLjjM2m/gSD8xHdA1SK1yJ
x3UJTk9YZDXRlXhgxuax33pX4nFD+nd9s4bHTazffQeef+lNPDD32fOxQ5U7
8biF+5mM7Zax2cTjNtbfQ6GnsqyJB+boHIhZys9HuoP9yp/HQ5Z8Ix53JTC7
eHz7nyjigVnV3rbk50UYSxD/fc884Hp1T4LY4R2ufY0kHpj95oopGXnEw0QC
bdWB+2jigXmhXf/r8b+IhynWn2XDay0LJx73sZ6Va1zKDyEemK+X6rX5w8+b
MMP+duOi7bu8iMcDCbws5ZARMcQDc/KGiPa2GcTjIdbr5rd2dS8kHo8keAqP
/G/5EA/MKr1qGkM8HmO9eVg3sEUE8cDczWxh55dRxOMJzs/PHQwneBAPc1xv
muU4v2IemGsnG49IjCYeTyWoGqOte/QN8bDA+mW4u7qPE/HA3MhS+6wZr+eW
WI9OJFjr+hGPZ7jex02vXPWReGD2e2Stv+o18bDCfjnqyACrB8TDGutVROWn
WH4eFOY/rVQFmXg8l2DZtc9fqp8SD8yH1xxPG2BEPF7gfFE9QOwD8XiJ4z85
r9nt98QDc+zQ6RmXPhAPGwn654hb9jsSD1usVwJ2FB+IB+Y0Hee85o+Ihx3u
V1N2dXV5QzxeSbDOyKusnxvxwHypX5+dJ+OJhz3O15NTI6zKiAfmzp1X9nzP
64eDBKrjOYvdiYejBNtiOqS2+0k8MH9f3Tyg8h3xeC3Bj6+Jpy35eS9OOL4V
37/qWBIPzNsaj+++L4x4vEH+d4P/u+lKPN5i/+Ma+aCvB/HAfHvY5KANMcTD
Gcef6b61PZyJxzsJNGw/XI/OJx6YW8UOs3v3jni4SCD3zl49l9dzzGcWDN/T
NoZ4uEqwf43z1PxY4vEe67XuFOvLpcQD872LziGe7sTDDfuJzNMjKt4TD3dJ
ff7PgXhgXqM6QB5JPDxwPO4obxDA+0FPCWYMz4wzeEY8MD9zqr5by4x4fJBg
2h3TSWEviAfmZmHHxr12Jx4fJeiqXD202I94eNHn85Z4YL71clXVszDi4S2B
/d/xY7Y/Ix4++HkYW6d0jCMemEtyHAbXDSEevpL6+WyOxOMT7r/nGVf3fk48
MF9zPD5imDvx8JPIkxEPfxz/Nh3PurgTD8y9Yr4srWVDPD5jv3D4RiPV9aka
HpjrF5/q/NeXeARI/84v1/AIxP3j5ZHFTXn9wHxvlMOHlU7EIwjrzS3LmMpg
4hEswZbv+y9/eEc8MHtu1DX29SEeIRJk3z557+xL4hGK+yHV7bQ2xAPz9Jur
3VXXy2p4hOH6qjN4be5L4oHZ7Flo03e8nodjvzD9Rb8NvsQjAsff9D3DdwcS
D8yjwr8+vRJHPCIl9fmHT8QjCtcb43ZCV3figXlpSLsj2h7EI1qCxivMtg7O
Ix4xON+bRvU3siMemLtu0k7UfU88YnG9Ho8b5DfEIw7X0z6p+nu9iQfmYtfj
H3fw/IjHemp4o/deG+KBWfX4n3FuxCNBghXN666v9CIeiRKMLTuV+YD7K8xx
bi9er+F6lSTBbNuhx159JB7JWM82h/y+7U08MKseD+QSQTxScPyktl4xwJ94
pEpwfvWWryMDiQfmN9YL96iel1DDIw3rp+rxUvbEA/P180uzs98Tj3TkN+mY
RrU98fiCr2d83Z7aL4kH5kV/V//IeEU8MnD/V30v5pkD8ciUYOKZ89WNQogH
5sJlHyaFPiIeWRJsej+t66AM4pGN/dXJoicz+PlVmO+1LZtbEEY8vkqw+NwU
7/vRxOMbrhcJv3OmvCQemIVX9mnHPxCPHKx/99v19TAlHpivX+x/Y0Yo8fiO
87tjQi39NOKRK4HH1o1e2tHEA3PqsymVN74QjzzcP3ywr/r1lnjkYz+0/78p
yxKIB+aba2/tmM/zowDnezPhhiKVeBRKcOPUxPdHXxIPzA3u9lR2CyUeRZL6
/p83xAPzoBbW1VN9iEcxzrdVKcubxRGPEpzvC9Jikt2IB+Z1K4Ma7mQeP7A+
qR4Ikkk8SrFffd37ZQ834oE548+7PyW8/yiToLuqYQkjHuUSTL3/3+Qc3n9g
Hvj0RuhAD+LxU4Ktrfr+nBBFPCqwfxhr2nNgKvHArDretovX81/Y7326EB/I
+3PM7e+1MdznSTx+SxAm39684RrxqMT5NOqNvm0o8cDcadbUoooY4lElqe9/
jCEef3C97thKGsLPW/tDvGKIR7UEWsfsrzRxJx5/JWgyJu2Htz/xwJy6qEK/
cxLxqCXDwB1J0nF+PinmzMErp4zOIR61Zdijm/fkWB7xqCPDxfnXJlhyf4W5
0C/feOFb4lFXhrMlk69l8/UrDRmMlu7rZZxKPDCrbufQfEk86smQdr79q8PR
xKO+DCZRYfUFb+KBuflElVElHg3w72foHL9sRzwayrAt9qzTpzTigdlxgecM
tzLi0UiGcA3DVT5hxANzzf6H65WmDAHVhzsO5f2Hlgybypo6T39KPDDvVh0o
9yYejfH1BFSONfUmHk1kUD1eb5IV8cBsveR1gzVPiEdT+V8/UsOjmQyNRsZF
HXYiHpjPr/rT4vxH4tFchs2m9n+UNsQDc7N3dvdaPCQeLfDvV6V/9bQiHi1l
2PtuxZE4Xj8wP9G7dCf8IvFoJcP7xn9z6r8gHq1leJTT+9PwZOKBOauxb+ed
/LzcNjJ8i5va2+4p8WgrQ6DHwNN/bYkH5h+fcEPhTTzaUX5KPNrLcN9mcbNw
a+KB2X2U/fLTlsSjgwzKQ3mbHaKIB+bhqnbEnXh0lGHogOetwnyIRycZinxs
2k13IR6YS+6+7Hrfgnj8J8NE7TadfpgSj84y5Fl4DMp3Ih6Y/+ipnmhMPLrI
MHfw7QW63F91laHh5PoDdd8QD8wDVBswR+LRDcfvl//27+PnL2JumNN/z8V7
xKO7DOZ9fh+97UA8eshgvKrD1aMexAPzVq/yW8M8iEdPGXpPamyrG0I8eslg
sTNiZL8E4oG5cJz9f92fEo/eMuDu6emLz8Sjjwx11/Ze9V8I8cBcXmD088Ub
4tFXBm394BUbIohHPxkmPCsIGBJHPDBfujvx4d1HxKO/rD5fZE08MNfcDszX
EwfIMPpgqec6vp44UIZJUmnStFjigfn644ph2SHsP2RY+NVwybQw9h8ybDn0
un4hP+8Zc8f0/KkNrdl/4Hjv0z5klA37DxlKF89aVyuB/Yf873lHav+B7//2
+Y7n+Ho75pMn32yN5fVjGL6/1z22mhey/5DhhOoAXgj7Dxk+7oh72y+S/QeO
l/i9JqYW7D/w9fQ98zTzDfsP5HHtSnQ2X08chfN95IBdjsHsP7B+zXn88VkB
+w/53/5T7T9kODA681EHH/YfMrx9dKVYjGH/IYNtm+3X9iay/5AhZvmpNY09
2H/I4NWuz9J6Gew/sD5velf7kSf7Dxm6GSzpM8qJ/QfW6zEXY1TPA1b7D/y8
6qV8tvJj/4HzyTDtxEAX4oH5x564Y378/NHJyNPTyXqhI/GYIsP8zpllgiP7
DxmmusY5LbFm/yGD6rfXjmP/IYPDtiPve8ez/5ABdx+zFzeg52NOkyFhWXLP
+1yvplH94OdfT5ehgeLegjZB7D9kSDcJ6+XA1xMxh255edOf+92ZMlwpCQoU
ndl/4Pp0usNS+0/sP+R/z+9W+w8cD2fKv2d8ZP8hwz39iXGSM/sPGcZcOZ1W
bEs85soQ1t8/dJYd+w9ZvZ81Zv8hwwxdRWhsEPsPGYL3vbql8qNq/yHDaduW
g5ry888XYH3o+i6glTX7Dxl6jMqXTD+z/5DV91PYsv+QYVrPuHfVvJ4vxPHy
e91234fsP3D9Mkz/Xot5LJLhhvDC5I0T+w8Z1mB7rMXXSxYj34+GS22z2H/I
YNUrd9c+9lGYfV6t8p5ZwP4D63O9bWY6fsRjmQy+fn2VX4PZf8igetruvgj2
HzjeVQcI3dl/4PpzNNfbgNdzzPpw9t2et+w/cP2aBwu8+PruKhy/T/3XTH/O
/kOGn3ZTFQaV7D9kqA4fo9fRif0H1ptVX2pv5OdRr8H1Jn3ynm2O7D9k6DXj
1+m2zAPzgTSzFpa8P18nw87j3jPOOLH/kOHO7DFe5l7sP2T181Besf+QYb+f
dH8ZX09UYP2P/LFjEPdXmA8dPRL7+BX7D1yvrwoZv2PZf+B6XmIwtH8K+w8Z
Qqq2Nm0exP5DhruOjXfb8PzA/NvYYrhvEvsPGVbZpPf4Wcr+A3kFTTZa7MH+
A8fTxR+76kSy/8DxrhNjfcGa/Yesvh+C1w/MjW9Exv7g9WOzDLMcZ1t3KGH/
gevPqFs737qw/8D5NnDItQCeH3qy2k+Hsv+Q1efDX7H/wH5jRXhXUxf2H/j5
2SwxeObM/kOG7MnjNJv7sv+QwW6mVthbXs+3y6DS7xpv2X/I6vsr37H/wPm2
J/6b2SP2Hzi+4wq6PH7P/kP+t59Q+w8cH9bJr+rweo45Pv91wALud3fj+jNS
uF76mf2HDPVVDxyNYP8hQ/GZH89lvp64V4a4WNeohny9fZ/87/kRav8hw+L3
inoVBew/cH0dFTxBN5z9B86nSXcn73vC/kOGxAXnDvXi/cdB7MeS8g30XrD/
kGHw1FlwjvfnmB8eNdAPfMz+Q4bZWX226nG9wuzc8EpZExv2Hzj+8uV6nrbs
P2Roka7QuMr9FeZ3/pPWJ4ez/5AhyfW+1XgL9h/YH+tZZe/h/Tnm15HNvvfw
Zf+BP98cPqFNGPsPGZYe3NiusR37D/nf9z2o/Qf2Zzr9ZnxIZ/8hg6oc5vD8
OCWDU127gZv4+xJO4+t36bDjgx/7D/nf/WBq/yFDhnfexsQc9h8yXLa+NLmr
L/sPHN/T1oZYxrH/kP/dH6/2HzLcutpgbV4M+w+s70u0et/i9eOCrPbVfL3k
Ir6/nL5myQnsP3D+6R8ysOTrV5dkeGr06yRYsf+Q/z3vW+0/sF703/957Cf2
HzhfDspTxX/+A/uNUXdmqtY3tf/A8Z8VsmCoG/sPGQbJ08dUMg/M/DxEtf/A
/nN7x8Rt7AeNZDAMLNac8Yr9B/JXXWDwZP+B/UzpkBSj9+w/sN+TFY7Faew/
ZPX9z57sP3D/aLnZ4FIx+w8ZNP6bdsf0n/+QoX9Y35Jen9l/yHBKc/b1eeHs
P3C/N+vW5WF8ffeODLWuRlieyGH/gb/vbucvXZkH5przh7wfNMZ+bkWjthci
2X9gvYxymJcTz/4D6+PRw7XLHdh/YH0496352Aj2H7gf0N768+UH9h84P8cd
vtEojv0Hrt/PN8UsSWP/IUPraQ3We/3zH1j/TfrGtmYf9UBW+2o/9h8yfLKq
1T40jf0HrnfNGqVWJrL/wPFz4PfU9ZnsP3D8ju74YW0a+w/53/2oav+B6/1C
bGiq2X/gejWo75PSetRfmWP/5PhwzbEy9h/Y/ywyXFHA9/s8laFJxo7mqu8b
UPsP5DvrcHZWEfsPWf28iUL2Hzhf5+IKEMr+A8dTmz9PTPzYf8igOn5gwP7c
CteLL1dE3TD2HzKM1L6QfJCfZ455g7ZOi7Qo9h/493enbn3A38eAecbCAIvz
b9l/YD1xsy1NsGH/geNNz3dMa/bnmJvfMD0wjL8/w0b+93w+tf+Q1c8b4fUD
c9LsHTquPD/sZIga8Hv6CPa1r/DzUX1BgCX7DxlUj0+2/cD+Q4YulasHzbzJ
/kMGs6Wfay2yZP+B/NIihn01Yf+B471XXuJcH/YfWL+Nr4b80mP/IaufH/2Y
/QfO37T+mfOOsf+QIbKNfs+HNuw/ZHg59V6iO/vztzLodXj+cxlf38V854dv
yuVQ9h/YX4wxPxLD1xPf4fi++n1ft0D2H7ifLvBftd2D/QeuV9oVI/u+Yv8h
w0qNv2s/27H/kKGPqgH0Y/8hq8+3fmX/gfOv0Wbnu+xr3WTY8WvOPAO+/8od
31/GVuVKvp6Ief/462VRAew/ZCjbFHX0ThL7D1n9/LFE9h84fh6GtLH0Yf+B
+9M9ybdL2NdiDp1b2EnB13c/yuCSMnpp94fsP2RwbLXh9FJP9h8y+M2+POK8
C/sPGdo+KxylcYH9hwyq01XneT3HPPO9Zv8pfD3RVwbLbX1S9V+z/5BBqrh4
r+U//4H9QZPEthu53/XD/l0vZbdhCPsPGWL1s3r/ZV+LueZ5Cq/Zf8j/7tdR
+w/cD9zyubnHmf0H9vuKKT71eX8eKEPOnCF/uz9g/yGrnwfmyv5DBsHh/OWk
W+w/cDyovp7gIvsPGeY1XBEdyP1uiAzQ1nx62kX2H9gfaKQ9WsLzA/N0m+qG
3o/Zf2D/NnDTWecL7D+w/7oeNe2zBfsPGVq5zv9ic5H9hwxDVBdwbrH/wH5o
Is5wY/YfyOPCCE/TM+w/8M9P8Jmif4n9B45Xnbkx6RfZf8gwoNanEVsusv+Q
1efNzrL/kKFddA/ze2bsP3D9eTCzcNlJ9h/Y3xU3ij98n/0H7k879elocZL9
B+6nax6wzf4D9yeBqhsA2H/IUNCoZWLyU/YfMtT++N+k46/Yf+D66vJz12cH
9h/Y7/TVHl77EfsPGdYv7fb6tTX7D5zPJwa/Wsc8UmT18yEfsv/AevCtWfBE
/r4pzJ1UD5ywZ/+Br29C63q/z7L/wPFwYKj06DH7D1l9nu4W+w+styrheZf9
B67nu7voCgbsP/DzPqPXfrI5+w8ZyvNcFuicZv+BvHPWLZ7HPLKwfvSpWjLF
iP2HDKurntkvYX+O+bG1/qqlJuw/cH7H+NRR3GD/gfVGdXnhA/sPGRZY7e8U
xfUqR4a3C85n/GIfhbnjkpnFAy6z/8D5sk514o79hwwrBlhb/37D/kMG1ePH
npuy/5ABq921q4/Zf8jq+0fvsf/A8Tnu+7d3puw/ZDg+qkHDbGv2H9gPm0xf
osXzo5DWC76eWCSrr78fZf+B4+NZ4//CHNl/4PqxK3vl3sfsP3D/6TjAS+c8
+w8Z0qMa3Dxox/5DBq/fUy78usn+A/l7nNuf8YD9B/ar5q+6Bb9j/yGDqrxr
32T/Iau/D+Ia+w/sp1XCz479B9afeuZ9Nzqy/5Bhd+DsJRG8/8A8rqnbmgLu
d3/J4LDDbcLwu+w/ZAgLm/LR15D9B66nfgMsN5uy/5Bh+dn7Vwbw9XbM57uq
bvBg/yFD+E2/yJIz7D9w/z5SdUc4+w8ZWibNie/xnP0H9sdXHVptMGf/gfOl
ya/N9R3Yf2A/eCs56JsV+w8laJ5rOPasIfsPJcQu2qptfpX9hxL+rn80Lpfn
Rx0l5HbeceG8JfsPJTydtGHOBSv2H0r4VurWSYuvt2so4Uhyj6Exxuw/lHCx
2HTl/rfsP5Sw/teg0DPv2X8o4X5gk/Pjbdh/KKHmdicL9h9KmDb9r0a7l+w/
lOrP9Rr7D6X6/pD77D+UUMvv4STj5+w/lNAhsHS+z332H0o4p3VYY0wE+w/l
P7+h9h9K6K8SiDbsP5Rw7+fYyLO27D+UkBVRcW7lTfYfmPtGT+5sxP4DX+/h
rrP3WrD/UILqdpeer9l/4L/fW+Pld1/2H0rYG2P13y1f9h9K8A9JjMvzZ/+B
/963x/PHOrH/UEIDrb561ffYfyghuPMf7Vhz9h9KyLn348qx5+w/lPCnTFOr
wIr9h1J9HvI++w8lLFzb8/Ru9oNtlXDqZh0tgb8fDfPo60NG2zqx/1Cqz/vy
/SXtlXCjaTOxyon9h1J9vzzf395BCW1/lU3Xv87+A3/+slt917vsP/D1Fozv
VGLE/kMJxTG/nAMfsv9QQpOPuzuMucP+Q/lvf6j2H0oY23KL/fNb7D+UENbn
wsLxDuw/lPBmScPMllbsP5Sg+rqhxuxrMX/yPtJ00AX2H0r4mSk+ieHriZgn
nbJfamPK/kMJZ34ud1nkwv5DCcu1PSOVz9h/KGFm/+6rloey/8DxXNHqTpNA
9h9KiLZrpHc1nf2HEnqM8W5S4cb+Qwne8pTLlv7sP5TwznbwRO037D+UYHe6
/bcEY/YfSlAdP/ttw/5DCft6Gf+9/pD9hxKWHmmx3e82+w8lpA6bWP6a+yvM
Ox9+v37/CfsPJaxbbf46iO9nGKiEerpvT03g+9sx1zx/6RP7D6X6vPY79h/4
/h//bnDDhv2HEo7OWHCpF68fQ5TgtWXF22Ym7D+U8HWsc6OfL9h/KEH1dTqj
+X7qoUr1+b3j7D/w9aoOyDqx/1CC9eI5w186s/9QgtCt4fUnZ9h/KCHzzMPg
F0bsP/DzzAk9bmHN/kMJD1pYun90Zv+hBNXt81W8Px+lVH8fhS37DyUos+sY
+5my/1BCF9UBNF/2H0qY4rs7LZrXj7FK+D071ULvOvsPJbya3OV3wVv2H0po
sWP4i8Z8Pxxm406N969iHuOVkN2lpcdPZ/YfSshIn9TgLtcrzGbb7j0pZj84
UQlz0g1a21mx/8B6rzzQ1j2S/YcSRoUdDUm2Y/+hBKNOx8ck32T/ga+vN35i
tuw/lLB1aBPv2bz/ACWU9GhVtM2C/YdS/fwsa/YfSnBz1Kof68bnP3D+D8sb
2sed/YcSQj1Kuk2yZP+hhC1580d3sWH/oYQZFs/WL3jN/kMJ8rG6tzr5sv9Q
wgrVDRBB7D9wPo9JTLrH98NhPnJ+V5CjH/sPJVwxbzBZtV9Q+w+l+n43vr8E
87bm2Qe0ndl/KGHN7OWtZjxg/0H18AX7DyXcGbC4/C5fb5+vVL+uS+w/lFC5
coXp7dPsP5TQdZjBjieX2X9gPfPtvLPkCPsPpfr5gtzv6iqhcNeEkYM+sf/A
9XWoYsPJB+w/kN+xAx/2W7L/UELHDplDvG6z/1DCbcuYyqv8/ZiLlWo/xfVq
Cdarj9YWuh/YfyjhgE/3TnOc2X8o4Wr/VRn6ruw/8PNwaXevTQD7DyWIY/TX
3nZh/6GE/NIzrnP4+yhX4Hj2731tYhj7D6wfV4bsbOrM/kOp9tmZ7D+UEL6q
ckIi91eYa75v7hX7DyW8cEkSrHl+YK75vo337D+U4NjMcdC9d+w/cD1TXRBy
Z/+hBIOXdtNH4fhpbTc73WCdEnRLeh73xfd3Lnfxuy7rcT4HrZ/vj+OlvN86
Iy/MNeer8fVvUv23QQnnJ57u1B9/X+zTXZM0Ffh5fli5Lxfrcc08w1xzHhPH
w7su+C8Kyn/Pe+mvurEUc9kC7WF3cT02NcH/RCVUjHBbfQbrt6bqH5Rwff02
f+cJnI9HVC8Qc2y7RtvH4c/z8OWdk5WgdXSm84a9mur7VJX4/u2O3v2K+7Hg
IPwPs0/4ctf32A9NUv2DG5HPiA/14nE+q95u6034+oq2ZFzE9bOr6g1jPhKn
VU8fX5/qn1u3WQm+V9cGheJ8r6X6b4sSUvaPznyEfHer/kHMj27ulZrhz1Vv
d7Ye9kuBm5rOxbxE9YYxy1FvyidHa4I3/nNGW7E/Gzlo1nqcXyNU/23D+v53
+exrWK8t8OOLxbymuMm50LvEQx/Xq4ID7iMticd2pfr7RV4RD8xm7W/eupRI
PHYooSrt6PdVWcRjp1L9vjyIB+YpPvW1+j4nHruw/qhu0PlEPDDHSc6hAyKJ
x258/7a4oJoSjz3YX/VrMkrzEvHAnBXWI/HXQ+KxF/s3jT2Xer4iHvuQr0uC
4R9f4oGZ7/et4bFfCc0GJpWovq+0hscB7Ac8HSNU3w9R87ox19wv5008DipB
dTd+i7fE4xDWp8FB0yZYEQ/Mv+L99y8NIB6HsV7qlP7q95R4YB7VuGuLpebE
w0AJNV9H6Ek8jij/3b9awwOzSgfExxGPo0pI6NjiyplA4nFMqX4+vyfxwDxh
Rf9JkYHE4zjW10ef3H8FE48TOD8uiheGPScemCNV7XIV8TiphP0OepbN/YkH
5r7boqaPTCAep5SgsfJwHfEr8TithEEn+9dtEEU8MHsPSPGfGEE8zijB3GlM
hZcP8TiL651Oy/kBycQDs1HlilwfS+JxTgnaeldiFr8hHueVsGCpxlj3l8QD
89V3tUbOcyYeF5SA3UmA2x3icVEJ9lcPOd43IR6Y+fu2anhcwhx60mDEC+KB
me9vquFhiP2M6obda8TjshLm+zeYdP8O8cBc83w4Y+JxBft11RdCHSEeV/H9
5no1C7EiHpjrDPG/m3WZeFxTwlSzC63u2REPI+wfbrXxjn5CPDBf3zTINOQa
8biuhE7lR6QHhsQDM1ikejQ1Ix43cL17++7TZkficRPnRy8xVdeceGAekXQy
tNkZ4nELx++eCzrK88TjNq53lZMcVPcb1fDAXPM8AHPicUcJhsF+b56YE4+7
/+9fa3hghoV16899RDyMsV/e1StMeE087mH/sbV060lH4oF5moAz9j7xMMH1
O3jcIdV5hxoemIvn3fz624N4mOL6McBLZ9Yd4nEf++v3h19MtyMemFd1kvu6
WRAPMyVMv1HwtbUF8XiA9fLTptkvuF5h7rIwsNk6S+LxUAnHVF8g/JZ4PFLC
64KuWuHMA/MJ3anHR98kHo+xX1cdqHxCPDAfuzlBv8ct4vFECYcMLAdNdyMe
5rif8rtf1fYB8cAcN/fY6oTPxOOp8t/zK2p4WGD9tJx57OZ94oF5sXlvIyue
H5ZYz4/v2BJgRzyeKaH32vW6jayJB2bV8aGE18TDCufzpPD96VbEwxo/P5en
f7NMiQdmralN5917Tjye4/7HPrVV7m3igXlAdeFFzf3E44US/lfUWQdUtXR9
2G7EbsHEVixsXXZcC712Xa9nBlvBAAFBQBBppbtDGhFRDFAEC0UxsBNb7Pca
GN/aZ6/F9+dPqbOfPTNr9jN7JmlxiXFDJ+KRhOPH2RWLr8cTD8zbXeY5GHL7
SNao66F2E48UDaywbRI+IpJ4YLYxPTBtSQjxSMX7c7DlYDhAPNKwfQbcmVM7
kHhgXtYm98M05pGO7U95wdyVeGC2nuxeV3lfXcsjA/ujie9evU4lHgc1lX5D
ywOzy/bmc2wOEo9MDbyz8H4YlUk8DuHPa9h78rkI4oH5+f7EcgMeP7LwfrCM
82+VRDwOY3uKW/nN+RbxwNzabP2o8beIR7ZGPU8oiHgc0UAz5cDQbOKBOW9F
kV8yjx9Hsf9RNrw5Qjwwa9ev5hKPHPx5pma5468Sj2N4PQJ1BpxPIB6YtefX
5ROP4zh/PHvkyZNzxOME1qcuIx6UZRMPzAcnjZoQfYx4nNRAu+yA8LY5xCMX
25tZc9eHh4gH5jELC502HiYeedhfNf2374E7xAPzyKhx27ZcJR6nNGBQOOBX
kwzicVpT+T6clgfmKH/j3tnXiUe+BobmFZl/uEY8zmB/ctwzethB4oFZu17i
APEowPFRv3t2eTDxKNSodfVh4oG5V5558JBU4nFWA8t37dz6OpF4nMPxe8o0
y1Y5xAOzdnlkOvE4j9c74dfNmdxfYe6ppzzBJx4XcL7rmadvE0Y8LmK9GNHv
xK+jxAOz7goDF68g4lGkgZvu5pMLE4nHJbyfOu1dPimDeGAece7NqZgjxOMy
9s/1lSfwxKNYAw1PFORbXSYemHMP2/woDiIeVzTgPbRXlEEQ8cA89uOqIqX+
0/K4qlHP/8wjHiUauDepukX9GOKBOezQ5kWOKcTjmgYmfsj1fRtAPK7TfNmP
eGDu36Vb02wX4nEDP49fR49tGcTjJtYzvd8n1k4mHpi1+3kFEo9S/HsLV7ef
5048bmngV/MBC2r5Eg/MmX7VSn7HE4/bGiibNqr+uKPEA7PyOHnAY+JxRwPr
O54bW/ca8birgRmGOCM/RTwwe8YpExbicU8DMRtNVuz4QDzu43z2+L4dyvlT
Wh6Y//3+ecOpEuLxQAPNsTuBq8TjIdbftcKsdEuJB2bteW/FxOMR/vwHc4eV
nycemJ938TnZqIR4PMZ6VvNk/tgi4vEE+1vL76EGn4kH5uMZEYbKelEtj6ca
sD+bba6TQzzK8Pc136TRO0o8MGvP18wlHs/w71tiOehGJvF4jvO38Rud2qYT
D8za882ziMcLDQiXYXWG3yEeL3H+MrTUcHw+8cA8rLzHsG6HiccrrG+vnZj5
+iLxwFySf+V1WRHxeI3jfbFu593xxOMN8nVekeF0kXhgVk4TyS4hHm816nnP
mcSjXFO53lTLA3Oi3fMtyvMaLY939Dz3GvF4r4FWi5UT7IkH5gPN494PPkM8
PmC96WQWtSyWeGCupxS08cTjowZe1e/44lc48fikgT8vgwfpJBIPzCl/uV8p
9iEen3E+18irX+Rp4vEF51O9J37y5fED88cpx0eGJhGP/2kg+nlS2Sp/4vGf
Bv4LmLLGqJh4YD70bKlLUiLx+Irtw6XwzsOjxOMb9u+TthbnFBIPzGd7NRrV
w5t4fNeo6zPCiAfmvZan4ocFEo8fGtX3ZhKPCk3l+4laHpi/nnueuCOVePzE
/mNXg/YjePz4hde7Y5Wh/yUTD8xtWkSnKuOZlsdvDYQ2tVqtf5F4/MH6a33G
XROen2OOeDL0w9qjxKOKgJWFzZJNDxMPzPz+jpZHVQHK8bp1uN6tJqB4Gs5Y
Y4kH5sz3Lo9sXYlHdQHK8sStvsSjhoCqxoar6h0mHphjlOPc0olHTQH5NrOS
58YSj1oC/FP/aas8v9PywHzw6NqwziXEo7aATzuxgDlGPOoI2HTz0c55HsQD
c/16DgPc44hHXQEZcQe7v40iHpj9y3Ytm2FDPOoJmBe9oLoP11f1BZi21XnU
x4t4YLYveFyUFkc8GgiINMl8vSWLeOgI+L1K2QCWeGC+aKe39q4X8WgoYO4L
44+28cRDV0Anj22mbVOIB+bf4mvZylPEo5GAdDed+2+LiQfmn78vuTbNJR6N
BczauuzbqaPEo4mAu3ntE+aGEQ/MYXCrx3weP5oKUKZbbp7Eo5mArvtfimau
xANzjVHXD6/cSjyaC3CTosLLnHi0ELDKOuDEeivigXm1b2DJj2Di0VLA8KVJ
o946Eo9WdP02Ew/Mjjs8B86wIB6tBYyouODwhetdzHvrrv3Wwo94tBHq+7gW
xKOtgIKnUYsn+BAPzC17rTXUcSAe7QQYzAm69NSLeLQX6vlz5sQDc899E/pF
WxAPPQF1RhQkjrUgHvoCsh5sOvRUEg/MYf/e6FDkTjw6CLhRe795Q0figVmZ
Ts50JR4dBbzxKDA6cI54dML79aYiEIkHZmW5X6M44tFZwMnd9Rr2SyAeXZBn
h7fNkpyIB+a4nhtM3T2JR1cB/+iH5nzaQTwM8P4x9YzVDSUemOOu5eistSUe
3QTUzNXpv9ybeHQXsGZr7YyBscQDs1nrIYOvhBCPHgI0r8a3vO5PPDA79Jse
V8+JePQUcPhY7ZcnrYlHL2xPeDvpehMPzCXu6QnO3sSjtwCj6ku9+rgSjz4C
Bm5cG/E9hHhgfjmtRqItt4++ApTX+0b6Eo9+2H7uNp5Zn59fYc76+4HH5hzi
YShAL7ZJ2JV1xAPzzAlYgVkSj/4ClO0A77oTjwECxj/O3LbZi3hgrqYccORJ
PAYKUN7GH5RMPAYJ2NY+scf5IOKBuWbzebklgcRjMPI3ejpogi/xMMLrf73r
01Z7iQfmGsoGLu7EYwje39b+c/yTicdQbO87Cx2r2xEPzAOVDSZ2Eo9hAkKb
NPLebEc8MGe5romz2kk8hguwWKFUpMRjhFDfj95GPDBvrND7X+k64jFSqOc1
+RGPUQLm3zTCJkU8MJfvTKynE0M8Rgv42KNK4cAE4jFGQNvp+R8a7yMemDt/
PqffwJp4gIDvhla3t1sSD8zWR2d5VNtNPMYKgA1/x1ffQTzGCRh8uNT+gRXx
wLzq38+mG5yJx3hROX/V8piA7evcvst5zsQDc4t7uhb/RBCPiQKU4wpX2xOP
SQKGKts7RBMPzC2UDsaPeEwW8G9Oo6Qx9sRjioDGijDdSzwwv5x+5+/7DsRj
qoBHjRKvv2UemNOyvh7o6UM8puH132r5wN2RePwl1PXPPH5gDtZr5hPlSzym
C1i/PebH5TTiMUPA8+rVQqcGEw/M4Kw5l+FLPGbi+BsTsycyi3jMEhB77M36
c+HEA/O3uU9jg3cTj9lCPR/am3hgXj/2vXvHXcTDWKjzt73EYw72R6daGszl
8Rzzfv2PvW56EY+5eD93XJSnjG9aHn9jf+QTkXvFgXhgVpaT6+wjHvMEXGvq
ZwGBxGM+tucZ10vuuRCP+dQ/bSEeC/D+3uhwZxPPPxYKuKoftMPMnXhgfuC9
x3HxFuKxSIBfLZu/822IB+bnl6cbhrgSj8V4/37amtpdEI8lQvVhYcQD8/db
yyKU9Vyq/xCQZOCcoxvB/kOAZyL+gyf7DwGDwrdkv3Fk/4H10uMul/S3sP8Q
ar1qy/5DgKXpk6T2sew/BJwy292gLJD9h4DL7fYv7h7I/kOo6/eS2H/g17ue
tB8Uzf4D+6eFQx60D2T/IeDm5n1WOUHsP4R6vlA8+w+sZ2L7pH7k/koIdT4b
wP4Dv75bWGbN3ew/qL+PY/+B/VtF0tmdSew/BDTapr/ruhP7DwHOkTfOt3Zh
/4H118cPYdWT2H9g/5a9v33bSPYfAq68rxjSL5X9B/ZvU4MTrWLYfwio16jm
wLg89h8CFnjHJ8fx+LEBx4cHVQY+5OdXmPM65do4u7P/EJDavWsNpV5X/YeA
7rr1s+L4+RVmQ/x4k5jHZrw/v3/oPTaO/YeAyckF8VWOsP8Qlc8XVf8hoHSt
rlXkLvYfAmZrX3hn/4H1h5F+qZML+w+83yPuPJqwlf0H8rh3pOBnCPsPAbrd
DENvprD/wPYw2Lr+mzj2H1ivtBvbs8CD/Qf2l8FnVxqGs//A9rFINnbh9oH5
64uojk/3sf8QMOFeyLRaEew/BHgntLQOymT/IUA5DsH6LPsPbA/36v63gp8n
Yh6Z232s7Sn2H0LdD8iU/Qe2j03v23yJZf8h4In3zC4Biew/8Pqu19tzKoT9
B7aXivOt9J3Yfwh4nzJl+uxo9h8CxsR3GNOW2wfm7Y9rv5jL80E77H9PNgwZ
aM/+A+/fOk9GhjAPzNrnu3vZfwhQjtdYFs/+A3ni8OvG/RVm7Xkypuw/kE/z
Ns7Cm/2HUPeL8GL/IUA8PdXi2E72H9gfbl1xeb05+w+hnl+5jf2HUH05j+d7
hXq+AM8HMbv+6GJ+K4b9h4AGrz40KvRk/yFgSdCSjslx7D+Eev5YEfsP7N+u
d9bZmMT+Q4CCszbPzzFr10vz80QPrPfy38ct8WP/gf1ptbou+tHsP3B82qoY
MfYfQl3fys/bMdvVCh7umcj+Q8AM5QWBk+w/hHo+ijv7D6yfLjb8qBvM/gP7
56LtjqMt2H/g5xlW0rpVIPsPASveeUdX4fHDV8Da/92YZxfE/gPbx7qQGZMj
2H9ge2tn6bqHfZQ/zm8C+p557cn+Q8A0236OtVPYfwgI+N7Q5sku9h/495wf
XHOAFfsPAQ2/m9T6aMf+A8dvRRDsYv8hoIlT1b9S7dl/CNCWFwHsPwRU8Wpq
4ObE/gPnu7GRkzruZf+B/cHtEdEpLuw/cPzs9GD4H+YRjr+v392ZSxzYf2D9
qixQYx8VgfeHT7OFVXg8x/z4amHjdabsP7A9Zxav8tnD/kPA8bQLjhds2X/g
/Xkf7Mz3s//A+2/P13YLeTyPEer7lnvZf+D9PjSseFcQ+w/sT0PuLzZwYP8h
4GHMmtmDNrH/ENB3VNDr89bsPwSE1zB68SiQ/YdQz4MLYP+Bn19vwLPxXuw/
hPo8IpD9h4CJRwfZPPZl/yHgWY+kV5b27D8EtH5eY4OZBfsPrAe6Dr/Y2579
h1DPZ7Vh/yFAZ15/X5t/2X9gf1Ddu+1EP/YfON4ufJhXFsf+A++Hvu23hHG9
i3nLMf+KMmf2Hzg+/rIzuxvG/kOo6xOd2X/geI7TTeX6qv4Dr9cZr5DpIew/
8Ho/+HO2bib7D6Gel+3O/kNAUf10z5mh7D8ENNtu/CVvD/sPAS4dhwUe4fnH
YQFfXJt8aRnE/kPA3Iz+aZ35eXs2zU8T2H/g9Z7T9cKD/ew/BPxn4FSmiWL/
ISrXl6v+A/sDvFw3g9h/CKg1ZZBdJz/2H1ifzsIrwDwwJ7R6sWmcHfsPnK9/
edCqGtdXJ4Tq96PZfwiwfZi7wzSK/YeAn1V1G3Tg8SNXwOtXnT/s4XoX89B1
H0729Gf/gfP9Oy6/RDb7DwE4m0hoxePHKZz/Luj4rJsv+w8BTh3NfljasP8Q
4Gj5o85PO/YfON5Edr/SbT/7D5wvHZ39vbTSf+D9rDNwUJgz+w+sH8qO+eTs
Zv+B46nSnfD8HHPONPPS217sP/B+87qREsa+9hzWNwWFxz24fWB+eGpWOwhn
/4Hz67lljUy3sP/A+tFoSFw3N/Yf+P97a8y95Mb+Az9/0jAw5PEcc+rU7K5m
zKNIwKEqG5IWxbP/wPvF56+nLcPYf+D4PnDGLcXPqf4D5/NKecPP24sFTDJ4
VDrlIPsPAR3evZ6n8WH/IUB7vKgz+w+s/zR/RuoEsP8Q6v5dsew/sN5QFqDw
813Mrk/m4QyV/YeAIR4LXWdFsv/A+m/c8wsROew/BFyqVt6wRyH7D6GeT8nr
GW7i/ETcXbPuDPsPrM/j/Ftd9GH/gfWqzp0kz7PsPwQox0vXj2D/IaDdSuPG
8fx89zaOV2ODMlYHsf8Q6nmip9h/4PUZ02ZmYDD7D6H6tEz2Hzge9Cq9K13Y
f+B4PAq+PnNj/yFgb+BOvejj7D+wfdnHe/Xaxv5DqM+Tj7L/EOr7GUHsP7D9
Pfpg78w8HgnoqP9l/fwT7D9oPunL/gPbm1v92uP2s/8Q4NZ8cIBTJPsPUem7
Vf+B9aZPSFMrZ/YfOD/6VlGwnscPzLct0gs2hrP/EOr5uzbsPwTk21dU1WUf
hRnvpibK/mqq/8B6qTjs4vUY9h84vwhp9nzURvYf2F/stXjz04r9B44PIbfG
VwSw/8D5r+NWizoO7D9wftlCRoZ6s/8QYDM/sEeKLfsPAQenvQpU3hdQ/YdQ
1z9Zsv8Q6v6PvL4E8y+HKU7tgtl/4PisF7dzSzj7D+ofEth/CDBVNkBNZP+B
vJ91OtmUx3PMc3o+rnvChv2HAH2H5vGLeT74Ccd35YGtD/sPrI/WTTBsmMr+
A+vte/VWDvZj/yEq379V/Qf2L0Z66zOC2X9gf3epSkuNK/sPAcca3vDRcH+F
WeunuL/6ivXT3k4xG7l9fMP5YOqucaNOsP/A+UzdhxVtD7H/wPHD5O1fRpX+
Q6jnBR5g/4H3y93mP/45yv5DwDDbpvUap7P/EJX7Baj+A9tf+ZHH5uyjfmF9
uXWp+1sX9h+icr821X/g57FRdnhh/4H9y5f7Kb0z2H8IUHRpvSj2HxJmt/4z
+ulp9h8Slt+92+d8JPsPCQtftPI6Ecb+Q0IDZUOAcPYfEiLllOYFSew/JERs
3r4ukJ8n1pBw5lWXJcs82H9I+NVEWdHP/kPCOmV5XwT7Dwk1hnsbzTNn/yGh
cPbMQ0np7D8klM7okebrxf5DgvL6QlueD2LW+x2UbJzG/kPCy9vJP5a6s/+Q
sLvv4yvK+g/Vf0gwG3ywV59o9h8SqmN3WovXM2B+Vye+Zj/25w2kur+XM/sP
qa6PCGf/IdX9uPLYf0j42M++cHoU+w8JWxucW/4+jP2HhGNZ052eBrL/kHB7
dFmfBeHsPySUmEXsuXOY/YeE3prUBon8fLeJVM9fcWL/IdXz99gPNpVwr8/5
qsf4eUkzCaf0bX5bebH/kGDYeFOorRX7D6nuJxfD/kPCK5uZY214PQPm66Wf
B1+MZf8h1fNAeX1JKwnTyiceap/J/kNWvq+j+g8JymnuhZHsPyTkfLsb1mEf
+w8Jd8+c/9Uwlv2HrDz/Q/UfEhxmhE4usGX/IcHq2wDj3T7sPyS4RfT3TvBn
/yGhyR2zvgVZ7D8k/C6JGn0+lP2HBOzdah9kHpifj/i2t3oC+w8JCzrN/uWQ
wP5DwtzaO0YF+LD/kPCijVw9kteXdJLwIcbxYk839h94/y958bCvFfsPCdvn
XljX1Yf9B7anqnkZJmnsP2Tl/oOq/5AwqUu9Pm/C2H/g/RIcP7yskP0HXi/D
evZn/dl/YPtVXgjfx/5Dwozbr2or6yFU/yFBM7rDlUAf9h+y0peo/kPCnBV+
29emsv+Q4Lvq4JE/Cew/8Pcfzl6yP5r9h4SU03JXfTP2HxLsqy/Osb/E/kOC
Mp3I4PVwmLXrD7i+6ivB48XAiAfJ7D8kDBLx+tdj2X9IuH/1j1kfXl9iKOFT
/bQuOzzYf0h1vpjK/kNCsdPPgQ4B7D8k7Bt/5tIBXl+C+fu33W+Pu7P/kBDS
v6junRj2H3j9dA0KzvLzRMzv0vS+pjCPwRLCxuINnc3+Q8KlzraGH0LYf0iI
efLHI4H7qyHYHxntC6wfwv5Dwh/vXKvJPD/H7PSsOLsmt49hEnJDbqdeiWf/
ISF0l8Fpp3j2HxKia/xy1Mtg/yEr309V/YeEoLpOW3Qy2X9IUI5PH2DL/kOC
sj3kvd3sP6R6Ph8/bx+N7c30XK0SR/YfEm7ZbZnk48f+Q8LVN7OebIln/yHh
xpLqS7oGsP+QkDFbOaGX/Qfeb9oN9dh/SJipFCQn2H9g/2Jt4dchmv2HhEf2
6xedTGX/IeH9Nrwj2Z9jbpo1KHtcAPsPbP/R8wNO8nqGSfh5lQVn9uw/sL2H
LYy/YM7+A9vLGiwgPNh/YH+a878gPR/2HxIOmZ5ZbJ3I/gPbX0DU0ja27D8k
dBh/tmFP7q+m4fdfD3refg/7DwkFf9obRzIPzN+V282d/YcE5e0ZnwT2H3i/
fRrz/Rj3V5i1w3Ek+w8JbaK3/T04kv2HBNNtVc4sO8H+Q0Kto66GE3n8mC1h
13ujTSE+7D+w/bmvsOjK7xsYS6jXLMN55Vn2HxI+Lzi3tDWvh8OM1a7z1CPs
PyR81es77N0h9h8SjJs0WdM2l/2HBMuEDfndE9h/SJioPQCd/YcEmyH3Dyrr
U1X/gT//fsYtA17vs0CC9Yc7sTpcXy3E9vzk2aulV9l/4HjVtiQh7zz7D6wH
ZlrUnXmC/YcEk4ZT+/jwep/FEpoVBdgP5uftS6Sy29Z/l3k8x7zeXPfKzkD2
HxKKLPv7NE1h/4H95dSbj18msv+Q0Ki4iaaGD/sPCc9Cx7dOPM3+Q1a+D6P6
Dwnuls6TzNPZf0jQvs7J8w/M2vNquL9aKaHLDXMb49PsP5B/Wd/TzdhHYV6s
vMDM6xlWSVhd0yl5I68v0eD1tl39/Lwv+w+8/5XpNs8/hIQlVuGJ4/j5lcT6
wP9s0L5I9h9YX1QUlobxejgTbN8H3+nXz2D/IdX1C0fYf2A9ceJet8mR7D8k
KDqscxz7D+zPPVuYNPBm/yHV801C2H9IeHPW4Lty3p3qP7B+WZeZ0YT9+XoJ
O5d/vN6ZeWzA/q19ytqpPP/A3N58Wu034ew/8PNfnxDuuZ/9B/b3n3+PmWnB
/kPC2T7PXzg5sf/A8efNgJ/xwew/JJQZBuSOK2T/IcHrXtDWJczDTMKJ+ePM
px5n/4H10UrnkJOV73/g9aquzFjYf2D/FNTFT9mfXvUf2H5Gz3OsdZr9h4T5
ygtdyew/JGw2iKufkcP+Q4JRqm2pCT+/Msf+8UOjwlnR7D8k/LD2adwyj/0H
ji/3QrPuXmb/gT9vecg35X0j1X9IGHZtd3m3fPYfWM8snvR6VBb7DwndA0Pu
tObn7ZiV7eFTwth/SBhQrWe7sbxedKeEKvMne2yNY/8h4cvPNdHDQ9l/SFCW
uz87z/4D64GFRlumJLL/kJA4cUL/HZX+A9u/siFhNPsPrDcmFb39zD7KTkK/
6IUb12Sx/5CV+zmq/kOq50fz+hIHHG8WFrRV9udR/Qf2F66OHc34eQlm/N/J
v/PYf2B7zfZdHnyJ/YeEzsrxOwfZf0iwe60/YcAZ9h/Yn5Y1vjeF18M5S3V/
hzT2HxJevzzS5nYW+w8JP8+lTM2OZf8hYZSyIWAO+w+8n181cDtexP4D51vt
Lv9cizx77Wlx+zLmNb/6VP2G91fImQ7pZm4SzpX7z5qP90+DavgV7hKGPx+5
agX+vTvHDF6egzk3eONtZb+Xd9b4Dx44H9sYkTcC2/fynKkNqnlKGBy01M0O
+4vir3OfxmJ2Dv+jdxzHd+Xbp3rh/bShXUYLbF/pZqv3lWM+tEBfdyfWOx2V
f9iH/ZUy4cTPu68cf8F+qZ6Xg9df+XNuY1563sMdsL1vwW+39paAk/N0I2x/
T2ODz3TwkTB51IToEdgf/638A+aX31abFuJ8pAA/3mpfrI8LvxbE4vxW+XMa
+GE97+Q2+QDWK3H47emYy07eGG6Kn6fl7ctf5/pLWJvX4dU1/Hrlcn3FbPy1
6pQNON/SrgsIwP67+rKKalg/Kn/OmEBZuX+f8u1PMSvHd3/BnzdNuaBBEnrO
Wbm+I/59yuXqFYz9h61dB4gjHpjHXbma6HeIeITIyvMNtDxCJWzYNqxrhzji
gfn7jJWx9heIRxi2t8+eJ6dmEo9wCXlvw0b29iEemHk/Ey2PCAkXYpyMqhwj
HpiLMvfPt84nHpHYPstuWTqlE48ozMlP3IvyiQfmv9IuFU4rIh7ROL783TbE
+STxiMH6qqBl+cfTxANzt1mLZpRmEo9YbM8+uyfcKSQecRKiVtX2Vfbz1/LA
vP/SvM/tMohHvIS2jd0c/oonHpi15wOGE48ECXE5u/xbHyYeB6T6voQH8cC8
9luLm+7+xCMR5wPTNxxwsCYeSTj/6DrsnwWZxAPzFGVADyUeyfj7lOXKCcQj
RVbuT6blgVlUSXhSeIl4pEqIvDno/dAC4pGG9UTgxO6Ho4gH5q7pw2oXxxCP
dAnlPWN+xuQQD8xRdbGgiiQeGXj/tllz4Hgo8TiIPy8rT6/pAeKBOcg//92I
OOKRifdXaMmpH7nE4xDytZ2Su/ME8cCsPC5Q9nfQ8siSletVtTwOY/vpf2Fg
v3jigfnH1c0X7oUQj2zkPXJ6xfMw4oFZe77CEeJxBLPygnkA8TgqYe+7RaWr
A4kHZqWai80iHjkS+gSu2rHgBPE4JmF2+ySfsAPEA3OgSdeUb4XE4zj+/rQd
85T1t1oeJ/D6bNiU3SWeeGDec2aU32gf4nFSwhClwEslHrlSPbczjHhgLm26
rKWNF/HIw/vjc1lQtUDigbnl9eyiV2bE4xTOzw80PNrag3icxvpO2eA4hnhg
HvNkQfLjKOKRj/XOWGVHPuJxBuvjxXXvd80gHpgNbxQtrpdAPAqker6OL/Eo
lOr+sR7EA3P09tx6H0KJx1kJZi4eZZ/CiQfm2LxqAQO8iMc5CafX+Ru18yMe
5yVcnI4jQCTxwJxWcn+b0RnicUHC2/v67+e5Eo+LUl1v7008MGfaDOy/zJl4
FElQXq/McSAel/D+u3Eu9ZAb8cDs8WzZ/3YFEo/LEvw9lQfmxKNYwqI570Yr
82MtD8zNDn42MrIiHlckHF96xvzf7cQDc9PAo3nPTInHVQnz1rius3YiHiUS
xvappXvNhnhgLi9xyi+JIB7XsH0POR3VyYN4XMd6OnngyX4exAMzn8en5XED
630TZYcw4nFTwpNOX7du4/aBOfjPgvbK+zxaHqXYH9dfseLNQeJR+v/zEy2P
WxIsxqWN2etJPG7jfGdjZK/GCcQDs7GyQCeXeNzB+i6wR0quI/G4i/XH+vOJ
dfyJB2ZlujI9lXjcw+t/e2uNzd7E475U97f1IR6Yw/XuDniUTDweYH+Uumqp
aQbxeIh/b0U1y8epxANzYd5wD/1E4vEI28u36f8VexMPzIHXRP+MQOLxWMJR
nB6tTiIeT3B++6+Do7cP8cBsrGyIlkQ8nuL9fMHwnbKfkJZHmYTDDo0rangR
jzK6v6KJxzOpnjN7lHg8l6C78uegdynEA7PyOL/vfeLxAu/vg4d76GUTD8zm
ygt0OcTjJdYzRonX7JKJxyus99+9aFa2h3hg1p7fG0E8XkvI7oYjRBrxeCPV
/S+4fWCe7Xoq/1Aa8XiL4492wwbiUY7jvfJAiPsrzFNaGNotySYe77Betd/Y
b00y8XgvwXvOlfKuKcQDc4KbbbhpJPH4INX9H5KIB2bHcTXajcsiHh/x/tK+
QEI8PmF7gql2NdOJB+Z/Ri/qvzSUeHzG+nLvBafB24jHF+z/dZrqzGEemH1m
dglYG0c8/ifV9xH8iMd/Ek5+x284SDww8/mMWh5f8fMXdZ2nrCfW8sBsbvhv
eJVE4vEN6/GS37UXuhKP7zgfcNt5vjCaeGBu881Yp+IE8fghYcfIPmM23yAe
FRK0x7XnEQ/MZ8a3GuN+jHj8xOtjfSVzEY8fv7C/xumU8nxBywPz57Rnvm9S
iMdv7K8SDxUMPkk8/uD46Dii5aQc4oE5//jZQAM34lHFBDqvjSqezOMH5in5
PbZ8TiEeVU0AqzkDZXzQ8qhmAkq5VxFLPDBffry4fKUn8ahuAl7TMqJNE4hH
DRP45/WLGRMTiQfmxAm3l1wIJB41TdT355OIRy0T2PCkzGZPFPHA/HRdce+6
6cSjtgnY7l6Ztz+JeGBeNfnp7Nwk4lHHBA5tCap5J5R41DWBWhHGOV/SiAdm
7T4cicSjngk0U14QP0I86pvAi03jOlZLJR6Ytb/nGvFoYAKuxqV3Kg4RDx0T
yOyxwMI/iXhgnqFMWI4Qj4Ym0C024u5fOcRD1wROG3963S6aeGDWPt/F//8/
M9k8og==
         "]]}, {
        Hue[0.9060679774997897, 0.6, 0.6], 
        Directive[
         PointSize[0.002777777777777778], 
         RGBColor[0.880722, 0.611041, 0.142051], 
         AbsoluteThickness[1.6]], 
        PointBox[CompressedData["
1:eJxcnXVYVF3Xh83Hxu7u7u5ld3eDNSdGRFFaBOnu7g5BkZISFBRbQbDF7u5E
/dZh1vK9ru/9571+D+DMnHvH2vve50zXzTuXbqtRrVq17AbVqin/v2/yyI05
A1VQ48BYk8pQLXhrhv9hkArqfzuXt+K6FmzMmdOwxmAVWKb/rX7tnBZc/rbs
UQzmkJCGrp74c+XP5wxRgXoTDL6TrQUpuwWPN5hdDWcVS2Va0FX5D0NV8PrW
Xd05l7TA4w2+wDAV/Kqdq3P7oRbU6G/X6ibmj93NT7V7qwX6+Odmw1UQoBOV
dO+CFjyKCTrZZYQKqot/ayZd1YLlyn/AvH2OReDaa1pwqgu+wEgVTLocNioR
X095Ow1HqaD/rQ7PRj3Qglj88xTMdjt1Kozw/ba+eenbstEq2LZ0WnuLi1qA
r37pG+btwzpcVt3Xgu/48YLGqOCRy4Xu+5s0BuXtTB6rAqfRw9wqqzcG5c8f
YY7s0ePKqE6NYW5D/ATjVFCkteXKvVdaoFyu/uNVMGTr3oPPHmuB8vEuYb5d
kHol+rMWBOPb2T0B38+yp0/bf9AC5c9bTcTXt+lWcfmFFlTxwGyqfMBbxGOS
CvYY62et/EU8JqtgkJ5xUtsfxAOz/c3zmWXXiAdgtllblveIeGDukV1p9/kX
8Ziigk31GwduuE48pqrA0yDK7cd94oG5pO+ZyzOZxzQVTLAbtvxUOfGYroKg
c5EpToXEA3NXj8wPvV8Sjxkq+Llxmt76p8RjJl6PfgnNSx4TD8x9pq2YH/OX
eMxSwaUHa9/ovCMemCcGvjxbWbOxhsdsbB9Tx02wLtXS8JiD/97Al153Tmhp
eGDevWiV4QD8/FU85mJ7u+t4stYX4jFPBW/maOtr3SUemLuuOV5Lt4J4zFfB
lLAzXtHniccCFZhlRI2ZVUE8MI+74Nda+x7xWKiCxICMFu7XiMciFeg3rnfv
123igXn+otUPqz8hHotVYJI4Tdf2NvHA3Pmj78HOt4nHEvx91/ExVl+Ix1IV
NH8v96hXSDwwRz/wzv7xlHgsw9zhQq/j74nHchWM+P7rlPoF8cA8Jdiuuf8l
4rFCBeE/gnM3XCYeK1VwoHh+5Mb3xANz3Q71RtwoJx6rVNBw9e6WTveIB+Y/
M8frfq+g/rFaBdqe51rovycea1Tg6+thsqg29Q/MI0GMX3KGeKxVwdzezeaP
TCMe63C86HpmSr0y4oH5umyyeHH9xhoe61WwLK3OWssTxGODCk4devPG9zHx
wNxqpL/tg0fEY6MKMm+8STv3mnhsUoE4bnzbDk+IB+bTTap1MP1KPLTx90My
Z9bi/oFZL2X00B7PiIeOChZmrXqa/JN4bMbxccDHV3bfiQfmOVa3bxWmEY8t
KnC/8bZT+G3isVUFsel/fKsFEw/M+54mLRr7lHhsw+t51LNj+xPEYzvysx07
JegO8cDsf7+8judR4qFSgd+Yj7D1CPHA/Lxi9eI25cRDwP7W17Xm4UziIWL7
XvVyTZNz1D8wD7n1yGbPDeIhYXtz6GHS9hTxkHF8qFfYcnE88cBs1Kf+Z4dg
6h9qFfRcYxd1MJ147FDBzZTY1D5JxAPzkOYzZlccIh66Krg6ZWPjXjHEY6cK
rPuHL14URjwwh2htnZhxi3jo4fj2psFzm1zigbnhxb3txLPEY5cKrAo2XfC9
QDx2q2Da2NJDUxOJB+biyjsl3hXEQx/bZ9JO7d1FxGOPCtJKx04+dYR4YK7+
63m5z2HisVcFTR+NPPwyiXgYYHvIzB46MYJ4YA4JNdwy5QTxMFRBzvwFB0af
JB6Y1bUe7v1dSDyMkE/TqGetcoiHsQruqHwCruQQD8yfTqePcrlIPExU8K7a
orVZScTDVAVuv1a+OnmKeGBOK2v8stsp4mGmgvdxxfNGnyUe+3B87Llcz+gB
8cAc1GHSi+mFxMMc+b2sHfY0mnjsV0Gjwjtvn/whHpi1vcMLSoqIh4UKBp98
6TbkAvHAPOfzMMcnmcTDUgVK9559hXgcUMH5Aw6THW8RD8w79o7t2YXHKyuc
b9YnXml1nXhYq2BsyNaD588SD8zvpezhzS8QDxvsP43sYiwLiIctvr5wPrvF
UeKBeVH3gT5Hi4iHnQo+5Jif0M0iHpi/vt8WWfcs8bBXQdTe5SOnlBMPBxV4
BM+/0+858cC87Zf70fXHiIejCt5O1Q+ZeYt4OOH1f5M+stsN4oF5zpZ018Ri
4uGM/cfs3c6SfOLhooIrY8rfFWYSD8xnJ51J1X5IPFxVkOK2cMOPC8TDTQWF
wsrMxgHEA3Ml4n+SRTzcVVAv4fbNVfnEA/PwE3qHdIqJh4cKbAyz7d89Jh6e
2P8Nm8b2uU48MHf50P+a3hHi4YX1yrvYdQbxxMNbBWstMq8mpREPzCvUF17Z
FxEPH6z/UvuuMjpKPHxV8N/AHtp7bhIPzOvSq+04GEA8/FTQoHzz+yFcX2G+
OenxwFVhxMNfBVLhV6+hocQjQAUPpqS9uptIPDA/Gz1/xOwTxCMQ55PLTX8M
4vEqCOsHrfB73w4TD8xRtX7bdDpCPIKx3mobm1nO80eIChqX5WcX5BAPzEXB
4Qu0wohHqAp85jTaUc2AeISpYNWLt+PapxIPzCe9Ki48jyMe4Tg/9734dFcW
8cBsmB/WbvAx4hGB9UhMaO2IPOIRifNXwrXCAenEA/OqC3V3Ni4kHlEqiPPw
PXf7CPGIVkG/1Y/U47i+wvyw++a5PY4Qjxj8+4v60/MPEo9Y7F9vvaKqeRAP
zH99fHrFhBOPOBUEO/crysolHpiTlprE+t0gHvEquHx9gJ/LJeKRoIIxQ7KX
bE0mHphPHHxyaX4K8UjE+vzzt6VG74nHQWzvyx432ZVGPDAvNTObapBPPJJU
YLv6d1Nb5pGsgvUdq+1adZl4YG62yGB4VAHxOET9NZ14HFbB/vA7me9KiQfm
h0+XD6v2mXikqKBD2us52mXEA3OrW2Mv1kgmHkdU0HpGY7OG14hHKvanNhvu
drhEPDBPbyU+7HiceKThfD9ww4lRhcQjHcfTcW6Of3OJB2aDxQ6v2hwlHhlY
T8yZseWNG/HIVEHpeiSaSDww/5a0mlw4QjyOIg/H5W3WxRMPzClPq53ocIx4
ZKlA3mx5+DnP59kqSG5RI/vkEeKBuc2kbrHTrxCPHPy8cWsbpJUQj1ysf4oj
X7yOJh6YVfVDrt/g+SMP33/Mtui7acTjmApWXht16lEh8cC8KGnZE9OnxCNf
BbcOldQ5/514FOD6ZHC+4PaNeGCeMWiMVUEB8TiuAu/CvNMBxcQDs9efjfUb
5xCPEzj/GViXHeD1R6EKCnL6LXZ6QDww+9/9s37EY+JRhPPngZgcC54/Tqqg
PDvSu8lr4oH50OYPQYXniMcpXL+Uv2plWUo8ilUQuu/JFBPmgXnJcYMhmwuI
x2kVuATbTHxTQjwwx4819qjH/eMMttfnc2slFhCPs9hfmriu+XqSeGC2nnc6
WHWBeJxTwZch6ePGRhGP8yr4Ht28XmwO8cB8suTl44YxxOMCtf8w4nERx+tp
p7X6eRAPzLp3x/S9EEQ8LuF697/+CzMyicdlFbycLJtXxhAPzB/m/c5LOEM8
SrD9JjRxO3mQeGA+7m1Zcy3zKFXBmToTg1aEEY8ruL5pYBSgU0Q8MKuC2pc1
NyAeZdi+inTE+3HEo1wFteMmuefx/IG5mv5AnFKIx1V8/bOjb9/JIh7XVJCx
6PSW/5gH5vyhtaqdDiUe17G++OXRbVgS8cA8dd2lmKxE4nED5+/NFtOb2xOP
m7i+uPy52ZYA4oFZmX7eBBGPWzieuG9d+c6deNzG/lmzs1VLO+KB+cqTiw/W
JhOPO/j+28XM+5tKPCpU8LkieUBpAPHAbJF1cJXHEeJxF+eTAen6gaeIxz0V
KNN1p5PEA3Px71mx0+yIx30VONs6z0qIJh6YM044PL/O9dUDnA+6tSxuFUk8
HqrggnFx/lbmgfmanodpTg7xeITzvVKAJRKPx3g9F62IsPQnHphXlmu3s+V6
94kK5j1dfXfFYeLxVAWR/nnVt+cTD8zi74HVvz8jHs+wv+SH29S6QDwwX/r1
d4xOJPF4jv3nTUb4t1ji8UIFx5y+Pfp6kHhgrvZ0bXo1rndf4nx7I+NYRSrx
eIXtW8IVahDxwDy6InVaZRHxeK2CoyU+dZcXEI83KlBa68Fk4oG5xRq5T8ZR
4vEW6ye3+XYLDxOPdzh/JS2O/pVNPDBv3jbio3EM8XiPry+cWzg5nnhg1pEz
P3qGEY8PKjhy54o0m+fzj7he/dktYuBp4oHZutGiw96niMcn2g8IIh6fVbBR
K/ddG3Pigdn4AmyrDCIeX1Rgb3loX/UQ4vEV56NYs7qJtsQDs05xi6RdvsTj
G9Zf8+9fqwgmHpijRwSd1tEjHt9xvXILCyBv4vED+bXKz78WQzwwr3vZ5XAd
feLxUwUdVyxosjeMePzC8aORzeVrEcQD88geb498jiAelVgfxvpbhUcRj994
/UsPJ4eFEg/MC+t/6qQKJB5/sF7KzTy6LpV4/MWcGeb8IYJ4YC7F4fBUCPGo
JoBp82m7h5USD8wHDx+qX15IPKoLsKuDUcadAOJRQ4CthpaeNQ4SD8x111p2
PRhEPGpiHn8qcUoW8aglwOw2/w3IdiQemH++Xen7PIl41BbAUPUms0Ey8fhP
gCGz3O7dTicemA8FLd3Yn9eDdQTNfssh4oF5VtezSXcjiEddAcJ1w4+PDyAe
9QSofrdGPccw4oE5oOHpT23diUd9AdwXnbl024h4NBA0+1k+xAPz0I2fEi85
Eo+GAqRNVwXMiCcejQT4aPgufugJ4oG5JZYPHqeJh5YA/Vv3+7v2LvFoLMDy
xOk31yUSD8wdypr7GoUTjyYCNP+UFN3yHvHA/PnP5IX+JcSjqQCTaq2IWlVE
PJrh59ff+sQvgnhgTrvo8qLeQeLRXIDs01fsBp0hHi0E6NldpbPIlHhgDvKY
8rabM/FoKcCWjB/7r+4iHq0E2HjtZI1Nu4gHZutBD0rWBROP1gIEV7YKGeBD
PDAvHtFY22M/8WgjgM26SZ6e+cSjrQAvZhX11S8jHph9Ye7rW/nEo50A120d
d/2xJR7tBXjTL7oyOpB4YB6TM9fwejbx6CCAf5z+jL5c73YUQFdtEP3TlXhg
ft5M69ipIuLRSYDM24NGXE8gHp0FGJsZ2rVDGfHA/GmsYe7GHOLRRQCLJmfd
t8jEA/PmBduW3LAhHl2x/eTPKQu3Jx7dBIiwqeU8yI14YC5s1rhPkCfx6C7A
ucqonVfSiUcPAWYEL0y9GkM8MA9LXrDFNJl49BSg72Gfkg2pxKOXAJNdn545
t5N4YMbqeNV6M+LRG/vro1af9K2IB+YzG6z7noshHn2Qb9ncru5OxKOvACcv
JmytZk88MCcUbNQ5EUI8+gkwV+fuo/lexKO/AIdfJrW6EUU8MH973uibRxDx
GCBAnZJ3v0a7EY+BAuw9+Cz6G88fmNfs+LNp70n2HwIs+Hq5zCKC/YcA9+5s
mvg2l/0Htrdm22/98WH/IUCMlFsvP4H9hwBLBnZzPBvE/kOAiWYBfZT9Ko3/
EEAa0qhoVjT7D/x8iyvWV7qw/xBA++n47w5R7D8E6D7X1GqwM/sPAS70eFk7
zJb9hwBX6/6ef+wQ+w8BCj45Nfvsx/4D8xaj1ypef4wW4MGbKXXPGLL/wOtV
ffaOh9HsP7A9VXUQ4jFWgHbKgoz32zEXbWs5qmYe8RgnQOOPJkP6hrL/EKDL
m/0WGYnsP7A99M4NKHVj/yHAiQ4TzXd6sf8QwGxzSL97Xuw/sD/ueyRfdmb/
IYDWfN0Waw6y/xDg7Om3NXrasP8QoNWdxkbaFuw/BFi6+fpXA653MQ+5NnpI
tgf7DwFmKg3ch/2HAE5OUbubZ7D/EGCqn97zgaHsPwTYdkpvbzVr9h94fZoW
aW3xZP+B7c8vtq6eCfsPAebjcuC1E/sPAewPtF2WwvM55in7I2Y5m7P/EGDC
PPemiy3ZfwiwesycT6e9icds/Dw5nwfPiWH/IYBj5y1v1x5g/yFAj4Cr4++4
sv8QYGFGq+0RIew/BDBea36/H++XYM78Urb/Gu/vzhegwVTjzrOYxwIBnnZq
lv/Nj/2HAOUz945zz2D/IcDoJfP0+59k//G//qzxHzj/bOpS1z2C/YcAK45P
vBzmy/5DgA9a76NtDrL/wM9XuvrX+CD2H9i/AruuaMHjFWa7paZNd9ix/xAg
PbFnxycW7D9w/PBvnn7Wkv2HAEZ9954dw/1jhQC1T7kNNXRh/yGAq8frplIs
+w/8fFmjC5R6VuM/BBh3xO7rkUL2HwI0fRxuHeDL/kOAm71aumTwenAN9v8f
W9YGxRIPzNqrvOKSYtl/CJA7/cu1477sP7A/6R5/ZufB/gPb84oB5sv8icd6
nC97tfruqMv+A9vHogmqBvbsP7Ae6pHaOJX7x0YBpnmuOVbkwv4D66dbDw6f
NWH/IcAT7VHVbbne1cbxevz9nM2x7D9wPBo0us1LPfYfOP7vF56e5f6xGdtH
fathLrbsPwQYfu/Eog4W7D8EuH8j7dkwH/Yf2B8uFs+9wOtBzNvutTzx15f9
B7avF+uXzI1n/yFAnNH65U7x7D8EmCOOcivi/SsVtp/owhtTeX2OeUexaN8v
mP0HXv8mZ3q65rH/wPc3dIP91QL2HwK8feP72IL3dyXk3X9b24f+7D+wvZT7
N9E/y/5DgPG7o4cPSWX/IUCbfbXF4kj2H9i//3ouj/Vn/yFA/QXN5p0LYf8h
wBER35EN+w8BDNp4/dnI9RXmPr1vrZhtzP5DgD1XfhVfD2X/IYBnWkpcx3z2
HwKI1XZa1jrF/gP7/2THcfqH2X8IkHd2Z+nZVPYfAshlNzY2yGH/gfVdXM01
i5LZfwjQ7+y4Dhti2H8IUPJxQtb48+w/sD3c3eXoepL9hwCDPBpcuu/G/gPr
t+HNGz4zYf8hQE2TB5dsPNh/IG/XJxu+hLP/wM+vCLZo9h/4+4bhC4292X9g
vZk58Jya1+em+HOfD++GH2L/IUCVnjrN/kOAfFWPqd2z2H/g9Tg9I8Oe+wdm
y0kevefwetAc28etuEdDo9h/CHD8deiEAd7sP/DzVNp9vu3H/kOAZS89dznz
+hzz2YkbKo5ksf8QYKD/96j4MvYf2J+qt+g+L5b9B45/Ol9T36Sz/8D29+r4
2O6O7D8E0FnSNM6L53PMw6X8uZO4f9jgzx/0uNjZi/0H1tMpu37nhrL/+N/6
R+M/BNit2/ytjzH7DwE62Q+4cjKX/QeuNwTvQb8Psv/A+bXc5/LHPPYfWN+0
GnC1thn7D5w/lAMZJuw/BHB55zRvBde7mOePTPOt4cn+A+vd1tqdQwLZf+B4
8+7uki2R7D+wPU9uY/T2GPsPAVoYYov1YP8haPaboth/4Hrg2clOt3i/3V2A
bkX97p4JZv8hQJMaH3sud2f/IUBk2oVuLXj+8MTPZ9Hj9e0E9h8CZBlE9ujB
/cML29PDCcHHvdl/CHB7aR3jiVnsP7A+H7JpozJeaPyHAIHaY64PiWL/gfX4
uS+ZAbx/hTnlcb9WBQ7sP3A+y+pk84p9LeYqn/XPf+D4t1YRJuw/sD/uts8a
m8H+A8fz1S49k5LZfwhwaaxRrxEO7D/+d701/kOAndfu71vhyv5DgNaIM8+Z
/YcAX25ft9SPZf+B8+/svAkhTuw/BIh3O97ZPJT9B9ZHve5fn+3J/gPXCxFH
jYzc2H8I0HXiDK2mR9l/YD03ekFYxxT2Hzj+p3X9e+E4+w+cr/UDa98KYf8h
gFKuVYtg/4H9fV3P1R1c2X8I4BP6omcx11eYa00QH6Q6sv/AeiMjYnMw+8FY
AdZ71jQYacz+Q4BeB7vd2erN/kOAr5kB9T/wfjvmo9MHjbFiHvE4382uuJS/
m/0H1tdHJyWNZh+F+WytynZzItl/4Hi8tH7OsWj2H/h5Bmwc0JDnc8wjtL7k
pviw/xDg2JL+8+85sf/A8XHxDr1ugew/BHj3x+jw2gD2HwJUmGY9zvJi/4H1
RI2jb58msP/A/nH40tAuQew/BM1+WRT7DwHM3X6+asn7iUew3pu1M8stmP0H
1qM4PIwPZ/8hwKgaH3LMmUcajpeD2p6e7cv+Q4B9hzI37zdm/yFAzu0vV1pE
sP8QIHn+9xil/Wj8hwC3Oi5t6G7P/kOA6cqBg2z2Hzjel1xpqS5i/4HrL+nY
PSGO/Yeg2Z8OZP+B4/HG/hG5PH9gvrHt+6LR7KNy8Po3XdhgI/Keqv2kpFsu
rjeMXlXexvktNeRdXDFmuXzaiBxcf3a//cNcyhMg3H5Gw/FJWuDVptZKrWMC
4L+2+D62T0wDUzHbpL7/koHtca/yC/lYPzquPpmCf4//+u0fmK+3OPN6AI6P
yq+HFAia94m8T88b7TDluAAmjh266eLfY9J+glkpl63x5/HF+AsnsL8X/wha
jNenrfKChbie//Tw5Crkqfx6CWalnKjAevcnvts9Rfh5+w/I6ozjHSavNiex
vlvQuP5cbG9VHwfzzdpW8lv89+YrL3hKgP+++s8WkZ/y67WKBfByqbPuNeaB
VRcE69vVf58NwfYfimneaZz/yyymXMHrr3ycd5i3deh+sztez/3KC55BHlNM
v3zA19ecO/hfvaNc7tuYV1oNOWqKfEvx8pifE6Bv90HVXFKJx3lsLzfSl9aN
Jh7n/zf/V/G4IECjR7pNkjOIx0XkfTEpxqKceGC+b5N889x54nFJ0OyvRxMP
zAuw+d1NJx6XcT3UwP94chDxKMHPM3r4z1J34oF537PWPZ+7EY9SbH/5g4r2
BxKPK9h/avSZ6etMPDDnqDZEPTlOPMoEzXkJK+JRLsCbrAeGZS7EA/O4w0fm
Ld9JPK5i/1Sv874ZTjyuUX1kQTww/96+OaeJE/G4juOnT8mGZnbE4zr1p3ji
cUOA/gUNi+2jicdNAV5OTfpTN4p4YK593Oi/RseIxy0cz8Gm++wY4nFbgLp7
eu1IdCUemO+O+2twcyfxuCNAUvyJEQ33E48KXI8mhEe+9CMemKdYNOw4Pp54
3BXg/Kf7b5OOEQ/MJw03X3OKIB73BPAeOunCRl/icR/Hn/6qd86ZxAOz+6BR
yS0iiccDARrW9F1/qpB4PMTPt7H3l20JxAPzlI+XIhpmEI9HAig2ZMsR4vFY
gNBew++uzCEemB8YJ9zw9yMeT3A+7j3gg4Un8XgqwJ+PZx0fOBIPzFfuzXsw
JY14PMPx8NiJ1r28iAfm0LcTPgQnE4/nOB+92/EzrYB4vMD+cKOh3pRM4oE5
a6XpjQYxxOOlAL2toh5fzSYerwSotsd/8OBw4oF5W8ycvor/reLxWoBNygSR
QzzeCFA8cpLXby/igXnI141mpaHE4y1evy5mfUpTiQfmminVmz50JB7vBGjf
1Nlqnh3xeI/13VRcQEYRD8zXapjOj/YmHh+wXvFqWXQ1gnh8xPc/tG5Shxzi
gbn+nO1ftK4Tj0+4fgt99UsvhXh8FiCjdanB/GPEA/MAnR3OISnE4wvW0/Vz
+5hYEI+vuJ65ZFs5PIp4YO79tWTSyhTi8Q3r6XrNblcUEQ/M2WN9GlbLIB7f
MVcbMdcvlHj8EMBtZUZ0VB7xwFzl7/2Ix0+sL8cGZK1wJx6/BOgeVdMzxY14
YG7wJni7pS/xqMR6ZO+5qPYRxOM38lYOVMUQD8zK8YM3h4jHH6zXlQI8hHhg
dtUP0jucRDz+Yn185FZlQSLxqCbChRKjbvZexANzszuzb3ZzIB7VRVj+cFxx
Sz/iUUOEAYNczy3YQzwwe5RPPfs4nXjUFGGt9eb+Qg7xqCWCDpaz04qIB+ZV
b2tvt4kkHrVFeOb6x08+Qjz+E6HXuPMDph4hHpgHuWwy6plAPOqIMCzpocuF
KOKBeWLmtuNrHIlHXRFyp3YesCWKeNQT4U9G3u5jLsQDc4l5tH1DJ+JRX9Ts
n0cQjwbiv/2RKh6YBVz+3fAnHg1FiMl9pT4TRjwaiXC/SWL56wjigfnGUS/7
927EQwuv3+l+MYqfquKBebP1e+GRPfFoLELf801O5/gTjyYieHp/HpIeSDww
T7c77gFRxKOpCFcn228940E8muHfT074+sKfeGAeqe3+WfQhHs1FSH82bGS9
UOLRQgScjXHBQTwwV+lzH+LRUoROd0IybrsSj1Z4fRZY6PzwIh6YV70enNvb
jXi0FmGZadMdyv5hFQ/M3e3sg5YlEI82IjT6eeV2mBPxaCvC7qoDCsQD88uu
7SqmOBOPdiL07FbpFH6EeLTH9tDm0sgLKcQD84xtRYHnColHBxFm23+sPTCa
eHQUYf0aXKFFEg/MFW9MREcL4tFJhDVx5745WxMPzNrPYi+OcSEenUVQyoU9
UcSjiwjfF0f2dLMjHph3fly3JzWdeHQV4Y5VE/fBJ4hHNxEyW7h/nRxOPDAH
zBZHuUURj+7Yf7ZMG/2L5/Me2P+2XDzT5SjxwAyLav43p4B49MT20E1p8cSj
lwjD7w/oeT6BeGA2Uqa/POLRWwStOQO95x8iHpglAUdkD+LRR4QFg4f6vvAj
Hn1FyOr8/ni1SOKBmffHqnj0E6Fyect29qeIR39sHz+sLJ+FEg/MrYZYrjMs
Ix4DRHjk9NWoawjxGChCzmBVZn9v4oE56M/rWY48nw8SNecx8okH5vu3P6sm
pxKPwdi+lILAkXgMEaFz+K/d23OJB+Z7UkhWh8PEY6gITz52vrIzjHgMw/42
oGxw08PEA3PV+jaBeAwXofmWAHMHf+IxQoSuj/P+uqURD8wRFm+0T+YTj5GY
v7zfFhlPPEaJ/84XVPHAbB2y+WoXZ+IxWoTHc66M9DpMPDBf2DDvTJ1jxGOM
CG6nRiUIScRjrAjVkn988OP5HHOPaa7JqjPEYxy153DiMV6Eh+tWj74bQjww
B7n4+KtiiMcE8d9+VBWPieI/P17FA3N6577dihKJxyQRelf4nqkdRzww303Z
sWS7FfGYLGrWD6bEA0QY3arFf9t4vML8sY/Pe+t84jFFhG5KwRdAPKaKsLWO
T5arB/HA3L9KIBCPadg+B6575RRNPKaLmv+PJh6Y3zevU/IuiHjMEMGp8mfX
Uf7EY6YIum1qn3gURDwwt7P7ueFGIPGYJcLTum3PpDkRD8yNKuNtf4cSj9ki
nN8WpW/uSDzm4Odf9WTqkzDigXntp0eDBzoSj7kitDmyqNope+IxD9tbfl61
X/HEA7P/r8d9gNcf83G8PTBqrFkq8VggQqj23726JsQD818Tm9rfoojHQhH6
lJfNUvZDq3hgnlU9UrvYm3gsEiEwPSFnFte7i3G+0TOaMj2ReGBGOu0WXCIe
S0RwPxDn3j+DeCzF95travHWiXhg3u30IzuC+8cynH9+rT6xcwvxWC6Cfd6T
l6dtiQfm4S0fehhlE48VIlS/tTLtEvNYKcKeacsMfkYQD8wV0wq/KX67iscq
EYxrXjCrE0Y8MC+qfedTpUg8VoswtmeXXg8OEI81IsztFWdg60A8MCcvaVz6
/BDxWIv/3ur4kRdzicc6EcY/3p5VvYB4YF5cfUjolCjisV6ECepuw1v7E48N
Ijjf+t3vOK8/MC9LKb655zHx2CjC131jZttzvYt5S91qrhODiMcmESy7tRr6
OoV4aOP7beC34kYS8cCsLNcXxhAPHRFMVqgyjocSj80iXL9T+nd3MvHAfPxQ
r0VrXIjHFqxv6uWLP52Jx1YRVMoE6Uw8MDt2i9ZV8fyxTYR969v3Kw4gHttF
GNo9b2Jd5oF52ZoWBku8iYcK66sOl5WbJjQ8MH9/iAN6BPEQxH/noap4iCKU
RbfYY3qWeGA+4914ylWePyQRTL+dNr2aSDxkEWaaLMnddIp4YK46LxJHPNTi
P39SxWOHCO23enqkpRAPzHW9F2QXBhEPXRGWfFd37JBEPHT/x7+Kx04RLr5I
9b+RRzz0sH8fO560OJp4YDbukjq7Oc8fu0TY+/xzXvuDxGM39r+3Rl73IokH
5tXV82/nlRIPfRE+BA/sks711R6sz1LuNX+VTjwwRxwoatAtlXjsFeH0tjvl
4EU8DLC/2S3Y+rSQeGDePvTIjyxf4mEowsavrxYa5hMPzJZm9Vp24PHKCOv1
4xcfnookHsbiv/N9VTwwL+88++7YdOJhgvV4fFH9o8HEwxTnrwG9Iz7z/hXm
nyW1vwxMIx5mIih3lzQ7QTz24ftbMOB9y2PEA7P9EPN2ynm8Kh7m+Pms/ecl
+hIPzEHLR1z785Z47Mf+1XKkv20E8bAQ4ceNDeHRx4kH5rGzOnZcxfWupQhz
Gk876JVGPA6IMGW7qnR8BvHAvK7u7sWFScTDCl/PtZpuKzfiYS2Crd6F1N4R
xAOz1mD72QtyiYeNCMr2vl4W8bDF19/fvH7TEuKB+Wuj+botsomHnQj1pe+t
rrkQD8zzkr+1f+NPPOzx+keNmdUxhHg4iDCk6c6Q/bnEA7P3jvta5QnEwxHH
R+WGuCzi4YTtH5dH3Y4RD8xJrh1eNHQmHs5Yv9qOuXbKhXi4YP8sblKtQxDx
wLwy60n3vgnEw1WE6EfS1lW8/sAcM9f7WEww8XDD9tki+U4DZ+LhjvWK4JpU
mUo8MD99kvLLNYJ4eOB6z6L0yUVen3uKMO3x5y9mPF5h1lEOxEcSDy8RXOoH
q2v6EQ9vXJ/0HjysehjxwHzVoLlZmTfx8MF6dFy1h4dCiYcvzrczX070KSMe
mN2KI8xbZxIPP5x/Da2EZHvigTm2YYeSKz7Ewx/71wOY3UqPeAQQn33EA3PY
E2M9QwPiEYj9e8+rkRPjiUcQzp/pZx948f4V5v8+rTqz3ph4BGP/i176WjAj
HiHYXzzHVV8QTTwwX5z8s9cCns9DsX9sn5X4Lph4YDbM+XRS35d4hOF6yFBH
zvQkHuHY/2d1SLX0Jh6YW0yts6GQeUQg37ZOsWncPyJFeDEgre6pTOKB2eTU
MrcR/sQjCj+/rtWtncnEIxrXx9NxQZVIPDBfe/p3xSxX4hEjQsrEtB7A649Y
ESKzHi0wdyIemAP6tfEp5/V5HNYvl3Xy88KJB+bVNfoekYOIRzzO74ahRpcy
iUcCvn+8fB3OEQ/MfH9OFY9EHF+bDu3pyTwOYn2s/I/3rzBPbLIm2sGPeCTh
+DL41iObdOKRLELrObmlp4OJB+aSRgtuvogjHodEkLeuWjvTkXhg/ltn9UGD
ZOJxGMcP7G47vIlHigjjvCP6xXL/wHz3/L7dLSyIxxERfvlcslM5EI9UHF+v
DD92ktfnmF96zxpdeIB4pGH/1Tu7Ky6deKRjffZ18vG1PsQD89/V9lqWUcQj
Q4SpPoETSxKJR6YIgjGu2H2IB+buX0LPibw+P4r5ZvfyhgnEA3PVfqEv8cjC
+vfvi//qBxOPbJzPm/WP8nAjHphbPrny3caQeOSIcDD1neP9/ew/cD5aEzH7
mxf7DxFen4j+/t2a/QeuTy62yzvsyP5DBIc+vXZaBLD/EGFw1GpdMYP9hwg3
lNuDjNl/iFDe103X2ob9B44vyg1OSew/RKhZ++7ZuDj2HzgeJf2pq5zn0PgP
rEejR+3azevBQuyPPlMyTvD+LuaTz7NtDlmz/8D11qZ60Sdd2X9g/bGld14t
FfsPnA90ji3p78z+A8fT+bjCdmf/gfPDDa2Zr/XZf4ia+/fN2X+I4PvsRMUa
U/YfItwMmPpspAH7D6xHao1emhnP/oNeL4n9hwhWklVz5Xybxn+IMErZQOH9
q/M4v0V1MTIzZf8hwsCunT+reX/3Aq6fs0e+yNzK/kOEfg/qHfuzlf2HCInv
KiNr7WP/gevzZrMdNqxj/yGCl/7mxm+2sP/AetHjirqTiv0Hzp/9Ri+Zt4z9
B84X748VTFnH/gP7u97E+tet2H+IcGAZFijG7D9w/TlM3/K8FfsPnC9jrv1y
MWD/gf1t76jHYQHsP7A9h1ytYco8rmL9e9igxTN79h8i1Br/p0EtS/YfIoxR
bhgwYP8hQrH6bGJdQ/Yf2N5X9ouPN2H/IcKRFmdX1XBg/4Hjv7JgtWX/IULT
yp09x/uy/8D1vXnFi0te7D+wPZWe7+O7jv0H1gtjN70+xvuJd3B8m9O72Xwf
9h/Ip8nz+bd4vwSz8jiD6f7sP0TwnPK223wP9h8iPBrzXspOY/8hgrZyQ3Am
+w8RGs+wnOTB+1eYbepjBRTP/gP7a9SyVZO43n0owqppDzvNC2P/gfMxHHh4
muePRyLYSXNTtU6z/8DxbtXKQO9C9h+4nhw4qfbxG+w/cHw6VDZ7Xgz7DxEG
FR8f5xrG/kOEesv/dvGMYP+B8/FeF9+avP7A/HmEtvvnF+w/sP6ct3JG1ln2
H7ie63jQO5TXH5gVfbTqFvsPrOc7JvY9m8P+Q4RL96yn1spj/yHCifE/Pt/4
5z/Ef+dBNP5D/Hd/ncZ/YPs4V3j9eg77D1w/ykc3CIfYf+D18Pp+p14m+w+s
v5+YzuxWzv5DhHO/xgR2P8j+A+ev7FjYHsf+A9tX8/0t9say/8D6ZbT9NUdf
9h9YTzXc3Vonkf2HCEvft9gdk8/+Q9TcT+TJ/gP53vsSkMb7V19E+JIzQzvp
MPsPEXaWhf2ezfvtmOu8bzV7cTD7D6y3zUftruD9XcxtnZs6TD3I/gPnl/lL
BrmEsf9AHkVHU3SD2X+IUHvn7Kgaduw/RFCOiyj7uRr/IcKGRXs2fI9g/yFC
xfrKHYtS2H9g9g9NOVnE/gPrx3djZszi/SvMi8ZXjlxjxf4DeXsmD4pjX4s5
duZz1cu97D9E6BJovHuBJfsPCZThr4c5+w8JDJZu8jVwZP8hgVe7W9XU4ew/
JFCOnw8uYv8hwZfsW46/bdh/SHDx4uhI00z2HxKs3D731c6z7D8k8P4x6170
WfYfEoz/a3DzcBD7DwnqPSgtbnqQ/YcEusqBszPsPyRovHVixs9E9h8SRO15
sckzkf2HBDMblGQGZrD/kEDRs7/L2H9I8Mt7S2pWGPsP/HyjVnw7Y8v+A3ON
BtrnuL7CvClLXyf6KPsPCeo+ff7BNIj9hwSWl6IXXOXzDJjfJc+ev5jrXS38
vLe/TnzJ+1eY7z4++nxrAvsPCTzqb2kw5RL7DwkMlQmTfS3m1qF+ji4B7D8k
SHlUAE2YRzMJ/h4etzvai/2HBH0+ueXP8WL/IUGnoi2TnWLYf0gwernzp9G8
HsT8uV3u9C++7D8kzf2s1uw/JNj/a5zeJXv2HxK8XTt10nNj9h8SFB4btvPq
XvYfEkx2z9PvY8X+QwKT033HeR5k/yHBXsR1Lp39h6SpV46z/5A0z09xY/8h
wVD/gqlPE9l/SLB1wtyeEyzZf0iacy1p7D8kWL6nh99f3i/BzPs1Gv8hgbK9
1zeX/QfyDTj6clw5+w8JviVfczh/hP2HBH1f6Ah7ud7F7Pkq1vv6OfYfEmwr
HPzlE49X3SSIPGpkdDmC/YcE+4yrfy11YP8hgY59cH4or897SLDKuIZOnD/7
Dwl62xi7DXdh/4H9LalyWBsr9h8SLEyD3GnszzH/KR0ttuP9q94SjJrYp88M
3t/FnCAk/Q5hf95HgqrHb/D6o68EW6boLI71YP+B7dPLzmatF/sP/P2Tq8Y7
prH/kKDNa9sdTp7sP/DnrTfOUc43avyHBKXGLhsiTdh/SOBiYj/T0J39B/Kv
fdu+N+9fDZKgxtxpLlM92X9IoOisHhbsP6R/46HGf2D/fLTwhXYI+w8Jbr7t
FP7Lk/0Htvf7cxr48f7uMAl2jKuRtSaY/QeOF9Xzajfbw/5DArfRPwaOC2D/
IcEiz0MBZvrsPyTwPT/zWSWvz0dK8LhFx7NP9rP/kEC5fe3iXvYfEpgqGy52
7D9wfDCwa1HTmv2HBMeqKQ9EYf8hQfmVO/V1fNh/SDDobPXcwPXsPySYWlKa
6OvN/gPHH09DrW0C+w9sP12f9L5qzv5Dgto/bp7Z68X+Q4IJMVZf9ruy/5Ag
7aj3p1Oh7D8k2sdh/4Hjl+eY/pHb2X9IkGltVpJmzP5Dglcdde1sbdh/SDDG
ut9IU232H/h+vJsdWLGX/Qf+/jLXsw83sv/APBIbqA37D/z382cL543Zf2D7
WDNfPYnXH9MlmHvJYWL6YfYfOD7Eq1cvM2b/IcG1Dl38o+zYf0jQ3mph3Y7e
7D8kMD/9/sblA+w/JBh5Zanx+APsP7A/NRoRpu/H/kOCUB1pXkdr9h8S7Mm0
KDExYv8hgaKPPK3Yf2D7M1vfvh/PH/NwvmvweqgH9w/ME/KPySWG7D8ksOh/
80hTe/YfEiiPO7phwf5Dgka/m69Psmf/IcF8vZc1lfubNP5DghbekT6mJ9h/
SHB72P0BPQ+y/5BgYOma7U0d2X9IUJJ9+8sVPl+yRIK8NVbfVrCPWiqBHsxb
leLC/kOC5O+2hSon9h+SZj9mN/sPCY58e+j0lccrzK1nL65s48X+Q4KmO06X
b+D99pU4f+ByoLkb+w9sH6lbujc5zP4DxzvBq6g317uYm+6++/c0+/PVOL5d
fZR/NZD9hwRD+k6a1DWI/YcEs7psvD7Yn/0HXp9Xy3+Esj9fh+N/rtmrIhP2
HxJUVn67n3GQ/QeOD9VGdZmax/5Dgs4DL7V5yvtXmLc5RVc8L2L/IYFye9A2
3i/BfG3kWq3PKew/kOfR9HbN/Nh/4Pt53tzYM539B7bPzzFHJ/ux/5Cga5dN
U2vbsf+QaN+M/YcELX9HBPT2Y/8h/bu/WOM/cDwKa3uyji/7DxwflAlPZv8h
wZm68Xq1Eth/SHC/hbLAY/+B/f2R4JrE9a5Kgi7Bizoqz5/S+A/sj51a/jW0
Zv+B7cG348POvuw/sL1ETh7xyZr9hwTD27o+Gx7O/kOCjucWt1TOQ2j8hwTX
bToHL9rH/kOCZ4nGrmd4/0qN9dKXIIcXkew/JFC68x4H9h8SbG6yemw6+3Nd
rC8cjswv4HoX861Oxx5M8mT/IUGgUR2jK5HsP3B+62RtYZbA/kOCFznvrT4l
sP+Q4D8t4UV9X/Yf2H7vLo8uzGL/IcH2wbcXruPzDPoSFM066T07kv2HBD+E
XcVD4th/YP1ZS7fiYhn7DwnWtD5aWo33dw2wXtOJfbMpgP2HBPfujnw+j/ev
DHG8KQvpHZrG/kOCkxv7aI/PYv+BPPPGfLh6iP2HBMt8MrOK49h/SBAf2+OV
Hs8fJtK/+w01/kMCuVHM127cPzBnF/Uaps/1lZkEBSHTrfd7sP/A8U15AEQU
+w8J3g9dvSvRh/2HBMW2ul/rcP/AfGn4157t3dh/SLBBfrdshT37DwlSB+lG
VQ9m/4H1qfOB+x92sP+QYMS8GuXlu9l/YP/KOz/DTMX+Q4J2tm72fXex/8D5
/XxQUYYJ+w+8XilF/sr9mRr/gTwXt+7rbcP+A/vvyRqbSnew/8D1hU7liLc7
2H9gPZvw9YWRmv0Hzg9IozbP55idHq64NsqG/Qe273vNLPazP3eQNPcDbGf/
IUHV8RN79h8SnE2sO7qtD/sPCb67HJ6YZs3+A+dX4fCkTibsPyT4adp3guDL
/kOifXL2H/+PhyvVO+nsP7B9OawZbMvnS9wk+JC3XH3Bif2HBBkuk5fcTGH/
gfXEqGf3A9zZf+D6asr771912X8gv/kF0/P2sv+QoOFzm/Gtbdl/4N8rOpvP
+3hL/+5v0fgPCYatGNIvQZ/9h6RZf5ux/8DP+9rilaMx+w9Jc75vA/sPnL/f
PfydtYH9hwRZ55rXHc88/LF/5F5s33sb+w8cj4/Y69gtYf8hQYO6yXaDl7H/
kOBjXd1o9S72HxJc9egeYrmE/Qder5lPPSYbsf+QNOebrNh/YH36pId3/mL2
HxIszaiodW85+w+sD798KDFcxf5D0uy3qNh/YL0+/Jv7+w3sP3A90z7Y3nwH
+w+sN7f0fLqGzydG4Hq74+/B1zez/5BgRpNnD2rZsv+QAOy3njmyl/0Hrnem
BB4RuH9EY32jFGQC+w9J83xQPk8dg/PV9YJXw7m+isXxwTmonWDO/gPH56Xp
uwfrsf+QYErmgE1+Ouw/cLxTezkW835iPF6veYmZQRbsPyToUD8s2WoL+w8J
3jTGFfM+9h8S9G9unhBmyP5DguDI7tmVcew/8P08MCwbGMT+A+f7hskLL7mz
/8D147tdsfVM2X/g+mSCxQxz3t89JMH6ztfaZxxg/4HrocAXG3v7sP+QIER5
fNk//yGBc+i653PZn2NuOjrOszrvtx+RQNnue7KD/Yf073k4Gv8haZ7XxP0j
TQKcDe7WENl/SHA+bGcDX0f2H/8bTzX+A9crDt7bPxmx/8D+Wvj5mC2fb8fs
Lt145+DD/kOC3SfaVv7mehezcpwzy5z9B/anwxfW7WVfmy1B7Ntzg9qYsf/A
38/MrfPcnP2HpDmPwOd3c3F9Mu1vrdZO7D+wPa/ucKlSYv8hwbqyvEct+Dzc
MQnajjNY7HCQ/QeOx/kDVyc6sf9AfrMXeUzj84mYlWrlJ/MowPcXEni+USz7
DwnCPPU3N05m/4GfX+W3c58/+w+8ntabXj5LZv8hwey2ygjC/gPXiw5+cfq8
f1UkQf6PRs0bebL/kDT33exi/4H1kU6blMfM4xR+njHhMf35vE8xjucr/ZbV
OMD+Q4IH5XU8DV3Zf0ia5yHGs/+Q/p3H1fgPCSIzIi/u4vn8LM7PW15b+4Wz
/5DgQOerKffS2H/g9QrY/3mBCfuP/7Vnjf+Q/vlbjf/A9YFpsxvBW9h/YD0f
1/FPoJr9B7bPEfvny17sP7A+rtHwfBjvX2Guej6rEfsP/Dwzay/M1GH/gfVk
Byz49Nl/4HzwrN12xQ9r/IcEKxw7ukzbx/5DAodNR2yd1rP/wPG+58PkTzvZ
f+D6Kn1p3ce8/ijH8ekPZO/Yz/5DAuXxz9GG7D8kSKzf6GSqMfsPrC8fz+h1
35D9B65/NxnmfIpm/4H1a0HPan95fxfz2htlWvt5v+QGjvfWG/c328/+43/7
Fxr/IWn2UyPYf0ia86kO7D8k+NrAoCiTz5dgzlXKTT5/dQfrK7PUzVmB7D9w
Puot/vHPZP+B89H6e3ZW0ew/sB7ZLV/ZkcD+Q4JBhz4EvA5j/4Hr2wx18mD2
5/dxfFVuYAtn/4HrG6G2bZIr+w+sV0a8GzMjjv2HBL0c3XNC9rH/kGBawjH7
zCL2HzT/H2L/gfVV9w8f91xi/yFpfBmfL3kiac4fBbP/wPok2uZ8vyT2Hzhf
zazTQ6eA/QfWpwfa5dv4sP/A97Pi9oL3/+7/QL5XWl3/zudFX+D7LxyQrp/D
/gPriy09TK0x4yrhjMFLbE8m+duznbXgrEF+WLtXuP6+Vvl9HvY35cf5mFMP
3LNtg+078cOVBZtf43p04VvDPola0H5wRY//3mA9tiJ78Q+sH53Uz34lYK79
26bTUOxvlQn4B2/x3zvg1HIk9ocd+OMPmBvvX3AtHudL/GtLn3eS5n5FHD8W
KguX9xLsNC+abrVHC5THWFZgtt5avXkWfl7l5Sw/YP92tqg/C+uvcPxxj4+4
/mvb0d0ax09l2XMG8/ENX18txPdj6TPNSf0JxzvrfeMdcDz5iG+/yWcJpjv4
TgjF+rBqnYRZK2xPtxNY/5Xhj1d/kWDShoojN3D8nK58IMyHwkUHH6zvlcsR
9lX6dz6gJ779ad9w/DD5PccM24svvtwzzFE4/dphf1F+7PQd14PnVMadsH9X
PZfzhwQGFes8/LG9KZfjCua3BsdGzLAgHj9xPJ3QXzxlSDx+SXA7f9bvL+eI
B+bGm5QWSDwqJfB5jx3wCvH4jf1ZOZ6RTjwwJx93v5psTjz+SFD/1uP3c+KI
B2Zl+r/tRjz+SprzHzuIRzUZ3tXoWbuVBfHA7Jxz7W6cI/GoLoNPluuuUzbE
o4YMV19brtSOJx6YrU6MNPwcRjxqyrBi0PI/GcHEo5YMRv5fL/72IR6Ypahx
Hc+YEI/aMkwcUB749BjxwDxjXqdF592Ix38yBLyf9zvPgXjUkWH4okN93Y2J
B2Yz7dP7LS2IR10Z+rxfOGmiL/GoJ2v4BBMPzKLygLF04lFf1vitdOLRQAb9
680+TjlMPDBfe5R/dZwH8Wgog87w47VvehKPRjL8rH/FeYY+8cC8PbJuwu0A
4qEla84bHyQemJ2KAjYp56eqeDSWIX7lpg0t44lHExk6KBvgacQD85CbRimn
DhGPpjJ4jld3G36UeDSTIb3D84jMi8QDc8uD/+noHiUezWUwGGl8TsohHi3w
8yf2/uQWSjwwxzu1OFfoRzxayjDezfHv+EjigTls1wOYnUk8WmF72P5pTMNY
4tFa1jyvaz/xwPxsnEv6cnPi0UaGqKR78+f7EY+2+PefTt112kk8MJ/PW3E9
Yi3xaCeDdejFxMsriEd7Gd7/0LF+LxAPzPXv5ATFmRCPDjLc8lzRVJd5dJQ1
z/czJR6YV1gHOffbQjw6yVD84MLhp9rEA3PV+TlT4tFZ1vS33cSjiwzP599a
XrGFeGD+OaPezwb7iEdXbC/fxk5aa0Y8usmgFTH3Yid74oG5n8f0wVGriUd3
GRKiF0JzHeLRQ4b21tkV5zcQD8zL6j5uNsucePSUNfenWREPzEvyzt2KNSIe
vWSw37Lhzkwr4tEbr2d+/wN/XYgH5tptfCffyyQefWTN9zkEEI++MiywvHAp
0o94YP4zK3aacp6mikc/Gf4euhz8xYF49Jf/nbev4oFZrWxYORCPAdg/qwpk
4jFQhnoVPXetjCYemPk8cBWPQTLM/52XoNwvWsUDs5727qgzgcRjsAyHS3eH
25kQjyEydEuw8TwrEg/MtQ6+fGJoQjyGyqDcbvbIgXgMk8Eh8PmnJbbEA/ME
5YHWEcRjOPKchiNKAvEYIcPM9dXaxcjEA/Ph1wdOjOT+MVKGLLc7gXvWEQ/M
idcH1tiyj3iMkmHwgqb3P7sSj9Ey5DetSDu0i3hgtrozwz/SjHiMkeGCtvPs
FmuJx1i83srjXqyIB+Z6y7znPTIkHuNkWPTy/JWFO4jHeBy/rBaEzNpGPDBj
9b25mS7xmCBDsMOLqUkbicdEGaYdKk/rsod4YPZL/jJj6jriMUmGJue3a83Z
QTwwV9WDLsRjsgwn4sYaezgQD5BB1ejuqiebiQfmPkffmJbvJx5TZHD74yeX
HiAeU2XYVGZ1YOke4oH55bMFM/qpicc0GS4PyYjR2k08pstguDVp1N+dxAPz
p1074tvYEY8ZMixtXPpcazPxwNxU+foFM+IxU4ZLJ/d0XbmJeMySoVfl0sk7
JeKBucmUq8+v8vwxW/73fIgqHnNkGBm43tnSh3hgVh4Pv8qHeMzF8So3zeC2
DfGYJ8O9BwbCamfigbnqcRGOxGO+DH3rOaS77CceC2Q4umnSmqHBxANz58/q
lftcicdCGcyrH9N7doB4YFYpD6jeSTwWySD3nju1mwvxWIyfZ53JiKtexAOz
Te/PP72MiMcSGaZ22/FokTfxWIr9H6s1gXlgfrezZOO+YOKxTAbb0+at5u0i
HstlOGjsesbQgXhg9tm3qtZfU+KxAn9f+TqYdOKBubQzLhBciMdKGYaWdqm9
yJJ4rJLh29klFn38iQfma6en3atIJB6rZehp0vbUbifisQbriV4j5gxwIB6Y
c6yn7fygRzzWylA0yLHTdyPisQ7Hm8hXhY1diQdmPr9bxWO9DI8culwqSiAe
G2R43VJ5whvxwKynU2FkuJV4bJShRm7ghG17iQfmP9ezxeG6xGOTrNnv9iIe
2ljPhLkNe8j9A7NL7wNjGtsRDx0ZTGL92pxnHptlzfNuDxAPzHtr6aUZeRCP
LbLm/gPmsRXn66Jy33H2xANzjMrE4YiaeGzD+SBiRuanEOKBubwfjnhcX22X
4abX8acdzIiHSga7B903K/s7VTwwdw7J+bgmlHgIOP6eWD5cdiAeogzjLtZ4
oyUSD8xlP9fVeL+TeEhYn2kNmHXGgnjIMjieba/91JR4YH58/OCTS0nEQy1D
44256Q/0iMcOGaq1b9L1kBnxwBz+e3bTtgbEQ1eGiNnf9Ot7Eg/MZZ9vVr++
l3jslCF1dvN31XYSDz1Zc57OiHhg7qRrZ3tKIB67cD6r0/1rPQvisVvWPK+N
eWD+aHxqmZs38dCXIW5CTtNWPsRjj/zv+WtVPDAbr3uRcdOIeOzF9jrvYZJ9
IPHA3KbHvrUz9hMPA6rPzImHIfJ1uptgYUo8ML+dPKzjuBDiYSQDtqbeQ/YR
D2OcH7ytp9+yJR6Yk21PTvQNJR4m2P4yCtImBhIPUxkO3Tw3708c8cD81a/C
yy6GeJjheKlsoIUQj33YPkeNju2tJh6YdSsdztn6EA9zHH//psQoz/er4oE5
/OSzhSn7icd+nK+yatT/kk48LGT43ezDtR/XiQfmTf7zWzonEg9LnE/KhN1D
Y4nHAax/vvruzs8iHpi7KBMO87CSoUX3eU9XhxIPa/y8+7GCPU48MCeEjW6Z
4E48bLA+VgSRO/HAfC3h48TuvB60lf/tp1XxsJOhe9UETjww93Levu1XCvGw
x/erPb7NETfi4SBD7EcD67JI4oGZn9dXxcNRhpIPpQ+dLYmHk/zvfoUqHpif
rpnTP9+SeDjLMHpncIun+4iHC7Yv77lGU92IB+at//V7dE9FPFyxfpnscDnE
gnhgVr5eZ48h8XDD8d7tW6IPz+fuOF+P2VrzxQHigTl71HLnT4bEw0OGX11H
rR7D9ZUnrueUB5bqEg/Mq5UHZtoQDy/8uXK7jCHx8Mb65ukph8PcPzCbNXhV
nGtFPHywHumcdU553noVD8zK7dblJsTDVwav359GaLsTDz/svzs6HGlVQDww
Oy/obwOuxMNf/nf/ehWPAGy/haEG3w8SD8w/mhZsbuRHPAJxfM9ak7c6i3gE
4Xx6udnWWunEA7N9rknLtvuIRzCtd82IRwjOF4bXdHP1iAdmLZvL105EEI9Q
XE91qG1/wJh4YE5ruCvJKYh4hMlwcd3ejonMIxyvx++cshAV8cC85Mf1j+d4
vyQC68/sO9rxW4hHpAzK1xuN9yMemKsOCO4mHlHY3jbum/A5hHhE4/tZrdwQ
TzwwNzZruDLYkXjE4Hhl27bdomjigbm/UjC7Eo9YWXN//0HiEYfrPeX4+VHi
gXmAcoN5OPGIx/XOjX4nHqYQjwRZcz+DI/HAvPz+1vZZUcQjEceXJdut5nsS
j4NYX41a1rWTA/HAPLLs2MKXTsQjSYYNo2PyVkYSj2SsD6u+AIp4YP5W+3Oh
8jyyKh6HZM359CDigVm179zQNWbE4zD2j/FYAfkSjxS83lt8rgzfRzwwP+n5
16sgl3gcwfF3zYLrzUOIR6oMlYX954Q6EQ/MeRNC+s91IB5pMgQ9nlXpyPNH
Oq4vfDYGufB+CWZ+/loVjwwcf5QH6NsSD8wPazdNEP2IRyauV9XVI75w/ziK
48+sZRMDNhEPzH99q1UucyQeWVhvy6+bXTUlHtlYL5ZM8dOzJx6Y3QdHHCiS
iUeOrDlvwvVV7v/Wa1U8cmk8iyAeeVgvvlq8YI4B8TiG4+OADxapDsQD8xcb
909/NhGPfFzPVR+25zWvzzFbzC7Y19GIeBTg+HbOLlzyJh7HZQhssL6TbEs8
MBdMWxK+yJp4nJBhrIX5vYIA4lGI7ScusQTUxAPz1BcNuj7bRzyKsL5UvhBy
P/E4ieuBV2PM472JB2Y+v17F45QMyu3PxibEA3PV89gtiUcxrvdaTLBZf5Z4
nJZh5acOHu9SiQfmQStEJzmYeJyRwXJtw06xPJ+flUHZbZ4SRjwwR0ifJYtU
4nEO60PlAaD2xOO8DKe/vPt5wZh4YB52+uMh5Xk3VTwuyDAdL89jkXhclDW+
bC/xwPx37cbsu77E4xLO14N2Pba0Jx6YL7eMsdbm+uoyriedr+cl6hOPEhzP
Xs/R1tclHphdPVc9a6NHPEqxvhzRTy91B/G4IoNTwufml3j+uPK/f7+KR5kM
I2atNG/rTDzKcbwvji7wO0A8MBeFz486u414XMXrmXBL94Ab8cD849OOEzgG
aHhcw+uX2+OS4xnicR3Hm52N1D7HiQfmxMY93nXg9ccNWXN/pj/xuIn9t6tL
/eAk4oH5bvXQdL0A4nFLhpC5/1n0O0Q8bsvQW/mFFOKBObJPSe+P1sTjjgz7
Xq6O+exMPCpk0IlunfHLh3hgZp9VxeOu/O98XRUPzJH7ku4ftSQe93A8So97
HOxPPO7LoNx+3tCdeGBWTlu15v7xANffdfZ6TDUmHg9lUL7up9k+4oF5mefe
MTlziccjHA8feD5aKBKPxzJUv33Cft9m4oG58831Iy/vIh5PcL3QrmLKazXx
wOwv/lq1kufzp9herw233uJLPJ7JUN9y/cMzVsQD83/NWkwu5v7xXNY8/zqH
eLyQoXXIgIy7bsQDc5UPDGT/geuv3Pp9J/P+1St8/ZaOeybbsf/43/iv8R9Y
fw3bdbCLLfsP/Pvtg/SMndl/YP2z4UZgshn7D+SNL7/Tm/0H/vv3xGGPeL/k
HbbXB+n3lfpe4z+wXutm/0mP6yvMrRaoeltZsf+QoYPywFZ99h+0n7aM/Qeu
5xqvf1JvK/sPHC96rjryfQH7D1nzfHvev8IM4cPFZSvYf8jwauXlOe9M2X9g
PbywTmoo8/iK17d3zqBKbfYf2B+3Sc3yLNl/yJrnR0nsP7D9dDlcx+sA+w+s
X7zk+lsN2H/IkDRKOaHP/kOGo+VTNjbezv4D22P521XVzdl/YP1hqjxxhf0H
ztfK1wNbsv+QofnWWsvHbGb/IYP33dH5X9XsP3C8L39XeE3N/kMGfeUBmJvZ
f8hg3USZ0dh/qKGtnq/nk63sP9SgLO9HbmD/oQZluCm0Yv+h/vf9cxr/of63
36vxH2q4t/i7uqMZ+w81lAc+7RjH63PMr2/Pmf7dkP2HGrY+reF3mucPzOdO
qGsoPlzjP9Sa74PUYf+h/vd9Exr/oQbP/45m2Jxm/6GGVRs/Tv4RxP5DrXnu
piv7DzUMNdGN6H+E/Yca7p4u7bAmgP0H/lz5QtaD7D/Umv2nSPYfarj/edBd
t3XsP9TQx/LiWCNb9h9q+PQ3sfss9oNaavC+2cXL2Yz9hxr6V2xQTTNn/6GG
A8nNBmjZsf9Qw9r3kYe7uLD/UEMt5QYBFfsPNQxa0/JBL+bRTA2+/qqeyUbs
P9QgHe/yokxi/4H//umjho1M2H+oQdme3OTG/kMNztaZwfN4vGqp1tyPvof9
h1pz3WX2H+p/+30a/6GG9oOUbwRm/6HWPK/Vmv2HGv7bX+A/0Jj9hxpK/9Ou
2c2a/Yca2hUOPR9qzf5DDZuVB7iGsf9Qw0Hv0Bc9bdl/qDXfh2bI/kOtWc/I
7D/UoHx9zGcV+w81zFVuQOT9kk5q2Hte60Njrncxn24+JdhOn/2H+t/zPjX+
Qw0TvnUaNNaV/Yf63/0AGv+h/rdfofEf2D76Lery2pv9h1pzP7cj+w81DOw1
qvN1W/Yf+P78/vRMULP/UEPR1epNDPey/0B+456Uuuix/1DTuUn2H2qwPfPi
1Q8T9h9qsCjLNZrMvhZz/BitvLW8HuyjBrsKw4ZuXF/1VcOW6ZElqdw/MN92
EsbHurL/UMMhi6kT90Wz/8DPc2Xos7ZB7D/UYBXbc6XiXzT+Qw0udYtPxFix
/1BD3Rpbn9/QYf+hhk090p+sl9h/qOHwppT2mbzfjrnq+3b3sP9Qa8478Hpw
iBo8sofFK/5F4z/U0KxlYpAT77cPVcPCTco3LLL/UGv8Es/nmKuex2TM/kMN
Z4y85xodYP+hhoCZXk5D9dh/qGHGreKweGf2H2q4ot9gg4MF+w81FGgFD4/c
w/5DDRt2BiU02cn+Qw2VOxa539Bl/6HWfD+1KfsPNTwOPfR2tZr9B/b/nAM7
Tnqx/1BDlHeTpERen49TQ9IEy5RlfJ5hvBoWCJ6rl/L+Lubn34Vdxe7sP9QQ
vUPZoGL/odZ8/y3vX2Fee6zoTYke+w817Bzo9cDInP2HGgLrtg/d6MD+A99/
x11n/vNk/4HtI/jY8FuO7D/UEKp83XM4+w9s7y/61EkT2X+oITFER5rHPDBv
nKOccGH/gf/etmEdLtux/8DxOXlA6Rpb9h9qaKk88NWb/Yca9C3Pb7nI+yWY
r/pc/jiB/eBMtWY/0oD9B/7+bCli6272H2rN/bk27D/U4Hj+Q/3pvH81R/3v
fKzGf6jh4R7P5EF27D/UMHjk1MnL3Nh/qEGVcbxTc16fY/4y522KA+/vzsf2
pGww8H7JArXm+wD3s/9Qw8/AJ6mlxuw/cHze6rZ4eDT7Dxy/JpbufcDnSxap
oaTPhp9+1uw/1PDead6KW7zfjrnqefgS+w81xD2fPeivDvsPnK/jW8a+28v+
Az/fhODje0zYf6jh+8+1fu0s2X/g59NZNL5yL/sPNTQOOnOhtiv7DzUMW70r
MYPHK8xVz39cy/5DDcpx4hJr9h9qzf00W9h/qGH/7eY9Mrl/rFaDu1BjxgCu
r9aoIbvVQLjN+yWY1z+7N+jXXvYfas39pQnsP9Sa75uzZ/+B48mqdUcKnNl/
qOFywYavr1zZf6jh1OgWk9bZsf/A8avm5WN2vF+yUQ0Odf92E5zZf6jBtVPB
0Rd8vmQTzs8HU9re5/pKG8fXknoRVjx/YL5Z9+SrnzbsP/B6TvsTMIX9+f8V
dZZxVWxdHLYxAEFBVEAREOlOqUWHiISAgihXEWv2truwW+z22h2Y17rXbrH7
WtiIgd3iu+bMWvf9+P+px3Pm2bH2PDN7d1S0/YTy2H8oMPDjoXZTBrD/UCD2
fsCcFZPZfyhQhNORSRf2H/j/43L19Gj2H8jXbP7GXZ3Zf+D1Nen/rFEf9h/Y
nx+vdi/rzf4Dx5uqXbPOD2H/gZ834Mdmz77sPxTNb3D/6Ib9bXv8i4V/sv9Q
tP0gR7H/wN+nbsA7l/2HAtsy2vQKzWH/oYCNugF4GvsPbN+nOi5u3Y/9hwLP
16963H0s+w8F6i4u6BExjv0H9p8FB+bN6Mn+Q4HP10o3beJ6t6cCK8P79303
n/2HAmEfVyd078r+QwFv5+jsHj3Zf2B/XfLx4Lu57D8UzT/1Zv+haPuTr2L/
ocC48xXMcjex/8Df4+z4qF8f9h+Kdh5CH/YfCqQO+B6Wncv+QwH1ONiVvP4Y
oEDKlWOXSlez/1AgZ7ZPaRPmgblmXsKRhuvYf+D4Vf2U89A+7D8UeHwKL0gv
9h8KHD6nb955OPsPnA9vtK43bin7DwXU16X7c32FWbdfG/ePYQqMgi5X1vLz
cMOV/97P1fwH1t9BN788zGH/oYB6XNOVkew/sJ5zM9lmOZX9h6LtH96P/Qe2
3yEec+oK9h/I239PjS/8/NUoBfr8TOp2XGH/gfV8TCUDXx6vMPPz55r/UODZ
lv2G173Zf+B4+MPPLTGI/QfOf41rXW6SxP5DAQu7hquL49h/YHvC5cC3KPYf
Cmz/tte3dQL7DwUc1QvYmf0H1hMPh44ck87+Q9H2T0lk/4H19oJl5ov6sP9Q
wH3pDZGUxf5DgQpnH/yzajz7DwU+Hl1ayyaY/Yei7Ucey/4D6+HwytuVPPYf
OB4W65ePSGb/gfNl35yA8Gj2HziePXv8b5IH+w8FIseVPnvUiv0Hzjcdy06Y
tWT/QeNXOPsPBfTVArgt+w9sv/0LlK2Z7D8UuFeWZFLC63PMmeqBlunsP7A+
T7r7zi6U/QeOH0e+h04YzP5DAedRc27tDmb/oUDcsvTLjTPZfygQmDL8uVln
9h+Kdl5zOvsPbI/3mpyoEMf+Q4Ho+X4TeqSx/8D23DRoxc1Q9h84n/10Dx/k
zf5DgTNtRHmHNPYfOP7GtjywgNfni3G8VTtkd/YfOH5Vfj7VXrD/ULT3yYey
/1Dg/LbkGz3z2H/8f3zV/Aeul9Uv0Ib9h6LdT27D/gPb08QPvSqlsv/AvDay
zj8J7D+wfoqK9Bjcif0H1uNvNt8bEMb+Q4EmFVedW9yJ/YeivQ+fxP5D0fbD
TGT/get7k829fYPZf+D6d35r4RfG/kPR9m/tyf4Dx8dlPqHlnuw/sL707d3n
kA37D+S5OMB2dxL7D6zHa0yM25vE/kOBb53do20d2X/g9VePRwpk/4H1X+6p
aKsQ9h/YH77Z27gC+w+sx25823MuhP2HAo3jdz1515r9B9aT19u6bIth/4HX
u87KYWEt2H8okDQ5/U1V7h9bcX7fdrqwcTj7DwX07A18ajqw/8D+8Oz5+LUJ
7D9wfWa8OuWVPfsPrMcDwD3Gjf2HAiE1lAtHvNh/KNr9Klv2H9i+jI+ummbD
/kOB8mYjv0xvzv4D65d7RSUxEew/cPzva/hnDRf2H4r2fIA7+w8Ftng7VL0X
wv4D+2vg1LiRbuw/FIgoqB+8x539h6Ltv9Ca/YcC+1vuzXjmwv5DgRG6DVHY
fyjwPjs+29OV/QfWD6sn6m+qz/4D62XLaRG/XNl/KKAeZ7zOm/2HAoMLMxe+
dWL/geNrWA0vEcr+A+erYlxQBrD/UKCR59OIpDT2H9i/egyz+xHD/kOBFV12
lvb1Yf+hwMFJTQIWtmH/oUC9lRHFscD+A+dr07RDVwLYf+D1DGnr0c6S/QfO
T1379xlvzf5DATN1g04er47j+vLza1trnj8w26gHVDRl/4Hj3YHX4X2z2X/g
eJ+zwbWYx6uTuJ72nTq62IP9B46HZuodDPYfuF5v5tIuPYz9B/Y3HK0v8Hh1
RgHLfjUm3A9n/4Hzgd+XjAKeP84q4ORxMT4zmf0HXs/f09cn8fyBudXcsgaT
erH/wPq7yRaPklz2H7gen1tr7kjB/kOBI88sgupmsv/A+VfdgJV9LebCoU51
6vL6/CJ+fqXFfd9y/7iEPFa8vd3cn/0H9u+SfNtXWew/sJ5XHx8MZ/+hgP3l
WaeuprD/wPptT5XiZZ7sP3C9lzIi5bUX+w/8vtUDyn53Yv+Bn5fnvEj1J5r/
wPl80Y6rtePZfyBPdQEWx/4D64PzDzNfh7H/wP79KNDjZRT7D0Xbj7g5+w8F
GiqlQY4h7D9w/spbMn59R/YfCgyvvjG6MI/9hwK9FnSdMboL+w+sj86nfbBI
Zv+B49WBWnNMBrH/UCB828b2I3i8uof1hk/W4DO8HsR85deS0T8T2H/g+Ou0
tPbFFPYfOH/nY4EWzf5D0c4bzWD/gePTo2lFNh3Yfyiwq8jaJCuM/YcC3ceO
WNs+g/0H1qtWWfMKW7D/ULTz2luy/8D6bHJK+Lbu7D8U+Od3QV27BPYfuL60
CjXfxzyeYv/tXW5nws8nYs5WJ4Q27D8UmGYYe/RgNvsPBbLUG6YJ7D9w/bZa
mbkrkP2HAqc+NEjqGc3+Q4EFh7ccGBzP/gP7/+R+oeuA/YeinY8Wzv5D0a6b
J/sP7H/qgjKQ/YcCP6cNuPs2kP2HAqXn139zDGD/getH/2XN0+PYf2D/Vw84
D2D/oUCJp0+N+0nsPxQwCv0dPMiF/QfWu0OXdDvqy/5DAYcLyTGnTNl/YL3z
a7lrij37Dxrf/Nl/IC/1AMZE9h+Ktl+2DfsPBYrjByhVrNl/KJBWb1y2iSX7
DwV2dNzbvEI4+w+8PosqLVzalP0H1k8jfhmZO7P/wPVJ+iu3AzHsP3C8OTxw
sZ8r+w+8fvm7u9+MZP+B/e3vEqfYVPYfinadwtl/4Hq4VphhPPvzHwpMmIwN
pDX7D0Xb34Tr3Z+4fnk+wfgo30/8hb9/ouPPBiHsPxQ4a57zLLAN+w+sz2fc
bvvRlf2HAv2GxnXa5cr+A+sTXO6VebH/EPA5W93Bjv2HACXToUqfOPYfAuS/
U68apbH/ENr3iWD/IcBj9xrD983ZfwiIdyj5PCua/YeABT7bD2e0Zv+B/16v
MPtfXn9UFTB6hnNOpQz2HwISr/z02OLC/kOAupvCfeahJ2B1OQI3Y/8hwPr4
3J0D7dh/CG3/nYbsPwTMfjgopDL3D8xDpp8e6ODD/kNo59fps/8QIHpZf99t
yv5DQJv0RXNGG7L/EOCsvrAZz/5DQL56ADqvPzA737yT52jL/kPAa+Pu41sn
s/8QMN9iYLyeE/sPAZl/t6lv3Yz9h4BjkWNMgqLYfwgo27qzyW+F/YeAJ7ef
ZjVOZ/8h4EGi9dFDsew/BBxwTJpyJIL9h9D2/6rL/kNAratfGo7m+QNztnqg
SSz7D6Gd/57G/kNo5xs1Z/+BOaLBxo7x7D8EOMwqrJISzv5DwKJ5bRpMs2D/
ISB66N8zDN3YfwjYu/32zFIcX3rWGXP4LOaDt5+d/IjX60GrafNlQwGtQtdP
McH6OAljHXMBDztGGazF8frI2RVRf2Ge9kfiJTvsj+qxQJkWAiqpN2ixP6yM
+uvDL8y687PNDUH9+BWWAlqOG2TbHv9cjVGNhHY+AeaPv64NeoH5n772EWk4
3uYG4jdojN+/aFDWC/z91we9sPOwEmCKywPLPwwhGj/+GuZbccPb/ov9Q42D
mgi4cjzw8Ox6hto5RdYCbmJ5PgLrjwUSvwHm/iFBLWZg/aN+3VwboZ1/2MgQ
BuPHV7cVMDNq0SA9HN/UuBmzQ/b3+atxfM5Uv1BTAee3YsGB/VX3HC9ml7Bo
GId81a87306Al/ef1R9hfaZ+fGAzoe3vg+OfpfoBmOepjxPh56uXc4y9gMJh
854fwfmmHH++nYOAEPVArQTigfnGwxLHe8HEw1FATpVpCyOziYeTgHsXHU5f
jCYemC1sI7+N9iUezthfmzffGu1LPDC3H1USt9CbeLgIiHrn2GNxJeLhKqDf
xf3R55oQD8zXYoprh4YSDzdsD+oDDRbEw13A4OYZc+pYEw/MV+8X15rNPDwE
qKfXFngQD08B7mM8rJPtiQdmXC3t+gnEwwuvf+ydr3XTiIe3gLkLr3xX6zMd
D8yfjKa9sfIlHj4CKteY3LhTIvHArNsfyZ94+ArtfLyuxMNPQG7p1lejw4gH
5mVF6obQxMNfgHedFcZKEPEIwP71+rL5Gxvigdmy8o6bBxoTj+YCvpZXe329
GfEIFPB038Haeg7EA3PD9VNHLvMgHkH4/6vHsZsQD8xFLydG+LoTj2ChnVcV
RDxC8PrdblL+RwvigbncESe8DOIRKqDj7aImGzoTDxAw5ujyhFUOxAOzblwM
Ix5hAuLw8s5tSTzCcTzd/ND6izfxwHzu0LyMrX7EIwLb686B0Vk+xCNSwByl
f0DTHOKBWbdfRDPiESVAL3xHfo12xANz1QYVTacD8YgW2v32SOIRI6CkZZTj
VBfigdkgNavUqhXxiBWwasChmm+DiUccthfr7isvxhAPzFEOTdqktSIe8QLO
futYdsKPeLQQ0Ef3wBLxwGyxMKY8x4p4JAh44RTrVc+FeGDW7W8ZQTxaYv/r
e+XHST/ikYi8riSef2pHPDBXU28QdSAerQS4Wu1qdDCBeCQJKD5ouMQrnHhg
npmbXtYri3gkCwj6OqlySQbxSBHgdnef+5UWxANzI90GPMQjFeejT/btCjoS
j9ZC2w8/gHhg3nD4jG8v5pEmYPm6imNWuxEPzGUN1Q2fiEe6gHct1Be+iEeG
0PZPTCMemHXnJaQQjzbYvn5UrK2fQzzaCm0/pkjigVl3rmkc8cjE+W52PddN
7sQjC3+ve/7bFbbEA/Opa9m3q0YQj3Y4nr/9GN82j3hg/nis+sPL0cQjG+uh
y5V2bckjHu2xPhkxJXHeEOKBuaAn/sKmxKMDzi+7u8yrYk88cgR09slu1c+S
eGDWGxy8wKQx8fhDwKQLnlOS9IlHRwG67RrrEw/Md+64nKkYSDw6Cah3b0hL
dX2n45ErwG/9rxuJJsQDs26/Snvi0VnA9l+5U2vz/IF51xznZitMiEeegG/d
7i5+4E48ugjt/Exb4oGZ13s6Hl1x/Fl/qP0fYcSjG9YPasHoSTwwt2h3au+j
cOLRXcCe+d7RL+2JRw/Me7JmVfYlHpilz8upZU7EQ0Ge55a4TokjHphDNxXN
udGBeIj/j786HhLrmTd6Qe5APDC3Um+opxKPngJ6qQ88exOPXlgv/LGujU9X
4oF5/fH+U50SiUdvAd2KY3xe+RGPPkJ7fi+JeGAOfZSBIxjx6Ivt41Wd61kR
xKMfjt+hovW6COKBWff8E8/n/bH99hn/aHoG8cBcaj1ux9s04jEA/zxzT9hr
P+IxEL/fkyW3IrKIB+ZdhUGxrZKJxyABFdUDD1KIx2Dk57ne1z+ZeGCOM7x1
XX3eU8djiNDOk+b6aqiACUd+mnr6EQ/MnU9v/6QfRjyGCVCfDo+0Jx6Y8xeW
FTdzJR7Dsb6fpB44QzxGCKhS8uWXOl/oeGB+VHim4adexGMk/rla8DQjHvnY
HxZ8MxzB8znmdSEz/u4bSzxGCbBqllD/fDzxGI3jdyvz6y+siAdm+yinL5W8
iMcY/LyyTX1WeBKPsdhfuj2yVP2Gjgdm3XnXBsRjHLa3OcZm+XbEA/PCMctX
pbkQj/ECIu8uia8GxGMCjl/xs55/b0Q8MBeFXbq8sR7xmIjtYW5Ob38v4jFJ
wI8BdYzLqxIPzMleqyc/MiUek/HPrc6NnhRKPKbg/O2x82InE+KB2XlEapsN
PH9MxfbdeFTozyDigXlrp3a9e3N9NQ3rhbSWRv0bE4/pWI8mzhkb2Zx4YO4S
s7HspzXxKMD5ztLvp2xIPGYIeO77sP1CP+KB+VmjOge/mBGPmdheVsKy017E
Y5bQ9kP0Jx6YVxV8y4cY4jFbaOdfeROPOdgfX93uu7Ah8cCsW+fYEo+5AjJs
Dlzx9CQemNuoBxR5EI95WK+W3N78nevd+QI61Ky9KNuPeGA+YY4TLhCPBQK2
Bd4b/CiAeCzE+VM9YCmFeGB+MGHMWPtQ4rEI+//xopCCZOKxWMDAm7dnjMwj
Hpiv3mpfa0gr4rEE1xdjVg6u0IJ4YH6QGvDaIYB4LMX22mPeuegY4vGn0N73
yCIemHs6pvyh/EE8luF89fHeFufexGM59tfHbi6lfYkH5pGtNqc+5fl8hQC7
BgG1hjYnHitxffnYdOKfrYkH5om1X311SyIeqwR0b2H55BMQj9UCElIWdlTf
n9XxwDz0nrX7jQzisUaArkBIIR6YzxbbD+6fSDzWYvsy9Tp6J4J4rMP+vs37
7apM4oHZ6/h2V2lDPNZjvdtNNWjEYwOO/yucjNeHEA/MHV7bX0iOIR4bhXbe
HRCPTQLybtm/9EslHpirnDP2nNGMeGxG3n4ets28iAfm2jd+BxSZEY8tWH8Z
+dfp6k48tgoIHrbQPtyReGCODs+6sKY+8SgUcLmR2+pjEcRjm4D64eobmsQD
89Ivv3sftSUe23F+ygkaM77cQOOxA8eb4OFVyt2JB+YQu5RF522Ix078/2xr
urxsTzx24Xp34SXb7bbEA7Pu+cgY4rEb22fysieG5sQDs26/Ak/i8Re2D7O/
8pxaEY89Au7+c7dZDK8/MLNf0fHYi+PFzLKUUk/isQ/r1R2j+m13IB6Y1ddr
znkSj/0CUhb773sQRjwO4PiUN3aPHq/PMa9Vj2sIIh5/I//UzJEtrIgHZqef
De5vDiMe/2D/H7PMP7898TiIfD+uejgngHhgLvhdKSxfIR6HcP7r32ubXzLx
OCygdVpXq3ktiQdmd/WAAH/icQT5qK//cP84ivVJ6MNXN1KIB+YFE/dcOJRN
PI4JaDdg4shbPH8cx/lk0JWjnX2IB+YGhYPTuvgQjxPI8+Iy342pxAOz7nxY
rndPYntRHwD0Jx6ncPxMWpNX24R4YPYtadFzZCLxOI3r2zO/n5SFEI8zQjsv
LYp4YNafO9KlMIh4nMXfG3+pQ0lv4nEO56+bxhMUIB6YJyhWWKIRjyKh7X8e
RjwwW6eZFO5IJx7nBWTp6Q2tG0E8LuD6v2JCA3+urzD3U4//6Ew8LgpQt5ud
yfXuJQHDll6bvyabeGDubL63cv944nEZx491p/7S9yceVwScvnDn1iten2O+
8XRO/oJI4nFVaOclOBGPazhe6lc8vD2GeGAuft/GyzOWeFwXcMHfIHlcY+KB
+a9RgUnrgojHDVyfxr+O2hVMPG4K7X15L+KB+aQ3tvh44nEL+WQafkwyJx63
BSzpGfllsxPxwDzIsPP6yQ7E418BF/8VZot6EI872N7U4ypiiQfmZRlBn2J5
/XFXQJL/gd0J0cQDc7z98CZPgojHPVyfuTuZvGhEPO7j+H0wPmSAGfHArNtP
2Z54PBAw9sOGTnM9iUexAIcOl8Ir2REPzHP351rYBBCPh7ge+nu6f24E8Xgk
YJae9RRvD+KBeeyiJmkmrYjHYwGZN7sGXOJ694mArqEpkeO5f2C+HJL+9o47
8XgqtP0omxIPzEnetXNmNiYez3B8a60aVOLxXICxb9A/Kb7EA3PMye4ffjsS
jxKcLx6sKh8SRTxe4PhjFOwwuyHxwKycy985R594lAqoMLXLpUtcX70UsPtY
h9k+8cQD83Pzy8EvmxOPV/jvYezePnz/6tX/x3sdj9e4/h3y5dRQH+LxRmj7
/fH8gbn41s7nnj7EowzXD2MN94/l+eMt8oqfaz+0BfHAXBBw8db8BOLxToB6
++6oA/F4L7T3GRKIB2Zn9YVKvn/1AevF7iazing9+JHuXzIPzLGHS94/SyIe
n/D76r3q/t6beGCOWv5db2YC8fgs4MmqEw2OtSMeX3B8brGhxclk4oH5rew8
6QKvz79ie9m5bZ0lj1ffBLxZsN/pABAPzDe71x66Iod4fBcw/fz01g8CiMcP
Accc758OSiEemI2TE+5XSCUeP5H3kZTsw07EA/P1ObmW0xOJxy8BfVIrn3/O
96/KcT2aarVzZyzxwPz+ov6jyoHE47eA1T9X/7uOeVSQUF6rSkXP1sQD8xrT
B0lfmUdF+d/9dR2PShKWmy/acdWNeGDWHf/C64/KEmKVgbUvBROPKlJr/1HE
A/PmqdEhhW2IR1UJiwYuWan2Rx0PzHbH26XsziYe1fDfB+L/YE889CSor8NX
q0c8ME/xaffkT54/qkuw/r7709VQ4lFDgrPx+vIwW+KBeXZq4LFrvsSjpoT+
Z/yjd/D9xFoSQgoHlc7k+7uY5/u/h1y+n6gvIcW+VocOXO9iVo8bN80mHgYS
zJy6uxt0Ih6GEpoE9uy0M4J4YP53w767ObHEo7bU9ktMJR5GEr5UuDffy5x4
YA4NLN7fMZp4GEsQ6gHiccSjjoRXwsv0EY9XmLtibz8SRTzqSph0qbrv1lDi
YYLfN/R4tVo8f2DuHFBjjVsk8TCV0Phr/c3+psQDs+59gWDiUU/CfuN6pr2b
Ew8zbA89OoBbO+KBeczqVptK+H5ifantT5RJPBpIULfTaZnO/kOCyQXpMjuM
/YeEQrtWbVtmsP+QEKG+YJfN/gP//c3916pns/+Q0L7T/PX3m7P/kJBlbbbk
SGP2HxJ+Vz+W35TvJzaScHnIV8/kSPYfyFt3oAr7D/x8V+Hv3JL9h4SKny9v
cOrA/kNC5FezsE7Mo4mE8DCHzH0D2X/g9ZgyfmpMHPsPCY+l0RZTwf5Dwh77
nWF2bdl/SPjzqvOlN73YfyCPHzP2tAtm/yHB4y+jJ8sj2X9ICB5t7pCVy/4D
20PlgcsTA9h/SHhWLcIy3Z/9hwTLrItG0wPYf0gwqvbn0Np+7D8kJC6qFvWB
xyvM64rO+60MZP8hIXvdzHlnA9l/SBikDrBx7D8k2Hw43Vjfgv2HhJWXLY9f
8Gb/IUHdTv0vD/Yf2D9/F1mFJLH/kNr+FBXYf0jItV5zO8iV/YfU9turzv5D
gno3uoEx+w8cHyrV/PTRg/2HhNFBB4a9tGH/IaFu9M4dw6uz/5Aw/mTdsCV6
7D8k3LwXdL2JGfsPCWM7KyV5jdl/SM1LerP/kJDvUtiuJ68/ME9ddvKfbwbs
PyQ4/dhavfyLAfkPCS7Vnw63MGD/IUHdLu6BEfsPCSN6b4jPsmD/IeHSQvVA
a/YfEtoVHP1kz/VucwnJ6gK9FfsPCQNX7Eu0cWH/geNP3oqlV/XZf0h4O+5M
6yN8/wpzwSn91idD2X9I2HnpQrd61dl/SGhb7LT/E98vwTw4yCW0F8/noRIu
9JZ133wyIP8hYd6FCV1q1GH/IbXzDPTYf0h4vy2pxyIz9h8Sbuu1rZfw04D8
hwSv9b7+xpbsP5D31hrdpoWx/8D2sGXFtfZV2H9I7X36zwbkP6S2X08V9h8S
apxIv7TLlv0H9qeHL3tklxKPGORfMNFhJt/fxVzQsG5H1xrsP6R2PkJ19h9S
ex/MmP0Hfl7yrajLNuw/kK+6IU1D9h8StkYPWNOZ77dj1u2v9sKA/IeEoLuG
BlOM2X9g+525I+qKIfsPHD/F8dn39Nl/SGj6sle/uW8MyH9IUI9DOluB/YeE
+xW8HhxxY/+B85nVyw3Xzdh/SPgcNq9qXb7fnizhWNSbF6VvaH2eIsH3wlqb
fHP2H1Lbr7Yq+w8J5o4nvy02Yv8hoU3PazWvmrH/kJCun6EHFuw/JJy7XtDy
fWX2HxJ2p/bddySJ/YeEpALRoJcv+w8JT8b1G1Q9gv0HzddV2H9IsF+kt+10
bfYfErrkPOncUp/9B9YDY0an7KrD/kOCQ2lRsK0F+w8JK8ZVmepaZkD+Q8Kc
r3drfP5NPNpJWJL8Ie0988Bc1WdYrZfV2H/I/55/0PyH1PZr02f/IbX9D74b
kP/A+WdYzfx3+uw/JOzocrFz9/cG5D9w/N8R2WVhU/YfEhpU2Li3txP7D+zP
o3/d3OfA/kPCgSV1jGYbsf/A3+/k9m2ZBfsPvP7XchqOr83+A6+XgU/NODv2
H9j+HKZXLvRl/4Hjuen6E8UV2X9IaPH0dfV1Vdl/YPvo8rI4B6+X5j+w3hn+
3KypPfsPCQvtw0sHYP/T/AfO15FYQHP/wOxoEeZ4wpX9B84nkNfl8g8D8h8S
jNUDqPTZf0gY+dkmKtef/YeEf1LmNZmexv4D6wN1A3J79h/yv+ezNP8hIa/e
ils1M9l/YD2gCmieP3piezuacOcQrwd7Yf8vMfKvY8/+A8cXnaBg/yHhTbNO
wxZYsv+QkLpjydgrfuw/JMxYFbDjfS32HxJ6qYLPj/0Htgd1gylL9h/4/Vb1
HTHZhv0H1k91Xx264ML+Q2rn1zuz/5DaecX12X/g/K9uIGvJ/gOv35T6A+rX
Zf+BfG70tFvrxP4D549hF+5tNWP/IeHp0ogGG63Zf0h4+Ss6UPqz/8B6pkfU
4scW7D8knBrjMuCHM/sPrB+e5vhWrMb+Q0Kz7t3kOCP2Hzifmds1XG3F/gPH
n4CmVnZh7D+k9v6OLfsPbB8BzT5fasT+A+uxqp9c+n6n/oG5wabzvze5sv/A
6x/kujHKlv0H1nPb1sSkWrL/kFB5d/2gBHP2HxJOeswKDjdg/yEh4ei4oNHm
7D+wvs4o+JHuxP4Dxx/ju7G3w9l/YP20temTMY3Yf+B8jsuz983Yf0hQ3z5p
ZMr+Q8Lc3S3f7eX+MRGvT72vkyX780kSMmrUm+AVyv4D6+vctu7vurD/wPo+
oKZRVS/2HxIMdA84sf+QYBHauqGHF/sPrOfnr+sbxX4Q8wL3RXNfsz+fhuu5
nOJ9X7i+mo71Vw/HKUcN2X9I6Ls0OtPRjf0Hjmel00/4OrD/kNp5GF7sP6T2
/Aj7qJn4e53+PhcVxP4D5zPF2svsP/+B/dm0+MB59rWzJZz1qeoZ2IL9B45/
e0922RHK/gPrNYs57lfT2X9IyNy7+WheDvsPXF+qB+x5sf/Av78paNS2uuw/
cL5MUt/gZ/+BvHG57lGH/YfUntdyZP+B9Y36QmNz9h8S4pwdBi6LYP+B82nI
pqI5vuw/JKhPc483YP+B62G/g5+LPNl/4Hib3zH3TDv2H/jn4r6/gzP7Dwk9
l6XlxTux/5Aw4NuNCZ/4eQbMM5Z/9XjG49UyvH5u4/TOu7L/kNp+KbbsPyT4
G//697sD+w+8nq+Mfm+ryv5DwtIlK/Y+NmD/gf3tmVVJVx/2H1jv9D5xIrkB
+w+sd+rkj4zn+yWYrRynLbjN99vXSPgROuHbe+4fmD0iHk+ycmX/gfWpZYXe
GW7sP/B6z2u89yzfT8SM1ePcZlzvrsf1b1rstzhT9h/4e1YOveHD968wh30I
GHigEfsPCWs7WN9v3pj9B65fAlNL/q7G/kPCnR5hZdMqsv/A+nRS8K4CrE81
/4Hj/abKVm9qGv6Xl6mvW+P3+x9G1q0K
         "]]}, {
        Hue[0.1421359549995791, 0.6, 0.6], 
        Directive[
         PointSize[0.002777777777777778], 
         RGBColor[0.560181, 0.691569, 0.194885], 
         AbsoluteThickness[1.6]], 
        PointBox[CompressedData["
1:eJxE3XVYVN3ChnHsVrq7uztkSdiKgtjdycxgd3egKCqCAopYiF2I3d3d3YHd
nmePzzrv+8933edTnJnf3mutXYNdV1Vij7I6Ojq7qunoKP93cYr+xP0XU4Rz
c59vgYv0ROVCy7bdL6WIitfrrSoq1BPDXzj7Vb6cIry23VVt3aInlCxEW3w4
V/3hIT3RtnvEvYQrKWJ1ivef7cf0xKm8+O0f0Z1cPvfos0NP4P87e9FV/P1N
/ubf8fOUHx9xLUVcER/Dhq7TE1bKD0B71u3Q790KPTF7EV7Q9RSh71tcEoY/
/+fysBfON1JE+oJPvlvX6gkVXu5J9AenFuphm/SE8uNTbqYIu8clf9Pm64lm
yg+4lSIcR7eNH7taTxw4iReE/vD6w/pa+Pf8lDd4O0VkuOgOmbFNTyzHy/2N
rum1eem7VXpC+fF5d1KE6Yv4N2NW6gkl4++miCOFJrFheXri02+8IHSTycMc
OxbpCeXtz76HvmbQwQR9BS/X736KeDHO8fWtTD1RFz/+Mnrgsk0+N/B6lBz2
IEU8PdvYNxuvx0V5QQ9TxO+SNfUn4/1oPdDXDi2abp9Pj0cp4rzHshH5m+jx
OEUce3/9XNdMeqDbzHjsMX4rPZ6kiGxV3NfCdfRAX2gXWfIslx5PU0TgjeiE
cgX0eJYiQg4PO7NuLT3Qv/VLr35fRY/nKWK0Q3GvDivo8QI/79zlV8ab6IHe
+NjdeN8uerxMEb+a9Tl8uoger1LElPKzvFVF9EDnPBmuHlpAj9cposqqCj4/
1tIDbTKu7ouLOfR4kyJizl9Yu3ArPd6mCMvOTyO+7aIH2qrw78DF++jxLkVo
Tm92Gb+HHu9TxJ0XZw3O7aIHOtFzx1bzzfQoxfZQ9/Trjzvp8SFFZHq+jfZf
Sg/0FGu/ESl59PiIf//i6v0nttPjE/aXTweXVltBD/TwjG1NSlfT43OK8A5v
03fPBnqge+5v03DhFnp8gff+llWMd9Dja4oYvKnPSt3V9EC/PLP6u/saenxL
EdbB8zKrZdPje4qYr7ZLu19AD7R1v7oVd2XR40eKWNZh7+cu6+nxM0XoRIQM
OLqGHmh15eS+XzbS41eKuJGxcN6IDfRALxw5vk3eanr8xudb1GXK0RX0+IPP
o33408gV9EA/nzZqUeIqevxNEfWb/TIduIMeOirx/OvvLJMd9EDXvZjyyW8f
PcqoxMOKo8aYbqJHWZX4mPxh0+6N9ECfDezy88RqepRTieCzBQ7j1tGjvEos
eXni14oN9EBftDp81nAtPSqohPGMQdGrcumBbretX0zbFfSoqBJWgwe1n51N
j0oqUWO2y4TQDfRAt3rZRvfkOnpUVolnzaasXVxMjyoqMXZSl/3pWfRAl9aY
fO6qHK+qqsRqC9f3TZfRo5pKrN2pmfk9kx7ocdv6XpuUT4/qKnHrwLTRZVfT
Ax00esj+wRn0qKESN1vccchaR4+aKlG/ea+3dpvogXbw6dd1fA49aqnEt6RH
K7Py6aGrEi86pZ80nE8PtH6eXv/2afTQUwmdNU2yb+fQQx+v78o8h6V59ECf
qr9nVepaehioxOadf48PWk0PQ5U4oDELCZpLD/S6oTutzAvoYaQSbcxmj+qY
Rw/0rmnvDheuooexSigv528RPUxU4mf01O8fNtMDfcI6r2f9I/QwVQmPH7EB
CUX0MMO/97zWmcg19ECbzyzYMl96mKtE4RMMyIX0sMDPt+m8/uZKeqA7Hxs7
3nYuPSxVYnBa/6Ilq+iBdqszNq9eIT2sVGJx355eFQ7Tw1olcu/OWrJhMz3Q
I+532/hwKz1sVOJG5cOvfqykh61KTG5XOz19GT3QPfVmrM/NpIedSnzuY/Q7
L5Me9iqR2WVF4b0SeqCnPFvZtVsRPRxU4kfmiDv2G+nhqBImXuJW3wJ6oOPu
VLLdtoYeTth/zu269XkzPdAet6aWPFlLD2eV8Aleb1h2Fz1csH0E28a0X0MP
tJh+bmnnDfRwVQmncsIoZBk93FQisVvMaaeV9EDnrw74OncjPdxV4rWR8e1a
q+nhoRLe6UNWpMn9A511qsaU8Gx6eMLf7uHTFsvpgcZseWDAUnp4qYTRiVZl
3fLo4a0S52MHWNSV+wf667Pldo/y6OGjEpU2L2s7Wnr4qsSbTxOL6+fRA53d
v9zQ3GX08MP+9XnZyT4b6OGvEmaD1+9JWEkPdN0tm0cfz6JHAF6/teGC5Rn0
CFSJvs0Ca3XOowf6TfWkdi830iNIJXoEfhh+ZAs90IabPwYHZ9EjWCWW1jvy
1yqPHiEqUfJsf+qkbHqgHcdXzApPo0eoSvxx3z80axU9wrD/X9FZmSfnD7T4
vnvo5dX0CMd49sUhvvtiekSoxP5nU/UObqEHeqtV0tAei+gRie3Vq0L+7xx6
oNPmrJvXYQ09olRi9PpGs8+n0aO2SnRJHDUqpoAe6JV7Dpg4b6FHNH7e1G9T
vZbSQ8BrjrlB1yJ6oOdUfG9cP5cedVRi5oDEC63l+ipGJQ6PWNFycRE90Ort
u/yi5Hwei+0zqvr6pkX0iFOJO8MfhrXLpQd6yCwP7zly/ohXiembGu+Ly6YH
ukJAQefZcv6oqxIh9z8eqiw96qnE9d3Rd9cV0AMd/HTwYTs5f9TH/j+yNH7k
LD0x+VXzndYNVOLMuvB1FRbqiS+u7dMOotvPft3wFDx6Kv81xP49pOkWAf9r
K9RRVRupxJZOQ4s/LtAT9R+MMCxCL/h2u8oXbI87rfETG6vEl7O916XDzw0/
7jO68zCnEwOxHliSif+aYHxKdDp5N11PVFV+YFOV6Drpfe9H+PMjDYvqPUBv
tV3wVYP54jVe3uQEfP4Dq37Ygven/DjXZioR1m2xwVb4njmN/9C5a655lcXn
EaX8wOb/zXf4aSMME+HTwrRdZfx7NsobRi/wvfRlAz5P5ce1T8L2FuDXYRr2
Dx3lvxYqUbZWddtReD0a5Qeir2y8Z/AKr0d5u/WSVaL1g4Vp+ehE5Q2jc03e
tjfF6zmEH5fWEuPLyg9DJuH1BCj/tVKJQVWm3n2I/T8fH981dPTDVoUPMH4o
b3dEa5V4OeRLRqVMerRRiVE97q59NZceaI+7xyM/rKJHW5XoHTUq03U5Pdqp
hG380l1Tt9IDrXc04dHdEnq0V4nyGxZGBOTRA/3y3Jj8aYX06IDxp0rzvbkr
6dER401fr9Mx6+iBjvN/fH1EAT06qcTwVlGdrTfTo7NKDLy6ynL+Snqgb5mc
rza0iB5dML6MezXDLI8eXVWiWlzCyfwCeqDHWIX2iltDj24q8U4noe3ObHp0
V4m5ny+/XDeTHmjHKgeNmq2mRw+VmPjl5aO8NHqgh37VubNoBT16wvdnuPrs
anr0UokGukXjYpbSAx2WNUcnpYAevVUi6m279Qar6NFHJR7r17NWPi+tBzra
Ks1sdTY9+mK9sO+8Q900evRTiYJ3QeWPraQHeuDSum3dc+jRXyU2dLYo7b6K
HuhKLxfUC1lOjwHYX0/+OHN4AT1SVCK0wcdjWxfSA+1w6/uYvoX0UGH/KdZd
F72cHmqVcO02avGebHqgay3p8LVlPj00WO8knpvQTO4fqSoRfzkuJ205PdAN
dzilHsikx0D8+3m6Zabm0mMQxo+O1UaoCumBfhA7fWHkMnoMVomMHQ7Zxtn0
QN99vON590x6DMH8VLXHg1fr6DEU29ehrpe3FdADvStkX5flefQYhvWhsZEm
fA09hv+3fWo90AnDqjQdnUuPEViv9Oiz6qncP0aqRPNP+491lh7oyCY9S9bn
02OUShi4dtU7VEQP9Em/NrfH5tNjNNZXhjY5c5fSYwyOD55UuF5vKj3QnU/u
L6PMF1qPsRg/uj+/XieDHuNUwn/g+FPdltIDvfo4FhDSYzzG6119ApquoMcE
lWj6Om904X56oGNtF4V+yKXHRGx/1j/etpxCj0kqMcP27KEq2fRAn5p8ct/C
RfSYrBK17Qvi9JfSAz2xwKllXbl/TMHr02mhebSQHlMxvs2ZOz5yHT3QCYVJ
T0YupMc0lWixqlybhKX0mK4SxTlJc3OW0gM9/1HTF52X0mOGStSr0HT7+HX0
mKkSKyI/pl5fTw90p/i6lRzz6DFLJTYVbHZ9nU4PdLTFrpSGmfSYjeOhF2/D
LeT8MQfj33DliIge6MkLclr8lPNHGsaDJvX7VV9Cj7kqMSH8yYXZc+mBnv/E
ccHeufSYpxL37gY9b5RDj3TMj2UmhI3Ipgd6722XemXS6TFfJVwm1SyeNJ8e
C7B9mrjsvbmJHmjHi8F/4lbSI0Ml1t/K/dIuix7o6Q614ozl/LFQJeaVuma8
z6fHIuxP8V1M4vfRA/38S/rR3uvpsVglAvskDU7LpkemSsy6+dt9/yJ6oGOe
5zYKXUCPJRifqm364ZBNjyys5+vOn+mXSw/0rFy/+asX0SMbx7O/syf8yqYH
uoJ5/5eRM+ixFH8/+6ZZwRR6LMP6Z6F1k88L6IG2a19m8ogZ9MjBfBQ+Pzh5
ET1ysd7+s92lvhyv0Drq1zcGrqFHnkpMNTNPKD+PHsvx/ptu/Bs+lR7omzau
O95k0WOFSoy/8OTMgxn0yFeJtx0m7v1UQA+0TliXg70X0mOlSlzzjX00PZce
6A21sYMtpEcBjj8OrKnlmEOPVSqxe+noJ3XW0gN9dN+5neqN9FitEvuK3ZvN
zKPHGoyv3qET9+XQAz1k9sJyUfn0WKsS3cuOme24iR7rcLyXvt57lVxfoded
F55ZmfQoxPF4twuDhsj9A73kzCPfxTn0WK/SHg79zaBHEdafo95kOs2jB/pn
UeU/O9LpsUElbn/qFZ2YT4+NKtEhcdud8mn0QCvLzS3T6bFJJZL7n341bT49
NqvE8eotju5Lowd6y9lve3cuoMcWlXg0Y+aK1BX02IrxvGGnymFp9ED3rnzM
c+RyemzD8dol74LMOfRAP3sc73x/ET22w7vNp6YVZtFjBz4v21drriyiB/rr
0O31VNPosRP7b5uc1MZT6LFLJdptbGHyPp0e6APrdw9fO58exfjz5Q/tmjKd
HruxXuh9apfhInqgP/s06DFjOj1KsB6KUmYIeqAtXzepfkKOV3uw/tvxaqXb
BHrsVQlsvSED5HyOvnvsgmWb6fTYpxIX0o9d+jCfHvtxvFFhcp3MKfRAz/Iq
H+Y6jx4HVOLJ0lizten0OIjxttywao6L6YFum3vH7sg4ehzCeFJdJ/n2Ynoc
xvs/+vndDzl/oAe5xiY3nkyPI5ifv5nU6TaFHmifvl/X6aTR4yjGv16ub4fN
p8cxjI/Gn+6aptMD7fSyQs7TSfQ4jvV4YszGtWPocQLz25z1vSpPpQe6TfOJ
fUzn0OMk1t92IYdqLKbHKZVINT3dyW4+PU79N75rPU5jfXJm1phAOV6hv929
l7tnCT3OqER41LujE+T8cRaf55dhdlZz6IF+dLhVxIz59DinEgsrjmmhrA+0
HudxPFw54sjaPHqgX08vqha9mB4XcDwQYrTGdyE9LuL1GtpW7SnnD/Sf9x/v
TVxEj0uYvwdevqCRxx+Xcfx5+7L4mEkPtPOcSN02C+hxBdtPetqdCmvpgd7+
qfdal/n0uIrtu3Pa9AVT6HFNJZoUe82rNoce6JKTNwuGZdPjOo63rPc2NpTj
1Q2VcA9PPzV2Gj3QRVennyqdQY+bWL/omJ7LnUePWyox8o6979Wp9EAnPWte
OnYqPW6rxNMX7Zs3lMeD6KNTUr5UkvPHHfgcOje21hx63FWJLJ1DH55l0QNd
trR4zIFl9LinEr3ef515Q65372N92iTHSi3XV2i94Mg9iQvp8QD75/x7y+dn
0OMhttf+0WaP5tMDXfvUx/tv5fHgI8z/h5yOLU2nx2Osp+olXjw0lx7oJrsX
9yyW66snKmH81Saz5mx6oJ1n9ezxcy49nnJ8S6fHMxxft5g5resEeqArKheM
0ujxHOv7Rk9b351MjxcqUePvi4pVZ9EDXev86LAts+nxEuuzjHdm0+fS4xW2
pzY+U1LT6YFuVDirbu00erxWiRE/B16YO48e6DUlVg+2zqXHG4z/3z3PTZxJ
j7cqYVOcu7eH3D/Qv9YdG71uMj3eYX8+6D3Deho93mN9PDA2acgMeqDDPoju
86bQoxQeT0bcaiw9PmC932KlV9E8eqATlRPwM+nxUfXves90enzC+y1XsUHO
Qnqg8/Sv+RVNo8dnjIf1fs0ImkUPdCVlgJbj1RfMX01HNjybSY+vWB+cvTnA
ZAY90Mn5B6/HjKPHN3h7H90fPoce37E+GF1mj1qur9DH9nyvYTCAHj+wPy6z
s9wSSY+fKqFc/tFvRQ/0oGodposgevxSiW7xNQq6hNID7faiS+/BMfT4jfWy
VcivlIb0+AOflbtf9a9PD7Tz/Wv19ePo8RfjmYf3nJNR/Hx11GLTjBD/tEi+
PvT0d4cLTWL5eaMXOq/MvRXB11tGLbTTmeDnj250ekt6S0++frT2+DCMHmXV
YuT+yO4nQ/h+0GPv7Ruu8acP+rv3Sm+zEL4/dEJkr2qVo+hVTi3mbZuSONKP
7xfd9N3D3zu96IeO3D/f2DuC77+8WlTt2fiAeT16opMq1uz9oiE/D/StRIiH
0reCWjx5d7d5N39+Puju6fO2bKxHb3SgckE4mttvRbU4XHXHKMd4+qPzcg3X
3/bg9oyOadvtfBU/bg+V1CLU4NLk1lHcvtHPEyyuvPDl9oGeemdo9TQvelRW
C68N7VVZbvRAT4hotirSnR7oFlapAbcFPaqoRac3rmebh9ADvaNT7TZ+kfRA
G7ideaoJpUdVtWjQq/PjHlH0QCunc5N86IG2G6pX4Co90OcvjatzMYQe1dSi
2qLk69V96YE+u3Ln2tcR9EDrbvZc/C2AHtXVonHyzYfm0fRAl1lxKutQED3Q
9Y72/fjXnR411MKkdOnizzH0QJ+a+MkwLJAe6LhfhxZae9GjplpcVHWqdDaM
HugLjpvyb3vRA/1pwIHEDr70qKUWRicPXrsWTg+001z93dtD6IH+/Env2yEf
euji9R85WjInlB5o76glL0940gN9t8yyrWo3euipxdXQrDk63vRAGxVqgq38
6IHu22vxzUQXeuhjf4nv9uadJz3QfQ3TT7/0ogf6SHrq17Da9ECXWzDFfHIg
PQzUwvpQt+iZQfRA/xy8KiLBkx7o2zicjKhDD0O1sO0UU2FqCD3QeuuiD/r6
0gPdy2XiisdB9DBSi8QxiW8u1aEH+phBneypAfRAn69blJXoTQ9jjA/KBc9Y
eqB/HS7z6WdteqBXTuqcvCeSHiZq8erBqTg9f3qgm7rceJkaTg/0wF7Opmfj
6WGqFmsmllg3DqcHWtNqg/0KOV6hAwKXVX4ox1cz7K9n1nTXqU8PtPb6aFt6
oPstGZq9PIke5tifJ3o/ON+IHuhdYVgRx9MD/adLo7SChvRA24kpc6xa0MNC
LX5PmV7RrTU90Bsf7RO6zeiB/jnP3r8wkR6W2P7nNty0ojk90Fuf+QdVqU0P
tIPRUeMJjelhpRYHjswwbxxLD3SyQdydSoIe6N830gzn1aGHtVqsslv7vld9
eqDHV8W/2Jwe6Ev6HivmJdDDRi2i151ecDWaHmibJp+7//GjB/r6pZpjm9Sl
hy32t7N9jHvXowfaUbmAUZse6MYh0+t0jqeHHcYvi+xpY5rQA107anuP/WH0
QGvXc7XpYa8Woyv0Obo8jB7ohec76PcKogd6wpqeVxMFPdBTfwVM/Cbo4QD/
N+c3msbTA21m6bThbHN6oJP39nKMSaKHo1o0KSkX2Ud6oBetvmt+Xc4f6Jr5
M5t4JNPDSS3u+16wrZBAD/S4sQ0zXCPoge7cpk9i1XB6OOP1Hm28vKOgB1pH
ueDegB5o7fqhFT1c1KL0U8M2U+rTA/2+oN2QadH0QIfmrvS4HkwPV7X4YG/w
vl8cPdDl2ySs3xtOD7RjzRuiuDU93DD//+4+q1YSPdCb87J+j4+hB/pyvfu1
ohPo4f7f9qL1QDuHfh7/uAk90Nrjzzr0QKcsX/i0ZX16eKjFmbZV6/9MoAf6
1F6PCX+b0APtOfr5hB8t6eGpFjOiZ4QPlPMH+mrZkY3z4+iB/vnKyPh2ND28
4FESWnqlKT3QB+4vifgRTQ/0omNL5tVpSg9vtbBcpEkq14QeaIvPurPfNqMH
+t261LwP0fTwUYtmyXnjW9elBzrr+OkK3tIDPXRpje+95P7hi/H57sDOYTH0
QOcWLFz/OZ4e6CrNkk5dDaeHHz7vdwev9o+nB/phhN+rI770QOdUyCtJi6WH
P+Yf27YeNxvTAx1nOD9kf2N6oLX3CzSjB3r4IAdP9xh6BKjFUt3w5/q16YG2
fDm0S7+W9EDXqtfqxVu5vgxUC9/sfovz5P6Bntjs7rEL7emBvvRtcqv09vQI
UoujB1Z2O5tED7T2/FIMPdCFT8Ps7yXTI1j973p8Mj3Qyy55nv+/B9o5/JRn
THN6hKjFlfnf691rQQ900PlRZ+/UpgdaY7Mr6IX0CFWLg3uXxk1KoAd6/eQ2
vZ+1oAd6R9b9rIJO9AjD+F62Zl7DAfRA5/61LhnSgB7ojK71HjWT+0c41lvb
AnfE1KcH2symp8+tpvRAqzv4OZR0oAf6lupNXAO5f0Rg+/O541ixOT3QWemF
hy7E0wOtvR7YgB6RahGhCes4vj490A+qzV8zoTk90AltmlwzaEKPKPiNbzf0
YyA90Jv2txr0Kp4e6MXGnxu8FfSojflCuVwfTg/08ksfUzxD6YG+Znj8tWc4
PaLVwn324hvP/OiB1t7/05we6PHpZat1bkgPge2lSVfd1g3oge5iEl9rVCQ9
0BY9fvfsKvePOhgvrqQ1+RBLjzr/bb9aD3TfhBNhm+rRIwaelWd9rhFJD7TF
TZ3+Io4e6E0PXmRsjqQHemij1P1FwfSIVYvBZx5nDfCmB7qOMgDWoQc6+cbQ
+PfR9IhTC9Po2SM/RtAD3bNRy/idYfRAd6te+OhbHXrEY7z9GBwckUgPdElU
5TLf5f6B3mvSaesxD3rUxXjv5+hiEEIPdMKLzr9zAuiBrt2x/tSpcr1bD+u5
HQtPqCPpgT4c3f/FhUB6oG1KhvQ55EeP+vh8cgMvuwbSAz1nUMW6HevSA/3s
b3K9OXH0aIDts+32qyZu9EAviXkWNETO5+j3GM6eBNGjIeb/oDqXR/vSA+1f
XufYsih6oAcn5xpPlMcf6GO7Hbpta0CPRhhPk4b2MImkB/r+58wtteX+gc6r
N2tZu/r0aKwW+8afmG0vPdCD29mbZNvRA609/+5DjybYf0uvft8RQQ/0zLWd
XowKpQf6w6bdooFcXzXFejSvxv6KcfRAr08Ic57ZiB5ovwUGb9zj6JGg/vf3
pAc6I9tgZG85f6APNaxglCyPP5qpxbDRTwsTwuiB7v9m9NqqUfRA2zTc+rg0
kB7N1SJcOYEbSQ/0W6fZF8Ld6YE+0/7+h9Zy/kjE+0vZU1Apnh5orM4G/Jb7
B1ov9e7fYw3ogU442+x2aV16JKnFfJ2gbf2j6IFOs2rxMLwuPdCH9PITX4fS
o4VajFg94JBrKD3Qo2ufnFZN0AN94VXCw4H16JGM93/JK+JwND3QB+ZeWb8s
lh7ofVg+rA+kR0u1KMreE3CzIT3Qr/tM3ecsPdAtZn0MyRP0aIX1cdtqW87X
pgc6eMHNmb0j6IE2KG70sDCUHq3ROweHJATRA32lUvrQmk70QDdT1T3TSh4P
tlGLQVnqDac96IHuOMnt5Ep5PIjW3t8kj8/b4vhaOSAIoAe6sEWz5p896IF+
F27x4ZwnPdCR+j4Jz9zp0Q6f99ji8WV96IHWni92owf6brlBnc560qM9tp9x
l52betMD7Xf23qSYQHqgfQoy3w72p0cHjL+N+/z28qMH2qPpNuOefvRAX235
2me3Cz06Yr7aeNDLxo0e6CUV4z/qONMDvWftlradfejRSS1O/lqhuhhHD/Tm
K08WjAulB7rhK1WV/XL/6KwWq4/c73IzhB7o/ptu9coIowe63ZJ2doXO9Oii
Fn+HbWibaUuPLv+NJ1oPdLsz4Y9++tOjK9ZjS55arQqlB3rghOCwUTH0QJ84
taT1/Qh6dKW/HK+6YT6+jA1Erq/Q026c2n4pmB5o0zelMeHSozvWW1Xu/bSI
owfaeE9Sma+W9EBfNF2/Ym0YPXqoxZOtqx5nu9IDnWuxZPMlH3qgU/tHxYY6
06OnWsy72N96qh890Mc7tb3s4kYPdHyvzHjXYHr0UosOPxbl+zvRA93dQXfD
Kxd6oDNyWvwcFEmP3ljPBsWudfWmB/prao5lBVd6oO1/2p6aIPePPvDYEJ6a
H0APdFX9W3fKOdIDrX/XetI4T3r0VYuCGGzxPvRA+360+nXYjx5os7+1Hx20
owd684R7U0xt6NFPLc59eV7jqzyfiH5wvl1kiQs90BvV6U/TwujRH3+/x/fi
6j70QA85tD0+04se6DTLF9VnWdJjgFq0CVy6tLo3PdDrf7QfcMSbHui9d9It
N8r5PAXbj06zI7M96IG+eLCHUbCcz9FJwyMO9pHnE1X4+zebZ6/wpgfa89qt
nu5yPkc7m+ffd3Okhxrr+Tc7HwwNoAfaaP3taqfl+UR0ZEOnyDwXemhwvB5Y
/0CSKz3QX9tFNNe3pwfatHLZ7s9N6ZGK9VDx9a2JpvRAN6h5/cpjM3qgB/r4
ehi60QN9L+h5I5X0GIjj5RrTdFtZ0wP9tr3pi3greqDT1s3r0MeMHoNwPGvX
Zn95OV6hr5Rv/rWMKz3QnjV7jQkKocdgtYjpWMv5SAg90I+SdGb18qUH+s2S
uVdN4+gxRC1ssxOs1gXSAx2hXICzowd6QHDLrsuc6DEUn0ds2IUief4K3bBr
g10/PemBflp+QOo36TFMLayUC9729EDHrU7cUkken6PtQ70fFQTTY7ha9LB0
uOEQSA+0ueGZcq3l/oHu/aLqdj0feoxQi/NV8iZ6+9ED3cLcb8s5B3qgFxxo
/uGlnD/Qm7416bLSnh4jMb4vzewc6kIPtHtI80YDPeiBXmSel7MmhB6jsP5b
O7L7QCd6oC8e1etXKte76BCsbkdLj9FqcSS10To7OX+gnWoPnfA7hB7oT0b5
ZjPr0mMMtveGtYeYhNIDPXV6Rbdh4fRAt5+3OHeKDT3GYv2+r+r7O8b0QDu1
mbpinSM90AEJRW5z3egxDvtfVIc7m1zpgd4Ymv39ijy/i3ZvWePgbW96jMf6
yLx37We16YHuqNygYUgP9P0G1RYly/1jAvbfIT/qdDCkB9ors9vwVlb0QKdn
dKrYzZEe6CcuV2pb+dBjIubP1is/NbahB/pz/Ym3btrTA629X9qZHpNwvHU3
bEGeOz3Q9seuBkwyoAda2Vxj5Pn2yfj3z+4/fsqcHujvE8c/u+tAD3RkwAF1
kR09pmB8u5tca7ELPdCNZ/X44WRPD3T1iFkNxtaix1SsR9uJ3lGW9EBnjuvk
0ECXHuj3RndGNLGhx7T/xn+tB7ptSWtTexd6oMst9sdBCj2mq0XF7JXdw6rQ
A11hRXp4GS96oHuo3J7NtKLHDPjvr3Bjszzfju6qd6hmN3k9Sul9LlfX+NMD
nbQ5e9JFF3rMxPhqOWKmcv5c64Get6P97+uB9EDPSEs4ftaDHrMwH0+Lrx7h
SQ+02cnpQ4z86YGu2C1u+Xl7eszG/mnYWifJmR7oDgeCH56Q8wf6saHViSc+
9JiD9eHMW711fOiBLslwCj/lSQ/0q+Pzzu53pUcajpezgh8FBtID3aioa2mW
Pz3Q2ufP6tNjLtaH3dv4lrrQA/2y7cictf70QE9rNCdiZQA95uH4c2ua0S9n
eqBnzHMa6GlDD3T+EbND2b70SFeL02Pr7xvtRQ+09nqzLz3Qr3tbvhzqRw90
xd1dbi33pMd8bE83nvmdDKAHOuRPXI9D7vRAfzz5eXumOz0WqEXpx3sTr8n5
A/3KYvFtV3t6oJ2e+3yaZkePDLXoa9x7aH05XqHH6CRmhbrRAz3TpFrsY3n8
sRDHx8lLr5SNoAdaOZw85U0P9LaC4cfc3OmxSC2iH3u1inamB3rioWr2iQ70
QM/etm9LlDk9FqvFt1++McPk/oE+XqdKwAAbeqDLLqlsscyaHpl4vQ8yHM85
0QPdU9fmeqn0QG/otNFiuxc9lmB8m/4iptCbHuhFkcsW2rjSAz1/Tqpvli09
0IVWR8JemtIjC+ujAaodjnL/QI+q9urobgd6oOe8qNIo0pce2Vhvutm1Tpbn
d9Hnbg4wWeJBD7Tu6QuPvjrTYymOX9NxwOlJD3SNsO3L7Dzpgf77ut6M47b0
WIb1SfZUg8Xe9EB/ufxy3Tp/eqBn2IVl7pTzeQ72B50/bslyPkdfTJuS9NSZ
HugTc2aLEm965GL/8Mk/FCvnD/T44ccX1PKjB7pKotuQQDl/5KnF8JN9i5fJ
9RU62Wffpe7B9EBP7L2+90C53l2uFk0a1tmxKJAe6LhVz+60FvRAR+Zdyzns
Qg/0gGT9G5XC6LECHmtHnavvSA+0Mnw2CqEH2rp5XvEuV3rkY/3mtaBxUy96
5HP89qQH+pF5zok/bvRYieO9woC9Ptb0QDvPmFu81Ioe6J4HDtvEy+u1BTwf
4kgPdKByAteGHuibfzIynKXHKrz/CSH5zeX5RLT2fk87eqAvrRzbwN2BHqvV
orhPQNNYQ3qgc2dY7FjsQ4/VPL8k17tr1P+ef3OkB3rvj2HPd3vQA71Af0Ly
Z316rFULt039Ru42ogd6XvHS0U/k8QfaIstqzV4HeqBL65dELrWgxzq1UI05
FDdReqDPbz18srchPdCXvppPeORPj0Js30ntXtrK4w/0hLQDM5Ki6IHOuDIo
6oK8XrteLSa/TQ/1kPczoDuX3fH2qRyv0HX0ZpoOcaVHkVoEbfbwcnCiB9pA
mTDl/Qxofe0NGvTYgPEmZlBlSzN6bOD10Kr0QMepSt8vM6DHRrXA7F6rqjs9
0OfHjQjoa02PjTw/XpMemzC/9dxZJqcWPdCmw95GtZfHH+jSsfVarLamx2Zs
/8oNI670QGO1nW8gjz/QZaufylFZ0AN982jO6v6u9NiC9YbhpmldTOiBnlbr
9TcfXXqgp8fl9bhjQ4+t2F5rft690YgeaN3BNuMuG9MDXbLh5OSTNvTYxutx
hvRAh0dOKr1kSg+lyzn49LOnx3as15r3bvO1Fj3QNb/3qliqRw+08/HKq9WG
9NihFsrjBR3s6IE+Xu3Fe105XqErjRpjamdJj51YrxY3qF7Wgh7ozoWqzqkB
9EAHz/UOXu9Ij11q0fSDw5gj5vRAu41sFNbJkh5off0+FmPt6VGM8WaN3o9M
c3qgdzX7fu2DOz3Ql653rDbChh7oekN1I5JC6bEb64vX3dULLOmBdsVyOE2e
v0LrG0Yfve1EjxK1qFUNMyr254rjM2JnogOamf2tjfezN8fc5w5ad1hnnQfY
H4cq/8MetVhe1+6EMr8pl1nGow9ndjpTBq//2c81pRfR42p13L0V+3Mu/rrj
XrXw3zjn0VS8/tZhW48PQS/L2PrQAu9PV/kf0MPeG1Q6j/dzYgj+gX1YTztW
biXgobyc/mjXy5fq3cf/X/vX0dXb1t//HP/eh4tNuurux/r2w7C2YzBfrS3F
/4AWTRf7LsH766r8A+iNyukRbI/a60IHsH6Y8ef8aexf2usm6LF9SwbNx/Y8
sz/eAfpQz3HVNmP7jFP+B3QFVf0VZbF9/8Lba3IQx/PW3mFv4au8nJyDXC9g
/xugfACy8fk4KR/oIbXo9O7PsA043lI+rgx0zxvz9z/FfLAQb+8ZemnxhzbL
8Pk3VV7wYbXwMHH/27YmPdCT3ING5jrRA139xInD6/3pcQTr/8a901v70wNd
3BgjfiA90JVGGsSm2tPjqFrkpA/sWsuLHmjlcv0Df3qg5wy30hx3pscx7E8H
WgT0c6MH+sXFfY4ZZvRAK7fX1zGlx3EcT0aWPNvvTw/0wCuR9R5b0AOt3I7w
wpMeJ9TCpbHpmZPO9EBHH6s3MyCYHuj1TbqN9AqlB3p2/KUbJ2zpcRLrlQoT
dMzc6YEOqjxw9yIPeqDbrDr5dZYjPU6pxZLYxGpOAfRAXwy9/O5gMD3QN0/c
dx0eRI/T2B+DH+eYOdLjNPdPd3qc/m99o/U4g9fXYfmIfrb0QKcd6vynqhs9
0LbKDcGB9DiL/bfM8s5HDemBrrmsShN9D3qgmx3asTHFkh7n1OLaPf1xY93p
gY5e22WfSzA90ANaji7a7k+P81jPJ26vf9OLHmjt88Ye9EA/K+P54VUIPS6o
RUqA0cN5rvS48N/5Hq0HumbjFMM2HvRAD4pVjtDpcVEt1mZ/WZAdQA/0YYfS
D4O86YFusHScs/J5az0uYTy9dcvrhB890J/urPe8EEYPdPLtnUd+edLjslo8
bG2y44KgB3rDmzcLHwt6oLfWfrLYszY9rqhFWOmVOcr9TFoP9OJvK1YHhNAD
PX7IVMNy0uMqft6F1Nyp4fS4+t/5Dq0HWtk8p7jR4xrW+3eP/NR40AP97PhJ
n4l+9EB/3qna1tSTHtexfs7cUvuJKT2uc3uT4xW6gafb0JxYetxQiz5POnZu
KT3QveL6qN4H0QMdHn1Ecz+IHuhlXa/Ynvaix021KP9w8O8JXvRAu50rsRzi
Qw+0i96DTuW96HEL89X28RHN6tEDbVbGaI5tED3Q9VqOMZvlR4/bapFw5knF
2Ch6oHfh7ba3psdt3g/iS4876n/3+1rTA32zzDWjAH96oH9G3FoRYkmPu2qx
/7xD3XNyvEL/Kb601KU2PdCjlBs0fOlxTy2GXrsxd2wwPdBZAzFC+tMDXbvS
QofutvS4j/nPxXfpVSt6oGOVC0Iu9EC33DGi6QgfejxQiwjlC5Ps6YHO6LZ5
5185f6CTlANuF3qgB2/8c66LNT0e4s9/PHJ3pg890MrtIMr1R60H+lh3zd95
bvR4BO8lG393t6QH+tOMVdZ9fOmBNox679fajh6P1eJtx7fzV/jSA13bOXHJ
GTmfo+89GNK7tSc9nqjF74n1p1h60ANdcsbCZXIYPdCTlp1Zey6IHk8xv+x/
sqlnID3QVfZHr2zoSA90tTfZPccb0+OZWtidNNk615Ye6LpxfsPLedID7TLd
6clbB3o8x/p52flXCTH0QPeL863p7UUPdAM9s5alwfR4oRbmv3533R5HD6Uf
vKlTOZQe6Hq1Nwx7WYceaCMzq7mToujxUi3WtV/9S5nftB7oCYeHfNWJogda
+7x/XXq8UotZDV+WD5TjFfpmerJeSgw90PZBb7ouCaPHa8z33urhhW70QPev
uNO2XTA90BUKLhXXCKfHG7UoKK22wTGMHujEca6L/YLogS7qVfmYpwc93qqF
19tof6uG9ED3vBNtvDyAHmjt8BxFj3dYL038mrzLlx5o5XT9Am96oIsa7HBK
taPHe3w+Ua8nl3WmB7qf1+mYCBN6KK3XvPFdX3qUKqcWZ01s5EIP9IImuw7u
9qQH2tjvta+zFz3Q8+J8VrSuTY8P2F6GjRp5TdADrZy+CPaiB7p1uM0yp1B6
fMR6LMKwwo84eqBbXpyhUu4P0Hqgq/zZkW4VQY9POB4ZcWBVWBg90Om27ctM
DqcH+rlvp47joujxWS0c30/N+SvXu2ij1jpJFb3pgW457l2wypMeX9Ti8vYu
huWj6YG+vcx20x0reqCXd83eV8WJHl/VorL9zMBSb3qgf5xbYjPWjR7oX8fX
Q4Qe37C/v2rxfZkfPdBPPMYvuC7nD3QVVa0YYU2P72px8Mt8v9rV6YF2HOv7
XrnfXuuBFv1fXGhhQw90p8WNjWaZ0+OH+t/z+870QB/8+qfiGyd6oDc+67fw
lDM9fmJ8X7Z5SVEIPdCdbbDClfM5esC6Nr1G+dDjF8Y7XR3Lkc70+PXf+9d6
oB32jZlWI5gev3E83KFXrHL+ROuB7nh9yfoSud5FN/Fq92qmnM///He8q/VA
56qqLXwp17vomI1rO45xocdftQgtbjj0Whg90Nrv9wqgB1r7fKIbPXQ04uu8
dvNTPOiBLtvLrU1Te3qgO2XNzlgs11dlNP/uT5X7BzpZeUDcgR7oVgufe26R
61301dlD6x0Np0dZjbD//WXw/Uh6oHP/bHl6TM7naO3+ZUWPchqhPz3mVLEN
PdCt1zf+ttKaHuiIJxdmbwylR3mNaD5l7eKGNvRA2x9yv3vckx5o7fPzcj6v
oBHK6Z8Wcv5AP50XbTrMmh7oo32muf9yo0dFjWi0/qvFm1B6oJvvH+LbNZoe
aO335QXSo5JG3Az52ipNrq/Qj328Xs6X8wf6bx3H2Dle9KisEcrXK/Vxowfa
2ujv0Di5f6CLDV7vO+tFjyoacTHQdUklW3qgwyt8v3HciB7ohh2XdhPB9EDb
vbjk/sOAHlU1Yoh/aMOONeiBzgrddS/PlB5ozVFfl94O9Kim+Te+m9ED/fF5
3dYtHOmBfhrxbXo5U3pU1/w7f2ZPD3Tl8LZX0r3pgdY3uPzeS87nNfDvP7Va
9TyUHuh7zbvFnJbzB1rHfGWjv/70qKkRVzrcqDDRgx7oDmt61XH1oQc692Ho
+75m9KilEXdGz0kzdqEHWvu9Qvb0QK97+WToErne1dWIMsoXntnTA63cvjDd
hh7oZ2tq7jKT45WeRnTTXoClB9rr+R6/8rb0QMv1pNYDff/m9PS5rvTQx+c7
qvLaujb0QF8cWK3DdF96oM2b37QY5UcPA40Y81vXwtOTHugpj75XX+1CD/Sx
urYdr9nQw1AjnO/1H9jNnB7oMtN2jzCS4xU652SfhBNm9DDSiN21RF/lfkOt
B7pBcc8PZ5zpgZ49NkfzwJcexhoRMNvZpJsvPdCdXu/5trwGPdDxjawTTsnz
JSYaMT0r6YSOLj3Q84/2tkq2ogdaeRz+sjM9TLH/NH3R+bcPPdAX13jkPDGj
B3q4Y8dlZ53oYaYRFX5PtvZzpwfaSOeRWaAjPdCGHUzGqK3pgW5YvazH1GB6
mGN7LJu5NF6ud9EDVps+U9nTAz2y4dnpUYb0sNCIaR693s0ypgf6wsvH1Y/U
oAe6h3pBSbgJPSw1Qvm2mlU+9EDXvLkubao8/kDbr2sX5WJFDyvNv+8rcaIH
unJa8JzWHvRAy/ubtB7W2L8PNlK/dKAHusf9cQuLdOmBntlvlPNPOX/YaITu
vCVD/Lzogf5Ta2PLN+b0QGO07NdFethi+5+5x6STIz3QGuUGBwd6oM9qUgze
BtHDTiNc4z2+lg2gB/qsZXpbVzd6oB+8M9niJI/P0f03142KC6CHPearwn5b
LU3pgR5guck4x58e6PTBmAFd6OGgEeO3/i1z1Z0eaJ05USO9HeiB/puR4bzS
lx6O2L6VL5RyoAf6+YE7bXZb0QOtfd7emB5O+Hx/T7iz0Yoe6JP+hzd5y/kD
3f5v0blsJ3o4a8TEA0FDP/nQAz3vQpkG113ogW56+eLtqn70cNGIEUnzqnaT
8wc6wf7gvsrSA10xt3nxJxt6uGpE2KiL08sH0AN9Y0PEneH69EC/KjS+rlzv
1nq4af59T5kZPdAT8xPWPY+mB7pvn5TJG93pgV5vsOiRkRyv3DXidKXy4fON
6YFWDvdm2dADvWXL86VVXenhAd86W17dNacH2umVelCGNz3Q9b832JYgzyd6
av7/PJ/WA727fp7nKC96oK9s3ra3vis9vDT/7gfxoQe6zS3DtJnu9EAfTXTs
VMWRHt4Yn2MtXz10pge6694SnZ+u9ECXt1rft0EIPXzwedw8EnhJ7h9og5p7
jhzyoAd6+sW796vJ40FffN6HRqxQzn9oPdCV4jBCyPkDPW1c7Grleq/Www/7
/5TwQrUHPdBNlS/U86IHOqP0XYC3Jz3Q2vsd5PGgv+bf96OE0QN9as/+wmby
+Byd9beVVZg9PQI0wkx5IMubHujHOWaHKznTA138VX1CIz0CNaJ2G7/2VvL8
FfqTuuylPlH0QBcsnpi7IogeQfj8yg/89M2LHujU/ADfD/J8CfrE38fv7trR
I1gjZjxZ2DJWnx7owYWJIwrk/oE26TIjtY88nxiC+SQnzf+hPT3QPsoDtT70
QH98eLhVhDk9QjVCuTxVTq530Q0M3ukkmNMDfeLY27JOcv4Iw3xfYXeXW/70
QM+rkT+ziQU90HHK11s50wMdVlW3QoAzPcI14sf2zmu8femB3mllbrzCmh7o
my23nP1mTY8IjL/KF/hZ0QOtPB7vLNe76E1NM96ZmdEjEvvb0OzlDmb0QNsp
NwTI/QNdW/sX6BGF9/P8csY5e3qg/3gutP9uTg+0crtQN2N61NaIPg82V82y
owe67Piz+U2M6IG+ft1p7Q55vj1aIwp17g24a0oP9NTb1UPuG9AD/ebD+lqv
rOghMD4tLNPLTa530fX91w3dKc+XoPc76fxd4E6POvDC7q/cL6L1QN/fhQ3U
jx7oGtNHeo52pQc6cceWDZGh9IjBeLknZIqO9EAveRV4MTGMHuhL0zJHW8fS
I1YjPpeeH6o8r6T1QD8YOXbil3B6oLXfrynPt8dhPbuvaw0Teb4EXbc9VqwW
9ECXn1PevL85PeI1YuXEz2NrGtAD/aByotsQR3qglzj3jzZzoEddrKebOi7u
K8cr9N5bJRrl/kutB1p7/SiIHvX+m4+0HujKrdcNaWJKD7T2eRdjetTH8VpY
xe4bTOiBnjjlTxVvZ3qg5f2EWo8GGuH5sWWHqXJ9hW6ut2p+fyd6oPeuODpp
sZzP0crXhynnU7QeDTVixTPjYn07eqC33c6sMsWBHmjXqp+mR5rRo5Hm3/dy
yvUVunFC64dljOiBzvt6FEfk9GisET0n7ahkZ0sPdGqT8afP6tMDXaTvWbOX
NT2aYPtetlXdxoge6Her/eye6tMD7ZhtXPK8Gj2aav5/f7bWAy3vj9V6oE/1
fvxxhgk9EjQidHJGVXdzeqA73K5bbpicP9BtJp/RMXGkRzPMJxkXjj8zogca
RwcbKrrSA92zr36JnRU9mmtEpmvMyyHyehS6Z59VT1MN6IGuWjI/Ic2KHmjt
+VBHeiRq/t2vbE0PtOrK4NUFjvRAa68nBdIjSSMc/Asfzpbnd9Hn8qon+znR
Az0cy9H3HvRogfV90Es7cyt6oKuk5Pef50gPdPHHwwO329IjWSMmC2/NYz16
oPt96jvuoi090FnlMMGY0qMljn8iTOqO8KMHepflBvEpkB7ouXsbXMo1pUcr
zK+dzl3zlMeDaOV2gWrO9Gj13+er9WitEbZdTDc+NqcHevf2He3SA+iBNtzS
sfoTQ3q0wfGw7fPeyXI+R/d42LJO9UB6oK84Dos1l9c/0PbKACPnj7ZYrxRk
xNi60APdKCJokYUlPdDK4+/l5HzeDutde+UMCj3Q2u9jMKAH+nEvh2tN5PzR
Husr4ZkVJq8Poo2Xx96vr0sP9B3n2x4f5Xq3A/aXpa5VpjvSA/3BeV+8iwU9
lK5yY7iFPL/bEev3qNjQnmb0QOu2f1JlkjyfiE75af35WgQ9OmH//+3h0URe
H0SH+qf9OmBLD/Sau+bX3eX53c4asSF6+rml8vo5ekvVrDLecv/ozPWbCz26
YL0vdg24F0sPdLtKlUYayPNXaF/PsXv/f70W3adsvGdXOX901YhBTmWvRIfS
A512+NSlXfJ4EK08reXsQY9uGvH9dpUvnVzoge6s8yB2ulxfoa2G3POLNKZH
d41Y9uqneq4cr9CvBwQYPfSjB3pozqMVR8Lo0QPj0fbdlZ7L87tot62FP4/J
9RV6zskmly/K87s9Nf++v9+NHmgX8DXyogc68nrXHefC6dFLI5opX1juSQ+0
fF5C64FuVXV8+4eu9OiN44lcDMDSA72m0VG/dCt6oEvOTvkVEECPPjh+XtFy
8d4QeqCjunXaXCqv16Ll8wNaD3St+PG158n7GfpiPBg97/xCB3qgjxXvnF1R
ni9Bd63f1DnFiR79sF4zubzjtBs90A6TN7//LMcr9LeEkGb3rejRXyN62y48
YynPX6Gvd2n8Y6Q8X4KOGl3+z3t5f8kArEff78t47UoP9PRXpq3ae9IDffdo
z3prbeiRovl3Pt2IHugjj2v4fpT7B/pan/yVH+T1KBXWA9vH9lgp72dAP302
peC1Iz3Q4U8ju3WS18/VWF+ssDztLD3Qy2KKLm+xpQd6nLJAtqCHBu9Ht03+
9Er0QG9LrPxY34UeaO33tcvziWh35Que5PWPVI04f9Gov4OcP9AxTkXd2tvR
A93M4soLIc+3D9QI7xZ/tpX40wN9Z9N1ZyMveqAL536Y31eevxqk+XdfVQA9
0ImXM0cqx39aD3TDJdEF2+T+MVgjIgbWqnLPgh7o3/k3Vz2yowdaPr+g9RiC
7cv5yDEXR3qgnX8lRqvk/T7onRkds2bL6x9Dcfy7sHCG2oEe6JDkr8efyuNz
9NTvH8q+lseDw7D+bFjVc5wZPdClXbtMy/amB3quT96EQ9JjuEZolAWBPN+O
rjn53NUDcr2LVn5dTZITPdC3/O97KudPtB4jNGLMffcEW096oPeYnpw+JIge
6LINY2fHyPljJOZb107nY6QHuvvTsouOudMDrf39Dhb0GIX94cPJz9vlehf9
3SCjRj95fwn69LvAzFJ5f8lorM/X1mgaF02P0f/5aj3QoXtmfn3kTI8xeP8D
3c105P1XaNTanX70QP9u4hq3344eY7F+uN159SE5f6B3DH+U7yvvv0IP6hwW
U1HuH+M0/55vlOd30dbKA4RG9EAPbHBliIElPcZjPChvcW2fBT3QDnrmB47K
8+3onsoNrMb0QH/f02TsF3m+fYJG1PGqWOtSTXpM+G/+1HpM4HrZgh4TNSJ5
f9S5HLneRcv797Qe6OqtKonbRvSYhPnqxKM+3/XogQ5YHRyqJ89fobO/X7G0
NaXHZI3ocrB3y+3yfAna9PWUATPl/XDoFRtsz7SW50umYL3kbt5vrAs90L99
ri2vEEoPdEvlF47Y02Mq5tetOgPWmdEDXemsWfOb1eiBVn5byFMzekzD6y/8
vfSNHT3QazO3Gc41pofStRzfWValx3TMX4b293XN6YE+lNt4xYkK9EBX8S/r
bqlHD/RA5Qsa9OkxQyNyhnar00WXHmh3Vb1QL3n9A71igW7hWhN6zMR8XWHa
BDMDeqC13++hTw+00aCRDboZ0mOW5t99ldb0QD8PyL2rXJ/UeqC1318nj89n
a/79vgRPeqBf3/ucuUWeT0RXVb6gSJ5vn6P5931+9vRAb7pn8KqFvN8HXffS
jRP35Xo3TSN+vDvQb5EzPdAOe1bf2SCvf6B7b1zzcXVleszF/FX1ypkjNvRA
n3gSnX/Pmh7ogeM6z7G2occ8HC9Mio/PrkkPdOygypZVDOmB1j6/U40e6B1d
x96IMqNHukYUeFyvG1mFHug1P3Xyg+X8gdb+PqBa9JiP9e6wDvs6m9ADnarc
0CzXu2iPFfPOeVjTYwHG88PtE7fJ4w90g+s75k+zpQd6Y6vW6mh5/JGB9erz
xjdbyPO76PHK40vSA73j0tVpneX6aqFGBH77eaS/XF+hJ03cM93OjB4Lef1G
jleLNOLwhtaH4mvSA6152mrgOLneRWu/b1Pen7hY8+/+D3m/D1ozKONtkTzf
jtY+L1udHpnwPl/hs5cDPdCNgzHCyfNX6H47j0d1qEEP9Ietv/Yn/9H957FE
I+4lhb1xkx7oE60H/OlkRA906NR+26bK67VZGtH+ecPya2vRA91K+cJfU3qg
W1hW6uglr39kYz74cfFWjgU90IaVzr/7aUIP9M+Nd1cbyfljqUYs+F7vXr68
fo5uZDe3kaW8PxFtuNFq1nUTeizTiLOmT8sPkPsHer9jhttTW3qglcfhTtai
R45GnJzZeP8Gef8uWlneHpfnr9CpP5/MNzKgRy7GY+WBRQt6oK+u+RDloEcP
dPung9o0lh55+PkH+petXo0eaP9w2yo/jemB9vhldrfQjh7ouXndKmWYcv9Y
rhEXWyQ8tbGiB3p/+5nGufL+ErT26+rk8fkKrAcdtzXzl+tddJ0uzQouyOu1
6J4l6z/dlPcn5mv+3S9gQI98zf/vH9V6oHd0e1n0Wt6/uxLrrfdTAt196YHW
aFqkLK9LD/SX6g8W90igR4FGqBemP3GU91+hFzQcFrNBXq9Fy/vJtB6rMD4p
h7N16YF+s0u5QZgeaM8lZ5tWDKHHao1Y/8vf1EHO52jl9uW2bvRAF/tenHlT
ni9Zg/Hd7lFz5XhS64E+VbO0VjtzeqC199PI8yXofjV1T19woMdaHL8PMRh1
Sd5Pjf5ot9p8jzk90KvaDZk2Vl7/WIf135fF9fs40wOdcrvrmBRXeqDdHDOv
RMjzV4Wa/99PrvVAZ7UIvPpHXh9EuygXaOR4tR5/f8HkDRvk9UH0bZ+cQlN5
vw/6dGnVuIRwehTh+N9myfDUGvRAp80WJUW16IFWDo+V8/Fajw0a0WHGupN7
5fUotKdygk2PHmjnR6YnrPXosVEjnOzmbS+V5xPRB/O/fZtkSQ/02ZDlI68a
0WMTjp/q3zm7V96fiL5h96dLIxt6oE1qmKUlmtED/frGwMwlhvTYrBGd3E7p
HjOnB3pcdauI1Yb0QCu/TnKUMT224HioTuzf8nL+QC9qVbTjjCE90MUlYe3X
1aDHVo34mn60t5UTPdD+g1sNOSDnD7T2+0GN6LFNI9oqX5hXgx7oVouSynaV
66tt/12P1Xps1/x7froKPdAY3bfY2dADXf9A0vEMc3rs0Ih9mYu9D8vziejW
ygUvC3qgddvW6uTsTo+dmB98Ep7N0KcHemfk1VnV5f0+6KIe/pbnTOixSyOU
23Ov6NMD3TEn7FVSTXqgJ8xbFLRJ3s+APpC8TFyX83kxjh9XPc6+Lu+nRmu/
X0fe344u8ytpbZy8X3S3RmA1t/ayvJ8BPX5EQN+98vgDrX2uxJUeJZp/v69L
3i+KVu6mWybHK/T4kcuiBzjK5z804teAhLnX///8B/79FGMfY2P5/Af2bzfb
N2Pl9fO9+HzjXRqtN5HPf2B9qRs2OkruH+hHR72ePpPXP/Zhfxq6Y3OcPJ+I
1jlexaCug3z+A/vXo6kNHeT18/04vt87ruNOB/n8B9bTxks9t8n1Fbpq8Z58
P3n94wDGg2HDw1s5yuc/MN+E+O5qLs8norW/j0Nej0JHKF9gayGf/8D6rmPN
3e9c5fMfmn/PU8j7RdF25R83Wi3k8x8Y70td3C2C5fMf+PvPc+53lfdTo8Wk
nalfasvnPzC/1BWTHULl8x/weOOe/0t6oMvNt4hXrsf/e/5DI6IuDH5QyUU+
/6ERQWMb97sUKp//wPixYK9uqrd8/gPr2c31VpvJ+RxdVlnAyeMP9JOYJ51O
ecjnPzDfGjfYfUF6oKcmjtQbIM9foVUlEf4tLeTzHzhe61tPMydcPv+hESv1
l51/5SOf/9AI5deDDZH3+5zA8Ygy3cvjD7T2+83l+RJ0UGnN9/ny/C76lLdp
+4Eu8vkPrLeWtBrc0kM+/4H1/CkM0PL6OdpjgGb2OXl/ySnOR17y+Q+NMDas
2MM8Sj7/geOd4KKx10Lk8x8YH29vNVvlJ5//0IjVs8bmaOzk8x/4eY1UY73l
9agz8LIbHPHTXT7/gfVVa4tuLpby+Q/sbym9Og2X49VZzD+Th6cFyPvb0XHN
gkYE+crnPzRi1q5+Vb7byuc/cHyD5UZ/S/n8h0bUGu8wvqIcr9A3htw017OU
z39ohG9J+uNd1vL5D7yfr4fDk+X+gZbfj/jv+Q94NzNKemEin//A+KRRv1gs
r3+g77jUK7NcVz7/ge17+/uSFpby+Q+st3piRSHPX6HL7FE/O+gqn//Q/Pt9
tvL4/JJG+PyoenGWk3z+A+OlRuf3Xhv5/IdGzDntMFb5ft15b0ZFB13G+LDR
dPB6fF7a+4zQLWZ3rNEMnzfK+AZaedq3Ln6+cpjvcQXjuU2t0UMj9MTA3vgJ
aNMFfQKV53WVP34Wnb1izpx18Hy0Muuw7VX8/W7OzX2wP2Qftt2YilZ+u99I
zMctlD+A3ju10ZwIvF7lnze+pvn3+13gcwR/vDd6ou+OkbuwvY+ODupYjG6p
fOEZxucg5cTDdc2/79vG9voWb6cjene94FbK/fkF+Oc3or+cuzSuDvZP7XmK
G5hPdFt2q4L3Y3Lj7Nck9Br9Hio3bP/nviY9WomWz28ob+cr+lbwrAn38XqV
f77BTY3o27Rj97Lw0P6eULTBrvvVlfUPXu28N2j5fRXKxxN9SyOO3rFt64HP
0075A+hn5j17R2L7V/75R+iJt24e/GhPj9saMeJhWDthSg/0rp+WNl7e9EDb
eHaLDZEed/DnZ079qtx/pPVA6zxtu1XHix5o7fMsRvS4qxHK6boD1vRAm//u
HdrDmx7omsovjHKhxz2NUIZHc3d6oFdtmX+guT890K/v2LxLtqDHfYy/yoLI
nx5o7fNFvvRA5/66E9HXkh4PNGLxyqVLTlnRA23ToEGtWA96oJVf3+ZvRA+0
fF5K6/EQ6zWTkT57XemB7n3a8WUFH3qgx678+KCNPz0eaUS7jrvuBjvQA71h
66zLI93pgd4WZG9ayYQej7F/djHI3GVLD7Tjm7o2H+3ogb5efLnyb0t6PIH3
N9+RN5zpgVbprjcaYE0PtHy+TevxVCM2zVxeqbYxPdAtlC9gsqIH+tzeD7ZR
RvR4hvFr6Xv9bHN6oGdU2Lu8XS16oLXfT6FHj+caMRvvbpUVPdBjDQc/tban
B1r7fdSm9HihEV2/fxxwwJ4e6BND3QafcKUH2kY5oSs90Oqz0y7etaXHS4xv
5doWT7CiBzpijo37bFN6oO/nJDqdtKbHKxw/7Riy3NGQHujk5a+9nljSA639
fWm69HiN8eLL6XSdIHqgr+Xf0ld8tB7okgXF3S0d6PFGI94f6Lco2JMe6AxP
l7xPTvRAu5h062zlQo+3+PfKZg18b0kPtPmtfnXeSQ/0iQ02XSfK8eqdRhzT
v3r0uhs90O0WTx7S1IAe6MySMj2V5++1Hu9xfBU4boewpwf63u1OUW896IHO
3LX/yaZgepRi+8vo4LszmB7oWOWBbQN6oPf2jxgwO5Qe6D0DCmIi/enxAett
5Rdg29IDfXt8+JMLVvRAH9Sv5Zol94+P+PxeLLR6aEMPdBnTc7l5PvRAe+7u
rD5jRY9POJ5p4J502o4en3g+xIwe6GTl6wKt6PEZ21duv07Chh7oQ+Pnena2
pwd6u8enA/7G9PiC9dG0rCTl+VStB/pAyyrGUx3ogR54Mym1aXV6fNWIT8rX
l9agB7q47zKHDzXogX5YpkdSkS09vmE9N2/03B569EDrTynTqEjuH+ga6jrb
le+L0Xp8x3j9q//jYjN6oIeLGws8qtMDfSRqYe1BZeiB3nt9ZGl8NXr8wPi5
2fX18sr0QCuXE1/UpAd60+FyJwuq0+OnRvRPtyn1MKYHWvt9ytXpgc7cmaxb
rgY9fmnEO+vcn6nG9EDvy0q5YVeTHuiOyg21evT4rRGpSeXOPLOkB1r5utqp
xvRAV+y+YehYS3r8wfZ/vM115XqB1uMPrxdZ0wOtebjO6ogZPf5iffYzrMJ3
uX+gQw1rt1PGV60H2kX5QmC5f+ik/nte14Ie6HsD7oa6edIDXSN4sLWR9CiT
KrB1jp1QjR7o7FuTRvawpgda+/tznemB1v5+ahN6lE39//MJWg+09gvxLemB
vjB8doflVelRLlW8U53vOLo6PdD/7pOlB1r7fSzW9Cif+u/7IOR8jh6n/EIN
C3qgxR6zIOX8pdajQuq/5+3kfI7Wfn+cCz3QLY5njDB2pEfFVBFTYapJnCE9
0P2umt0zMaEHetInw7A4S3pUShVrcpe/bCXnD3S7dsM6uhvTA51vsu1nsi49
KqeKqYblHJfo0gNd47dB+0JTeqDl75vQelRJFcrjsXds6YHuYGyQpRz/az3Q
2u+HNKUH2rTT1mPVzOhRNVUMXz/pbbrcP9DyfJ/WA/1A1Df21aNHtdR/18uN
6IFe1Nps9qj/FXXmcTVnbxy3tN3W277vi1TKFpLl2JcZS7ZJdmXLEOc2yjJ2
CZG9iey7sUX2fYydKWSLCTMMfogoKdTv8/3e5+HP9yvq3u/7e5bnOec5x4N8
gMuylQMXyYe5FMpy16na5AN8YVs1p1weP8ADlA2oJuTDQn5bf1Z9gCOVA/st
yQe42ejDA0Zakg9LKQ5o6oZM4/YBHnngf7qD9uQDXLVvS4eeFuTDSurvx2If
YPW+7erkA7xu8ZrD2RryoZWi9+ghDgUa8gFe4LB+TLgr+QCr17s7kw9rPI9x
L+p4eJAP8ESf1A/jfMgHWL2PhX2Ac63LQ5V6JtWHjRTOyoGBTuQDvOZ2jck/
2pEPsHqfVB3yYSvFqHF4oyzJB/hDjdebejqSD/DR8QvKj3qTDzsptt54OtTc
jXyA+XwI1QdYOc5IOS9T9WGP76cZcXilM/kAb39mvOe9HfkAJ8R5lM+yJh8O
UrSLiz7v6kw+wL/uS7P425x8gB9aJQ+uZk0+HKU4G1lecs+IfIC3dBW2Q3g8
B49f+l/6KHfy4STFtLkbxTon8gH2nrA1b6I7+QBn1bumKbAjH87U/9QiH+AQ
DHeN/MgH+Fmez4PyUPIB5v0fqg8XKT4WpZft9CcfYLW+Qks+wD6FTasmaMiH
qxT5dz+EXzUkH+CMr8durWEf4DaXJlZ5GpMPNymSOhu/qjInH+Bfr8v7L9zI
B7j03srqI5zJhzveh1jxcZIj+QBbOB7d9rsr+QDnDTl1opoZ+fCQosBrWVqW
PfkAq/dlczwIztm3zb3ShXx4ShHR9mFW5wDyAV7dPM/UPIJ8gA9cX/hSw/GH
lxSHhp3pq/x71Qd4Wr1++4N4PAf3sR5bfyfHH95SbPOdvvo8x4Pg8XuGpFzw
JR/g1w4zsk95kw/wqLQ7Ubf9yIePFLHKhRzcX4HH/jxhcwWP5+A+yoEzNuTD
V4opM/pu6OhIPsCV5gl3HluQD3CnUzYd5/F47if156nw+AH23mu87B9f8qH8
3GZd5FlL8uEvxXk3A/fdLuQDrNYzWpEPcL6296cGPJ4HSNG3bnGHKEfyAX5x
vF/fjTy/An+8sSN4Hc93a6G/rXuncV1n8gHW1njv38uLfIDXzy1olOZDPgLR
fjovP7nFjXyAi264Fvk6kg/w3XlXi025fdSWQrnuahvHg+D6aD5PteQDrJ6n
a00+wDlJ7futsCMfQejflAP5fcgHWF0fZR/gR65tqo1zIx/B+H1PQ/+w4/ED
PGK16y1bB/IB/tTgRN9ZHA+G4Pn2HvbI3pp8gMdGDZ/1ow35AO8uL85w8Ccf
daT+/k4b8gGeb1Q72dSZfID3zNhtE8LjRyh+H6Y711zJB/hDjOZvf2/yAc7t
snq8iw35CJNi8b0ij/Wu5AMc0u79CuFCPsC1Uo9ZKaz6qIv3a+Y4QztT8gGO
d2rhs9WOfIAjz+9spez3UH3Uk9/m46oPsFPMmiylHlP1Ae7m4RDfpSb5AL91
Kdly2JN81JdiUcyQioG+5AO85viAsC7e5AO8Z3WPgcHe5KOBFB16bR8bGko+
wMr1PGPcyQd42qfyt2eDyUdDfN/aSev+9SUf4BzvqmteHuQDLAqqqo1mH+H4
fFdCnfr7kg+wVVzzgxVB5AO8+cvmgm2+5KOR1J/XzfE5eP+MxOxRPJ6Dd+0I
MT0eSD4aY/xRNvh5kA/w5wk21pX+5AOs3t/DPppIoRynpuxvV32Ale3vAZ7k
AzxsfNWSl1ryESH1969zfA6+atX/mbKfQfUBTs57feywD/kAuykJUV/y0VSK
l7/+OzrXjXyA9XV+5AN83Xda3Xch5CMS48OuSpNzXuQDXGoTmznVmXyAWxie
STbieLAZ5jORf0/8x5l8gPvEakbH8vgBLozu7rS8NvloLvX/jvMl4LL0OS+0
TuQDPN47/XF7F/LRQopxB5Kz6/J8F/zkSNpql0DyAS5c3N6wawD5aInnqRxg
EkY+wKetjDVRoeQD/BDhQmEQ+RCYH9+vufuMF/kAu3v9tuki+wCr+9vsyUcr
KTYlBT1e60g+wEcXGr1z4PYBVtIBB7TkA1y/d92gHbbko7UUgw0/jf1gRD7A
Y+36jg40JB9gy1G9HscFk482UpxrO8uuGfdX4LNuzacm2JIP8GfjJeYRRuSj
rdTnSzXkAxyuHEDM8Qe4NK7yRmMN+WiH729dkTnJnXyA1fvVapIP8M1n15/E
WJCP9uhPU4v63jUhH+1pfszxINjlkWPGTgPy0QHPw35+YktH8gG+lLy8c3IN
8gHm+FT10RHxmXIBOceD4HGZt4bVsyYf4AVjetxQ6k1VH53Qng+OcTL0Jh9g
60fz+oY5kA9wb6VDtyUfnb5/HtVHZzzvVO1Pf3F+FxyWIjcOsCcfYGX74ms7
8vED2DK/droH+QDfz7teKbh9gPODMCO3Ih8/ShF82vxCqh/5AOfODpin1Hep
Pn6keM6PfHSRQilfHsw+wLNn9siRnuSjC/nmfElXKTzvpswfz/ldcHjgKuN9
TuQDrG2xfORlX/LRTervS+X+CozZn9t/weQD7GR49t8HZuSjuxRnWjT95Zkt
+QAvvIUJhS35AM9pldl+GY8fUYgHX67Yb84+oiie53wJ+Pd9zo9nupEPsJHy
C7i/6oH++uKbjG4O5AO8Ze6G20o9uOoD7JBy6eUrZ/LRUwqTpUmWw0zIB1iz
fZzBDgPyAQ6NKFpu6UA+ekmxoYvlusQa5AO8tf2LEf+zJx9go44NZ/gEkI/e
8tv9O6oP8Kvw5oGBnE8E755neGpjMPnoI8XPSoG7L/kAx6cGfXHm9gFWjiNd
w/mSnxC/352dc4HXP8A/tTJPfMM+wP+6mq7bzfmSaPlt/5TqA3zfdNXKaGfy
AVbvm/QiH32lyLQu9JjN8Tn4Xd03qz9zfA4eUeT9ZLIn+QB73nE9+AfPr2IQ
Pxtu/mpVl3yA8813bEz2Jx/glyEHTM4HkI9+Ur9/nscP8PTg+9nWTuQD7BAG
gxry0R++lAL0WuQDfPpW3IUHLuQDzPtNVB8DpLidu3p+r0DyAX5ZW6Ye4fkV
+PD+tiMyef1jIPpv5UDwMPIB3m/Z4aeXvP4Bnn+x3cFUJ/IxCPF7yx5tU/zJ
B7jaT/tjfXm+C57c7VnONj/yMViK1M6+wz86kw/wpuyPSYdqkQ/wT8oBFP7k
Y4gUc9M67JjN8SD4k1v0osXe5APM592oPoZ8Hw9VH0OlCEocGJvB8TlYOd7X
kvsr8Eb/9G3PapGPWCmU6zA3cX4XvMYSEyAX8gEe2XxKZqAN+YiT4s3aZiH5
puQDXDSxMifKnXyAnbK7VTvvRD6GSTEvZ2HLKI7Pwbyeq/oAq+t5VuRjuBTm
Rncf3rAiH+DFd2d1KuZ4ELwq2Tj5Js93R2B+lWX3X3Pur8CtB036rLMmH+A6
ZgGVgTy/Gon+p19040IL8gE++mVuyQNj8gGOWvfUcnUg+Rglxcnwfb1n2pMP
cKdh8yOU+nbVB3jrkZ2vj9uQD/CN/UWeZt7kIx7jwW05IoB9gK9uaHfoA+fb
wWO8Bvwcw/H5aCmGHp88vciMfICV65NyOL8LnhY2x/i6Jfn4GfO560tWDDIi
H2C/ouySDTyegx99LR540IZ8jJHCP7JRjWJT8gFumjipcKE9+QDPXr+pdx1n
8jFWCuncODyP1z/AuZu73G7uQz7Aq5e0KvLhfGIC5ued37TLcScfYN+PmvVO
zuQDvOJmg5N/mpCPcd/jCdUHuI1yoAnnS8BJm9LLp/N8dzzG5y7Th5Tbkg/w
8r+vvejA6x/gkrnD1/bn8Rz8Ov798tvcX0m01z4dFiXy+AFOyDe9VWZKPsBa
7z1ZJ23Jhw7toX1MUALH5+DtTZ8OP2JNPsC+wxZs/pvziYlSVNx281LW81Uf
YPeffI/f9CEfid/n26qPX9DeTweMzrclH798z6eoPsB3lNfHg3xMkPr7513I
BzhSaXD+5APcrmT0q22e5CNJikkRr0/FOpEP8NgF9V3jfMgH+PLLV+XKea6q
j2T57XwP1Qc4d86Sgfke5ANsnLEoIpfXBydKYTb4ypnqFuQD/DTlUZfDX7R6
H+CWi/67pOxfVX2AleWumTbkYxL621hf7V4z8gHm9RXVB/huhc+GOsbkY7IU
g9QL88gHuO3ZtNrRPN8FWysF1ebkYwriJUfzPUfZB7iqdbpTc2PyAa4W2XjM
BZ7v/or5XdcpBzeZkA9wzNBhDd9ryAd446qlu85xPnEqjZ9a8gFuftu78TkL
8gFu329F24/Vycc0KezP/75rjCn5AK+dMunnq1ryAW5a40jfE07kY7oUKX1H
Pm/I4zlYva/JknyAT9WJ3mnGPmbAX/zpg7aG5AMcPOp8Yzte/wA/377p33gD
8gH2jH9Q17QG+Zgpv9ULqD7Az923vejI+xnAx6eeHavkQ1Ufs6R+vVVLPsDG
g2v6/GlIPsCxwSNjhhqSj9nUnnn9HKyel2BOPsAd3BBRVycfc6S4Mnd9fAn3
V+Bws5zIzRwPglsrG0TYRwrG1yW5wWu5fYC/OOnu2nB/Be6lO3q2uyP5mIv5
2sWAcmsr8gFuHeAcYeZKPsCX9+Sk5XM+MRXvX8aTln/z+kfq9/Uc1Qd4faOd
t2aYk4958B3pMreC81dg5boj5XwO1QeYz4dSfYAPdrsYa8Tj+Xz0Z/XnP1sZ
QD7ALuey1ncJJR/gkLWTNp91Jx8L0B9cnP66lPMlYI9GSzLNQsgHOHrXE58y
P/KRJvX73xqSD7Dvp0edJ4SQD/Dxt04enzm/u1CKnTOjOq3Rkg9w27Epru+4
vwJnhigHJpKPRRj/1j7v5sr5XbB6TncY+QAr1wfl8/iRLgVa/6AMb/IBzpxx
5VMZjx/gsuiKPEND8rFYilvDs1K21yAfYL5fQvUB9lQunLEmH0ukWNkisdWv
nN8Frxv/RHQ0Ih/gLsOi7rXjfCJ4cfy9t/MMycdSyp/UJB/gZhWD9ijruaoP
sPflXYVPuH0sw/hefUPpO863g3tevVPhw+MHuHbGhbATPL9aLvX3KRiQD/Cq
G+kpPR3IB7jJzF7z3b9q9T5WYD6cdX9PHq9HgU+6mpnOsiEf4BZXPzwuMicf
KzF/PLZ6W1POl4DXPzz0NsqKfICPpD9clehKPjIwHpokBnzrr8AJMxNWteD2
Ae46ZMvM+Ty/+g3f/8XI3j8EkQ/woU7tYt+EkQ/wn7+VlPXg+VUmrZfxehS4
MMk8Xdk/o/oAK8vb1xzJB7hJV9MPHhyfr0L8txETam4fYI/6z9p05/gDvK/P
m1WLOf5Yjfn5HMOymrweBVbvw/ms1fsAe5btvjPPlXxkwYdy4Tz7AKv3f+H5
qz7AvXa5zD5qQe1jDdpn18zVCXbkA5zSbKZrbTPyAW720NLiW3+1Vur3YxqT
D7ByHKQD+wBfGddsXXVD8rFOihkvOmXma8kH2KFb85uPeb0WPP7Kwym+7GO9
FDerFdbQuJAP8PV9UXcSjMgHeI7ZRIPGNuRjgxQ/GNr3Pm1DPsDtpo3877I9
+QCv/GvuCA3Pd8H9r5QPfWtPPjai/25SJ/mGMfkATyvY3tXYh3yA+b4P1ccm
KSpr99742p18gG8f8Fpexu0DrJ6H6EU+NsNfScrnSxbkA6xcV9SjknyAP1+Z
VWLH/dUWvE/KdVMO5APc79WC2YfMyQdYrRfjfPtWKYYoB7bw+iBYNng4PZd9
gCO/hPfdhL+n+thG4509+dhG+WNT8gFusHn+P70dyMd2qa+H9Ccf4BZGwV0P
BpAPsDLdmMjx4A4phisBtif5ADv5bNv7nONz8MPSm3bVPcjHDspf+JCPnfB7
bUWrg97kYyfN323IB9jic/Psrobk43c8f8MT1/ZZkw/wO+d5eSa8/gH+9WpW
6AKOz3dJ0fjr/XQ73u8D3h3fqUOEE/VXYOOpvc5NtSIfu6U49gAf2Jp8gMXD
279fMiEf4H4B54qncP5qjxRfT9p5NOT1D7DbitXbt2jIB7hRdJNOH3g83wvf
e2tMOczrUeCNyvW3geQD/KHpP4st7MjHPikmKgc88XwXvDLjS7dKnl+B1fMb
qpGP7O/xk+oDrN4/ye0DPDMxe9QWzu+CP0efTWjjRj72Yz5a1czCyY58gNcm
/+Wg1IeqPsBb29qcTOP1wQNSmI70+TnZhXyAl13esWYIx+fgEbefxwdzfjdH
io9++yKMrcgHuNXtF7ercf4KXHGw9NY0B/JxEH7UAI18gNXrpLzIB3hWw9gb
iUbk45AUyvEywZzfBf/4aLTJIjPyAe4csG1CioZ8HJZiwY4S278syQdYif7r
e5APsJllWGpHXj8/IkWfe+bjWvF6LVi9P4vzieC4/+15PdObfByV4sGfl79a
cnwO7n36Zvk7Hj/AXP+t+gA/6v7pZ/cQ8nEM89u0wDcWluQDnJ7w1qWExw/w
+Gv7a82wIB/HpUg+1CHhiBX5AEfuCPshkue74AuFC8IKapKPE/j7sT5b7iMe
Un2A1fv1LMgH+MmQgsZljuTjJMazjz4FizhfAlaOo82yJh/grv41hb0j+TiF
eFt9ockH+GOrlYa23F+BW8Rk1bvG+cTTUrztHWw7VUM+wJuMbtWdYkA+wKnr
qjxOGJGPM1L8ohzwakA+wF6xRTGt0f+pPsCtlQZiQT7O4n2t86oyW0s+wOWj
Hq5+VI18gNV6El4fBM89v330Gwvy8YcUBs2UE73IB1g9f5XXo/74nt9SfZxD
/2znZTrcjXyAIw4M2GDF/RV4knKgUij5+FOKv3qldvjHntoHuKTbuOyNAeQD
HNJZc3anC/k4j/5BWQD3IR/g3FnHD0wIJh/gLaWHDZT7U1QfF6SIUjp8nu+C
uygHnnK+HTx2bsr57Wbk4yLiCfNnbY9XaPU+Ln7fj6b6AKcviLeOMicfl6T4
NK/mizLOX4HV5mRI7eMS5efw+1QflzH+hGsKF/N6LXiF5Z2qCM63g6slzDA4
z/ld8IJxy6KUfLnq44oU8/63e8ZujgfBW05n/DHLiHyA1fvleP3jKvXHxuQD
fNnt6vH/VScfV+n3c77kGubXtgFpww3JB3j1hY8xeWbkA+xX/D5xD+cTryPe
LfxaPNCefIBrzLbyj+H5Lvjm16yZX3i++xeev7KgxfsZwAt/Q4fiQj7AsYG1
CnpzfjcX4+mw00WJvB4FXtq/sk0F7xcFK7eJ7OL1qDx8vsGJE3W83wfstKxy
oKkV+QAr5SkneD/DDSlKQwvTH/B4Dj4XOt/jE68Pgq2/JPhHOpAP8EjlgABz
8nFT6u8v5/wVeHan4mKNhnyArd5PqlvbknzckmLw9eozI0zJBzhaOUCQ+ytw
zPE3rXW8vyRfijaLdo8wMeb6D/mtXkVf/yFF3+5Oy0fxetRtKYysd4xybMD1
H4jP3M/FtuT9PmDz7Apfc1uu/5Diaf2x8es1XP8hhXJcbWvezwDmehB9/Qe+
f/8m2qWGXP+BeHJ48dAhJlz/Ab/1jFt14Pj8nhRVL41MT/B6FLjDzrdfNvJ+
hnvf91Pq6z+kuNGv2YnnvP4BPuh4Y8KPFlz/gedp7jUlkPf7gGsOHH4vkPfv
FsAXvv4tXj8Ht3XeOTSI87sFtD5Wk+s/pNg17mqHHjZc/yHF8i13Pi/k/grc
at2lZZvNuP5DikV7mx/w03L9B9rfsM2FPXk/NbhP6fvILjye/y3FpbdjKg7w
fmrwkvfL4tdxvQG48ubGFpd5vbYQ49cfo84u4P2J4CcBm67UteT6D/S3yoG5
HA8+wvukXAjK8Qe447wBDx7U4foPKfbcmXe1mNfPH6O/CZz8Q4Qn139I0XzQ
gf6Ngrj+A/Mt3zivXA+u/0B8ePNMenwg13+gf3s4tTyO51dPvj9vff0H+vN5
zXPS/bn+43v+XV//Ib/dB6Cv/5DC0Glly0ccD/6L52GaGTyL63HAX61Tqv8Q
yvUfeH/7HViREcL1H3ie5sqFjlz/gfepm8F4D95f8pT6Xx4/nqH/NF7e5SiP
H+CYEVMG9ef1D/CUYYU7X3lx/YcUeYGYUXJ8Dv7Q7EjkaN6/C64R9+Jeq2/1
HxjvJ5VdnMzrUWD7ZnP67+Dx4zntx2nA9R8YD5ULAEO5/gPz8budfu3LPsCZ
61xX7bfl+g/MX/2S7rU14voPqd/vXk75XXBjx2kPbDmfCC4P0xpc0nL9B/rT
9jWTzXi+C5aFVRc1tlz/IcWaNeaLlnJ+9xX+/nvv7S6c3wUn3Rl7PA/9n3tM
XOQjcO7x7PV10f5vJ78MqPca/f3FKWI92tfCjLE2s8B3+rwOO47f1145OPj1
999XmY//8EaKMZdaNkjF+6ieKwy+lNNo4Rs8zwSbWWeugOfGd95vif9fq57J
LrcivG9RPxZW+6DVn8MO7ux342ognsdv+HNnwMp2zUT8/e7KB3grhaPl7Ljq
YPzvmDiwiWfnHOV8wLNXNrQ7BJ6z8peqaPQ/E/HxTd5hfEZ3WI73WflzMe8o
P4KfKz/eBU4IG5V2B+/bxnb4xGBxarapJT6/8ji6FUsxVTetVJmPKh9/Q/H3
fIC6zgQ2tW1/YD++v/Ljdu/he8SATc/gJ1L5QmDluLGX6I/UcyvBrusb5gfC
l/LxIz9gfDrULtMCP1f+3EJwra5FSYGm5AMcMbROC0Mt+ShB/6ccMG5OPsCZ
nVs+ee1APsCTN0x/M9iOfJRiPvpk6b9dNeQDfH+g2aQEc/IBjhq9KimrBvn4
KPX3M6J/Un2AKwf98rSjMfkAR2T8s3O/FfkoQzw80uOMT5VW7wO8596gCd0s
yQe486FjWTZa8vFJilVTDlxfqCEfYLVe0IZ8gPcmTTuhzN9VH2BtUmlQfcy3
VB/llA8o1ep9gF0/Th66Bj9XfYA7DS+1PFyTfFRgPqccB2pGPsD79pjmD9WS
D/Cz30KKWtqQj8/oX8x79vuflnyAT26TBT1tyMdnWp83IB9fpIiPvx8zyI58
gNMbdLk3tQb5AHd5GJQ6w5J8fMV4gGhCGX9UH+CZrrX7+VmQD3BqpyOLO1Qj
H5UYn/+7HG74ntoHuF2d67u1H7V6H2D1/mv0F6qPKin+2XvZpfQd+QAPGhpy
K6w6+QCr9zt/0up9VNMJ34dxvZzx+1QfYJvNPV6PRDyl+gBnOdY6VVCs1fsA
K9v/D1aSj+o6sf7clInVP5IPsPWYi/kDNNQ+wKffezVvh3+v+qihE0G7enWP
MiQf4PLhygZQ8gFW1+c05KOmTriObPF8rCP5AHdLQkRvRD7AQ5ULGT9r9T4M
dOJix48m4dxfgUuzSk4V25MP8BqrXJs4bh+GOjHl2LHYbAvyAZ6/78nLFT7k
A6ws/19xIB9GOnEjcUL9JqbUPsCNrlRc/9OO2gdYPf+jgnwY68T1Kx+9EzTU
X4HLbYKanNCSD/CcjMf5xjbUPkx04vc9bcL9uX2Aud5a9QGO2dCxTGdK7QP8
oGz76YHW1F9pdOISuusGztRfgVtMjN4ebkE+wOp5/PbUPkx1QrNw8L8VjuQD
PFg94Jt8gIN6YQQyIx9mOvFlfnj/p/Cp+gBbjB1tlmtGPsBxyoWK1tQ+zHWi
fotrAw9ZkA/w+Sr3qA0u5ANchnB8hxn5sNCJqIrWlyby+AFuoLwgtuQD3CL5
zc0UW/JhqRMOXW9+qWdBPsBNvRPz/M3JB3hMdM++dkbUX1npxJC0jnYxAeQD
bGY6q/7CAPIBXtU/bcYvIeRDq9PncwLIBzhoh21eWx4/wDHBBW7PHcgH2PFd
/XPtncmHtU5/HqwB+QB/GpNarMSfqg9w6dGC+V/Zh41O5MUuHzHQg3yAPbb3
9Pg7kHyAp9k/Pn7dlXzY6kRu3YNbLH2ofYA1C+Y3WdOQfIBT3xvW8fMiH3a6
b/Xmqg/wwbknu5/h8QO8LTrcROdKPux1QlkOGBFEPsBJBS7WaewDbHdj7+51
luTDQSeMpp3+rU5t8gFWflzpSz7AdxvMjl3pTj4cdaLZj5//U+oPVB/gF91c
b7/0Ih/gpPVdJyb6kg8nnagVejFY604+wHkZhZX97cgH+MKXh3nL3ckHuEGP
tzuyHMiHs04M8st5pswPVR/gwzkuNmWB5AN88YfG81p5kQ8XnRC2Q87d4vED
fClTOZCbfICt3kbsU86XU324or+4Ht1wjQX5AHsqAZcr+QCr83FL8uGmE8r1
u5ucyAd467HpGc4B5AOsZMd9/ciHu04o28H2BZAP8K25odsTnMkHuLTE+tM5
K/LhoRNvOpauGWRAPsB7W1/ptvMrjR9gpfz7d55feer0949+pvEDrO4/siAf
4PLZr08stCAfXrpv9ZOqD7BaH29CPsBKOVCmI/kAJ5Wc7r+AfXjj/cie1bm/
I/kAe7U3SW8USj7AmR1HNVL2U6s+fHT6e5DdyAdYXQ92Ix/gxx3CXyvrr6oP
X7zPS6uvV+Ir1Qc4VimYYR/gZR4pfWrVIh9+GP8+G3RP4/kVWL3f25p8gMf3
adulREM+/HX6uIP7KzCfF636ACes3qFNtyMfATr9/XBe5AMcn9Ir6kQQtQ8w
n0+l+qilE4+2229V1n9UH2BleXNDHfIBvvvwRpVkH4F4vtrIni/YBzgvq7T2
RW4fYN+Nv52ozv0VOLf+gu4/239nhzkD7JpjvPk/Qzf2zQ==
         "]]}, {
        Hue[0.37820393249936934`, 0.6, 0.6], 
        Directive[
         PointSize[0.002777777777777778], 
         RGBColor[0.922526, 0.385626, 0.209179], 
         AbsoluteThickness[1.6]], 
        PointBox[CompressedData["
1:eJxc3XVUVF3j9nFsvW2xuxtbUalNSindjYCEIDAzhEqqiJ0gIoiIrdiJ3Q0q
ttjd3fVeM17796z13v8867t8RJjPnB3nzDl0CBznGFxZS0trT20tLfX/zloU
1WiSvkK82dT2a3GGtrDY+fH3ZfRml/Tj92dqiz+XE553NVCIRmGtUpbP1xbq
P05Atx1o3+LvbG0xrtGkQ2fQg81Ty/fmaItu/WtuaG2oEKdjG1n7rdEWd+3w
L6CXd/0xceE8bZGDf+4Q+nWv+pecVmgLe/U3YKQQRr/HnJ9ToC3wtz2D0N+i
T8esxp8fPlNovhOt/anZ+GO7tUXi8679awqFiLj+dppqnbZQ/3Oe6PHHneYM
wr+n/uMN6J3pq7q47tQWy83xHaOP9PM/7bJBW3gG6d21M1aIjb1CJu/apS3U
334hWscoOqvbZm1xFv/cR/Qhkydnlp3RFuo/NjdRiAS/rNpZm7SFnvoHQq8s
iI6L2KMtPuHleI6OzjXUu4fvR/3t65kqxLAkA79t+PfU/9wstO6a31dH4edp
o/4G0Ouu6VQena8truDl7W+mENX362ZoHdIWGg90RMnSZyXL6IHuZlP8tVUx
PcwVQjElfk/mJnqgg1Trn67YRQ90+PKyES220MNCIZZNvTlk5lZ6oBvtnxm4
Zwc90K7vLZ7M20SPEQqRdDavz4y19ECbDg25sWAzPdCvvngEr1pBD0uF6LJt
/NRbW+iBNn06OG5aLj3Qn47k1+6UTw/02tANv/OL6WGlEN6qNut6rKUH2jFl
/5H09fRAu3m3zlqyhh7WCnH+0ZLIqDx6oL+enHDlzAp6oO02/x2um08PG4V4
6TT79IOl9EBvHlajbHI2PdCGHv292yyjh61CLH0xd8n9VfRAj32h3/NPAT3Q
/hvNa1/IpsdIhfgePiJmdi490BYLv1T3200P9Z/ndx14ZxU9RinEChed591X
0wNdFhzeaF8hPdB7Tdr1Hr2NHnb4eeIGFrXLpwd6Y0DGCe1CeqDnv9A72L2Q
HvYKcSFp2DafQnqg3c7VHFd/Kz3Q17u/1NUuogfafGlnn4GL6eGgEPrWXfQL
F9EDPXn/tA7DFtMDHe19YmTdFfRwVIhf085kDM6iB9oiab7e2OX0QGt/MC4L
WUkPJ4W4nRAftGEVPdAB9/Z8jV5MD3S68/Q2s4ro4awQZ/e+qPRxLj3Qxql1
2uitoQc6zaCrY24+PVwU4mdco4Z/VtID3T8367XpRnqgbTbMtDAsoIerQjxV
vInbv50eaD1np/mqNfRAL9k0f87tlfRwUwirtGr9gpfRA+3n79r9UjE90BEp
YyZ82kkPd4WoFB5+w3MTPdDv7u4b+n4lPdCbSvu3n3CeHmid+JD0+/vo4aEQ
hamv/Y9tpAe6fGRgA/e19EDXndUtfegmengqxNz01XN77aAHOjV9RpPBu+mB
Lul3acZNeXx44fUbPzD8wDp6oPs67B+8eSU90G/Oj8sJnUsPb4UYeKjaja15
9EBvbOA6utYSeqCHb9pi41xADx+FcPl66sm6afRA5x2+2zdkBj3QP70qv7Nb
TA9fhejZttmVjsvpgW58wez6u4X0QNfs0N7PJIsefgqxK/Hhin5z6IEOaNGq
5MYceqCPvmvYv8t8evjj5y9wmlswix5o85TQJ6en0APt0/LgO+v59EBfXuLw
0WU+PQIUIntL4ZLfafRAJ48rL/idQw+0a+9kJ7WPxiMQ43v98gN7CuiBdjkw
prPJAnqgh4t+I+ZsosdoHH+Nq/0wm00P9D3ruLFVl9MD/dvGcXHgUnoEKUST
4ora53Lpga7Zznr7o3n0QLc3PVmv5zx6BCvEtO5dx6Uupgf6WqZ/a+/p9EDX
WnvrhttseoQoxLhdnWu8yqUH+nPjYWYVefRAD/yTdGLKJHqMUYiwPzlXVxXS
A92limiiu5QeaM3LO5Ueofh+zOvozVxMD/TYBdNP3CygB3r7hp8nTVbQA72t
h1vCor30CMP7PRwLgh30QNeKefwqv5Ae6NWqVpeT99IjHPNpw/t+VYvpgZ67
/87v9xvpgXZ38mgcV0iPCIVYvGSc2dc8eqAD7o7qeGQTPdDPJyZkt5fj1ViF
GFWvQNlxCz3Q/RNyvpzPpwf63eCqJ4Pz6BGpEA6NsMIqoAd6Od5dsevpga5t
kthuRBE9ovB+m7knotZaeqDff7L2yMikB7r1ohinKrPoMQ7z748F3yoW0wOd
atXT6ZycP9BlEa8aXVlPj2iFUC1oXtV1Nj3Qz60WX76wih7o1aVFD9TrP40H
2vKP/709i+gRoxCxg7f20plED/T0So1GLsukB/qNyP/wLIMesfh580LdOsj5
A10lZ0C0mEEP9DDftGdW0+ihwHosIGLnh/n0QLedZfq7Tx490AWVPodczqOH
EuOTpa390UX0QHfqd1W331p6oHPuhg14KOcPFeYH/WVjz2TRA73ZYFtnMYse
6HPb5rtOlB5xeH163vYZU0QPdMhto6bLJ9ED/bO0r/WFAnrEKwSO7qWd5XyO
HmQbuXZSHj3QDoUle74toUcCxr+yG5VN1tMD/Wng5xLzZfRAX76KAziPHuj3
QboDfxTSIxHzS07DO20X0gOdbbzj8DQ5XqGFdsDR8iX0GI+ff32HmDnSA13F
0Ghmg6X0QL8dd8E3KY8eE3C8/bbdHzWPHuhZi83231tAD/SXl6Pil2bSY6JC
PFD9Tr+dSg+0In3IsInz6YFu1CzV4vl8eiRhP9B8w9Ar0+mBvt1tRKXlc+mB
vp7/Rv/9THokY3y8MafxvHn0QC8bdLl752n0QJdMNh33fi49UvDnoxKVnWbS
A512dvT5U8vogW611+zz1WX0SFWI5v7t8kvm0yOV65359ED/1LdIfLKSHmgT
k4V9Q+fRI00hfoz2XHIimx5og7xDSs9F9EDnrMzPPTuLHukKMWN127DoGfRA
l3zObdt4IT3Qef3P1bq5kB6TMH9/Pe2QmkMPdJXa/mcOFdIDHRSfNr/yEnpM
VoiOWkO/vFpMD7TDvjM3V+XQA2187UCqbw49pmA8W6j9uucKeqB3hvTq+30O
PdCldyebVM2jRwa83ZvtuphKD/TNWYZPqqTTA72uV8HjROkxVSGcjzv/qLWI
HmgFtpM1F9MDbVd5ieLdBnpk4v2bMbuNs/RAP39dZm6aTQ/0Xadhr3tMowfa
qZbds89yvJqmEJG6h3VHzqEHusOmGgseTKIHuuRTX6vgXHpMx/ffamLAAHl8
oLtdT8lfkk0PdIlVncq9FtFjBsaPWQlbl0yjB/qG9+CyhtPogbZ88Pi5dxo9
ZipEhkfo00Ez6IFe47ithqecz9FhbVxGNsiix6z/vb81Hui6a3SLnsj1FXpm
w2kmZ9fRYzaOj4oLC/Nn0wOd2Nl3aekUeqB/Pg071H4xPeYoRLxN7KGN2fRA
TzqyzLZIeqAr8nfc6jOZHnMVouuq2lt+LKAHuoljsuPrInqgNz/ROtx6Fj3Q
Z5pa7b0oPebh+M+oZLNxPj3Qdwc/sxmXQg9010FWvXtMpcd87MebWnddnU0P
dOWQA5MKMumBDjXu/vZhJj0WKESPbcZdW0gP9JrWC47/XkQPdOVeU5vemE2P
hQqxfpun/5xp9EDH59f9PkaeL0Fv3HXeOXMqPbIUInDSlAWD5tADPfn6YpOn
WfRA11y/ZfKOefTIxv7TYGfwocX0QK+Z9ULZfgk90AF3HtpqZ9NjEdZbKz/v
qir3H+iNvS96hKTRA/1fRcmS1bn0yFGIJ2drb54j53P0fyMb2ZyZRQ+0WdOw
B23m0gNdZjnZYrMcrxZjf7Sm6GH4CnqgL612+TQ1mx7oKl2qNT0k94O5CpGS
oRvxbik90Nd+dCzUWUQPtLl6AT6HHku4n5pLD7Ry+7oubabQA508q7Px7nR6
5GG9aFYYfDuFHuiSCv81R6fTA+1fFTPQLHrkYz7a9rzmvVX0QGP0/uAhz1+h
vQ267R8nx6ulGB+q1wt9Pp0eaH+jY9VrT6UHutaP2gaBk+lRgPffrUZ77sn5
Ax3RfUezixn0UP/5l443Zy+mxzKFSGqf+NQ+mx5o9fI8Jp8e6lbkW3jm0gPd
v4bxiPW59Cjk+l2eL0F3v/Q7L30mPdCJnsn3es6hx3KFqFG7W9ifTHqgPeyK
D5SMpwe62tganb7I9VUR9h+Z+T2Ucv+B/htvNuWFPF+Cvjbo7VDzRfRYAS/1
ACjHK7S5RY3OAXPogdbNvDp9iDw+Vv5v/NV4oMcPFmFr5tEDXbN4al/tLHqs
Ugiteck/h8+lB3pwim1EuVzvok+9qdylWgY9VmN8GutxoM8keqCbxK5cWm0e
PdCNBmKGnkaPNVg/Hp61UEfOH+jLAVO8DOV8jo51qnL+6Ux6oFuc/WRzbAY9
1irEq/3flhvMpgc6pOBk9zLpgd7Uqd4NMZ0e6xRiQKWDFvPn0gP9YmvO9Ykz
6YHemHJtTOl0eqxXiAW/Mv22yPMl6E8OFt5a6+iBNnjX3z1mHT02wLPl2Bf6
0+mBvlCrcFKfQnqgx+3TG+C6hB7FOP4ze415m0cPdO8Rp8RSud5FJ9R8uDpm
Dj02Yj6pKL/SZgk90K0nfPFelU0PtFP7bdue5dNjE16fMVsan5bzOdr5ZM+V
Y3LpgR761W3Oz2x6bMbr/cs+7NhMeqAz+2qbW8rxCt35g4+1j9yfo6MiapfZ
ZNFjC/a7Wy21386lB/rqagzws+iBrlltZejj2fTYqhCrLnd52HwxPdCla773
/C7nD/RMbb/X3WfTYxuOt6XbqqnPH2o80L3VC7LJ9ED3s131n8UUemzHfBsS
WNJAHh9ovx5nG5yU4xX6jQkO+Fx67MB49t1CWbaOHjt4vjSfHugDffu4hM2g
x06Mb34JXU7L/Qd68+mWnxvk00Pduv07dyuixy6MJ36+qUkL6YHe2a/267xV
9ECrl38JefTYrRAHzfap/uTTA/1p3KLfJQvosZvrpQX0QM/eeOm2KpseezA/
vByavEbuP9ALTq/ND8ilB/rHxegz6vMJGo8ShVgSvemc10p6oPU2RJ8dkU4P
dFnj4Zu2rKfHXoXY/Wi303C53kVf3TDwQN/Z9EDX2LVjinr+1Xjsw3ogsW1F
fhY90Pmfe5wMSqMHut3X4qvTJtBjP+anxp5Xf0+iB7rw5j2zT3J9hW6cVTei
p/Q4oBDHjzvsmSbnD/R/Nx+9s5LzB9ok59b+iqn0OKgQh5Weu4xn0QO9ZGO3
kj4z6YEe0rF5jUVL6XEI61+DS/d2yvkD/Xr3/fhyOX+ge+t0+rx0Oj3Qf7c9
Oekn54/DWD+t21V95zp6oMdPb90xaik90DW2K6vdyqHHEYWoOn/zuG6F9EA/
+jrk940Ceqj71t7qSYvpcRT7B+uarlcm0AP913tQkP54eqBjXM1GfkqkxzGe
X0unB9o7LjPlejo90HW2Bn8vkdejjiuEY/2Lz+rJ61HoGlsGTimVHugvSUMt
M+fT44RCaOcHNy3MoccJXu+YQw90f6+tPY/I8eqkQlwsvvZp2Vx6oB+b2g8e
n0UPdPCa6Ws/LaDHKa4vMuiB7vDCUGttEj3QrfrE2rnF0wN9us2QeYvl/HEa
41vIUm+nVHqgvUpX7l4n5w/0W49rocOi6XFGIfbEfikNnUAP9OuG4RnOAfRA
r56XfeZWDD3OKsSYrs1LB0+kB3pgs936VyfSA73M3q5dWgo9zinEojO3Go6a
QA/0zKA59gOV9EA3eL5rU5V4epzHfBLyqei+kh5o9XZxt4IeaNc99t+vxdKj
FPNtZu9LxyLogV4//5ThqVh6oHssnLJpk4oeZRgfTe/EflbQo4yeCfRA/zDH
iiySHhcUIm5twx+Lw+mBxu6nJGUsPdCBlqO6RgXTA50VUFF3uYoeFxXi7D6X
a4Xj6YGuyLOunjqeHuiXvy30ohLocQnjc2HdQ9WV9EC33+Vn6JFGD3TqCOc1
Ucn0KMf+zGGK0VF5fKCdDBanfEqiB1q5o8nPs3L/cVkhlpq/dT6URA80doNp
HSLogX5d90C/xePpcUUh5kRNNjcfSw/0d+v2XeIi6YHeF385p8ECelzF+uOc
QeeJKfRAf5zbo116OD3QvdP/FgfJ8eoaxh/1CSO5vkLnLjr6Rk+ud9Gn/ktu
FTiRHtfh+9J+pJU8PtAWYkonS3m+He2afvz+uTn0QBt2atjysJw/bmA/7Fm+
7+FkeqDVw1OmPF+CfvP8xezjcfS4qRDWpdMMtqfQA21Y1aXIbRI90CGh+g2P
JdLjFtYTi6/oVUTRAz3vffesd0p6oI8/eXjTXu7PKxRCDGgz3GAcPdCldjGt
E1T0QGesy7E2iqHHbYWY2+Bxbc8EeqDfRQVPK02nB7rmvDrDdibT445CFLSu
lpkeRg907a5/ur8YSw/0xvTmz25Kj7tYX+Gl3TqZHuhdAY2rzkmhBzrK8aL7
zwn0uIf5qEG1gaui6YF+ER8QsTOdHmj7P2/aDM6gB/rb2DatXyXR475CTF9/
5kCvWHqoW9+qJCSWHugfJqcS/6bQ4wHG89lu7cen0wN9wM6lMC2BHuiPp6ff
fzGXHg8VoosYqeMljw+0qbJm61pyfYXe0Ob4sBcJ9HiE8VT/Q40qcj+IHhke
WmWznM/RQWVLz15W0uOxQuRVvLVvLD3Q2dnzxtup6PGY6xkFPZ4oxM3i4AGt
59ADPefY2fI98vwV+lWRk5vhBHo8xb/37Lpxlyh6oHWyO363TqUH2id8cvKq
ZHo8U4hjJsVhd9LogU5LPLWwfgw90K46z7vXmEQP9AWLjUsck+nxXCGmrnY7
M0BJD7Tz7NMP/ijogVZPV9rJ9HihEBNN4u6cyKAHusQ6/tqNaHqgHTAdGE2k
x0uML2ZWliuS6IHW8a+8600GPdD1rHPCfsr94CuFWL5j+fmYZHqgHb5WsoyU
8zm6s3mQ+3G5vnrN84mT6YFevrNuUfsEerzm+dw0erxRiBuLxuqr1wcaD/To
VDPt7vPpgX4S1/fr6TR6vMX6bEJou16Z9ECfccQIPoEe6CFVTwZXKOnxTiGO
9t6uyFXRA7130c9H3VPpgcbuPs42iR7oiea7fMsV9HiP43tqwd+2E+mBVkyu
8+iGih7o8GXf8/Ym0eMD9j+FDSpNTaUH2rp8WWjbVHp84PmZVHp8xPv/calt
v5n0QHf8seNz+Rx6oBPd1ww+P4Men/B+nXnlyV+53kVrOcc8bDqJHug8p9Na
9lPo8VkhVFWjtyWk0QP9bN+JPg5yP4iu5dgjbpC8PvgF88H5x9VNZ9EDvWr7
n2ytmfRAG+S+OP1LXh/8qhDq7d252fRA7wxymbxErnfRWVeUBhdV9PiG+VZX
u3xKAj3QeeE650xm0AON0XdHRSI90N4b1hweNJEe3xXi86eG346m0OM792MT
6IHelas68VVFjx8KUXQ+Jko7ih7osq9OD1dOoAe6tIXDzVby+PipEC6ZIx48
TqQHeqyB6dCQRHqg1R8H8s6gxy+FWBh6+mFYIj3QEw6vHpYYQw9035V9WpxM
oMdveL6YV33XFHqgWzypGhmbSQ/0w7UjWlZk0OOPQkRWrnO2YBw90O0+jXVN
iqIHemXDgT/15fmSv3i9k9yq/p1AD3TB6T+JLeV4hZ6xZpphuyn00FKKBW1a
pSUk0QOdWhsL9HB6oM9++9qiWTI90PNql957G0+PSkqRG5+3vNNieqA1+0Ml
PdAv7581a5hOj8pKYeI3/qcihh5oK6v6pusV9EAP/a4z3COcHlWUon32+dbz
0WtO2OhOQ8e4bepYhP+//+MLHW+hT6uczkTAu0VV13o6VZXiwRPnAVr49y92
vPU9GR3XfMEfX6ynphnjb6A/1Gn5o1uotjBRf4FqStE7b8X30fj6P5LD9ynR
zUIK88vxftia/3b1CfSzUBeb4fj7+NMFzasrxaeRudXNR2uLTvjy4einvxqf
TMProc596LdDzUfE4v2gvuxar4ZS7MF2Tgcetrr4DtBjO5wyroXvX/3tbkXP
muj7/jJa/eWr1lQK36DKybOCtP9dt0U7NtA/sB9/X0f9DaFHGG5KeIHXT/3j
f0ebRWW0eod/bym+XZtayv/b/6q/fD5ab1rNvx3x/lPnW/STM8tu3sPrcxIv
p/F/eP0tV0T+mqYtUtQ/IPrb0PLJr/HzqL/dx+h26esursd+5B2+vG5tpej3
rmLCbiU90KYnipyPTKIHupVlsyWu4+lRRynGt1rSZm0UPdC3q++4ezORHuiZ
XxI6tPGlR12lyGqwYd2iFHqg96x3m3cxgB7ovr/uTXwRSo96SlF0ytN0bSQ9
0BPzwo58UdADfbC7cUrhVHrUV4rOPZ4HhE6hB7pq5XyrJdPpga5sdX3Xgkx6
NFAKT6teBwpT6YG28Il46zSFHuhZFgCZTg/0vRGDX31V0qOhUvzJ3eCgnv81
Huj4godFx6fRA70d2031+X6NRyN8/6Nras1Ooge60peLa3ul0ANt5/O9d9kk
emgrxarA0b4jJtIDbfn783+1k+mBbuF+8r2pPD4aK//vfLvGA12SVvnto0n0
QP9yuLx4QgI9mihFjw7uLn2lB7qdTmnzJ0p6oC+1OVbaOJweTZUiMOOEtvFE
eqCdxM2/WhH0QG/Wt7Sbp6BHM7weOh0wpNEDLdfvGg/0mUG53jPT6NEc/j9V
q/VS6IHWXB/MoAe67Nb1V5YqeqB9mj83f51MjxZKsdvtSXFJFD3QNQKivsam
0ANdv0d1y0Ex9GiJ483ArEgvgR7oZ+k/sodF0gPt/0Tv27TR9GilFM098/MK
Q+mBXtRu9xntBHqgx7wPDMicSI/WSrH1QNrpWbH0QHdQDzhyvEJ/3bRhUA8V
PdooxfFKn37+SaKHulUze/VJpge6o0vjTVvj6NFWKbTa7YsLU9ADrbC6Eqc9
kR5o849aTb8H06MdxutxtQ4ZqeiBLt8/6sXZWHqgS65vd6yppEd7jP++gb3L
x9EDPWqElu6MMfRAf6kdd3RnMD3QRaePN3cfQ48OStGredblWgn0QI96VZi0
IZUe6BU/Svuq19saj45KMWOl5YFGofRAr0+cfSo+kR7ouU3H1FGk06OTUgQ4
TsQSmR7oviMb3vsURQ/00poP9POi6dEZ81fnXNFwAj3QHaNGdakylx5ozecd
M+jRBT+/0aodYRPpgT6Xkz64NI4e6A5VH9msiaZHV8y3lZZNbxVPD7TDXr9q
36LogU7+M+HdTRU9uin/Xc+Mpwf6nX3jZ9qJ9EBvy1r0yy6ZHt0xfnZrEDd9
Cj3QcU33O1WKpwfadO3+zJ2T6IFWD9f/xdCjh/L/Ph+o8UDn3VuyqiyZHuh3
tqHz3dPp0VMpdjTFhKmgB1p8s1/eRY5X6Kb9X/XrmkSPXpgvpzuabB5PD7Rm
PauiBzqrvvGVZ3K86q0UHj/1bhVNpQda7+HPB44qeqDbfche3y6CHjp4f8ys
Z3kkih7og/XyBi6X4xW6zrzyax9V9OijFIeqm2X2kh5og5zG7QpS6YFeW2Gm
cz6JHn1xPP8uKc+XHuh2QR793o+hB7qKb8j17hH06KcUm7qV9PnlTw+05vKO
ih7o5RcxgCrpgc4tHVV9hJzP++P1G5yTcV9BD3RpdBVD9X5O44F+cX7N955h
9BiA8SRlafU6gfRAa84nedIDvbyH3u9lvvQYiPk/CD9BND3QFq+Tm9zzogda
83neRHoMwvrl+UVnuxB6oJfvSkgoi6EHWv1xjzFj6DEYx3+NM5E/femBnjah
d9KzQHqgt9xZ02TVOHoMwXgfXrL0mSc90AeT2gwdE0QPtJ/FlopL4fTQxfer
PmESSw901cc7k+aE0wM959GHdpfG0WMo3u93hi0sDKcHOmzInKP+o+iB1nxe
woMe6PY9Z+XckOPVMKUY3WP+pqqB9ED7HCnclRBKD3S3il4fXSPpMRzzQyxW
KKPpgR7SaVKFeSg90B9qb+qcGEUPPaVoHOfw6VA8PdA2RvdfXQ2kB/pCSn3f
vUp66CtFxNJOH3zC6YGOKf6yuVk4PdChnoHBg9LpYYD1ydXb+ldi6IE+eu1a
yeVQeqC7BzY8Wk9BD0OlKP7a6vXuGHqgW95/bVwzlB7o0j9iT+Q4ehjh9Zga
br01ih7oXuobRpT0QC/a6N/qvZw/hFLorurW+300PdDHzhnOcUimB/qszZ9u
KfH0QNs8cb/jMo4exkqhr17gyfUu+kHHr0pVPD3QHs07rt60iB4mStH2+6S0
p1H0QHvVjLU/MpEeaPXtJ7vleGWq/Hd+Jooe6AWVa/ufSaUH+qYSG+xMephh
/mm0d+euCHqgD21fYxcbTw/01BYt7arG0MMcr1fRY1FfRQ90k0djOl1Logd6
9JX2517PpocF1vtFepn5ifRAFy1YefVnEj3QGyrvaK4/kR4jMD59rJSmHl80
HmjN9cYJ9ED3Tjmg4z6eHpZKgdXewfLJ9EAXVDnbcEAqPdBVN7js7SrHK/Q1
vJ06xNPDCuOPTpVSx3R6oAc8f7vyXTQ90Lr29/InjqeHNY4v9eXlcHqgR5n3
nKmjpAf6wqI7f7yV9LDB1yseOXpCEj3QmbbfGzhH0gMdkfxrpXkkPWyVIqlT
yRgfBT3QE9/dXFl3DD3Q4X10m7+IpsdIzA+VDm0ZM44e6FXdF53oO5Ye6CZP
DErV60ONxyi8/p32/JqqpAfaYnHdAafl8YHOnOJZvm80PewwvzfvoH8zlB7o
wbW3660IpQdab0jl9yW+9LDH63tn9boL8vhAL5ln/KbjWHqgLToOSp8VQQ90
Tb3j64xD6eGgFN6uAQMPBdMDHXys2jIHT3qg30w0GuwbTg9HzD/Z7i1medMD
/WLzEZ12YfRAPzx+pIF6/avxcFKKv+3ndzjpSg/0CyMIuNAD3e5axvSYKHo4
Y7zb/uuQiy890Ku97/v0CaSH8//WExoPF6W4URbYY77cf6AD1BvoMHqgU9Pa
i4woergqxauBY5LOBNAD/e1P9ddXptIDnbaoxZAzcv5ww/qmZajhUzleoVsO
9uuiXk9oPNC3muvd75JAD3elOLH8+asgOZ+j141oWXE1hB7ophmnnr8Mowe6
/s7rr7eF08MD6+dCTMD+9EB3+lJrWfMweqBt/853XhVKD0+8Xh2130UE0QN9
0NRhmV0QPdAevxtmVIqghxfWt2vGLS53oQfaybdX4V5neqD1l5uoFAH08FaK
w06nssa70gOdEX1uazcHeqBt5j/9YTiWHj5KsavmzM91vemBHmedWDw5ih7o
R1OUCTXl/OGrFD/KLVTD/emBHlffRBxwpgf6rE5xxjEfevjh/T/jztrUCHr4
cT8TQg/0cjObtnZyfeWP13/nkntLQuiBbl7b9NEnub5Cn2wY8b5HND3Qa1Z1
fhk9mR4Byv+7HqPxQFfpdutQGzmfoyNb3oow9qNHoFJohq+x9EBfOef5n2UE
PdA/unfqoyWPj9FKcWeuRbVRIfRAv6m5ulpfT3qgP/fbPnyYgh5BSnGk8eNL
34Lpgb7RMUz3hzs90K/67u1WX653g5VipXatVblh9ED3ebiqeq4fPdAuy1/p
PB5LjxCsB99dC5o1nh7osZuq7dcNoQc64rLpoBK5Px+D1+/T5C7q89caD3RF
oz336sj9Obpm1eELhqjoEaoUey94r54XRw/0h9LCOi4x9EBrPs8QTg+0erus
vr6s8QhTis2K8pC8OHqg5xs1T3iTRA/037gbm/Tk+ioc4+OqLfubKumBNvSO
regh9+fo1pfWHDrtSo8IpRh/NOnR1SB6oJMdX5e/D6UHWn16u2gcPcYqReU+
p7Ify/kcfdBifnvvAHqg41obObcMoEckjve0TmnVI+iBLj1hfW6bXO+iG03u
tczejx5RWM++CxvlG0QPtPp2Ah8neqCz6l39O8ybHuOUYtKBT1+eBtIDvWrn
ZWNfP3qgY9UnrF3pEa0UC4u0HPqNpge6bdPwkR+j6IGemOZRaDmGHuhi7UUP
m7jTI0YpZrvPsKsUTQ90dqeg9mW+9ED3U3/AzpcesZgP5wa5vvWnBzqrJKh1
Jzl/oL3K9z1s7EMPhVLsXPb1RAN/eqA11/sC6IEOOudjc2oMPZTKf/dzyOMD
PUDlFnfYnx7o7afvLxgVRA/V/8Y7jQe6p9aJgaFyvYtOP7krvq4nPeKwHnl3
SOuIGz3QC5xX5Uzypwd6TeTR7jV96RGP9bqXcXkjL3qg66o/wOZFD/Ti7iYv
4kLokaAUvh+Mvu8dQw/0+PUbTQcH0wO98vrFoZf96IHWejS5VpEHPRKVYmao
3qo34fRApwZ8/xjpQA90+aE54dfleDVeKb6u17ob6UsP9GY392gjf3qgh8RN
e1Esz+9OUIr3n3f0GRxLD3Sl5mXLCsfRA32t7/W6t0LoMVEp2qiU3rPG0gP9
wDA24pIPPdB2nXSydo2mRxLm76PlvYLleIWunHfn+E95fhd9a/m56oud6ZGM
98OYbpOK5PGBPrg4p8+xcHqgx33O+3Qghh4p2O88OT24mjw+0FGR9xPXyvUV
elqi66Xpcj+YivfvHoegYgd6oNu4ddp7KZAeaKt61688kvtBtP3P4vzu0iMN
41/HGYPej6IH+taAe727eNEDXWtl38l5Y+iRrhSX7trcN5b7QXQVU9dd433p
gV6bWW6105oek7D+r5c+2zWYHmjN52N86IF2S1g045svPSbj9Uk7PaujHK/Q
Zvcslx0OoQf67+aVI5x86DEF+7MjIy2y5PGBHnBi6o2zrvRA34pKH5frS48M
pZhyXqtZkBc90Gs2rHo5zZceaLMVq3xs5Xp3KsafSTeqNo+jB/pZw6KnTeX+
fCrXp3L+yFSK+G8RWy2S6IH2TLHR+hNGD7Rt68T2W0PpgdY7ZjT2uTx/NQ37
18vlI+750QO9wCG4efxoeqBz8fZ5IY+P6divHWqX/CeCHuiC+YrA+j70QM9p
brDrggs9ZmD/EnkiLFNej0LfTz5UpYo7PdBeCb49h8jjYybWs38rXV0XSQ/0
1p54wV3ogf4U1bt7HU96zFKKVg06bMzzoQfawivL7Is8PtCnLk3ts8aOHrPh
6VMw7KUTPdC51W62cRxLD/QH/xm3Db3oMUcpJhzSDzrjRg+04bMbG3540wN9
acbN3z396TEXP19W57LPPvRAq29nXepMD/SGcf6xRdIDfTZ128Le8nzJPKXo
UHq0lm08PdD+66vOOCrXu+ib+NcjVfSYj/3Fuq1vp8v5A10yZaPZsnB6oHU8
U3deGUuPBUpxcXNzVXEkPdDTXSb12zWBHujfTQa4VQ+mx0Kl2D/Me72BNz3Q
C+7VDXOOpge6mdXeiyflejcL+xlj4x6ecrxC7znadYD6+qXGA635vHMGPbKV
/67bhtMDneHssO+MJz3QdeaGVjaX8/kipciJXF3cMIAe6Nc9hnX7Ek0PdMGT
R+ZdpUcO5t/Xpndig+mB9jo//OFPR3qgmzaJGa5e72g80G9nddAaGkKPxRgv
ql+p3s2RHmhFzxZa69zpgd5+xjbst1xf5WL9WfrV6aE5PdCxv/caKlzpgb4e
/M1O158eS5TiaHCTIVW86YHuEhc5bpfcf6DfzbBxuRlIjzxef3KiBzqj8s5J
DW3ogbYxqG2SaEePfPz702c/+uBHD/RE9QeGremBPv5n64QP/vRYip+nOCT/
vQ890MN2Lu3QejQ90JXrDlG1ldc/CvB65Ft49vSjB3pC08kfDH3pgf40fXXb
MHt6LFOKpVtzN3bzpAdaffp4rg890BUNHg7e5EkP9KLiz+YmEfQoVArrnSV5
jeR+EG3q1tH+txyv0M3SthxIk+d3l2P+2tYxfLkfPdAnrQLuPBxLD/SrsKkH
u06gRxHG52GJ89TXVzQeRbz+MIYeaPu1jYLHhdFjhVKc6+Jya6Q/PdBzP19+
sT6CHug1MeOSj8r11UrMjw02pppE0gN9/Ezoo4/h9EBP3D50dI4TPVZhfhjc
xWOqvH6ObvHsZrML8vogulxHPaLTYzXWj6k5k2sn0gPdrHuPzVpyP4j+FjNo
hKs8X7JGKVb8rr/ZVY5X6D+9szuqP8+g8UC//jSpxDKAHmjfpaVNVgbRY61S
vHwcn3vOnR7o5X5eRr/H0APtufe1icKHHuuU4tef8zO0pQe65oIHD7UD6YG+
u/Jyl4fu9FivFOaWt0sPONID/eTlgF+r5fl29HfbL2Xl/vTYoBSPdzsNd/ej
B/rpnLDIltID3c3OY+Q1ub4qxnweGTOrLIge6Me1PS0PyfUueui3I0Hr5PWo
jUphnP7gZE4EPdCa+yvD6IGe9sbjWqgHPTYpxeU9yxc28KYHOj+165EMN3qg
q/cLvpcq17ub8fd9bt3S8aAHet3bX8uryuMDXVEwI2OmGz3QNk+PbqtqRY8t
WO9YKMtKLOiBfuODHZArPdBupXdaRAbTY6tSOJ0zvnDRkx7okw20Wk+Q4xW6
5+nhrX2C6bEN85lJDZ8jAfRA/1TqhyxzpAe66bRa4d9c6bEd88fq2JtOjvRA
t3k65L6vBz3Qi/NutljlSo8dSlHv897Ng+V+ED38bG+TLcH0QL/7HjD5nTs9
duL7f+rwPkXuP9B7ott3ru1OD7TmfkI5n+9SiiYzrV9UDaIH+vKliv8CXOiB
/rnFKvmYHT12K8Xn0HXdPtrRA625/8eLHuhy7ewEYUUP9EeFqVOcJz324P2m
PiBG0gO9yqzR/pmO9ECnTEt4+SuCHiVKcSjr1fWa8vwV+lTi33bd5HiFdlVP
1x702KsUDZu/bJUj5w903sqgYbXk+UT0njVNGx53psc+zG/t41Zd8KAH2vpy
bcPzYfRAl+wtzfjlRI/92B9sLLe0CaYHet6HBeEF8vyVunOWZYyT53cPKEXV
oftnfJXXz9GWLWIqhcrrUei5k5P0prnT46BSRJvOvLYvnB7o3MTYkWlj6YEu
vmtr28yRHoeU4j+rkM/15H4Q3aP965RUuR9E23QK+ZLoTQ+05v5Lub46jPF7
UH3/eXK9i741ZGb6vQB6oEsaYkXgSY8jGD+Tow1VtvRA9232Pj/HhR7oJnot
p/6Q+/Oj+PMDoXOaBdIDPbnhz6r23vRAj9ea8euHPJ94DPvtT7eLewfQA327
Y7+runJ9ha584+XtduPocVwp7h2olzcwkB7oKm8S/2yX6yv0w5M5e7NT6XEC
r9+huVeKo+iBvhd6su7BCfRAL+9+oduHIHqcVIre5h+yhPRAd1TfMBFHD3T7
Ny9cgoLocQr7RVs79wcx9EAbOZpluMjz7einw2dtd/alB3qQ+gAPpsdp+DT6
YFzmSg/0xc5bVlRE0gNdR+V+P9uOHmcw307ICzviSg90o8ZGJyqkB7rp4b+u
W+XnS85i/xASNHevOz3QKbe0O++U8we6X99DhsPlevecUjQobhI5ezQ90HGt
LidHyOsf6Kj+RrqDgulx/n/XrzQe6P/2OJal+9MDHaS4oj9C7s9L8f37dVAE
29MD/efqqIWT5fld9ImDZbuj/elRhtdvZvfXdX3pgVbfDlRHnr9C91B/AMib
HhewfnwZrcyKogdaP9w2c4/cf6BnF4+peVIeH+gsnflxRX70uKgUD/T6vzxu
Tw904d7OpdPlehfd2V+ZqJDn2y8p/z3/R36+BP1yxuSdeV70QFeJXzYqMYge
5fw8Rhg90E41Eg1yguiBtjs9bMtUOX9cxs/7ccgQvUB6oDXPa/GiB9qyqHK3
W/70uIL387ZzHRt70QN9xTuq32V5fKCXPIhx0Imlx1W8/yLtfxbLz8OheyRA
0I8e6CatPg5/YE+Pa5iPjI7H3HOhB/rc9t+9ekXSA23rcvNBSz96XOfn9UbR
A62+HTlHXv9AzzZ8UqWyDz3Qmvtbx9PjBtYjKR/i34bSA/3LJfXtED96oBPK
0h7X9KDHTfy8tUI7jpUe6AidcyZ6Y+iBvrr+1LNU6XEL40t3i+xzMfRAW+zI
7N41hR7oiJ4zjvQJp0cF1uN/5yb/HE+Piv99HkHjga7irz9JfX1J43FbKSpl
7h3fRO4H0TW61x38nwc90F96nAyKked372D9E/iheo4HPdCb28y83k2eT0Rr
7teW66u7eD1rv6mh708PtOcNw0c6cn2FvjqjMC/UjR73lGLTgh9bt8vzu+jm
XZ2qFcn9IPp9r6vR87zogXb/+7Sfny897mO/s+ew/VR5fRD9cE2FmY4PPdAN
1Q9AHE2PB0pxx3V85BA5XqFztLefvj+aHugpnSxXXpfnEx8q/90/L68PPuTn
1+T5K/SG46u1mvvR4xH2B7/7jD0vP1+CrlP9WsVFP3qg/1Z/feWkXO8+VopR
6htAnOmB1vwc8voHOrBRn0cN5fWPJ1gvPDYc9p8cr9DbK5u67pL7c/SzkJRl
Fa70eIr3T805Q2a70wPtmrswPUqOV+hnTUsapYXT45lSOL5rHLvSlx7ok5N0
4n560wP94T8zuzPO9ECPHn+kUX15vfa5Uuj4Lbpv5EMPtFfi6b+P5PGBzlgw
KMXWix4vMB/ejivcM4oe6GD1B+Kj6YEO8qqet1IeHy+V4pJrl3lJqfRAG+y6
kKX+PJ/GA30tYry9vfz87ivMJ6nvCs1s6IE+3OrSmkNyvYt23tBy8h55PvE1
1p+mg0omhdIDHap+IKI3PdATu1+cf1LuB99gfFrQ8qaWNz3Q2qkp1llyvYse
vPj9zktyvfsW65s7UVb1pAdac79SID3QmvvF5Hj1DuO7KWYId3qgtw8fZhoj
P5+INqhTPKrUnx7oHhNshvnZ0uM91kvgfTGOHuitU9rX6DKWHmiHQ3H9AuX5
xA8Yv7ZVf7s+lh7owbXuzLUIpgd6Z4bjhIZyffVRKbRcR8xWyuMDfeXs20GL
HeiB1i8qtlafz9V4fPrf+UKNB9qz183WT+X5XfSUhQXOP+X+/LNS7A1q3emG
KT3Qp3LnGb9xpAdaRDqvruJBjy/YP68Z+HWuPD7QVVubZOWOpAe67tERxxbK
9e5XHE/rYws/2NED/d1mxo/OI+iBtriQY3XZhh7fMN9U3u2xz5Ie6C4vqhU8
kfM5+t2Rq2Mfy8+LomddHL4u154e35XC5eCl7+9s6YFWv7uHedDj+/+uH2g8
fijFwNsvVxyQ6110XSevF+3t6IE+G1LPSseZHj+xX1mYVsVTnt9F112f0Omj
PL+LjlOfgJD7819YL31dl1XLjh7o/FC3Do/d6IHOCQ/RqWZGj9/wL5j5PsCV
HujJ70IfZrrQA61+XF9bub76g9en3d7aC83ogd531nxiN3m9Fq1+HMdJOX/8
VQr16XMDuR9Er1t6zuiHPF+CnjNod7GOXF9pqcT98Y03jpDXP9Azl9cwrC73
g+hz2RumRzvRA32lc4JpSxd6VFKJ5L9Pjk+T+w/0u5Xvlt0Ipge63oDTpzws
6VFZJToU93822Z4eaM39djb0QKuHu7ej6FFFJRa5qZ/II+//UAn9ZhbjHeR6
F/2p6P7CPfL8VVWVWJrdbvcZud5FH2/ZJ9ZOrnfRIQNal42R66tqKhH0pPKi
k57y/g+VuN7z8INoef0D/T65Ivl7kLz/QyXW3ml5vaf8fAla5bKs6SQ3ef+H
SixcdvBCJzl/1FCJUV2jmhyT8zl6yvgfNX8Zy/s/VKLzkvVPhsn9YE2V6H7F
sM0ceb4EPXTvDtsMU3n/h+rf+kNej0KnnR+W0NVZ3v+h+rc+GiHv/1CJ8Fv9
/ksfIe//UInZVTZl6znJ+z9U//f5on/3f6hE9M49/Q0C5P0fKlFVP+z+1nB5
/4dK5K0qq7dbfh4OrXlep5+8/0Mlaj5Oan1e7gfrqMTmDYN6VJPXP9A+B/11
x8rzV+is0Vt3/5X3G9RVibifGwY4yftx0Nl+1Uebpcv7P1Si6dd2i+tFyvs/
VKLrg+KP48bI+z9UQuthi0Gf5HoXLa8X/7v/QyWWHV5Vql4f/bv/QyWOXXQp
2SvP76J9HpyqMi9Y3v+hEo3VH6iS+0G085ANa3t7yvs/VCLwW2ZOI/l5H3S1
ewWOXeT5kob4/+sdvZztKe//UIkvZeWpxoHy/g+VMLdpa3dWzh+NVMLl+9J5
NSPl/R+qf+t7eT4RrXl+l/w8g7ZK7DjyaX+GvH6ObnmsRtwveX4XffV45KBU
ef28sUq8jW14d5o8X4LW3B/hK+//UIkXz3a3vCH3g01U4sAU1cPb8vOi6Jsz
yxu4uMv7P1Ti9uvxYdPl+famKvG8vOcPU3k9Ci2vh/67/0P173kL8vpgM5VI
Olej6vDR8v4PlRioezfzjZW8/wPH47512zyFvP9DJRoerTf6kjx/hXY7rzA7
IMcrdFjLxufV1+P+3f+hEjF/5z2/ECbv/8Dx5++y/5e8Xos+4bBnmqf8PBza
cuZSr2fyfElLlbhhMndSI7neRYfp/sip7y7v/1CJhItuc0Mwng5U/9dKJYoS
tWb8wvv3lcPutlPQq7NM2i/C/39FtMF/19D1362YchZf33vOkc/dW3P8w/eP
Ufj+eLTm+U5YP50/h//Qi5OnJbzE15/yEl+wjUr0eTxxy1e8f/HViqLRNyub
vLyP8fNLd3xF9K4l95aswuuj/nKN26r+vU/gHaL+D73xul+cnaG2aKf5girx
Z6LXZmeMX/hqBv+1w/hm27+GMVr97XmjNfcz4Oe3VE8UaKcObactwp9rqf9r
j/ef/YBhO+CNn/alA3qbX3zJR4yXMepvEB02I2JiV/x8PdQ/MLrR4aG7lfh5
NPNOB7w+PrYDb+PPcxfjP/SUt7/r3kQ7qr8g+mjespH1cHyof1yDjqp/z3fC
+uoovr056G2LIlerP78wQf0Cojs2yzt8148enVTi4jzvP6bj6YHe1g0jZig9
0FUSanfuHkWPzipxeTQWzC70QC/44/tf/XB6oDulx0Q/d6dHF5XYf/zohHpj
6YGu41ZDqM/faDzQ8WFHA8Ki6dFVJVLCHAoe+dID/X3yq32zfOiBXpkxRKuV
Pz264f1kNOjjo3B6oA+oH9/tTg90aLxlfxFIj+4qMbxG2eSuYfRA/zpxbamH
Iz3QmvVfID26/+9413j0UP37/QCB9EC/fPJg3ARHeqA1z2/1oEdPzL8HvWc0
9acHusAlxPqlHz3QmudTjKZHL8znbUd+DhpFD7Q8H6TxQG/fpG9p50CP3ni/
7gxMueFDD/TKkPrbKzvRA32hfqfJI7zooYP5/cCkgqH29EBfC1ux8oMrPdAm
6gve1vTog/d3z7HVd9vTA3262ph3X73ogf6puDj3vTs9+mK8wfZprgs90Fej
9l7wdqMH+tcDx6yd7vTopxL5DYY/azSKHujw72nr9R3ogTbffXrNAFt6oD0L
Ym2butGjv0ocrF+jloMvPdDqjzO9H0EPdL72hNB2XvQYgPmyerLz0VH0QKsv
90/1pwf6plvbFatD6TEQ44n6hm5veqDntErWvR1ID3StadtnGUmPQSoxQP0A
HWt6oJsoJ1iNDqIHusqik7nzHOgxWCXUjyeylh7o7iV9ft3zpgf67szcTfP9
6DFEJcZerLy92IIe6E4j91XR96AH+vNXx4QLtvTQRdfbZXrUkR5o9a8vKHSg
B1rz/A0PegxViU0vm73KGEkP9LadPdo2M6cH2rd+1+Mnx9ADbax+wEkoPYap
/j1/zIceaPXl0x5u9EA7n8oa3zSIHsNV/56X7E4P9PU+kUN7+9ADHfrynv+4
QHroqUSZdtmNyoH0QFuoH4jiQg90Zkl9Ee5ED338fIaVU7550APdKi8zOXIk
PdDfP0YedhxJDwMc/36el7t50EPdpbeuv3KnB3pHxeJaGU70MMT3q1N5dJIT
PdCK/ZGrTGzpgdacHzOkh5FKBMy4bbjelh7oUxdbe3w3pwd6ztCgKs8d6SEw
njW8vW2jAz3Qmudx2dADjd1rp8ve9EAbjHi0d6EnPYxV4sOOMdlV3emBPh2z
Wrl5FD3Q6sf3Z8jjw0T17/52a3qgT+XszZ5rRA90h82xofNG0sMU+6FefWaf
GUkPtL/6AeH29EBf8blRbZIXPcxUQndm+r33I+mBfo7hNcuCHujV1XPL9tjQ
wxzvN/UNic70QJ/ecOd+nPRAi+W1Gm+xpIeFSkTdLfoz3oUe6G1ir+l0B3qg
vc+V1R1pRY8R2F+oP5BoRw+0+vaCZHl8oOtkpehssqWHpUoMNl3X3XcwPdCd
bpf1ONWXHmitU7W0LUzpgXZWv+EM6GGlEufdB+Xn69MDvcB1oul9U3qgM1Ou
Xyqyooe1SnRbMbh6vj090FXbFIdbjaAH+sLE0tsb3ehhoxJW2m+17Kzpgdas
+yzogS6997bZNnN62KpEO/UNXw70QLdU334zih7ohZ+XTFO/HzUeI7G/+rba
eZpcX6E1n3c2pAf6yI3i4AHe9BilEru95leJkx5o9e36EYIe6BmD3td7Z0YP
O6wH0n9f2+NBD7Tm+S0W9EA/Ntv7Xw87etirhPrxu5306YEeoP9lm7s1PdDD
1B8YsqAHuo3emmPq63v/9vUqsSG28MMmF3qgJ01f5/dcnx5oc+3ugQ1N6eGI
9/+ZZtvnSg907IqB/T440gPt7nzseWc9ejhhP26nP6a2JT3QLocMygqkB3ro
yII20SPp4Yz9shdWaNIDPalZUrUwV3qg6/64dKtAzucuWL8ZvGypM4Ie6AsB
B/ZpyfUuWu/B3LorbOjhqhLqw/2nJT3QHbyyN52VHmi/xbteDJcebiqhfrz/
YWd6oM3sB48fbE8PtE63wk9T7OnhrhLW2xJbVzelB1qx23XCdT16oLXUHzh2
ogf61u0qSj9DenioROSZJncem9DDg+sFS3qgX6e+nN7CgR6eGH8Ovq7VyIYe
6NsiLf6DFT3Q/wXffxlhQA8vvN+XdjlVU3qgh/s01V5iRw+05vOIBvTwVgmj
DbrhU6zogVYvh5P16YHW3I/jRA8flTiZktZeDKEHOiL1kn2RoAd6ffzuNi0t
6OGL+a9yUkc7R3qg96l//YsVPdB91b8Aw4QefiqR3LZI/6MJPdAp6tMvcv5A
/1TfUaBPD3/Vv/vJhtMDPSvp9IlJI+mB1jzvyYge6FrNfe60lh4BKjE55Nr+
Jlb0QKufFjtfzh/o//b/6WzoRo9AvD+WX9j6xogeaN2jdb/9sqcHOtJJv886
c3qMxvgX3WHOPVd6oDXP13OmB3pgUbu6q23pEYT5LeXmmlFu9EB79s2IXS7n
c/RA9QM2bekRjPnM4vmlg3L+QP/Z/fvDaWt6oJtGfbe0luvdEIxXccs7dzah
B3p2x4i6Ky3oge6cuuT4DBd6jMHxfefRrmdm9ECf2llnqM0weqA1zwczokco
1ku9lwzr7EIP9Kkyi41LTOiB1vz+Ln16oLsNUKSddaJHmOrf+dMR9EC/eBUU
vVCOV+j/Cif1uS/oEa769/vHzOiBTg1eadXDkh5o9eNPQvXpEYH9zNwl96vb
0gNt9Tnfb6Gcz9H6hdcKjo2gx1juR23ogX4QF+o+05oe6NHqDbqczyNVYkKT
Fm3mSg/0+HWmURlyvEK/WnGg92tnekThz39bTXzjTA90b/UJ3jH0QF8aevnt
kRB6jMP66Pp/udmh9EAfLt6buG40PdCa55840SNaJXZditi2xZEe6AZZFude
mdID/Ty186tbVvRAt1AV77dzoUcM1hPqXzhlRw/0OJtH6QPleIVW/zqiHAt6
xKrEO7xc6+3ogdb8/ggneqBVm/+UBYyihwLz4ZjXO2vL9RX61aj4pQmj6IFe
NbHmOgs7eihVotm7AUct5HiFbqUd2GetJz3QNdvevTPYkh4qvL5Rhb0aWtID
raX+gLUtPdDaeT/EB196xKmE+vKGpRyv0FkfPGvddqEHWv34PT0besSrhO0d
rYF3jemBbjTG/LKZET3ief7Igh4JKtFw3eVXaRb0QNfZuKfor9x/oNWPn3ou
94NozfMn7OmRiPdbclToGUN6oAceb121zUh6oLt4n+q025ge41VC8/goPXqg
d3WzHBtvRw+0g+YBh/SYoBK51c0/asnxCl3gvvrMV1t6oPFuvDpWrq8mYj7y
GWP6Zxg90K+Db4VFmNEDPaFgnUkVY3ok4f06dLfynBU90Pvb2k6fY0cPdPai
X3Z/RtEjGfPXs0b19pvTA33w4uxWyW70QJ9dhg2DMz1SVKJ4udGgj3K8Qlev
+1vbW58e6P0tBvt1keurVJV4OOtcpxRBD3SrXv3LrD3pgR43xi9xriE90MlD
Ym8vHECPNIxXjRosiDamBzrTIr6B+vy6xgOt+XyPPD7SVcLkwsV12c70QI9S
P5DGkx7oCiuzb80C6DEJ+2XzXl8rm9IDrb596Zmcz9FJ7eo1Wu5Nj8kqsfnZ
1Yjx9vRA/7m03PC0AT3Qmucr2tFjikr8fbZkUF1reqA19zPp0QOtOY9rS48M
lfhinF1N/XlXjQd6MJa3K+Txgba8uyLMPogeUzGeHlrQtI8XPdC+t27pnA6g
B7plxpzMHgH0yMR+qhM2LF70QKsvL20KoQda/XGAvyb0QGuuN8rzJdOw3l3b
+7+9cj+I1nKp2H3clh5ozfPTDOkxHV69xrydOYQe6CZDb1R/I+iB9j7zPfCt
nM9nYL3YN9NypA090Hm3Jk8INqQHeljtCTfvy/FqJt5P6huAneiB7uxXa8Ux
uf9AW+kstB3lQ49ZGE9b9fDq7EMPdFDpwC9d5PyBVi8fFnrQYzbGyx/V9gbY
0AOteR6a9EC/v14W2MORHnOwfn1tvr3NaHqgX2yrsrGX3H+gHzxKnrpcrnfn
qsTU5aLglDy/i/6+78HaEXL/gbYw659YRe7P0cfXb4icPoIe81T/fv+Q3H+g
F0U/02lrSA9056D2ZX2M6DEf6wfzK5uUhvRAHw3Bjt2cHmjN58Nt6bEA65lO
eU33yfUueuHAxvH7rOiBNlc/4Eyurxaq/j2vXp6/QtcbZXZwpyE90NYXz+w/
JNdXWRjPlvxcf3IkPdCa348oz++iH3i5697xoUe2SrSN9unfaSw90NM61Tdr
Ks9foT1HuGib+dBjkUqMGJYzMlXOH2i99dW+5Mjzu2jHHber3nWmRw7mo97Y
kJjTA625jmFED/R9bH+7yPPt6H8PRKDHYswnx7K2xbvSA53hNl//mjyfiD7Y
K/1vsTM9clX/ft+nAT3Q92xtmwVKD3TLn/Nn1bChxxLMZ6JI+dyIHujZqphW
deX6Cj3nTnS7PS70yMN+LWVZxU47eqBvHfnouCWAHuhKN123lcrz7fk4Xvc9
fqF+3oDGA93vU+ZFhTw+0G1brD//V+4Hl2L9VuP8xgny+EDP25HhOEGeL0Ef
3HNwfMUIehRgf/Ksl+VAV3qgI94d6NnMkx7oLzv6DDaR88cy7JdSu+l4u9ID
PRvTST97eqDVj4M4JddXy3i+wpUehTi+jq+JeD2SHuhzo8+fai/PJ6LfRusN
6u1Kj+Uq8VXx34dtDvRAH913cnFXW3os/9/f13gUYT9mhBW3Bz3Q6tsnVnnT
A71bpD84aUmPFSrx4fwQ3VVy/4E+5NXe+L08345uOCik0WcTeqzE+1VRv9Zd
PXqg9/a0n3F4ID3QyTFrrb306bEK629s/3oY0QO9+vTMXVl96IFeW/QwPEiX
Hqvx/qh7x+2x3A+iAx7+iE+S4xW6ywInvaNm9Fij+nd/j9yfo3eVX83016cH
usJSfUc9PdAzfv3oMGQoPdaq/v2+h8H0QKsMLqru69IDrfk4lJw/1qlEa98G
83It6IFecHf5AvV+SuOB9j9fKX3YcHqsx37s6JVKDXTpgbarVvHx1zB6oGsk
qZ9oR48NKp7Howe6sNG1/huH0gNdnrk4qa0pPYpV/34fjxE90Jrn+erSA31V
a2WhhTE9NmK8nuV1rsyAHuhZ5uU3Tvejx0ZeXxpAj00YH+tU7jXVgh7otT+y
Sqfq0gOtPn22VZcem1WidPqaaYZG9ECrH1f53ZgeaNNKtw5nGtADPTDy7xlr
U3pswfp6xaAlJx3ogdY8T1Luz9HZW+vEbLChx1aVWJk+fZ2fFT3Qh2ps8rkp
53O0ee/A6wFyP7hN9e/+IXk9Cj11ZNCTyiPogd4YPKB1mS49tnP/K/cf6PLv
73obD6EHettEn4y/ZvTYAS9tkxo+JvRAW2wdsaaFCT3Qm5Iq7Y/WpcdOlVgx
q9PVB6b0QI9593XGDRN6oH90eVD80Ygeu1QitqJHmw1G9EA30PyCUHqgLz0K
rLPBlB67VeJ3wdGJif3pgXZR3/Ai6LGbn2cYRg90u96jTXX16LEH84mN2+ZZ
lvRAr23a8Pgjuf9At1B/oNCdHiWq/3sejMYDHfc7/fbmkfRAa+4/N6bHXqyP
X8R9yZLHB3rG9z2FPfTogT6WcH79cD167FOJ+vUDfg0ypAf64otHdY7r0AOd
VHp746Ih9NiP8efUvNJDcj+Ibqh+ALgVPdAVe/pdmiHPlxxQ/bu/Q55PRJdk
tGhpZ0YPtJf6gqI+PQ5ivXyj0+U6VvRAT7qb0XyTFT3QXTr+mrHMmB6HVP+e
9z2IHuj13mt+RQyjB/rO444HtAfSA119d3uvbCN6HMZ82PvSMT1BD3Q/q+Dp
w4bSA13fdP2CgWb0OKISdZt3TvIcTA+06my99/X16IGe99/o2sZ96HEU82+L
4XH2w+iBnpz29M7RLvRAb/k2MmClCT2O8fNOgh7ohdO8qvXvRw/0F7+nq87L
/flx/Dw6nf2Vw+iBTi3fm2DUhx5ol7HnXmYOpMcJrIcsvLVaDqYH2nlc3bFZ
8vwuesTZtLbhevQ4iflo96zq7+R4ha5+NeaXvTx/hZ5bkav0GkCPUypeN6IH
urXmAyr0QC9PbrYzRI8eaM3z7nTpcRrvb+fBxpcN6IGOt8pr4iCvf6CtJlts
jjGgxxnVv+fHWdID3XKU+jfU0gPddIBb9StD6HEW+wP1yz+CHuhfgz2K2prQ
A/3zdPN2IUb0OIf3Q8Nx+Sny/BU64+nKwNFy/4EO0B3rtdCKHudVQv1x8Caj
6IGesjPPJkaud9GRsd9WaFvRo1Ql1sxMKYhxoAd6+POkhxF29EBv3D20p64D
Pcowfi0ef7ujPT3Q60pGDHEbSQ+05veVGdLjAubP4cW3lsn1FTpy3vZWSXI+
R5+Zuiz8kzU90PJ+Ko3HRbwe7fyLb8r9B3rFUdPmRgb0QLcZdqlFc/l5hksq
oTsoeHU7eT4RPcR9qNVHeT0KrXle3lB6lGN/U62Jy0ETeqCdTDav85Xnr9An
rc9tm29Bj8sqoX6c7kFTeqCHBVV5HjiQHpf/v/MlV/D6Gy+2WGBDD3TjWqty
PeT+HK15fthQelzF+q3z89zTuvRALxheaeRkA3qgAw92u7pWnm+/hvV2kW7F
CEN6oBdbXa5tqEMPtPrXWSyV49V1jGdfXjws7EsP9Pa4W1Oe9KQHeqXOxveL
5fkr9Nf5J0LbyP3HDewn7r3ZcNuCHuim6g/cWtMDrdNx+ulW8vzuTZWoNej6
5UTpgZ7u+qZayGB6oNesuyB6y+tRt1QiPyQtbmpneqBnXtu3bttweqAHXf1T
+mUoPSrw877feSlCeqCT1A/4taIHWnN/YB963MZ89MDl6hBzeqDvVL07KGkI
PdAXz3bP9hpOjzs4Pn8H7gyS4xVa8/us5HoX/dY1+1nvgfS4y/OFQ+iB1lNf
gBtAD/SZ20+/hUqPeyqx46dL6lt5PhH9/n2tG4ny+jn64/y/p+/q0ANtMHFx
dxNretzn+RXpgTaa/eTUGSN6oG28vB8OHEaPB/h+WrTusknuz9EHDm2wV19/
03igc+788R5kRo+HGP9Hdc4Jt6AHOg/b6SQveqANel/OfSKvDz7CfsSoWd0W
cj+IPmhVvixU7s/R/poLUPR4jPHieuCusuH0QE+e3N3vwgB6oJ+61ly/ZRA9
nqiEw+H71Rpa0QMdN+OQ+105f6DvHkyMeSDnj6eqf/fPDaQH+lFD7CCkBzoh
ZZ9bsbwe9Qzja4fYH+MN6YGeVm61s6Q3PdChvvX2vh1KD7Tm+dJy//Ec6+Vj
yg6uRvRA/57y/4o664CszjaMzxkYs8DGYSFOQAml69CdggIiCAoqYn7yOFvc
nIHKFOzGjikGtoiKCSb2xBbswGGiftc5XM/2588NeN/zO0/f9/0YWIyV+yVg
g2HlvUe50cez1Kr7VOV5FPhW5IwxPS3pA5ySM3xeqdzffc74YTmeg7V8UVf6
AFdXNwjkfPdFalX+pD19gFs1W7Mt14Y+wMOdU7eG2dPHy1SldvULh6fJ9SA4
6rjnq6f29AEOCa0wWW5GH68wvsaNS/JV6ANc1wc9tuyvwPPO558u9KOP16lK
T+3CCPp4zfWBK32AtftJ3OjjTWpVPQQT+gD/MPvyuklyfgXW7quV60Hw8SVn
s3PkfPct+qPcO8N2d6MPsFbvV+6XgIOLxlpkyfPz8lTFQw34kefn4NTUUwlL
w+kDHNtv4cY7fvTxLlUZnOZkFCbjGcDz5u7K2RBIH+/+i0fUfPyTqvS7kvve
OZE+wI3UBAZ5Pgj2mvi1kb6MF61IVXrF9Wm6MZE+wHMvVfO9MYA+wNWCXj/4
Gkkf71OV9kMeBofL+CvwgSlDCjKlD7BarnugHD8+pCo1RhgE9bWnD3BV3Ax9
gO/90/VOhgN9fExV7l94k1Rftg/wt3j/jPVyPxF8sH7ykVx5fg5uria4etHH
J8z3Wp4saetHH+C2cW41p8n9ErDd3jofzsbQx2e0x4hDc8fI/fbPjPd0pg9w
dKOzX2zl+vwL57u+9AF+vjF5ykZ/+gDPwfKsRwh9VKYqT6/Mv1DuSB9g45HT
99l50gdYq3fuTR9fsR6c/LJvQSx9gNcOHRA3Rp6fgz8valh7lDw//5aquC5t
7fxUng+C1+rHhzb2pg/wxFNvblyQPr6nKjqxXUYnyfYB1ns1f8yWIPoA3z3e
8dRyGX/1g1CePZtzwtqXPsBq+HWUN32AtXpMgfQBdvz0z40F8fRRTSjDsw7Z
nwqhD7BaTu6DPP8Axxpbl6bK9cePQhlZklUeLdfnYLkfpfkAW6oTRrl/VV0o
Fyzajjvcmz7A/1MD8DzpA6xeNxsq969qCKWgd9ndrnK+C761MUhnp5zvgtur
BTnkfklNoegs+tRgolyfg5v5zx3fMYQ+wFr/LNtHLaGo1ad9YugDfDLo1zpB
gfQBFvmpJ2bJ+F0doeQ/KS8d3oc+wFbjVjVtkUAf4Hu+9RZGyHjR2qIq3jKe
PsCNK4d1dOhJH2AlPzp3cBh9gJur5e5l+6gjFDWc57iMFwU3MZqVlCjjqcFO
xf6zEv3ooy7+3tC1KXNl+wBbqhvUsr8Ct8h5ZNwsmD7qiap6N7K/Ar+Zkbp5
fBx9gDtUrDg7SK4/fhJK8I7kRqVe9AGW9UM1H+CMjSElMbK/qi+UrWFj16vx
8poPsHY/gVx/gGfvDr8zJ4Q+Gghl6BeDiuu96QOs3RcTTR9g7V6dePpoiM/T
Js2lUsYngmfXPnl0XQ/6AP+dPtBhfRB9NBKKy+xx7/Tl+gMc8ccIm+nSB7gq
Dog+wGo4wapg+mgs/s2X13yADTb2MCiR5+dg9fqoPjK+XRfvo3ohUW/6AGv3
GUbQB/jvz09dBsfSh55Qxq9wGRI+gD7Avw9wyywIow+wzsurp9zj6KOJUMb0
cuprkEAf4Nkvc1d9SKIPcMO3DXuPDaePpvjvdSwWhsvzD3Cn3xsc+N2dPsBW
nWuWxCbQRzO0f+e5nXx70Qe49d5FK/Xt6QMs8wM1H82Fcjd5+b7WMj4R3FEt
gOxHH+CsIfcaXPGljxZCWf8yLmqQjGcAn3YbVbu1L32Ar68yO/xV7reD/wmq
efudI320FMpc45m9omS+AXjp914/28n4drBaDueg3G9vJZRL7YYbXpTjOXjV
scZrw+R+O7jgyf6p2+R8V18oX9qv7lIWJvM/hBJ/bGDPPfK8FpxxcvXE5nI9
2FooFhNbfSiV++3gkS2K4trJ/XZw4qyGuxbK+N2fhaKWH1ouzz/AtQ7G/50t
4xnAyd2C3MNDZf6HqIqfCZD5H0IJvXPqUmsZfwU+dsx3iYuXzP8QSlT35ct/
CpL5H3gef+maNvCW+R9CeXQrxOK8PP9o+9/nq8r/EErPFcqNzrJ9gHXVBb88
rwXXbTy8doRcf7QTym9W59d36CvzP4TSRr0QQe7vgn83rWf0Te4ntsf7Mbbl
iZGyfYCXXNj/t3oeUZX/IZR3qS2/Fcv43Q5CGawmUPWR+R9of1pAmsz/EIrd
1ehFU3vK/A+h7H/wYONtD5n/If6NX6vK/xBK0o1fntvI8aMjPt8Bn9WmATL/
Q1TV+5LxV2At/lvG7xoJ5Ui93rvme8v8D4x/xQNHWsj4K3B+zZs7xwfK/A+0
H3VAl+dR4M2d3mXkRcn8D/TH9Toc3hgo8z+EMnXxnkmJMv4K7BLeymJXsMz/
EIqvmgDXT+Z/CMVV3TCOlfkfQtm+wz98mDyPAicEJobe8JT5H0IpX5R29qOM
hzNG+/y8c3ePHjL/QygPRs37q6vcLzHmeCTjfUzAvv9YzvSU+R8YT9fenjBH
+gCr0dZXEmT+B8bHFWXB+p4y/0Moy/1HRNz0lvkfeH8/u0z7JON3u+B5uLfc
nCDXg+Atzx6PXiLbB/j+T98mWsjzwa5CedrIVnfgv/kfQpkT9d4wR57Xgnes
3/nLC3l+biaUbl91316T+7vgyDOnXv0o4xPB2vGN3G83x3ziS+GrM/I8Cjz5
VeHil3K+C/bOTLdQ49Wr8j+E8lNORlAfX5n/gZ/XW5oxuIfM/xBKOzXBrpvM
/8DnC/7hxGm5HrQUyrlHS4cMdZT5H3g+ltajVP95K1uZlYAzhr1upZ4fj1b/
oRva++1J/dV4WLMSw1pp4PGvanzZjt9f9mXT28tgGT+0Cj9u2B2/f9s4E118
n0i73acFeGAN/etH8Dwbqf8AtnCtf/cYnv8ZgT9ghfFr/yevUZgPpM13T08B
a/ej4/urP54H9h4xx94e71/55cCERtbon/fGfL2Bz7P5Lf4BXG11xZtEfL8E
9Q+AtxsFRwXCv776gW3wfMzTeo/G5ynGj0eCg3V2rojGeiU9Bd8AHPfi8Ec1
ftJD/Qfw9j63hkdiflCJrxdoK/7dr1A/zkqwdt8wPt8Q9QGA5X5ex1r4Bnai
Kj4Mn0d9XPPBlhmVR/PxvBbg65WBLzbYt20R1qNB6ge2R3v3GVi4H79f/fF0
cMeazfKzXOkD3Lx+y4ywKPpwwPxneKF3WBh9gJXKyg/3rOgDXPL0vN4FX/pw
FMqVA1gwedIHeEXnUbH9vOkDrOWnu9CHE8c/B/pw4nzMkT7AavjcE3/6cBZK
v3quDfx86APcrEmtxFZO9AHW8s3D6cNFKD+P9tN5bkYfYC3+w5M+wKWGWXmN
wugDvKwk2ui4K30o+P5z+wxq6Usf4KHqAsafPsCdF/SOrh9FH66Yz9TM7pQY
Rh/ggx3t+vZypw+wdj9IKH24CaWpemAbTR/gVQ9s3yRH0QdYvb4zJJE+3IXy
8pplyzm96APc8vSuwr2x9AHeZvxlm1oPWvPhgfb76+L4NTH0AXaxq9uopjt9
gLX7iMPpw1Moe8rnfT8TRx9g0wMVS9T8f80HuP+Z1oUHk+nDSyjT+5/eURFA
H2BLg3W6K4bTB/jK4nE+aj1gzYe3UD4vDZk+uR99gF+3qXepnUIfYO26Rdk+
wGc/nysYFUofPkLpburVR93P13yAtfuzYukDvOvi+UHNIunDF+9zccAH+yj6
AIft3bXd0Yc+fPl+J9CHH9qj4Zhtr3vQB1i7jy+aPsBpo8uf7uhDH/6i6j6f
OPoAy/vGNR/gU0nem1/H0EeA+Ld+seYDXGe6774/e9EH2P3bYtfxfekjUChl
G2wbHIqmD3DgFJu1ofH0AVbLmRwaQR9BeJ6Ob5d16UsfYAM1QS6CPsAXKibY
+kTSR7BQshcdqpYURB/g6caVLe8E0Af45LFGdhOc6ANctLB53zaB9BEilImP
rq39240+wCE9Cq99DqMP8JysLvOEO32ECuXqsy1b1PFJ8wE+4bTAeZQrfYAv
b01pU+5FH2GYHxxIKj9nTR9g7bzdmT7ABeqN8M700UMobrlHZzyxoQ/w0GOH
LYd50gf46JzvP7qG0Ec45rfrVtRcHUAf4Opqh+hBH+AXM7bVc7Gljwih6Acc
f9M4lD7AAy45NB0eTB9gNTzH2IU+emI9MilgcHEkfYBN3i8syfSmD/CaJ2kZ
R+3poxe+T/T4upND6QOcF5IvzN3oA3zq0Bzb/j3oA5yzre6VhBD6iMR4Fxc7
eUI4fYD/Wd++6cme9AGW9SI0H1EYTxbO6mc4mD7ADeunh16Ppg+w1sAT6SMa
84vSvw40SKQP8DSLp6/X9aUPsFZPOpU+emO+r5M61y2KPsAHktULougD7Hcx
7oma76P5iEF7fDC7qEMwfYCv7IlvUiOYPsAj5pVmDHKijz5CqUxfZZFpSx9g
rV6IA32AE5oO628QRR+xWA/frHa9qTt9gPtmzMhKcqcP8OHTNSpbRdFHHH7e
P2P92DD6ANcN2JCqH04fYC1eJ5I+wDLfQ/PRF+/rhh9fjQmiD7BW31SOH+Ay
2711PkTTR7xQzut3mqrWF9Z8gEMHvGqn5tNrPsD3ljVed1iOHwlof2rAUgR9
gFfU3Vf2qRt9gP0WZIZ8dqOPfuLf+GDNBzhvmv8cB9k+wMPeTD0T7kof/bEe
MH07eacdfYCHdcm8/2tX+gBr+VLW9JEolMU3yyzOutMHeF3i2js9fOkDLIIN
miU70UcS5ms1/9g61JM+wMGZLYeZBNIH2NzLsG4Xf/oYgPF8zrbLJR3pA9x9
f4vqz23pAzxJDys6W/oAa+XkHeljoFCMWpy3KlLoA3xzsVuZlRd9gLvUalic
50sfg9AeGrw3+sODPsBrqh2qqetBH+D2YcVd19vRR7L497xK8wHW6mcr9AHe
vOx91jJ3+hiM9tG7dFSUI32Av3WOyH7hRB9g/QM32/xiQx8peH8PePZV42s0
H+DA7Ng3g5zpA2ya2PKBur+r+RiCz587pEVNV/oA/+JdLbuvNX2AJ8xzSGnf
gz6GYrxLPbtGP5Q+wLtbP1m9R86vwFp8vhl9DMN6td8ivd129AEe8SjtdHs5
3wWPGntndk1P+gCr212VnehjOJ73/L0dllnTB3h97qCU7Z70AdbiRbrTxwih
pLpsaOviQB/ggk7Lfcw96QOcc8rDb1cUfYwUVfFufvQBbjJm3qhzHvQB1uqR
e9HH/zBfXtJm0iDZPsBzxx040C+UPsBafX0f+hiF9r3pxqLrofQBHqIuEDzp
A9wgz3yxcSR9pArlrVfpXBfZX4E75D/tc8iFPsCb6wd5HPGiDyGUSzqFNy4G
0gd4sXGL+er+k+YDHNA8ocLblj5G4/mVi9+LLeljNNcb0ge405qz5q+s6QN8
an/gvl7W9PGrUIw36V30sKUPcL2Le5akWtMH+MPp0s1jnOljDNZTK8O/jHKk
D7Dbzsl1bvvRB9giS++lsQd9jEV7njS1aL4rfYC1+wTk+gOc5uY0oUYQfYwT
VfEI7vQBzkpeOedUAH2AN6Y3OXvMmz7G43nfuPqosz99gOupBWZ86UP977rZ
411708cErB/n/WCV60gf4Ictzhis9qIP8DGzinfrw+hjolA8G47/qaec74JN
Pg6Z/taePsAL6hy5ckH2V5OwPtkQXW9XCH2AD6xNPljHmT7AiZVfZtWzoQ/w
b6sbmNx2o4/J3H9xog+wjIfXfIC/eV5c5BtOH2kYT6zvxy62oQ+wVr9drj/A
9dUEBCv6mIL2007fp7k/fYALK/Ysrit9gNXrb+9508dv+PvRL+PN5PocrNVX
9aAP8JgifCV/+vid/sPpA3zS8qvuWy/6AD/f2uxGPzf6mIrnu/ThbTV+WPMB
VrfrhWwf4A+P4ldfC6ePP8Bl2e0eyv4K7P7AwL+NH32Ao9UDQ3f6mCaU2++d
nm33pg/wr8uyO+yX811w0NIRrbL96AOspv+me9HHdLT3GTsCjsj1Obj5qiFW
zwPoAzzrwLU7G+zpYwbWBwWFxfvl+hzcPfDGREtr+gCPL88JGWxPHzMxn0hf
M1LPij7AjV58NGsk+yvwU3V7V6GPdPT/PoN/spf9FXhNrWLz8d3pA5y+cYZz
G0/6mCWU4S89fH260wd4W7+YESO60wc4v4NxuI0NfczGfM5H7/UPZvQBvjkG
E3A7+gAf3bg2SHGnjzlC6ZaSVbHUlz7AYphnwpRo+gA/XRybYCp9ZKA9Jh/J
1YugD/C6Qz3dRvvSB1gv7VkbDzf6AGvx3O708Sf+/5uODX6Log/wUQO9zufk
eA4emiLWfpb91VysJ1tVNJrtTB/g549+OvFzMH2Ad3zaZx0eQB/zhNJRLeAh
+ytwn1lpqa3N6AMcN7/e/ElO9JEplL1GJQtOe9IH+PrhpjPq+NEHWLv/TaGP
LKFc29xH77I9fYCzDQ0vW8vxHKxeH2TpQB/zMR8PGfr3Bzl+gJ3nF6+Y504f
4MX9H5m+sKOPBaKqPp6cX4Fzm34pfCXHD3B+0eg3enL/aiH3gyzoAxwU2//H
iXL8AEfrrlq/oAt9gNXrydNkf7UI683j/VzSPekDfDvN/vGlQPoAfy9q65wj
14OL8f2wnLgaTh/gyE2rsp/1og/wpDU/21TG0scSoSwbolbEpg/wp4EjTpoP
oA9woe7yxGbx9LFUKI4hGxwPhNIH2CTZvP5xb/oAV+9gNjghlD6WCeXxG99O
uo70AW42rduRJXK/BOyuFqCMpo/lQtGdfr2inhd9gCda6dQujaQPsFn6jHOn
Iuhjhai6z132Vyv+O8/QfIBl/rTmYyXm8wtnzh4TSB/gWydXbkzxoQ/wLkMl
sIsDfYAnZDVuPlmO56vw/dye3y+U/RX4U2D8uilyPxEc5+mlYxhKH6vRfv68
+tcKd/oAq9s/TeR8F2ySP3qpjTN9ZAvlTunszGMB9AHW7k90og+wzL/RfKxB
ew+8+VQngj7AS8/Y/H3blj7AveMMdz92pI+1+H37m/Sa70Qf4AEmZp9WxtAH
eP3betsNo+hjHeZ7avnvPvQBPlPWNNjJjT7AWn1UuT5f/9/5l+YD3Eq9wK4r
fYBdD22Ly5Hj+QZRVS/ZnD7AbdWCxhb0ARZWY84my/EDnDS1fYm6P6r52Agf
lzItN4XSB1jWW9Z8gF8/HDhnawB9bMJ8/dWvmXflfiK4qK6aUUEf4F41ky1+
jaSPzaKqXqUzfYB/ztlypocXfYC3oLtp1Y0+tmD+EXrD81I3+gBPHb1/+ms5
foDzSua1zjGhj61C+ctM99bIrvQBvjbK6VKqBX2ADfB4JlvSx194f/vkVcQ7
0Qc4XX/vopVyfQ7ekJmSamdFH9vwfY31r4Ub0Qe43tVzJ+4a0Qf4xMPsaI/u
9LEd7WvQrGuhcj24nfMtuZ8IdrGKPeBrSh/gAVfLkk1k+8jBz3/s3snMkj7A
mzBcJnanD7BWn7IbfezA840JT59uSR/ghdatF9Rypg+wdh+9G33sxHqs4eUe
jxT6AFfeLzui40If4HPOGaEr7Ohjl1CsPCcXH/yFPsCz6y5LqW5DH+Cc7amb
GvvRx270jynz2ryV813w75PH12nqSB+72b4t6CMX8yv1gESef4CTug4fs1WO
5+CQiNVpkXL9sQfznQd2vRVb+gBvtf6+3V6ef4Dv11ELUtDHXswXBto7tHSk
D3Bwn0+mF7rRB/jnzZ3P2DvSB3hct+Q8v670sU8oX9pZR9ra0cc+xhd0pQ9w
glpAypI+9sPfTIOPLeT6Azz65naHEjv6ALdXLwRxpI8Doiof15Y+wBnpyY1D
TekDHL3MoqiOPX0cFEr8HIMje+3oA1z//qLEYEv6AGv1lDvSxyF8nvsXezu2
pg9wh1tzNh10ow9w9cvfdCLleH4Y6+15OcM6WdAHePrVNvEtzOkD3Gu8+/1d
sn3kof9VE9y70gdYq7doQh/g0y9Mx26wpI8jQvmzS+H1RFv6AKdkzjx5y4w+
wA4z/3flkgV9gC20A2D6yBfKwBf+1gaO9AFurhYIMKMP8GRTj2n5FvRxFON3
27FhRlb0AfYqvnnmntxvB/9llXUr3ZY+jgnFWw3o6E4fYO1+BLlfAv6u7B9y
V/ZXxzH+B/+8JcuZPsAjvxk1aa/QB/h2knFBB7l/VYD1e8Ox1mq8meajgPEA
1vQBbvenf2s13k3zcUIo5b1H7bxiTx9gtTlYy/kVuF+xH36EPk4K5dHh5MRj
ZvQBNto6e4eeM32AV1w++tnFhj5O4f083N1zsjwfBGv12eV6EIzZePhQOd8F
jzfR1bui0Mdp9ndW9AFuieVqki19gNuOKQv5w5g+zuD92XX+Y94v9AE2vDp6
YqgbfYDLxy399sKGPs4KpXjVQIN8S/oAp2+Oezq+BX2AG3q90FMs6KMQf/9B
ZPO9FvQBxmyzqW1n+gBfqm29bVIn+ijC/Ghz3foFlvQBXnbMr2bTjvQBHn39
5p+TjOjjHNYzysrTmd3pA6weD4+ypw+wVg/Dkz7Ow2fRy9hXcn8XfCdnSGhS
N/oAB6oXFMnx44JQ1HSO9w70Ab7yqle1PBP6AGf3mZq1sjt9gP2WuKzPtaOP
i1jvv7hRu8CEPsC+AzFjsaEP8OZJjc78KcePS0L58VBN3SYu9AG+HDbG4Vhn
+gBvWXh3kKU7fVzGfGxryNovdvQB/jzhe+mJzvQB7lH7ka63AX0U4/O9uHVn
aGf6ANvmvS+aZ04f4NnLpjq9NKePK0JJ25Vl2smVPsCd8m6FLpPzXfC4W/e3
n5Hn51dF1X2/lvQB/pLVb+c+M/oA2ybdzMy3po9raA9b2t/uL8/PwSnRnWuM
tKMPsLfz9l+fudLHdaGU1HkfV2ZNH+BqR1s7TQymj+vcj5HtA3zP2+rFBw/6
uIH14bjJrwrleS248ddbn9X5p+YDbN9bGejkSB83hdJfNDvcw5U+wEvPZuek
y/YBHqxegGROH7cYv+FIH+CyGWUp1eR+CVjWI9B8/I3349LpsqYu9AE+eb9o
e6nsr8D16hfsXNyNPm7jfbXtXDROnkeBp6XfLr7ahT7A6nVt5eb0USKUfZnT
35hJH+AYdF9jpQ9wtueed18N6eMO5gfe+t5bO9IH+OGdyj9myPkVuE76TNvl
sn3cxfryeasuOsb0AV7Zxqt2hhF9gI0KYsJy5fkgeLBXrf3p5vRxD8/f2vFw
mNzfBf/16e3CZnJ/F6zdt+tKH/fx81M2fvlB7reDh86IGV5Lrs/BS/ZMSlzn
Sx8PML63VG+Ypg9wrBoQ5U0fYOP/vZv9RJ4PPoS/sZ+WG8n5LlhHLSgUTB9g
NTxRzU/RfDzC+jTyTkRDH/oAp116fO6+MX2Acwe7RfeTPh6LqvroHejjMc9n
LegD7KMGiNjQR6moqt/pRB+lPK9pTx/gY0dqt+rmSx9lPB+T8QxgtTzkS0f6
AK98uOZES3f6AE+o8e3NOzP6eILPd6hte6su9AHW6jkZ0QfYISJvgKGcXz3F
/K2wYcxjO/oAn85dnbDMhT7AA3ZH+PY3o49nfN9kfAn4WkZgeQd5XguOcQjV
1e1MH8/R3h55V860og/wvm2LGt/pSh9g7XjHgD5eiKp6tDb0Aa5x+uKO3+zp
A+yhFlAxpY+XeH+aFijXnekD3Nc5yiLGiT7APSvKHQJlf/WK56/t6AMcPfGe
cbA5fYC1eqcd6OO1qKqv2p0+wM5qQcXO9AFWpyf3zOkDvKzFvMwZ/vTxRihd
Rwb3Gm1KH2CdZ1neNpb0Ab4+vW/rGDmev0V/eOfHOjPl+AHW7qOW63OwVk/K
lD7KhTIkQvemjhw/wH13/JF+250+wCnqAsaaPt6hf6q8fTHLiT7ATyo6vd0v
46/eMV7Knj7+wfr46pOrP1jRB7jUQDfvgw19gA1Njvx0Up6fV+B9ql7Ld6U1
fYBvun+JPCr3d8FG6gaxK328x3whdMo3Nxf6AA8tyCwpsqUP8PuO+g33yPOP
D1jvGO5+HONHH+Cek36Pz5fn5x8YT+BFH+AN28YvKJPxPh8xf9k9oiA6gD7A
zh3LCgzs6QN84WPevnBP+vgkFMdDZfkjZX8F/vrhXq6/PK8Ft73Q9e5nhT4+
4/2OOhTZwo0+wIFN2qU6ONAH2O6i+xB96eOLUKY4hGxw9KMPsLwPUfMB1uoT
yXi4SqEcqjXh6UuX//jhsHFTCvD7/g8RcKut
         "]]}, {
        Hue[0.6142719099991583, 0.6, 0.6], 
        Directive[
         PointSize[0.002777777777777778], 
         RGBColor[0.528488, 0.470624, 0.701351], 
         AbsoluteThickness[1.6]], 
        PointBox[CompressedData["
1:eJxE3XVcFN0CxnG7WxHb127FAhSBobtDEFDpkhCE3ZUSFFEUBRREsTGxCwsL
uwsVu7sT2/vM+pzrX/fzu/rKst+dOefM7Nnt5BflHFitSpUqu+tXqSL/bxOP
YdtPtFBIN1vp3e/2VUM6Gb9/SRsNhTRtkska5+otpdQ8kxnj0NtP2Yb++qUh
4W/H70fbXX9eO65qS+nDJTu/Ji0VkoXngfkFjVpKxe/xf6DfdLZ16o+/7yf/
APTQlzPfzvihIbUdcLtrLU2F9Pyjk7l3lZbSZfznHujW1V/qJldoSDPGPf2x
Fr0zJXCl1UkNyVT+P9Adps9bHXtFQ/q5Fj+glUI6+DSjadllDUl+OEvQKp8D
Y3XOaEgR+M/foz/MvTJB/5CG1K0WfoPWCuliHe2NKTs1JPz01Dz0mIaObcKO
aEj5+PWeok8vMyv5uE9DspcfcBuFdH/+ha5b8Ofyfz4DfdzK987DUg0Jz86A
2+hN3lGFay9oSAr5/2irkNp8dWr4Y4OGJP96qeiva3sPabJXQ5IfziX02iU6
GmsPakhL8Z93baeQTrbXzpmPP5ef/nh0w1m5I5/u0pDUHuj1a/vW23uCHu0V
UlHu8Kp22zX+eqA/f9CzCyqlB/rVuBOGg/H31R4dFNLq59uqb7yp8dcDPaFL
394PyumBXqf/Kr3aVXp0VEidJlzo1m6Pxl8P9OhGe9+22kgP9JSPa/3zyuiB
NvQ4NjXyGD3+U0ieLW1/Oh2hB1pPt6KwVRk90KN7az+J206PTgrJJaFpxPEV
9EBfnPh1kJPwQE9qcjLbfx09Oiukw71iP2btoge6fcd+51odowf6sdHEzHZl
9OiikF5PepnZ+hA90LpLV/apKKEHur3HrOzUUnp0xet5+eh3ofvpgZ5vU1xS
eJAe6NRnVvPLN9Ojm0Kqnbdr1vgd9ECX/dQYNLKEHmiLE9Jin/306K6QTDOr
NrM7SA+0n0ZUQIe19ED7zrhtsK6UHj3w+y44tXzzXnqgi0ZWnzt1Dz3Qyywr
Y+sJD3TV6d0dj5TRo6dCWmzSuthvDz3QEy79OHZtPz3QmpaOP1sV0aMXjqfa
m3xuLKUHWtmz3qfpC+mBvn5Rt/ztVnr0VkgZMy3WTtlJD3TZ3QFBNvn0QM/K
edU0rIQefXD+qNG6qsZGeqCLLdO3pG+mB/rN6DdzijbTo69CKn3Wx3LwMXqg
j2loWjwuoQd6cQMcMKvp0U8h3UutOqWx8EA//ZWyUGsLPdARa1o9jSqjR3+c
L86uG75uBz3QboOquI4/TA90Gy3L79v30GOAQjqaU7vzjBX0QG8+samjXxE9
0CEGTyOvFdIDfb+b7ufUFfTQUkiF+hfqNVhLD/TxKQU2xavogTa9e/tUs0X0
GIjjt9ob1W9xfKD/G2NcM2M1PdBxpxu9b1xIj0EKKcF2xZDC1fRA99u66O3q
VfRAdzXuUrFrMT0GK6Q9NzJ/Ba6mB3rLwZETXq6kBzo8qF/NFRvoMUQhGeB0
UbKNHui4EUFLB+2nB9rp27UPp1bSY6hCqszxmhO5jh7oUf3bLvq4jR7oTS/W
t6woooe2QjI+H3TlaTE90IGrO5abFdMDvaRKZk63Inro4Hzz/ULNz4vogU5M
btVpxAJ6oG9GvTa12kUP9MaKMfEOi+mhi/EmK3H0+xX0QJ+uuHD292Z6oFVd
Pp7ouJAew/B6rpluND+fHujKmCXtahbQA91vIsTm02O4Qgr6VHR/7lp6oLde
22t4Zx090Gmz3Hes2EYPPYU0aMSXbR7F9ECPtvrgfXc1PdBjnycq88XxMUIh
6de7VhS9gR4jOD6tpwd68tTfdfvn00Mf5+M1R+JmFtID3WfZ3q7niumB7pl6
dpgynx4GCunshibu/vPpgW43cUZG5Xp6oNdr/9k0fDk9DBWSZDNyc9YaeqAt
3Jqb3t5JD3SSUf26rRbRA7361afJewroIWG872E5TrGEHujFr4LMDffQA73O
uPqWcSX0MFJIK28lzZq9ih7oepMHZXXfSQ/0O9uQXI9cehhjPqOV3KZyFT3Q
yg/Pt/SbQw/0mYsPK7U30MNEIXm4HnnetZAe6GkBJ7Z8XkgP9MfqI1XVltHD
VCEt367ztWwFPdAeUeX1Lq+mB3pL5YMZXwroYaaQdFw6dZi+mh7oWrb3rt5e
Tw/02Oqdj+SJ48McvguDX9msogc6r35eSr8l9EDPf19yKVwcHxZ4vutqtBud
TQ907W11tfouoQd6yKJFDWYtpwd64pArc76tpoelQvpu5LPCsYQe6EYZK1M7
rqQHetiigHWn19LDCo935JzV64UH2mJ49S4DCumBNmq8I6LVSnpYK6SlTns+
DRDHB/qPtDviLo6Han0yWl5HlxrEXl2N52OPVYNqfWwU0lTPkKdDcPzEhuS8
TkSvel9/U9fdGpL818+hZ7S+/9oIr7+HKwuP/GerkK4trxniBc+FR/7bHIO+
3tXwwUj8e67yX0C/K2rzJQHjWQP5B9oppEN63z5V4PEfxV8PQb8LtR8dgD9P
Mhw6eg/aviRVzxHPD8qqgb1COnWvpyoO49mbRPwF9F37zmUH8PNX4cdvRitN
2mjo4veT/3o1B8x3G8wsXY/Hq3n9XKWLA88neH7PV7o8XIke9cm+5i38/vKv
U4kuVZQXNEHLP97KUSH9Wja/xzXMn77irxeiR+/LnNkI5zc82pzX6P/qZC/z
x+OTnx5DJ4UUFTxGlY3H10n+C+haDX8198bvL//4h+joLoEz5PO7/NeHOuN8
Gz23dDiOH2v5CUHXS/V+cEJ4oPXfHksrW0oPF8ynvpYFFG+mB9rTdpzBxkX0
QLtbzJpQq4QergppxHLjuNhl9EDPN+tZkraKHujubjft3i2ih5tC+rGxzu+d
y+mBLvtWvsV6Pj3QAzTfLyrYQQ93hbQ/aPe4CcIDrRm0bNHl9fRAT+k9NGHp
DnqMhPd6xxU/1tID7dbf9feO9fRAD77Xt9vp+fRAnzpYtZ/PMnp44PHVzmkw
bBU9PDi/zKcHOuI/n3Gj1tLDEz7btj1btIAe6E0mQ7t5rqYH+taAJetbLabH
KIX0ZWeNe0u20gO9wyV296Gl9EBffbj/yvAt9PDCeNY+e0rSXnqgm7abN97l
MD3QFrPv3vy0mh7eeHwzF71rVkoP9MkqjkezCumB7towMrz+Jnr4YD5dmnV2
1gp6oDNr7l/utYQe6IQb9zedLKbHaMwHbrRN9N1KD/T9JDzDi+mB/hq+1Vx/
BT3GYPydOjTPbBk90MvCPoVN2koP9IH6XtvyVtMD7T1+vGtkGT3GYj0h3fhT
ZR090Ncx3HcooQd6wE17ry5b6eGrkGro/a5fYws90DUHrxqbtY0eaPvdZXu9
V9DDTyFt6zVSOW8dPdC9J4z2n7eLHuhrYY0Tlonjwx/rs09Nvx5eQg/0q4yK
sfdX0ANdUokF4mZ6BPybv6o90F7bq0Ss200P9Mfj27WzxPERiPWSsvO0j9n0
QKunj3n0QJ9zaR8zeCE9gjA/2q7rX1BED/SrFutq+QoPtFbflP391tAjWCGV
95odOSWPHujRoa3XVq6gB1rTrHFig1X0QEdfGtJzwWp6hCikLl/vWscvpEcI
5+M59ECP61q3TGMpPUIxf7gZdrX1bHqgh47p1nFvIT3Qi33DbNrPpUeYQtrb
23HGocn0QLsdWrPCPpse6OO9VwZPnE6PcMzfN6S1epZJD/TBUTvCjRfQA90w
2qik72x6jMP61v3dzSaT6YG+mqWwOLaAHujmhbPDTfLoEYH50JERfULz6IH2
KrmqWTeLHmi7JnEdJ62gRyTmWwtqbz6xhB7orVcez51UQA/07xJMiObRIwrH
l13jetY59ECbjGg2wGE1PdDVXzfqVauAHmj55Z6WSo9ohZSvlK7PnUEP9FVn
HDDZ9EAXB+H/mUiP8QopZ6f3r4op9EBv7HvRMyiHHuh+htF5PbLpEaOQ5jy0
fz52ET3QVWLKplxcSA/08U9TunXIpkcszk/H9+zKmkoPtP4brw3N59EDfTPc
6G1WDj0mYL4S1Oxz2mx6oCdGLuvTdBo90Cvuz939LZ8ecTieQo43PFBID/S0
G9oz05bSA505N+ijrjg+4hXSnWf+Bv9l0wN9etH8sbrz6IGuCPLv9mQ+PRQK
6cKOAUs1k+mBdq3m16z/XHqgbwX1PtIllR5obz2nZs2m00OJ8+voxec00umB
ln7kdB40kx7oR8veRgZOp4cK85u7Ldx7T6MH2uDcEN8f0+mBxmj42W8aPSZi
PXrhguGhdHqgtyV82Ow4gx5os2CMwFPpkaCQ6sTlGHsq6YH2sa87zaqAHujt
p3carFfQI1Eh+Q5y0+o9nR7odpeb5ysn0QNdt2XG4AOZ9EhSSPUbeN5+oaJH
0r//Xu2BXmZbdPLoNHokK6SR3X86G6bQA92puipe9lV7oPduv795yCR6pCik
qofa6Sen0AN9M6P08YsMeqCnZm1NHiw80FsyvmxJS6HHJLze/SaZNp9GD/Sv
jE83r4nzFbpa73ZGvfPokaqQ2h9vnGe+kB6p/16/ag/0ysmfUxrNoUcaXp+Z
D9yuTqUH+n2wclut2fRI4/wknR6Tcb5oXrJkZio90KccNVyeZ9ADvXB5l90/
M+gxBeP57zFxj6bRA91fd/KBMTPpgZ4oX9CYQo90nP+nzLtXnkEPdM9P3+d8
TaQHOu64X6HrFHpMxXwycPq5QYX0QL/wdrKuIzzQC97EOY/Jp0cG1puHy/OH
F9ADXdTpoVPvHHqg5elCm3R6oHee7z14ZTo9puF82mbK7tsJ9EC/MDLqNUpF
D/SzcVWXfZ5Ej+kKae233t8qkuiB9tvn1Mc2hR7oaks6mtdJoUcmns9p9aWi
KfRAn77Z1L5+Mj0yeb0pnx4zFFKbyic6tlPogQ4e+yjQbiY90B9jTVziM+kx
UyE9iCmtdlGMH+gN+/f0dhTzK/S5X1ce7k+nRxY8B+ncnZZMD/TieZlZKjF+
oANebHwln8/VHrMUUrh8gTuLHuhcw1bKN1n0QK96O7TG8XR6zMZ8ftL7Bm0y
6YH+MubpqrPT6IE2WrAlZPgMeqBTz5xbrlhAj2zMdzffWaORTw90z3f2Bvqr
6IG290/o9yyLHjkKKcs0pEbbefRA99x9uPugInrk/Ht9qj1yMd/O6q7pn00P
9MzG2+ZFZNADXXZzcpPs2fSYg/lePFaoc+kxh9f7l9EDHTjUx2HCInrM/Xe8
qT3QT9cUPQybQg/08isnW2fOoEeeQprc6tkNzaX0yPv3fKs90AUamRMMM+iR
j/XrK4vME2L8QH8LOBodl00P9NgRk6f+nk6PeXi8E7V6GSymB7rru4wlf2bR
A910WJL+mDn0QLub2n36No0eBQpJJ+v1jqUZ9EBfXvLLsul0eqD/67nzdcIU
esxXSHl7Atp1UdEDXRJ40NM6nx7opm0OHfssjo8FmN80eNomqIAe6A4/j1T9
JMYP9LJ935XPZtCjUCFZpUXXbDGRHujqbx9d9p9BD/TJ4jo6rePosVAhDXsz
t9HVFHqgf+1r0WHIDHqgq1aOSLlRQI9FeH3njanlP5ce6G4e7c79zKQHOgFP
p0EOPRYrJEWzpr/NJtED7Vk5O/3ZJHqgTYv0pi0SHksU0iTrvJ4JM+iBrrvi
yMbXWfRAt4691uzDMnqgqw6sq/mhgB5LMf88qH9+yVR6oKW7LfteyaMHuvWx
2/+NmkGPZVgv9lNeHJlND7TRXpPMqrn0QL+u/yxdbx49luP8MFQ5Jm8GPdA1
y+y3hIn5Ljqn8H6txGR6FOH4Nfz5s3ISPdA768z83DCRHujJmcVjns+kxwqF
tOvkmkEzE+iBXqCKsUsV4wc6qGnmhqXT6bESx8Pk5hc3JdEDbaLzo/rjqfRA
r80ImVBbnK9WKaTh8g2mRHqgMyK/1D4lzlfodmZX21hn0WO1QnJsE9YidyY9
0LPW/xzUag490Lu8cqvHi/EDffzG3esdsuixBucXLOdL0+iB9p5d9rmnmF+h
TaPev1s8hx5rMX/99XHI2En0QM+/onerURI90G53ZkWPEvPdYoyf/R2dx+bQ
Az3ncI9FlmJ9jt7ojxXqXHqsw/gRnhKcsIIe6I+6DZ5syqYH+tIRvYNz8umx
HuvdqyvNn82jB/qg8ZNTSzPpgd7bo3H9HavosUEhvemWdXH4AnqgT1fONA2Z
Qg903SEV5Soxnm9USOted/+6ajo90I+NH485XUgP9O1XjefenEqPTTie5x1f
kJNKD7THyeNvquXRQ/7zLeOeZM+lB7qz69rr1ZPosRnjTYLfot4p9EA3dEo3
PJxAD/SOtXsstBX02IL1Y+WEuOO59EDvO9bfaV86PdDt8grXrFTRYyvmewfb
r3FJpgfaQi/y6+0J9EDXmhz+5lkKPbbhfBjQftbGNHqg12omLpgj5ldoR1ft
9WsT6bH93/lM7YE2jWhrbpRND3QPmw2VbZPosQPzv4qLuuUp9EBXfBx6OjCW
HujrqraF7afTo0QhZVe86bB0Bj3QV55LV11m0AN9OGVParUl9NiJ9emDkevv
p9ED3XFJ9qKdqfRAp7Xt5dU1ix7oFwrf8JI0euxSSNZ13K+cFh7oaU3LirIm
0wNdZDjk4yOxHtytkPzLd3wxSKfHbl5/n0oPdHz4/AbHJ9Njj0LqtSU8Ya9Y
f6AbyCeAPHqgL1bvOFljHj32YvzddqZzi0J6oGcMahuQm0MP9N2wRbvapdCj
FPPvmMG3JonxHD1QXhCm0gMt357+kkGPfQoJq7H3HybQAz3CYURw/Wn0QGdW
S+rskEuP/Ti/nHWdZpFGD/Ryv4UH6qbTA+1kZ3X1vpIeB/D8B3hqvc+gB3rw
3UMO7aLpgV5svLF82yR6oKXw5J//n+8eVEjp568eOhRJD/Tc5q97rxDnK3TM
9C6NTePpcQjzU+21IevFfBcdsjVlca2Z9ED33KF5MT6RHmWcX8fRA90kZ0H8
wCR6oKtfnDNobSo9DiukUL1Vb05F0uMw76fE0AN98VxoyxCx/jiikOTbcf3E
fBcdP1R1KmwiPdBdk0aZpSjpcRTjZ4suNk+m0QNdvjg31i+FHmh5dAxKpMcx
vN7lN0yo6IEOrWbW109JD/SxyCVuQZn0OI7148sjj5Xi+hV6Xsz+igSx/kDf
/XpjsE0uPdC1L7z9oTObHiewXjs2pcAmkx7o/973uRqdSg908zd5qnWR9DiJ
+UvLRX13JNMDvWb2wY7JkfRAj7qSOytGjB+nsD6KbVz3bgI90IsXnG44dSI9
0KmbXbAEosdprCeGeUkhWfRAG9TO7xIwiR7oxD7NmpdPoscZzJcP1GkzWEUP
tO4A+8Qdc+hxhuP/QnqcxfM1yvyFvrh+hS7A8qN9Dj3QDw+13Ju0ih7nFNL+
g+sdV4j1IDqpZuix5dPpge7YvNfZJ6n0OK+QXp78WRSVSw+0pcbRdfLrV+2B
dt7zaYCVGM/R3wY+2dhtCj0u4HiOc6//Koce6GifgV1KF9ED3bW3q47mbHpc
hI/v4ct9xPkKXZzS5GT2HHqg10TNvxyYSo9LmL8G4AgW6w+0vHy8K+a76Gjj
TtUa5dDjMuazG6x2dsulB3p4vuJK9Xx6oAs7poQ6ieuJ5QrpRM/zpe2m0gM9
YYfGj9Oz6IG2CvrcaOccelxRSKrHE2/aCg/0gOnbOofl0gPttu+n/Zz59LiK
9U3Feb9eufRAZ02cZq4Q6w/0oBpVji9Oosc1jC+dlxeUjqcHutXmR71bptAD
rb6dJ9aD6MH3531XTaZHBcaTp3ZmvRPpgZ7Zd76/SkEPdEELjEhJ9LjO9wfE
0QNtVNjO4PkUeqDP3zIpq5xFjxsKSavcN91LjOfoXe4JFfXT6YEeWnjcV0uM
5zcVUndMf4rF9V30w4fNt36cSg90WPMelXoT6HFLIXl1P/w+UXigu9wKcG09
lR7o9C6WKytS6XEb6+mScqPRYjxHd3epWZQr1h/oV5VHhrsl0+MO/n6KVW8X
Md9Ffx3SY8CgVHqglwx376U/mR53sR6reL3tVCI90EZmVzZNSKaH3Lsj7hYl
0wO9RO/Q75eJ9LiH9Zu7f93wyfS4x+vvifRAP2z5MdZkMj3u4/fr1sFRWxwf
6GuHDt05Ek0PtPo+bQA9HuD88eXVbtskeqAT5QsKYfRAx+lfjLufQY+HGC/N
Sj7+CqAH+iimty1H0wNdN6qxsRRJj0cKKepd+knXVHqgLwctnLomjR5ovaPF
RgUJ9HiskM6YJfYIiqAH2t138MGaKnqgJ11yLMqeQI8nON4KBgw4GEkP9NEs
rzPnI+iBTvLa7KoZTY+nOF/v1izQmEgPdF5joyvP4uiBbnUx3vZ2HD3QmVVW
K94n0+OZQpre7fGb2HH0QMffHTjiSyw90O6fMoIWJ9LjuULqu+CcfS0FPdC1
u+tkro+jBzo3/9TNpsn0eIH59UOn3vdV9EAXVS2t2WwKPdBnveLaF6vo8RLr
j4HbzvuL61foDto58+uL61foncYeWd3EfPcVzifXh+tWiPUg+sO8lp+tkumB
7rN/2bvrYfR4jfHbrF7g/QR6oDfY+Sf0C6EH2vXJk7YXs+jxBuejM3VvPBLr
c/TxvgnNKmbSA50sv6FvJj3e4nwweWBnJ3E9Ed3k1A/dBWI9iI6bVfX6SzHf
RXdwON3YO48e7/B83WtSXC7uR6ETUyZ/eTGHHugA1Uj9sbPo8Z73b+fTAz2h
MHrTGXE/Cr3yS+cbs6bT4wNe76PfhdrPogc6c86P9pm59PjA9X0aPT7yfs00
eqAvJA3b5iPmu+iotKgFBjPo8QnrueZ19I5OpAd66pwhKbYJ9EBvSPcMeSqu
737G8SIvf2bQA21k/erGnVn0QFsNCKtcN4keXxTSlMbdRn1Q0gO949b8ulNj
6SH3n6pXi8X4UYnx9m27U47p9EDLy9tPU+mBrq6s37WnOF+hU19mtr4v1oNf
cT6fM+3dgFx6oKs1OL0kqpAe6Jk3Q6pEpdLjG8Y/u6b3Ps2ixze+/2M+PdAT
Wx+NsZlBj+8Kaff0UQu8UumB/j62dds9Knqgv2x9vX2o8PiB50/TZNjFZHqg
61SZpZ+QTA+0+7VlC3LF8fFTId3q89HdJ4Me6A5FIz7GKOmBDulUtei0OF/9
wvno8l6lobi+i341NWLGoHB6oFPKrm8ITKPHb6xXqhwbHDKNHujQ7LTV2WI9
iC7ddCr9VBQ9/iikG08Hnho8mx7odc8nLn+ZRg/0yPxnfbcp6YFedSV713Gx
HqyilCKy6hw7JO5Hoa8Fn/s+V6wH0UbmGBKn0aOqUuo+3t3Ubi490PLbK41T
6YEO8Zi556oYz6sppYVavkP6hNMD7VhVa7FRLD3kjrxZuUaM59WVUuiwCyYR
CfRAt5BvYE6hB/rHFqvkI2I9WEMpNckzP/Mqlh5o9QRQXE9Ep9Y4OnugWA/W
VEpjyt+MrCo80PEt97lUzaAHunB8m+X1UuhRSykl7O02bKyCHuidl8K3bUmj
B9r+1bKk9eJ+VG2lNHxzu07Vp9MDfbPF7Blh4+mBPvJsd/rGKfRAD0nt3HLg
THrUUUpb0/+r3U2cr9CaDVvPdhbXd9F3V4Q6DhHz3bpKaUbkvlW18+iBVr5r
XvuCuP+B/vqrULOH8KinlHrIL2AxnqO9Xn3xDJxKD/TL492/NRXX2+srpbPu
oz8YquiB1nsUtKtqCj3QZoUPb3UXx0cDpbSqYPLSonR6oOtfOXv0rphfoZ3S
fhvPFuvBhkqp04aBz6ZE0wOtfv+c8ECr73cr6NFIKYVlHOgePpce6CGV2e/2
LaEH+vqbDkt/5NKjsVJacfxtxPc59EDf3lLRXUOsP9CeMlAmPdBYDF1eLI6P
JkqpTVSffdri/jla89OdVtUm0QP9em/nr3fF9ZKmSun8x9VZL8T9c3TuphrO
fhn0QE9c2dekXQI9miml2KUZN7Rn0gOtCEq77z2ZHujhEybeyRL3B5srpfvl
tXMV4nyFbj7W43diIT3QJnGx73cm0aOFUrL2vfPQVqzP0a2j83Mfi/sfaHn5
+C6LHhrKv+/jm0wPtHz782gyPdBOIZ6Vs+Po0VL5935VEj3QG9/113yfRA+0
+vq5WA9qKqWi/5SJCQp6oC/WPl1xIYIe6LjqNe+cVNADfemRX4P1sfRopZTk
252WCnqg85JG1vgTTg+0+vpQFD1aKyUt8671+oXTA136ctwJw1h6oM23t3dR
BNKjDc5/tvuvP3GnB7r97NZrZkbRA32uDc7AgfRoi3/PByNUND3QdmEh1Tf7
0gN9r9mkFOtAerRTSt/2KsoLoumBPl8xb9yIEHqgZ+7THLM9mB7tlVLFrt8+
S0Lpgd4RbjzKfyw90Od+S7sjxtCjg1KarLUzYfcYeqD3t8QLNoYe6Bk/v3fS
DqFHRzy/Q+dElYTSA727zfW8fF96oE/sVDT87kcPtHq+EEKP/5TSuFq7/vMK
ogd69YsO173d6IE+W2t+wCNvenRSSmtb6LXJGEUP9P2dnY6Fi+sl6FNRF086
h9Ojs1KqceLClskT6YF+lDb46w83eqBnz1qX4xNKjy44v9a1XR3nRQ/004hx
8SvC6IEuzVE9ahxEj65K6cxOg/U6YfRAlzdx+zo4kR7oZxoO+pfG0qObUhrf
cffQ5/H0QKuvhwXTA52bs23z6gh6dMd48nRa4rwYeqAHvhiVsGQUPdCHG379
qeVHjx5KaYLU7MvrAHqgbzxos+RkJD3QmK12GBRID/S84u1Hh4r1R0+l1Dnm
+8T9wgP9OiB6bmkYPdCtTFes8hlHj15K6fmHJ9Eb4umBNow8kLg1hh7o1w33
a80Po0dvjBdbe5fZBdEDbbqy6eAf4+iBPnb3S43pEfToo5S05RP8BHqgY/uN
mlQSRw/0n4npNSsn06OvUvJ9+F2RFE8PdOuYcfom4vhAV/ndy235OHr0w3g/
4NZuLWd6oKPHxhSdCKMH2jYqpX+bGHr0V0p76/UyXBtPD/Si/jOmnw2mB3qg
/AtG0GMAHn+ema9mHD3Q9eU3nMfTA93ccrrPzQR6oMsyXTakh9JDSylNL98+
IzSeHmitPaXDvMX9D/QjmzX33sXQY6Dy7/s/Y+iBVr//O54eaBydOROj6DFI
Kd0yx4w7gB5oexPX++ej6YHutKn2nAf+9BislArCL1bbHkEPtPp+aTQ90BcN
Dx3NDKPHEIyPoc719vjQA21e93t9/Rh6oLtMsWhrkUiPofj3l703baKgB3pZ
6PS8i0p6oA+Y5/7nPZ4e2krJ7YtP05/i/T7o0g2fbowbRw/0lKuH502PoYcO
zmdYfg4PoQd6yvUarfLH0AP9Q/pwbpk3PdDydp+aQfTQVUpVv1xc22cMPdDl
DVsoe6TQAx0tb2jwoccwzG+WzB70QHigPZ3fGBwfSQ/05JbNtPZ402M451uj
6YGWh5+Xo+mBPnV/jn3XEHro4XjfZugYGU4PdHmjFLurIfRAx9q2rOwYSo8R
SqnlrcbKsWL8QI/qt/m4aRg90G9HVt1/Uxwf+kopaLLtoJggeqA9izosv5hE
D/TIc3daRwTSw0Cp3s6hFOcr9LwHxVvfhtED/fPhvrBAcb4yxHiyatucQ770
QM8dFzes21h6oOvMtdtd5kUPdN1VCzxtfOkh4c9rDJ+jHUcPdEFYUL+aAfRA
v83qVEU3iB5GeH2/ffBrVwQ90JlxxYnnQ+iBvu516pufOD6Mcf6qqHPkZRg9
0I5Z8yKbifWH/Oe77isui/OViVK6ErdmVVcxfqDPX+s7LyuSHmgTN9uVS6Lp
YYrn1/ZQm2Cx/kBXLDny1D6aHujwnT4hG2PpYYb51qEH0U+C6YE+22ltem4o
PdCLmq7cdyiYHuZKafQVz36bg+mBzu2yKDVHnK/QXa8okp3E8WGB+UHm7wtn
/OmB7hNe+GC8GM/Rlg45Jkci6IFOkm9oR9PDEuslz2WWlf70QPcNbP3AI5ge
aPnt5dUj6GGF8Xl8B/uxYfRAm58rWxyvpAe6umGx74Fgelgr/+4HFMcHunDd
k2Gdx4j9H1jPbXqp+SpI7P/A/Ht1p+J3CrH/A8/H+/IuDcX1RLT6foWv2P+B
9UPuiGuV48X+DxyfIRtC5Otxf/d/4Pn93Ot4gK/Y/4HeN/hGcYDY/4Hn757Z
GCMxfqAb17O+eEqM5/ZKqcORcy2Gi/kVesI5h/HtPMT+D8wfp2aO/+0u9n9g
vfaj7faRY8T+Dxx/P/RuFo0U+z+U0oBW3rEWY8T+D+Xf/bweYv+HUtrS+l7a
OE+x/wPz7dG9TjexEPs/MP+SbxiI+ZWTUqrXNLqOm5hfoQ9pPzgZGST2f2C+
mPW8ro2t2P+B8VHT77OFh9j/gfn5nJVXf/iI/R94vuUNsAFi/4dSulpl5TJz
X7H/A49/+euCPTZi/wfGm+eXe393Efs/MN4muc/vJcYPtH3yDPt8a7H/Qykl
t57ZdLqz2P+B9cbjHc32eIn9H0op0eT+tjgx30U3G9gt95k4X7ljvDrdM99r
otj/gefPRrvDuPFi/wfm01YpA9KDxf4PzBcwveoaI/Z/4HjdHTrYfrLY/4Gf
V9Ko0Rd3sf8D8yWvOjGOfmL/B+YjVYp3jfcS+z+U0mb31wuyg8T+D/y+JplV
m4njwxPrga8rk+9MEPs/8PM+LV3aIkLs/8D6Zfc38wnifDVKKblGLs9/Ei/2
fyilJe1qTksLFfs/lNL8lE92C9zF/g/MD2zlK5Bi/4dSqi1viBTv90E/jX0T
v0/c//DG82Xg/u7mJLH/QynpRBwLnSbu16LPzXK9+y1O7P/AfG6owZxfsWL/
h1K68C6o4R0x30VvKCquuzxS7P/A+eTUQM9bUWL/B8YTg3jNnqFi/wfWvw9X
aL31Ffs/lNKg2T8PHRTnK3TtHsvHeEWJ/R9YH5xLzxkdIPZ/YL2y2u1TRrzY
/6GU5Ldj9h0r9n9g/j/Xcvk8X7H/A8dPGxuPtrFi/wfOF4MwwgeL/R+YP01J
CLwTJvZ/YPxd1GPxNrEe9FNK3TrllLzH35eHjcno7GZ7S3ZivDYv+firHD1i
6bhTGvj95VT6Yz7r+fHhAJ9/HSNfIML5J6rZ5IOn0OENV37pjJ/XY2Cd9e0C
lJLF80sHuuLn3XXAT0AbLcxoXoDzWwF+3EG0Qa0+9jvw+6rHrUClpNfOZ+Ve
/Hz816MC0NeNum30x/F/6NQysxL0rpFPNuzBf6963n1gnSCllGWc67kPv7/8
40ahtYc/Xa2LP1ffp0H/MMz49sHvXxd5Xjd4ZKchjQrQu+sQjPVa8wumFY4a
kvzwl6GbyycYM42/n5uAXt+69aP+OJ7kPzYLwfndffuwc/jv9eRfCK3eX4Lx
+ROejufooe8bvVuB31d++HqhSilq7wXv1U4akvzjstCqGjrOJfj77eUHgJYv
r93D839FiV8oTCl9rxu8Mz+UHmH/5kNqD/SPM55LYvB8/8aP6x6O149qbUWB
gh5oRVh/nVZh9EBP+2y+QSuCHuOUkvx2Rvn96moPdFwt89FXXemBPj/wv4R9
XvSIwPy2yK3f8xA+/2h5O0ztsf+6V4LNsDHe9IjE/KhZmttnP3qgDXWGBK7G
+V/+4/Xo5Ifh5/t60gOd9mdDwPEgekQppZ0NdG1O+tEDnfdm47ZOUfRA//FZ
MuylPz2iMf6efXrrdRg90Bmt2zjU8KUH2mN88Q4tL3qMx/zOpdj0egI90I7t
181dHEoPtHG9xcYbJ9AjBsfD7ZrW9cbRAy2/nWSZHT3Q6YaHC4d60CNWKTnE
Dy7qKI4PdNulQ8p7TqAH+mPWs8VxPvSYgN+/6pTG3cLogW7U5MzFhwp6oPcE
+xQ9HkuPOKUU2cIzvGcgjw/066ZhU13H0yOOx4M/PeKx/rU43CvWnx5o9f45
f3qgI6ou+/wukB7oS5lRPROFhwLP57RCl5Nj6YEenLGipXUQPdC7vH9VdI2i
hxKv96atXrYNoQfawatL2vhoeqDv1+tZfjmYHirMf6ZfqKM9mh7oZdcwwRxN
D/TN788Nw0fTYyIeL07nvb3pMZHn/wB6oOeN3LjzbACf/wSl9K1ozeDK6H9d
+qLqx+xQeqDLvuMEEUOPRK6f3emBHl/tcujtIHqg5dnGJ396JGH+dMnlURNf
eqCX1NB+ei+UHmiNtVolTQLokayUnFo8a64Sxwd6/fqIzONu9ED/Tlmo5TuB
Hui7D+7r1xYeKUppVXm3h61C6YFW7192owdaFf/taoYbPSbBKzJs6TdbeqBL
DmzTn+hCD/SQvuY+4Q70SMXxsGb17IMO9EBf3r/7wERvPv9pSql/+9jFW8b8
64OnG7QN9KEHek625c2vLvRA935krV/fj8fHZKVUa8D3epfG0QM9e2VjH8co
eqAjB2s8yAmhxxTMl+XbdxPpge4Stvy8hYoe6L597KyNgumRrpR8ZqbGtXPg
84/ObJ9l8ivyX/9e7LH6lIIeU3E+7dKgev44eqBjb7jE2CfSA90jLDQyfSw9
0M0XX3jp4EePDMy37Au0FsTRAz1Yc9eIq+PogW5kXRD6I5ge05SSl9HlZn1i
6YEOTh5au447PdDjPdp8dYqgx3Sl1DCiivZ/fvRAy9ujTip5fKA/nFvWwG08
PTKVkvOlwxdeBNADreF24NK3sfRA+89bc6eNOF/NUP7dHxVCD7S8PdMzmB7o
agvqtF08mh4zcbxERNxXhdID3V432DQ0ih5oN3lCKc5XWViPZZ7YnBnM4wP9
u978PpPD6IEOfOBu1EAcH7NwvlDWtU8aSw90x5CaU9dH0gN9c2inDQM96IHW
7jL5llkIPWYrpWcZTcuKfPj8o/NfRgzW8PvXg8P2WxsE0SNbKXXW9tC18qcH
esCPuNV6UfRA/wo+O/tAAD1ylFJO/XP33iroga4oLd42aiw90OfWBlRZ40eP
XJxvDzfyvzSGHuhNSVX3RQfTA+3fYP3Dr770mIP52cLSEzW86YFuc1dznrx+
U3ugp+aeXLtoPD3m4nholp4fF0UPdI3obcot0fRAy29vdQukRx7ms1OP6OeP
pgc6dvKyRn3G0QN9pPug2NRweuQrpbqRK8blTKAH+uH0/84dVtEDvbDMuqaG
GD/Q8nD6PJAe8/B6CN5xsEMsjw/0uSMTOrmL8RydtO1s1nMVPQqU0pSga/s0
QulRwPVJDD3Q6huGafSYr5TeaUctbBFPj/m8PpVMD7S2/AEwCfRYgONro+/U
Y5PpgZ7X/kHHkgn0QOu0erFZvj6q9ijEzxv3/KJrFD3QWN3P+i+OHuizp750
ilLRYyHmc5qvpkaE0wMtLwfGi/EDrXntq+2XMfRYpPz7fjQveqB1NFNuNg+g
B7rodOHhHWH0WIz55cWnRTND6IGufNawMiecHugIlxH9i+Poga7zqJlFByU9
luD1/uO/02li/EA/fWTW/Z6CHmhH57FVbUPpsRTz9d5HZx0bTw+0ej+WDz3Q
9mOHb7g5lh7L8Pw+LbMcMIoeaF2t3U4BEfRA3349MTQzmh7LldLwEVPeX/ag
BzrtZFbncB96oC/meP82GUWPIjweq9SaWm70QBvKB+gYeqAr/DuvvO7N53+F
UpIv78rzA9HendYfayY80Pn/dVla5kuPlRjf2tU5WS2IHujKzZr1KkbTAy1f
DrvsRI9V8J979W4zcb5CV7lvMj3flh5oeXns6koP9Mr+rY9butNjNR5/dmls
T396oGNmBsx29KcHuq28ASmAHmuU0jZfu0AnMb9C27ZtZFNdnK/QM5uPed0z
kh5rlVLXxLdRFyLpgS6ziX5RXcx30X5pbfanx9GjGPO9DK3kNgp6oD9969ml
v1h/oKufSaxtOJ4e6/D7aNx1/CrGc3TzwKheT73ogW42zvvPxigeH+txfAeO
exY0hh5oefuG6zh6oH8nD/TaGkaPDZhPrDK6OGIsPdCX1lW1NvGhB3qPHVaE
dvTYiPnE9LlBHz34/KMz1w+de8PrX5vut1lr404PNFYrH/Qi6LEJ5zun/UvT
XemB3rFKdbyXNT3Q6XOXuP5wpcdmnB8cqteycqAHWl/eoOdKD7R6/6U9PbZg
PRM4zd/Hlh7oiT/vrDL0ogda+9T3s0cC6LFVKT0xXHF3vz090MYTM9t1Hk0P
dJ05Dx42N6bHNoyfzz73eG9FD7T68yhc6YG+fSnM8pYLPbYrpelGYx9fMKYH
Wv1+QUd6oOXpzExveuxQSit0bllE2tED3TVF690tG3qgs623FI23pEcJjq8z
W0rX2fP4QH9OfbTIxJMe6IuKnVtNR9IDnbahWd9GI+mxE+f3cbPvRDvQA91P
fsOOOD7Qs850SdFypMcuzDfkF/AoeqDbz9W6LJ9v1R7oZ59K29YfRY/dSqm2
b2RljJjvogPlNxiPpAd61ulda1PN6bEHr9cbxV23GtIDHX5tyvZjEj3QNjmJ
3bKFx16sxwrbhBhY0AOtns6Y0QNtXVicEGBCj1Kcf9beiEwzpAf6aaaz8ebh
9EDfWz5n5VUbeuxTSsNKFndqZ0IPdGyfKVc8jOmB7jqm7oojBvTYj+ej3Su7
Blb0QHdTbXx72Ige6OdXqqxcpk0P9NmY688WOtDjAM4PXzP66VvTA93fvXxs
G3d6oAOqP/e7bE2Pg0qpV42Y6V3E8YFuXj/RbKc9PdBFG6w7/xDjxyGl5Cq/
odOFHuiuH3ysfYzpgbavP/qThis9ypRSnDzhcaIHWr1/z47P/2GM7/cNb0vj
/7X8cUK1A+mBzmoQo+lrTQ+0fDnHYzg9jiilPzXTqrS2pgdavd/HjR7olqEP
2t/zpMdR/P41XHXTAuiBXrTXZ4CdEz3Qs1c/rr3RmR7HlFL9VwNzLtnSAz1/
QY0oSxN6oCev6uZu7kIP9CunXR3SbehxHPMjxeSQDZb0QOckZQcecqUH+kbO
C70DlvQ4gflsuOrxRC96oJ8+vOE4UHigLY/+ae9kRI+TSumq3q1GDb3ogbaR
Lwia0QPtXD4/wdKDHqeUUsLkAbarrOmB1rn38XAdJx4faGWy/A4pepyG91HX
73XF8YHWXPByyCVneqCP6rQw8BpJjzM4n95YpfQ2pQf6w9buLb9a0wNdnqaZ
VNOKHmfx/M5zq2gg0QM9Uadli1pm9EAbeNWuneBCj3P4fU9s3D7TlR5oPwy3
FWJ9jpY/Pqq6Ez3Q7+71aLRUHB/nsZ6TPwDKmB7oXy2Op460oQda3o6hZUSP
Czg/Pj1029OGHmj59NHMhh5oA3kDpyM9LvL9A+b0QK8zGOm1xZAe6Oxvk6Rg
Y3pcwvlij5+50oYe6KC9xh37+tMDbXfzwNZLrvS4jPHrYtz92jr0QAdfeRrW
x50e6L6LJ644ZEePcsz3Tls4X3KhB3qA9oYW1azogS746fD7jR09riilve8m
f1zrQg+0fcMhS2JH0uMK59Oe9LiqlPa1WTqk3IMe6Ii4Yd3+c6cHOmzQw4iV
YvxAH3i/IzjflM//NaW0rN9TZ/n9OqKHzd/l1sSFHuiyg7Fv7zvTowI/70SN
n2086YGu3/13zxfe9Kj4934ktcd1zEeK8yfM9acHWlv+AEhxfRfd1X/HtxQ3
etxQSge9Z7RcakcP9NqKgmtNR9LjBtf/4vx1UylNsnBdE2lPD7RWae6j3fb0
QJ8OamTVz5Qet5TSggTLr3fE+IFuG/gryE8cH+i+V2qWnnGkx22lVLzHQnuk
Dz3Qt+W3R4v5Ffq6tKdiuzhf3cHr99zgL9286IFWf06fmG+hP/h+2fpazHfR
o21O1Nb34vFxF+vfHZVre4v5FXrKlJ5j5PmH2gPd6VHpn9km9LiH7jz0tfz4
1R7oAZUnnSZZ0gOdMOjPs0JXetzH83fqVmIXa3qge2296hjmQA+0fDk+x50e
DzCfcev3vOdIeqD9DvS4utaZHmgjy5ZaqTb0eKiUemdf9/wkPNDy9vASH3qg
T/dv5R0rzleP8Hrrs7z7d1t6oO+/WX873okeaL9Pt4xHGtPjMZ6v/Z999znR
Az34d9KxdBd6oNWfb+RIjyfwa7S7daRYf6C/uu12/GZBD/SUBo+uP/aiB9qo
PKmKsxg/niql88sVve+Npgf6xrrZGfu96IFW78+JpMczpXShvqL/zAB6oK+F
yG9opgf6e52f95+K4+O5UqoqL2Dd6IFOytUb19mFHs95fUOM5y+wvp3XtkGc
WA+id225nvPCix7ocXUwI7Oix0ulNPVZE91mHvRAG85YablfjB9o+ePj9Dzp
8Uop9XyjnHM3hh7oHl9XPd/mQg90bvX4oSprerzG+FZQqXvZlR7oylltmvvZ
0wMtbyft70GPN3j9172uaiuOD3TExgVPp3nTA/0luai9jjc90Gca4AgV68G3
WG8dwAlC3I9Cz/1Sa0yBLT3QDe8XBDqI89U7/LyEwt+vRtID7X/ZulO2GD/Q
3xo/37nJhR7vlVKXvZcGOYv5Ljo3TnePtZjvos+HtgxRhNDjA+Y73h3CzYPo
gf68x2zsegd6oJ1KT91YJa4nfsT6tWzKxfUj6IHeO2lea+1R9ECP2pMWcUSs
Pz7h/NJjkl+AJz3QOwbbRqwVHuiYzFmPPhjS4zPmb897xUzzoAdavd9H3B9E
v/2t3DTKih5f8O+53pkVbU0PdNW7EXd0xfoDvW5z63tpwgNdc/rrN1VH0aNS
KTWWP9DEnh7otA5hN7XEehC9GsvD4cLjq1LaHbXD3ns0PdDyxxUf06MHetXr
MZ6hzvT4xuv1gfRAKy+VBWq40wPtF1xv0TUxv/qO8dlc9eSxIz3Q1xz+eH4U
19vRuhnhOzLE+PED/s3zGoaPoge6ZosXz7s40uMH3w9qS4+fGK/kNxzY0AOd
Vh1idvRAy9vr3w6hxy/Mn33tL3QfSQ/0aj2HEcFiPYgeZHBmdIlYn/9WSl5S
iH6iJz3QwzfcXPrFhh5oeftnawd6oMt7dp1/RY8ef5TSxisdvhg70QO9tW/B
1yJLeqBPjBlV3sOKHlVU0r1gb90mxvRA79N9f2WWMz3QYn6q9qiqkuTTh3w+
UXugrXc4HPcXHmgPXauPx8X5qppKilriFmTtRQ90wtToM1st6IEeXNSx4Wpb
elRXSS7n0xzviPkuOmXIwkE6DvRAb/4zXCciiB41VJJzIGb4HvRANx7TPTN7
FD3Q8ru14sX92poqaX7DQSdPeNIDvUVjSL8tzvRAt7S/9HOgDz1qqaR1Xvo9
9jnQA30uc810Awd6oGveHZIU70gP9Eq7K/pbh9Gjtkpq873HLg/hgX56pMON
46PogX7xYtZRbeFRRyWZ3rNcesidHuhfTdr2XSiul6C3FI1fc9eMHnVVkglm
qyYj6YEeIS8YxfUS9MC85LLrPvSop5IaxKZpDxP3B9HPbns4thL3B9Fe6g+A
o0d9lTRra/LggXb0QKs/j8CcHuiPGyceHCHmVw1UkvvOifYTHeiBPmv4vbud
OF+hJ5kl/2oiPBqqpBvRmNAZ0QM9cdir/f669EBPN9HO7u9Oj0YqaVXyHdcV
xvRAN11fPO+uFT3Q6vnECHqg12T3+dzXkh6NVZJ8e6dCrM/RQwum3u/iTA+0
ssHsX33d6dFEJelNr/OnsyU90PLHxT8U96PQXxraRrbwpEdTlbT8vEVr+f12
ag/0+uNJ6+Kc6YEO+5a6boQTPZqppD4HGhyb5koPtI18AVrMr9DydscuYn7V
XCXVu+lw7KsjPdDHppkuCxTzK7S3QW5uB3d6tFBJD1ePj0oW6w+0gcpjzVBx
vkJP2hF2bUoAPTRUktX1zqHy++HVHuibLQO1T4jr7ejAlVa9ngXRoyV+362+
doG+9EAbyh9oGkUP9IhB7oV/xPoDPamvacZBJ3po4vHWOPa9ljk90PLlmI12
9ECrrzeMokcrlTTnhMGJrY70QIvr42oPtLw9N8+OHq1VUqnhnXXuQfRAqz8v
YAw90GYDijwiPenRRiVJGjqRAx3ogU6SJ9xj6IH+Xl/f75M4X7VVST2uv4ix
Fh7oxd1O1Fkjxg/03IE4wQuPdiqp4Tpll4+W9ECrP0fbhh7olHG5Hd+L46M9
zgd4+WuL64loefvQS3H9Co3V8+lFw+jRQSU5nN+7ZalED3RPy3GKxlr0QFep
drXYx4Qe6NOlbteWWdOjo0qqn/+i2mjhgTbvPCQtS6zP0V3n/clOtqHHfyrp
zXkzk2OD6YE+OPHWzlEW9EBvmX7G+54xPTqppGn7HA/GS/RAO390+7BFjx7o
+nVb+dwZQY/OKslndU7+KT16oE1Gdnb8ZUIP9IPYHhUpYjzvgvOrju0QSyd6
oBfvuNl/iA490L3vLX7qoEePrirJ2ODZ9fXi+hW6xfaT9+fY0wPtV+Fr+12P
Ht1wvN3+b1Qfa3qgh8ofACCul6BPp2ICJNGju+rv92VY0AM90lD75GxLeqDV
67MAeqD7z/y0PH4MPXqopMoqt+cNtqEH+qr20YfLxfwKrd7fbUqPnnj9rJjW
YJ04X6Grz19k9laMH+iHMzEhMadHLxzPMWHBBWI9iP7xeI7GYXH9Cp019uF3
hR09euP1rpG144A/PdDttr2yGivmV+jnJprlO8X7r/rg5/144JwXRA/0jWNL
1ozzoAc61SCnh5VYD/ZVSfLt2j9iPEf7Wzx0PCCOD/SN7JSgJg706KeSHi+o
Nn+RGz3QWouuRjiK+RV6XI0Hcb+M6dEfHk5NRuy3owda7FdSe8i9ZV9Lef2q
9kCvHTRzr5EpPQaopJ/3El94iOslaMM1M1qcEutz9PLCX6kx4vjQUknhTZ7E
D7CgB/pu5pEaQ8X1EnShp03VUPH+koH4+XFty+XjS+2BPrKlf2SREz3Qw+UP
0BDnq0Eqqcm51bPcwuiBvrbS/FmwNT3Q6s+DEOerwSqpaobjyiAHeqAHKgu+
nLWjB7pb558zljrRYwiO15SKS0Vi/YFWv79QHB/oj56Layss6DEUftZj6gwz
pAd6WdNx3n/EehD9YMPHqHlivqutkizkA8aGHmj191WI+1Hoouq5m6OC6YHu
p/6CCnroqKSS/kONDV3ogZa316wT4wc6wsPFs4U5PXRV0uUbQ0quifkuOvh1
Sf2zZvRA32v+0vWbuB81TCXJH9fzQ1zfRafLl2PEeI5OsQ2/XGFPj+EqaaFD
+3Vzxf0o9Kzqm/L1xPGB/mbnuzLNmh56Kil/+4O29QzpgX7W4lFwFwt6oJO2
+u0a7kiPESoJs9VBbYQHOqV/m0EdxPV2tNWNLIMnLvTQx/mte+th9cX9c3SJ
TdtGNib0QJ/Uyxjk6kYPA8w3bZzn+4n7Uegu8gZE8f5E9JF6OxO7mtHDgD/P
hB6Gqr/7dS3ogTaXb3CJ8UNuef+QMT0knO9y44tmW9ED3WyF86sQW3qgu77/
MGGjBz2MVNKmUfPf2ejTA33wjOJdc7E+RyvkG3rifGWM8cRY1dHChR5o1bmW
TUaJ9Tm6xZmCtKH29DDB+XLu1DbppvRA97vwJttPogda/fkiYr5rivN9sKrD
LX16oB0f3vk5VVzfRUfLA6oBPcxUUrL8hiAreqCbxtz5c9yKHuhsjZ/aR8T9
QXP8/O7aHa+50wMdj9ND+Eh6oP36GdQ8aEkP9MVRF5/oWtDDAvMlt6aRg8R8
Fz19wbOPTub0QFf5M7e3k5jvWmK9p63nnCSul6D9LO27R4rjA63eDyyODyuM
XyEd+3wVHmhN38yY0L70QHePfhm5eDg9rFV/v0/KmB7osMp1Ve7q0wO98+XK
XtVG0MNGJZ0wqjs4Qpyv0GM3bb6XLOZXcsc7dGhpTQ9bvP5qtDPOE+M5+lHF
xKnRI+iBPqW5PXuSET3s8PrZ/PNbiSM90Dnb2yadsaAHWv159F70sMfx3SbE
4Kk4PtDKnVtNg8X6Ay3ut6g90MMalY56M4IeDhgfTLDAE+tB9HlbrYXhHvRA
y19nEG5GD0eV1OHosBfPxHiO7jH1UcADc3qgX46/G7ZIHB9OGA/9Gqx/aEkP
tIsiULOBAT3Qzw7GTGkg1ufOOD/k12yeYkoPtH+9q7qFBvRA39SemXbPiB4u
eDxD9r6R76epPdD15Bte4v4gWtN8otNeB3q4qqTDn/ZNvadLD/SBi7PaJo+k
B3qJ1zPrGuJ6ohvmAxcfn70v5lfoDxcfYMZCD7RHVrf1WeL9Je44X7TUGD98
GD3QNx69s+phTA/0j5HuC+Y60wNt0fFj1VQDeoxUSb0USx4WmdED3frx/HmH
DeiBThzjXXxJjB8eKgln78xiQ3qg1Z8nO4we6D432j3VHkgPT9Xf71fUpQe6
vvyGCSt6oM2aOu/cZkiPUZifzLh1+Yq4/4EeIX+guD090Ke/VrbWNKCHl+rv
99cZ0AOtmdZurpYJPdC6YenPE/Tp4a2SLrzas7OzET3QD05UzzET98+9Od5I
9PBRSbf6ju7bQFxvR+cqVcNHutIDXbX18HhHcT9qtErS33khr464P4h2x+mn
WLzfB70vsmmrl3r0QDu8OH3JXuw3GIPxJlTne4EhPdCJ/nWqzOpHD/SHVx82
NBbzq7EYjxJVVb840QPd6+yT8a1G0AMtXx7tKNYfvlivz99m8FgcH77/Xp9q
D/SC87tvfhb3B/0w/33v+2Wrvtj/oZL21p/bwkNL7P/A/K73jLL+w+nhj+Mr
XU/TfLjY//Hvz//u/8DzWXhX66KW2P+B+fKed5M/DhP7P1RSDd19MyoHi/0f
Kilomr/PLXOx/wPz0fDXScWjxP4PvD7GdR6saSn2f6gk+e29hqZi/4fq7/v7
xfwKvTP/ZPQIQ3qgX87WauAhjg/578uf72om9n+o/n5fgTg+0M9fY8En3s+A
vvSwUvuXp9j/gfPBgfLzhcPF/g+sf+12l+0V4znaqF+txpcNxP4PlbQo+JWN
dn+x/0Mlrfmz/tt7HbH/QyVtmPImV1dP7P/A8f6t/8r+w8T+D5X0bpVX/DRD
sf8D5/s9vR7vEPfPw/F673XivLk4PtAvfEo77jQU+z9Uf78Py1js/8DjqTD5
4SGOD/Sj/mUtHhuL/R/4/abGNhwsru9GqKRRe18bx4r7g+ggu77vNOzE/g/V
3+vt4viIVEmfK52VF7zF/g+sJ+6sMvzhJPZ/YP3S8LDFEXF/EL37WPDWFHG+
isLx2sGm4x5x/wN9qEpZRjMx30V/nOUyoauF2P+hkjSKC2ccEPtx0PrlJb4t
TMX+D6wXBlQ0vCnWg+MxXmdm71lkJ/Z/qP7u3xDHB3rtoSENOorrVzGqv5+f
Ltbn6EdXV9xsZiX2f6gkt5D/8s+K8TwW65eOi7ud0BX7P1SS/HHNMfpi/4dK
ki9n6tiI/R8qaekvy6atzcX+D5zv5A+otxD7P/B4ZwYF/hDnqziVJG9HXy/W
g+ilLSdnhBqK/R8qqe1e089Xxfo8HvMFz6/fR+mI/R8qacuhMqsFA8T+D7we
QkZ2eqwj9n9gvfbwVvdb4v6gAueHHmm6jcV8F73J+JRDsfBAX+wU3fWCJPZ/
qKTtnp933xD3a9HrRl1yaiTGc3TA6Q9xrcXxoVJJ1SwjHjyyF/s/VH8/L03M
r9AP2t+zqo/H17qGe6N+E3H8yl9IC4+LnW9+S0b/dAw9cgb/nvp9bOhb7/Y+
z8fz/T05rHRCgkp6cnJozUE2/1r9fbtDNf7el0FfrmyT9hDnB/zpnFaJKul1
n8aXXPD66YJ/Pgx9O89Haxcev5ylaBdvty8+OH7mtMIDSlJJfT/3rfMYP89W
B48AfefRzmcBOH7lh7sVLX+c6kbMz+V/vkaySmoo35DHz1N/jyW6f7RqfWvP
f63+PGY83scX5F8Q41Ve4qv+OB4W4+HapKj+fr8gzofyP78I3Vn+wBr4y/kW
LV+uP4jz2XEbPKBJKikyY+rRNXi+UuRfEK3cVuvtOhzv8sN9jE4a8en2Brx+
3+Gf10nFfLVZaacsnN/WIKej1d8fqcXnPw3H++zK4rxh/3pLps6g2SPogX5v
llCaLTzQTeU3LOP8aIzsPFklRfXt2eCUKz3Qd538jc+Y0QPdqX2Hsq9W9JiC
9XinY+Gj3eiBVu+Ps6IH+kSdNdE1rPj8p2O+1znioYMpn3/0rLjxbRtK/1o9
33Oix1SMn4pJPfrh8cXJoOjZD9rFTbClx1RezxceaPX3HerSIwPriWP2yrr2
9EDP7NN/1il9eqAvnXiq4WBHj2mYX09LjvhlyucfXZqf3Xii9r92DtiwrNyA
HtNVUsiZri9qOtADLW8Pj8TjkZ/Om2jHI52nttemRybWy9f1VR669EA7f3jR
rroxPdBfSubXe29Jjxmqv5/nIo4X9P7Q768m6dEDLX+cXhUHeszEeJSx5E+H
EfRA//GY1ijVhB5o9fdNOfD4yFJJ2o/rvY0xog9aPznq8hJ9eqCfTJC/YY8e
s1R/v6dSnx5o3Zu3ChY70gPdrNLj+wUzeqDV77cz5fM/G+u3BxNyNxjw+Udb
yx8AZP6v1Z8PpEuPbMwvQuJvexnx+ECrv8/bhh7ok53tSquL4yMH8/ct+1NP
2tEDXUN9w4ge6JUhj0ePNadHLuYXyUfb9B9ED3Qj+YZDTz7/czCfe+4bEmf8
r6+6vxqwV4ce6A+Xd+kcMKIH+tSD310uG9FjLsb34KRTA63ogW7ZauueK8ID
3fr0J5sjevTIg+c0S7u9IfRAjzvft66jCT3kPy/yiAx1o0c+zk9H3QLl+3Fq
D7T680jF+Qr95uXBYV2G0wN96MTpBR4Sj495qr/P2zD6oNXvF9ajB9rW8fDO
zQb0KMD8yQIjhvBAd46071Zdix7ona8TyscY0mM+5sc++zJnGtADrf78Zj0+
/wtw/uj47mAV439999YY/Tdi/EBvaFnh33kojw+0+vMHdOhRqJL2NH914Jw4
PtAdm7p0nm5PD7T6/aRm9FiI8erxc28na3qg1e/3HkEPtKKJnsuzEXz+F6mk
b5bWE1tZ/+uLXczP9xPnL7Rz96Hbq+rSYzEeT+hgexNTeqDlj2e3cKIHWr1f
x5Qe6JT0M3lGQ+mxBOPdt3d9jczpgS42iZza1pEe6KPr1kdk6tBjqerv90do
0QN9PixVv7sYP9BrB3Z6kmtNj2UqqcqGb+/nadMDvcmrxrHv2jw+lnG8FR7L
VZLnkc2HC0zpgT5/I0JzgQ090Kftyi/dsqZHEV5v8tdRudADXaVq+JWNVvRA
K+s8XD3ekM//Cjy+L8+VZ6R/rf6+Old6oNXbH0x4fKzEeG5d91DxcHqgS2yn
Pvw2gh5o9f7lYfRYpZLif6Xd3izOV+h1XSyGVzehB7qh87sWMUPpga4I/Oqg
I46P1SppgnfWK2s9eqB/Hs7vYDeUHuhGBwojrw+kxxqVJH+cxh8xnqObDn/W
rJEdPdDFfr1/TTGhx1qVJA8Ha8zogS7N6zb8dF96oNXfty48ilXSuYiyfYMc
6IG+f/5dkPx5JOrnfx2O/8VSRS/3f11wq+fWq470QD8OeOBu5E2PdTxfu/H4
WI/zQXjXumViPEfLX78sf76I2gMtL/d22dJjg+rv52350AP93XzC+T3u9EDn
+L9sXTaeHhtV0rSF+xdv8qQH2s4uTWeFLz3Qv5b2d+4ZTg+02E+t9tikknaU
YcHsSA+07jUtk4dW9EAvfpFdeN+dHpvhFZ3d5LENPdDq7+dwpQfaqVmz0LZj
6LEFr+/m569Xc+bzj97WveXXTIN/3Vx+goTHVoyPI2MnjbWnB/pD/U1dVWJ+
hU6Nz2hR3ZQe2zCeyRuoLeiBbqqzOreqIz3Qp6/rFW2wpsd21d/PRzCmB1r+
+CcLG3qg1Z8zITx24PWXV143xJkeaPX3v5nTAz12w42hnezoUYLXV/C2F7Fi
/ED33bm9TTMLepT8ez+F2gPd0+qa7f5h9Nip+rv/Uozv6EPt17h0sKMHeumq
/A2fzfj871JJcWcfFUbY8/lHv6uccT3X7V/vUirPp7rRYzfWZ48TzDub8vhA
3x8b5WcpPNC7NvQbMWAoPfZgfB90tF0NfXrs4f1NU3qgDz1pN6L5cHrsxfl4
RqbuIlN6oF/kjp8ZMIDPf6lKWpD32uTOoH+9Y/WjhRWD6YF2cuiYaijGD7T6
87R16LFPJT38M2uNox090BZnXn1sZUYPdLnpktmDnOmxX/X3+2Ts6YH+oHi7
ZqARPfb/u/+t9kCrv1/Ums//AayPGvWqZTnkX6s/j02iB7puxLB5D4bz+Dio
kjI0TVes0qcPWv56kjr69EB7yhtCdOhxSCX5zGi5NEKcr9AbP90Yt17Mr9De
I0qfHhTHRxl+f83RVh9G8PlHq9+vOeRfz7XvWhDWnR6HMZ+vuPS/rs46rKrl
+8Mm9lVU4oJSSnfHIQYkJERRERUsMFBsRT1bvXaLXRggNorYXrsDEVFA7Paa
XL22gnL5ffZmrXu+z4//3sdHOGfePTNrzZ41sznbgXyAew9q92+6M/UP8BGT
+FV7VOTjglqMWjrx2DH2Ae76zOeSjif5uKDJzxQfFzH/HA4bcSSAfICV+6l5
/gAr533EUftfQj6qL3506qzhhw2+9XnlQT7AynGs7cgHuPM6r6OPA6l/XMbn
82t4e7MT+QC3mnDoQTqPV+ClyC52cXyVh/FnxvED43i8Apc/wB8MIx9gpZ5Z
kI8ranHDYk5Hn0DyAdaTE/hw8gHe1GvWisxg8pGvFvL1iHkcX4GH/t28NL4d
+QDrfXA5H+pNPq5i/FjQwXaWIB/ga2Yt4wPbkQ/wPz1uJ3t3Ih8FahF5tf3J
7TxegU/NPZz0Npp8gLXu7p/UK5Ta/xqep3K76zMiNbyy34Mmm2LJB9hQnqA6
Uf8oxPOwIUl88yEf4LSSZrE/eD4Hm18zLrnnRj7Avg47Q4LZx/X/5wNcfHHb
yiDuH+Cp2m4Dm7tT+9+g+c1Pw1pRT2499CUf4PY/jfvutiEfRcifN55RlbuR
D3Bq/mbDfoHkA5y3utPZpzxeFWN+0qtfq3978gH+Vi9/2M9o8gFOzbs2srY/
+SjBeDz1H48RUeQDHLs5rvaKbtT+NzXrQ8xlu6ftbh5FPsCPU+ovuupFPsA7
b9vXSupA/aNULepWBGe05fEKvDP8w2y3nuQDXLI5O6OgI/m4hfxxb+z0izHk
A5z99Y/NrePIB7isMlQ1vD35ACetfdPb0pza/zb6f8vuNbp4aJjffyo+wMp5
0Zyf31GLmaXdz93zIh/gnjMTbZN9yAe4gSEyBFvycRfj5+HilAPcP8CrRMTf
93j+ACvnEfmTj3tqcXLYtiDfIPIBnpnpNfWPAPIBtnALt7Pm/OM+xns5geH+
AV59ZaRvJueDYOV+Thvy8UAtuo8tc/fzIh/gGGWBk3w8oPeDzuTjIeKN8C8u
893JB9jB11HH0JV8gIctfjTS2Jva/5H6v3pC5n1OwdF9HMkHuJk83HiSD/D5
0prNxptT/3isrr4/1pV8gNNLBjjv8yYf4FHyhVucfzzB91HNH3PTmXyAkW3s
fMfrJeAWNz/Y57CPp+gv5eGHOnqSD7DbfZ2KvtbkA/xo9Nek5b7k4xn6Q2Hy
rmW8XgK+3lxeUSAfYL2Nw9zLfMnHc7WYVawXVKgiH+B1y3LOF/H6FTgrPDH8
KPePv9QisWWdxSM4HwHnxB632BJC7f9CLQZX1c6JjdSwcj9QMPkA23idMDHj
+RycNfVd3wsO1D9eYr5fNFYr1IF8gNOs5BNtyQc4KXTCxGYu5ANsuuL7KDdL
8vFKLUoThjvJ7av4ABeedc0KNyMf4I/hls2j3MnHa7Uo+OPhm0JX8gGWr2O4
6k8+wO7mPeZsZh9vEI830Y0u9iUf4KUNfrgvcyMf4AGPdc5W8frVW7WoWp1S
VMuNfIBXbDx9o40F+QDLx5X8sCEfZZgvi6pG29uQD7BhZHfDJEtq/78171uY
w/z3THgbSD7Au7d369MrlvoHuHhk/oNJnA++Q/5Ur4duFOfr4Evz9oxraUk+
3lF+bkU+3qM/xn7ad9yJfLyn/mZKPt5r1p+U9v9HLZpOatxtvY+Gl0kdXxy0
JB9goy3b80xdyAc4372ui0pFPj6oq+9j4PkcXOkUNOFgIPkA21zuP6oqkHx8
xPPTIqheLxfyAf53za1t+/zIB/j31/f0btiSj09qYSAfgOpM7Q+23rPyRq8g
DQ/8/lc/uV5Y8fEZ339n4ZBp9uQD7GpQfuKZN/UPsPw6YjWPV1/UotE/o7Uf
W5MP8A/9HK9SA/IBNh+7+kIPHq++qsWZ1edmDPQkH+B98nVivN4OXmZ6+ZZr
W/LxDfNZUoOUJDvyAR5nMDj7hD35ANdIK946xZr6B1guN3ZxIB/fMZ9V7H20
w518gBPveX6P4/V28LBFY9aNdCQfP9TCeNDavZVtyccP2j/uRj7Aoe0ube4a
RD7KkZ/KB1TyeAWeVxJ++Jgv+QC3lA/ocyYfFZivvqta1vWh/gFece7E5fRQ
8gEeb3c4PKQL+fiJ9oxp8tPPmXyA9XtuWJ/lRT5+atazFR+/1MJvXWzmLj/y
Af54u3+a5EXtXwl/s67V0HPT8OWjHY7EeZAPsCQXNDqTD3D6R0yQruTjXzyP
8oaxSPIBHujS6vogXt8F+0aY+2aFkQ/wYs9ye59w8lGF73fSLUSOhxUf4Acf
LU6HhJEPsHxc6QQd8lFDEiUO29Lfc7wFfr0x0uuLBfkAK/dh8vpuTUnkP7FS
p/J6Ipj3iyg+wD5a/feMdyQftSSx2A0Zoh35AKf/+danK8e74Pud66nl+Vjx
UVuqXl+2JR/gFsEP65nw+yjwg8wFsxfyeFUHf08tj5jkA+xb/uXOKmfqH2Dl
PCHOB+tK4l0EAmRL8gFWzh/wJB/gfq0SfF7akQ8tqfo+GJ7PwSuLXU9e8CIf
YGerkuTRHN/Wk6rvi1BpWDmP2Zd8gB+7Ns/SjiIf4LnN4gofeZOP+pJYEh5a
eM6BfIDRG8614PgKfOzzhTGHOf9oIInbuhmr5/uRD/CBtqKDvYp8gOMSWq1c
1518NJSE4aAS7TOcn4PbOKYkTutIPsCPcldvqy/IRyNJzDf1Tj/iTj7Ahfov
6wwLIh/gyQmGNpe8yUdjSeyc9nLMew/yAX4Tnn7zhgX5ALuM1v120JV8NJHE
tTf719zh+QNcen3dfDm+UHyAtT7H5SXweuJvkgha4ZhsGkg+wEo9gTP5AC/Q
a9TuL17fBT/54vBoMftoKok1Z/WXWvF6CbjO8yfFzp7kA6yct80+mkmiVb8Y
7e08n4Pl7b7nPMkHWH59MdqRfGhL4selZjVaqcgHePemALfPPJ+D/+jSPXsj
5+fNJXGlx52S3wLIB3j5zncWPzzIB/jt3/1HrrAjHy3oeeT8HLxBXs7zJx/g
A9Kc+1nO5KOlVH2fnD/5APvsm/Ntnwu1vw7861zSnW6n4WOzfzfoyPEV+OQi
r/61rckHWFc+wMOJfOhKYpZUUf8X+wAr9Soq8gFO6burzgLOz8G2kWNX9XAj
H3qS6BmxanknG/IB/pTweM4Mzj/A7fW17I7akA99qfr+FV5vB8vXCZRyPgje
sSg24now+fhd+u99guID7Fzybc9/6yXgbUV/JTbmeNdAEnU7J97+5kE+wHNv
zfe4bE0+wM9HvowbY0I+DCUhH4d505XaH/z08OEPJ9w0/JtcHsTxbis8H1Wj
zs10Jh9gefeyvJ6i9A/w3t2Z/x7wIB+tJXG6ab0GMdHkA1xVYOK/l/MP8JoW
B6885fnDSBLLXlX4t+L3H2B+/634ALvkPEsrcKX2N8bfW/R8TsT/8K/hxwbM
8SIf4E5jPpm14Pwc/Nm4eEQfzj9MJPGlYvmPB+HkA+xQZVr5zZ18gGsfnqH9
0418mML35+eO9vz+HJwZ5/tVPs9D8QGuv2z8bwPakw8zSZz/c+/wE7xeAn7l
1uigitcTwccbnBpcwe/P20jV9QS8vgv+3vPGxCSez8FzNw75MsSEfLSVxJyf
ebvDPckHOMGr2bK6vJ4InvqnmP4sjHyYY/7JMNn3kPczgN8k+Zvc4PgKfKDs
0fwLHF9ZSOLejuh6+3n+AOuvCnis24p8gPMsyrVPc/4BbjF1SsRKK/JhKQmb
pcGOm63IB/il/PrMinyAe8oX4nH/sJLEM7PvY1MtyQc4VC6Q9iIf4PGzs+1T
BbW/tSS8Jw46GOutYe3YH64nvMkHuGn6J9MdNuTDRhLzyvTjEng/A/jhgdyi
0U7kA6ysL7iTD1up+j74QPIBXl85bfR9B/IBDmmyrd8PK/JhJ1Wfj2JDPuxo
PjIhH2D59c5Vc/Jhj///LXBV3TbkAzz6X4uWZk7kA5yT93pqW57PHSRxa9Gz
Vqlu5AN8yTX5dSbng+DHD/Obb9AhH2AruQDMkXw40vxrQj7AOX8ljZ/G+QfY
ynpvjW125MNJEi33tl54x5N8gJXzPAPIB3jk+z1G3+2pfzhLIutbvCqG8w+w
+du6mS95/gCHlu0YMt2LfLhIoiJdeih/X8UHWD7+Z4s3+ZD/Xd4PYk0+XKXq
eiZban9wW4sdT+O9NGxsjxnejXy4oT1TiofNsyMfYCO9UrNNVuQDbNzsddQ9
jnfdJWE6btsNtT35AF92iDnpzj7cNeO/4sNDEh833k0d4U4+wLHDPM96cv4B
VskHuPN+BrBSz92OfHhKQp7O5POgFB/gjdHqsW18yQf46PZdKl1b8uGF8d3j
1ZN0nj/AWz8/7TGd5w/wqdOBE786kw9vSWwqO9e0kPMP8NOiS9opvJ4InvCu
ePZ5F/LhIwlPgzPxJs7kA5y8N/vzDn3yAbaMCDIb1oZ8qCRR67esiGs8n4MH
eGVcn2pDPsApGW0+9TIgH76SKBtrUpZtTj7A8vUz9+3Jh8zyAegc7/phvAob
3uEYj1d+mvlf8QHecflwYy9b8uGP8baZ92Q/R/IBVs7jtiIf4MydQbX32ZEP
sLTwU8FVjn8DkD8kx0b6+JAPsNwdGrMPsFKO5kQ+BNpD3oDvQT7A9wenBDvx
egn445Edutru5CMQ4/9Cq3dNHMgHuJ68gOxCPsCB/ZdaPOJ8MAj+u261z2Uf
4A4PbOZOcyAf4Esdmrhlso92mN8vrzm+yoR8gMdatYuNMicf4DLvN5Of25KP
YIpPfMgHeLJyIB/5AMfHT+htw/N5iCQsqpafnsj5Ofjh5EWLdXm9BNxNvsDL
mnyEon9OnLnW1Jx8gFP3Dd7ajH2Au5jN6x3qTD7AOS8Ko5x8yUcYPu+SdU+1
OP8Ay8s7Sz3IB7jhZ6NBa9lHe/y7b+QSbUE+wH7yhSGcn4MdTA4aneJ8MFwS
Z+obuM4zIB9gd0zPW/TJB9hI3mBnRT4iJBEtL5DYkw+w2HZo8FBH8gG+NiH+
zSEeryKl6vpmXi8BN5y5IbHUhHyAW8oL5jxeRUmisemryik8XoFjH5eHNLAh
H+DJ8gbmNuSjgyRc5QI7V/IB1tn9oFGBD/kAB4/4+CGD46toxAvb4/JdeP4A
Z2N6z7AhH+D68gsG9gFu/crjaW9+X9sR49fPtHEPBPkAK+d9tCMf4IqgPHUV
r5d0kkTzU989kzuSD7ByT0I78gFW7hfl/XAxiDebb5oUyPkHeG6pcT99QT7A
cepa/bZbUft3lqrv/3HXsFL/yft9wP8Ybfw5mtevuiA/vXfhSiWPV2CLriMn
BHK8C1buS+D8vCv6f+CUrDD2AQ7+2f3siBbkA3y8qXxFN/mIxfextE/o5kw+
wLmNdzaJdiMf4JH7NmmVcP7RTRLNcqcG+dmTD/B6PctT9zgfBN9ItF62py35
AB+qtLXtYEM+4iRRefpt3lIH8gHOKNTZOtOEfIBDlBfE5KO7JIacMXlTYkA+
wOc2p7W5ZUY+wO/NomIcWpOPHpKQr8u5Zkk+wD/rHu93n8cr8Gvtza90Ob7q
Kf33PkLxAb6S2iU/hX2AQ77eOtON3w/Gw/fDv5uu4PUScKR84Y4j+QCn2PUb
trA1+UhAfGodN2G1LbU/+IJWI8vBDhqWy92mtiUfvaTq9XcV+QCHyAWYFuQD
XFO+0Ivjq96YH6fY3t3H+SB4muQ65JQP+QAr+z0CyAcYNGVTEPnoI1W///Ij
H+C3QTn/1uf+AW7+s06nhVHko69UfT4rr1+B1flDjmVwvAteFggjvL7bD/Fz
3Tth23n9CnzycfLlJh3JB9hyxua/Sq3JRyKezzUDj932Jh9go2fGh79YkQ9w
ao0LvU7yfoYk5MeOurPzvMkH+HdP9xuTOD8HJ020fy2fX6X46C+JUb6ZNb/y
egk4rIbnAj3eXyL/e+zd8SGCfAxAvt9iYrIx+wB3kjeQ8nwOtu1o8ndLFfkY
iPFYbhB+/wFW7sd0pPYHW8kbBv+HM7tvz/9uRz4GSeJDRUGPTBfyAe7r9z5+
dxvyAe5c1P2nKpJ8JEuif0GvyDyOd8FfOu9z3sPjFVi+vryBH/kYjPF8wNOy
FF6/Ar83TyuS4wfFx2CK1zqRjyH4e1Ot1jibkw9wdKnffnl9QPEBnra3S46B
G/lIwfP6JaVsuyP5APP5AYoPcFOrdaNn8Xg1FPHauIfxS/n9IDi/c1llKPsA
8/5rxccwjGeuHXOtBfkAx5vprT8bQD7A59s7DvnOPoYjvozwH6fnRT7Av4Xb
r4jyp/4BVu4L9CAfYKXem9d3R0hi1uonN+sFkQ9wpycbJkkcX4EnhaU1cOb8
fKQkvoYhQLEmH2DjqTctojm+Aj/R1tm5jt9HjZLE/mata4WZkY9RmvUTxQeY
9+MoPkZL4vD0bebdeL0EbNDyWu3unJ+Dt94p8roZQD7GSKJwxJpk+fxXxQc4
Vf5A3D/AE52s/f15/+5YSczvuTbelOcP8OMRB5/PDiAf4HuLso/v5/27qeiv
YR5x13g+B3tt3Gp7x4N8gH8tbFQvyIV8jMN8/WJyq2vO5AMsX7+uEuQDfPt0
mesgP/IBXvD0bY25keRjPMYnrYYnlnP+AV54+8TOAzbkA3wm6GX+Rt7vMwH5
wc6SaTmcn4Pj8fVy+H0tuNuXOQMzOL5SI36/pZuxmtdLwPLxDhN4vQRsGf1+
vFUE138gPh4RZFrLges/MH/4tOq1VcX1H4i/T9QceKod+ZgoiV3vLH5s4/EK
vOHT61DZX3X9h+b7Vtd/IF8Y7vDvYV4vAfcJqjtHL5jrP5CfJtQw2MrvaydL
YsqJuN1RXlz/gXi58mvDRg5c/4HP3+LPhok8n/+Bz1tQ12Ex54Ng+fq3Qd25
/gP9bUfnA/UiuP5DEuV381K79OT6D038W13/IQnHR4vvOxpz/QfGt1277/Tx
4PoPxD8HCn+csuL6D0l4+FlZhdhy/YdUfb+3E9d/SGL4rL0GkV5c/yGJkk6b
l/Tn/bvgluNivpwJ4/oP+Aw5cmUH72cAy9dd3wjk+g9JJDx3vRvgyPUfkmhz
5k2vEzxegcc9Wa+91Y/rPyThNj2t7LE7138gXiwamf+A+wc4efWIyd0duf4D
3zc1bVVte/IxC/HLoDX3OnO+AR7xdf2XU4Ea9k8Y/cDaj+s/8Pe9jkWM9+T6
D0ms2eJysZUb13+g/bOK56Zz/wAPe2FeJfeH6voP5MfWqVe8eD81eMrgmMy/
uP4AfLfXxi1nOL6aK4nZL67/WZf374JjhxaUzeX5A8z7l6vrPyTRdczRs504
vgK/ubny+ifevwteVvC29XCuj5qvyU+r6z8kIS/fd9Tj+g/kW4c6uXiHcP2H
JGZsX2L71ZfrPxA/vL1sUc774cC68vHu9lz/oVkvqq7/kIRhWM7F7bx+BU5Z
O379Js4/0qTq8zcduf4D42/T/XZr+P0HWOvoAqcQfv+xSKq+j9OG6z8QXyw5
+aiS411werMx4aU8f4BfzXs1tKYz+VgsiUEW+oXudlwPgvZsUlF835HrPzC+
F0ZrhfH7jyV4Pn1e+iYFcP0H+mdrj6Xp3D/A+z9d7bvQius/4M90dIVkxPUf
aI/+r4YNxefZMtKv4W1wceX66b/w9xMWn/tqtQzxV+ztrLXwf60AP+CSL3dr
3sbzPass5ojRcowvU5pnqkw1XH6yw5RvGN/lbWQjwb/O2YZn4PN8s8JvBDeU
N4Qh3s0Neyq1XCFV38+KvzdQ/gEr9eD4e8byLwQbh43pL9f34bf5NVwpiX5V
qcPvJegI+eMlgBcVllsv6qIj2uPX5YLl46iHRuuII0b4BavwfXODN1aEaVg+
7dMQz7uyzw1cs2Jy1Us8T9byFwaXPEz1+AvtLf+6sNV4HstLQlPxPK5Nxw/4
6mz3lSHoj53lXwheft5yQ3vMR/LX9VsjiVIty0190D/O4+MtBkfLF0CgPSbi
1z0FK/erIr50lX/SEX/0G/wkLITaH2x7/ohhsIrafy3Gkx8/Lw711vCjWg3m
G+P5lH+dBA4+Y9o125r8gC/fcp2Z5EE+1mH+axvfK9qafIBDsgY8DPAgH+C9
r1JWXbUgH+vRPkfGFqg9yAdYrTo3+Kwt+QAr5684UPtvkKrPU7DR8LHm094a
u5EP8JM7B1654HmpIf9kIH4sqHP+aCj5ANeRE94w8gFettthe51g8gHe1atF
sYEr+chEfzR5N2WqO/kAX1hl1OFrMPkAN5EPlPel9t+I/LH8cF95v6zS/uBe
MRH1u4VoeG/eHuNEV/KRJVWfv47xQjmnHPzbjHLb/g7kB9x98c9uZcHkY5Mk
itru2/LAnnyA/719dLCrP/kAfwry8ZXfJyk+NkvC5vnjQQle5AMcvl4npoU9
tf8WjB8GWZnZltT+4Ge5vUNCwzSsnHejIh/gCe0MdLysqX9sxXiWeOJlrB/5
AG/4OHlUdgT5AJd5tiiZ5UU+tuHv+WasMvYiH+DvY1MvJ6rIB/jm+7iap1TU
/tsR7yTXGDHNTcP5lb+FyOc1KD7Ak44dS5L34yg+wD1+T5vUO5D6xw7ECyYB
hvL5z4of8N6rHzKHC/IBDno77tvKMPKRLYkjuWu0H/mTj2xaTwomH+DQ92/e
LgohHzuRX7w5OHyGD7U/eH+L3tO7BGh443zDP+XzCxQfuySxb/gJlUso+QBn
+trdXMv9A5ycW9I+0p385ODz1n610MqefIDPnX10YYkd+QAP6r/keH1X8rEb
z8+mQ5vk+FXxAS7btavWISvyAb7YQ9u9KIx85GJ+CF2+wFmQD3BR3JKBdj7k
A6zUk7pT/8il9x1O5GOPJByeqZzLuH+A90edDj7hTj7AcnnDbmfysVf6b7+v
4gOs3OflQT7AvX4N67jEi3zsk6rvU/MlH+Cw3HWde6vIB7i00OnQVn/ysR/9
s51+QJqK+gc4vGXPW5VtyAd4aMDvz8/7ko8DtB/Fl3yAIycE7QnwJh9g1c61
Jm/9ycdBzHe7xjTO8ycfBzXv05T2P4R8LfGT1ppwDa/ODv8wO5h8gCfOuZ8l
7z9WfICV80aDyMdh9PerG9L7ticf4LcJGEA8yAf451IzlxwX8gEe8lDr0GMf
8vGnJH54lcx850k+wGnByXUMPckHuN4H3fadosjHEeQPNWKcknzIB/hZzty1
r9uQD3BneUOQA/k4iv5XnvjPRUvyAZ64UUd/vw/5APsl9dn/0Yl8HEP8mD+3
kXAlH+AFni6L5f0Big+wSVl2aZwn+TiO+UY1JGquN/kAPxuX3H2hD/kAG35t
lvbeiXycQDxSO968uy/5AMuvK3u0o/4BPtl5lekid/JxUqq+T8iDfIAXjQ+7
NKQd+QC/+Hjwl1wPrvg4hfkkae+zriryATZEeBjH8weY63WV9j+NfLcy2WuA
v4bHT6+8fdSbfIDdGzxaEsr9Ayw3V18V+TgjiaV/JlTeCSYf4Glt/74fHkw+
wGajFm9t6kc+ziJfjRNZGQ7kAywv/8vvYxQf4JA7H75EWJOPcxhPamo/y+f5
GyxvvznvSO1/HuO7MgBoWLn/PYh8gHcYDR4Zz/EVWGuqzfAHQeTjAp7PJfgC
VuQDPHjhrZjStuQDvHte3VObbMnHRan6vBEX8gE+u1Mq32BB7X8J32dk2xt9
XTWcLAdAPH+ATRr7fjfyJx9grVujfnXypv4BTvrg9G5dJPm4LFXfd+1LPsBK
vaYgH+ANxz71yIgjH3n4vovPGP/hTz7AzeQNz+wDPGTbxA03w6j9r9D7dk8N
b7MZNirNkXyAlf39fuQjH/1P36Sojg/1D3CpScG73jyfg39lfyzu4EI+rkqi
4+5Tx2wE+QAbGehuzjUnH+DsU58XNA8mHwWSmGUxz/yFA/kAK/eb8nxxTRK5
RzdXvfDRcNCkvpenBJIPcNGVzmWVHtQ/wB0icxbK+6cVH4XI10+OmPTOmnyA
7dt8zZCfL8UH2HHBvGuXef4AW4zqFtyhLfm4jvhxQ/HZCkfyAVbuE7Og9r8h
icSMlQef2VL7g+e0rN12rZOGlfM2LMkHWLkPyo36RxHad974qZatyQc4ol5Z
VSsL8gHef6Qqb6w++ShG/mzRYcYma/IB3hQcadTRkHyAfcq6LLpiRj5KJJHx
ofn6ChPyAY5x3TL/mTm1/83/N16Bh5/SfnjAiHyAh67J+hjspOHTNno2VYhv
/w/FQpkM
         "]]}, {
        Hue[0.8503398874989481, 0.6, 0.6], 
        Directive[
         PointSize[0.002777777777777778], 
         RGBColor[0.772079, 0.431554, 0.102387], 
         AbsoluteThickness[1.6]], 
        PointBox[CompressedData["
1:eJxMnXdcTv/7x4Vs2fKxsleSvemY2TPZWREpRWnd5057771DQ9FEpK0lGYUQ
Cg0ZZZOt3+vcrvfvfP3zeTw/dd+d+3qe6/2+rvc573MP3WuwYX/rVq1aXenc
qpXw36b16YPtf1hwcc8/2DhN7cdFG87r9BDs3On+rSLVftwOz/yvY35acB5q
6x+lTO/H9U5Sr7EAq5S/89r7QZG7dRP/wO83y+U8aVLk7Bvxhr8suH5S+UPF
nxQ5vFuUIfjT7VNdNn1U5JrH4B3BszpLHte8V+SEt+v924IL3XxcszNeryS8
Adi3+OCgTX9EXqMQaTwMr8e7zev0x4I7Of3sPWv8vnB4O8B3n1+69AG8DG+X
BH466L9zt/D+rYR/f8F1q3pdalHk8Gkb14PjarZvmfFXkTsqHCBYflJ5mio+
z1jhA4OV7bkJR78ocsLbqbdYcIW7/3YK/qXIhQTjH/hVVvGE9W8VOeHjzWsl
4aZ1Wn7g6zuR5f6bbbLuhyJXgMPzBC/sOEW/5aciJxECCL7ivC1ku1w/borw
T07CVbcfkub8WZGT+QC7Ou391O674j8f4NjwkBtdmxX/+Wgt4Szlsg1fIr4y
H+B1rYpKfF6TD/DiPn+7GDSQjzYSTtOmqOZmGcUf/DS5NX/5tcifFsX0mNJI
PtpKuN9y3boMqVLkDgj/wC43dzz/9J18gKcYcis3Pycf8hIuJWHqWPm35AN8
LHrKxE+15EP4uUed44o68tFOwmm/CLzar4Z8gN1Dkn0835IPcKtZe/IPNlD8
2+N4YlM2LPgq8vNxa4c01ZMP8J+cE59rwRuENwSvMjgxof8n8tFBwmU2PQx/
10Q+wPMD45d/aCAf4OrUylF98PdlPjri50PnGOxjPsDGY5PG/XpHPsCmp0eM
uMt8dJJwoT4JBXdeUPzBSgo9T/M1Ii/Tr623fEk+Oku43mrFVWlfKD/AZwIS
vy5p3e+fD3Dc4EOG25mPLhLuoePXpYkfyAd4eU7PZc4sP8Aq7brdy+nY75+P
rhJuYHstFdNm8gG2H1ZdNraSfIBfd3HLSnhNPhQkXKLdO5+ZjeQDPN+iQFrf
QD7AUTdCC9J+Un6AIxvql4z6QD664XwrvBWv/YF8gJvbl+oL8ZL56Ebv/4R8
dJdwfHhFYEw1+QB7f/LVjXxKPsDdgj8NjXtD8e8h4fo+nnWr9S2RRx+uWDT1
DfkAeweddDCoIR89JdzEAys1l7yi/AAPPuLoUPSKfIDTB/XvG/WUfPSScEPS
S3t1aCQf4J6/2q5za6L8ADscneH04A356C3h6hS1ln9qIh/gbRHtTXXeUj70
wfmmnLnb8H84ynTc84iX5AP8avK0jk8/kA8wv3iV84g35KMv/I3qH/38NfkA
Lzb4+CHiM/kAC+ELZz7As0Y3l89vJh+KEu5v8AJ+90vyAe6Ao7vUSPHvJ+HG
31PtYfBW5KBnhybXvSUf4BcLX+y60Ug+wEf6FHIP31F+/Cfh3t51KLj7gXyA
QyTLvj99Tz7AX/6qrQn6QD76I/5xGwdXMx8Ca9TOLmb5Al67dfXDXm8p/gMk
XHuzu/n7v1L8wae0j+nqvBLZe1/jf/kYP2U+Bkq4su4eW5u/kA+wNODl1eof
lB9gxfH35bN+k49BEs72e55HyyfyAe4h57guppl8gH/NHzhiMcuPwRJObfP2
1Nzf5ANc2k/pgGoj+QAX55alG7L5A/zkiI1ByF/yoSTh4vOuTzf8Rj7Auk+P
unh8ofwAV4U+m3jnA/kYIuF+dtS5HPCafIDblsbuqHlLPsBN31W7t/1OPoZK
uJvnR1vfek0+wF8MAv9k1JEPsNW+sogb9RT/YYg/Tv+k+yLHryye5FNNPsCh
x+xNr1RSfgwHu/sH6dwnP+BWbRZYdakmH+Ar/x3Je/mS8mOEhIvW8744oJp8
gGPv1O/twuZ38LDn3c9WVJGPkRKu1+4tf/lG8gHe/Mp2v94riv8oHG9f3dWf
n4o8vnLp3EfV5AMsX611tx+bP8Dndr3mzR6QD3DbIe/ebKogH6MlnFek+44Z
L8gHuCzn05B598kH2KDbQi6ngnyMkXD7rBb3GlNLPsAa11utK6qm+I+Fz+iY
TyZfKP5g9wWj7RTeiDy26fQra5Yf4Jbh907dq6P8GIfxvnjlDOca8gEe9mvI
DRs2n4PHj+lSOvUx+VDG50taNG3ka/IBXrDkfrLxU/IBnvh50O/CGvIxHuP/
/C3FDk8p/uCJJxXf7Xgl8tJ2V1wn3icfKhKuz/Q2O7z+kA9w2VfpzGWvKD/A
h+qc0r7Xk48JEm72+U83djeRD3BW2cc7tU3kA5xxuOOPky/JBzjsUH6z70fy
oYr5cPuCez2fkA/w10N9/px6RD7AphmfC40ayMdECZec9i1+XD35AP9pPv48
rIbyA7xiDyq+OvIzScLtkhxYbsV8gLt1Tos1f0k+wJWh/Xx8H5GPyZgPyiY8
+1lOPsB/F/182/icfIANO+apxTAfUyTc+1Zrt6VXkQ9wiV+3BfdLyAdY0Olc
Rj6mYr7ulDnG4jnlB/h+hz+rspkfsHfH79N86snHNAl342D9Z5eH5AM8v33A
cO1y8gEOKng3x+Ea+Zgu4S7vPJh0r5J8gO3sxuwqv0s+wKurxjlZ3yYf4PWO
fY78qCQfM1C/VY0dlFBGPsBPok+nNl8jH+A1S/33VN0iHzORn7+2jl9yl3yA
vb5WvDn3hHyA/15cH65QQT5mSbhvppfUDSrJB/hN8uYthmXkA1z1ydvvSzn5
mI3j2RD0beY98gHOantmvtdN8gF+0NCySf02+ZiDeja4KfLMHfIBHrIk/Ipj
BfkA/8jo0vK6mHzMxfg2a0TaulryAV7Uv8/MR83kA6z9Ul/PpIJ8zJNwnGrV
lYl3Kf7gY87Duy1+ILKOwnIVvyryMR/9gXmpbsZt8gHWNumbvfEO+QC7L/oz
Qe8W+QDH8h3OLn1GPtRoPH5FPsDndcr2694lH2CjdE1JJauvOAlnPXJz6ndW
X4GHvD1hlVZK8V8ADoq69r5a5NLphu3fVJAPcN1PU2lDFfkA9wrf3/dUJflY
KOHMG16k/LpNPsDdLGtb/WTzB7hk0bPq0lrysQjnsyQjYx/zAdbcMyVP/hH5
AI92yujGlZKPxRIuQO1Z3/FFFH+wau+UQW4lIt8afFDeIYt8LJFwPsMmJ9Te
ovwAt92WYaNfSD7Aap7rI8yvkI+lFL988gE2qOh071sG+QBXZVeNVq8hH+A8
rT1X/+SRD3WMd/I/HpUUUfzBrtHVr/bliHy1+Ov7nzfJxzL46ZU29TLLD/Cg
0nV9Nj6i/ABv7FDfUzh/ZT6WS7hUg9E9anLJB7jL/FvXXW+SD/Dxdku1HhSS
jxUSrvB279nJd8gH+OX0Gq3ga+QD/G12vOrKTIr/SglnllYV3PGByNOHLNwx
6wb5AAdstdurXEk+ViFfwkdNefqA8gO8c6r23BX3yQd42+c6VZVS8rEa5zvf
ubH4BvkAp8WtPeZ4i3yAp+pISyddJx9rJNwEH5Moz+vkAzz1c31I6+sUf3DM
yhYfjWKRG8ouy68sIh9rJdzdmRXv84spP8CJpyq0Ft8gH+DuAamnQqvJxzrU
8x6DNGpLyQcY3bfvr1vkAxwrQYVdRD7Ww/+t2qL8PPIBXj7x/s1tpRT/DThe
h1kLQm9S/MFJJw85+6eKrFFguTahgHyA9/ye+u5WLuXHRvRTW86UfssiH+BW
muoexsXkAzzxlE1B53zyoYHzv+Fov5u55ENgOZtZFlnkA/xW3aUkJYN8bEJ+
lPY26l5IPsB2j9r2CygjH2Bp8tCZEwrIh6aE63zCYcbhPPIB/uYX1kuSTvkB
Hv7kh6XuTfIBdo1znq/EfGyWcEK763iXfIAHjvmwZn41+QA7Pk93Cy0lH1tw
vggLFmXkA+y8K9XBNYvivxX5abdkSViSyGO6Tuu0/BL5AC/cGb2ubw7lB7jI
o/iU5UPysw2fP/Xx79wM8gH+8yVymtpt8gF2sk6SylWTj+2oR5pyb6++QT7A
bys7FDZmkA/wFq8D40Nuk48dEi53/5rAogqKP3io0f51+uUijxIWnK6Rj504
Pyp3may9TT7Au9vtW3yazec7qR4tIh9ayL8DoQPu3SMf4IH8nsmb8sgH+LPR
oo0mpeQD/PZzvxfBD8nHLoxnD62NllZQ/MFmSz7k+leJfCY1u++X2+RjN8YD
z4Ldf1l+gJf0zHbbe53y439+LvOxB3+/dVPUxofkAxzx9s6AdwXkA/xnCjqu
HPKxV8INqBx3tTaPfICHfMhrlc/GK7BH6eqKuzcp/vswPmxWm369TOSzmec7
t7tMPsCXd8dPeJ5GPrSRjysC/468QvkBXtv+fMS2RPIBHlw0682rdPKxH/NB
ZNGGEbnkA/zE5c/+b9HkAzwtZIebdRr5OID5pLBd59FsvAK/MWn2b3+FfICn
SU3yjseQD3C3pU29uFPkQwf19q4FIanplB9g9/RWU1ew+gocMN94gfQG+TiI
8Wf7kAUfC8gHeFLwuH7+heQDjHc7ODuTfByScP77zqe3lJAPMM7OwgbmA3wq
yzNqVj750MXrT5xSd8shH+CdG4dcuFBCPsBPDN4uXl5C+XFYwnle66JRnEs+
wP2rFzStuko+wNt31E15lEs+9CTcb83Gwhcl5ANctezRsEPXyAc4e1DNxedF
5EMf88Wzx84+eRR/8O985eURmSL36tTDsMN98nEEr6/rPeh6EfkAL1Iav2/R
NfIBfq/U+c7QcvIBzuk9eGpmDvkwwHhXfinkOJs/wHGeeUqWt8kH2Hhxzsr4
TPJhiH5b61L4pWLyAa6KGJJafYvif1TC9T3yY9mKxyL7/VB/Fv2IfIAtNumk
5T0lH2DLAXuzGl6Qj2MSbtnzbmott8gHeOjQUsWL5eQDrHEuOalTBfkwwvzR
5kaPyXnkA3zXue3GWzfJB7ihcfLvMzco/sboH9vtOfLtrsjrZmamrSomH+DT
74/sd75NPo5LuI8TFD+Gl1B+gAdo+3hfYOMVWHGsn31yGfkwQX4ufrS9lOUH
+Ems2Q6NJ+QD/OPhp9KvbD4HtxmuenjvHfJhivFwu9ofHTZfgEfcnf538QuR
n0y99NDmKfkwk3A/32kGvLpJPsDdy3pqt62g/ABHDT59ZxDrP8xxfO9/n25b
TT7AVSebt8+5Qz7AoTPWdPp8m3xYYL6Kbfpiy+YP8JrOWl/6FJIPcEggGjBW
T0nAKX+03cpEXtzbd0Ye8wGWxZH1g7yEw9m/ZFcN+QCnt30euYHVV2Bfjdgg
W7beLpVw8avDqt4/Jx/gNbtnJz5hPsBZAV7dLB6QD0v4rV9+d9o9ij+464zn
nwsqRY7z2LSirIJ8gHODVLb2qSEfJyTcAad9O6seUH6A4/QLxnRg+QFuls5c
5nSXfFjh9R/TdAIKyQf4vLLK8K+3yQd4RGCLl+UN8mGN83Hb3fUKbD63pv7l
FvkAn5mb0aPvffJhg/PvVGT8Q5Yf4BW7jRQirpMPsMafFS8L7lF+2GK8Vtpf
KJ9CPsCSq2dmmbPxCiwsF6dfJx92Eu5DwYKFfqy+Aq8ruf2k8ib5AAvt/4pC
8mGP/s+h1mPGdfIBfvzX339UEfkAX/RujPVj/bkD6gHNpcMjr1F+OIj9iMwH
eHhE04GlueQD/Kd6ju6qEvLhKOGeTcUEc598gHupmM9VySUf4AFhTpb6rD93
Qv2DP//wMfkAX5pkkr8yj3yAp6qkTu5/nXw4S7jJ8/Y4ty8kH+CC8M7Ds0vI
B/iU7hddq7vkw0XCGTYeiXjD1kvAFvrTNfey+gqcq2zTklhIPlwlXPXw0HMN
18kHOO+lY4/8AvIB1g6Y11Evh+LvJuH2dUmo+35V5JkT6mLbZZAP8PKv4bv8
8siHO+p3hU8WE5kPsHC5MfkK+QBrqQ88b32RfHigH0toMQrKJR8eYjxkPsD9
v6/v+iuRfIB75nybcbCMfHhKOLnJxk0nWT8Odrl1Le3U//DsDrO33Wf54YX6
qfXHDMs75ANs+Z9bD+e75AOc+GzVKsV88uGN8S0wenJRFfnwFt9f5gOsXqz7
uYX1Iz7ovy91mbnyEfkATz7Wt/niPfIBTswd2aqlnnz4Srj1OSft2zaRD/Cd
5MTIv/fIB7jz0pHHW2dQfvihf1/2Y3laGfkAt9Z+VbmA9evgI6vWbqm9Qz78
MR42RZ6Ru0c+wH75WdeCi8kHOO6ogWVBBfkIkHDXjaRKCmy9CnyxTZLygQqR
E2ZxE9VZfoCvdfNfejOLfARKuLm95X8ufkr5Ae7jtuJNW1b/glvF1RarFJOP
IAn3y1TakMD6D3DBA70XI8vIB/jvh8/PbK+Rj2DMx0IHyfID/KbN9TmOtRT/
EJyvV2Lue70See1wFf/LbP0KLFzusXhEPsDDXKd+VCgnH6H4ewpLrOez9RLw
28smp0ew9SuwsHyjz9ZLwjCeyC7QkA/wY80Lt7/fJh/gvFefGgyzKf7hmE8K
RocvyxO5vvnGaGXmA5zgtnR+cgn5iEB/6TXOZfMjyg/wsJhHcxXYfAK2PHPd
7XIR+QAX/whd55RCPiIpH6+QD4FHj/9oxfIDvGrml77dysjHSZxPJ10GXK6k
+IOV1zcHHLstslJvv9P+rN49hfmn4s25c+fJB7jxb2r3QfmUH2APuUeN1bnk
4zTOj9UHshIvkg9wm6DJhtwN8nFarEdlPqIkXDu7BwWBV8gHeMuAfaOzCskH
+EKnULkJ6eQjGv269XbTz4XkA7ylZMd/GjfIB7g+8r/C9pcoP2Iwfj12ny/U
5zIf4BP5jxL355MPcMznmq02N8lHLOrXFfNNFOPIB3h9nsnEvbnkA7x6Ytjh
oKvkA7wo4W+HArZ+dQbzSd6mCI71H+AbYRNcnbPJB7ibVubFmjzyESfhPqWs
OxxyjfID/PGhtrtFOvkAJz6eNjTxKvmIx/ky33O9MB+rVo9oZw2+0v+RfwDO
55e/4j/eBR/RrzGPx+tP9sdvnEW8jcYs2oT83TLrYokJ+PrWynsK+DzXTXIi
+5+TcMnmQsEs8pPc83ejEV9r/0WueuDHHvGZ5xFf4eU54KfFB9TP4vWf7q7e
2z1Bwt1v7GudivHg7Ef8D7CwvJ+C82lvd/xF8DmLH+GjcD4PEA44EZ//7T75
XNSH9/DyLeDwXpKDSnh/Vz18AvBi54C5EciXxcL/AC9Qnqh9HOej8Ocjk9Av
jx26ZVOZyLOvawZuhE99IQDgKbG73S/EK3Ij2+ETJON8eLxu0m0crxAuf7CL
769BLjifA/DxXoL/a5lfl4/4rhEOOEXCvf68fukO5JfwcldwD819HQ9fUOQQ
HdVqsNuy3tseZFP8UyXc1md59UtTRR7WcnPI/DzyAX7imPXizRnycV7CpU5K
Hq4QTz7A47bU6c3G8QvhKgGXmLcojc4iHxdQryoJDTz5AGuF7+OaM8gHOPPO
NZ5LIR8X0Y+8+igJzaH4g+8WzsnzvSRySfAoPbXrFP80CRf2PDS27LbIuor3
Vn0rJR/gineb5XIyyQdY873hnKk4vt/4eKsv4fhe/ri3tIh8gI9f2xuqcZF8
gHspZBcVnCMflyXcjm1dnSUJ5AO8O9XBtaqA4p8u4Q7Vf3Y5kyMyL01c6Z5H
8Qf31rLZqJQu8oBliqGaiIep8D+uYDwePk5jxmXyAa6burjP3yzyAa5HO/si
l3xkwO9vg5FzLpEPcJNj5e6aQvIBntjz8bEJReQjU8IZZYwfNT2ZfIBl91ux
fMjC+WG78lrYZZFl1+dLKD/A6woupxxJIB/gVZse1/bPpfzIxnj4eNCGLnnk
A9x/8uCYnrfJB3hilk/9lRzyAU5rkXtwNpF85Ei4pIdfTp6MJh/g5Sp+q9Zk
U/xzJVy/YWeSX2aK/HVl4faXLD/A3ZMbFZtiKT/A49FeRJwlH3moT3stbL8z
n/IDHKrZyXpHPvkAGy2/b9Iri3xcRb/0Mu+YXRb5ANvLf2szOJ18gJePH2sa
WUDxz5dwXie/T2pIoviD02++Ph+UTvEvwPmK8vvPRZFHyvfN80slH+DBQsOW
SfkBftq6o4tSFPkoxOdPqR/XN5l8gK06n9//I4N8gJueuhS2LSIfRRifmv3C
emWSD/Di/87uHRdO8QePX9Hx6tmzImtetlhjEUk+iiXcu6AM5cw88gHuNN5q
bJvLlB/gl+s/nlCPJh/XJNyeGBuXs8nkA7xh9EnnlFTyARaWwwcmkY8S9F+D
PP+LSyAf4POqj8xSYij+11Ef+f5noJxI8Qe37lFb+ugcxR/c625/2zVxIr/b
aZvz5RLlR6mEeyFZOmxqPvkBDxlz+a0kmvyAf2gXGR5PIR83JNy0sfLVWufJ
B7gw7XGBVjr5AF9v470kJJ183ISflmsde8VS/MHPYipG1sWJLGdv8bNDFsX/
FvKlqDjLI11kYXiRJFF+gPstjo7dmUU+wKX9v3Z3zyEftyWcd2hNO/42+QCv
K3LffjOZfIAta/xHlBWRjzKMZ60Kd2ZnkA/wsE29k89foviXo14dNDj/ezzF
H/y606Uea2NFtj4/drPZGcoPsI62V2aHC+TnjoTrWuy0+FQa+QG3CQ5f8v4i
+QDX6wx/uPoK+biLflpYcGTjFXh+Y3+V9iHkA+zbr62mQjbF/x7O3wPWJo4X
Kf7gxG8D3qanUvwr8HlqGzSE9S3G/co7m07IovwAt5ozQ7/4CvkAP93ULcgx
i/LjvoTbPPTF6Ps55APc3fji2ZHZ5AOsdFDeIYGNV2CT2mNZrVPJxwPM7+Gf
Xi1Np/iDVYQCM5Hi/xDH20ffwyiT4g/+dtOn1bQ0kZNH1ttGZFN+gA9Helzr
Ek1+KiXcwYbr0+TPkw9weNcfOu1SyQdYMrnlVWg0+XhE1w9yyAf4qNxBvwmJ
5ANsofH7WY80iv9jjBe9z7Xbk0PxBy+6pjDuaLbIgf1PRcafofx4IuEuN8aM
bZ1AfsA66XKRSpfID9h30ABrs0TyUYV8b5jtfvEi+QCbaidMb8klH+AZa4+X
3MojH9USbpnrFIdZV8kH+IJWlxeL2fxdTT6vU/yfSji7fQHzOmaJLFx+6xRH
+QFWqG7q5veE/IBP5veI3pBFfp7h9z9USdKjyQf4ltK9x1MvkY9ndL8Im9+f
S7hJ7Reon8sgH2A51Sl6fmkU/xoJV6UamdAvSeTJdfoxD2Mp/mDv9xve+KSK
LDnZp9/5s5QftRJOuH02JZz8gD98b05akEs+wF8zluxOYPVvHY5/2c+LLknk
AzxMI/5Rm0TyAd497932RDZ/1Eu4out/FJakUvzB4bY6C30vUvxfSDj5PLN2
XRNFNveKGObIxiuwvnCBLJfyAxw96/ynGyfJD3jV4XuVWpnkowGfL/tXXfZZ
8gGuGVu/Yl4o+QAPPG9tnMrq3Zf4/OVa0rnRFH/w+K6/4xwSKf6v0H9L6x9E
n6P4gxdXha1olydys2Rv+Lhcyo9X1F+cIh+v0S91LxnpEUb5Ad7pdF9pD5vP
wY9G9XFPiyQfb1CfjlvnejWKfIA3rc8qfRxLPsAjgu/PqYogH40SLiStt1cz
q6/AcwxvO91Novg3YTw3nBsplybyHLflJ1RjKD/ASzt4TvcIIj/gbvvuPluZ
Sj7ewse8oN5KnuQDvDHpwwTFVPIBRnYccmLzObjFRyM2KIp8vMP4Lq07XJZA
8QdbRbTr4pNE8X8v4fJzO/SfckXkgU2ru1y/Qvnxns7PRPIDNu7o+LQ2lfx8
kHDfq41vKKSSD7DSJIsjpzLJB9jNwU09/iL5+CjhVvplx4Qlkw/wIp+t2QXh
5AN8eUT7Jt3T5OMTzs8iz0mmbHwCZz+/F5YVJ7J6UugGrXPk47OE6/j8wMe9
rL4CW0zjDsWlUn6AR+4oGf7/88kXzIdzDPZdiCIfX+h+zSTyAX5/rMczZ2fy
8VXCPV9Zs+DCOfIB1uNH/XoZTz7Amw4OCbgVRvFvRj86JypxxWmRlbS3Tvx4
hvIDnNEs/yU/nPyAjd+ZZE+NIR/f0F8k/Al/m0o+wAsyF7nInSYf4IeHomM+
BZCP7+iXdvynMYDVV+Bvs+ZvCztFPsCDncbfLQyl+P9APeHRevHVBJG3JK76
HhNBPsAHS9eoxZ0jHz+R/7UtHnEnKT/A87WWOTqmkA/wsrj/NgjjjczHLwnX
YWDHqZWsPweHh51KrwsnH+DJr9/HfGD94G/0l8IF+wiKPxjVWqtCNj79wfEe
c1ytHStyscORZqGekPkA56XqlO0/Sz7Aw1etn+CeTPkB5nLsOikkk4+/Ei54
hVqN0D/IfIBbhy8PPXuOfPyl+9cjyEcL6oV2EZJuZ8gHuFLb3cIpluLfiuea
fhl6dY+h+IPjV2EGOSOy6tX4biOSyQdYP1G15+PTlB9yPDe4KjztSRL5AB95
OnPsTVb/gtsaXjBLPUk+WvOcUM4dYusl4LgBYz6sYf0IeO6aO947PMhHG7y/
q/6GO3EUf/At42Tfn+dFDnN+vTCBjV9teW7VmeMDKiIoP8A5Ux6fHXGe/Ag/
1zDoqhdDPuR5rnf54soPF8kHeHj0EZ1dLD/Asn4wiXyA233eXLLjCvlox3Pd
dnvvUoum+INDpIOj5l4QuWIMRmDWn7fnuaiGc/X7mA/wkV+Dvz7MpPwAj65S
/qzJ5pMOPLd/feWSOxfIBzjz8rBJCxLJB7js28a6mHPkoyPPzTdRHDM2j3yA
N7yPD2uOJh/gtZtNx19i9W4nnjs6S8v6VTDFHyzcvtOuWOT9x3R1gs6Sj848
d6b1O/O/Fyk/wI1nOZV2yeQDfCQ/e7IBmz+64Pfby8ccTCMf4GeOtnZjkskH
+FbrtwpjWX50xefRtZ436jz5ADvv/dQuKJ7iDz6boT59c6LIR9YfsF3lQz4U
eM6/e8LZQE/KD7Ds/r1T5AN8bIbTA5dY8tENvlX8Lw9n6yXgnoc/jm3F+nNw
lJGlS10K+ejOc2vu6bTfcZl8gNl6scwHuKt+q+lDWH704DkPn80v+6WQD3Do
nJ+7kmLIB3j0QWFFm3z0RP6taX9eWA+Q5Qc4Fu1aP+YHvD1k+9CEAPLRC8ej
pd3aMpx8gGXrH2HkA3xpRcrMsGCKf2+eKx+z82egH8Uf/H3d6ZGegRT/Pjy3
Nf9xvzmnRI77u2DEogjyAX7gbqpeHEL5AZZf/01uGevXwedPYMJm80dfnnv1
7U+oYiD5AH+SHo1fweorsDXfsc9AD/KhiPNj0tzmC0EUf3BX99E2M5NFbpT7
7DU2mXz047m8Ef5jG06SD7D7KMV9u1l+gLNuLOFHx5KP/3iui3nbGRtiyQd4
vppb98Gs/wAPc+8UpneBfPTn/+0vyyQf4KDVVnt+XCAfYLXrg6Z7XyEfA/D3
Wt/xnRxP8QcrqnBPdC+JfDRpj0PxBcqPgfz/rwfJ/ID3rIu9U8/GK/C29IT8
A+XkYxDON93PLWcLyAe459WZ6cYJ5APcoZXHPEkE+QCnTi9eYxZPPgZjPDiR
nW/D5gvw6G9zestniBzc4+lguxTyocRzPa5lpLvHUn6Ajypdmfaa9R/gC/e6
vRmWRj6G8Ny9dVFe2pfIB1iSc+CKXjT5AG9VvHynFes/huLnkWcXtmHru+Dg
y29ma7D4D+O52SgHJiWIvFspPOPTFfIBLlgh32dTMvkAo9v5GhpPPobznFnn
EWMswyg/wOUf79S6nSIfYO124+qenSEfI3ju9fLginLmA1zw8GFGBat3wY9u
Do23P00+RvJcmxEhXI9zFH/wpOFZ8zqkiuySePKQcxr5APfo1zggiNVbo3ju
Rs/w/X1TKT/A/bYJFQf5ALdesch94XnyMZrn/CbHn+p6knyA9zpOev0+jXyA
2fqDzMcYnltv83ehZzr5AFfZxGRYXab4j+W5gcHqf3eniDxS2DARRz7A2vK5
XSclUX6AsxK/PNbLIh/j+H/338SSD/DPcvmvKiw/wDciDToHZJAPZZ67XWg8
VJP1H2CdCt6fzyIfYO80hw2Sq+RjPM/9UnP88ek8+QC/2d5gvDWLfIBH7pzy
40Am+VDhuZTW/GXzKMoPcPLC0rXC+q3MB/jrwbOjP7P6Cixbfo4hHxN4bmqG
bWXwefIBFrbXnjxDPiaI8Zb5UEU9MHH/c6sA8gEO0BJ2HJEPsOy6XBj5mMhz
9mN2lS88TT7A+048mmceRPkBlprLNd+JJx+TMD9Vpv/dGUk+wG7jg/eZB5IP
cPvFTso6yeRjMs8lVVwY4hdIPsBdhm24NyGW4j8F9Y+L59oS1o+DDVaYJ9pF
iPzZOGnMSD/yAQ4ZKaerG08+pvJc3brczttZ/wFeEaIWmxZMPsBW76cbhEWT
j2n8v/0PzAc4b4Hk68cU8gGOOTzqmV4U+QDH/T5s/iKE4j+d53yS227Ye0Zk
2fgSQD7ALl4Z4VLWf8zguQ/9Bv/aGkY+wLLrP+x6FPirvdfnv5HkYyadH+Hk
A/zKrnxB4EnyAbY91G/+MDZ/zOL/7edj+QF++8U2Y5k3xX82zynY/lDWjqD4
gzXHxcX9jBG5tMZ3zYggyg/wZKXur1ax+moO5gtl3Yldo8gHOP7q1C5KbLwC
ny4//07pHPmYy3NfJuENEsgHuP2FjhPHs/oKfPz6zKXnz5CPefy/++sSyAf4
lMrLDTvSyAc4cepY+WpW74Lr1o+r6RhO+TGf5zIybzv8jiIf4OICicL4QPIB
NonZH/3Ul3yo4ecu/VcVsPEKHDJKT+2/KPIB1tn/y+syyw+O586V3ddsiqT4
g0cJN+iEUPwXoH6qV//t4i/yGz/1Gfk+5AP8c9GUtUnBlB9gc/+01R+DyM9C
zOcB55RC/cgHWLbeGkY+wPd6y615f5p8LOK5Qnw89SDyAb5qiAk8gHwwdqD4
L8Z82ve7y5FwkactVNuYHEo+wPf6Pvy+KoB8LOG5Berntt31Jh/gt5Z9nmeG
kw/wmgtc5qIQ8gGW3f/iRz6WIt76BpdHsPoKrL+p56P2weQDnHv3x4fxp8iH
Os9Z1HdrFxFK8QenH5+x9niQyBs+vRnY5jT5WIb+Z1+nBzNDKT/Asv0v8eQH
bPIrYfLGs+RjOT5PRuXFDUHkA7z38Yxvmz3JB1hHXbiDkXys4LnFZ15Wb/Ei
H+Diw1r3t7qTD3BuWq+RQ70p/iv5f9enPUV2zdvyLM+OfIBl+3FcKD9WYf7O
+PiuxIl8gM3feLe77E8+wIOS7g9u9iEfqzFe1HTM/utHPsDGXadMjQgiH+Dr
cz+1b+NJPsDtwmK0ZzmTjzV4PxNUsGx8Agce3djmVqDIsfe90q/ZkI+16I8S
e1ydGUT5AX6lq9wc6E4+wFbas40tPMjHOp6Lfrpx1ltn8gE+MTVs8gxP8gGO
eOMVWhNAPtajf0N67ZCSD/DctXN1OjuRD7Cdbbbz0GDysQH1xj5pG99Q8gH+
NvfE4zgP8gE++SMsc+cJyo+NPFe/5vXuP8wHuItvvM36YPIB7nvQdNkkK/Kh
gfHfZOLeSC/yATYXLvA4kQ/wVt3sZwcdKf6bMB8Oz9DZaUvxBw+aE1d43E1k
pWVPZ/lZkw+w4tfl71KYD03UA3W5XHcvyg/wHwfndmOdyAd4X0Va83x/8rEZ
422Pn8EW7uQD3EG4wcmSfICzB3TuZGtDPrZg/NCIzq+0ofiDA+6UvOzjSfHf
iniOG7hgnL/IE+aq9hlgSz7AmaO7dU5zIB/gd+/kMlQdycc2ngvv2d3X0Jt8
gGX7/UPJB1hhf5xLvB/52M5zKh3XbbwRQD7AJ2daWT7zJB/gudXmtbNcyccO
5G8/379aLhR/cNC01LzNdiLrXNy0XNuT8mMnjve+0d1fAeQHPLBTZKKtL/kA
N/XbvGOgP/kA366bGJTL+nMt5Oe6wmEO4eQDvNF8Tv4hb/IBjljyXiNPSvHf
hfMb5dEWJ4o/+BGHAcZGZMkkv15vXcjHbvSLv+alrvGn/ADbZQ1GyUN+wJ10
v/d9EE4+9vBct12jXLxCyAfYfsQFC0cJ+QAP/mFr/dKDfOxF/9nKKdPCn3yA
he2/yr4U/33wbX07erU9xR8s20/xPyy7vupEPsB1Ux6prfUlH9pi/STLD/CE
+h5Vy1h9Ba6oOJ+WE0Q+9vNcK+MgVVUr8gEeGzRJ/jDLD3DLhYZru9j8AX4w
yFV/gzf5OID6TD+u38sT5ANc/X5d71e+5ANsIBQYQZQfOjznXN5hepIn+QFP
tb99uIn5ABcuTDz01Jt8HOS5WSOHjKrxIR/gLG/z+m4B5APc49jTlmvm5OMQ
zp81phFmbD0XfELYMBEksurz/Q7ubP7QRf++YG+mhM0fYFX9meO7svkcfCnr
WLY+Wy85DP/KfTQ03MkHWLY+7UM+wOgOPHOcyYce5r+P6ut1LMkH+MIIbrWK
K/kAJz0qXfmXjVf6+LyfOG3vAIo/2Pa3Xn2Gs8hx9WGViyTkA9yzV8UHFdYP
HkG9G1D6pEcE+QCr/lm5IdiGfIDNt/bqzNuTDwPkc0724fJA8gFu6/W48Ho4
+RB+LtxPyuYPQ55bOOq/WZ1DKf7gS5//VJgFi5zVTvr6LRu/juL8EyYENl6B
V69YcFlYP5L5AB8pGNNhsCf5OIbzL7BYNcuHfIDPtb+5KNaNfIBHP3pzbMVJ
8mGEeq70dIqrD/kAN59/e3HaaYq/Mfq/ZKN7B8JEnnhlvXaiNfkA+x2aeqWf
Lfkwpn7am/LjOM89i+sT+96e/IDTTU6PGGFDPsAbrMYETbInH+B6Xe3N2xzI
hwnP7RiaUNzTgXyAcy+/LrO0Ix9g4XFFD7zIhynqjcqFXsL8IPMBDqveNqrA
mnyAFU/qT2t0Ix9mGJ9n9Imf6ED5AU4YVDTrjRn5ACtWXL752od8mKN/WaU6
KcCZfIAVmkc51NuRD/CPb/8pKhiTDwv0iwdQATiSD/CBq4VKS8LJB3hth0HG
HQMp/hL+3348F5GDbabdjvWl/ABnz/x438OHfPD8v/3NceQD/ODv7eZX7uQD
LDyOws6CfEh5brmNoXxvdv0DnPrcMq8Nm9/Bsv1OXhR/S4yXA82HnA8SOcoM
Bb03+QCfe21xutGHfICF7RHezuTjBM4H5YdPDoSQD/D76wULE53JB9hny4Z3
8wPJhxXPXX7XEK8QTD7Ah9werL/vRz7AOVcVR21k87k1z7WRDlvr40E+rMX5
RxZ/G54TLle5OYs8O/HJyWZX8gE+mBL/OY71g+BP5kUbPdl8bov6s+lkz4fW
5AOc08e5o24Q+QDfyHwj9/kk+bDjOfVjP7q9DiQf4ORRa7euDiQfdrS+aUs+
7DEexe8/LLWm+IPdea2PFbYiL5pzZutJd8oP8K6RSpmd7ciHA87XOX2fRPuQ
D7DKG9+qPVHkAxwXO6LRkN1/5Yjzt7v7uyFsvQTcje+iGRZCPsBakbMaN7Lx
ygmv19y1s08Q+QD7h8wr7+RGPsDVASXyOl7kwxnjy0/er0cg+QC7/tn/rf4U
5Qc4+VbxiptR5MOF//c8CyvyAbY826lroQ/5AF8ctNF0fyD5cOW5mPGLBjba
kA9w9bsX82e5kA9w///qJ+T7UfzdkF87f4wv8xVZ3rUgeJeUfIAVut+8U+dI
PtzR/zgnm/QOpPwAC8vr+my8Aj//XNChxpt8gP+O6j3sOcsXD55b1w8jYjD5
AL888nDlRjZegWs+2DhV+FH8PTE/KC61WB8q8n7hgQC25AP8NvyO5khr8uHF
c2VRtS1C/SLzAeYvztwX5Es+wBbCAzM8yIc3zwkf39aVfICNpUoKPW3IBzhp
zMi251zIhw/PCY+fc5aQD7Dj09qaeY4Uf1/Uky5xzvNPiPwn+vGZOpYfYHvJ
/qdnXckHuLnsntUCNl758ZxXs1reNn/yAZ6fbPbG24F8gN8M7V+9QI98+GN8
kW8OWmZOPsBfolfpHmT5AX42I6f5pg3FP4DnPN3uN7TYi3x9IDKUjVfg5oBj
OZUS8gH+r7XVvjJLyo9AntP9en+TtQv5ADcv0ksxZPUVeNciwx3FUvIRhOPz
i3g9ks0fYLvuXqqnWD8CRve2pj2bP4L5f/fvO5APsMN1jatxdhT/EOTngzzN
jg4iv3v9xqPIgXyAV5rota21p/wAa6mu7vHcjnyE8tyID46RLZbkAzxluvEF
NS/yAd6k+GFygQn5CEM/rxO8ZIwJ+QA7L9j9otyGfICzttp+22ROPsLx8zGj
DKyYD7DseTFm5AM8/dVKgxOWlB/gscICGPMTgX7hcU3ydRfyAZ7S/0dWrTn5
APeY/aqngpR8RPLcfe/h4dZHyQfY8sUCCxeefICrJkx9eMiY4n+S55Y2xuna
sPkbrHuwTYqct8hXfg1UUrEkH6fQH4wq3LHBnnyAxyb7l+9k+QHuut5ercCV
fJzmueGTE2rdw8gHOLrlxbaLVuQDLDzuJdqFfEShf1QvahnE1k/AC2//apnp
TT7AVpFHa7gg8hHNc5zLbKNu5uQDHBDgbbHWnnyAbU+bt3INIx8x8K2c26XY
jHyA+zqUvG40Jx/gVyqDnxpZkQ9wsKWzmVD/yHzEYv76srJwuyP5AM8XNiiz
9RPwCeEGOCeK/xmeWxat/9vZQuTYcfpH3T3JB3iYcIOQEeVHHP9vv40r+QHL
nsdgST7AtjEZVoHO5COe1vf92f4PnjsVMb/1CTO2/4P/d7+aEdv/gXo/sPbs
eQOKP7jsUN+Dpk5svwf/735HS5FnnpY8mMbqK3Cii6Hvenu2/wO/r2CVfs6R
7f9Af1AZZqvjw/Z/oP+c0euePVsvAV+tX+qdZsL2f/Bc/DeNNRIXtv9DrB/+
7f9AvYHTsccxin8S4v/g57BT+my/B899G2pw5ae1yJ2XZERutGL7P2g9xojt
/8B8lr8mVdeK7f9A/dG66/TjR9j+D5578l/spQo2f6Tg/HTZsDDFhe3/wHiU
y3UfYsv2f/CcXHXglCf25CMV/WlR0for5mz/B8+ZWY1W2cHWS8DlyhEW0Wz9
/Tz6o1vnZp+zZ/s/cL77FvocM2X7P3guRQMDkBHb/8H/e/6OlO3/QLzGLNq0
6jjb/8H/289kw/Z/oF9J9vGsticfYNn9zSco/mkYP45MPtvFSOTvfR+4m7L+
EPzjs/7VDe5s/wf6Cf783nQXtv8D/fy1iHmB5mz/B/IJ5d73A2z/B+ZDN/V4
Ox22/wP1pXdTD10Ttv+D5zKefL3bm41XYNn+9KPkA7zzT+UINbZ+lY7+Tu77
GQ1ztt8D43m3UUXXTEXuOTEjaxbP9n9gvFPo6rrelO3/4P/tL5Wy/R84nyrL
b/21Yvs/eE54fMo8E7b/g+d+H/31wpfNH+DXViOanpiz/R84f9GuTbNj+z94
blLnt2EH2HgFjtjdcvwIW9/Nwvly0G/Cn1C2/wP14hnPPCUPtv8DPgYGHt3o
y/Z/oN67aBQiz/IDLNuP48L2f+B8y7e7k+DG9n+I+ftv/wfObyPtF4FsPgcL
u6/j2HpuLs8Jt9MesGX7PfB+z3TD03mRbyU3tLqqx/Z/ID8Kr/9RsGf7PzCe
LTrzsprVV2Bpu4rQ9UZs/wfm/73j76las/0fPFc77JvxcfgwOuj9lgcvbT9i
zzMcb11MaOGQfPhvf9FYHvVGWOGQlGPgfjuM1FvAGsIvCD8vy3Zcid/v0lrZ
sW8B6iPHnEz/4yILj8vywPlThJcfBI//cnXydMx3UrVpWhngmc1NV1bBP2h5
l0LMjx6efXXwed/x+AVw1cdRuUtwfLE4nBRw7jjFcS2It/DrrYvwehWzO5sN
Ff/dxwQWLsdushe5YXDPnG94vfDnlhdjvinfvfGltcjjao19EnH83/HroeDy
K0gAHB+O1vst+NrBQZtW43wUwqN2jedMhQsqiOdQ4RfA1Y3ROeNx/I9u4w+C
/ZWFO0YUOeHXp5XwXMuOqdpzMd8I4XgEjvn+3a4JPxcOX/k66r/DHTxumIms
sCLo0C/ku/Drt8Hf43K19liLfMp2Qk25hPyU8pzGRp/jMy3ID3jWpYihA43I
D7gv0qGtI/m4gX7mzOBDhhLyAa4dMrRUkfkAx/V7abDQmuJ/k+dad+syhHei
+IM/7j/dIV5C8b/Fc71O9D7egPFaUQgAWLb/+ajIptlTl1jZkg/wmSFqA64g
v4SP8w08sn2T7ic78nGb54YmhWVPsSAf4MVPJh3f7EA+BJ5k3uYmTz7K0F8d
LdzGu5APsDWnczfWhXyAYzs+WSvUFyuEAJRjfIt4lfHBSGSlSK/wy9bkByzb
T+pJPu7wXMc10iHmjpQf4HtPn3f2jScf4Dgv5a/jzcjHXZ6bYRDWu0FKPsDj
w7uV9YwmH2D/B896WnmSj3s8t1V4wPMp8gHO1lxoutyN8qEC5yNO1/XeIguX
ex9Hkx+wzbm51im25Ac82fP31Txf8nOf59JqB3SKdCcfYNgd2tqSfICLDzmN
+21OPu7T9T9niv8DnrtkEztSk8UfHN97Tn9HC4r/Q5yPy74ZdbKh+IMPW88b
tcFF5OY92euV3cgHWPZ8KC/Kj0qMh0O0Hqo6kQ9wq+Nt5J86kw/wloSaYd/8
yMcj5L/6n6+dQskHuPBC2//k/MkHWCFnYvA4J/LxmP/3vEFviv9jym87kWd9
0L0yxZd8POG5Dkmf2uZbkg+w7PlCEsoP8O4Eg93H9pGPKp4rrf07/B7LF3DZ
wXM+JZbkAyzcPuRmTj6q8Xk3v34nvJ/MB3juhLNLFluTD/D0huOFQyWUD09R
j7bCCBkscvmnuelzXMkPWHK6Mb+bJfkBz22+sMXFmPw84/89L82AfIBf9vPK
fsrGK/CmQ66HeQfy8ZznKj98WbHVgeIP3vo4/kqVocgDDhyc28OO4l+D+djd
pOqDK8UfPGqghatjoMiW9Q+in/iQj1qe2xM/4fn+AMoPsGz//0nyAQ4o39lT
x5581GH+m9TuwVE38gEWbrdX9iYfYL3zS+ct9iUf9Zg/Y9uFlDmTj3q6H9OB
4v+C51R/drrrZi+ysL10ug35AEf6Le+qb0U+wM3l8zU/SCg/wHumKj9x5MlH
A89FlWxbFC8lH+AvhUaXrKzIB/iN+Yy+vU3Ix0vUGz96jpvJU/zBNzs+rv9g
LnJU+/ntlD0oH17x3FOl95uE60OMS9SmOHVzIx/gszbrl4d7UX68xvhVveO3
/gnyA96SdPmWhhn5AF+fPXBnjCv5eMNzXbZf8A8MIx/g9JJ5O6u9Kf6N+DxR
NX5C/SyLP3i38EBaW4o/+KT7jhkxPMW/Cf1ksV3QSheRdVVPvw2yIB9gzf3P
+lw9QfkBPjrQLK3KmXy8xfySnbtAYk8+wEI50MWXfIBl+9/tyAd4b++2ngae
FP93PDd7SMdfJjYUf7B+0d/zEhuK/3v4Ln4YsdVH5GXOO588kVJ+gFe5l5dV
uJIP8K6gVX3cQig/PtB47kc+wNVBESlCPGQ+wP1XTyjOcyEfH9EvJEb+vWBC
PsBRWx/Nr3en+H/iuUXChnJHij94WVTr0U+8KB/A7Xr2VisOEzm1b2Tr3W7k
5zN+nnN6e7Iz+QH3HjnU+xLLD/CtuVdiuQDy8UXsN2Q+wOoJRWdasfkdvELY
AOtL8f/Kc9uuKAb1saD4gxU+v5CvNKX4g2sWfznc6Ej50Mxz+brj9+i7iRxn
tGTsUDPyA55S27p8jJT8gNOeL9m1IIR8fEM8triPTHAnH+DU3z8u7XYmH2DZ
87yNycd3nL/e9x5+tqf4f6frneYU/x88h2rjyApzij84xPzYams9kZUL0gcs
llB+gPtHHdeYZk1+fqKfNVl5LM+S/ICFp28NYPUV+EDPrzZrbcnHL8xvQ3Yt
lHckH+Auw7Pjqj3JBzj4w8o/WeYU/9+oz9ah4/Ci+INlz+O1oXz4w3PzU9f4
vzcXeUlmp7FqzuQHLOuL2HwO1hcWFGzID1j2PDkr8vEX84vm3gh/O/IB7huV
lPbNmXyAd53/uNtVSj5aUK/sVa9bd4LiD26ze66twxGKfyspZ3R/rnq9hPIB
rHykaq+lpciyv+9FfsBlDr+n2DqRHzkpt9H3eddDfuQD/FElYcB7D/IBdn+b
dvKbA/loLeUKd/lOe2NNPsBs/VMW/zZSTridOthV5AOPfPMaeIo/2CfFYHQP
a5EjLqc+8rag/Ggr5cyEGyLY/AGuPTeoSFifl/kBr2jf2DLQhHzIS7kW08X2
bxzIB/h93KShDTbkAxzBVY7VlJIPcINvn4L71hT/dlLuYZ5mx76mIs+2+P00
1pPi317KlXARO3PsRd6+cP6rRzzlB9jAxiBk/mHyA7ZS14g7Ykl+OiC+8lE+
s63JB1hYLr10jHyA5a/WPck8QD46SrnoMyVDa00o/uA2HZRWXDSm+HeScjeW
ZZ85pkvxB8vuTzxO+QDuHJSXmGkusuz5dxLy0VnKXdLeZBeqR/kBlj3P3Zx8
gAsXLPRTNSMfXaTcu4B6q51S8gGWfT8Jq3fBHeaFbop0pfh3lXLfzrV6ps/y
Afy0jfGu2zzFH2x4sc7hmVTksF/nrklZvaUg5dYmjfV6ZE4+wLLxk9W/YLVZ
nbrL25KPblJu1U/J2LlO5AN8qfLthVJW74K3Punt6epCPrpLuSNrRrbh2HgF
lu0XNhA51Hj7MEWe8qGHlFMSFgwcRW42d/t08zD5AZtdPr9Yx5n89ET8F68t
jXYgP2C2/iDzAb5dW5Tf3Zx89JJyE2b0e5NiQz7Asv3N+uQDXKdxeE9fNn/3
lnJLpT5z9I6JvEr4AoVjlA99pNyITiqNf61FdpHHBGVAfsA7hC8cOkF+wLLn
nxuQD/Du17xZABuv+ko5p25N31W9yAf4gO2qyceYD7Ds+X+G5EMR+TaypEOc
FcUf/M34+LW9rhT/flJukPDArDCRb4Zsea4cQvkBXnP396TEcPIBXjFGOrTe
jfLjPyn3bK174BEf8gG+mPDr2kI/8gFOWx+uoM3m9/6If1b9iU9sfger3Ers
rsn6jQE4f31MFfY7UfzBqgUnMqxtKP7g0o2a974ai3x7oM+2Mc6UHwPF80Pm
A6y8Jq3vAWvKD/BuuVX/zfQiH4OkXIyqXdi3E+QDPP6KS5GBC/kA22i4DHK3
JR/g/kfyXjp6U/wHS7nR+Q5nNruIPMNVsfMiO4q/EvLtbOO61c4i3zt5cHAe
6w/BM34fydjvSH7AN0crO5zzJR9DpNyj8lt/OXPyAfadqXx6lC75AN831/j9
zJp8DIXf+Zvs29mQD7DTlWjdTGfyAbboP3HZTzuK/zApt9Ln5c/5biJ3lqa4
dXWn/ADn7boZkOBCfobDz+BnT6cxP+C0dZNnpbH6FzzlqaaFvgn5GCH9Vx8x
H2BheG0nJR/g04Hrx1/2o/iPlHJz8g9ddfUQ+XTYwc1D/Sn+YF+DS1cmSUV+
4npwTqwl5ccoKTcvIkApna2XgLVWlrSf50r5Aa63Lhm2mq2XjJZy+/uZ2h5k
9S54gEp7izjWD4L1j7qXaZ8gH2OknLrPkB1ybLwCO190V1vvLHLwZzfpdVbf
jpVyPQrNZ1qbizz8x4ohI9l8Ai7+ryDspJTyY5yUEx5H16BDPsD1K+Z1XuhM
PsDeYauqhH5e5kMZ59eQbcqPWT8ITrbIm6vN5u/xUi5ytubYeUYivxn+wTHS
gOIP3rS2QUlqK/JG/0vpxaaUHyrIv6gtRw6x/gPcwXiU/lkPyg/woBe7p8s5
kA+w7PsQjpGPCVJO2M5wiCcfYPXEidLko+QDXC+cDs4Uf1UpJ/XroWjlILLs
+ywcKf4TpdzO9Ss6aNqLXKnSep9w/LL8ACt239ZtF+vXwaOmKz10sKD8mCTl
aira+5hakg+wRV30xPfe5AOcWb7jjDerryZLuS6DY6VGnuQD7Kd3fNZIL4r/
FMzXO+J+H2b9Blh2fZP1G+C4DRfabzsqct++Vd3MrMjHVOm/+59Z/wH+lbrc
spD1g2DZ8y0tyMc0nK+1mgu62JEPMB/6t0md9SNg2fUMtr47Xcq1f3v/2qIT
Ig/1GXrtgS3FH+z6y3OVo6XIsu/LOEr5MUPKjRNuCJKQD/D4jK8hg+0oP8A5
qhM2HZKQj5lS7mvvWYur3MgHeOAllVI9Vu+C/47LMw01JR+zUM+hZZ5iTvEH
125OqBkWKHJ03JRvXl4U/9movyxqbttbizxFo0jjJ8sPcHOXmqD9J8jPHCk3
a4n6sR8nyA/4vUbevLIT5AN88/3U4I8O5GOulDsY0DYu3p58gPkQX8VgK/IB
LtdumdvVieI/D+OtUadPF7xFlj2fmq2PgIXHh/7gRQ7p9HFZlh75mA//JVsr
7x2h/AC/rvAv+6RHPsCy7YFs/UpNyrW+r+akfZB8gE2KvxXF6JIPNRqvLcgH
h/Hv/laVFEeKP1h90KDNwyUiP92a+XahLflYgPrv6jPVAxLKD/C54eqz2xiR
D3CupVPXvux6yELMLyrzQt6Ykw+w8LRxYyfyAR4mnMAB5GORlDsqNBDB5AOs
2S3IcRWbvxdj/B+4MybTVeTryUp7bY9T/BdTPeUtct9eoZ6HjSg/lqAfCEi+
8cGTfCwhH66UH+AZNVrBly3IB7iNsP36KPlYivoiT05lJ+tHwLeEx/fw5AMs
3E7TyOpbdSn3uM7e2MyM4g9WFS7Ys/pqmZQ708HQQvGEyMLX171l61lg4fEX
b63IB3i5tpL2VivysRz9TPfEPvpsvALLnq/Frn+A7/iFW65zJB8rpP9/f4Ys
/mDZ+tVRiv9KKdfnv0FedlKR98v1Sheud8l8gOXyHXuqsP4DnLtk9MpEHfKx
CvFdFJ/tZEL5Ad4pCJCQD3DFspUv3jqRj9UYL7rd3VhvRT7A526MlZtkTj7A
Kk2HHHNNKP5rpJyG8IWFjhR/cCs3nfJyT4o/uCJ0/edNx0T2D+slOcj6w7WI
r3FbwwvMD7g0/+HDDDZegR17txkRYkU+1iH+tzZ9Hsj6QXDV0jZmwv14Mh9g
3nrrqWWO5GM9zk8Xo4o71uQDfHHbbk9nVu+Cf+R5tLRm49MGKbdkf0FIqY/I
Ssrf9Z3Y+ju44m5Vpz3+5GMj+t/eJU3jXcgH2PrGvlslJ8kH+K+02L4Nu/6h
gfgq6FhOCyQf4MplPe2UrSj+m6Rc6tQPUf0PiPwqe1LbVqYUf3An+w4z7SxE
fiMf2VBvT/kBlgoL3my80sT59ebmvBFsPgdbfa4t3MzqK/CArs9VvNj1wc1S
7riSVcUoS/IBTlrSufwSux4Fnpu9IWAoWx/Zgvo8OeW5JcuHLTS/svWrrdJ/
+yGOiyzbr8f6Q3CHtrN9px8nH2B2vVSWH9vQb3lsHmJxjHyAT5w+v2c169fB
csIXXLLrtdul/+6XY/kBdmh9ybYHu/4B7qs3PKKJ5cMOzN/CN9zqUT6ADYSC
4qjIdZseTC9i49VO1PcdChuF9QJZfoAzP9h+jjciH+A7b+q7FLF6F+wsGS99
ZUM+tKTc57b5a1JZvQu2XWv0aRib38Gy61VsvX0XzhdhgdCI4g++93XxQ/td
Ik+Z8czpnTnlx27Mn+/8FB4YkB/w7JdnZirokR/wmdJvbosPko89Um6S1uez
t3XJB/iPitz3M9rkA+yWleAsr0U+9mL+bz8vdJMBxR8se76rIcV/H+Y3pxOV
d40o/uCDbQc8zJWIbHzH6+OY4+QDvHbo5jdbd1N+aGP8SPzxMfAA+QEr9DYb
HalFPsDWar9/fzMkH/ul/56/Ykk+wNvUN/VaLCUfYNnzJfQp/gdQL3Ha3qOO
iCy7HmBE8QfPmLr/jJKxyD+tOJ27zIcO+stBLfI2hpQf4O3CgugO8gG+89p8
Rl+2vnsQ43frK4XepuQDfGRixR77w+RD+LmGxp8V7P6FQ1JuV2cLgy7WIm+N
+bJKlc0fYNnz+e3Ih66U67fz6cAke8oP8LBjPy1yHMgP+KjQQLmTn8PI/90e
g3NZfoCTO6vNjHQhH+DCV1fsk/zIh56U+2/GtHLeknyAP3VavLbUmOKvL+WK
Guoer7MWubOCqtMyfYo/OFRj6oO/liJ730+M8LWk/ABvdalXttYmH0fw99X0
Xt8xpvwAR17/a97fkHyAEw9fHPiK1bsG6C/7P26lx3yAhcuPAw6SD/Ah4Qsd
2XhliPovAW9gRvEHy77P15jy4SjyZ0/+QSH/GI/Xee8mjH8yH+BAzUW1g9l6
O1j2/REHyMcxjDebsrzNjckHeEtDYoYCG6/Az4XlZDPyYYTxSFiwkZIPcLex
7ZZNZf0I2C3qWK80O/JhLOXKHusrhhwmH2CPWx4az8wpP8A/qjo272L94HEp
9zZ4pJyuBeUHWHb/uB75AKfFKHyy2E0+wO5NK24sY/liIv33fH8j8gH+PuBt
eo0p+QB36i4/JdaK4m9K68kmFH+w1FR5pbGDyO3Ur58zYveXmEn/Pd+I3d8A
Tih5ZSXMVzI/4Aezj87SOko+zHE8O5sb17D1RPBCcyV1I2PyAXaZ87T+Mruf
wULKmT6xb5jN7mcA99g4zFnrAPkAl53qsmnScYq/BOdHScNZc0uRfSzWvrho
Sj7Ak4JyFzbokg9e+u/5DXrkAyw3MWLBItavg002lh4eqU0+pFLugrRke5IW
+QAPm2rj3mhAPsDCduntxhR/S8wPv+S6dbGi+INll5esRV6w3Fp+4nHyYSmu
B8vy44T03/VlW/ID7nB2aXI7Vv+Ch9xp67KFjVdWqAeECVaffIBz3z/LmnmU
fIBrdhvsXcbqW2spdyrjyvcn/8Pv1CYPms3WR2zQjwsP0DMQmc2PMh/gqEEz
fgv3s8l8gGcIN0BbUX7Y4vjKgy/GW5APsLJzk+34w+QDbFw+cqDFYfJhJ+Vi
Q7aulGPXp8DmwgI168/B1W9mvZbuo/jbS7nG//In3ThC8QcPvbVlari7yLLv
j9pP+QF+mGOllW5EfhyknNDuhxiQD/B2i6n3fQ+RD/Bvt87tFx4jH46oN1qj
IT5OPsCTdmlZSVm9C45XXTlnmin5cMJ4Zm5o+sCS4g/enDwsqo2NyA6DiqNz
Wb3rLOXi3E5EHmXzB1h7S9GAYFPKD2e6nnKUfLhQv25FPsDcapXtjYfJhwtd
f9AjH67Sf/cNOlP8wQaPhv7dw+LvJv33fddGIld03/R9CrsfDszux5P5AOvd
vjrlFLt+7o5+KeRW3UQz8gOeb74lbhqbT8Be9q+6z2TXB8EYve14tt7ugXje
fma3kF0fBAe2+r3xLFvf9cT5LVwwZuMV+Pm+lFrh+o4s/uC7bkvuPTokcq3c
/o1JrP/wknIvp5k4v5FSfoCXCwsKvuQDHHlsVd9v7P4rb+n/79eT+QALt7OH
2pMPsOz+SDfy4YPx3CjUMJmn+INVDRQe6hqIbFbelHH5GPnwlXIrzRYmq7H1
LHCKoU+DJ/MDHigM17bkw0/KvZ/jcM3SgXyADT7YX9dg6+3giaGtCj6x+cMf
/hvcffP1yAdY67TF4d2HKf5g5fzVS/1ZPx4g5U6fsHHtY0/xB1ueO157jBdZ
9rxtM8oPsG/L9WfZRuQnkNbvTpAfsPB14FuZH/CP/ROXjtAlH0H4+bAfK4Yc
Jx9gnfsvdZVNyAe4g9epfe2PU/yDpZynS8uc0zYUf7DfmhFBwv3DsviHYL5a
0LljP32RJcKGlKOUH+AuZsF7ovTIBzh5e9vinybkI1Tsf2Q+wJW2yz9+ZP05
eMXF+o8X9chHGPqJCy8nT2PjFbj0x973RSz+4ZjvFjaUnrQQ2Xhs0rhfrN4F
80J7wfpBsJHwgOTj5AcsbLf/7EJ+IjA/vtSTO8X8gJM+GwT+sSAf4LvTfA0u
mZOPSCknP7XH9LlsvR0cpHtARd6YfICRXYsfuVL8T+L8r4sq+s9WZGOtfYHC
8xNkPsCNBh3z1OwpP05J/30/lD35ARvZdal/xPID/NujJjXSnnycRn1v+23T
FTZegV9o7dYcc4x8gHstWVZ9m11Pj8J4tebWi3ZGFH9w+w99l63jRUZ0Ztca
Uvyj4W9B0JNsPZGF7WnfTCg/wBd9NPlFR8lHjJT7aoMGjt1/BZ63f9rOtcbk
A9xTuKHDjHyAZfsfD5OPWPiLUNPXYNfPwceFG34dyQe40dXuUhhbzz2D/ixz
vtEDU5GjjF/v8rEgH2DhcSjt3Sg/4jB/KEl9Y9l6CTjg1fgLHY6TD7DwtPGx
luQjXsq1FYZ7HfIBLuo/4dhaNn/Ei+stMh9n0c/Yp/RfaUbxB2ecGjvnj5XI
Q+c+nrlXn3ycQ30//OMn4yOUH2Dh6xfKDcgHOOljcFOkKeVHgpR7Fm8liWDr
7eCJwhd+mZEP8OjHm5b9OEQ+ElE/Bw40FfopmQ+wbDhh+QB+KTf+U6OpyLLn
MbD735LEz8v4/7o677iojq8PW8GgomABGxbsBYNRI7FdEeyKoiBFOktZdmHp
dS+iNMECGsFgQexgARuo0ajYWyxRwW5s2LCLKIjvdy5ncn+f98/ng7jsee6Z
dufMSOud0eQDzK5H3cDXSwq1QurNtOGsfl/yAT7mOCVrhYZ8gBsO26/aGUQ+
itB/X+2aEx1CPsA7q4qM9PzIB7jvgOTtjTXkYzfag+OqRi2cKf5g70tnu0V6
yNw12b6Prx/52KOt3z/rRfkB9pEOLCMfYOn8du5jL8ZDxW9nxS8hH+BNxhgR
xpAPsE2YS/XxaPKxD/O/Vynl7sHkA6x3eIXNMi3Ff7+2/j6GOJml8w9CyMd+
eX1Dyg8wRi/ZbH4h+QD/0u5RZlQ05Ucx+n+Xe7vLI8gHuEW4w79ZQeQD3L/T
zTntw8lHiVaYePH1R+Mk8gEuf+/WrRnfr3sA4/tM5xWB6TI/N9Q/corvfwNn
mA3f2TZEZuk+UxX5OIj25eDDFnWBlB/gN3raosVq8gFWrUg7fZuPdw+hvzR7
NNLcmXyA8xIchof6kQ+wat6PXZf5+OpPrfAp9WpoczX5AG9Ly//UJpDif1gr
9GwZGNA8SOa9l71+93UlH+BJSnZCF+UH+MvcZTX2zuTjCJ43//vBaXz+Ae64
QS8+2Zd8HJHbL8kH+ELrM4cO8PngX4jH3G4xttwHePx5mwKtkuJ/FPkkFSRT
/MGWRQWu4v9w3p2pHTcqKD/A0n4tNfk4hnxboxx0kecH2Kvf8sImnuQD/O7+
LC/LeeTjuFa406Zn8Z+8vTpO8yE78gFO7D8sdr2C14Nohcf3a5MX8fkfmC2X
+PjLPJgVvCt4/YdWiDcq9hkQxOs/MF+uy2pQy/sTcO/TQ74bBvP6D8w3p08K
aMH3m4Cl8zUW8PoPjP8vnQzrztd3T2E+pVsx+wyfn4MDBl20HMnXe8FHames
6BBPPsAlVxvcb+TP6z+QXwfCLkZzH+DOHrMMtvL1LHC/PTdnKuN5/Qc+r0Wd
aM77E7B0X8RCXv+B9ol1EFG8/kNbf35FHPkAS/dB8P0MYENf6+tWfL/uOa3w
5PCPZW34+3KwIztAJFLmSbbXTlyJ4fUfWmHaiXcGbP5dX/8BP6n7q9tqeP0H
xmsap3cb+PvBC1phkeuE3Xf5fh/wUL/nuQ9DeP0H4pMTfvpLOPm4iOdr77zh
v0XyehDEs0HN8+vhvP4DfgzSjSNSZZbqu/n8A3y3xKmPWQqv/9AKpRt6zOjD
6w0uUf+SxOs/aL0wmdd/oP01SNu5nvcf4BnzPb5+5PsTL6M9fXPWQR3I6z8w
f7qn220/X8+9gv6/9o7iqCizdD7mf/UgWsFuU2m5Jd/fDu5mvfZgijev/0B/
2D+4y+MYXv+B8YJz4Ytxwbz+A9/fx/fqSJ4f1zCeT7zhUMr3x4FZOe82Ph8E
PzL1nNKTv5/6B/3DmNHFCg3FH9yBFXAGyHx0/Kz1rD2pr//A+GfsqeCHCl7/
gf7g8z/xN/n6O3jwTFv3hipe/6GtP5+c1+OADy7Redc+itd/IL9b9XL6wMdX
4JKWG7tF8f3tN7XCrx3skoP5+ynwsqEHdg7i72vBqWv+WlfI++8yrVBdp1N5
I0Vmvp5bX/+h/a9+qr7+A/11/JelHXk9DvjFxBP9QkN5/Qfa2632bi543uqu
R73ofQvtq7W+wa9or4IMFx47D2bX7xaGy9xkWdDbjvg8aZ/Wba2grzy6vw1+
vioQ/wC84fWgp3HBMkv7bxH/mfjnhne09fUQaF+a7ejs5A12ZS8Q8HnHz+dZ
F4PzS3P/vQS/0S96mze7i/F8h+Hnv6H9NWe/AH40WjfLFM8P+/GOu7TfZ46R
sMG6+ON3sN8og5PR6L+cvEc+sLmnFfwzFmzNgO8L+O8/gtlxsr5on/Ft8qzv
oz2JHFg8WSHzxXe5gevx945kXxDsPWpKr1EYz3z6jgCBK4KNL7rh+7E/f+QD
tD8Vm74sQfvLPm4J2POvww1q4LsL+zG4ZPwJT5bPNxBe84eYD3d58tkd7cME
drAPeP6UlX1jYyn+/2K839m1NdsvK537Ay5L6rrGRkvxB6eN3resXZzMP3Qd
tkfg531YgB5phXM/nry9n0B+wFe7NbXp7ks+wFWv2AFO5OMxfv9l8AOlC/kA
PzRoV7A6luL/RFt/Xla4zB7qxWvfhVD8wS2aqnRNIyj+YDeXdttOaWQOmKBz
MF1DPp5q6+9jwO+zPz8PbMcWNP3JD9injbtDnYp8PNMKZw4vHeEdSj7Adj/3
z2/jTj7An2+rdpxUUfwrMB49uXOBsZ/MfSepIltpKP7P0Z98HNHimZuRwL7+
QvDiVnuz1ZEyW98oDBujIj9gS711lru8yc8LzEfGrUlp40d+wIN6XZjcV00+
wO/zrKaaBJGPl3heHgXFLvAmH+AvTldivfwo/q+0wuaNnS/21shsUuM40DqE
8gH8fnXplKY8/q/x7zfsror0kbnubareDZ4fYLZ9s30y+QFfcswNmZZMPsCF
sQMM23iTj0pqTyLJBzhxge2+kCDyAW7ea8XskTz+b9B+Nmy3lK1nSPEHW3tV
vlUFUT68xfNcfm1jvqvMlj3HL2Xv+yUfYBONi7mpivID/Psi56bm7uTnnbb+
fAQl+QB7R88d7R5IPsDSeUiR5OO9VpgdqTBqEUjxB7PducM1Mnda+3F2Z1+K
/wf8fTlOxTd5PoBTvn5o9NpL5i1xzQomuJGPjxgvTN32kD3vUn6Amz0xnGgS
RX4+0v7NYPLxCf/fL0dzGnuTD3CJ2xhHcxX5AMeyA/vCKP6ftfXn83nJLK2/
KSj+YKneP1jmJfP1JmYoKT+q0P68mjl9cgT5ATu/udjkhD/5AVec2NukA2+v
vsDXmhl7bijIBzhka1hRnRv5AN9d2DpjcDD5qMZ84s/iEmdb8gHelbDTcKAr
xf+rtv6+Ix/KB7B0PqNaZo2pIn0Tzw+wVG/qQ/nxTSukF7i9iPMjP2CTUxYv
nzuQD7A/m8AHkI8azOfK9Se8DiUfYF3Tqp/Wcx/g/IWHTabFUPxrMZ74vfWO
gkiKP1h73tzxbpDMD9u8mvNVpPwA/zzliht7fyf5+I7xqHiscWM/yg+wV69n
jpN5fwLObLkpfXos+ajTCt9bdxq4Jox8gN/scYs8tJB8gJvvG7nJOIPi/wPP
L1swjZR5nKK2ZnEsxb+BKLhOX7cnR6T4g3OdtOF282VOLDNTj+DtFVhX+6Ly
Mu/PG4rCotWzzzXQkA/w9jFznXcHkQ9w+kxV0+kB5KMR/r/rla/ZfEKKP3jq
yGHZnVQyhywybWUVQfFvLAr5h7v8u09D8QdvSeh6oyheZsOp5+9VRFF+NBHr
3yf7kh/w5rZhsZNDyQdY2q8eTz7APQ9k7mHtoeSjKf7+0a+TGiWTD3DF0rrs
gASKv44o1HlMXbYlRua/8t7d+i2V4g8+NCWy7JaG8kFXFJo86z57TJjMFUa9
ng8OIx/gvdD3MYzyA7x/8fXY/inkp5kojGqT0zMrjHyAa797FnsnkQ/wp0Wj
Jh9KJh8/iQK7jsc6g3yA9T5/MqheSD7ApX72xex8Fykf9ESBdZ8/J1H8wVL9
h7/Mtfe3jK0JpvxoLv73fknyA5bu/1GQD/AuA3YhAfloIdafD+5IPsDtAw6c
Ha0mH2CT74PLNoRT/FvieXq5M2En77/BjVd0sr4ZQ/kAPvwiq8ujeJlbZPg1
sl5MPvRFYXjoJGVeIuUH+NO26qOmOeQHLPXPy8hHK1Hw+OY6XsP7d/AD40bz
vYLIBzgrQmn2axTFvzXi635yTENvij/47/sd1HaeFH8DPF+Xtn3t70/xBwfd
CN+2JUzmNp+MYk5GkQ+wiS2+gSflh6EopB6wWMned0p+wI0++1yPU5AP8NWV
zeb84P15G1H42g4B1ZIPsHQfWxDFv60ouAzFCDOc4g9OsmzS2VJB8QevsrFv
MdeX8gF8yk7xoF2CzNPQPS3g4912ojB2RO5v9v7kB3x0XaGjWSz5ALducvbK
7lDy0V4Uxuxq2e5xHPkAs3K70BCKv5FYf78U77/Br55G5lz0o/iD+7ECaBXl
gzGep9UFsd5eMsdZl7j+E0p+wEEfT0/2cCU/YJ/P+iXjQ8lPB1EYllU0/LRI
PsDx7ABf7gNcazs2qH8I+egoCsrU/rUdAin+4J9q/61g+0ek+HcShesfGs+N
5v03+Pvh/Elsv6+UD2B2HMLtGJlVVxvt28nHV51FwUZo43EilPyAe4cOfFsw
l/yA104NtrvF/YDZ8UUzPMlHF1GI2aY+0Zf3H+CqZsPGF/iRD/DA9TNtugZT
/E1EoeMDo+yCMMoHcPnErbvYfEny0VUUrI51n5MfLbNmT8u7CU7kB8yOT7mt
Jj/g6iGzEq+ryUc3URj9ztwhmI+vwFtWLVzP1rskH2BnduEH99FdFP4Y+Gbs
EN5/g9/HswI4in8PUVDvyqlInUf5AI54uMZgs4vMZesHH/nO2ytw3s2hb0co
yI+pKNw0qbJsGEB+wBfjdMcG8/4E7JrY7/xmD/LRUxROtLbQjnYjH+AtLVM2
J7iRD7DG2TnKVUk+wFp2Abkjxb8X2q+/h6TPnEfxB8e1PB7cwVfm8uaY0Cyk
/OgtCk+q866l+pMfsK5w98Z2P/IDPlUxo+iHknz0Eevvb+XzD7B0nzqfD4IN
q09cZvsNJB99ReHW60mf17pR/MFDuj9bXqCm+PcTBam8lo+nwJ2bnWvU213m
KivMEFXkB+zW70LrM07kp78ozDPBDMyffICL75gNLYsmH+DRfY4ExanJxwBR
OPlacYftv5fiD2bHDfXh/cVAUYicGnJsVwTFH9yIHXgcSPEH7/7uvbiVl8xt
sx+3Sw0kH+AvRUZ65YGUH4PwvHS6Lgbw+Qd45Qenn+6Fkw+wy6lHvyaFkw8z
UfDq/z1xbwD5AB/8N/KfQbHkA3xki27TzankY7AosO17rdMo/uBNaY/sbvpQ
/H8WhcqJaWeLlDKz68nEWMoPcK+V/Z518yM/4G2BZnXFfP5hjvbmfsaEpoHk
A/xsjIVea75eAtbds85JqyAfQ/C8278e/Odcij+42DyidKq7zLEB7tubxFI+
/CL+d56l5APMljdjomTOaspOiCE/QxGPLYKPbzD5Af/hqb9gqQ/5AFuI24Z6
+pAP8ISfvjUfzcdXw0Th/mjhy1MV+QBrn+2wsfAhH2Cl8paTWxj5GC4K9tfS
gvrGUfzBxrGD//ILkrl6xD+JlZHk41exvt5QQ/kBls5z4e0VOOPrfME3hHyM
EIVLoVZ/TY0mH2Cpvt2FfICHZF5TmfiSDwtRcGgwW0ef9xdg6f5nNcX/N1Eo
WZXbKceT8gHsVNWzyMJXZr4/UPIBvvK25tfBrpQfI8FW5e8+KckPePrHpbPD
wsgH2GmdbqSvlnyMgv840bh7HPkAS9fR8HwBS/Xz/uQDvNKqalxWOMV/tPjf
fjYp/uDnZov29oiRmZ8XIPkYI9bvZ+PzQXDfCVkXd6vIB3jisgd3PnEfY5Ef
PYZVeirJB3hMVOW15FDyAZbOr+brIwLGQ6rdd3zDZV4/OyN3SRzFfxza36zl
T3uGydw3rlhfP4LyA5weXNe7rSf5AV8L/GTeVUN+LEVBJ/HmiWzeXoGHvVr8
Nj2AfIDzcvPLBoWQj/Fi/X1XfD4Cluoxef8Brl5s5dfEmeJvhfHtpg7pW3j7
BO7+ckyDfLXM0vu2UPIBHlz7MO4lH19Zi0L0hRvLpvPxL/h4g9IUQxfyAe5p
aVp+IJB8TEB7dKLySpEf+QCz7Z76MRT/iWhfumcWv0+h+IMvOYd3KVhE8QeP
1azs0zqC8mESxic9fjFi55VxltY3uB/wuyEnJjgGUX6A+fsVycdk8b/3f5IP
sN3mQbvY/g/JB7jYX1XYdAn5mCLW39+ygOIPfp4al20bKbNUH7Kc4j8Vzwcr
QE2SeUPWM/tmvD8B31qZlRkTT/kxDc/bvJC7/bTkB8yuiz2XSD7Ay6OftNLh
83MwOw7hT75+Mh3xZstLUeQDnFG2cPL7BPIB1i+/8aSfM8V/hli/HsfHV+Az
A2MNy+NkbsEG0BHkx0YUTlf/HHsrgvyAY1jBkYL8gLN3pGlWeJCPmfj88jcm
6wPIB9gwKSv8B+8/wPw8OCn+s/D8a87fjQuVecfwH4W/8fmGrSj0WBoe3ElN
+QBWsANQ5svs/vRKjzuO5AN8dmVM+0SeH7P/X36AlWxBxYl8gG8va5vpoSAf
czB/ubgiQI+vX4HNo1ZVXXIhH+DF044VZnqTD/Dt81Pr+gRR/O1Eoc/xTte2
aWQuN1OPGMjzAyzVF/L1K3vM1/7GaFVJfuzl9QXJBzhJDw2yH/mYKwp7Bt+K
KgonH+AOIarR4/l8BCztbwui+DuI9fX1Soo/uAzDT2vefztivFI93WNziMzs
+NsJfH4INtNE7+jgT/kBFmbdKtrC5x9OeJ73H7m3XEU+wAdtljay4u8/wHvf
pj2M5+tXzqLQLbpiZnIa+QCvLSvvVeBL8Z8n1tfDBVL8wVJ9XhTFH7x3ZXYt
O2+A81yXFOWUEPIBLtuy+0j7RMoPF4wPmmzLV8SSD7C0f5uvJ4IteqfXLIsj
H654/jQXJtouIB/g2DvTkqL4+ogbnne78haaBJm/b2jyPSmQ4g/e9em2aoe3
zNVG47x68/xwF4VxH/7Oa8H7D3DBx23VR0PJD/jNvmE9jHl/7iEKNeeMu/rw
9gpsxA7A9yEf4NO1d6/8zvt3T7RP/se6vQil+ION2IWYERR/L8Tj9z8vv/eg
+INnjBOHh6hlZuX6egGUH2A/dgB9IPnxxnjxUEkPcz6+AkeWW/mYuZMPcKdJ
Rqvt+fwDrHEP2XhWST4UGG9/0G18mecD2Lck65yGv4/ywfjuR+dnF3h7Be5v
66Fi5/twvvFCuDk7gPIDrGv9sUF7f/LhC7/WCWMy+XwdvN/mjJeOknyAz3Vt
MepLIPnwE4WF7bY6NfciH+CB7IAcd/IBrnK3jYvj+eGPfMqf2PEuX+8F27+7
0/oxH98qkf+YTlQ6yizVl0dRfoBj2AW1fL4OrixufilcSX4CMD5I9fyg40c+
wFcjpt1bqSYfYHa8yHSeLyqMB78bvr/J16/AfL+VFH+wdP9ePMVfLQrTzqzx
fc3zAews+I2O85e5at8JtxV8/R2snxvW4/gc8hMoCmx7wEtv8gF+OODQ55xA
8gF2t7DUYfW2ko8gUQjz2GS0P4B8gA2nuDWzcKP4a/D5fczODNDIfPvZ6U+J
dhR/cDu2YdKJ4h+M+UtpuWVGqMyHcjEA4/ND8ONhhS932FN+gBu2//p5/Dzy
EYL2c+3braedyQe46qf1xo6e5AP8qfrI9HieL6Hov1se02H1WFL8wQWemIB5
UfzDRGEy62B5/ME7Z26qsVDIHB/QZ4olf18IzjNQzfvhSn7AOmyBQ0V+wjHf
9jnQMDeefIAX9cu0GhxKPsDaeZ36n/YnHxGikMauy1NQ/MFC4oGQKv7+KRLt
YenAfaFKmT199daWOVA+RMrrN5ylz1WQjyhRaKB5fSvUkfIDXFzdtsFjR/ID
Fr7+GXndj3xEi/XnYyrJB5gd7/PEg3xEy36l+MdgPvjsh91EV4o/eNrDm/dG
2VH8Y8X6epm5lA/gKI+A4g8hMvdHeDZyP+BzFrtTqvh6SRzya3XN9jMu5AMs
7a9xJh/gxCOLulvwfAE/GrXmWJgT+dDK649S/MHsuIY3HjKXWDos6aWifBAx
XhnuMGKyl8ysXKnYjfyAO5y+183JmXzEY/wYmft4I38fBZb2hzuSD3CJ+O1y
Dl8vmS8K6u2OvnH8/S3YYNnJC//4kw/w7mHO0edsyEcC/t6SV5v7eZIPsHS+
hj/lwwJRcKz+5pQdI3NvC/e5KyLJD9iTXSjL9zeAtZdCbj1fTH4Wor/cWe4W
EUQ+wPfPXO3s6E8+wO9bOccM5eOrRMwXN7i+8+fzP7B0P7G/zNL9qKEU/yRR
8GIFaq4y27IFOAfKD7AOO3CRr2eB79TMadfRj/IjGfFI9Ugx5+tXYOk8RTX5
AEe2uqK18CIfKWL9fYfB5APMynH68vXDVFFgx0smqyn+4AE1u5rV+VL8wdL5
VvYynx+u0X3J358vwvPmOcDPyZZ8gN+arK8J4f05eM6j3063iyQfaRh/VdjO
s4sgH+A7QZVWk/3IB3hoQo/25nHkIx3zK/1JpX/x/hw85u+hHjXcB3jN/VM1
wbGUD4uRT9bvjq5Uyez9vHxcL+4H3Mp79P5vMZQfYMy+Rt3k7dUSUfhSuGNo
Pz5fByePWtCpH38/CH7w1fqnb/z94FJRWOf2+/qjGoo/OPHDmKXP+Ph2Gdrb
91atK3j8wbw+R8oH8Ey7vAQHn//hJ5OvDePr7RkYL37oNUfjR37A6lCvmNIQ
8gFe1bZrboYL+chEfzXSeLcNX08Eb93T9/UGB/IBTtK9tCuWvx9cju939sWr
r1Mo/mDpfnp/iv8K9C+3a4++9JM5vdQszcSBfICz06tnXOTzD7B0vroT5cfv
orDd7UVclA/5ACsDrH7WdyUf4FdnM/8+5kA+wB1LzS+s4/sZVsKPsalhkj35
AL+MRIPpST7AbLtdhS/lQxZ8VF7t9MZLZu8x3a784U1+wF76C5baK8hPNsb7
Mckatv/Tu76BE9jxYoVO5ANs/k9VIRv/Sj5WiYKV8vapoXx8BZ53bukSQUXx
/0Os3x8xV2bzXsufK+aQjz9oPulM8c9BfrADDNxl9h2Y8/cMH8oP8Le+pmYN
+PoVWLrvI5B8rBYF6w8rhSkq8gFuyA6snEc+wEcTzi3p4Uw+1mB+Okvfp818
ij+4YfLTyyUKij/4o8MvQ86qKf5rMV7X6f1rmkpmw9KNS0x9yAc48N6l2V24
D/DT1erAaUGUH+tEIcU21oDtx5HCCzbdsOpwQx/yAc4PqNQWOJGPXFFw6/NZ
4c/fn4N3+ax9r+X7F9aLAtuO9dyb4g+es7WxI9tPJeUD+On7fbXHFDI/0xnf
xT6KfOSJwvGg8YvLVOQDXJacFlzH2ytw0rx833FR5GMD+jN2YNkC8gHm+xkl
H+BlJ9zr9Pj72Y1ye8PZcEiGbzZ/P7gJ/ZuJuvNung/gqIOpb0+qZK7SjpiU
6kl+wIGlR4YEhZMf8M68665W6eRjM43Po8kH+JbOG2FtCPkA/9t8Rf4C/j59
C9pbTP968vEtOO7AkwOz0yj+W0Xh89STzhV8/xs4raHhdLYfg7OT+LC/zXzK
D/D8fo119yWSn20YDzR+NUJcRX7ARrmN3Efx+SCY7dZj63mSj3y0V2HRoQf4
eiJ4cRu3yr58/w84uWKzp1cgxb8A/XNB9gP/EIo/+ODJTN0efD6+HT4e3PnE
5gec2XJoDvcDPmzqtf9rEOUHeNDKEtM1EeRnB/r7iLyDM/j7QfAIQ7+ifL6f
AZzgMn3dHj4fBA82z3qRzd8H7hSF5Zl7i7aqKf7gwcfzW/V0o/jvQv7OX30q
XUH5AC42sIn4JfR/eErRiDWO5Ad8Q6fPBrcA8lOI9mZ544hhjuSjkMa7c8kH
mO/XknwU4fljBed8fg7uv2POTLbfXIr/blHwZxs+vCn+4LL267LT1DLz8YXk
A7z2w/MJDt6UH3tE4VjM3RInvt4OlvZz8f1Y4Je64ZmWvD/Zi/7RoKYJe18n
+QAPiz6vPBRIPsBnda6d2mJHPvahP2AHrvpS/MEV6UeM3Pj+ULAvm3AqKB/2
i8IfuZ1y9njJzMo7V/H5B9gwccD6mXw/HFja38XffxTDr3Pkxzm8vQJ/H4IO
iO+PAy/dUTvEOJR8lIhCN3ZBNl9vB88s0P5mEkrxPyAKP8bOWPWzUuY5S889
quP5AB4gHSAnc+XCgc3ZeRGSn4Novy6XNJ2qkHlG3P6NI+D7/wB/PhBZ
         "]]}, {
        Hue[0.08640786499873876, 0.6, 0.6], 
        Directive[
         PointSize[0.002777777777777778], 
         RGBColor[0.363898, 0.618501, 0.782349], 
         AbsoluteThickness[1.6]], 
        PointBox[CompressedData["
1:eJxM3XdcjX8bB3BF2SOisomsQoNSyU0hq5KVmb1JiIjOEaJEUtp77733UkaS
svdORpKt8Hzu0/V97t/vn+f1fnA6XZ9zfce9zrD1VuabpNu1a5fTtV07/n9X
bNR7avrRnqs2tR5oO7I/1/t48dUQeMuxA6fklftz10JmZn6B37tO7GbRrMTx
fzyz0Z7rGRB4cMNzJe7rn1u2DfCgwaU/tz0SfMe61WzbKyUufiB+wid7bqH8
2z6HSpU4/sedheM8AhtGRipxg/g3ACvfXTAmKUKJu23boKLeZM9ZNrqHtQtR
4s567e59HM6OL90sPqPEOU1f+7oGDvg2pnIj/vy3/fb8/Z/tOTVLr+fTApS4
1IBPURXwp4FXzfqGKXH4U3fFZntOLmabQp2LEqf88Jf9dvjZl7JOz/HveebD
p/52Hr80XbBG3MHsQb5KnLtih6U9vthzz7uMvlUXpcTN18Y7gAs1H8SOCFXi
8KdqqfAMjwlbh6UocfyP6/DVntPk/8PPt+FfAHZ3fSwzN1eJe10z/OEveO+v
ng1ZQUpcIN7uvG/23Miq9D/j4pQ4/uUCYO2YrfF/zipxPD/Bqt1box13KXGV
8/AGvttzSZ23nZ2+RfAFz6sP5dYocSL+F4b9rnV31N2pxPFv9zWs/du7Z6f9
SlwTfpz2D3vuc1Ng+2vrlLho0AmO9Gm0MbdS4pT4X+inPTdwle4b/X1K3E28
XXs4+PTMbnpHqP7w0q4f1N32KnEzwOG/7LmaUc0jGg5THvDtd3Fx0jaCfYId
rdYdpXzgsrpxm5QcKJ/f+P2+qXZ6fZTygVsMBo4wOkR5wGYxvTdZHaI8Wuy5
+inDn0Yspjxgh/Oqa6WXUf1b7bnlC+72Wb2M6g9XjZFS7/wft+zX3xxsTnnA
g4Z6h1VaCj46YuTUbqspnz/Is2RP4rqllA+sfc7ijOlCygf2fCe9ZrMF5fHX
nnvSfr9l9XzKA7bNOf2pfD7lATdFrjxw2pTq/8+eM0nj8gxXCD5srjIpfSHl
0U7Ejd+Xq6oyi/KAZ85NOzRwqeAJSpXG37dSPvChpBU+TSspHykRJyryVlu+
ifKAD+xJ1lbfSHnAcmcbhx5YSvWXFnG7/lravNpK9YfFDmf6TrIV/Oh4r/MT
1lH92+P1HbV3NJlQP8A1M6Rnec0WfPfh5rHlhpRPBxG3ZEEvmyEc5QHPFU04
2XGqEseXMwq+0P7ApEO6lAfslvl51Fg9ykNGxFnvLTJcyFH94Zpm/Wy9eVR/
WRFn7rO+h4MJ1R+2MdCfd3461R/WN4vSz11I/dBRxEW/qFB7M1uwJGeWDzz6
TkzzVLx/vpwP4c+i2YujTSifTiJOto9I3oblA59/UH7ljwnlARvWTzrgNJfq
3xn12nlhyGc9wfzHy3EW9UMXEXfCwTx97zTKA+47xeiRvy7VH/bQEs3foSk4
8NCUD4Wa1B9dRVx9peWKW9qUD2z8/LB8ojblAX+Syp2wZTLl0U3EuWr/UtOd
Q3nAV675WjwbR3nAekvHTK1j9e+O95fz+NpRDeoH+JDU95sx8ygPeLXS4gH+
OoLlV8VHl2hRPj1E3NHpXTsrDqJ84KKjg3S2jKB84MTcHrc9tCiPnvh8P69Z
qa9KecDeC8TrfmlSHvDuMxoDNmpQ/XuhHjeXjnRTo/rDdaY6eRn61A9yIs7g
2pdnjfpUf/gQpp1OqoINK8IWl2pSf8ChI0bUTh5P+fQWcfkHb3n30qR8YMnw
pUp5wEHxiok9JlIeffB57JJbEK5O9YfD4p/Onz+K6i8v4vZa2ZcZaVL94fj4
Xc6Vk6j+cMfMuck6qtQPsM/9evWrmoJDPxv1qlenfPqKOFM3w/LrYygf+GLP
6bffjqQ84P21LRV3DSiPfvg8/LVNWjGF8oBNckrzVo2g+iuIOOfk5w0XNaj+
8NTbw7TL1Kj+cPrgwvny6tQPiiJuo/7ckfr/sXGY9KiHEykf+Ivegs35LB/4
bfA8na8qlI+SiBsysadPszrlAc92y3A0n0d5wIPap97Nm0D174/Py8yuNZm6
go21S0OHD6b6DxBxKepJyj3GUD/As3XbK08YR3nANzs4W5RPFMw+35J8BuL9
Ofz2nKJG+cDOB8Wj1PQpH/iZ6shrc3QoD7jkknP/+YaUxyC83rxK/y36lAd8
Lmlq2gg2fsErLUekv9an+g9Gv/0JHm9uTP0Avx3vlDZcl/IYIuJyzllfujRd
cHvDpVmHDSgf+PER5dwtUykf2P8311w9nfIYKuI0i2Xup6pSHvCZyZU5C3Qo
D3jt0tG1f1g/DBNx4757PXbXFjxoiFq1Ihuvhou4Y9en2KpoUf3hTu4vXvbR
EFy9q7RAYwL1B6ywYe2gygmUj7KIm3J7hfdJFcoH7my26NodXcoDPpmhfqB0
HOUxAv2p3dL+9WSqP3zrVmpGoY7g7U4Xb14eRfUfiX59O85YU4XqD08dVWB1
ZCrVH+7yKNcvSldwn1E/9OQnUX+oiLiCUocWqQmUD7zq7Ie513QoH/hhUWpt
OBuvRqH/4xLuWU6mPOD55/Qijk+iPODvWL5aT6A8RqMf7Z1fFutR/eF9+dI3
3TWoH8aIuONO05x1Nan+8Anxkc59VQWvMrhwYbAK9Qdsebhl302O8hmL8abh
w8Y9LB84K7tiSyrLA559JW5fNx3KY5yIu6P0VMGL1R9+9KD0i/l0qr8qxlN5
KZNPGtQPcJzK6dyeHNUfPtttr8I6XcHTKh5lnNCn/oCTqlbaDNKlfNREnKp/
+K8NupQPrMk31BTKA97g27BmFMtjvIizrS3d1Hcy5QGnfZizdp8B5QHvGjBr
epMx1X+CiFP+qvktdybVH1YIkl6rv4jqPxHrociaQ2cXCFb+NXfoSLa+gruq
/B39Tp/ygWvulJQ80aJ81EVcuEt2Oy02v8OzqksDDxhTHrBO4A3xYUPKQwPz
Y0Te+53GlAcc17HKMFKf6q8p4oyizdM6jqV+gA+/DJ/4ic0f8OS386xE4wU7
vr6RJaNH+WiJuBFjGtZtnUT5wL/k271UWkx5wDHbHaJbOMoDjh+MAVeD8piE
z9fxAqdhrP7wlSqZ8a4zBR92SplfZET1n4z87uxxs9Ol+sMHNMOGdNcWrOKy
eVPLROoPbczXu+ebWrD5BNbRcG0tmUj5/MeSPHREXO2zzMwmfcoDnrh53tKZ
xpQHrLr+3rr5ulT/KVi/fRnoxn8+mV/leeRuVKX66+LzfUXJWW881R8esHmr
vtwIwU3Oz0TjxlB/wDdTG4d0HUb56GG9WNYl64gW5QPn7uj8K3gU5QGfFhtG
m2tSHvqoV5R046HBVH+475up1VrDqP7wVs8O0TEyVP+pIq5yblXahe+Kbf0A
Zx3BhqRVsa3+8NWIz12Tvgq2tI+64vJDsa0/DERch2HLizv8VWzLB357Sq40
7KNiWx4GtL54rdiWxzQRxy28nxxZqtiWB/wzZqxWrzzFtjzgP3kG++5kKbbV
nxNxXjFzmhzTFdvqD19OXfvCNVWxrR+mi7hr4xVX7YsSPHDUyUOuaYptecAT
rHrc3R6k2NYfMNYYD/vg9ST5zBBxP64sFI/OVmzLAzbmN+QFim15wO3O91Fx
yVRsy8NQxMXWHYuPgiX1h0eMK+pWkS1YablGZXOhYls/GCH/S7u0xPh9JHnA
NenlV7eGC34gdbevZqhiWz7w1/55Rt8iFdvymYnx+cGivSb+lA/8pt4x8oMH
5QErn0xt+hZBeczCfubQq56ygZQHzA/XjpGUBywTWZfbPZfqPxvzzdnr5xYH
Uf3hDn+bvjwNU2zrB2PUe91E0cl4wZ4f7nUqj6N84Cmfb5974U/5wOcSax/b
eFIec7C+2irjGB9IecA73Z0rHrA84EP7spfaeVMec7HfnGMcvsuf6g9PHpag
/jac6j9PxGUsfnJuj69iWz/AXn9y6wKiBF+27zfPzZ/ygEuWdu53Cr+PpD/m
4/f959pHJZ7ygdtNHjpjVQzlATvqIDEPygP2Olv9a0wg1X+BiBvVJ6vL+mDB
w2RMhy2LpTzguA5nynySqP4mmM9m716QG0D1h393an1eHyT4VPlUT4N06g9T
rPfcRu5TDaJ84J6N1Q92eVE+cGlL7Kpof8rDTMRljvtaohFJecCFfdLWdIug
POCccreOw+Oo/gtF3MEtHzO7JlD9YefKmRmnWf3NkU/GqQKzZOoHWOWfe5Fd
lOB+T81+7gygfGCrea8cNKMpn0X4vB10+HM3hvKA++8urj8VQnnAww7KRY4+
RXksxn72xJ0yr0OUB+wSVFHw6yzVH14X+dFyuRP1wxLsR3oEBB48TvWH6/8t
mX3OQ7Db6PT4llOUBzw1W29H1lHqj6Xo7xevG1Ydo3xg5d4nPW1YHnDYPiyQ
zlMeyzC/L3t7fJML5QE/fHp/cIE15QGPMPrl0M+B6m8h4m5PTc3Zfo7qD+ts
2l0oF0D9sByf7wcVQdFHBFe3U9h4zYHygT3fqqZ1Okn5wCF3g8rr7SmfFVh/
jIwb/ugE5QF3beyoP1FMecAl8WbhLU6Ux0qMf49yJtaeofrDj1UejfviSPVf
JeIG/5lwN/Qk1R/mQgINpEXUD3Ba5pjBChcFl6to7Dt2hvKBtzT9OHPfgfJZ
jfloc+CqRWLKA77WbKP0N4zygJPP52hEO1IeazDfWBosV3eh+sO2zQ0pappU
f0t8HvKmpy8dQfWHH57Zqhc5mOoP123puGqZquCNr71KFOWoP9aKODNdt7Wx
SpQPPNPfJPX2SMoHvjir6sOX0ZTHOqwHf9/cc3Ug5QGP+hnZkKZMecAOl55X
JalQ/deLuEUjLDuHj6D6w85LG2U2T6L6bxBxR9u7D5ipQv0Aj6gLqfvSQ/DM
3KBF54dQPnD2kKbidtKUz0bkP04u+q8c5QMPtZwhc0qB8oDPyZyc7tOP8oAn
J8hL54yg+m9CntuxwxhA9YdTTq87pd6Z6r8Z45P/XFlxF+oHuLLHWOtB7SkP
+IfNM3+5voJbK2fs79SN8tmC/P0do0v/KbTlAz8LdY+406LQlgc8ftC+wJRP
Cm15bMXnr8YjwL4d5bGVjhf9UGir/zYR98nG3NLzu0Jb/eFuXNj+Bry+pP5w
PjfnmEw76oftyHs/1/t7d8E/d3+pmCNH+cC7fxnPPdyJ8oGvBT94ZtSB8tkh
4laoJVcadaE84F1SId+aZCgP+O7JIf6m3SmPnSKu14qeliq/FdrygOd2Lok9
/Euhrf5wpfjDt0a8X0k/7ML8Pe7EbYtmhbY8YC2Hs++ffhMsnb083+KnQls+
8LmDsyu2f1Foy2e3iFtSVPur6YNCWz7wXO9tLctQH0ke8FfzFPUk/H1JHlZY
b8RrFk54QvWHN1Zrfh/5XvDW1WGvuacKbfXfg/HHxV7L/4VCWz/Az4yDSyIb
KQ9r1F932P6a24IXdTw01fsW5QNrzZO+dauW8oGD3J9oF1YotOWxV8TZhYg/
ri1XaMsDlpusX2CeqdCWB7yOX+DmK7TVfx+932uCjSPu3dTBv5fUfz/W18En
fDKLqP7w3zsmHifSBb/diQCLFdr6Ax6noTu0cx7lAzf4B73QKaZ8bPD5lPoZ
tTiG8oCd3VsGOadSHvCT87NkTDIpjwNY3+k9H6kTQfWHl5smFObGCn5yYWBy
XAz1w0GsV1xu2Y3NovrD9XsSvidHCXZdmhEeFk/9YYv1xqXyNy99KR/4/lu8
4WjKBz5arzDybRDlcQjrwcG9C39EUR7w7ISJR5NSqP6HRdzwhVuX/wii+sMG
qx+n3IsUfGtml03P4xTa+sGOjq8HUv1hjI6Kr2ME70nt/uhYrkJbf8Dd3iSd
z0mlfI6IuIiCEgWVMMoD7tlt6JHRKZQHvGbTrkX6iZQHPFk2oJfuZar/UYz3
c9910EoR/Cp0hZF8GdXfXsTtyA18m5tM/QBbLPX1cCgULNN/5zt9lgecn/D1
wc546g+RiPt8/EvMhgjKB255F8upZVIe8PFtigbDIykPMeZHjdeGZhGUB+x5
USUiOI7qf0zEaQy8sYULEJzoW3/6iBf1A1xQMX5hwUXKw0HE/Ztm4j0xVvCO
431uJgVQHvCq9itHWvhTf8CnfjVLf3CnfI7j83v05Y4b/pQHrPRqfKl8BOUB
Sx+rDl9wkep/Ausl0dcFvpGCTadFn5H3pfrDJvyCxZf64aSIU5RVzXGOoPrD
32/GjAv6j6dFDZ02wIf6A57VtSbT9yLl44j1x8Cp9lZhlAe8V8M6bqgn5QF7
upv9nhFNeZzCfneI76G9BZQHfOORYemPRKr/aexnRnRaxoVQ/WHvHTel0xOo
H+CF/AY4VHCsT4b8+UzKwwnj45neXxViqT/g8jWj1+plUz7wx6a7G8+yPJxF
nNT27fdXsH6BZ7/d8s4mjvJwpvM3XlT/M/h9o8NNOHfBk9Kl7omjqR9cRNzm
bVFv9rJ+gF9IbVqUGCx40sf1vg2B1B9weuLNvcFelA/cr+Tf0tQ0yuesiNs+
IfSjdyzlAddWyO34zPKAjc1aFfd5UR7nRNy34GD5BH+qP7zfbs6G9ETBi/fY
Tjfypfq7irj3z68ZyYVSP8A5kxoyjc4Jfq+7eNGFCMrnPOajuuCtg4MpH7hP
XmbWylTKA5bF8mSWO+XhJuKu7hi53yuc8nCj/YM31f+CiNNzmSOaEEH1hwd+
WNDtSgzVH45+qd7+Ygr1gzvWk+3rXUYnCC54KT/oSgTlAa/o8dXsYST1Bxyh
vmL2kjTKx0PEWb9VG/wkjfKACwt21HgVUh7wMNnc7zLplAfs/+RSi7Uf1f8i
5i+NJRPH5gh+bDm1cWUB1d9TxF3Rb+7YPon6AbbfY2ATHyp4k/OUTrq+lAdc
71S/UyqF+sML88eAo1UdwykfWPnL5SHd/CkPOFxx6M0OvpSHN9Z7C9RWvvej
PLzpfGgY1d8H40eP9Vu6HBUcPXjbnpV+1A/w9b38jEN5+GK9qNDlXg9PwRUT
R211D6N8YKXLadeyAikfeI9KZNcUX8rDT8QZXlheUBZAecDdn3tvMg2lPGCZ
nR2Vv/tQ/f3x+cx6HzEmVLB25CjVz8FUf3iKoXWlnz/1QwDej+bWt0HBgnts
sZ/UMZrygNOty1cc8aX+gE+FckGX0yifQBFntDDY9JUP5QGPCDjm5sXmd7i0
r1l0VBDlESTiAi+mvxjgS/WHp8Vrbz/pI7g81cfQPI7yCMb682nY38MXqR9g
/ujBjiDBeY0JxvPPUx4hWE/lHr/nE0r9AV9ZJj0mheUD71NbIc5k80ko9psf
P4zreYHygNvt+XB/nw/lAc+P7DJrJOuHMKy/nBOCt/kIPuvZfuotT+qHcBE3
9sX+CwmBVH/4ybBL7Zw8BTt9Ko9XcKf+gLOOuv5+H0H5wNMWJa3s4El5RGB+
dKvdOdiL8oDniH1XZHpSHvAWcdfUTT6UR6SI+yAfJ7sukPKAL9552lucRHnA
hnHumvJRlEcU5pOa1b23sPkcnnbJ+tltNn7Bl/qP32saRXlEw7pLCrd4UH/A
D84avGnP5g/4qWbvELl4yiMG+7Gldve6RlAe8L5vG9xboykP+MW0x9yxKMoj
Fv0ZolZv7kJ5wOv5DwxbX8VhPbzNuV1UlGDNP70/32HrKzj9ynN3k3DqD3jL
EctVsWx9FY/17sdUy4OxlAe8aY9Hvm4U5QHHOP4JtGDzRzyN34GURwL2N0NX
71zhQ3nAe52UexpFUv0TRZxCjxMbpdj8DVuJxvfXSBQ8t8lRa2ww5ZFI50v9
KI8kEZd0VKpgzynKA3bjl88hlAc8oNewRP+zlEcy1qdWOb9TfKj+sNLfuu7y
0YK9H41OvRNM9U/B/ubNvyWzA6n+cFjK94OZXoKXTZt8xZXNJ6mYb5Sc9Z6E
Ux6wlV9ML1cP6g/4ZK3CjGo/yiNNxBV32P34ehjlAacdWe34j+UB2zmUH/hR
TPVPx3r2vszxHWz+hl8+q1Wvj6H6w5vOvV79LZnqn4H11cVbnbemCn42vsUm
Ko/ygJdZru4bHUH9AVu3N5jmkkz5ZGI9PC/6WRObP+DdhXKP0wIpD7h7xWmj
kAjKIwvzb6BdTy9/ygPOqrnYaXEQ1T9bxPGXW8zzp36At5us2SidSPWHX/tK
+wRECN7Xa396bAT1R46Icy8bFWDM8oH1BjTf6BZKecA9+nQ3b/KgPHIxn/Sf
ZzGAzR/wnOMPH5S6Ux7wiCOfrGrY/iMP+5PAC/vWB1H94RiFI77uUdQP+SIu
SmbC7y6pgi0GVrduZ+MXvE+89tzgIMoH3pNmmzLRg/KBO+8O3+kWTnkUYHyx
2fc5K4DygGfdbD/kOMsDXvHl5QS1WKp/IfYr2yLtAtKp/nBTWP/vdheo/kUi
TrVugpzVWcHhTxZN+ehDecDH3g0x0gin/oB902NyZ7P9R7GIC+hjt3UIm8/h
gujHSdL+lAd8aWCHQQm+lEcJ1pPZCWr6QZQHXDPTsCIsnPIoofPhbH1bip8/
lHM8l0D1h607xMjr5VI/lIm4JfcPzmxKErw7TCpfJpTygS1igkPfRVE+8MxN
Zb5XSymPcrreJZ7ygE16BO0fHkJ5wPtCV5/0CKI84Be2Bu3fFVD9L4m4n2eT
pqZ5UP1hJWnxhhuB1A8V2J+KjIuOBgi+NScz15/1B/xlqrJc/xDKB56jOuZg
UBjlUSniDhYG9Z8QQHnAP5fkmP1i+3P4V5Hy2MVs/riM+u+pLzUOojzgxf+G
XhgWRXlcpvxTqf5XMJ8VVS/wS6H6w0t9xiQURQie+ODlyf3R1B9XkXcv3be9
Aykf2NOr1fRvIeUDP57pHboqlvK4JuK2DVqyoBeb3+ESK0OXu/GUB+yL7dD3
JKp/FfZ/V6aknIqk+sNGrWWegwOo/vCRtZWiY2w9dV3EzZMVj93tIrj09FHp
0ZGUDzwjVdz5EVtfwd7FCXmHYimPahGXKWd6QJPNJ7Ca5/Bfc5MpD3jYinEP
BnpR/W9g//ypbPqMcMFsvy2pfw3WS03YwKdR/eECxatOByIEz1qnMLMn6w/Y
vszouDybz2/S8UZ2vAT+9UNJoQfrD3im2vWEXpGUR62I68g9uh3nTXnAkjqy
9S6saDjlZmIq1b8O9QytSW1MovrDl+pNkv/FUj/cEnHT5xyTmZghWG7x2TXd
kykf+PTtIesUgykfuGunhFMTwigfeHm/+a0L2Xh1G/NFl2OrXrD1LrzohoPZ
Ey/KA/7yih/Aqf53RNyCBQ7a4awf4Iaxj1dvcad+uIv1raVHcFEw1R9e2VjV
oSxG8Oi6rXvVI6k/4CMqLfXbgimfeyKuzD94QQ/WH3BK1KC/vvGUB+w39J1B
uxjK476IG7Xtr/edSMoD/iY/xehRPOUBX/Z8/V7Dn/J4IOLGOX04rppH9Yft
fmosPBEueNT9d3vnBlN/PMR+JiU/bnAy5QPL8wusQMoHLv9Yk6zI8ngk4t51
0JKbzMYreEqtkuKhGMrjkbDfkOQBLzD52G0R2w8+FnH85WghrP6w1Om8w31j
qB+eIO+Xk5LexQseuVrz1+Y4ygfWfCFdMzqA8oG9Fu/SLsmifJ7i/Vq6T3oX
QnnAd+ct6qCTQHnA97LcT/PjtSSPZ1gvSfU6+C2W6v+Mjt/HC3bXlVpwIoHq
/1zE6dqqaM3Jp/rDV17dqp4YIVg9XXeKYQjl8QL7jw4Lf0hlU3/Atz6V3tmZ
QXnAbzeLgh9lUh4vMV4+v9G0uYDygANUM55YpVMeMH/5S1UB1f+ViDPgFwTs
eC58Pq/TIg92PBeukyu+/iJCcKdKVbve2dQfr7H+/nnauzc7vgu3rL7nmxBP
+cC1A5f/2hRMebwRcZEz9HtPYPt1eMmDF/2DYigPGN1RoxxJ9a/H+BPvJFOY
SvWHI9dvWDObHc99K+KGbPFN/pNO/QBjd7FzVZJgqYmB0w2TKA94FGbLgbnU
Hw0izkdted/nFZQPnHOp9VFNOeUBv1TS+mqaTHm8E3G23Vz/qLLju7Dqlk8u
mWy+eI/5Ccv3PaWCe6Wqev9Mo/rD5nMCxCpsPfUB9T1p8UcuU3DzJ83xA6Mp
H/j9/qHvYyIoH/7vz3PZ9JvlAacsvGOlEkl5fMT4eSFhfFQ45QHPzFpTdzyU
8oCRTv6rIMqjEeNT12H1f4IoD3ibVdPJK+HUD5/w+Zy6+nFKtOCfi03s5gZS
PrDOLzXd5Wy//kmYDyT5NGH9F16e+DGB8oBjHt5fNjic8oC1Aju90Gfzx2d8
Hn5q5i9PozzgRi/Tpd2iKA+4qbhd6alSqn+ziBvYqJylwtZXMH960i1b8HnT
y9UPsymPL5gv8/cW7Mqk/oBlQ/Jdw2IoH/h1JjbccZTHV4ynB9Sv7w+iPGDD
hG1PrGMpD/hBwiaNgUlU/28irv7vO+unuVR/+ESv8xNCWP3hQO9v60dHUf2/
Y/4bFWq5MkgwVo89L0ZSHnDjW1FOPzZewa6l30avYsdLfog46fEYweMoD/jE
/Q6KnkGUB/xOf+zfT9GUx08Rd1xrw839kVR/ODpOr9/DdMFVM/SilidT/X+h
vu9fTO4fLPh5k8PpW2w+h+1KoqYcYudDfou4zTuOutVkUj6wXUHLywJfygO2
7//jjbYL5dGC9e2ruz1TUigPuPOewwqfvCgPWKTlr6EdRHm0ijjupLJxhDfV
Hz6UMtHIJEhwQRkmHG/qD7h5hq7+CTfK54+I6zlG1ljLjfKBpzRzG93Y8RJY
jR8uwyiPvyLuQKtCJ2kPygP+fuT63vvelAe8aNWS76vdKI9/dL6J7QfhxQM7
rlFD3t2kx53q107MvTnoW2WLvLa6fTwyDb6q/fCRd6Lgwdqtu3PR35eGJu/d
Ctf337xVH/PBMNANrliY47QC9Tw6bdKaXPiz/SP7X3h/96t/LHoJR9aa6uTh
3+NP53STEnM9HsS5nkK/8i8/CZ7/Jz/GGH/eCK6Ba5/Oez4d65NIv/KhyfDe
/qFdRKgH/3bvwy1v8IEOEpyd6C33BK/Hv7y0tJgLj9t/MACfT57jYPsX7X4f
dVXgFPg3BCuo3pbJR3/v439BWO7vzBpv9NsNvN0I2Ph0s4waPn/8y1fDvjdd
HRfh88nzB7xBdH/qIfQv/+vOaS9uWy/+x/zZeiN8Hn/i5fzgKWL7p0U5gtuu
Z1PgFoPlsLV03bbH+Hzy5fwIF/b7+kSxlPLpIP7/erXL3bA9U+HE5g6lJvh8
bub/g3e1Pxhsgvc/5OT7hdmw8/XKDL6/7eQTZz+HV8hNulmP8Yv/511kxFz/
R3f6BWJ9IbmPDPbX6u78Bq8n6WP469Pjd8cnCF7x1UTmET5/HxZmDz4J/yzd
GLsW9ZGsq2Hp2dLdJ2P+D8fL34XN/hw3dsR6oh3/n6yYuyKzpenHNQUO//r9
QvjU7u8dr2K+59/eYdjZYMim8ksKnDX+eRi8z2HylCOoz/Uq/Aened87sgrz
/5hVeEdwrwsy859lCta6uy08An+f//UHd8T7mZe4/jP+Pv/2ZsON3rnj8rCe
4F9+D8yfjvbE7+vrg//gS4Osmldifv0+Gi8IS+Zv2Jx/w7C9+ce6zxiv+Lcr
3wn9oTnh1OMsqj+sp6U6azX6pwzlcoU5Z919PVke8IzDzgOHBwruOfOYgVsU
5QNXOCUdkM+ifDqL2+bfSMoH9kyeXGESTXnAu4Y0e8YFUR7wlaEH5SKjKQ9Y
cr1wLNW/i5jTWDF7SZ9wwWz/LskDfjdth31rBOUBG3A/XldFCu5d4LI+J4Ly
gQebdzu/NZTygWsXm74ZkkB5wJv+6XdXTKc8uoq5l9GPjNQSKA9YdrzrJOUw
ygM+tWDjG+ksqj8csiXt3b4Mqj/M1mOS+ncTc3d/Dw9RyxKs+37RuSup1B9w
g/H4f8MSKB/4sedlmS3JlA/858ezjHlxlAcsuZ48lvKAi+xPd++XSPXvjvfr
0E5JN1Ow5PhnHtUfPrwwz1Imm+oPT5xbY/k2hPoBPlCWOZPfjzEPub9q0g03
yqOHmHsfvd0h+owCx5dvNLz1oLE6F0r5wIsMOiwJ86I8egivL8kDdm1Z+r78
IuUBH5k1XMshgOrfE6+vYx+tFUr1h/84OsmOiab6w3PGLqqankz9AH8wfbFv
VLZgu34nmg0CKR840jCq/nE05QN3cp18ziKO8uiFz+OBwqD+RZQH/FChpuvB
RKo/zJ+u6RQpWHK/SQrVH44auXSWchL1gxzG+2uNV8ouUP3hCx5fJ6Y7C0Y3
DPHzoP6Ah7cMveYQQ/nAA/kL9iIpH5gfrmwCKQ9Ycj1WEOXRG/PNpUsLc2Ko
/nCt1mjfjsGCW2zf5q10ovrD47UV3yWz8Qo+es1//Bkf6gd45fS63uPCBH+6
5vOxy1nKp4+Y++65t/BeHOUDcwrdlVxDKR/YeciGxhWhlAf/94/qGJ8OpfrD
Mwze3o/3Ffz2oUNEbjDVX17M3QoYFZgWQf0AYzTzPhZL9Yf7WrRbJJtI/QCf
3ng55Vu84OtvrBWrkigfOHamkfohNp/0Ff9//SjJgzd/f1wA5QGPmjtj+K40
ygNedEivdFsK5QEXnrR5+TiE6t9PzJ3s0mPC6WzqB/iAovvfNbFUf3iI3KLh
TomCf/6V/Xib9Qfc71FP27XBlA+8UtnBeo8P5QMvDHrVw8+b8oAjwgZWqSRT
Hgro/5vnBthHUf1hj+1B5yrjBY/O87npGkn9AF/oOPwMf/2KpP7wyLTDpx6m
UD8oirnlZooe29IFR5+Rv1oaRfnAOQs3JoR4UD5wxJwxb7+HUj5wvPnhSK9o
ygPmTy+ejKA84ItdL4rUkqj+Suiv9CVzNgZR/eHo2BpOlY1X8AD+hpgwqj/8
7Ov4J65x1A9w0QbbD1tCBM++dmzw9jjKp7+Ym7WqXf8IP8oH1jhQOm8Pywe2
mXrT5jnLA559mQtcnUh5wO8upnazzqf6wz9bJ86wZfPFADH32zJxZtdk6gd4
UpqndG0i1R8OLq83SS4SvGHjlYHX4qg/4DNmO2UWxFE+sHvsR5WfmZQPbHP+
7vE5LJ+B+Dzaye2qTKc8YK9KX7fpbLyCo97sPR7yH+/iLyCPp/rDqdn/Lu/P
pn4YJOZUdvct51g/wNVKCx8MiBecGOj+RDuR8oHf2XUvsc6hfGB+el4WS/nA
wS90mrbHUB6w5HBSJuUxGPWfkqE5P4HqDyvc2zA8IobqD3dRFY9pn0X1h98l
l6oNiaF+gIds27NyZTTlAYcazRtsGidYa3Pvbw5BlM8QrNejnzU5eFM+MDte
KckDVs+I6NEcS3nAfgPq+nhGUx6wzRDxLZVEygMu645PQCjVf6iYU/uw7VRR
JPUDnHTD/9uYLKo/zM6/MtvvlR/aJZL6Aza9/lrWsIDygf+99dPqfpXyGSbm
7n1ysonNpzxgJ0/9QM8iygOu8XNerHiN8oC7hC2/b1BOecCDYwq/nKml+g/H
/CGuy7Mton6AbbvkmN8opTxgyfHMfMGL+AVYLOUDX92jHySVQfnAuqvipn6I
oHxgyfUhIZQHvKyhUXdAKtVfGZ+3Z3eNe6dT/eGevqt/LE2n+sP/OlrEHQig
+sOfC4qm27H1FSw30Mt6URr1wwiM781TleViBVcvGrRXM57yga9GrnrO97Mk
H3jBr16Lz7L+gNc7VvSZzuYP+Gb1tn5bo6j+IzF+3jYY5Boj2F6qYE99KNUf
rux9p+Iem7/hqCsuWRcTqf5wzosX0Y/SBcv22NrQJZP6A85f0VjVIY3yUcHn
cXr3p6W5lA985a14xIc4ygOWHD9KpDxg54YZ8X+jqf5wr/arW6Rjqf6wSoXG
n94p1A+jsF57c2WSTCnlAXd68/azXRzlATcccy1xThNsMt1+8t4Eygdu9l1m
s5SNV3B9+eAHlbGUD2z28kmrI1v/jhb///pTSf3hiWMMDIblCS4f7jioIpzq
D/fTUkvRyKV+gF+d3G/bic3fY8TcoGt576TSqB/gL/r8DRSCs9bJd3BNonzg
h1Ev1dtnUD7w+/5qHQ+z/Qd8+viJ0ZbJlAe8r3l4n6Y8qv9YMbcmf0iWZaJg
n42vVD+w8QpeMX5AwJc06gfY0OLsyPgEygP2rC95vDxOsCRflg+s1zppeVgg
5TMO48k790fr0igfWITlvckFygMu67Gh9imbP+DGmmRFmwSqP/zmWtdk10Sq
vyryHiYVxs83kn6AF85/0k4zieoPP3Rc2Euf9QM8u75VvrJE8EKT9LjzqZQP
rDzvjcWTDMoHjtfr9zA8lfJRw3w8Jn6xWQjlAV87/lV+SjrVH/50QWdcaKbg
XS9e2Z9KpfrD27d4PzDPon4Yj/Xqkm1nduRT/eHuC09OK8ujfoAXGO/oplsi
2OWnSdXhEMoHPv8La4xQyge+vfq+zHGWB/xZnDpmGVtfwRru0QpHcqn+EzC+
6Z/4XOctmL888RybL2CrsebrdoZQP8BmLQkBo30oD/jf8K1VI3IFr/9ivSs6
m/KZiPl/QJZ3UB7lA2/Z1HKev95ckg+8I2v11sQyygOWXF91ifKA5XR6b02O
oTwmCuOJpP7qWD/xN/Cz4yPwWumsxjdsvIJf/lWuC0mjfoB7BD/9YZUo+Kvp
npRQNl7Bq53jrhbmUT4aYi777caYb4GUD/x3o0vPNLZfh/m/Pi6V8oDjOmkr
LcmkPODvvoPlPVKp/nDfIUHnA7KoHzQx3mL70Hyb6q9Jr59F/QD7zHI/o14s
uFh57GLtLMoHlhx/TKd8YKMzO+tbcigPeOWNXueWZ1IeWhgvFasnVQVT/WHJ
cctowa0RM49eYPtxeHhs0xbbNKo/zK4Hk/TDJIynmUbjdcIE35Rd2354OuUD
j9zvVb48hPKBLeuOO5iHUz7w/P5hNosvUh7wUP4AfhTlMYn2YyyPyRjP252b
asfGK3jhqb67f2VT/eHglr2b80qp/nCvkSuabXOpH+C+l+Lid8UK3rbIxnVn
IeUDc/1CDZ9FUz7aYs583PynO6IpH7grf8I0kvKAJ+uZH62PovrDGsPeXIhl
4xXcbbh53fhIweKea/LSU6gfdDC/56V2lWXHr2DJ/SNsvIKzddu9SPyPT/f8
8HNCMuUDX16ltHhAPuUDW33veHWXH+UxRcz579o93zSb8oAjiqW9NZKp/vDJ
d29eWOVR/eHd5jctWvKo/nBf/oaAcqq/LuazFUe6iEuo/jB2W597FAveWq/V
NZ2NX3DcqujWHVcoH1hyfVMh5QN3Rrs4llAesEb7i58/lVEe8IB7Y0tesP2H
Hsabq3PdzZOp/vD5hxOC4tnxEXhRzceRZ1MoD7i+4uuJkYVUf3jn+6h/8TGC
JccfCqk/9PH6h0/K/EijfGDfGfWTDsRQPnDlFyUzq0zKAx7TafDTJ2y8gstX
Fzi7JFIecK+Vh7Vul1EeU/F58XhwZmse9QP86Hbc5bcsD3igSv/wZzGUB2zL
H8D/jyXPt4mnfKYK87skHwP8fAMpeeU4ygOWrzG61xROecD85UX9sygPeJV0
k2kMO34IS55/UkD1hwcZNBg55FA/TBNz/Z/El7TEUh7wuO0Tu5dlCc7ZM3RE
12zKB+7prxmaHkX5wFlN+Yv5+0Ek+cD31mfdGJtGecDHd/BntCgPDuszw8XP
byRT/WGlpENLtkQIZvOvpP5w3LUxUuo5VH845Vf25MXxVP/pYm7/mMSxLYmC
T2kW+bZn4xW8zmq9sUkk5QNL7kdj6ys4YRd/xy7lAX/3c2qYwfKAj9yZtKJH
OtV/Bsbzrh2kNP7jeQfv3j9fRHnA40LyRlTnUj/A+dWOrZpplAe8CdOBV4Fg
d2uXja7JlA9s+n5y9J9MysdQzDleG7tT9jLlAevvHK6pwPKAT89V3vw9huoP
X649NT46ieoPmxs5Lsln+3EjrFfnty68FUP9AM+O/dQamk71h6eryfasSxQ8
m38AQzr1B5w0TGf8S7YfhFXKV5lnJFA+8DA9qw1pbP07E+O/36vZrbmUB+xd
oug2mq2v4CLRlxflUYI3PYl9b1ZA9ef9Yun0bunUD7Nov5NF9Yevvxu0m7/+
ijlQttsFA7Zfh1eu+73GsJj6A378yUz+LVv/wjp3Jxq+ZPt12Mn2fevDS5QH
7B2ucWlgONV/NvZnf3rMPFZI9YeHqG4w1L5G/QA/u/NY/3YJ5QHfHCpjOqyS
8oBFvYP0ShIF7+nq+U6ajVfGYu6pRtS19Wy/Dmf8GTduQS7lAYe/+Hcumh1v
hzd8OOH1jO1HYGP+BBTrhzliLl3mxJ2yKME/J/+57xpO/QBL7hdn6yvYo2Rh
M389DfOHp9980tj6Cg5c+89mdyzlA+co7S7m50tJPnPF3Lfv9aHD3CkP2Mzp
veIyf8oDdusefoY/fiSpPyx5vpKL4AWha5q2naP6w8P0H+isZ8fb52E9eudM
iD9b38KZ8x1f/vIXLHn+nhvlA+96PfKfexLlA3fZeKBfQRrlA4/r3edWUwDl
AX/LH9C1SxjlMV/M/e7ep7s5W1/B2a+VxzSkUP3h1ikyv+6z44dwN/5wITt+
Bbfb7z1hQjDVfwHG64rfsipZgvPW+A4vjqH+gD9o1ZofiqN84EsvtE9e9KU8
4OFOa2al+FMecAvXXB3iQnnA087afRmQSfU3wXi5YGx//v4ISf1haxn5dw1h
1A/wBP6BHdFUf/jl6Yyf8sWC1fgHoLDju7DlrJRHtWw/CIueLA4vZesrU4zf
+UvuhrD5BE6O1xojE0B5wPvfXd1yKJHqD092LVv7N1ZwekOnZ5tLqP5mYs61
IsReIZP6AQ6OuasmnUZ5wEm1j20mpwuOGf9sk2MB5QOf36zqW82Ov8Pl1fK6
SSWUD/yvQbZLPpvPF2K+OJvW0CmZ8oDZ/QCS+sP86f2DkYLlZ3RcXZpC9YcH
VakUJ8dTP5ijH/+ufZbDxisYm/ldZd6CK9f7LdaKpHzgYx/Xlhuw/SDcsu/m
+c8sH3gOf4OFO+UBS56vF095wPztWY4hlMcizB8Dmn6tY+MXzN+NacTOd8Cr
3HfPexVK9YczjfEDIgVL7r+Mov6ApYOdB2Sx87WLxRz/OK6PbD6Bf+W/iJnt
S3nA0VGuxUPYehfupzD7tYov1R9+ntrFT4qNV0uwf5wlm3OG1R+OnL1oqg87
PgKf3rq/Ywo73wE/k186lt+fMnts08pRZMff4eBJ0/7Wsv063Kxsf6l/IeWz
FJ+XLdNHf0qjPOBKh9Lg+WWUB//nx/MHz2fzOTz9y5SDeYVUf/iTBf8EFqo/
HPDdw79PHtV/GfLoHXpkOjtfDit8m9OYnCN4w5rZA1NLqD/gm+9edbtUQPnA
83/bjdHPpjxgdj+UJA94cOTRfaIIysNCzBVcKrPr4U/1h6euc+rokSDYoFpr
Hb+flPQD/KHfsZRCdn4Q5i8fc0gV/MVCU+NyAuWzHPvVFRk7ZsRSPrB9tNb6
zez4Lmz8aEODYRblAUcv+XpqM5s/4A1HvAt2svMdK8Tcj6oL7SZlCO4gHTDH
j53vgPdUn659kkz9wP/911UHTgZSHrB07wXBpyME35G2mx+eTvnAgasWDeXX
I5J8YHZ/hySflRjve51tHJpJecA7a7ye/GXno+CVKmWfj7B+gNOvZRnEs36A
5aLcd9qw44erxFz7Lt++ymVTP8CS55ew9RTMPy75YrJg/vFimrnUH/DBeXuL
EysoHzjI+jlnXEF5wJLn51VQHqvRP2t8st5dpTxgXdmNSQeTqP6w1b3M0Wkp
ghds39o+mY1XcH5V8sI7RVT/NWKuT23/4ybZgver7IptDKH+gI0ij3SKZeMV
nB7fUslfXy7JB5bc78yOt8PftsaO+pJEecDt1+ofd0yk+lsKr8+8bklBqwk7
ngs/G2s69AM73g57ne95eHIe5QGP/fvpdJcIwZ+GdL05LJnygTc2GCrcYtcz
rMXnlX/BfMoHdvMOdrRi1/vANR9ys4az+R0u1LC6bRNN9Ydn9pDTjiql+q/D
51ux3mpGCtUfXnVto04gG6/g9vwFAmy9C0vuh8sXzN9+2crOn8N9K48t449/
SfKBnQwnnx/Pzketx/7EPmyQdjzlAUcUeZUez6Q84L6LF/+Zy/aD8MzbSfsN
4qn+cGTzgRN1odQPcHnHA638fkJS/w3o72kRc/nxgpm/fXNSCPUHbHj+eO/N
sZQPPLTx3ZKN5ZQPHFys9+srG6/gzf1C7nW5SnlsENazkvpvFHNdu2NEK6P6
bxSuT5HUH66d/NdoUxj1A9zQzSU/nh0/hFemji1dkClYcv4th/LZJG57/kEJ
5QNrl9tej4ulfGCDVXsfjUmgPGA7/oFSUZQH/CXxcLE+239sxnxwum5OJjvf
AbvGua3exq5ngPNGTlm7LI3qD7dYlFgZ5lM/wMWrv783yRL8N/tP8xV2PAve
pPTCQqGS8oHH2M2bYhlPeWzBz1/g/+gTO36yRbg+TZIHrDx/4fizSVR/2F7P
qdO/VMGt5VJfW9jx9q2or9Sce1ns+Ah866b1pNQ8wSPWzx1xM47ygdnzACT5
wNcvTs8oYddjwVPzjrwvY9f7wPzjLXQvUR7bxNyrh3myR3Oo/rAFf0NZouCP
3Qsn+rDzs/CQgNzm5ex6km3C8TtJHtvF3P1ppu1lYwTrT+g74Isv5bNdWJ9L
8oGPWljd6sLWv/CA9flvliRQHrD2bvVp2uGUB7xasWHmR3Y8EU69mzftSRzl
sUPcdr94LtUfljw/NkzwdZv+22Lyqf5w3z8hPqMqBXublTyXYdc3wNvlL1S9
S6B8dmI9cq/zhJIrlMdO2q9doTzgWsWEsNgrlAcsfTzclL9eUlJ/eMbBOf59
UwRLrrdn11vtEnNn1+dE3E6m+sM3l2+Wcy4QnPK0z/vFbH8I76i7t6YrywfW
7z3BtJ7tB+Ge4uy4ZSmUx25x2/2kbP0LX9fPieTYeLWbzofnUf1hzb4v3GzZ
fhwuPxy2lL9eVlJ/ePBf3/iFSVR/KzHneaNZP9tPcMmLPW+WsfNR8J1BZ3aZ
s/UV/KB9QvH5CBqv4JzYD3nD2XgFr1d/t8KOHT+BZZw+NkrlUh578PP5r0tg
/QA7nv/ydxpb38LLDF8MnhdE/QCPyDDTmMKuJ4GLPj3N13ETfCVpyHr+fkhJ
f1ij/yULFMoHVq9+emJGOuUBH3hSsXl2LuUByzZ/aE4oojzgN+2xgGLHe+H2
VUc6Tkuh+u/F+u7zqLED2PwNx0/+l6TLznfA/lG6rzZnC3ZLH3C0qpLygb9O
urYpjB3Pgm34LxQooXzglzpN23PSKI99Yu71reqJGRmUB/ztS+TwvpFUfzhD
K2uGRYLgaVLyyvPY8XU41Guhaha7vmc/xlefm66ObLyCF1Ur2PHH15nZ/YCS
fGD9r48TVNl8DmsVlFtEsnxgyfM0WT7w7xu+Q0Ts/LmN+P/3l0vysKHr69j5
QLgwdGVSA7veCn4ZKet7g11PAsto6J15kkP9cADzo8bfoxUZgtn1pJJ8YC3j
kkWXMygfOFBF88lSdj0DzJ/eSIylPOD5/AWcbH0FW95qXCbFxqsDwvwoqf9B
MTe7w8tntSHUDzB/O8vYGKo/fM69NL/yP37jNk3Rlu3XYcn3U+RTPnD6gYcn
37D+sBVz/HJ4SgblAb86NVd5cwXlAR+qN3OMvUx5wNMSQqdplVH94al+S4Li
Cqj+h7D++2G1xv8y1R+2Xmq04CubP+DBvxuXel4WrKI0pasd6w/efwrkB7Pr
S+CLG1Kz/2VTPvAO/gBaMeVxGOPXWOtBL9n8DqcUL9v/nuUB95r2b6ptAdUf
bvhs5/c3n+oP39x/QEPnKtUfrrkZ67m/nPrBDv064XeX2njBkud/pVM+MHv+
giQfO7qeI4fygLvZWDz3ZPM7/MghIlfMji/ClxIcFN/GUv2PYP2lJhP+J0lw
ZOat6WuSqP7w4XOXD46JoH6Andu//fHHT3DWWKcPx/0pH1jRMr2yK1tfHUU/
N+st2Myuv4JvuykHHGPXu8O3sqoaUr0pD9jIxPIGfz+tJA+4eGhD3dhcygMe
3TyiwdeH8rDHv+9S96N/KtUflnx/Apu/4furg8OLQwV/z/Tp8tmb8oFz5Zdd
PJpF+fB/f03Xw1bseIm9cD2mJA8R3t/pcVs+xVMe8LUen3uuZOtdWOth399r
WX/AksexBVL94TqT669l2fFDsZiT7xzpu9yP6g9rJCzYYJcg+N3q/CFZ7PoG
WJzTT43Lo3zgNcfezvEppzzg/n117suy81Gws03skRvRlMcxrE/m2JcnsfOD
x+h8ZSblASvUzf+hm0P1h+8kBLo/yaL6wzNs063LcwXP/D7dU4Zd7+OA/X3x
2+Y3ydQfcOmvWylzr1A+sIlRUab9VcoDfpF0pf83djwRtj57Y+M/1i/w6NlS
oWvZ8RO4x5fXMvcqKY/jWN+8cFlnws4Pwt/ueUptYfWHt45M+OlYKljyvOQC
6g9Y8jyrVMoHHr/4b0Z+KuVzAvurpgkOFez6qxN0fiSH8oAn5l94lcOOH8JG
plfDHdl+A05tvrbWhV2feBLjBbYfc3Ko/rCSTUKBaQbVH758ePu325cE3zoW
H7W0iPoDnuxulZlTQvnAN9SH2hWw60fhiz61v/nnQUnycMT8yN/uz85HweNf
H0n5weZz2OO7rKV3PNUftq9suneDXU8NY3fxoSCb6g+rjQr5erJYsLcmPvDF
lMcpMTcJ7VfHzp+fovEij/KBffysjH7EUx4wf7tJLTs/BV+6sPfHFHb+Fu4R
NtT2CLve5zTWY6bnpI1SBPdu6WDm4k/9AA8YW/HLL5jygGc2FV384C34/trn
I64HUT7wqzvhD3s7UT5OYm7B1gsW5uz+A/joyuTFCmz9C88c66LWga134Z/h
fTpHsvUuPJR/wCq7fhc24jd47HyHM/IJWtyy34X6AdbJy5jv6E55wD07P20Z
4CH489wL9b/PUT7wDnGtWVgw5QO3xnyuXcD26zB7/pgkjzNYD324G9DIzn/A
n7QfWJe5Uv1hm3blq/n78ZjXPwytkmXX+8Cjjw57lR9E/eCC9Vr2Il2L//jU
n0CLKF/KAw6fgk88Ox/iQte7+1I+sEvY3j4ZHpSHC50/9qY8YMn375yjPM5i
fbpypMXAQMoDljx/KZTqD58IDlui5kP1hxtlb664GUn1h0dWO0c7BQoOu2h3
bDnbf5zD+qHZQlODXe8OS75/gV0vCh9t+HhjJtuvw5Lnl6RTHrCGhXVsBjs/
C1tUfjaMYMerXMXcmT+bfrxix0fg0fwFSUHUD3CF6csnrZ5Uf/jbxHTdKWGC
+xju1eCffybpD/7fG+882JMdv4Knih5Em3gpcGb8F6qdF3PNyWY7fOFO/Be0
nad64PUl388GR4xXqjSGS66GzMyE7duZ++ng8yz5vjb4wdK06p+ol+Q5Im5i
bty2S9ry6AfJ97fBqwZe9OOfl8NsOvSDfBxej7+NegUspx11QQr5S77fDQ42
Mx1yDPOX5LEkcEb/3j8sMH/Myvzy5xZclreq/CDyDJ2J/wOee3G03TyMj39v
4QdcwHryCn9DpALH/3VbWHJ6G59nyffZwfzpjXysv634/wO+2hpmVYv9ueT7
7eCRU7slmAQKDpgrKx4LS+77dhdzx0MPtTuD8Ujy/Xdw7JwmRy18XlEtr90w
f7n1aeTNl8/LXbjewxu/XjG8bKTbUX6/KKm/h5hTzt2yOgyWfD8evCBo0J7V
IZQHfGWp1yLpUMoDnnjfNvlSIuUBX10oHu2dIlhp786phtGUD7x4iPGTKeGU
z0WsJzTMP8XEUx7wsx63xrgWUv3h5T9/r/DKpfrD6vwCK4rqD3eKnZUkm031
hx30+QM0VH9PjKf5SVdP4t9Lvk8QnnCy4/XEOMED7bUfp4ZRPjAf35Qkygf+
GXuxc1E65QM/bC16dzmF8oCVfz6de4DV3wvzEbYXPpGCU++7vdNLovrDrf90
1vHnEyX1hw34B0pivST5fkIv4XosSR7eYu7Xl10l5gWCD5859YO/n16Sjzed
f/GjfOCeWYZl68MpHzjd4LW3KssHDjg59WNTJeUBe0U/6X8vl+rvg8+jX+SN
HtnUD/AuHdXurdmUB3x51Mb6XfmUBzzBKW349lTKA17EX1CdK3hzUOXoG1WU
D1xyZfKejlcpH1+s7/Otzb0rKQ/485h2FZqXKQ9Ykz88XUH1h0fUrF1UX0L1
hw+eqHNQuE794EfXw1RQ/f1oPVlN/QAfL7Ks8swXzDndCFgbRPnAnd4W+t8/
R/nAEb82rPCLpHxgmbALulIsH38x537pz+zIMKo/fLfl7IFHyYIrJhm4/wmj
+sMB4884XY+i+sMP/l68qBJB/RAg5vS0d1Vs86Y8Auj4o4/gYlvZ7vzrSfKB
H6fcU+mbQPnA1da7+zRGUD68o84tmRtEecCS7//zp/oHirkv/O3AvlR/uPep
nUNX+1P94XX8FzKFCpYcL/agPGC7b59rDnpRHnCgbXW/XrGC5S6PPKefTPkE
YX8sEzpqUyrlA48W/TjXP4zygBP67jq37wzlAY8/0BKvEUZ5wP4lTyfwzz+R
1D8Yv3+6UtSwXOoH+K+9+srUXKo/PO7hqfzXudQP/N9f18cnp1iwS+6dJ1Gx
lA+cs6RXe/5+XEk+MD8bOOdRPiF4v+vlynqkUR6w3iCseDOo/vDHTQ+37UgX
LHkeYiTVH96MPzZKpn4IEc6vSfIIxedVPe3GhnTKA9Z+MkgpLkFwN7e6u18i
KA9Yl3+AYQaNV3Dq3AafNamUDyyZ7nyo/mFiLnO2VbarP9Uf3hcwa8XYIsEz
+AcysvkC5m//6ZhO9YczwsMGVrF+gM0WfhsXkER5hKP+dd3lbaMEay8aNtgp
ivKBrxu4Lgz0oXzg/et7fuSfryzJAzbjLxAKpTzgJZHex4PTKA84wD8k+2UA
1T8C49d+j+P306kf4NDslwvs46j+sM7Xfj0/xVA/wI1ryw2kwgUf5C9Yj6V8
YF+VndOU0igfuHv/36OyoymfSMzvM4bvellEecAKm0MC6uKp/vB4HYww8VR/
eN+21tJxOdQP8Dj1G3NXlFAeUWLufMGTP58Lqf7wvh9TDFbEUz9ECe+PWfL8
vzjKB47o+9Tspz/lA3Nmux/+iKZ8YMn3t8VTHtFirsOU0esiC6j+cL/TgR5z
EgSLjYuODsqm+sMD/E/b7yqg+sPxlUfjbEKpH2IwXmdNnb7ej/KA112KuVMa
L7jr7PNzU9h4BU/59O/liRjKB+Yfd6QUQHnAG1fK+keEUx6w77srrWFBVP9Y
up48iuoPN6Z8DeGP10v6Af4j5yg1L5HygHdd7fvk9QXKA+Yi5noURAjezD/w
25/ygfnTlf0SKJ84zL8mVYfVwykfmL+d61UC5QH3Wh7udDCZ8oB3xZfr83lL
6g+/7Zfbm3/+uaT+8WJO8XD52xy2voKL27fvNCSW6g+z5yVK+gGWzR66kj8e
xmzrdeanSTzlA6vyJ9TYfA5LnveWS/kkwLIZTx/kUB7wZP4CeDafw7cTO2/j
rz9m/loa0FU5gOoPS75PI5z6Aa6Pe7XhYArlkYj5y6Wu15JsygO+cNj0dXqW
4MYOLUn70igfeMzq317hpZQPHJJjoqzG8oA79zulWZRLecC6B/PW+IZS/ZMw
/k9cpzUujuoPrzixftzWXKo/nJTxI2YsG69gW98q25UxlAesdzZ9Mf+8D+aq
1fMudwygfJKxfv7ap3p3AOUDZ214l/ghlPKBGywvXJVPozxg/u0NT6Y8koX7
VSR5wIcGPwrIiKP6p4i5PZYdq5VKqB9g/nYvv0SqP2yos/m+ezL1A3xuqt14
/v465rgaTtUvhvKBb/V8N/xkKeUD/+kXoJqRSPmkYj4es3/NBtYv8L75/X7w
548lecCjxes3XmHjFyz5fqckqj88ReVMi2s89UOamPu+rmDhOLbehcu7ZB0Z
kUF5wPzjbk8XCWbP25TkA38wORhoW0j5wOprryxRLaQ84LOzY06MKqc80sVc
mmFrmWch1R/WG7g6Ii+O6p9O92OVUv3h7S3LlvqmU/1h9vw+ST9k4POx+sEe
i1jBkvNXGZQPfOfVmLiGWMoH9i6a8eZqMuUDVwZO9Yph8wk8W2/3z8fpVH94
lNPI141pVP9MfL5qTa6/jqT6ww8X+ofx54Ml9YdTSkrn+LL9Bjy2/w7Rljjq
B1jyvK5gwfzp3bosygeOmbty1cs0yicL+6XC8WWiWMoH5qebzwGUB8xfnvs3
juoPD56kUr4qVLDcU6flEyKp/tnI95DOsYZ06gc4z07ceC2G8oAdLTDiulEe
cML2ObOnZAvu3a+vtW4M5QPXzR12fl485QOvVrDfY3CJ8sgRc3vVZe9Ys/kD
zlb275fPxqsc4fpHSf3h46b7moenUT/AGc+TtZrCKA/YmL+BJoHyyBVzr8Iu
KZXFC2bHoyT5wCc9bf5ZRFM+MHu+vCQfmH+8/oY0ygNW92zwOs3ygLs1NPWq
SKI88jC/h1Y/Mkyl+sMud/Nj09h4BfOP818TRfWHpb9tvnUkg/oBZs+7Y57N
38CbR/nkiznsJiozSigfuOjr9/rQFMoHfuPet+x2CuUBW4l9Pj3LovrDvw01
TRNzqP4F2C/qhSsOLaH6FwjPh5D0A1x1o/uC+2z+hosy+owclkJ5FND1ShmC
TT1XfNJm+0E4ZOvg4uFFlA9s1X3nxbVsPinE7yvK+3CXrXfhzad+nlIroDxg
PaWBI5MCKQ+4UWbzyeEBVH/4ZINd95IQqn+RmJvV2PDuXAT1A3yIf2BoqGDJ
833DKR/43Pun33zCKB84Pk46Q5Gtr+BvAZYewUmUB9x/8tXf1z0oj2J6PlUi
5QFvVO6V9N6L6g8rVlkO2xdB/QDzl9O2suNX8PynOzqdY/uNEswnVy4vv5cm
uGDpjINzWH/AKWHW0U8jKB+4QquuwCSW8oFVe9YuenWe8oD/+ju07mTrKzgz
R33qOh/KA65T0yuf5kL1L8X8olrTeP4C1R8uU03f58v2G/Dkqhrb4dHUDzD/
+OKAIMEjxH6XzlykfGD3sx1XfvCkfMowvteGy+8/Q3nA/OPH5FwoD/jGl6iz
7zyo/vDuUM83S09T/eEOA2dc9GXzd7mYm8p/gYkz1R9epzQg934Q9QM8KPH2
4O+hgkO+NW0K9aZ84Pj+J3Iex1E+8K3RI3xus/0gPKFMlHuMrX8vibnCra4K
/PlmSf1hDZkd/guiqP6weteP/ptZf8D84aL/1x8+dDFjAX8+T1J/+O3PrdYV
wdQPFcLxYGb1o0nDdAIpH/hC6sza3eGUD6yald6/dxTlAw8vG/vksj/lAe/d
UbvLKZ/qXynm5Du4Wn1i8wUc/nL7xmXs+CH84dS9tc/DqR/gZo/b+6eGUB7w
1e25gW99KQ84/nyz+/YkwQ5Xzg7fwfK5jP1ZY/vzD8Ipn8t0vt2f8rhM1+cF
UB5wnPfcac/ZfAH3/mHxuyaD6n8F60/rsk+RedQP8LH0f1J32PwNf1nR+fFI
tr6Fl8nelh2VKliPvwA3kfKBT964U8LfvyLJB7bNHtS/H9sPwqM09h275k55
XMX6ysv57KEEqj/MntcpqT/ML1fes/0gfOnyhSmebL6Ak9tFdhvIjo9cw/y0
RfnughzKA9Z/GKb9KEvw5l5D7n12pXzg76M+5/RxoXzgFpm8dQ/ZfA5/VR/S
660L5QEXG+javA6j+ldh/J++OtwsUrCrmWa48wWqP1znWFZbHET9AGN02NkQ
QnnAnl3Gxtqz41fXsX+P0s/lnz/GzH999oFzlA9cdFvXekog5QNPro5UFrP9
OtzUz9iM/74ESR6wjprtzWXBVH/4lcbu7cExgsvkws0/RFM/VIvbvp8ik/KA
R/EPMM+iPOBjFw3P7PyPX894bXmNrbfgaUM2lcsEUz6w+78rTwvCKJ8b2J+Y
jzmglUh53KDr4zMpjxt0PieG8oA3tba4dI2i+sM3PQLszbKoH2qwf57gUDE/
lOoP848H8GPHE2H+cmdRvGDJ+X+2voKrOln1nMH2HzXC/XaSfGBNpXP1msmU
x03MT/wF9Kz+8MDRTSYGBYIdl2+t18qj+sP8j8/Pon6AF/EDbAHVHz7KBWtu
Y+vdWjE3dAxGnETBL13WmdSw9S+sPKdXopjNJ7Aappf1yZQHfOO+9Iz3IZQH
fH3pmuZpPpQH7FKgYMnfnynJow7rG8+lhi8Cqf7wpbMrq24kUP3hdpIvkKB+
gH38HyhFRgreZDWm/kwA5QMnrR3weSM7H3UL60fny8nO7PgVnLK915sDbD6B
1fgvfPWh+sOdzods6BhB9Ydt7Rc6/GXzxW3kOc9Gin/ejaQfYHepYOcBUVT/
/3V153E9Zf8fwO3ZIqJIlrRZZ+xLqGsnMkgmLRrrMJU1LSp9rvZVn/aU9mgv
JVmzZp3GOkzImiyRPUT5vc6d9/neefz+fD5QH+/X59x7zrnnngP3W/LY6Fwm
tQfYrahiQ/J/3GJ8sGandMoHZrOZT1MpHzj66JV31/jzKFjHOqbwchHlcUsh
WJxW396UTXnA4ekTi98fpfrDyo6rOrH9i6T635LnR6X636L9FLKp/rcVgr7N
Bd1DqdQe4ATl1PqBebJz7V54uPL2AcfYtVs1g48HYdE9ycQxg/KArXG5WJBO
edym33eY8vgH49sv84IbD1D94Y4nbl5J4PO7sHRe5EnKA/5hGdBF5POHcM7q
FlmP98punrHmzG4+X1Kl+Hdf1X2UD/zo2rlu9vz+Do8ONdBcxceDcJ/bJ+pG
n6c8quT306U8qmj/x0NU/zvoD7dK2Po2j+oPv+5sbv2yiNoDPGOs/jL/EsoD
tj3TOZTdr7htJi3q3v0w5QOLV7rq+vD7CRy2rEGviOdzF5/39F1vtSLKA74w
szRg0EGq/116X5TPr8MO7AVC/jwKvnSy5XDb/VT/e+hfsQmKEmoP8JWj+1NG
ZFEe8PSaj5888mUPMrxjMecw5QMPDPiwib3fJuUDs9fjOvL+L4yr+TptPj6v
Vgi31028Oj2f6g8bF6j2fJInW4sdaMfnc+HkgnpLh3SqP3wE3Vs2/yy1B1h9
uNtktt8Zd8WmbS3O8vHhfYVwbJn3Z4t4ygf+mDH/j3VnKB+4KOyJvynPB17w
KtUzr4jqD7PXhZL3yV55TzWtlD/veKAQHNkLV3x+F2bb2Rjz+8UDen87k/KA
9aceatUxWnZ0GQbEiZQPvKDzxYtnef/qIfpzrobJ/XIpH1hcljrnM7+fwC5p
enrX91L94fm9Ki817Kf6w6OzU1VP8vv3I/SXi3Ivsv1rpfYAL1vkvb5XAdUf
jn3SMyApitoDHJJk/dz0PzaqnbzKLo3yeUTvP/P5Rfhwlka3Cj6/CM/f9LL1
xQTK4zG+n/VPjSfmUB7wOpsJahG+VH84Icd99VY+fwgPLU99WxVE9X8s7xci
tYcnaE9Z3+3dMmVL7wPGUD7w5KrKkB18PAiz7Qa6R1M+8Ka6DUkvUygP+Nm3
7HfX+fPAGlyvXVbnjUuWzabDh/H+LtyjsPjg4ALKo4buH4cpD1g6f/gw5QHf
uy1unXVAduONWduM+P38qULoudno4tJYygd2flKt3M/7v3CE7h5RyccjcE2P
vhefJlMesMX9sE1WKZQHfFgzrmdQBtW/ViGw1Ws9+PUKnpm6ptqE96/gblqn
zn1KpjzgyPEn/3RJke1WmWuUW0r5wKeMwvoP4eN1uPvCR+0X8+vVM1xv9p0/
2DmO8oDLvNZkzuXtA75XZmX4E58vgZeyA5aTqT3Aph71bb7x+j/H9a40dWVi
IdUfrl02dyh7H5C7l2v9FBs+HoQ3zklvZRhM16vn8ueT8nlOz5OTKA/4gzLq
IzsfSMrjBX6+a9s0w1Kq/wt5f0TugRUtAg1OUv1hnzl+2taFVH9YOk+d93dh
D7bhfYnsH38OMC7i/a2X6G+t9PaN5M8LYcMRe245nqR84JXlx1p8O0R5wAY5
Ze0O8vs5fMzmrMvKg7Kl82pLqf51CmH20h29Q/ZTe4DffmkomFoom+8PKOXB
/vyUfSw7D4P7++ZvTyMzKR/287SLRSd+P3mlEDZbvU0rTKE8XtH+yHz9D2xn
+GnN+liqPzzB377Uf49sR7aAP4/q/xrj8e5zAm358yi4Ss/kMXs/X6o/PGKY
V/nwLNmxGz0tN2ZQ+2B/32bslW7xlA88W+di3n3ev3otv38s5QG/1H3rn1xI
edQrBMtnvcKP8/E53PRLc33faMoDTv0ysraAX6/gt0EPvYZmU/1hi69Jyvb8
+dMb3L/uBDWt2Sdb6v/y8SDs+5vF8e8FlAes8WDhFwfe/4UHswN0eR7wy8qs
r0P48ynYzHRqGTtfU8rjLcYXb9ektefzu3Dwj0lp0/jzKDgs//f25xOp/rDo
8v7F/j3UHuARCS3OvI+VLe3HtZ/yeYf/T1qUGptPlPKBs7SOa6VkUB6wiu3p
1LI4ygNWc/k0ZBR/Pgt3HBm7xHGf7IayNg+T06j+7xXCX79s1nbNpPrD7PW7
6Xz9Anxqoq6pe6Rsaf8o3v+F572IX76Sj9fhMWxAz58Pwh27361unUF5fFAI
bHuBQVmUB5zq2ybkp2TKA76ZeOxCm0TKA2bbh904RPWH9x7KeXU0jer/Ef2N
ZpMFcbw9wJHmk86w8xa5peXA+ygfOCPQRWGYT/nAM9iGlPz+Dpenn/OJ4/NX
8Hy2gQcfr3/C/SO09EQJf54Ov3dPaH5VRvWHjxXYFbH9FqT2ANfaflKw/eul
+sNtzeblhRyk9gCbHd/QrddR2V4ZAZ1zef+3AeMBg4AjXU9SPnD7AaWBkUcp
D3i3R0llaDblAY88qFaTcoDqD1ukipbj+POOzwrBSjoggeoPd/u+UX/SXqo/
zFY79uHtAR42qPOlMUdk5399F6vB+1vw6YbIkex9UikfeOYsFb0VfH3DF/y+
T4fvBOVTHnBcr8sf52VQHjAbvp+JpvrDGguufx+ZT/WHP5uctGLPA6X6f1UI
Y/XYE2yq/9f/Nx6EBz7IvKlfIvvvtsf+LEqlfOBa6/63+vD5dnjd5G5n/5cP
3PDq8HyzYsoDvonuQ3gp5dGIz7tB42eNg5QHzLajPp1P9YedH6k8M+frExtp
f0fev4WNTULU+vHr1TeFMM7VLrpTpuwD+Wv3vMunfOAerMPIr1dwbonVb7v4
/R1+fu/19vW7KQ942fe9RYtTqf7fFUKJoVg5MUv2IvvdLonFVH94AVvgzNe/
waWj5ztm8/VX8NKh6juyC2VL58nz+UU4enDtgOdZlE+TQljVOe/JF54PPKJr
/Hsdfv+A9fsf7RTF7x/wsOG6n5L49Qo+uHboz1/5eANufdC727cDVP9mhbD9
8URrgT8/hydp+Tfa8udPsN7QE53P/ccdk6YV3EynfOBRhbpdqooon2baXzmX
8oExenJk78NJefxQCGw48Yn3b+EV5s8WvUuWXdWuXthTTPWH123b4veYPy+H
2fZHuny9aAtRcLf/LbcNH2/AjV5/K3XzZfPzL6R84OgZDVNjSikfWHof9gjl
AXdiD6D4/BU8WdpwkfJoKQqzrPET+HgcPvdwxZ3xvH8La/ja9pjCn5/DB7t0
aTDg669g5bDfWpUVyP6p/9y5XfnzQhijqfydfL1PK1Eo/GvkAHf+PApWvOus
1RhLecDpuJ3lxFIe8LMNt+eZ8/W78Kklo+0Hp8geV/gyT4P3b1uLgvZ+jeRW
KVR/WHpfMJTaA8yvT9wD987ofpzPZ8GjnF6ldOfzi/D5W6N9VvHnt21Eobhc
vBhaTHnAvoYfG9l4SKo/7KGovxzP+1Ow6/XTa3rulS3t95lI9W8rCvaDB7z2
SqH2ANcM/9VkXDblAUv7wabLVikr9X0WTfnAGZql3yxSKB+YPZ6rOEh5wMXJ
FYv1kikPmPffpDzaiYKO896r/5tvh3+PnznoYBrVH054vHnRcL7+DT7erGfM
1mdL9Yel/dyzZTc16oyz5ONDFVHYUh313orPv8NDx7qn9MyifOCyTpXbtA5T
HnBVsYetXyHlAfP9s6X6txeFK95HS5yPyh7JDgzi9284LaFJ3MLXM8CXNA+E
K1Kp/rCqxcjoHRGy2fYbX9KpfcDZdzbs3MjnSzogn9mbw4xyKB/4QWPR/Sz+
fBDWTTndLSOC8oCl9USJlAesd0hZPDOC8oDfTCzS1kmn+ncUBZc7Wt1C0qk9
wFGNxQfM+fppWDqvNk32nLNRc9L48yj43IZki7W7KR+Y36+lPOCbpQ3GFvz+
0Un89/oTRvWHw1pW1VUny2a7p3aJp/rDvm+aVO8EU3uApfXoSqp/Z1EY8+Vb
hUO8bCtRJ9eaX69gb03Ptuv59QrWd52u1ZPPt8NJBzYt8z1OecAhx/IC2/Lx
IGzS5/AG03jKQ1UU2OPg8gSqP2xe1zRrUhjVH860N3jgwOdzYaX7kSOr9lP9
4Y3H96q0zZT92FKz7BofH8J/qvoZ5YVTPl3Q/sJ9PCfx+SuYbc/0OZzygIM1
O02viaI8YJvQV6aX46j+8JNGF89avt6nqygsun/+mjZvD7B0Xng21R+ekKrW
0p+vf4PZcdDqcbKvXTp+ks2PSfnAo/qrPWf7DUn5wH8ObjmyA38eoib+ux8d
X28Cvy9R1u3l93P4wT27KfUJsnV2PZx1ic/nwjt3nQoyz6f6dxOF5NqamQbh
1B7g6Y9Ktm1Kkf1urmH3+dGUDzyfTdAlUT6w9sxbWqahlA/Mtls7kUB5wE09
R/3aLprygKcV5SzfwddbdUde25p2VhfJltZnKKn+sBpb8BxJ7QF20m/1t0kW
5QHvXV7WPiRadsmNri8HRlM+6rjeH9VdVRpI+cDWrxqWrYmhfGBpvQ1/PggH
dvy7smIX5QG//lS/63MQ1b8H7tcxlr1DHWQPmzNaw8yf2gOs8+vLZWpBVH9Y
mg8Jo/YA8/2AuFvU+HRIj6d84GN1DhdMvCmfnqJwPbCNeaUH5QEvv7PJUiuA
8oAVq42ctu+gPOCMH0+tDigoD1jqP7pR/eGTEbmW3/2oPWiI/74/GUH1h6X1
/l6yMxcI6iv4eBDW87Sa6RVA+cAnrxzaNICvd4fHCuuzFgVQHvD9AVZD73hQ
HpqisLXhr3W5O6n+8O6BJ1/YhsiW9rMNp/rDi1febnBOoPYAT77XRTVYpPr3
EoWrK8qPtQiW7Wx+yV4/itoHzF7/v8bH67C0v5If5QOLKu3UjH0oD1h6vymc
8oB7GISsXZNAefRG/+pAX3OXaMoD9sHt6y5//gQnGy0dPIVfr+D1bADjQ+0B
dnTCCDxE9sU237Xm7qR84NbTl5axPKV8tETBovx3vWnelAf8ZuPV5Z4hlAe8
dO7q/qvjqf5wm1/dWq2IlS2dXxVH9e8jCoemTF15lK8ngU/UOz0LjKX6wzfU
Y1yFeNlst892QdQ+4Bi33ILpvpQPvIm9cIJ/HzM92OEZ7HJrw9Gr+HwLVqpZ
TtTG973DuoEO+D7kvLtuthI+4u/zpgnXi3bsQTN8/qZtVVt8v9hfPwBL+926
awrsGOlq+INOltbx7ZpCn5+r9dr1RX9Cp3nFPHw/pXOm4UGlmtecQ2T75cSZ
muD7ccMMPxE2L1GxEmH2z0V4sv+oJRX4frBttbNhth1VM9qHtM823LO13m5B
Kfue2pOxhfj90nuY/UQh9DfcARw1BXzaC8796HqBzwOVJ8PC/dylBvi+s//O
BfhLReYQR/w8RzYRDteU/2202U12L9xOzyF/6Vyn/ri/Op6NrMb/R58VCDZb
s+ifmfj87ONHw2NGvC82wPeX/fry/tQ/j6T6s3/f8PJJKj7Pe5RbbYAoBOwZ
7LR8K+UBO7g93X7Xg/KApfmIYMoDluYvAmSz4zdMwigf+N6RhH1GPpQPnPFw
cA27/kv56OB68JdZwuYgqj/8xx9VVnZRsics6PihXyzVH7Y5Z6Y6Btdb6TkB
PN7BOqpKQfWH2fGSMfj8Kfh1egNxf/HUrlT6Uh7wjD/uVIyJlM2O95y4hfKB
0Ts8XeVJ+cBawXtLIkXKB5b2l3SmPOA1LdUPbXOh+uuKwt2MtP0NuL5L6yLg
G3eTg/1CKA+4967FHX4JoDxg203tvE7EUR7wlXvTT3/eQXnoicLor2sT+njL
Zttp/hFA+cCh1zO95gZRPvBfjytOqwVS/eEjvgUzUnbLXlKjtnlrENVfH+1p
7eycN7w9wPdEo6fXPKn+cIdq/c1Lfag9wGx76sG8PcDSeDtANjseIzCG8oFD
0lSM2yVQPnD2urwmdh6klI8B7g92HTLOhlEesHTecizVH7a8eL6+VTTVH15m
dlvdNpbqD0vvy/pRezBE+9xWM+f3FMoD3txH9eHwcMoDfr2q7QlVpexhO9gJ
MJSPIY1X4ikf2LhETzALpXxgaf2FH+UxSBTYadpmvH3AOfXKSgtvag/wm9bh
d87GU/1h6X2aYGoPcN5Sg++Ld1Eeg/H9xfA/OJLygMdbfL5QGySbbS96fhPl
A0vn3a2jfODW15tVLO2p/rCxbjetU85U/8Fy/lL9h4jCj1j7a618qP6wdBy4
SO0BXvFIr7J/OuUBD37eEHEugPKApf3l/2OtXm7L1N0pH3gHmxDm16uhovCq
uv8bi2DKB7ZkCyL8qf5D5fEtd2Nc1/ZOMVR/eEbvnJVDQqn+w3C9sJ8xossG
ag+wAzvwmucBXywKGj/Ki/KADUKvGeVslx2gHregzo/ygUf/UW5q7Ef5DKPr
u0j5DBeFgY2ln254Uf3h88e/qqqHypbejw2i9gCz5Qy/e1Ie8G/Gy0baeFIe
8Kt12i9dlJTHT6Kg0aPdGq1QygMuSFkfGC3KtulnP6udG+UDm0oPbCkf+KA4
aeE+fj+BVUw2t2jaQfX/GT9//eO+DwNljx20W6XIldoDfLn7njUaSqo/fCv7
/RRdJbUHeHTjtU2XQigP+NCzrzdmZcpWzHpx/UQG5TMC9zPNqasMlJQP/Obi
mWn5gZQPLJ13G0z1h09ZJAn/xFP94aaRbAMUqv9I8d/9/bypPcDS+jQ/qj+8
dfXT2FOu1B7guEY3cyXPA5b2S/OU3V67w5h/fCgf+IZDP/9THpQPrGlqsM/Z
j/IZhetNNTqou6n+8Lu3Sa0vi7LrNjlF1++g+sM3V/haG0dQe4CnXVn797Pt
VP/RGE83Vp51UlJ7gIfHDPxqmkJ5wOw4mIRo2TY51zVux1E+sLQ+m+cD73eo
Db8ZQXnA0vZOwVT/Mbjfpb381WiX7EuPIhfo8fs3XFTb4pR2KOUBqyddrfsl
gvKAP0clqrsHUB5jMT5mL+z6ybZgLzCGUj7wOKsuHxcmUD7wmCPe/8RHUD6w
m3Hrl5X8/gFPTpu2bauS8oCHbJw9Ybgr1X8c+vcdjxzP4O0BLlmBHk8A1R9e
Fb8j0NWd2gO8fVyu8a/BlAfs/cCvV2Gg7MZD45aEeFM+sOaQH1bL3Sif8XL7
l/KB2fL0sz5Uf1g6jyGE6g97sAUi/lR/OCch+MRrN2oPE3A9mjCreLYr1R+e
yA788ab2AJcUe16wDqM84Lt7XW2WBMtO/egb/oH3r+D1m8+NMHSlfOAV7IUO
Z8pjIr7/dxaruHlSHrD60HTlFXeqP8yW76Z5yX523s7qpgvVfyKNl9ypPcDS
foC8PRihfd9/kHI8SPaHVq/Szf0pH/hiK4NNdWGUD2wesW3CkSDKB5b2sfCl
PIzk/qVU/0niv/twhMheXfR4iT2/f8PG1ioq7t6UBzyUbUARTHnA11zKimfw
8Qa8kTXYBNlj7uToFe+ifCaLgu6npEvrkykf2OOmXWFRCuUDn9gzw8dLSfWH
643Pzw72ln2pz2+1k3j7mCIKFS0/fmvm7QFms2/jA6k9wHw/fan+8G67ypY7
46k9wJXW2/rm/MeWW3oGP+DXK5gdt3h0N+UDN79bXjqK30+M0R+0+KCt3EX1
h6M04xV23lR/2EjH6ap+CNUfZssD9sVQe4AjSor29Q2j+ptgPDdtQOyECGoP
cI7CPclkj+xer/wcgyMoH/jYgIFjX++kfOC+RlPesPGLlI8JzT+5U/0FXK/i
1LbO9aX6w9J+Gz5Uf3iaUO7TMYnaA1ykrdPaLYbqD/P9nqX2AGdkjf4cnkJ5
TBUFJ+mAK9lGrgZj5npQPnCwvYfBN3/KB/5FOsCM8oFneq2rvZhJ9Ydbx9hU
PPaXbcY2EEmg+k/D/VFFZ4BdBLUHON01utRMSXnAyf3ujnqYSHnAy2+dbWWn
pDzgFj+ihixylr3Ac4Dbs3DKB17Z/aeabrx9TBeFzs99J7HxiZQH3Ed0tT2h
oPrDmcOma9dFUP3hn8dOMzH3ovYA934aH3smjPKYgTy8bn3/wu8f8Njri90m
RVAe8EP1uiVfk2Szr2ePvZQPPE2/YJVNKuUDb+9ltSdRSfkw/+hvOD+L8pgp
Cuz1U3a+rpQH3MmgedDLRKo/rPZyoG9xCrUHOLCTkO4UT/WHf/7jc26LQmoP
8Em3zY/Z+/5SHrNEYe7aT13Y/rXcj95olugnUD7w2p7jWtukUD7wcrbBdRLl
A/++At+ITKo/HOD1z/X0bNk5qgtmsPMypfrPxt9nB24lUnuA7Yc2xFanUx5w
WV3m4FaJlAdsGRYuTubXJ9gNV392vjA3exz3Vkn5zEG+t5Zo+HpSPnPk/pmU
B7xsPe6Ye6j+sCmbQA6h+sPS/nORVP+5uD6zCdckqj/8sKrf8UdJ1B7greLl
VZVxlAcsrcePlT3okOUib369gtlx26oRlA/8PfCS39hMygduu/5c2otEqr8p
jedTZM9dP27XmXCqP3xpYU/zF/uoPcDtbm3+vjCQ6g/bZizUKOfXq3micPb5
Yd+CKMoDvurVdflRH9nS/ipBlA984sbqc3d3Uz4wO07rWxjlA7PjeoLiqP7z
0b+u+6Fdy9sHHP92XtMx3r+FRWuXD0tiqT3AfRSqAWqxlAe8jm1f7Ut5wOhs
Zg/3pTzM8P2/ufLtiFDZJR62fj98KB/4zZN1YXmJlA+s/SYs5O+9lAec6NDa
JSWM8jCj+w1vL7AX28AnjNrDAlF4PsJuuYKPP2DlbueR7H08qT3AcxoPBDUr
KA/4n0Tv36d5yy6JddyXz69f8DOj0ANLwigfWHr+HkD5/IL7i03z9MZQqj98
/udjETXxVH/YstnDusiJ6g9/2Na7+YYntQeYHY/k6EJ5LBSFjz0zegf7UR5w
zOvp97dsozzg0yMvJ7Vxlt03asSNBj4+hL/pjLOc4Eb5wAf6lc/vIVI+8NfP
vTW78PovQn+rz7vV47dS/WFVNsGzi+oPJ4YMOXPIneoPL+lX3T54O9UfluaB
w6k9wFdO2DbU8TwWiwJbTrklRLa0Pz3vX8HRQ49dnhlC+cAt/Rdmrt1FecDm
l281DuTziXCeUW7bhgDZMbHff2neQe3BXBRi+3TeZsn7V3CVyjKN+R6UB+y9
aO4eBZ9PhA27zx9bEiM78NrWTraBlI85zYcHUz5LcL1/kjHiDR8PwuV+Dw+F
BFMe8J61orN/FOUBH+wR3mCSQnnAV7p9/SmT378t5OeRUh5wxQQv9Y6plAc8
2+nKkVkJlAesH1WutiVJ9kzTEjdtP8oHrnuKAWkc5QP/db+3o0UE5QNHOT7s
cjOQ8lgqCpEXjC8UK6j+8Em96MG1/zHbLobtTyHlAUvvQyHv/wPFz3lA
         "]]}, {
        Hue[0.3224758424985268, 0.6, 0.6], 
        Directive[
         PointSize[0.002777777777777778], 
         RGBColor[1, 0.75, 0], 
         AbsoluteThickness[1.6]], 
        PointBox[CompressedData["
1:eJxM3XVcVOvaBmA7EFtBxU6UUAykWXR3d3dJl8QMoEgoKmCCiq3Y2IqJYmGg
Iip2B4rY+d1rzvN+a+9/zu86mw3Dfc+z3lWzGOMfYx/UqUOHDod7dejA/69/
P1f1mlIRZ1c1YdHmW3Jc7ZphU1vgjT8C3FcdkOPkpraM71Ym4r5UXgyzuSDH
JfNfAPfNfNLh53E5rtEK3wFu2nBvwOHdclxh5MtfW+Euw/XLVh4XHLhTelvv
WjnOkP8/4GavtRtOnpbj1uLHjS8Xcc9UOpe1XZXjfm9tu2EFr981+orrWcFc
5OvrjifkOLza+iR4hfT59qEn5Tiodg1cOkDs9AXfj/916uHeUR1UR1fJcVH4
8W2w2/qRVdcr5LgL+PJhy0TctbkNLTuXyXGiMoPCSLgiWJQ0f4Mch99WVAYP
8R1VcQT/Pf/jamGTf5f2h66T48rx5S/hQM2HNsWb5bhPNxDAchE3Ml/xxtnt
gh0aZNOnVspx1nzAcMeN64zHbJXjtuHX8YdrH/xp894ox3XjXwC8R1bqTp9N
cpykDzj76LumikrKfwV+3y/+8pO2Uf6wep9j7q1FlD+8dEgX5z7Fchz/5SI4
UGf0tRWllD8cX+WVVxojx/Fx3ID/9jES6YgEm32eXvB8HvUDjzfdeOf6cupn
JX6+kfwBcTn1ASdb7+OO5lAfsLq/kk7XEsofflJ6+IdxguCPhRZOd5dQ/qtE
nOaZm+Ua+XLcBD4A+FBS1fjxYuoDDotffS83XfDerMpu0kuoH3j1BrxBC6kf
OFdsXxOXRf3AR8yTm5pLqI/V+Pm1U2SnLKL84bqRd89LLRScGR160TqL8of1
Vg3XeZ1L8wBr7B4+pvMKwS/lrmu/XUl9VIi4qO1uIXMXCf6auX7EbNYP7GN4
TyVxGfUDP6u9pRG7gPqBBzap7DyUT33AJeZ71scupz5gbqDfmcZC6qNSxD19
8HvegnLKH36r4eiwpIzmAY4s841VW0r5wxP0DnWS2kjzAEclNNjEFgl2kz14
vUMl9bMG+T9rL9hcSf3AUX99Ep/lUx/wRRmzo9eXUR+w2dceswwKKH+4dGro
mI5LKf+1Is47YNmWBwU0D3Cr71mdjqWUP7xx2ofYTQtoHuC3O0Q7BhQJnuwx
/r3xIuoHTux6L3/SKuoDnvn9V13kCpqXdciv1qxxbT71AetVetV+WUx9wHc7
RHK5y6kP2NRBe0UWmxfYoKjp2LallD+85V/1j7ZllH+ViBvTqc8682KaB3jj
iWWnc+YJ3qRwx1hrBfUD783uef9IIfUDTyle3vxyMfUDu7rO0X20jvqAZ3nZ
JHhtofzXizjHOsefPdn2Ch4/xXG27BrB6u8nq08qp3mAT/+4ucd8BfXBe95m
l4tLqI8NIu564uPuL5cKvrtw69G9q6gf2Dun9vPX+dQPfCAsclfXYuoD1h2x
aOiWIurjP99P0gf8q/PzAxlsHjZie9hF7XjhMsof5nIPxX1dSPnDdYtUkpVE
lD+sJ35yfnmh4G7HLu+2m0fzAT9vq/l9Mo/6gXeaj/01ehX1swnrWZ7umVVl
1Af87ZnfutullD9sEDc9dnuJ4I+nb0c+z6P84Vtcu3pyoeBxG6JDfBZQH5tF
3OVDW0UvllL+8L69GfUelYKNlNVyTiyi+YAdL3SwrSumfmBF8b8dgchj9gI9
3+fwTcM1i6ZjvZFsx7eIuNiOoaXKO+S4j5vPWcyGTeq5Sq+dctwWcAGcY2dW
kY31Al+ttBd+8XLepndYv3yfXxt7Dz4q/e91N8zbsQR8x60ibnB8v4SaNDlu
KP8fwLf2mL9esVDwyWvjjK/i9SXyLwBuPG795hLeL9fH3vuRCQ/0df07F3ko
7a34sBnWEyV/eo2++Jd/DX76MznjBd4P+vwL2IbtZerint+RZ+UH/ALwhwtn
9Hcgv5+Z4ccS4D/rVkxqQh/8y6+AYzs1hrXg/ct/+3NwUOy/xa9LBB//bb10
KPLkv/wDrFyy9rsK3g/h/C+4Hdsv2yGlYfh+5xGPHrzcTvFgDbbPWfwXwKE6
L6Ob8P7AbxN+DC72s742keUPD0lp1faMo/yrRZyLlMjzST7lDxvvuX8jHLbk
/wN4c2c3mx0LqQ94lHnNs7ZSwfIGTpYbF1E/8NjtHtqTiqkf2KNh46Ftc6mf
HXj/pOyZZsj6gL3XqL91yKT84aIT73sOSKf8YUXTGTJWyZQ/PKNueJcR+P78
t/8BW9/4rbIjg/rYKeIOGnd5+khMfcALS5WWJOUI3mEVkK6UQv3AMf12DI7K
pH7gkT9bnctTKH9404Gbet5Zgu8EjN3YXET578Lvt9tR9iPez+P4wGENbprJ
oizqAz73K/bX8xzqA97asqvT3GTqA059aTtvW77g7N75/VyiqZ/deP/lWFWY
5FE/8DrL9RfqUih/uO7J7LyyNMGd+kqPnptP+cPKO9tWvMui/PeIuG2fBzZE
F1P+8L7JLinLCmke4CU7lDd3SaA+YOUlSesXLaA+4IYOsoH8vDC/Kxj6+P1i
6gf+VL591KpS6gdeLK1+oFJE+e8VcSFZa+8fWET5wzK/LrVeWEr5w+3b1blp
82ke4Fm9ajQ3sD7g+vfLbJwjaR72YR4i5PfLiqgPWLafe1+fedQHvHBv5gyV
KMF8HGvmUz/wxm/Fu7RZP3DZpH5JBYnUB/y3faZvSS71UYPtqUPST70Mmg/Y
Ozsj4U045Q/rpCs7LJ1D8wD3/3P35+tF1Ad84HPotkk51Md+bD/9xcNqywSb
l8mnW6RSP7BxxhLNyCXUDxy85rz81SLKH97ZHrPsT4Fglp8kf3hceNVVkxU0
HwdEXIuPdqtHBfUBPzewnZVWRn3ANycdPjNxCfUBHxq3WubYcuoDdhzZ0qOw
QPCCAwFvdq6mfuDE0W+33lpG/RwUcTVafVsbCqgfWNzZ/Yi4gvKHn/dZVX95
I+UPf6zCAdFyyh/+cXv+F+NiwWrHRo+dVUzzcAj7V921pmWXUB/w7Ja9Br9z
qA/4rLe8r2b+f7z7zPLP86kfOGoU3rFZ1A+cUhN71n0u5X8Y2+PtI6f1XUD5
w9u7+UV/E9N8wCsUcsJzcih/WCHU3T8ogeYBXtDq1hSaSn3Ar6rGPLUroD6O
iLhL34oMQ3MFv5v+e7NcCvUDp39pu5Y8n/qBJ1x8YN/A5gMO+31awSxT8NlJ
FabTEqkPuPcv7T3WiZT/URGX9EfcsjuD5gGOCFbquiGD+uCdFZL+OYn6gM2a
LGub51H+sO/I6c8NsgX/GFjWOyKN5uOYiPPb9N7HLZX6gbONMv/0K6T8YYsR
z774igX/fibPDVpN+cO9/2aqeIhpHo5je+GTWlIppj7g446Rl9/mUx/wyrn7
rhSvoD7g0w+nBluUUx+w8+f5wZVFgl8ueBnZMZb6gY9KTdbdOo/6gSs+vTJ2
LaX8a/F+Kn6/f+18wQM/y6adzaf5gF23J1mZplP+sM7upye4bMofNrtzcGl+
Ns3DCWyfxMNLp8VTH/BkbtDl5WLBze9Mv1Qson7g1CUJV54VUj8w3m0Dry+i
fuCyo1fbri+hPuAOo44lheVQ/idFnNSxpTaLMgSfaxntrlBA+cMy/AKaQfMA
n77f+lwnlfo4KexPSfo4JeISJu+c8itTsPaBoJNuBdQPvGr0G50OqdQPnNso
ls3Io/zhiL7p67KLKX+4cllBcWoG5Q+PfjdoezcRzcNpvJ+csEfE1m/YJbWT
32a2fsOTl52beiyO+oA9/+28ujqI+oC/NHdsGhwv2O/3zNYrbD2HD3o35ojF
1M8ZbA/ivm8YuID6gKdlf1xnmE59wMPCBy25XED5wzsbTS2eZ1D+8IIPZ6tl
42kezoq4Kj2pSv1Myh9u1nmm5BJD26uzdLyTLNh/cEzgyFTqB06Rl/q8YC71
A/edEjviaTj1A8+52r65OJzyrxNxb/Sr//aIp/zhgA91su9jaT7g0C5yTSfY
/hW8UENjp3ES9VEnvF8kfcBnmpqO3MynPs6JuMCSoz0ccgVP17nsfaCY+oG/
n9VwqmXbK1isabtZi60XsPe9e0oXRIIHtpalbl9I+Z8XcYsWlAa351P+sMuu
ses7iyl/OGGfrm10Os0DvKTLYyn5XOoD9v/RHnVKTH3AY/a0aHPJgp+4iYuy
2faqXsS1fUrYKc/2r+B9Dd9rD+VS/rDWvPOZMumUP+wqFzDpWC7lDztn5fqd
jKN5uID12cLZ6BBbv+FhJz1G64moD3jVtvTA+ETqA3bQjZliL/qP0zYtGxJB
/cBTnu8fcCSd+oHXbm1S6hRP/cDj1p7uv4Ht717E/tDQ4rneIsEv6xbsSkqg
+YCtpq2OWB5L+cPXPmkd0iykeYB3lQblB2RQH5dE3I1/cUruJdQHrDLxz/FB
0YLj79Wa/EmkfuBKow+OJ9l6Aj/OPNm5cwr1A7d4LF6+lq0n8KuQN4mFcyj/
y1hPQmPPTWPzAMc+f1dxPYn6gB8snOP+0Z/6gD9vsAwPzaE+YOx9P7yXQH1c
wftj54q5+zIE18RNnaaQS/3A5073U8/IoH6u0PmGLOoDLtCuWTR4LvUBp6m/
qw3Ip/xh/a7zZQ1zBQ/y0GscUEj5N2C+C/P9P82jeYDvH3SfpDyf+oAVBr3O
tBYJXnfYepxSGfUD+887N1CP7V/BcfOtAl8soX6uirihr+7KXiukPuD4uw5x
1kWUP1z5pmTV43LKH+bPZmRlUf5wUIF6Dw02D9dEXP66WxeGplEf8KMB2Vnm
edQH7Jnc7jh/ruCFL2esfVBE/cB/pWNuP4qifuDUsv1Wbex4BFYtM/KTzaM+
rmO+PrfsUBRRH/CZo55nk+Mof/jS3U0pnrmUP/xw1iuLmBiaB1inm4L1/mDK
H67cu3LnpDTaPt0QcXYytbW3EwWPPzixpZztX8HFPVWWOWZQP7Dep4Z10nmU
P3xWf0fYg1jBEUcqXx1h63mjiDv1z3lvAFvP4YxxR0K8cmge4GMN837PyKE+
4O+bXu/rXEl9wEaBrnVyCwRP4KyUPNKpH/hmxaTKfYnUz03MT0pyYPU86ge+
chn/RFIf8IdLK95LsfUc9g/HHlce5Q+rxpuGr8ul/G9h/fDp3jCU5Q+/brcz
9symeYDVfihpuKVRH7DD3tW5N5IF7zMMWWEUSv3Akt8zhfqBZ5/p/f13NvUD
J6Q9KO6aR33cFnG1P1NeHS2k/GG3X5r31rP5gKdl5V0uW0z5w66x2/ZPY9sr
+L20g8ebOdRHE/Yvq4uMdbKoD9h/bYQP9x9/Muz38nEu9QOHtPn75c+lfuC+
K72+OedS/k10fiuL8r8j4iYWX9fYVkD5w+PTc1eOYfMB33h04MDHuTQP8FgH
nS5OOdQH/MXirMdLdjwIO8nkeQ0qFvzAOS1KdR7104x5uxSoVplF/cCrZltL
tWdSP/DovaYDP2RT/vCnFPfMRwWUP7ypYuWl3mz/Fn4fbKw7LJPyv4v1MWVu
elM2zQP81zDozMo06gPO2DVGTTmH+oAfXz/XPyJW8K6aopvpadQP3P+czdMH
c6kf2Dln2sH0VMr/HvL7ba8bEy5Ycv49mvqAn/2Q3jI7nuYBTr0YfqQyhfqA
rQYXmb9JoD7ui7jLaSqlA9n+LXxMc7rzqizqA17r+CtBK0nwtH5d6q+JqB94
TPW5AbfnUT+wfdbx0+JCyr9FxPFXV7KSBA/3s+u/OYfyh7PmzY74uJDmAT7o
n9Wszc6XwKuemfwuKKM+4PSwgg6b2fE53LOwQK2iVDD3+/e3R2x79QDbu9m1
Xy/HUT/wycS6oo9sPYEdyg4cOpdM+cP13W7UbUoU3LuD0/1DiTQfD0Xc3jV1
9uPZPMAqE5a8CmLzAA9o7u4mw+YBvt71i1J8GvUB16eUmqeIBT9S/pW4mW2v
YH/+BEUM9fNIxHm0Xu5yJoz6gYdh+VnD8ofLgtvVpOcJTv/Z4/fjZJoH+PWN
E+PLUin/xyKuj5lSqWUmzQP83tDMdAM7nwvfSho4tzGX+oDvZ/4IrCsRPKSm
JPt6GfUDN8/1lJsyj/qBf8VfL2lLofyf4P1odmPW0hjKH9auLB91iM0HnCMz
YNqRuTQPsPLIB/G+YZQ/LHfrNXc7nuYBLg2beXhIDvXxFO9n0whpjVjB7lkW
Hf6y4w+4p0OpxdNk6ge+0lGsnsb6gb0HaX9UYftXsO72y6W32foOl1pav5dm
x4PPaH9/Hs0DnDdxwYTn7Pwu3K9HwsSoApoH2PTXKN8dBdQHbLOj9siUbMFB
D7a9tWX7V8+x/Xs8pmhNEvUDh3r3OfqBHa/DsU+2j6hbQH3ADcWve1rMpfzh
J8mNSpoJNA9wxefatv3J1McL5Ot803dYEvUBy94uTjZJoj7gnYfX/3teQH3A
vrt2P8rMFmw2IFdhbTb1Aw87s3qtVSb1A39LPmASk0J9vMT7EZt3pwTKH/5p
nHD1SBLlD7/a8K14VxTlD+ec6TXWPoDyh7vmi4c6zKF5eIX9kQ2/1LuyeYC/
VCWdkJoj2MqaX9GoH/jYKwXTGcHUD5z64vnuX9HUD9z6xikwYQ71AXecVqln
EEN9vMb8phZ7VaVR/rBr0ZHbD0Iof/ht0YdCiyCaB9h09umqsdHUB3xIp3p2
eCL1AVeXfFoaHiP4eudROYNZP28wH/wFshDqBy76mjJmRDT1A5u/jel5Moby
h/nLH9fCKH/YRhsraBLl/xb7w0EtujJxNA/wo1z9LsP9qQ94QOjure0p1Ads
bLTaem8Q9QHnBjcdHxwmOFLvQ/EYX+oHDooLD1keTv28w/aSPwHiTX3AOjpj
NGMCKH94UM2Fx0tZ/nDn1/6N5rGUP1wy4OiBgxGU/3usv37f85f70zzA4ye/
9gsNoj7gp9H9dgz2Euxa7znU0YP6gaXW7MjJ8aJ+4M82c/ZUBVM/cE3inN2z
/Sj/VhFn+yfHdJ6n4JrFbzeVhlD+8IAQo5uGMTQPsFNzstFH1gc8h79Ak0B9
wPE56/ooFFEfH7B/3G+0wfmFgtn1F0k/sFxW1V4/dr4dvjtK/uB7drwOV+7r
mnubre/wk7HfEhKTKf+PIm5l8uqqcWw+4Gk5KmPtQmkeYPumu78cE6kPuGVl
gsfYZOoDntT8Js6czQO8yftgj6JEwa8nqvSojqR+2vB+7mhuUBxH/cDj/R5a
j/Wn/OG4Mx82eQQLDl8XGBfOrkfBkQZ1alnseBxOfO2z5GIC5f8Jee6erTI+
meYB7hSQ0XlpOvUBD1Y3vL86TbDk+hHrB1YLGzboCjt/Bb8p2ysdG0n9wGGO
jwLlQqmPdnz/zOLxeqHUB1z7vUrbO5Tyh88NcT3fFkD5w+0XvxxY4U7zAKc9
3TDtQyz18Rnz23ffsqgQ6gPeEVVw3ihIcIjiygbrYOoH3nPSJeEt6wfudejl
j8Yk6gf+tA9vyATqA36hFeCz14/6+IL1qFdql9n+NA9f6Pq7J+UPe0xSPq8w
h+YBdvH+pPvDg/qAL62J6VXuTn3AI2XCrdq9BVt4eD6d4Ub9fMW/37C5fow/
9QN/e51ymQuiPuAtI8PmeLDzu/Do91nZ+8Mpf1hWtKdWFEb5fxNxG2T3/3Ka
Q/nDv9VWjlPwoXmAW71bl673pT6+0f6on+Bwy/zDG8KpH9g5MIEbEEz9wMte
OPfYzvr5LuLWx2cWPPWlPuCYwJE/cmIpf1i/u9fpdS6UP3zkKA5IAyh/OPxB
bMFCdr7kh4ibVb5b9Vw0zQM8XtRtlUYM9QE7eDp99fITfCVxWNhW1g+8uPXl
oGcu1A+8JWZFY5Af9QNPCvu7/HYw5f8T+Q+TWb8ziPKH9+0Z0F4dKHjM4gNt
/PG8ZB7gevmrx4YHUx9wJ5NOvVWDqA94scIXxR5B1McvEffuRIPVKj/Bx4v8
D28Mon7gxEWRO1eGUD/wloVO5lcDqQ9YuuPJPSFsfwpesPdgaXuQ4H2pw7u1
s/n4jeNdmUHdgtJoHuANdqKlUXOoD7gHf0HUm/qAx0ZbT+g8R3Dqq6Mebv7U
D1ybs0YtO5r6+YP1bdwaF61E6gcO2DfuVnI09QF/vNfv6awYyh9W/Di4Jc2L
8odnDF34csYcwXunNqfsZscbf0WcZvT3lgQPyh9uM7ELafWjeYAD0pVeHf+P
Jb+XH/UDr9f2Np3vQv38pfvTfKkfuGrVH1FcBOX/Dz+/XVVVM07w68YpPw0C
KH/4qEFBxwFRgnfY9b3+ypvyh/nT5T/Y+fYOYi4u/5B6WST1Aa89+9J6d4xg
t0FJdp99qR9Y6WrO0X1s/woOOVh+YY4n9QHvn2EZtdWB+oCD79/k2t0o/45i
bmGJSOtoJOUPB503Hu3tIjg1VcOl1J/6gAO7OKqJAyl/2GnQrr0H3ATn/CxX
90qi7RXc8dGdfS/9qZ9OYu7iHK01HROpH1j5pb2nkzPlD0tlt0kPCxfcdNK5
p0wy5Q8vkN6eMi6A5qGzmNMcssemQ5DghJVd745g+1fwmuHYg3Wj/OEJV79k
qIUK9s/9GPo0lLZX8NnrTkeORlM/8LKOIZPdvKmfLmKum7mUYjZb3+GYto+V
ndn+Ltx2+8fBS2z/Cp4y284iPoLyh8cplR0c50nz0FXMfQlY+jvfh/qATXZM
y9gVS/nDg/bk+83/j7en/aiYGEDbK7icM393N5r6gWt/9B7Y25/6gCXLITu/
CL+zeRI/yZX66CbmJmNzlORD8wCLLxSPjYii/OETN358VPSjeYBt4z+NHcjm
Af56YIVUm6vgMS+WbHvvTH10F3Oro5vH/LWj+YDPjmv7lOBN/cDH9Gqca8yo
D/7fJ/vfLrSj/OEFNx486mVA+ffA73PmXdA9N8ofnpyauLBjGOUPN7Ykqj6L
oXngvX5r5WUb6gPeU9WtcZqn4NtF0nGyftQPbLU230jag/rpie8/9syUB67U
D6x35E6NvSv1AXd9ODMjyZfyh/+ceFO/2Jvyhxcr+nY6mEn5w66dS+cNC6L8
pcTcy79vYh+60zzASt6K0ovjqQ/Ya8hro/feghu/57ksiaR+YAePN6N3hVA/
sM7bYUrd2foOD5x85UWsK/XRS8xV+a8+0ZOtH3BGt5ur7OIpfzis413nfdE0
D/CyrWYf5wVSH7Cf/dy5+s7Uh7T4f9cjfQSHSXagqR+Yvz2rPoD6gQcesXhS
7Ur9wPzywTlRH/BcaefV4VbUBxw0YuHOG1GUf2/x/x//SfKHX+hueFgbTfMA
395RufRBMvUBT5Vtq1ieR33Ao4Kn3rNOF/wx6ue+Uez+Btjnrf24z/HUTx8x
N/9vT2Vntp7DU1XKXy8LpT7gohyL86tZ/nB0tKWNqz3lD983ibY6EkX59xVz
vVZHdk72pfzhE237Q8oDaR7g/gU71oalUh9w3I++rw/6CM4PmjF/gzP1A0vu
p46hfmDH3w/7D3anPvqJOf72tXds+wRHP+pzc7KP4OoLDs6NiZQ/PON+9tW+
bP8K5m+v3edO89BfzM2OVtGdHUh9wNuUEkuaAgSP+j6kWo0dH8JZzdqprqHU
D/zhxdY+h8OoH9gxzvrdOra+8//eNXJpAdu/GoDt/zSDpwvmUP7wYP6CsRfl
D0+sLt4z0JrmAR6Xt/fjF3b+EG6cNtfQkh2fw4oBBrN/BQj+tOLdms1s/2og
fp8Kv3ALL+oH1gv6/asogvqBr3R632dyMOUPN85X3hITJviQRocnO9l6MQi/
/4/AujmJNA8w9sY9UqIpf9i2rtiD3z5J5gEefdNIit/flPQBu4fM9fEMF8xz
G9u/ggfePnenJztfMhjr87h+u94mUx9w6/vyZ9lR1AfMv512sfUDntgxPLzZ
nfKHp3RU6SlrT/MAJ/I31DlSHzLYfg6eqbSHHW/AGqMqJ9S7Ct6dNOjlFgfq
B253+rTnqC31Azcvb+o/35P6gZusJu8qs6U+4I8ypra/XSl/WfH/7ndn6wXc
EOnyKieI5gE2cPv+092F8oeXbaupm2VN8wAXH+ow09yF+hgi5g7Pen3AMFqw
VM704ols/xfeUoIdcHa8Dg95Ny+q0J/6gT9bd73f7kn5w5XX3to8CaD8h4o5
o0MXtkz3pPzhIZ7xJv88KH94a+6kzz8DBLPjD8k8wNe9BoQYsf0reG///KYv
HoJV3q/6td2E+oHrG+7decfW82Fi7tG9zyG6rB+4//kjh4rZ+UVYqVV3+gi2
fzWM9m+iKX94ueXgInN3mgc57H94ix1GsT7g/YVhm9KtqA/4Sdf+W8NcBN/p
Pz9yNNvfhSee9bTf70X9wOVSU7ZlOlE/cEM+FngPyn84vr6+x5Y5joIfLJ2f
5+5A+cNXKy/dHO9K8wAH8wcYttQHPLpmZK1lIPUxQswVzv823NVbsLL2yjcX
WD/wljldtg6KoD7g1h6bu051p/mA+cPzoyHUD7wuR/nxNbZ+wKerxlpPCqM+
YNdnTX33xFL+I8XcyStP6k5nU/6wSuPXXfzxoSR/+PDPPWaZgTQP8O5LH9dE
s/0rWJu/Ac1W8JIyn24BjtTPKDGXkvGi2saN+oFfSxcdqzajPuBAz9hYR2vK
H5Yyv37xuC3lD79TWXwj0prmYbSYG6EWYhhmQ/nDpbIrsn0caB7gbWI7swpf
6gOeaeKcOdRTcMihjmtGBVM/cK+rFnXn2LzAMgUJupt9qY8x2D5cKHj8xpf6
gMcsemR8MZj6gHdrtqQ+YesFHM3fcBNB+cM/LAp/jg+h/OFeeHttZOv3WPy8
/MpSMy/qA94x76x2ebTgbXOvmuYGUz+wcZrdUR8n6gfeYP8udLg59QNXOzxP
N46jPuDVRVPOHPKg/MdhvTcz/C4bS/nDmTGNa/640jzAJcf5D5RRH7C0tv/n
+/7UB6xyfXRXGz/qYzzev7K9DJ4lCD4cs9/ak53fhUcdf6zDH49K+oFrlVy3
9WL7V/DXG4M6WrP9X/iZ4ruw+TaU/wT8PsNyD7d4UP7w2HMR3rfCKH+Yv/zj
ECF4Uv6Rvlwa9QHLtKRZ9f2PJfdrsPux4BnhteY67PgDjlr0YM4odv5qIt4/
zbo2nYOpD3iC6/CG32z7BEvu13cUXLrAo6sKmw9479pp8o3s/OEkfL+KCumF
/tQHfOJA5s+radQHPFZN+emmYMHrKnU6ZbHjQXijjPnEzWx9h0vyJy829KF+
eCtdagoKpfzlkV+n/UO0PCl/OMJP5q66F+UPXzOIkjOOpfxhrz93xuva0zzA
La8bBl4Noz4m4/39w9Q8LZT6gDP2XSl+HSZ4Zl5DxDt2fhE+knNnhT67HgJf
2FlTdJPdfwU3Trf/sDWS+oDr/u5N/+RLfcCS+1McKf8pYm5k5J57Iez8ISyu
e3x5Fzs+h4+9PBmXG0nzAO/IbV2i5iF4zvLQErEL9QM3+yTZjGTHgwri/51v
daZ+YLcfQdOMHakPeMkbzRPydtQH3LJsxr3B7HwibNFlW1Y/N5oHRTGXhx+v
4E99wFWTNf+s9aY+4AfbnSf+Zus3fOtK3cOvjoINLjy72eBL/cDTO5e1fWD7
v/CIS0ffdGTruxL6rDl7MTSQ8oeTNl1LLY6i/GHbbRkaIx0ofyXa/rLjQbgp
Is3WNpzyh5/otnCiEJoHZTHH3/7WlkB9wL4ln8MGewl242+AiaV+4KdDLoxc
F0z9wBH8BQh2vh2uMO+WPSWa8p8q5nq8ql3dnCnY11n+xp+5lD+8xwFbhDDK
H779T/3yshDKHzaaPMbViR1vwOOO3phu/x9731m541gg9TNNzL3PHPzoaBT1
A3v02netwY36gUc+fDDrlQf1AR9L0Y0+EUn5w1rfF3R+FUL5q2C9/5pa9Ind
3w6XmfWO6uBMfcCO9pPWLvClPuAfFRNnPAimPuAjihNVR7kIVg/s/No/gPqB
lfY/iKkJoH5UaPsfTv1MF3NvUmfLDGL7UzD/8biGUMofNl3gde+eF+UPzzg1
Z6dfMM0DrGD5MKIHy3+GmJP9Yta6m10vh4dVSWXNY+dz4aaQhp+l8YK7lNw9
e4HtX8Gbrj/zl0ZezQ3fHJ7Ct/TxhvYWvNg/23AgXt/i93N1Z80UczH8Bhrr
SyvoDQfh6KQD+jKX7qQwH35Snb/yFX7eplVnR++GDW1npc3C8Rf+rUwzXO+x
MzMS65/3ETPpTrPE3ICfK9Ja/uPpaubeFciPpwKsbmQS9wPvD1n+BcFNX5Ms
4vD94kPxiuCcjUeyl+H9dhUvdyO8YKLt2bHICz+t4Rv8ue5B4VTk/3QjXpCq
mEt9+/teEL4fXv0RM/hMcHavvTi+Wo2XGwc3zcgNKEf+3/HtVsETSmv7xeH9
78h/A3j9Eo2OVgmC+dMR+VgfdsfhBcHnhp5ZvTZDjuNfnu5sMbfULmhIMvKo
w7cPhSWff8HvN4b/D+B+OqWhF/DvM/gXBPd0/Dd6SSzlD98UVW92xvrBv1xp
NWz/n9R3XpxIfcDs/LekD5hdv5D0AZ+2mPOmc5hgyecjE6gfeJi9UdsUD+oH
3rDJy3JGFPWhju2B0mV9TRfKHy4Y3XCmpyflD8/iwrbYuVL+sF/+6tpKvF7+
2zXAHcP+da4Ooj7g1Wf23z0TTX1o4HhxRPW/+FDBVQd6rx+dQv3AP/eNmjw2
nvqBj7kOGbvZh/qB+cvP/PVsSR+w5PMfRnIc/+vKaIo5a3nDk2McqQ/41PM9
wYG21IemsH2V9AE3nVasiQ+nPmDsPdT8tqU+YHV5/hMegs+pbg2t9qJ+tLA9
fD03pdyX+oAbZZq+WwZT/nCe59YQ/vqkJH940cxDO5Q8KX945pr4g2+DKH9t
rH819j2e+dM8wF3+eVxY6EV9wCrjJw08GE59wPN2NF+08KY+4CENsy5fCxV8
dmnLZX57KOkHfjN6V/el/pS/jpjrJG9cfjmW8ofX/ooLPmpP+cN8mlvDKH+4
PvXfqEmRlD98+/GrKS1eNA+wVegSV3tv6kMXfWQWWvPXJyV9wIqG808uniPY
8fHVj8FR1A886qt+x3t21A+c0V03toMX5Q/3XrjE5aUr5c+JuT6W0YPcPGg+
4KBNNX/LbakP+MLSDRETfagP2HKrxTkVf+oDflLSe0OhF/XBf72TYqaDK/Wh
h75Of5H3tBHcZvxisW4o9QNza2eEOThRH/BTG0fVajfKHw7Zf3LkQDfKH+ZP
D/VyofmA429vHr7UiPrQF873S/qAndbK5Mx3oz5g/vTYliDqA5bLse4xwpH6
gD8XZVw45yB4VvrawUPsqR9Yes/PcdIOlL+BmNPnP7BqTvnDI/gLjMaUP9y5
wX7vakeaD3jrneVN/V2oD1jy+UA2D4bi/11fdaQ+4JYrDiPiHKgPWHJ/k4ng
60vON35yoH5gM7O+BtsdqB+Yyw+s3+NE/cA7p/za2cOb+jBCvpPdrPXdaD7g
cZZ2ysU21Ac8eXeHTdKe1Acs6hH7/J0V9QFLPi/gSH3AMt8Loo8bUx/G2J47
blqeYyt4kV1lqrol9QPrFqe3yzlTP7DxxEdNpvrUDzzHS2XcMSvqA556z9pj
nD7Nhwm2L4cSLqeqUh9wo/KmFa1O1IcJnY+zoj5gXYddHl2MqQ/e9obznCyp
D3jO6+XtRV6Cg4rT8o1nUz+mOP543mA5zZL6gR8sGb57uxnlD0vuZ7Wk/OFB
4yxeuFpT/vDKSU2D6i0pfzNsn0blDN6sQfMAn9rad/wHLeoDfruNU+rG+uB9
9nlKV3vBi2Lr6uzMqB/++y3sMixSg/qB1VcccurnQPmb0/lUZ8GSzxO5UP7w
syOTn++3p/zhLokX18vZUf6wzZtLN6y1aR7g9vpR0lom1IeFmBv/ycvcy576
gPnNWau1YP2rwbdesnmBj/SXGRxrTv3ALdf/xSmZU/7wrrJrXgNMBE+VmVf/
mm2vLMXcvYfNI4+z/Su4W05E6yu2vYJrsByeMac+YJu3qlv+GFMf8JTtr9Oq
PKgPKzH3sOXigAojwVtPr3l8xZz6gWecMXY7YUb9wFvqxzx54Uh9wH/TP97d
yOYDDlg+sOaCCs0HLBu8rqLRkvK3huUxYao0D7BOEv4fjvqAh6RPrQ3VpT7g
AfwFM0vBzwOfOOtZUj/wcN8Xmt/NqB/4kniBboE55W8j5s4rpg+4YylYcv+z
DeUPdwsaZqXM5gNe9Mv57dlZlD9cYXl/Sr4ezYOtmLux5eQFVY76gKf+lLpR
ZER9wAPumzaPVResmPFK/FOV+rGl8+0a1A+8Zpebspw25W8n5mKHp+y/bya4
y5LdMZPsKH+49/n2obZsPmATp4GGLSY0D7D+xKHqvSyoDzhpZp8vRznqA5YK
evw2Qpv6sMfvUx056pOx4H/d+U9sUj+wv/LWu9HTqR+41V1f55UZ9WEvXP+X
5A+3GC2v8nSn+XAQc6qa9hkvXSh/+Pg5ZbvjbHsFn3oy54WLAfUBb/fBDhLr
AxaXKPp2chHcofD3zzHO1A+8+fKV2VUW1I+jmCvuce7URgfqB/5UeitB247y
hz1fJLhZalH+8PAri8t82HzAE89N/zPAjvJ3wv59Z27wbG+aB7j95T3xRnPq
Ax7BnxDVoj7gn/LjlDtoCw7wb4+NUqN+YEv7Ff599KkfeFzzuJvSZpS/s/h/
n882EGxWkT3xtCrlD++unjm5qzblD0vuv2TrNyx5XpQ19QFfSHS4GOFEfbjg
+Nq0paFWn/pwoeuXswT/WXNmbqoe9eNC++u6lD98eXJHlZ6zBe/81OW0NZsP
Vxz/8wfcapQ/XGb4Va98Fs0DvPHLwS6PdKkP+OmsXW+qVakP2MLz/KEn+tQH
rNLtduxvTnDmwkUyIVrUj5uYm7s67PTXGdQPPCpk5e4/Myl/2Ke37bDw//j3
pt32ekaUP3zweocHndRpPuDqi7UKYl3K3x37y53HuJ2cSfMAz1BN2KfLtlew
RkPU6eNs/YbFT6dHh9sKNgy/WzczgPqBd/z0jKpj/cBrf7dohrPtkweOT2/W
FIY5C87/fK9JxObDg44HAyh/3g2bFzq50zzAudlzew62pD48sf07bHXIxZn6
gCulDr38YUB9wFNP6mgkGgl+f+u8wUMl6gf+bLWym9EMyh+27zVhqYOC4Fu7
Hw58a0j5e2GeRw6cfMWY5sOLzj/NpvzhkWcCdAtn0TzAz6fInJhsSX3Aa0oq
Du4xoz5gKQuttZHmghfuCOlxXov68cb2jn8AgAv1Azu66FxqZ/3Aks9HGlMf
8PYes4c6qVL+3nS+XpnmwwfHu6dVLlUaCg6ePvxqCEfzAG/aHxa5awL1AQfc
Gn35vTL1AZ+v1F62VV3wvG3LzXVVqB9YIWLVk1gV6sdXzKVt7tSaqkz5w7km
cibVRpQ/rHXq79v742k+4G7tLvWe6pS/r/D+lMyDH7aP6n6nQ1WpD/jv9dlh
w2ZSH/DLzWp9jmlQH/CNuLXz76oKnqL6IvGsCvUDh2rPXSE/nfKHf1h+vdrI
Uf7+Ys6j8djTQdqC16puaxRpUf5w9Mzsg9x0wfOSrPdxCjQPMH/6h1OnPuCB
in1CMmdR/gFi7o7pgFwFTvChLo/W2BvRfMAbxQXbfNSpH/7re9+TCWLHI3Cj
kuZZXS3KH/5Re8hxoxLlH4jjm4ZHH2Rn0HzAbf1VJiyRpz7gf2/v1wydRH3A
soe0bhcpUh+wrezk0ryp1Af//brr781WFzyj4Hm58wzqJ0jMnQkarNpZkfqB
L91aZPXJgPIPov1zLcofZve7S+YDvql4rbVEn/qA+8sprt7A1o9grA+jr7jO
1KZ5gE82WK2Kdaf84fS7j3ddcKd5gM35GzQdBPvF+JtaG1M/cP5d1SKxLfUD
b/N1tJ9kS32E0PlEE8ofljeNTO7LUf5w6LVruqecaB5g7dUnE9xnUx/wLs+Y
VVttqY9Q7H9tX+wV5kZ9wB1/Zvx74SRY8nkOdrwOizvm9p1gTv3ATx9rdy83
oPxhDS+Zgat8KP8wHK9hd/qtGeUP9109o6qGnb+Cw+9NkxKbUB9wFl8w217B
VtPjZPjz+5I+YN/qGN+4GdQHHCLfmrJUV3DuLdfTd02pn3BsH758+HnZjPqB
xywZc/62A/UDF092fcofz0j6gCWfj5tF+cMbzUuPb9Si/COwf7XojO9fDZoH
WGtQ15+GOtQHLMN/AJetH7DlgvFpQ2dRH/Ch5N4/b2gKrsi9IauvTP3Ay4at
W7OVHQ9GirleBs8+f9GiPmBOZW/gwlmUP9zd0+Vyj6k0H5F0PwJbP+Bbi8dV
iFSojygcP03c8thDjfqArx2+9+UG217Bc3u9PXfUQPCr5uqfnmz/Cla67hbc
35z6gd35GygMKH94hWKr7nS2fYrG9l9v+b3j7Hgc7tFFY6mqE+UP1/0bYbfO
nPKHU3o83RxrQ/MQTe9nI+oDnsYvoGz/KkbMBZZr94z0/o+XLN6324T6gT32
R+jz9xtI+oFPSH1secGO12Po/cr2t2DJ56+tKP856MOhk/8Aa8ofPpDT/1cX
Ng/wEr3WsZZsfxe2xvLdbkt9wIdG5r21M6U+YHvJA3AES+bBhPqJRX8hevIf
DKgfGD9d+Rk7HoH78jfosT7gN0tiiwJ1aT7gnn8PLhmhSX3Ab59J142woT7i
sB683OgfYE19wFurUsr2a1MfcXR/qIrgfX5WQfzrl/QDN/04eCmTnS+B/VQ7
zntuQ/3Aq+3anT75Uf7xYu7LVLOgAjPKHz7+ZKvJsEjKH85f82/kMWfKH76h
rlsXy87vwrfGzD7T25T6SMD+Std1xxax4w14Trr4bJKJ4HzRzoyOVtQP/GdG
zveT1tQP7G7RMewfO38Fn32zaJo06wfemze6+wRLyj9R/L/n+bDjcdiRL8SQ
8ocPpaRcFRnRPMBv3v5Y+dye+oDzyhP/ubpSH/DEouCgX7aCVUuUVXcYUj9J
2B8YFpEV4kH9wL47jXpdc6b84YJLbVKGPoJvXo+dtdeD8of5x3WOcqB5SMb6
Oy29OYkdn8OS54dYUB8w/3SJe+z6B3x6Ona4bQT3dyz27m1L/cCJO+UndPGg
fuCyGzOOn3Wl/FPE3LeX/AOlKH/44tACzQeGlD/sN2zeonwzyh8e+ctN0Ygd
f8Di8weTe2vQPKSKuSrvj2HW1tQHvPr+B9tBodQHHL1Oof8Wa8HSXTpOT1Ck
fuBBO00epxlSP/CFriEfv7HjdVg5nr+CSPmnibn1ePVT9Ch/2FnkLs1f72b+
/WjuG1cjyj9NuF9YMg/8v/9V1Ks7O5+bRvf32VMf6cL9V8we3bunD2Tne+Hm
nlNPbbWhfuDny04NWexKfcCGNhc3zGPH43DrO4W+NxxoPuaKuYcyire6elIf
MKbjWwc2D7CK7wUnRTYPsNr6F9ufGVAfsPaKrM9W5oL5j5sOsqF+4I+D4jZW
svNXGWJubF2HBRM56gd+uHnbNc6S+oDf7F1+Zy7bv4I3bPyUlGtA+cPJ0/zX
dGDHG3DRbbtbXeyoj0zqk60f8Fd5z0Wn2foB8x+P/6UnWHZt1Ky3WtQPzH9c
/5U59QOr8yfM2P5vJh0f6lAfWWKuj3ih835Dyh+uKVWctM6Q8of7mri8btWg
ecii+/FVqQ+4ysdD9w9bv7PFXKTu0Kdn2PlcuMRyvvVVTcHl1/gbBKkfWNnx
7/5j+tQPnHFtn9sXtn8LN+a+nxTAjsdFdL+wDeUPy7cdHvjOhvKHV2+62ueQ
Nc0D7M4/8Imdv4JP/9rmyX+eTdIHzN9uN8hOcG6uvM81e+oHHv5hYdEtdv5K
jPXb8WfPEBPKH27x3XJGyoXyhxd6XL7aW5vyh+3R7jc7yh92KB+zMFGP8s/B
+pu1JvYxR/MAn6noNe64K/UBX6pVEP/Tpj7g6aPTj/8yELxl0clRmTrUTw5t
j/WpHziV/8ClFvWTK+Zet6Wv+sv2r+BfLs4rS+0pf1i1U9uRTDuaB9jqS+Df
6ybUB/z+sKWVmK3feWLuXXP8ipXs+Bz2rX/jfJWtHzB/+3+mkeA/Nn9bR8yi
fvLo/Jc19QP3uxTcx8yK8oc7/hgwRY2d352H/a3cXqldTGg+4LNj5ExlPagP
WPJ5YrZ/Bb/7PrVfF1PqA05SfbZmqCP1AUs+TzZLsOT5y+z8+3zM62D7THtt
6gdeXVeYN8ae+oH/cYejHs6gPuDesoc3b1eg/OE/96+VVihT/vl0P4Eu5Q+v
+ucyQt2e5iGfzi8aUB9wZOmXVQsmUx/wEP4BBqaCB2vleW51oX7gc9YpPa3Z
+d4FmN+aTgbOJpQ/vOFpeKCLhmDNTa0XlU0pfzixy5x9KSo0D7Dd/baJJ2ZR
H3B20EazyWrURwHer4fkDCNmUR/wRLUvomdW1Ac82HnKli3mgif0cOHWWVM/
cN74fWnzLagf+JO+hlYum49CbF8+RAct0KH8YV3Xc/OijSl/+G394oaTapQ/
7LVp4ik5e5oH2Kbsw9AFHPUBtzVrqN1h53OLxNzOg1cc800Ev/vqFrSJXS+E
C+UOLl9jQf3A/McDq1g/8Jfs1PpSXeoDHpvfPqcTOx6B9fqYLw/TpPkoRt6F
D7Zma1L+8J+BntVb9Gge4Aa13nZ5utQHLHnekDP1AR+8OmXGRifBVy4UWp60
oX7gTkemhhzwoH4W4nhpcorUYXvqB7blLwBYUh9wyYmaLTb2lD98S8+770Qn
mgf43+tuUscMqI9FWI+8514fOZX6gM3Ec7oOmkJ9wNI7rBtsLakPOFPNNP+T
keBbXs1dcyyoH7h9zJZhx9n1KTjMXurIcUfqo0TMHT4XsjfLm/qAkx6cCzZh
x+OwSVfrAyIPyh8+8rXr59Ps+nmJcP+HZB4WY3253L2LBru/B161td+is+mC
VdKwh+VH/cDdbnWbVOVD/cC/ytW9ZAKoH1jyfCW2fwuPvraiZqu5YP7jnmvZ
8ccSbP93n2tOcKT8Ycnzktj+Lfyvx5nsCS7UByy13q1Zh22vYLWv77AFFnxl
aYRUoDH1sxTvv0f9tt1k53vht3+MNaNNKX9YOmWF33pLyh9ucBgRN4Ndr4V7
7Jg/daAT5V+K/TH95z6XLCh/WH5l9931PjQP8HCf9GAzW+oD7sj/gQJ2vRZe
N1C/O3/9klnyvEd76gd+LP03U8WC+inDPCoE5x5k50vghAmdbum6Uv5wRZDM
ujvulD9cEmFQp8bu94F/fBsq2yeQ8octh6qt3cjmoRzzOKVu4Tk76gN+ceWx
+/v/eMtQe6M2dj4LfjY9Onwtux4Fj9B5bSg2o37giOwbtuvZ+apl2F4tP9Yx
mF2fhU06zC6UZccf8P1VD6ddtxUcLH7seYb1ActXmE67xfqAFSV/gIL6WC7m
Anp0WKitKThWa03HL+z8O1zVZtjvJTsegcfyH3Bl1wfhN4mFJ13Z9gqeZLHj
2/9fH1yB4xlN/gQPzQMcYbTq6X12vh0+mIUFwIz6gEc+rnlkxLZXsOR57Oz6
Byx5rr2+YI+VHmOqjakfOID/gBU7f7USfbZ0NZdi95vAq3/cGj7alfqADdSv
79Rn+7fw8nmPx/m70zzALa3PddTNqY9V2N54Rk+7aUd9wBnebTfHaVP+8JQL
GsO9Zgk+ozTKzEyX5gWeH1U4XW4m9QP7PguyUmTrCbzfIf7wKXZ+cbWY8+Ef
SOhI+cOfVUb1e6VF+cP/yjv8dmDHG7DVmhFzvOxoHuC3wzvvbWLzUIH9e4Xw
ab3Z+RG48J9mlb6RYMnjatj1Qpi/vfSyJvUDL3v+dvpvtv8L83/e4DabF9iP
f6C+M/UBVz/9vu6GK/VRKeb4jzd/Zes53Hd/1JCuejQPcDB/Q58q9QFbFgX9
nMCOB+Hl39Qac7UFm6fuyG1lx4drsH/1Zcp0Dbb/CzcNqn+nqEF9wKnumY+m
TKX8Ycnz1U0pf7gXf4DoTPmvxf6Xk0pZpj3NA2yz+5/GbC/qAx6kgyNQD+oD
3p4eGM/PG7PkeVJs+wWr7/Na19eZ+oH7b7v5TmRM/azD8e+5pko3e+oDthhT
YjGc3f8D85djxWz/Fj4XI6Uw2JDyhw//Gj5KyZvyX0fnSy0o/yrx//4ehBvN
A/x14rxngfaC2fGepJ8qut7AzrfD/F+z0WHnr+AB/AMY2PnE9eL/PU8yUvD5
Vb9lKjwp//X0+S52/gq+u/Na90uh1Aes+lzqQxy7X3Q9bV/9qI8NWI+/rBw5
yFFwfIWx+xQf6gfuEHc693ok9QNrN1oUBblT/rBcc1n5YnfKH5b8nRBfyn8j
nLmx/bEb5Q9/V/3TvMiR8of500PtdjQPcLmHe+8FFtQH3Pl9n8ndXAVPM7/m
88qP+oETdy39uZfdjwWPk1F5Ny2Y+tmE+Tmr03FQAOUPd5fvPUvKTbAhfwMM
y3+T8HlByTzAe5sXv9G0ofw34+dLHkhK8wBb8w988KI+NtP9TJaCv3U0jXri
SP3A63UujFC1o37gSVOndzxhTP3AR28/2LyN3V+yBetRs8vIDS6UPzzfrp9W
rRXNA1yuP3qZGlu/Yf700CYr6gN+F+EVnsvuf9uK7dechLJWdv4K3jC0cNM+
B8GXqnYXVrHjEThs5MmxJ9jxOtwk2zNKnW2v4CFXLn4dY0N9wH0GVM3VY+v5
NhwfXVv24C9bL+APzxoDPNj9b3DbOkOLkTY0D/A0xaxaJXY8CGM1fHjSULD8
AfGmCc7UDxxdVf7CmZ2/2i7mrlp3M7lgQf3A8bV30tvY/Sbw7/odZgfZ9Si4
yPLkrsWOlD/cVNU11IPdn1gt5ur9pmXlsfMlsPWncZl1GtRHNa3PXtQHPKJD
rMsue8Fefw1+vregfmBPvL3T2f28sD2/AXakfnZgvQ3wNhluT/nDvQtedFT8
j+3le/n4sPmAG5svPJJ3E3y0z63SQG2aB9hrfrj5Xh3qY6eYmzpo94giU+oD
5h/Hut5I8PKpU0/qTKF+YP7PYemy8+3wQl275t3GlD9s+PtM+Uhtyn8X9v9j
5Xo/YsfjcKfb27wG6lP+8O6LeRdPsOuz8ODi/Sf2WVEfsM2e8H4v2DzAdutL
Ap11Be/7UPAoix0f7sb+wXBs0dj1EFg2RDpebEz97KbPe7HtFbxyQsfwcDPK
H74sLRf0x5ny34PjA/6GBguaB3jmPHW9VZGUP3yicpebsgfNA/zk5Ynuu7wo
f7h2xt1t4/UFO57JtKl2oPmAJc9bZ9en+K/H29OIrSd7sd48Tm5UsqA+4HV5
XYqU2fHHXtpfjRBc/jZqxmB/6gPe8eu8fgKbh33YXrd67BjI7r+CIzIWXysP
oD7gdKu+UuZ2gm8vfDI8kW2vYOPlVZ7DbKgfeO+A9uoN7PijRsz9/XSh4HE4
5Q/X7Xz/vtyQ8q+h+5HZ/aLw6hjDb9VsHuCxv0ZfErM+4IAJL9zM2P7VfuzP
Xivr4egjOGXChfgMdn4RNuhkvGw2Ox6Bz/iFPTIxon7g7tz9W9vZ/Vf7hfvd
JH3AnbK+//jAzu8ewP7VYq+woez6LHw2vY+iiSnNA/zTd6jcEXXKH25pvDWi
kK0fcLJ597f/LAUfCFaYyp9PkvRzgM43WFA/B8VcadSjPjfVqR94Wy8cAM6g
PuCEZWfd+jtRH/CoEwdfX9WheYCXD1W9+JNdHzwk5mKOBM3/zq4/wafv5fQr
saE+4JvL+8WbOVEf8GybxPortoJtOnczW2NM/fD//YJXTbfZ+XbY+IrLhfNs
/TiM9WYZXgDbv4WNG05XJoVS/ofp84C2lD8sE5psyn++UpI/nKuw1tbGh+YB
/pW4WdOGnU88guNV/gEGnoJL5w3LG+9A/cA/V9nmZ7P1HVZ+oqny1on6gW9N
tG5NNqX8YX2ftF/xfpT/UTGn1GviX3l2PQoWld7Zf9yK8oejtuYcG8nOl8Bn
ff9KrfCgeYA3bJnxrcSX+oAnalxS1LcT3Lr8iMJRX+rnGPbHkj+f8GTH67Dk
c4HseggseT4ZO78L1487tHivkeAlaTbP///67HHs/94YOiSV3c8AS573zFEf
x+n5Tux+UXiYbJ/cQDvqA+5QfGNjlpngsuzlub3MqB+4eSK20Ox+BvhppEan
Q+x+k1rsnwQ6Dj3H7heFrdPNGxaw+xPht0/XfYh2onmAHfnDMRfqA47wF+16
xc6PnBBzCtM1Rvdk6zcseR6XreBjJX36+rH9K3jokqULPJDPqLy3dofgTvwf
FHEVzPa/0vkLb7DrhfOtnfB6ZvD/nKTng+D1Sz63ASee91/liK9/Z3doZB48
nL/hF6/P9HHaoJ3w3jbfwha8/zfM0ZZqgqcv+n3qJLbnHfh/TmE98fdvj7US
nDHm2bF/yN+T/wGnhOM7yXVAuOt0zcIHWL9j8e3Ww/JzD/Tpg/VI8txy2O3E
iuX89d3J/DeAZ/b1XeyD78f/eiNPY/9MLSi6Fsd7/MszOS0cf/Lfbg7stsln
7AO8v1euwD9wQs22CSPw+0uuW52m6/G6gvf5JB9px8+z528UgJOKFJQX4r/n
X+6gMzheaB4lfxC/XzD/D3xAeZa+LubxDOJbdIaOB20o/zN0PsuT8of5x/sk
YX8Ur05b6qyY8+BvEHWmPs7S8w7cqA/Yaf596dm2gkuCTp0dZUT9wHfafEb3
8KV+4KHaWDFCqR94orqvy1IXyr9OzP2oXNyjGF8vuQ8Cvv28NHu5I/UBX9fK
Nsr0oj7gK3uObR/pS33AM2ZW9njiSX3ASx00z9x0pj7O4fhtxi8tYzfBS8ZV
iBaHUD9wvvKWmBUO1A+sf+36Nv75PJL84YpVqk9nJlD+cHZf76M1dpT/efS9
fUm9Dt7f/H+uDfOPZ+oeQH3AcZsTdv+1oT7g/Y4PFs4Jpz7gwS5lGS6B1Ad8
b/3s+ybRgiV/7yqI+qnH/vSAwC6OrtRPvXB+W5I/jHej7llnyh+OXZx+5EgA
5Q+n+JT1KtOlebiAr9/epfCMGfUBy5wOV/Szoj7gMYmavy46UB8wf/tNjLVg
v6iiio/21A8cyD9g3o76gSv331Oe6UL9wCnSi/4oOlP+F8X//zxKSf4wf3jc
34fmA+44VCPJ1o36gB/W/Yr95UR9wM+an3uMcqY+LgnnMyR9wBdiUYC34NEr
+lRUulA/8PTqJ8WX2bzAsivfzrzhT/nDN2/u3V/rSvlfFnMPRrsr3PWk/GFt
eXkjBROaB5h/HPZk1gd8e3v9q2xH6gPm/3zEdTfqA37dxz9Eim2frmC93f1g
y2BnwScndPhX6k79wAFppwf0daX84ULbyK5WHpQ/fFsjVt3bj/KHl4cHK3V1
pPzhJRPiFT+Y0zw0iLngnxOe7HCgPuAXPYbW77OgPuDrXQpcz9pSH3CL9OxH
7QaC31W9Ei3So35guf5FORYm1MdVMVfV2rnkriPlD3f8en2rgg3lDx/o92xt
rhnlz7tv6qVbujQfcOb5j3eu6lMfV+l8mh/1cQ3vlwqDofz9E5I+4LZjjpH8
+TxJHzD/eLqJaoIl1wtMqB/YUHIDNfUDx/JvGI76gR0uRkxIYNur62Ju/Equ
f6ErzQf85fi8R4csqQ94xeGTz/eoUh+w5HnBJtQHHFtdeC+Uoz7gowfHquhZ
UR834E9uld1NBI+0udTXcxb1A2+1bfH8rU39wGufqH3kj58k+cOSD6jr0Hzc
EK4nS/poxHo6KvvmRGvqo1H4/IekDzik6fjgBawP+HfHvtKjtagPeNnFe/2t
LQR36/1noKcl9QO/98MRrRX1cxO/b6xjdJUx5Q+HPRnxiD+ekOQPb5P3Dopi
+fNfzz9vnc0HPGeCpmonO5qHW9i/wvKx2ZL6gPnHGaz2pz5u0fMGwqiPW8Lz
qJj/ueb34e/fl/Rzi+43t6Z+4B/KG5WHsu0V/OhbjPdqV8r/tpg7NSyksb8t
5Q+b8DcEGtI8wCXhdz4sMKI+YOv9MsH8884kfcBeMwO1zJ2ojya8n675OvDX
HyR9wC9ee9qZuwp+aN8gm+5D/TTR83p8qB+4Jule3otwyh+Onr5N+ilbz+/Q
9RG2vYL5Pyfw3Iv6gH/q16f+86E+4LntchOHse0VbPfg/PXhrA/Yp4f6B/7+
OOYatYDlAx2pn2bhfhhJH7Dk49xugtOKPl2+pEf5w3ZrnvVZZUr5wyZdnj66
oUf5wyWhnYwU9Wke7qJv86ufBxhQH/CZyfHtxa7UBzzcU+OFlgP1cVf4/C+z
nOQPllI/8EUH58YvbP8Kfm3s6njWjPq5J/7f3y+2oPxh/nEPSmw+YJe9AeP6
sf0r2MZzoctoc+oDdhgzcsEyE+rjvpjr1Wdqvqk29QGb8H+wW4/6gI9g8xE8
U/CrPE1ZY3PqA5bvl1TgZCBYSmGwo6M29QHvjm8MXq1K89Ei5jTPDZY1caL8
4Y2fLaeqONM8wO3OXvPDNagPWDrR9XG5DfUBP4zosZA/fy3pA35k1muZ039s
OMNm52Rb6ucBfv/nNZufWVI/8I6ImuH8+WFJP3BDy85lm0ypD5j/+P1oB8of
7jl7qNM8P8r/IdYr7B0+Nad5gLvyf/DOgfqAR4xSahhiTH3AAxXWL+bvn5L0
ARvmvXnxRFfwxyEjf7mx7RWs1xZw2cuC+nmE4wPXmJtSBtQPfG/g+ANH2XoB
J3TfMyNPh/KHp0apKfa2pPzhI8fUPbez9fyxmCsyy5qaZ0J9wM8sBx5Yo0V9
wJK/P2FMfTymzzNYCtbw4EK1tagf+NfbwTL3dSl/uPDhIOcppoIDPk57v8qC
8n+C/dWV7gdum1D+vCd37l7Dtlcw/+f43hjSPMDNehN2BlhSH/CJDH6LQ308
xfFxtdPRif/xky6bGo9YUT/w0xnNujYG1A9cjd2f8Z7UDyx78+Dl12w9h+sn
LNTqZ0b5P0O/J3qreLP84WVyeEfa0TzAavwBni318Yyuh1hSH3D7zrSTWobU
xzN6PpOV4Optyx6G6VM/z8Wcrd0XhQob6gNe0nCy/pK74A8dbNz59V2SP9yh
rn6JujHNB/xmcbeD+40of/hEtveheD2ahxeYt/sZCxepUh/wn9x9HpccqQ84
mP8DE2z/Cu7En0ANEqx47JLRXBPqB5b8PR8Hyv8l3o8Hsq+lmQrWstEK6aVG
+cMjNw6ovGZB+cM31G5+OG1M8wCPwe7scBfqA+6Xprpdh22vXom5WfwD/Yyo
D/jjA7sAfUvBaX9r7PjPN0r6gSu7J4fwzwOW9ANL/n4oW9/hg36Duizyofxf
i7moFyU3+c//S+YDDv+2vcNDdvwBq2cNlOrP1m+YP52zx4j6gLceG/G4xpb6
gCV/31qf+oAluwPGgtO27zSYZUT9vBFzY+VMZVcZUz/wTHHx24dGlD+8d9XQ
P6GmlD88qOemlW4WNB+w5OdaUv5vsb0OV/i6jM0DHKmzs/dgNg/wA2z+ethS
H/C/tLyu3wyoD9hxToqeoblgF489J95ZUz9wgnfAsi061M87MacwpOxmT1Pq
A/7+0Dwpkp0vgetcNAviDSl/mL897rU/zQN8tHf4if0O1Md79D25a4u3PvUB
D5+Ul7rIgPqAFftv+atnKHic1bHOWmbUD5zbr2TqOnY8COcZ3j23xpX6gff1
qHO+5kj5t4q5sszTzTucKH9Y647/wavuNB+w546By546UR9wcI7l9Dhj6gPm
L58/saI+4NkP81vd2PHHB+xPaX5f0NlVMPs8saQf+Fp22oxwa+oH7txjlHmN
I/UDq/u8O/7dnvKHnzrdVq0zoPw/ijnJ7WK6lD/ct7XhbhQ7HoRdXw4pOW5N
fcDdDfMVQmyoD3jwcO9+i82pD/hjdNCCBn3Bo9sUbs/xo37axFzQkOScUDYf
sOuw73a9LQRHXu9Us8OY8ofVJ329psO2V/C+A5NHyjrRPMCv/UIT49j5kk94
f12bMDyNrR+wKv8HMtjxILz2kb8R/3wRZjdr/de97KgfeO7B1KcbbKkP+PJB
nerZ7oJvnJ/LrWXbr3Yxt+bSzfEp7HwJ/O9F3QL++XOS/GHJ3xfQp3mADcNi
PuapUx/twv2Jkj4+0/Mx1akPeOqPNb9bNAVXpUX4bnekfmD3vj4TCzjqB47i
HwDD1nP49NelKjqelP8XHD917vrgQgjNB3z/tkzlMrZewAnS9d4fomkeYKuj
y4OPhFAfsEzEoXptL+qD/366m0frWlAfX+h5ms6C+T+f8MWV+vmK/aNZBjhk
ovzhY28j63UDBBdZON194k7z8ZU+D8/Wc1hnXP9hp9j5km/Y3szSu5lhS/MA
v9U8Ia/HjjfgsaquamYG1AccWK36b5e54LF8YM7UD9xHeUR8pR718V3MlXfZ
svX/mrrzgJyyNw7gNdYMkW2sWSImUWlf3/u+7cvbvi8IUbQRQkbDRUhijGVs
EWKGkTWMEdnGNtZ+kn3PNkZZk/L7nuM5c/35kbbn23OXc889JyGG6v+B1o+I
pfrDbLrT5TiqP6y9HnrLKIb6A541Urfd/jDKA767ZtrUZF/Ko3amdMTIJNRW
3J/D7PXdhlDKo1ZZn0D4N9fUOV3F+QQ+uiHP6Gow5QH7nrlV9cFOccXcYd1i
xXjJx5nSi6KfK3y8qD8+Un+FU/3hRn9X3fzHgfoBLgtbK10T41fwvZfbbk2K
pzw+0vv7EZRHHe5v2IYZsYrP7U3UvR5O+cBday60vC/Gq+ro95Go/rCP8eZJ
c0R/wN5swowz5fEJ1zvzw1828aA8YPWrD++2i/sPOD9kQp/lAZQHnGN5eGUj
cf6A7/coeZPooHjy8Ku560W/wEMK7J+HDKF86mdKbDmMZoFUf5hNt3wRr9jz
r/+d2u5G/VFP8/PE8QoevarrlXaiH+BT/UZWpcRSHg3K+YXnAS85mdg9LI7y
gHPr8v1y/BWz1zstQykfuMohbw9bL5fnAUd7HXnCnkfy+n/G8Xz/9hUGLlR/
uM+eR7HzY6g/YHnzogFvkykP9vGr90N0/CiPzzQ/NIHy+Ex5elAeOrI0au6I
uJujKA/Y+VvNlB6eivn6suL6F2a3m8Vjqf5w5+36P+4fS/WH2evPxeL6SleW
/D5mfe+USP0B3/RoNPlb0R9w3r+5vmy9At4PsMvFFi2jxHg7fOfIQ4/F7pQH
zNfnCFfc9u3MgIxgygc+p7546TdxPvlG/rI+ylDKB57d1zCQvd/J84BzxzUY
t9dQf8BNK25e+qyhPGD8NsUTxf14I1liy1GaBVAeMN9P2JHygB+kZc08Lu4H
YTa8fNpZMZ9PLe4P4YaRC1rvtqV84HUhiwrynCifxrLk0dJxAZvfyOsPLwkz
SB3sQP0BN307MOMPU8oDPtc8rbVGjB/CCcebrAtyoDyayNLWSVqvsU6UB2y2
ITI1yZrygBOnGN5c85XZ8p3bzSkfmK+X7Ub1hzc24ALSU3HPfUNdoiyo/k1l
Kax0dB+NGC+BB2p2drAS44dwpcQ2uKB+gNn25ttdKQ/4z8zyFW1cKQ942g+/
++YFKmbbRw9wpXyayZIqtIvFbhXlA0cuGmW6chDVHx7kZNahq6vi7Sur5rL7
G15/eMzsp1mtgqj+zVGfw1dGnvSlfoDP5PodKRbHK7gsXK9jjivlAV9y7JB+
QYyPwK466S8qvzJfP9mR8oFLC7qY3XKjPPTkL/utuCoOXXj6foMr1R/m10/i
/gPuN6/vo5eWVH+YLZ/fWIy3s8+v96k65kp5tJAldvu7S5w/YL5+jJbygPfO
7W+cJin+Zd8zh1AxngVvtDSv2eVB9YfZdpIno6n+3+Lv+7z53k1ifBe+XMcm
XFJ/wGy3Dm0Y1R8evsbkjmUw9QPM1/sX17uwfLf6n7gQyqOlLI2fc3+hrbfi
Q3UPDo0R94dwQeYIdbxE+cBVQdXZnuL8AbubDr8W76d4iir18DRxP94K9RkR
03S1O9Uf1kSPuKgXRP0AXz81MeSMI+UBe0abpHlGUh5wO7Yhjy/lAVtMc/Ob
F6p4j/35lKNaygfeERGZrgqkPPTlL+MLkuIXs5bfLfek+sOP3I3vVthRf8Du
FbN7rA6gPODcu9kDKtWUR2tZuqId3ibSnvKAV8zdd/6wM+UBz6pxWfjYi/KA
Hx6W2vR0VfxHAQ5IzpQP3GmZ6k5HcXxqI0srlx976WhD9Yf5fH8Hqj/sU12t
V2lP/QGPmRMa9Kc4f8Mbek6eluVJ/QCz5dRfi/F2A1mqKbk8drea8oBVf3nm
WtoovpPe44C1PeUDn7rgsX2VhvKBK+adrW5hRfWH00yC45ODFGsr2sV950/9
0Rb9van622Irqj984/2Ww0PU1A8w369APD+HI6am2ISL8wfcuOfLZ2FiPBd2
GrVucINWcdbGspQU8fy2nSxFezxzXhpC+cDDb7YqZOvP8frDJxat9rvpQPWH
7xSp6haL8St453ctrumL83l7WdpiY2dQb0J5wNN1D6VXaSgPmC3vXK+mPOBb
fceFu2kpDzg3d8P4du6Ku33bQh4sxnfhARs/bbzuSfl0kL/sB+xBecA/jylY
yNbj4fWH2XJ5f4dRf8AfAgv75kdQ/WEx3sv7Ad70Pq/YWRyvOsoS225skrgf
hC00k/eMC1XM54eL+0NYPF/l+cB8P2Vvqj/M5zOJ+4/vZMm7sncSuz/k9Ycb
rvr/PCuU+gPuxAZIxfNz+FhrtsAS5QEHJTfR+or5DPDo7HU3SwIoj06y9Pi8
n/lqX8V1kWVprmL8Ct7W9d+FC8T8BXhJl+s6yYFUf5jvH6hWXNb5U/1wD6p/
Z1wvRVnEdpeo/vAa072308T4CNw++mr9CDXlAd8rb/ZTpj/lAbPtxA29KQ+Y
r18rKb4/KTFygQ/lAy9IKspa40b17yJLH/e+vZIt7sdhsf4Krz/szDYk0FJ/
wAVnkgJOizzgEewAZ0V5dMXnT+ymChV5wLXa+E0zfSiPrsr5UjjsltGqreJ+
Ha47I79pH0X5wB5Drh7/RkX17yZ/ub4WxyvYlD2AEMcr+ImckPxEjB/C/H1+
L6o/nH/nxhs2fsL7ARbzrXke3XG9wCasDaU84A0O3U9N9VH85uiab43E+Anc
4bhUUSruB+E09+Ezu4h84JY78v3jRD7w7ue35x8X41eGdDzXUh4we3y2UTwf
hPnr4L6UB/y50bawg+GUB8yfr0uUB2xb1M+0+iu/fpz++zuJ8umBn79ssM0E
MZ4Iz+gbsfODs+Kojn6fgtyo/nDGe3uXaCfqD5gNZxWK57M9Zemd3rpOUeL5
Ofy4ak7RCzE+As8aPiAxOpjygG2WpJUcUCtuE7VxXqboF1g87+X5wLmhnWKa
i3x6ydL7b3ZrFvtTHrDYz4fXH75pVrCtk6g/7Fi/blCwGD+ExXotvB/gsu5b
QgzF8/Pe+Pts6zUvzpHygB/3CnFp7K7Yq8h1c5W4/oUz2IQKFeUDF+9ZUJ7l
QPnAScfPueQHUR5wOHsBOYr6wwgfv7erxSq1Yi1bkMKF+gEW66HyPOAJ/V3D
/NwpD5gtv1nkR3n0kf97/0H4RGTR0N7+lA/Mpn9viaF84AnqH86uFuOL8J37
95ybhVP94RnT9Dp086f698X148KFWxdrqf6wKneTF1t/kPcDvHDiuK6tRD/A
ExfqVj7XUh6wmWXyz28dFRvyBwSUDxyk9b56L5Lygfn6DdFUf2NZcuipVzdJ
Q/WHDezaJu6IovrDu1dcmxYbQ/WHI9iGA+J+ELZ/NeaApbjf6Cd/2U/OneoP
t2c3JOJ+EB7Yq8eb5HDF3xT08GiuonzgFTl+tW1Ev8BHpoy7v1XUvz+ul0av
uB4coVis38frD4v5z7z+sHH3R8PY+yS8H+DgEZpzfcX4FcyWz1g5ivL4XpZu
T7R5WCCef8Ajd2pNusQoHjpl0dreEZQPfKiz9dC+KsoH5vvbi/MFbFj0Q0a2
GN+Fy7rhDCDO5yayxA7HQ4MoD3iBz7PGVuL6Cm7VOT9YTzwvh5ufvXbxbxfK
A+4Vqzt7qoNik0bN9kxwp3zgFbcbYq3E88EBuB4KnbdrnxXVHx73oOPrDDF+
Bf9eqLJ6LerPPk7rrfL+gHPmj2swDqX6m+J6hm137ET9AA9bYv2slw/lAZ/5
tCHtsnj+AY/TqS/NDlFctE/1XStvygcOiLyvm+BK+cBsueVMifIZKEu6RS27
sfUteB5wU/3Epy3E81qYLW8SGEr9AOeVZ5lsdqY84POpA5fcs6M84OU23ZY1
Fde7g2Tp6LE9aS9VlAec0uXGWPVXZtNhf/CjfGC+/5IT1R8e0G76rwWeivn2
biqqv5ks/bt1/PoaMV4C8/f1nCgP+KHX6GEP3SkPeGf70xFs/U2eB8yWPz3m
QXmYKXkJPwheWrJfXP+a4/zt0/i3bInygVPC2lY2i6L6w3w/YHF9C5vd+bjj
thfVH14z+oWvjTheWcj/Pc/m9YfjFxoe3udN/QC7NNetbetAecC/VFZZsPmK
PA/4z58eHihVKQ59/LjrJZEPHOevN9dbPD+HdzzWQctQPoPl/57n8zzgy5vD
3uTYUH/AW+ynLNYTzwfhp78MGW4qxktg9njztOgHS3w/C6M/nb0oD7hd6/6r
xrtTHvCiyqg3/l/5RV36ojYiH3isR9MDuWK8F96eXTH6vJhvAtebVRQ2EfND
rZCv2cBnS5yoP2A+n9mD8oBL3v9qYmVOecDVFSPzptpRHvB528Ksq9aUh7X8
Zb6oveJfDG4bzhLXvzDbPr6fJeUD2/52ZcY2W8oH5vMHLSkPWIe9oO9E9Ydn
N/t7e5Yj1d9GOb7z+sP1h9obWjlSP8CTaq/mvBV5wH7HXhlYWFMecIDjJ+so
S8VifUueD/ywddO1WaJfbHE9ObUjbsmp/vBh16B1AW6K2fLPBmqqP/x9s916
5mI+CVyeYLGz1o76wU6W9N8e3GEtnj/BT/48OShIzG+HxXx7ngf7/6OnWzez
U8zX8xP9Agd7xOp0cad82MdvjLna2Yzqb4/z0RATm8fuVH+4MdugLojqD2eu
P+DP3ufm9YfT5Otp/4jxRHhQQ0k/L5EH3DM7KajAivJwkCWNy5PKbQ6Km5X4
7LAzpXzgS+eTOibaUj4wW/7tQj+qP7yn95jCC55Uf3isaXzKgoFUf0dZWqt2
/dzYlvoD/j1wY5296Ae41GxQGFsfhPcD7FZ4cddLMb8Hrvat//NXO8oD5u+H
uiiOebq3ko3H8HyckK/HTz1jLSgf+PTT57Urran+7OPDbJNjxPgVPJ4dgL2p
/nD36JGOdwKoH5xxfB378km2mE8N+2ZWVC4S80vg8QtG5geK+dSw0aEtt4o1
lAfM119wVMyW0/nHlfKBzeaML4wT803gUy+/6dtEzKd2UY5fwux1Q32RB6zv
73a4ZBDlAZ8+YyZbDKY84Oyy1GsldpSHCteL9rtqzppTHvDEc1NOllopTviu
5fYDlpQPXHtjbc+dYrwdXvbiWvPjjlR/+IczFlE3AxRf2in7xIrnHRKuJ/JW
4AhO/QH7ZJvNbuZMecCt2IR/DeUBf7pdpKqzoDzgwunflYwSzwfVuF7QbGto
bqn45Fy39QnOlA9ceKn78fPifh02HWj0dq0P1R/OYgucif6A+fvK3lR/+JcK
g5xkMf9NI3/Zry2Y6g9PvZ3XZHYQ1R8OO/TJf4k3Ha9gXA23NfCnPODS60Gr
N3zlovgPc1cEUz6wYW5K8CUx38cV92cVg1LYek+8/vD6wxeNPMwU39vr21V/
APUH+//fn9lU7Uv1h6vLjVqlOlI/uMlf9iN1ozzg2Idrt78U86dh/YIJvcus
FN+4neqt35/ygXM3GyalO1I+sMeFgRP6Dqb6u8vSyiyvD7dVit/FHwoa4Ef1
h2tcNxlYivFd+OL+9J59RD/Ai7Q1Rmw9Yp4HfPbH3T+b2lIesHptXOlbMf/K
Q/7y/otKcWpg3e9rxPg7zN/vcKN84Pk77j1dqqF8YLFeIa8/XJr08QVbj4jX
31OWFpvMj2D71/B+gLf+Y/yhyJ7qD9c0T93Ixjt5P8Dq1TntVvhTHswVpT8O
8aI84G26Pq55gxV3fe1wf5F4fuuF40tARk1vMT8Oduy0M0BHHK/g/T1jlhWL
+sMOk42tvMXzWfhCYabJXReqvzeu/99N7tXdhfrBW/l6PA+4afWM7p/dKQ84
2Wjti1EeinVTO5p1FPPd4feng37sL56fw+L9LF5/H9x/lL5F4or5fppi/BDu
2GGcA3u/i9cfzrmV2TI/jvoBzjQo6r88nPKA9xnfWnZKzG/3xfmKbdglzh/w
3dUGmw6pFbPh3ULUs/m2btEj4T7sBQl8PjuK57H//2bQ7Xz8PPy4DhvkHz97
BdevfF04P/z8SZ1/fY+/l/9Nxj/A2xMGd7uA72fBviB89v0Ct0R8PG95alsZ
/nR0gPdafD326dvggL8fNXXF9/coeV1fDkevu9XrBK6fCt3xD/D/tusl5fVS
zK+nkDc/zWhxPO7U81JjHJ/Yp0+Gs98v7NIOx4e28pEz62EfvbLfpuL4ksb+
AZ6+deL98Tifn12PLwjrJZ8vs0T9+7Ef2F+W+PKWQ7tK7NPd4ZihffY8wt8L
qrE8FS5f+bj7ZlxPsvIsh/n6176K+f05vv8K/LpH4DBtm4k9cDwMZAUIkKWD
/2gy1uDvg5XbER58MqfyrDHVH166f+G4E9ZUf3gEWxAOx6sy/Dgl8DXvH6Ku
21MesLdB5/BqD8ojEH9/2lmtAlSUB6z3643KCBfKA2aPw4vdFc+aXjRkXyTl
A2dcDxnv70d5wCZ311YFOFL94SkZ+8Oz8PfcUI5vEITrv2VnbrD5APzHgfn+
wk6UBxyI9mxnTnnAhhs3n+qloTzgtPIWV947UB7wtnDjT2z+GM8jGOc3m4mG
Hb5yX9X9iG1BlAcs1v8R/hB2ILDWk+oPy2Z+Rez+9A1+nKfwthObdTqpKI8Q
WWLbNbD9o3ge8NmRdmsvBFIeMN8Px4HygPn+hzaUB+z9PqMFWx9d+EZuomOR
C+URiuOj+S8mnawpD9j9+smCLU5Uf/hhYbRbe1eqP9zr6RUTth417w/Yn71Q
70l5wPz9GGfKAw56c+SvYWGURxhdH4ZRHvClyDrHGyGUBxzJFqzzUqwefjDr
R3/KBz6b+PD1/AjKA9Y1xxWoqH+4LJXZ3D/N1s/j/QFPOjLxxAKJ6g/rhI57
0DGE+gF+N+3v8ZV2lAc8tp+Pprcz5QFn5xRKBV6UR4QsaWvbhOa5UB6wKWs4
T8XTQyJ/XRdMecDsde4Poj/gI3HvnvvbKvbLu3ih3JHyiES9bxxs+oM95QEH
D9P16+xFecB8f3Y/ygNm243tcqA84E3XNz+wCKE84KdrJ+Yts1QcZV7tGeRJ
eUShP2KWpPq6UR7w35FWa9aI/oD97N50bK2i+sM+UztFs4/z/oD36KRsZfM3
hdM87QZOFseraBpvU1Ee8IFxubVsPJrnAZvYBvlmOFIe8JWcQVvSvBWv6oEb
GhXlA3d7VRs/y5zyiJGl3mwCsIrqD69KLz7H3mfm/QFbqFvdOepDecB8f3Rn
qj+c075Rn5USHa/gYc+qtO4+lEcsvt8/++9lhlAe8JL5J6/fiaI84Bkui/t5
eypu7NjwbeN4ygN+dUyt+TlAMZv+wvaj4/0BL5B9/1ot8oiTpcsLu0631VIe
8BODDVUdxfkDfvTKu19bP8oDvid5dTRXU/1hn5c75rH5zbw/YH25dsBIF8Wp
yZM2fvSnfIbIkjVbYExDecCrFrMF0BVrlqc/GehP9YcrXesiywKoP2CxHinP
YyiOX2EHjTe6Ux4wm07zhxvlAY9tteld72jKA2bbD5Z5UR6wZkhr4xOeio1u
Xfj+VADlA6/KeOWXqKE8hslSUursHV18qf7wqV+Mk1Xe1B9w/73fXZoUS/WH
22f+eTpNTf0A649qN4ztP8/zgJsejL9R6ER5xKNfd3yqLQmkPGCLvZv0axwo
D5ht99HLV3Hxi5ll1qIf4EGfe9W/S6D6w7+NWHrZUkv1H46f5+zA3+e4UX/A
mUnH4pPE8QqumWr+vYs/9QNs0f9K4ng15QFHsxtMLeUBG6StyT7oR3mMwPHQ
bv8Etl+CMHu96JEH5QP/5R1/+4ET5QGz6aIOwYr5evz+VH84nG3IGED9MVL+
sh9oAuUBb+5R7t4igfKAdd87ZV8X52847V2zMykxlAe85ES9Z5E4XsF/rccN
oYdivv+GD+UD7zI5qvVwp3wSZGl0Qt2ifX5Uf1isD8/7A84+0qhR8wDKI4Hm
n/SnPGCdrUaeDq6Uxyj005677kPVlAec8vmMzxLRH/DTmsfpbL42z2MUzY+y
VCzmN/A84PJ/j15NDqP6j8b96PDKc73sqf5wjVubqnuh1B+w7YKZd6u1VH/4
lMpybmsn6gf4UsSiUabRlAd8s80D62JxvErE9XGLgc8b1JQHzLZvaq9RvOTh
gdLWEZQPzKY77Q6lfOA5jRcMShtC+cDvI/Lrwn2p/nAH21QLlTheJeH65AlO
MOHUH/Dnn02C3oVTHvDHlY92sfeneR7w0nhc0YdRHnCfK+uvvB5CecAvknIO
G/sqZtufsfnvPJ8x+PhcV5tF/pQHnJo7uOtIDdUfPqQ7qlQOoP6An1ZcDfhs
T3nADSuuFrHxDp7HWFk6eiTj33saygM+kW+ROVBNecB7HOxdx3lSHnBU+0lB
byTKAz4Ugr9wlWK+3o0d5ZGM+7ebrkff+ytmyys0d6P6w1LprBb6Kqo/PHrG
pBy23hqvP9yObYDsRf2QrDzv5nnAfL1mDeWRgt+3RYlBgMgDztfBDZ+HYvY4
dkQg5ZNC1/8S5QGP/TckLDGQ6g+XT1s67YU4X6TKUvfTj1Qbxf0HXBDzxKdx
NOUB8/1z4igP+Nz+X2c8DqE84KJsb5OQWMojlZ5PhFIeabK0/FST0a8iFBc/
Vau/j6Z84FmH5vWyj6J84Ea9jy/dLa6n4MCjfjcOa6g/2Nf75nJDMy+qfzru
958Har09qB9gvp65lvKA77m9Gfvck/KAfw9qfemJP+WRTs/LQikPuLh5w76f
tIodnj3Z38We8oFdw/dN9Xeg+o/D8ffwhf3pEtUfnvGsh9tgN+oPeJl6b9k8
L8oDXrhjy9wr9pQHPCxDf62eM+UxHv3aLeZCGxfKA25aWhhTbE95wGK9WuFl
bLpoGOUD16hqD2a6UT5wru3g/E9BVP8M+cv8eB+qP9x+cr8CwxiqP3zMdE/G
SnE/DveYofr0SZy/Ya1cOEVH3J/Di7NHtekh8pggf9kPK5DygMuC446cdVLs
sLSlTpi4H4Grtj4ckammPODLYX8cPO+hOKN6n7Ma+f8fq4nRvw==
         "]]}, {
        Hue[0.5585438199983166, 0.6, 0.6], 
        Directive[
         PointSize[0.002777777777777778], 
         RGBColor[0.647624, 0.37816, 0.614037], 
         AbsoluteThickness[1.6]], 
        PointBox[CompressedData["
1:eJxM3XdcTv//x/FQyIqISNkiUYhSqdPee++990JFSldCkeyRkb2zN9mbbKFQ
IpGWJFm/57k+r/fvfP/63O4fydX70fuc9xnXuUYExjmGdJaQkDjTU0KC/+/k
7geGet7L5jav99d6kanELV0bK5sNL7pgf2mWvxJXNxZfActIv/2lYKzEmZ78
9ucpbGOzQHNHgBK3zQT/A9Z4tW/0UT/B3ydskikLVOL+Pp1TN/Z+NtfLWynK
NFSJ8wzWeWsH3yyXVrscocTx324OnK4+Xk8P3y9ONvvSHfhHUo+WY/2UuLvF
+IZw15b6loPDlDhl/gU/yObOGQ5TDeqixOGri03guq9lJkZdlbi3dvgJ4LTo
u5nHJJU4Hf5/wKstesdIDBT8ZOd8CxX8/XX4cS/BPTescR/cW4lrxcupg3O6
a4lU5JQ4jE6wTlk2pzY1etX3noKVrs/4/Km7Esf/OEvh5rMZl2PllbjLeDkn
4QFfnH9uxutX5H9g2Fdm7PWb3ZS4VH5AH2ZzW27/TR0iocQ9w/BMhqfcmaqW
q6jEiXvARk6zOgx6Cz7tqTzppgL1gSvHVkz41pV6wEXT5vitVqDxh8c9CU+c
PJbG/1E2Z9G/UcKuB40/XF/6wGZjJxp/2L1qTcEOjBc//MWwjrPTipR2xf96
wCf71mwVSVMPeHZpj6bKNsX/ejzO5g7KH+qT2S7YdN027yH/FP/rA/tcr9bM
kaLxhwfvC1T5Iyk4xHnwjcq+NP7wQ5lRIjOMtz3/Az/J5jYmDNnWQ4bGHz4a
8vNsL3x/fniC4XXTjlxya1X8rwe86Ft85yfS1AP2/eE6eqy84PXzW2024PWL
+8D/jqa3HO5LfZ5i/Jps9WZ2pT7wpZLC0d0HUQ84a80hf4URND9gnz2/o1Ll
qAesH6fiGNCLesD5/RYb3u1BPZ5lc44vXv1ylqMecGTMkNdRI6gHrK/U0eA6
VrDC/G1HAxSpD3zTvK37tP40X2CJW9L9TUdRH3hb/cQPc0fQ/HiO+bp1kUmv
njQ/4Cl693xP9qbxh5dHljculqL5AO+fWZ/TuSv1gB8N25Ca2Jt6vMjmJlyx
MV2N32/bwL7uM+DU2/9qGv8q/r+vTJvdWjpUieuatdooDx70ot26Df34Pz4O
J9ypmDsK43FxyxC1Slhp78VveZ2VOAW1ytFdy7E9ef73QRvm12z+C+ATV/1W
TsPXP7HBd4C3u3VZtbBDkeO/PAs+FfT5UD3+fl507a+98L0nZ7atQk+o+TF8
MzjhX6G04ENPzK0+4OfZin9+9EuM11yDntLdBZvHjwrJG6DE4dXemgXzvw4n
0Qu6uAX+GrihzveHIsf/OLdgnf1Sbevw+xXD/wPwK6dE23rMr9v48iGvsrl5
/AYK25sx/IDAD+wrmsdiPPjhiYaPWpcan8f353+c1XDxxRDbtWMEe/U89vDB
YCWOfzkX4cKMX9rxSkpcy2MMyOtsblSb9Fb5wdQDthCZHk7A78u+ZnwB/MVN
e9hmOeoBj9zvNVO5N/WA24e6L1vej3rAUm9u777ZlXpUZHMFrid2bB9KPeCr
m3qOuiBPPWCJA8uG1vUSfGDPZY1e+PnEfeDInX1vjVGi8YebN3e5209W8O7a
Snd7eRr/ymxONszkqTH+/m/8sQ2su0N++CPWA96X9TGpoSv1gG+VmR7aiO8n
7gEXm+Vv9upOPeC2r6NH/u4pWGbjrXtS+H0V93mTzc18NkLz6h/F//rAZ9tf
bx7eicYfTnu/Q72xE40/XDBtVHYF5ssa5KuFn25ekRQoQz3eZnMNDw/Lp/yh
+QC/Hhgy/ZYk9YCnJA5sO96FesDxZd92L8Xvs7gHnLQ199X034Kfa21cJtGg
+F8fOPf31Ox2CerxDvPv7rMCm840/rB5RVCd0Q+aH/D2pIwl75sU/5sfcGLM
HvnaRsX/xh/upxEq+71FkTPmvwCWiK9/mfRT8b8eVdncyn+33154r/hfD3jK
+5idLz4q/tcDXnJbwf/jL8X/esDGF632Wn0UrLsz+/t8vH7x+MP87nTjTxr/
6mxuw8hLdT71NP6wlN0It8/4c/H8gHtfO7reCK9P3APepNbmO5f1gDtnPdhh
w3rA/ocVTk7EeIp7vM/mylSl7Z1+CVbIGX0srVbxvx6wVcGutCmNghN3Sb+2
a6Pxh/NtJuRwb2j8YdHW7S4T6xT/mx812ZzWt/0zONYD/u365dqH7tQDXvLp
xXO7f9QDtlKyuyvzm3rAxj8ORB3vRfMBHv7UpEdIP8F3Bi/ReYPfH3Ef2Cc/
K2XoP+rxIZuzTM9Ws26jHnB/mXEbE7/T+MP7MtM36/+h7RVc9G7jrjLWA355
rHbKtDrq8TGbk8u3/CzZSj3gpeO+9r7YRD3gL9Nmjhv3nXrAETMeGsW8Fnys
Z9cXFVWK//WAH8ROXFn1ica/FvNnj32ldz3ND3hd1KPOxytp/GHjnf2m/sKf
i+cHfL1g8uyJzdQDVp/4eSX//cU9YK2c1T1UPlOPT9mcR4Rjj7NfFf/rAWvI
+Bf6vRV8fdYPicpa6gHXlHJ9h7+nHnArlg8RX2l+wL2SFkyfUU/zA27wOth/
7XuaH3XYv7bvzHhTQz3gfNnWQWk11AOesjxsbdxX6gE/eCsylKynHvC2jEEn
Q39RD1jPs2jyvZ+CX6iV937dRj0+Z3PdNmoXLGkU/HxZ9dCUGhp/uNO78mO1
1Yr/zQ94RFKIfUwT9YDtY+JHdnynHl+yuSP2URtmsx6w5s0zNqfZ/ICH9XMa
ubiBesDLCgaG9XpPPeAPzcd/X/ogeN9Zs+luldSjPpsbfy+9KKKaxh/2cMiO
kMf2Vzw/4OCyzXeftlIPuMv6TSaNrdQDvhg22nBUO/WAU1e+3bbyO/WAre5U
1rZ/oh5f8ftc1y2lsJp6wOPXTZaKqhd8edm/zgYPqQdsc3ZiYc8G6gGrbrW3
G9ZM4w9nrm98p/yG5kcD9r9PDW/XsPkBD+j2sPHXD5of8LrKlbk5n6kH7M3/
unygHnDzeefoe7+oB7zEtUEqlPVoxPrcuvjbkC/UA74avM/fuVpw1OOYxd7v
qA/8/HqMRmYtjT/cb8jlG9/f0vyAAzevPl79hXo0Yb4mFb0WvaYecM44v4eG
1dQD7vA7ZNLzHfWAt9xauSPqI/WAu0tqr5z+gXrAfY+qrmv/Rj1gF9t0ywd1
1KM5m6uuW320VzONPyxfvzAmr5rmBxzX3LS5C9t/wCp7+z80bqcevDUdrJLY
/IAnr1eRX91KPVqyuZj8TU2ybP8Bn7xQuWIo217Bw9Rl1rc0C27opque2UR9
4MaaJ0FeH6kPLKGZN6jne+rxDfv3kwEDJBtp/OHMZ4WjNjXT+MO3tUyPmn2i
+QHfaozpONZIPeBJOtf0o+uoB2xelTbg0A/q0Yr5f+zeyAFfqAdseuzovFv/
4x01z2Z0raE+8JVc2Ymp9dQH7jviUNGFb9QDdlz3Q+sJ21/A0pqDXRY2U4/v
2VyAnc5vfnsv7gGndpvz+Mp36gFr9V0hZd1EPWB+ObD+M/WAW22lKr7VUw/Y
/mZQV5X31KMN82H0yXPd2qkHfOZaYbeRr2n84TEeudv3s+0VrPuztXxNM40/
PDf9xVa1rzQ/+D+POuUT3kA9fuD1RTVdVKmlHrD+h3WqDW+pB9yyduB3iwfU
Az6ibmzr1yj41bK9545+oR7wC4dnkg61godKa5Q/raPxb8f2s3OfYsuvNP7w
0fP7ldQbafzhfQGlys/raH7AFurP7nl+ph7wxyOhwcu/0PyAe+++d1+zhXr8
zOZ2GWEF/Il6wP1bDMr47QHz4m6rbM60UA/YqXuNrNlfwYv6r7P90kY9YH3F
gsF76qlHRzY37eHcB5UN1APeJHo8yLCBesDfVaZoD/9JPeA+pRtjX1ZRD7jn
/IWaUe+oB7yy09YlCrXU4xe2TxYb9Hc9ox7wjbdtkovZ/hz2qb7VpfADjT88
6Mzu/TofaX7A4Wvj5rmz7dUvOr5/S/PjN+aHT86qLa3UAy5Ytr/Qp456/Kb1
7FvqAY8zXXPvSAX1gO2TWkb2fyd4SMTe84rN1AdWuzLgw+NP1AeuOz3k5eqP
NP5/srl/hgXyM2tpfsCfyg3GHHpP4w+rbzkgf+gNzQ9Ybs/1dwGvqAdc+kw7
YUYD9fibzc051rVxfzX1gLt7Zo3Yz+YHPGJYa7TrV8GThna/3bmNesA7nNz0
7r4X/HHFvq9jy6nHv2zu/dX6kNcvqQf85tDaXd2XUw942lqFXimLqAcc9Pit
VVUW9YBzuEkJNVnUAw4b1zBnZQH1kBBxM+ovBs3Jpx4wV9r49vwc6gGfmVZ3
0jhW8KtOL+SmLqDxhztOT3fOz6bxhwt778izyaPxhzu//FI5rIDmRycR5/0x
2cN6LvWA66eGzbuTRT3glNmbev/MpR5w8hoPUWAe9YBDB9ydeHCh4CX6S7ST
5lMfWHy8tpT6dBZxbySmvr1cQOMPT06LLZ5QSPMDFq+HMmj8YdnIhc4O0TQ/
4Mzyx9v3ZlCPLni9v+KX9w2hHvDxjzf9PIOpB9xLstOU5LnUA446J30xIk2w
vfyqCI1U6gFbfjU5rphEPSRF3OfhJd1WJlIP2OnwjZfJIhp/ODIiNudwGs0P
+Kpx9gDdHOoBDz1xpfXCLOoBL1Lrb2IeQz3gefe6SWpnUw8pEaf+TfH3tQTq
AZ/dtqrvgUjqAU/Y8XvHqzDqAQ/pUD7tHkDjD29Plcj77UnjD6/Mm3x4WRKN
f1cRV4DlWWY0zQ/YX89jsrcP9YBt12+MMw6jHnCDT/bF1lDqAbd8xf9wph5w
5rfqa25egkv7FE3dFkw9uom4n9+Nog9nUg9Ys8p3/Sk2/vCO95HBbktofsBN
0QVv4guoBzxv9gSr5FnUozu+X7uo/vxS6gG/KvysU7qIesBOKQXRh1gPeKTm
1d7t+dQD/nHbIXPcOsGb+qeHD0unPvD+1dKlT+OoDxww9ZLUywXUQxrzc8Oo
CaXR1ANe96tmHJdMPWCDntLyPsuoB6zbWnlQNYF6wFOG9f1kHUk9eoi49ryX
K1wSqAc8VDkntSCJesB7fzjbpqdRD1h8fquAesDzJ3sdVVkh+Nrhq+taw2h+
9ESP5hNha5KpB3zMsLChNpl6wC+xuQ2Kph5wxfOBm9dGUg84c0Ge3LRF1AOe
8HaqbHEW9egl4gy731pr/z/urDLUQCWF+sAD5RK0by+kHnDiFdGjA3Np/OE+
bWMX1iTT+MNF6gEaE6Jo/OFhF6r0EvNofvQWcZLJfg+ic6kHPHjomJIHbHsF
W1/J0V2QTj1g2fDDe78toh5wgUKGZmWiYM2YGxGL0qhHHxE3SVP+8+EFgk3K
m1otU6kHLJHgVjIym3rApx5JvOm8mMYfTs+R+tFlGc0HeKXmpXuz46mHjIhT
5L9BIvWAz7vLj9wdRz1gF3Ws0DOpB3znyosXZ5OpBxy0oc5XOYV6wKOfFD/5
Fkvj31fEaQTrWo7xpvGHV+5d4GARQ/MDTpxakVk2n3rA5+pfbGqIph5wlc+k
ap0E6gH7r9pa+jCJesCau1d02ppGPfqJuPLndv88kgQrmBo0tc+iHvD2lTuf
/5pHPeCqUyNuRMXS+MNF0V1mb42l+QHfmsttnZpK4y8r4t7KXf7nmkjzA75+
Uzm4dh71gFeF334fkUo94MeLJZ3uz6UesH0n9c0GSdQD7h84ae+rDME3ZVab
3oumHv1F3Gblzcek2PyAtzqcbVVLpR7wnY7715ITqAfsskRxqdE86gEvX7B7
+YQQ6jFAxKno/Nk6ie0/4Cn8BImkHnCstZ17dQL1gNVfbJMKT6cecLf6yJZV
KYLNfy+Z5h1MfeBPF4teHoqn8ZcTcZ6iwAnhkTQ/4IMd3jHXfakHfF4v6fnu
aOoBv3GRWZcbTT3gsvaLp51TqAfcoD9FUTuGegwUcVqvK9Ztjqce8JR/nzZq
zBP86M6FSwcyqQcc/LHz2ptp1AM2c3e+VpdM4w/331gQZRRC82MQ5u+755W6
bH8Oj1ugJaMcTz3guJcj/gZEUQ84PdQicwPbXsH3xri8tsmkHvDZBTHXVs6j
HvIYr37bawemCV5RIukYOJt6wLOujVAwzxX8ZalnQMcyGn/YgF++zaHxh5s6
7nlsWUDzAx55VeXNrbnUYzDWJw6nlXLSqQec3fb5fbEf9YBPXjQPv5tKPeDH
1fkBtpnUA37lgSPCaMGrNOZbRyVRH/i7bND6DDZfhqCXp6Hep8U0P+Cx04e9
WMj2H3Bd4BPLEZnUA+42VnPJgRTqAetuP2g5Mp16KIg4uSGLQqaGUQ/49MpF
TWqB1APW697pp+wSwfMX9R5om0h94DuLenLbRdQH9s36ZLE+mcZ/qIhTcxzX
08+P5gc88f7Bvq7ZNP7wdd0JEdfDaH7Akw4oNC5j+w+4R3H2pCp/6gHvNnik
mxlCPeDRj+6OWxNFPRRFXJZHsfmPJMEJw7CiDqUecHJq0mnXKMFfkk7I/Yqi
8YerjFujvuTS+MO9uhkezWTjryTiLszw3j9zLs0H2Hbuie1as6kHnFCwU8aH
zQ+4rx62YNnUA764s0itjW2f4IirARHvcgW7LEzQXDSLegzDerdE19wui8Yf
HnnZeWoU217B0wyezpNIpPGHa5euvHJ+Ns0P+Nkh6YilbP89XMQtLQv+pzuP
esC9bywyLk6hHvC7i1jgLaAe8JDp2CImC/4UOn9rxULqAU+RlLi5eR71gCvn
zA4+MIvGf4Sw/xfPD7js/NBZbxNo/OG1Tp0DZWNpfsAVLYWrWtn84L9+Sp59
NNtewe/jP7olZVKPkdh/b3xfMZatd+E5/hJVRqmC0xfG3zuaSz1g3zNvpjsF
CD7UInnFNoHGH/6aIffuXAzNj1EiTgbL3eNsfsAuv5J1Q9n2Cl68+tGt2hDq
Ab/o7zMow596wNWFc1K1WQ/YvfP4I1Hp1GO0iIs29Ax6mCp44G7Pnsf8qQec
WMWZD4yn8YcfdZ9+aH4YzQ/42BOZzyNTqAfs0ubT7zdb38L8cuNhMvUYg/XR
oMdVI6KpB5xw76hyVgz1gJum4og5gnrA9v88vr2PE6w5dE3XjGDqAZerXK6O
n0U9xoo4o+TuQ6WTafzhcRsTc2ZH0PyA/z28tzKKba/gNIWNintjaX7A5jvL
H2mx/Qfc9Gpn71y2/1DG8a6plO3JBOoBr3Up7xWfQD34P5+3PORysuDe1xXj
WqKoB9yDv0ElUvDCD2WnpKJo/MdhvTd39JiZ0TQ/YCWn2SGDoqkHPKbzM/1F
wdQD7tP33qP3s6kHvO3UnDllbH0FP0wP6i7hSz3g03VlGTvCqcd4Eecz9Wfo
xijB/OUjjQDqAaddnVfzPFnwoG9JRk6hND/gWk1rDfMA6gFbJU0QPQunHiqY
76MNTneOpB7wo9FHdlTEUA94dnb4wfAk6gGXvexs+CWAesBfOn1bPj5OsJ6v
eW6uP/WBE+MyrhonUZ8J2J/pYAfD9h+whplrxmB2/AHvG39be2gMjT+8fvPh
a10iaX7A+/WvqPtHUA9VzN+KU57KsdQD1nQaobQ4jHrAeT/PFI+Poh5wvsyx
tTFhgiWGprd5h1IP+NjDBxEDw6kHvLt7fNqgOBr/ifj65HVqav40P+BPHXpD
R7Pxh2N/KX1/EUXzARbfBxNHPeCZ6wYM2xJPPeBh/cff/xhAPSZhfsx4dMiQ
9YA9A0M0WjwEv6/eU2HsQz3gWofm+WbBNP6w+HxiPI0//FF/x9uLvjT+aiLu
26G0S7rseBCO0S0PPDWfesAP8jM0itj+G97qjA3aLOrBu+r+kPNx1AMem/er
wDpM8Iwxw8dWBVIfdexf6rNc/cOpD3y3JWXw3yTqoy6sJ8Q94NImyxW1ntQD
jv9qbGHuTD3gQ9/i1v7xpB6TsX7E8mexO/WAP6m1LnoURD1gFf4GBtYDlhrc
SW5ZvGAH2+P7lwdSD3jF6O5uXIDgt0OwBQukPlNEnFe3bun92fE5b4MnshOC
qAe8SOX34DfR1ANO0d89XD+KesA1E930p0dQj6nY/ntf7bWU7T/gyzo/W8tD
qQd8zmy6230nwdlL9vnVeVMfWHz9MpTGH+6lk28x34/GXwPbm+Oa7Vecafzh
ievat+8JovGHfS5Pr77tS+MPf3xgrV4URdsr+O32v2k5LtQDVtI413BwDvWA
hxvd7KMSIDh2R3ThcS/qM03EHXjfXvyY9YHXjC77Pi+c+sADDIpy+7vT/IBV
t3xIjXcTLLds+OrAMBr/6ejdKGHnGU7zAY5x0p20L4V6wBWi9JA3kdQDru78
cJyPJ/WAr61r/eHoLlgjZPewpy7UQxPHn/7X9z53pB7wvrll5iLWAzadk963
cyCNvyYd/wbR/IDXm67Mm+xPPeAY/oA4nHpoYX8bnLK/Nph6wItOz1jdi+3P
4bs5d0rXuFEP+GREdIlUjOC0Zbdmj2c94N/xy/t+sBK8csaa2c+cqIcWnU+w
p/GfgeOHyC3LblrT+MPi+w1daT7Amr+6fDjpQ+MP3x5R/dHZkeYDfG/91x7z
7KmHtoi72rv9t7qjYL21ey2aQqkPLLf0ROmxGOoBa17WtNniIzg69UPaa2+a
H7DC+ZI7OZ7UQwfzcdSmrEI2P+BVA9wlnFgP/s9nbS/46U894DWp+w8ZuVAP
+MAQ0ZlKL+oBez3YeXqft+AArRfqRkHUR1fELVuepXuOnT/hndzV1DeUxh82
1Hcq8Qqm+QE3Xh/0tTmQxh+Wquox7mkQjT98QcMk8wnbf8+k9V4Y9YC1laba
D2bHg3DUk3Lfnp7UA/Z8/idoRKTgXVnDnh32oz7wa4ei7cvY+RO449TdjEq2
v9ATcc5uene/+dP8gJWjnhppsPkBr3SrlV/uQ/NBj9aLLtQDVu8reethAPXQ
F3Hnay8lirypByzfvXPwJ3fBz1YFKy7zpT6wxF6bogo/6gGHLJnRXdtT8L2M
yroHTjT+nIj7m9mta19bGn9428ne24e70/yABwX5K970ox6w+H6FEOoB97t5
9vRStj+H63etemHpTj3gn1Z5HaPdBGtt0XYd70M9DLA+NNkwp5u74P2jj8oc
tabxh8X3K3vR+MOT/W+7qPrS+MM5Zc8vX/al+WAo4lp8T0ypCqMecNT8sHT+
fLq4B7x8QGGAnB/1gE8+HyQdE0E9YCePAbMcnAWvnucm+Y+db4fF4x5MfYww
/wzvL1eJpPGHjx/erfjXk+YHvODAblc/tr6CpSvHJLgm03yAo7L7PyqJoR7G
OB59hV8wtr6CpV4vUj4XQT3g/n0uXL8aJThoXf/jtwOoD2w1+8XL5XHUAxbf
75cguHTCgn8Hg2l+mIi45zfKpdXY9Q84SDoqqJ6tr+Dcd6fzN7L5YCLs78U9
4BGf9ST2xlAPuPe7icu3svWuqYi7Exvauj1A8D+fLTO+BFEfOKH2irkamx9w
Kvdy1QRvwSp5VyYt8aXxh9saO+55xNH4m+H4YeKXv0fiaT7AQ8vCuAup1APW
X5r+TSGUesAG32bMPhdLPeBmC2VZ6xDqAVceKR8rFyNYq7hvp9x46mGO7++X
HmrB9h/wFdsjkX1n0fjDN8OOzt8cSvMDLt6y98VEtr2CJe/2m7I8jOYD/E33
tE5UGPWwEHGjtndZcdiOesCDryda7WfHH3Cv2ZPyWwMFi98/EER9YP72PXU3
6gF/nL3h3pwowe5LxxxYyq5/WIq46e5aFt/CaH7AJm0Ga6SCBJ8arzToWSDN
B3hne7uonu0/YCXnau0bbH9uhe2J6pqRPy2pBzyi69k2KWfBo59XO0l4Ux84
dxu35Rbbn8Puf+d6HXYWvN83Y/ftaJof1iKuu871fQbu1APu+nSjw7cQ6gEr
6tUZL7CgHvDfoBHakr7UA66wGrI9xZl6wMNNNp3JZetd2Gy55ZHtDoIvxOwy
1A2kHjYijj88VGDrXdhHvs7kqy2NP3zueNVhDX+aHzBWt8WbbWn84bs/8o3D
g2k+2Iq4H8uG9A/0pR6wzIkYeakEGn/4T+nnW4W+NB/gdeHLF+yOF5y3NFUx
IZz6wK1/9W3X2VMPO/x+fz8xaZqh4CX3b54odqTxhzcovxhwy5rmB9y6ZLdS
hD2NP/wuc80hf7Y/h7+VfFj9xYd62ON4JMHV2Iatd+GPSrIXf5hRD9iy25d/
Q10Fx4bfsdU3px7wGP1qtwMBgk1ao77s9qPxh6/I2e/hLZ4fDji+nZKwf7gr
9YDXOaieOs6u18IGp9ZqmLLjD7hRt7loIusBS/MXBByoB1wxSeNFhDP1cMR6
PxIbZD/BAdM7LfzgRz3gQ1v+HvvoJjhjecjla340/vDR4GUffEJofsDW+SEd
Yxxp/J1E3I3SstPx9jQf4D0agaFb3KgHPE/yb9M3O+oB92xM7PfWgnrAhf77
1p8IFvzA5dvQQjvq40Tba0/q44z927b7CbFO1AdOvDz49x9Hmh/wHoVxTbZs
fsBV42ssZ7L1LWz36btyswX1gIdtOtvi4Us9XPD9+BMKEdQDntnXY8diN+oB
b52+70mWt+DTJV1q892pDxyxRGL3bHY9HS41UbY6aEbj74rxfG4fyR+viucH
PDB61OZ6Vxp/WPnS4d8/TWk+wE0V6adr2PEGfGfxLDlHtv+AVcMa80+y9a4b
1lvFC672ZMcfsN3szXMeuArm351TZ0p94DfJd/s0+1EfeF43/QQJGxp/+JON
iUq+DY2/u4jjb09Md6Hxhz/OkdqmzLZX8N/Tf1puW1IPONjN0/SzDfWAu4ze
wPVjPWCtH24Fv0wFV9817ufI1lew+oU/Z8LZesoD62ldBPGg8YfnYes6yJ7G
H+a2SQ84wo4H4aqMS126uNP8gNXyFt+/6UI9PLF/Tjrtmu5OPeDATSpvpwZS
D0/heETcAx4k0zjjsLXgLiOvrT7mRn1go/eLh/PrUXEf+LfTPuOXXjT+XiKu
LmTA3Yk+NP6w7qWVAyex61HwrbX2l6tCaD7Ax1epKhcHUw8Yq++z2ex40Bvr
bX372Ndh1AM+vdp341J2vh22muFXfyFccF/+gpQn9YA3GNZOm+VB4w/vyRtw
5wobf3izt9PwY040P3xEXEmdgcF4T+oBi1+HA/WA5d6du6/A7i+BXV8Ub1hh
TT3grpY9VDMjqAes+/J+foaz4E6TpQe1sPWWL46Xx51csMuF+sDc1qkRTi7U
B9aS26t+0p/GH74TeXbzJ08af3i8ZOLiUX40P/wwH/gbINh8gFUb93W7x86P
wFZzDEv0PagHrLYnbv0TdjwI2zbMHtcjWHBzq6XHQnfqAwdEnWxZwa5H+WP9
U5qxqLer4JITP/aqsPO7/sLrE/eAMwODbw/1oh7+dH7ChXrA/ZZ5tI22px4B
OP5p1FjfzPYf8HXNAXpeYdQDXnO0V8IBK8HGEXFNORbUA/ZUW5i4zYfGH1bu
mLuqHztfEijiZC/dr75uSOMPe0xPMo80oPGHu/jrZi9k+3O415GOUb2MqAes
EBqu24/d7wOnORX2CMLrWSkv6donCOvJNi8dB2yvmnbfsNKE9Qe/v1rvInjk
spQEBby+PeBieOr2Yb13Y/uLvz3xKCzFL1ixfvD/8HDka1j8fiasT84n418I
xvq8RDtxB9Y3g/m/AMdeHdddCevtFP4FwFzHWJtszPdHI1//zICv/Jab4ob5
PvHopsbdsGRt/riv+PcXG+BfgFebaV7Z5iiYnR/h//mf8Dr5u61W6Lu5ET9A
CI6njabaHcLvU0dG5Plk2PZklo59mOCvfcZ35c9P8v/cDfjoq9+ln/H734d/
AXDsVLnqQjiS/4FCsR4cvm47f/x6E8NhAJuuDqjojdc/Ci8/El4/0UOuCr8P
8/m/AL+3c55+wEKw7MtuHgOx/tTkfwD4cpxR/gtv6hEm4lKGf9n7LIzGH15b
k+ljg+MLa/4vwLm56hlD3KgHfGzswHb+eEbcA+57N7QPf7+IuAcckvCvsM6e
eoSLuAmxFYEZttQD3v7ZTXuYL/WAEzybtpX4C/bMPPnsgBP1gPmjvZuhNP5w
w5HW4p6RNP6wat+Z41di/2PIv4AIjL+JdEdPH+oBHzqXus/IlsYf3rbufKdQ
/Pv8y98EDw9q8DT0pR7wirvzzUt9qAes0qXb8WQT6hGJ7fs+7z2/ragHLL7/
1ox6wOZOM9fPd6bxh8d+aEiaC/N/fB7ucvxg6KYA6gHfa9oSu9WfekRhvZSh
EHjelXrAqyoC+q+3oB7wHP6GbDvqAZ9fUXPmoh31gNV2XDWS/x+Hz6r0KnSn
HtEi7prvOH8dd+oB307+1Hrei8YfPu99bXZgKM0PuEDj9MGJ1tQD5i/PznSj
HnDZhVyrZV7UA1aRuDE13Jx6xGD7W2h07b4H9YAdzyz23GBFPeA7v7Q2jPof
h/v2OddoTj3gcpkjl694UA846szU/r3cqEcsen3ZtepFJPWAn43FFjucesDN
5WWB4w2pB8yfbnviRj3gCdZvo7r7Ug94fkXGz2AX6hEn4jr3urslzop6wAXv
cy1HuVIP+LJb8pdpbHsFxyv3q/JzpvGH7+y+ebJXOM0PODRnZGWZB/WIx/G6
ybpt3p7UA1459PD+207UI17Y3ot7wOL3Y3tRD9j6t8PT9VbUA5YfubuklvWA
+bffr/KmHgki7lJaxSlPN+oBrzi0fu4xHxp/OG/qwhkGXjQ/YMXCRsfPgdQD
9jN+PTkljHrACuaDNrp6Uo9E/Pn6U5+1nakHfO5p9z/WNtQDXvO5s2+oFvWA
J/dYcPOUGfWAJwyoy7B1oB7wsPJmP/58nrhHEo4HtuQ3B7D5AZfKdJN2sKUe
MH95LMGdesCW0pf3pXlQDzivUm//PWPqAbtJRU6eY049kjGeCS4vZ7tQDzi6
ROqCpqlgtUHNm9a5UB94Z+WnID176gEXRyxe/cicesBl545sVXenHvCjkoNb
/jpRjxQcvy3YeTaT9YCbfuS9XBFCPeBHM78MmehGPeAI/oK7A/WA0/sbJU4J
oB6w1MIDsd+9qccszJ9e8QYno6kHzN9e6epGPeCy8rXRuuHUA970zWloN1/q
MUu4vifuAe+o/rdsD9tezcb+X19ri/Ys6gG37yn1DQigHvAG7/yslGjqAX+6
XOlxzkaw19ohxVssqA+s8DQjStmTesyh+21cafzhoT47z33xpvGHVy+IVYuw
pvkBB8gfrlExpR7w+bsmc5VdqQf85t4ns6sR1APmT8esi6IeqXQ/iD31gFP5
C7B2gme/zvmozeYLvNt9WvckL+oBn/qyc3xna+oBV6j6qvZyoB5pwusR94Al
Pc8uiAmmHvD1zn6P+ONHcQ+YP9pydKIesHqfSYpJbHuVRvd7W1KPdBEX98LK
SdJc8JHtCXvehlAPeM3h6Tds2fyA96f93DQ2iMYffpfVSSQTQvMDdthqV2MR
SD3m4vfj/C3J35HUA356bo5+LFtfwaNyjjZ9D6EecJHt0WcfgqkHLH4/TQj1
gL3GrS96xXrAOnxg1mOeiDNbKj15rTONP7yp384Ll91o/GHFzmade8+i+QHH
qUXkP0+gHvC3EXuGXIikHnDav2HK1mx9lYH157KPt+6w9RWcorhv/G1P6gFH
9XOwfhMvOOihdHF2LPWBT8R75Nz3px7w9wEzjCusafzni7jn7+a5TAqm+QE/
Gi5lNyKMesDyZVuL5ztSD3j5q2u3/7D11Xy6P8aZesCvNHEA7UU9MkVc2MkJ
rfz1ZnEP+GfWft0se+oBL7dpGZXhQj1giT3VNya6Uo9MOv5ypx5ww4NXMYMs
qQf85JXGyReB1CMLx2/9rqVqOVAP+ETVYY0mJ+oBG/2THDTBknrAW2Omfcm3
ox6w8eI1uptdBadddyrQcKceC7BeU33kERpAPeBk36C1e3xp/OHZ/ec+afWg
8Yf7hPb3d2fbqwV0PdqLesBR/vsl85yoR7bov/f/eVAPWMflYtjoQOoBT9j1
2E4rinrAXzfrqj71pB5wdZJy+XwfwacLj5o89qUeIhxPyBeOOx5NPeCSx5Up
05OpB/zh6QP1E2x+wMmPf9144Us94P3rLPWroqkHvO3xovXzfKkHLDnz6ckA
Z+qRg5//1f6CXF/qARdcu/vkjKNgif2jzLRZHzg2cuvPIra9gv1n2SkNtKT5
AYvOHZv1mq13F+L4mN+AsPkB85dz1htQD9ihw/BWqh31gHdUrTrz05V6wCOj
56Tt9KYe8PUud3Z5Bwg+4P571+FA6pGLfy/x0qGxdtQDnh18YPo/tt6FW+3i
j2xzpfGH1X6l7Nbxo/kBN2ortJRFU49FOJ6J/zRRyZd6wLN2dDxQs6QecGcT
1cByB+oBtwS0Hf3Ktlfwbu8qn0ns+A/mH+9yzJF6wI2Hjo34x9ZXi7HelC3q
4AJp/OGnATleeo40/vCM4C51gU40P+DpiZWrWjypBxw8vGzSW0/qATtru/+r
taceS0ScUtXxdyasB2y2r/H3Nrb/gGMXKjT9DBD8Z0Hl4ZgA6gOrDJbYdzqB
xh9WOBNrmRpD8yNPxI3rO2uJSxD1gO+ena9q7EY94AiHLTV9vKhHnnC+TdwD
nvSxduEub+oBR/E3jPpQj3xsH/gbBtj+HA6Zfmv0KDfqAReHVOoPZMfncOaZ
gRO5KOoBz9K0S7kVQz3g0zWnnbTDqQecdLE8vdmFeizFempRj2f3XagHXHhi
oWO6A/WAXc+N3THNlXrA/W7YvX9jTT3gm/0NinKdqAfcf/2ZSx8cBIvfHziT
eizD8W3twLOybPxhlWujmlvY8SDMH07y9weK5wfsd8x7On99X9wDXtx47cAg
tr0qQM+f5pZp7tQDtglf4c6fDxb3gL9PelPwOo56wCEzpHeqBVOPAuF8PrOo
RW/ZR3Y8uBzbi+hDG2rZ8SD8vaj1YnMI9YCj+BO6ntQD7vbI8xH/98U94M1H
NxxSTqMecOWojfs/plIP+M+rjjp9tj8vFHH82z3aYgXrVC/vvSOK+sDYmv+d
G0U94FqXTc86ewkOM5e7vj+axh/mrqj733ah+bFCxB07cdE8PIp6wL7FMmuO
sB4wP706/KkHbL9XNiTOg3rAdliurGL7czhc39F4YQj1WEnvX/ARLL7fmB1/
wFlzfEr9Z1MPeFxwbUx0KI0/78B+V/sE0fyA+wy0ffw7gHqswu9T4clmZXY8
CKdv2WfYxYF6wMqvXMx/elAP2OXynh22/tQDfttx+M2eEMGzIydpykdSHzhv
17GVlxNo/FfT+YgEGn+4LeCCw4Romh/wUiz/p4TR+MMFcY1DWkNofsCjVFWq
kxOpB7xK/UlbSTT1WCPiRhuOKj/tSz1gfjVz9X+8dfHhqroQ6gNbZlwrcU+i
HvDeypLOc9n8gI1qWr/PZeO/FuvbhXkVT1JofsCXyk7HD0+mHrAx/0CDIOoB
K9b1yj8fTT3W0v2FrAe8SfXEm7hk6rFOxGm1DpRpjBD85M27nitTqQ9cUWTZ
NZPND9jlx62P+zxo/OEzS7s2DWTrK3jwjJ7prwJofsC5lbN7FdhQj/U43k8v
irgSSj3gmklXBnxIpB7wXPP2N2/jqQes8uGE7Nko6gE/Smuf4pAsePpI+W5r
Y6nHBhH32RO/UYk0/huE+zHE4w9fO/Hqqu8cmh/wF62MPRqJ1AN+MOR8yZ0Q
6gGbT3e7nxRMPTbieH3zmFvd2fYK7nm69ueTUOoB87f/JcQIjprQtrYyifrA
x4d+KubvJxP3gMsDrDvS2fmSIhF30PaBfUUAjT/MLy9U2fkSWGrqLv+lQdQD
Fv87bD7Agfh2472pB9yuGV6ix9ZX8ECrwrlj7KnHJozfCsmqHu7UA85+o2Ak
4S/4uuS0uT3Z9gme6N/5VANb38Ij9+asuM3OX8Fj3Ic++M3Ol2wWcfzj+Ur9
qQd8fXmRdUUk9YAfx7ZOHsa2V/DxQ48St4ZRDziop0Ef/n4lcQ/40igVZ80w
wRIHfzavZedLtog4WRw+DWI94ET+ARVsfsBzggwC7Nn2Co54ZzatPox6wBtn
Tb6fbEc9toq4LZ7zUlziqQfcd3Tj0DvsfC786u7JJ8/DqQfMn57U9xHMvz2M
v19C3AOOzTk8xMpdcKX37xg7f+pRjPUKv4Flx+ewYYn+4jIbmh/wdZeQt3IO
1APmH7/SyNZXcFPObefL7tQDFj/Pw5l6bBNxJhbmO2LY+RJ43ZKlqYps/wF/
2p5/WsJZMHv/tLgHzD9O7KofjT/8K5W/AELzYzuOB8bUZG/2oR7wuY27tWvY
+UT4y+5/B/j1m7gHPJw/AHOjHvDuMa6mo9h6F34511tBJZR67BBx3lKTH56w
ox7wFftcuVgP6gFP0cl7s9efxh/WmPA69zybH3DEB19/Vzb+8C7zi7LmHjQ/
YNcJ/TP22lGPneiXe/7DZ3b+Cr41CkdELtQDXvf6QoUyO38FBxeOfdPJVnCG
hONGLQ/qA7fMS9hr6UV9dtL7+dj82IX5ufBW3RcPGn94X0PhfX69Kp4fsCR/
AO1DPeC4oGOjnrlRD3jqjiXVLq7UYze2B6XKz/ey61HwuM3HpESm1AP259/g
9T/ObLi7/is7HoQ76jO/LLGgHnBGvF7KAUfqsYfe38uuf+yh6z3m1ANO0N3S
6bsp9YBzlFs7VppTD5h/XFsfJ+oByzTLeKUFUw848W3kptPs+GMv5stI9eea
/oKV7Kd/6BFHfeCuWz7WmLDzJbBqyOBqdzcaf7i06OWhh240/rBipwpVX3Y+
cR/G+/HAF+3e1AOuj8gtHcv2H7DB/GKzfF/qAXtEr1xyg82PfbT/cRQcMG3N
4emu1Ace1Tr1+1kT6rMf2xPJWw+PGFEf2MrL+/1UC5ofcFFu/3W2VtQD3li7
aO5aQ+oBi5+XqEs9DtD1W3PqcYDOvwRSD3hnWNriI97UA755urp6j7Xgl8cd
u9ew40H48pCwJ/3Y9UBY/Hwxtj8/iPVq4Nm++/1o/OHNDbrNRez8Iby/Lm3b
F0fqAVdKt/nVsv0H/KMg51Nfdn0QfvmpaEu1OfU4hPXKgt/RNZ7UA/4pq6J1
3p56wO2/1Q3nOAsWv1/InMYfnqKoPbORjT989czCwUPsaPxLRNxQw9UbZtrT
+JfQ/aGWNB9g8+oPdd4O1AO+cM19l58j9YB3D3tq0sOFesD84wYXWwgeahxl
stGJ+hwWcR91g/yOOlAfWP+mWd5Udj0KVuhj1UU/kuYH/HNr2LHPQdQDvpD3
431bFPWA5Zyd/1i6UY8jmF9GWBCy8yXwxhUHrj5i2yvYhn8gpDP1gFesalU/
zvYfcO/YqJ5lVoLreo6o/eNHPY5iPbOxOsHBhnrAKSsOTtrNxh+eY3Yj8hs7
XwJ/79d+tcyPesAHIy3MZrD9OTxgRIrOL0/qcUw4HhL3gOMf+s7TdaYesPh5
Ts7UA36guS39uYtgw6+nZm1j5xPhV+6LU13Z9uq4iPPqnmh/xZrGHx4/Ni5z
vR3ND/jTRKU3/PlxcQ94vcm4kwvY+UTY9VSabZod9YAHa057ONeWehwXfn7m
SHm9kbuMqccJHA8uSXr6iB2fw+b8BakE6gHbF8QM5t8fKB5/WNre6e5zdr4E
Lj1TmlbBrg+eFHETFtdnq3pRD3jiI4/Qfuz8LhxR823JblvqAdtJVXz7zY4H
T9LzCdj8gIOeDb/3NVaw+H6JQOpzSsQ5fn3SvI5d/4DPjZnh78bWV3BC8uqG
Q+x8+yl6XoIT9YAjXKy077DjwdNYv2m11Z/xph5w3dw5a4YHUQ9Y/+A2fQ0n
6gEHDDKRmRst2CWGfwcF9TktHO+Kxx+OSJzc9bkBzY8zOF55WzzuIdufw23p
gZtU/KgHzL/9Lp+tr2Dx4Sy7PgivMGgYac3Oj8Dc4rJN/nbU4yxef+bo+tce
gr/LjBycyPYn8Oe1i049YPMDtuMvoNlTD5h/HNo71gNuWpyyby7bXp3D/mah
1vPrbH0Fh9So1kew81fwug4syCKpBzxkwP0u7snUA26q/Lh0ZSD1gDNDdlqM
D6ce50X/Pe+LnU+EQxROd0nxFCy+f8eExh8+E538wM5BcEanC/G1bP8BZzYV
G1ux4w+4yNF3QrEX9bgg4lY3N06d5E094G9SE0f7O1MPeNLBhddmsvNX8N6B
/a7X2FAPOPfq40sFnoK1+AecONH4X8T27nXp0cfsei3cm38gmBfNDzi249iw
8Y7Ug//6iD8TO7lTD7jXzMDWCkfqAX/rlPVgBzs+LxVxnXZMT0j0ox7w7fcR
P7OiBPfkH+hhT33goCBfs6GB1AeuX3yopz67fg5/1lX52+guWPx8By8a/0s4
Xpvjt7qnCc0P+IH8R8kYQxp/eD5/ApOdb4fFz0N0oB6X6P38VtQDtuhT/qzG
QrDqi9ehKmx7dVnELetSskbHSbDbZ4++d9jxIOz67G6jBlvfwheGzno72Zvm
B7w28WJ5egD1uILfd5+fqmVO1AN+0g8bGHZ+5Ao9r4qdT4Qv3JjkcMGFesA7
hmDG+lAPeKV2JxuRjeC7L/k31NL4X8W/V7vE0ZCNP/zByH5amgmNP9znJXe2
nN3PAN+I6zFBju0/YOeDOR7hZjQ/rmF/d2e7QoAB9YDF96k5Ug/45vys4Zyr
4KqTJ5vOG1MPuLNIZoxnoGCeLeY0/vDm7tW6RRzNj+tYLxz+tayKXY+CD16w
cylm+w+4V8no1EP61AN2kx6YO5Vdj4Lz223vpRlQD/jQ1ojFq1mPGyLumHLW
/RnugrMMZ86TZNejYNUMJ3f+eIo5vMvhTv0CqQcsc8roamAwjT/sXFXWFMrO
t98UroeLe8B1G25r8u9vE/eAr2aOcTtiTj34r58yTfqNP/WAR/M3RHlRD7iN
v13eT7CGher42ex4/ZaI+zenxHO9PfWBb/wx22VkRvPjFj3vip3fhb9OkHns
xI7P4Sl3N0tON6Met+j9KLbU4zbm+69PT1ez6+VwvsV8tRx2vRb+cExXpsFW
8KTlW9sns/Uu7LspiGvzFDx0w9EnMux8yR0RN5m/4ZddH4TXXXzRdyi7nwHO
t3J5Ve1J8wMOPnr63y12/xU8vrvS2zcm1AOW8T13vMqeetwVcUuwOylj569g
CaeufcIjBMvdqldNY/sTWG/FCqWFptQHnjfqbJgP25/D/OPD89n183tY36+d
+lrOksYfniIVVWTDrn/Akd+fuWSx84nwL6lzAa8dqQfsM6S0ydKQesDqC25Y
b2PrK/j48FU/EpwFL+1jfuUiux/uPraH0W6fstl6F3bfM+2+Djseh0uMpo3x
CKPxh/m3k6eG0PyAB6yZw71k50seCM/TE/eAOzmoB/UIpR6wYrJ07hu2/4CT
Jl13CfET3MnO8/QBtv+Ac+VLUl3cBIs/n4Rdry3DfJxzRN2YXf+AB/h9HfeA
HX/AM/gH1DrR/CgT7k8S94A/9PQ0v8Tu93mI/dsAj6hxJtQDfr2zd+5OA+oB
V3V3HD/LWbDNRK8vec7UA76ve2YX5yqYP9xuDKTxhz3eXqoxDaD58UjEWd+Y
vGImuz4LB+xcsGQfW1/B7bvqjnVh9yc+oufRsOu1j4TthbgHPHHOI7flptTj
sYh7cclVeqCbYG9tHFHZUY/HwvUu8fjDS9yvHb7K9ufwaSmrlE7s/BU8ht8g
edH8eIL5xLWl/XCjHrDiHXs5pwjqAV9/v83TmB1/wAHLlEpPRVAP+EuiJWft
KHj904dd/YOox1MR19B9t5QaW0/B7+1Le3oFCbYI/d7nFDu/Cw/Vdx4yOYjG
/ykdf7Prg7DbiA/Kz2KpB9yk/nXjL3Y96hnmz9ZBDd7h1APuCGy8PiiGejyj
6/uxgiMSbqgrh1MfeHy3Y9Lq3tQH7rY+uEaVXf94jvVq4YZZk31ofjwXnu8i
7gEH2j4cm8vmAzxno6Ytf75Q3AP+/OXnhg+B1AMuKSv6Pt6NerzA/t5+4MWL
7Pwu7P+51sYkknrArXI7BueFChZff2bHH/DYWLlrHDu/C3c/fKtkGDseLMf8
4h8Yz47H4WjJ6pQ/bH8O/2ndMk3fl3rA4yxeWF9k1z9g/0I//Wvs/it4kNmH
sZEegif6ra3izweLe7wUcYtCpubucKUecNnC31Oz3Wn84WNpua+L2fEHzE+3
xAAa/5fC9Rfx/IAVLgzZqhFMPV5h/i19WPaUHQ/C/+5YrnRk50tg8ef62FMP
+Pf+m/P2uwgOtb48JIxdn3ol3M8v7gPbcf0DrrLr569FXHbMtZWV0TT+cEP6
U78Se5ofcLX2DblB7PwuvMfVz0eOrW/h0GzrKYns/G4F5rPHtmP3HKkHPGTg
9kMn2P4DXh5ldF3LTrCOQktZL7aegkfMNOnD3+8vHn/4WL2FfxI7/oBb49b+
ORskmP/4kZPs+KMS+0vT+v788y7EPWD5Y2P2j/SmHrD481WCqEelcL+yuAes
3a1MNDZCsNl+z8f8/ZviHm+E80HM7get23ey43N4+3B8RzfB/OP6jNj4wzP5
C+rsfri3OB7RW/bxFlvvwotMZ/fVCaIesPuNhbFt7P52+Mew9X022VIP2Od3
jN1yd8GbjQbvC7SkPvDaax79prHrUe9EXM3kLqv591eJxx92Xx6quiGW5ges
sfVN/gY76gFbPlg88zg7XwL3kH1d2YXtv2FzfsHD7vepEu6/EfeApZcMC2qw
pB6wjai3XUkw9aii572x4w94ftsok2BzwfzH/5xl+4tq/LnN8z255jT+8PT9
em5eDjQ/4Ov/FB2KLWn84fwF75q/svPt8Jf8xjwrF+oBb1z+XD7ZkXq8Rz+d
RZvGOwsOkZ+dHe5DPeBlq9eFjbER7PCjk3kM21/AjUlzj2ux9dV7up/OjeZH
DY7fNsaX3LOiHnDSC9kWA9YDjnx1XeNJDPWAv46fodzGrp/Dzefq1igGUg/Y
a4PXiAOhgtn9NeI+NcL9dOI+H0Tc4WXvcy2DqAcsW2H+cqQH9YAntMcsambr
W/hpIPZIUTQf4Ef6l68vYevdj5jvQ1dv3ONCPeBIuT/F69l6F1512aHlszf1
+EjHZ8GC2f5N3Aee2dMwdRhbX8F/H2lGDHGm+VGL38/vZ0382fEHnLnB8+Rz
Nj/gSkO3kfY21AMWf34AO98On1vLP+CWenwS/ff5DMbUA947Jf+cgbPgQwEL
b/Rn50fg4u9NIdvY9Q94/QbJOHN2/QN+apqivdyExh/WsrqdKMve/1GHf//0
0q5NbP8BJyi+X5LH7n+DpSJubKuzph5w1lxpuaHs/R/w/jXJq7LZ/gNu61W1
LsRO8KOjDcN6suOPz1gfps/PbvMUrGu1vJ+9A40/rFb10EvXm8aft7x3kpkd
jT/8WOJNZ2l2fvcLjp9vBm50Zj3g79Zqk9d4UA/4uMf3M688qQe8NXbrJR12
fzvcK/lrz08mgofXD9jflZ1PrKfrNWx+wGuXzSgrN6P5AR+8+sjlrBX1gL+e
G9n+1pJ6wD90Bkh1GFOPeuF8qrgHnDw2Zl+DA/X4ivV2UbnRL3PqAXc0uK75
5C04b6f5RVm2noKNlmfLhrL58ZXOH/vS+MPz+A8UDKL50SDi+Md/889bEY8/
vLCkJGUvu14Lm/E3fFlRD9hBzqlOmfWAbecNT+XvrxP3gLXMF7Xwz8+Z5nvW
olcjtkd3bJ4+xu9L4de5+tNg8ed5YXvVAPrCq9orpNvQ07JX5wm5cF3vH4Ve
+H3btfHa8MPw+RFLexTh38OfDnwJH52/uWsvzBf+23duEnFFi+sMD+Dn4zkB
Vt/0PMYer3fQywc/nODkR8ubx2H+J4XjFcD7Qp87chifsh9O73fCPlOWFdZj
f8B/+wdw20Z8Q13BF1wNZ1vg9b/fiRfUTM+vw/fX539AWI//hcV8LcLLTYT/
RPbpew/frx3ffiNcGmK79jp6O/PfoFm4H+5wIl4QzH/ckALmG//jD2zB/syv
+4xGfUWOf7n6cHlIu50mxvc6vn04LH4evoXgOP4EG37f5/EvCN54o83zIV4f
/+O/b6HzjeHU4xv+/tCUZP754+Ie8JG8bd30XKkHPIi/oTCIesBTd34/JclR
D1hz0fMl/PkLcQ+4dtCYT2rO1KMV26uHa5LGsx5wm1/trvvmgtn5N3EPuKvK
+7dh1tQDVvqj9mKbC40/PG9YH9lt6M/zB6x3/3aetT/1+I751WyozV+/EfeA
Z5/z3TDSnnrAM/gPlLGnHvDhvd/2tNtRDzju1Ohu9ZbUA66NP9h22E3wuYzL
seWu1KMN613uTMxbJxp/WOlndlYt1jsj+L8A/21c1OOZDfWAXS2ChwV7UA94
4ipr26/W1OOHiHtZFjh+hT71gK9EXM676Eg94PXmEdMLnKgH3Jx5dLybOfWA
/8g2P//Jevyg559ZUY92bA9WeFy4akPjD28+ovZyjj/ND3ha/Y9r2mx+wKsu
7CxSc6UeMP+4If7+XnEPeEhuh0+5JfWAPdSbzRzcqMdPEecovqGcesDhDx/q
XzahHjD/dpsEK+oBNxb82Lfag3rAPcfr723zoPGHL1y/mt7Hm+ZHB11PsaMe
MH95spb1gD926bzJwop6wHpjHTfwz3MT94CfTK4d/MuQesCL53UeZ+pKPX5h
+3OqpEst217B/K/7TQvqAfO3W5xh2yt4pP2fbHNT6gF32uZ/Y4A19YDFn8dn
Qz1+43h0xJBKA2vqAUe4npRJZdsrOHZ7p/NSjtQD/tqafdbcgHrAw2T4J/RT
D3gQ/0B0Q+rxm9ZPTtTjj4gbGD7bfLI99YD/Hd5p5jSTesD84Xa9BfWAMx/b
b1/uTD1g/u0KWRbUA87dMdByrBv1+CviPl1KFPVyph6w3qeXBzp0qQfMv33z
uLngfm4P3gxm8wNu2pFzV8WaesBGBfIzT3HU4x9e/4CuIUNsqAes0LrzlL4b
9YCPviz8rKNPPeDDd3LulLIe8Mhfw+/yz4MR94An/Rvxp82EekjkcNpuq2QX
mFAPWPXs9w1KzoL3r9pcN2Y69YBPdc//3pttr+DJXzf+2u9GPWA73bCe3X2o
B2zIf+CvDfXolPPf+yNNqAe859aI6o/G1AMW3+/L5gcsfr6xNfWAPV7tPVNh
L3hP7KS/J82oR+ec/z431YZ6wNtHnfmda0zjD9sv62x82ZrmB/z1/NL7yzSo
BxzWHBiwSJd6wGZ3s5QirahHlxzur/+7Mz846gG3YPMrMqAecEVmmcwoZ+oB
W8fNnzRkiuAlnjggYPMD5h8PvNiVekjmcJevDTPZ5EHjD0fxD3Q1ovkBO2sO
mv/aiHrA20uG33c3ph5wv7hN889ZUw94uO8LtXIb6gFvcdP9bm5EPaRyuNjJ
+poarAesyAf/H7d4v83N1qAe8FzTkRoLbGj8YVOfqEYnE5ofvE2KbI+aUI+u
OdysSynX8+2pB3y9U+uvvzbUA+Yfv7HIgXrA/MefejhSD5h/XN0/W+oBj+cf
2OwnOH7Vee2b9tSjWw6381LndVPsqQfcR+79bxtzGn/4rsjvc+1Mmh/wz4un
nXfaUA+4JvR0py121KM7Xp8K/4Ye6gEfqBr5I9mFesDmV8cnfZtJPeBppwzd
l5pQD3j5ovGFxnbUA74z5dqRSXrUA74QN/frehPqIZ3D1X1zMPVWp/GHb53s
pWVlQfMDzlsU2NLVnHrA/MeLeelRD7irxRbXR/rUA+49uMBRWp969Mjh+I9f
lbSkHrD4edSa1ANWm35wQOcZ1AMOvZi9RUtdsL/+ta49lWn84Uteww2ap9L8
6InxSn8+zXMS9YBVHAOiR2hRDzguZPGDKTrUA17sP9Rbezr1gPtUZGl/mEw9
4LvfT67vMZl69MrhbqqdX1EzQ7AP/8CyadQD/rPj1e73k6kHnC5bXpStST1g
9yHtDr11qAesE/9g0eNJ1AMWf96RHvXoncONVZA5WT6ResDiz/fRpR6w+U+L
E3aa1APe0yl7h50O9YC39ZlQ0WJAPWDX9eMPlrL50Sfnv+eVs+0VvCqqR/As
U+rRh14v25/D7H4E8fyAxZ+35kA94KAxHz0s2PZKJodLW+qzLc2KesC7Gu5M
kremHrBiwq2uj02oByw+f6VHPeD2qKOmMzWoByz+vOqpNP59czgp/gM9Z9L8
gIuunnh11ZZ6wDmrtjj/MqYe8Oa0HZdjZlIP+LL2smEqM6kH/MpNacduc+oB
zynL+tDdg3r0y+FWeP816rChHnDebqWIeC/Bphl/+ip4Uw/YwCJLSt2FesBz
TU75PjGiHrCVZ3PvHDvqIZvDPRzn07HWmHrAGM0JFx2oh6zw/cQ94DljNSxU
I6gHbHMhtp+8F/WAxfcbelCP/jlcyez5593Y8QdcYRZrc5YdD8LHdWUaHnhS
D/hO/qnVvlHUA9br8vn+HrY/hw/oZh128qYeA7D/OnFJqT/bf8Diz09k6114
r9yuxmns+APe1Wvow8cu1AP+dXDTOGkPwQsUxnuNZvsP+FWXg5eWs+2VXA63
8s83DX+Oxh92dlTeupgdD8KG3XyuFLP5wX/90m5e9abUA87/8b7trib1gE/I
61rzz3cS9xiYw8kW94v2ZseDsPj9aAbUAx7DP7BcR7D4/jct6gFfGzslKUuH
esDi90trUI9BOdzGQ8pnJ7H1Lryu7f6fZ1OpB+w1L8Vl63TqAYuf56tFPeCo
vh9nqWlSD978+3056iGf89/zg9n+A1bNWlV+Yib1gOc+uyPy06YecOjLlZc+
6tL4w04GJs9KNGh+wHUN2gotatQDlo1qHi8xnXoMzuFSupr6PmfHg7D4+VXs
+APetykg0moi9YDFn6fMtlew16gFCfEzBLP7V8U9huD310vyRgc7HoS9Zypf
iLOm8YdvhlQ85ZxofsBf3vnHBZpTD7jUdMVwbwPqAb+W16kao0U9FPD7y98Q
OIV6wPzb22o1qQfcTXmbn5e+YH74f1hQH7j+zZJrkibUA3b85tJyRId6DMX+
6ICzvQNb78JXt1TdH6JLPeC/xiFXN7AesInshfzAGdQDtv63wnmXFvWAxeeJ
VKkH/LC3zcs6TeqhiPXLjR2l/P3EzDEfxvxbqU894KqmBYuesvUVLH6/ugaN
P+xmVK1kpUbzAx77b2VpOlvvKuVwD5Y5v/1pQj3gr0+9Y9XZehcWf14l23/A
Dd7ydSbs+APuwl8A0KMesPj68EzqMQz7H37Bokc94BNyv+42sONBeKaRVujL
qTT+sDO/IGf7c/iSbvCdXHvqAT+ZtGt9Azv+GJ7z/88DF/eAi/mP43anHnD8
l9jNn+2pBxz4LSFmj7tgn11jLysYUh9Y/4BmZI4H9YD5jw/rx85fjcjhUvkP
ELWj+QFXf1Kp9NGkHnCe1qbg/ROoB3zWdtTE1WbUg/96jwX5/Pu1xD3gFP6G
FD3qMTKHex577qG3GfWAxc9PthO8Rrr0aZkO9YAl44/NOWJPPeBHXrrnaznq
Ad/biB2qEfUYlcMlzOA/0YZ6wOk2Mj0s2fEHPBO7gwNs/wHPaIo8M9WIesA5
a9897eZIPeDeSz52UnWkHqOx3kzlH3BAPeDT2hLVh/SoB6wR/mnLO0Maf7j4
DAaIrXfhf9KTXJ+q0/wYLayvxT1grD6XuDtTjzE4/tQVNT/Roh6w+P0LWtQD
3n1s5WX+eV/iHvDFrTmS+Wy9C+efiZL+yQnOuvdg22xt6jEW24Ntn7IKJtP4
wzUhNqpNJjQ/4KKFe65sMaAe8I+Vk/Xu6VEPWPz+NGPqAV8coKTB368k7qGM
7cuLV7+cTagHLP480CnUA87gH7g9g3rA/OPfTbSpB2yxKXPsFVPqAQfxD/hm
691xOZyoz1mRkT71gG8XtMtFaVEPmH+c+HsL6gFXPly1KYOjHnAw/wGnttQD
Huvy2qZpJvXg/3xVmG8fK+oxHscHsWF+qZxg65tFYfU61AO+qno8aYMJ9YDv
63eMtXGi8YePyKccvGBH8wMWXw9i+w8VrP8eX+7gz1+Ie8A/FwyUVbekHrDx
tft7gznqAWeNHDi5nqMesMHZ8uOO5oIvu2zmyi2oD9wnZM+Svc7UY0IO97TP
fJvn5tQDtn1U6P2XnU+ED8mq9gmzpR7wqYyOMv76qrgHvA7TZYUZ9VDF/jMk
al4hRz3g6BG3DKTZ8Tm84NC8Thc46gHrfS5xc7cXzD8OuJVtr2D+46xUtKgH
rO35bMUytr+YmMPlDjLesWsmzY//6+q+o6q4GrYP26Kxa0AURZEOh947Z+io
dDSiYkMx9q5YohBxFLuxBCFKQEWxR7AjVgx2Y0FixRq74qNiieJ7z3jvdb71
+d8VV1g4v7NnZu+ZMwOr7yPuyh7wwnXj9XaHsAccvP1KcWexfgX3fxZv9las
t8MjZhX+VyeEPRzkb++rC2YPWH0+gCN7wNhbT4rXsgdsODHocZ4vtz+sft1G
7K9g9fqXN8eHI+b/4zo0v+PPHvDq2yf+G2fLHrB7ka29mZh/wN8tdBjTwpM9
4MwhuUkJEnvAI1/M2NzEnz2cOJ/xYw/Yujo6wD+MPeAtU8zenHTk9ofPXP1k
mm/P7Q/H3Xxtedid48OJn2dX9lB+fpMwi0ku7OEsSwU/5P79zJE94CHKA1K9
2QNO3DI5KkKsX8Ffi/8t79+VPeAHV9ff+MFGZ6sfIt2LPdjDBfO1Mc3qHjFh
D/jtXRxwnNgD/mxkbH/eiz1g9X3HYjzAZ1fNcj/vwR7w1geDUn8JYg9XHM9y
Hx+odmUPODe5ovNZe/aAd3t+ODZYwx7wpQlN+85zYg+4qWbzzAJX9oATJn8K
7OvGHm74PCk3wLiyB9xH++Wnc47sAR8/8PrlSS/2gDOOnM4PDWMPuOv0DMdI
D/aAVzYfoVkg1nfhsKA+5wu82MNd/vY+dGf2gPVWf5L+F8Ae8N2XW29NFtej
4KXdjKZ2DuL2hys37Cw1COH4gNX3U4geHrKUcz66Ybg3e8CvNSN+v+fMHrB5
mlP1TXF+BSfV72ORGMkecHx4ecXJAJ3F85DVHp7YH/UbXG+mGB+w+jwKsb+C
lccbGf7IHvDfocF/revOHvDk+7d+3dmVPeBrqypbz41kDy+MN/1//c+7sQec
566tveTCHnC88gC7CPaAKx4Nt60R6yXw5BMLq2sk9oDV9715swfcznxGb2V/
ofbwlr99v8SVPeDm3ntyTcR6Caw+59WHPeD5dX+IyvNiD/hTzsOii97sAavP
BRXrVz7YXx9oUbHCnD3gRnt3y49CdX7S8pzffg/2gLPKc34NdND5+rYUFyMt
xwec/6Z9SYg7e/hifFcOGWRhyR7wSIuJWWXe7AF3eVO+y8OfPeDCKnnbNQ17
wBap/4QMcWAP+KXJ3elpYr3ET5aadf7Z+qKLzurzEuzYA+4Tor/c04k94DaJ
dRIaBrAHrKy+DQtgD7h5h5QvQ8T4gKvmZsy2Fj38cb789mZQzyD2gO82q53p
3I094K67Y8oHebAH3BKnG2Pi2AN+ds+j/ZFuOnskPcjdHs0eAbL06tTxoG1d
uP3hHb2zq7uJ9V1Y+Tr7v2I9EV4UFrBjSleOB7h1YW2geTB7wDWX065+jmAP
LT5/C44kVon1dnju7Xt3/cPZA565eInBT346G+cPiWjjzh6w+n4rH/aAD07R
jj4sxockf3t/RCDHB9z/4rbKt7HsASfe/W3JerF+BYvnR6s9YGV1uERcr4XX
dPl98/QQ9oDPhMdfOh7LHoGy1CM27p2tv8557Xq5lAexB9xu19L0i+L8Cv5w
uyqvVBw/4Md6U5dNjOL4gC/d2bOnWpxfBWE+fav+xP4B7KF4VNucZ27sAZfY
lgwYG8Ue8PWFl1v1EMcP2Fb5AquYn8MVRbsPRYj5ebAsLXucon9G7K/gd7Zr
Wl4I4vaHlddXF9lxfMBP+x403qtlD1i/36wEYy/2gM82vv6gWqznhqCHZZzj
B7G/guXA7LDlvuwBm36pmXTHT+eX/V4uXyfOt+ChygPuxf0LsJ7ywMdA9oAT
lBeYifl5KD5/G5ePnOTN8QGbzen413oxP4cPFjVtWOnHHrBm6bVebx3YA1af
F+PLHrD64yzYIwy/T6/3S2Qv9oDLsuaZrg9gD7j93ReB33vprF4vEee/sKHy
AHdxvRa2Uw5IVuwRLksGygM8vdkD/ntX2emhbuwBe++beHaqWL+Cm2B6NkDM
P+DUP+6vOyHWE+Ht6UH+M0LYIwLnB6Gvuh+x17n/1KW5pp7sA/fpb77roR+3
P6zeL2LH8QEnWJy+He/AHrDy9cJmHuwB6zfekNPLlz26YHuf62ClPG9a7QH3
UR54IY4fcEly2JTpks4nd75rdteLfbpwfSqMPWDzgVXRpvHs0RX/3sprS9PE
+hWsPm40mNsfvtZ/ckynMG5/2G21i2eVWE+E4/IP7P8g1ndhw0djgkzE8byb
LG0agRNUH/aAZxQl7/MR16Pg4oFRKXEROg/qX/R6gC97wOr1Xn/2gLPGzEgc
I3pEypLydeY53tz+8O3HgwI6SxwP8Mytd/aahLEHPOpEbdF0Md+I1K1/qz3g
rJ7b955zYw+4mVlp4S0te0TJklZ5wJcYH/BPTb/fNleMD/ivtU+eK/M1dfvD
xr9oP38O1zm+2dKh9dzZAy48cWfgdbF+FY3z7XovWth4sAfcFKfb9XzYA/7H
vt6gGcHsAesrJ4Td2AOeeOXiOPdk9oA/zn5+cFEUe8Rg/xye4J/tyB7wIb3i
fs1Cuf3haE37EWnhHB/w/lFV65T3F6k94DT57MpAsZ4IF2cHxzcV61ex8rf3
/4j7S2C7d3bfPxTru/D4D+v1GosecF4tJgRa9oBTW2+wzgpjD3jNlayCNT7s
AW9aHy3pBbJHnCz1PXHPU3ZnD3h5h9Cr7cV8EH62WbJvqOX2h7MSDRf9LNZL
4NEGjgZzvNgD3paZ8/iNM3vEy9IwX2VGpfNo92cLX4n1dXhcvcvDlPNj4UrX
2YN+82cPeO3FjmXK+abaA74x/0vKe3P2SMD+rcrZr0bMP2CNcoOlL3vAEy8c
CDvjzB7wgcPTbu4V51dwenj3wtEBOqvvHxDz8+44v3a99UzZv6o94O9GNjKr
8WaP7hyP4ngB6+/MHDjXmT3g1R8rjDqL9V1YeZz6FHG+C3eIPF7d2pk9emB/
teO0fFrMB+HFxppFq2zYA/638+OhPcR6Ilz68Gm5pVhfh+1mPJ71yZI9YPX5
uE7c/j9iftOu720jB44PeP6jkXXz3bn94S0NFhxXPt/q+ICbf9FL2mrNHvDz
EX2Hzxbru3BE3E8vTUzYoyfG67Uk9wsm7AGr97eJ9XbY2fry0PGBOheUPBt5
UhzP4ZheUZV69hwfcO5vxvtOm7FHoiz53jmQHCaufyTy+pUNeyTyfEqc78Lq
86/d2AN+NA//YGf2gHMDg7828GQPeFlqi5RCH/boJUtHO1wqPCL2V7D6fDtH
9oDV58eK8ys4eGzSX1H+7AGfqmc59pkDeyj/f/rUkysc2aO3LOHs69wDX/aA
x/k3qVwn5ufw0Qmv7i4T+yv4SeXVmK9ddG5lsn11qTjfhcuamsZfDmCPPjh+
r35nUx7CHvC79/FT/hbnt7D6fAk3jg/4xwynvdO92QPubHk3qJMJe8D9Vn8Y
Hi7WE5NkKeToQpvEYPaAq49dHflQXD+HH176IPd00fnxrcTYdqIHXGtrG9VV
3C8KDzRK8vlXXP+A/zMesO26BXv0xfG5z/aZI13YA1bf52LLHjBO9qwcXdgD
Lt3SyamlGB9wowH1Tcss2AMuqizR3rZlj37Yf+ll3W9jzR5waa15QKope8Cx
o2+8LzTm9of7RjfO7NKO4wM2OLLil/oa9oA/6uEA0549+uP/Lx/UUGPGHnDz
ghrT6y3YA/5YGpVWo8cecOq6JR/TO7MH7KZ84diIPeBb1kVXYzU6T2zu6pZr
zR4DZGnC4IdZR625/eGGdvvnnxDrV/CjKof/Jon5ORxjZr9yrziew1cqOi4Y
JeaDcM6URlMuifXEgbL0xxKXe/XE/SVwvLIALeYfcNLEoivTxPEDzpr0NTEz
QOf+fdsUnnBiH/hx9J9ffazYIxnzaf1tN5vasQc89mn9U75W7JHM9RgT9oAX
7/AvNndiD/jdsDZf8m3YA1a/L2bKHoPw+XvZ0d3SXOcX6c/mG5qwB6y8Hniu
g87lQzv2iBLrV/Ao5YZX0QPucymuxRCxvxrM60FW7AFfXdhsfFsT9oDbF3T7
usycPWD1/m5xvgvrpad1XSmOH3BkTOK9uhY6J3VfkJlsyj6w9+uKxffs2CMF
27PUuUEdK/aA35ZN2KN8ntTtD4e0qW02xoDbHx6pPPDLkOMDNihNqPveiD2G
YP6YueqHLmK9BH61cI9mnhF7wO2mlT3eb8EesNkI5ROus3q/hj37wOrznsK5
/X+SJeX1ocrzWtTxAX+d2t4poiu3P7z8ofmKQ7EcH7Cy+3Ptyh6w+jw+cb8P
rOm49esEL/YYKkvDnaesqrFnD/jkz1Ke8vwm4Xoao0BNKHvAh4Pj8mLE/mqo
7nipbn94To+Dv04V57uwhXFJ0xUhHB/DZOl/2o8lqSHsAcc5n6+aLcYH/Hz9
IbsX4nrtMN4vJdZz4a7WM0weGLEHfMzx3ZsNLjrXVxek2Gc4zq8+zzs9R1yP
go2VF3BEcPvDzZ5Ut/pLy+0PWwSkzvriyfEBx8XgjNuPPUbg+KTc0BnEHiN0
5/NqD/iYa36XZHG9HHacV2w6PIg94MYe29MqPXVWHt/zyol94A0XHyQ3E+vt
I2VpRE7q6rXi+gccNG2+kakDe8BnMDxu+rAHHFBsLkWJ+30UByaXKPM5tQcc
1u9qWT0x/xglS72ONBh9S9x/Beeu3HWvgzjfhdX38fmzB9zK71DpCHE9EL4w
K/Z2ubj/Cq6z2H+6gyu3/2hZUi7PjBX3l8CJnafFW4rzK/jnFnbhJ8V8fDTX
10QPOHdmbFsbcX0Q7rH2uf1DO/YYg/PjbgkNvPx1Vh73kCfub4CXZbnvPCLm
H/DgU0ZnSsT8HFbftxjM7Q+r7yNy5PgYK0t7X1tpOniwB6w8vmSlWG+H1duH
A9gDNvjsUTZF3H8FN23hmBkhesAbWvaNrXJhD7hEE7vgqKvOT5rsaR0Txh7j
sH1bLe5VI+7fhdX3Zon5ONy0eVlRtit7wAaux25kOLEHfPBp3TdLbdhjvCw9
eO/x5Zoje8DeA48N/VHcDwcvuPu0TqYte8DKdGilRmeDYfc63vFmH7iwY23O
1kBu/wmwh1frLxqd1fevBXN8wCuGue1vJ+5ngO9n7v6gL77/AadVHZ46Log9
4I59sAXE+tVEfJ5WFjUbJ8YHvPJK46GmkewBZxx1T32rZQ+4u/JCRHG9Fr7h
tqdylljfhRe4dBi8zJnbH/a83dFwi1g/nITPp/XFZeXB7AErr59q7sAesHI7
9jZx/xVsNax21VUP9oBnp//cuI0fe8BOkRuahLnrXM867Dfl+zxqj8mylD1w
3dYqcb8PvPzUpjUDu3L7w+r3z4O5/eGSF0ET1ojrUbByu5yNJ7d/KuYHJ58d
XW/N8QBndWg2KdGZPeClw0a1v2HLHrByuWl9Z50bGGe02SjGC7wlqfCzcn1C
7QMrrx9M6cQeU3B+ZrenS6irzkYvzfZa2rMHjL3X6Gh39oDfdSvr88iRPeBZ
C9ObhDuxB3zkt57b94oeU/+/9XZYks0iCiJ0HtLGo36SWL+CG3iVLngfzB6w
+jyUAG5/WHwfQB0f0zD/HLzs12KJPeBxyhdwxfVz2OXJq4Jqsb+C98iPCpJF
D/hdftOnfTCeputvD78LJ94f6VMPv1/lurH+TaZjPJ2I2z8PP89V+QN/GNnR
6Dm2z5Jj76yTYM34zH3e2D7P4/Z1kqfr7meLuDtNfzusvt8Lv/96/LhKWPnr
Uvx9HeXPzzheXDWsaov+ScoPhFOji6WShI4SftqzOLjXqNr+k3B8VX89eFqH
3ztuwudZnWfBXkN3BHTS6Nz7zX1He9hG+YGw+n17/H74afs6zcD8YcqlYymw
8uuFwzv6Xh+biM+L8r+Phc8ZX77uhs9nTjb+wMMzNZ8NoztKNdb4gbCXXfPP
hfj7eOUXhKs/1GwPxPhVfj39mZhvNd949hz+PcqP84fT5k159hnzwyHKH7jV
lAF17uLzdhybbwmMs4srq/D5MVZ+QdjMObC5sr9Veyj//7Fr21Jc2CMN559f
vc9mWbEHrExfK6zYA85oO+O7YWHsAV952bPuIV/2gJXXY+zzZw94Znn1Pxdc
2CMdx8/FCRPNRQ+4YFisW0uJPeAtxb0HLPFmD3iz/aSllcHc/vDbtjiBxP77
3Fn8gTc+7XQtKZQ94JHPf6jo48oev8jfnifqyB7w8S452g3u7AErX9eRgtgD
3pP3/q9WTuwBS5HHZL8gnd8axo4Js2ePWfg8qS+AYA84XTP6ZrIDe8Dmq4YP
sW/DHvDst/reIX7sAR/+uSh5n4Y9YOV1zQs92SNDlny0J8bdcWcPuHNyhrzc
jT1gv4w5tY0d2AN+2rDJweWO7AEbKA/k17AH3EF5YXhn9pgtS7b5JebnNewB
J/RT/gt7wIWG8aGv27MHfNqgS8lFT/aAWwZvWe7qxh6w8jg75X5XtQfcI88g
Y64Ne8iYz7r9MWGvLXvAKe59Yybaswfs893Hayct2APG2cvap57c/vCK6wuG
+lpyfMAL3JMe5AawxxxZuvMuuzjAnT1g5fVRWa7sASuPw+sUwR6wh3HlnPnO
7AGr7xPrxh7wyeIzewMidVYeFx0byh5zMb/B9LAskj3gWkt90zsSe8B5nm02
OYWxBxw2ZXqrekHsAavfv3Rnj0xZct75cZ+HG3vAtnE1v40PYA/4bVVGpYM9
e8C3dhluNPFhD/iPegP8MjzYA77YcEB90xD2gP+pPHDle3/2mIfj471tb8aE
swfcO2XDrtow9oCjw+t4LghnD1j59KX5scc8fh7C2QP+XvlCdTR7zJclN+WG
6kj2gGOP7/1ztB17wEnKC1u92QOW+6X98Icve8D1cneN7eXO7Q+r76cJ4fhY
oLveoPaAC9YZnbWU2AN+7dD29ZoI9oDV92m6sAesvL58kyV7wJvW3R8+2JM9
Fsrf3gfrzR7wf1tdEnpr2QO26fwiLT2UPeA//THh8GcPeNx9gzcTgtkDHnRx
4mSXCPaARwb1HvS3N3sswv6v6NX8O1r2gNXnTwewB5x4Zk32gAj2gFNb+SY8
Fj3g99+9PbbGlz1grXFK2Xex7LFYls5e3r92xf/j8zHjjKaEsgfs2V75hg17
wJfG4oAfzB6LeT+sF3vABY6zV793ZI8l2B8Nj8zcr88ecPfFp+7VBrMHfO9k
/V9DNewBq++vtWAPWH2/oNhfwVXzyxq427HHUpwPJXpMiBD7K/hcz1PlL03Z
A1Zev3LDhz3g99uuzlPW99UecNu3t9vVk9gDXjH01P1h3uwBBzTosa6nGXv8
ivGnPCDXROeE50ONnlqxB5yy6d3Mdf7sAXc8a3nkTzv2gMOUB+Y7sgd8IWJ2
2J/O3P7LcHxtEhJz2o3jA1a/b2zNHvCKOe1lc3E8hy9klBRPFuMDVt9PL7EH
rD4PS8sey2VpoWwy/pMPe8CLlx87WO7NHrD6/j8v9oBztaO6bzRjj+W671Oo
PeBFA+5/SrVnjxU4v7tR+csED/aAvya5DfbzYQ94Xkh+yi1H9oANd0zt8ZM7
e8DfeTy6k+3EHnDVWOP97jbsAV86/vfTB3bc/itx/pu0wCDPnuMDVt9rHMIe
sHI620/DHvC7Q693/+TBHnCFNnPwSRP2gI+tW2R21YU9fsN8XXlhkit7wBeG
/+Jvacoe8Nb7H/IvebEHnJ3e36yLxB5wv/QZE5+K4zlcaLT8xBcr9sjC57vp
2SbK51/tAQ/MXH0oV8se8O3OvW2v27EH/PxGl5APnuwBPwy1vFPpxR6wQYz/
pTse7LEKPy/G97O72F/B9g1bXj7UhT1g5fEv/3qyB3yz+drda+3ZY5Xu/kW1
BzyxOnLoMmv2gBu92jI+P549smUpSnmhjid7wFs7ObXMDmKPbN4fEckecGZ+
xSnDruwBF6yfm1/hzR7w4TUhs9MC2SNHlnbfHrPrvgd75PD7KFr2gLP/Z1Ko
XL9We8DK61YfadgD7n+h0i7Lnj3gLee+blnsxx6/y1LP4vMfDlmzB6x8faPE
iT3gC8MMhqaK8QFfrzNSmm3NHrC+9q+bu93YA67oe+27DFv2WI39e7+KXvZO
7LGa3w+wYw9Y+fr9E2v2gJXH3TUUPeCur183vubNHnB713nTjlqxx2ren23N
Hmvw+XpyXu+CDXvAC06MaWJrwR7K3yvPa7dkD3hzqyVlZ1zZAx7lO2rR9+L8
ClbfJybGRy7mr7uPvS0NYw94+JzucQd92ANOzYueOlHsr+BEH+Nc5fs2ag94
94ap5TY+7AHPKD636Ik3e/yBz4vyQlBxvgun3qwueeLBHvD7nbOq5ojjObzY
pI5XjR97wI9OnnbMcGYPOE65YUjLHnn4fBYedWvmyB7whssHmg93ZI88zucs
2ANWn0fvprP6fkNxvgu/WD3kl8nh7AH7nM1qO0DLHvmYb5QklaW6sAesTGdX
+rEH/Opk4qjaGPaAn5VbfmytZQ849Z3GxceJPeBsu5daF3/2WIvzIcuYXlFi
Pgj3K52/sIWXzuk29RvtMmcPeMvKxoevaNkD3r7PS+PpzB7wzuiVrwxFj3W6
6z1qD1h9vl4ge8AHT425eMqFPeAJtrMrEsX5FVy4cckRYzE/h//cMWlTax/2
WI/jQY854zy92AMu7dC0SUYQe8AJT5eNWyi2P7zK0OP0J3F+Bd/u+TDooZY9
4Jidw1v9G8Ye8PHkK7trAtijANvPZtthC4k94D7Pa3qleLAHrLxtXg5hD3jh
P1bpyW7sAUdV6vVt68AecLTygnPRYwPmZy+f9hgcwu0P7+t1MLGdC8cHfO1F
8elIG/bYwPXK+uwBn4kc9sXehD3gJZguZ4nzq43YX73IWXpV7K/gV5sbnQ0W
4wP2VL5QptG5NmdrXEtn9oCXx6W0S3Vlj428/9eaPQrlb8/ns2IPeNM/qypb
e7IH3O1MROlGF/aA5zo/eVUgsQes3k5nxR5w8MP+Z2w92QO+8nvcmx6m7LEJ
v/+m1TUr7NgDtlkh79gh5uebOL482QN++6E0Kk0cz2Hl9SJu7uwBD6t7/cdi
B/bYLEtWBXk3uvmwB5yR38L2pjiew65xs6+8sGMP+Lxh3PUOYn4Oz/xcEDpD
rJfARRF6r+qIHlv4/Uc39oCr9Rr9/cqW2x9Wbh/fJ853YeXxFNvE/BxuMAH/
Inv2gHvu/BA1UMwHt8rSkDmLima6sgf86UKOcZqNzj2/37JzNvZX/wfD5TR+

         "]]}, {
        Hue[0.7946117974981064, 0.6, 0.6], 
        Directive[
         PointSize[0.002777777777777778], 
         RGBColor[0.571589, 0.586483, 0.], 
         AbsoluteThickness[1.6]], 
        PointBox[CompressedData["
1:eJxM3XVcFF3DxnEEFLsVG0zs7hwDDOzE7u7u1sXuLhREpLu7U0pKUBABkTIo
QUXfa/a+zsN7//N8vg+Ky/72nDlndnbouGbn3PWqKioq7vVUVOT/DSzrvuy6
qkKyXN4svs1abUnrfMEcN/i1RazUe6K2dLS5zeRMuEl71cmqY7SlZJNdY+qq
KaTkbTld/+Hrg+T/4HbfK1efm6ItXQ/AN4T9xsQYDZ2mLRXOcetwHr5/uWJm
1ARtaUrmkeY2cK+tjz/tHl/tK2mbVHbCKvJ/6grpscXRdXtnaEvL5G8ITzT3
vuAyT1vCdyuYA3+Zodvziq62JD+8I7BG3JK4z/j3d4+pm2wCl+yz6d51vrb0
Jgr/waW+yy63xNd7yN9Q/n5/H44/Bss/boeaCqnjrY6hSfj+8sOZDJtojK3V
a2a1FepX+u6EHz3Ef/CKXi88u+hpS+V4+gLgIU41Uk7h+82VHyC8YVrBzjqS
tiQ/vOa1FNLZuU57+uHrdeUnEJ6Ve2nuBHx9g/wfvND1yMwjk7UlZQ94aJ7L
pL74un/EC10XuOP1j3oR+PfaL1k3KgMudonf6ojn63BetwG1NRRScJbxkkmT
tKXEQ/g/4Fmd+9x1HaUtDaht1W4JnHImve1EfL+r93c0PQsvH2bqtXCktiT/
dStYs8ed87bjtCU9l5KqBFjl5onfI/HnjXXxf8Afe87SLhytLf1NwD9QWyGt
XFkwt/NgbUl+OLPgtSsmt3MYoS3Jf/0Q/Fdv1I4KvF6anvWLeAEb3Xjqao/H
u1P+P+Atpo3Duo7VliLx45XAz+L9f40bpi3pyA+4jkJ6iZdZMh6//Nd14Yod
JSFT8f0zZuEngDcorjqcwNdHyf8HfHri67mO+PsP8OP51WG/odpSKR5OHhzr
uLjMfaC2NFt+AuoqpAMWx2Km9NaW8OysGwVPcFroNKKvtiQ/XevghMT2l7fj
z8s/3lU4f8lRI4uB7AFr9DhUV/5+yh5w1ctUs6wm7FFPIU0e/e7Nla9a//WA
B7gedZ8FK3vAJupV5zv80PqvB+yUs+yS5S+t/3rA333vFqZ80fqvB6x9OHe2
Il/rvx7y9x/xYMapGuxRXyE9fKr7bf53rf96wLez3X0a/dT6rwdcWy3G27BA
678e8F8XnSnb8HVlD7hx7X3dtuP7K3vACqsdZU9Ktf7r0UAhOa486FGSrfVf
D/he15GRvYu1/usBV21Y49H4t9Z/PeQ/73qnJBg/r7IH/L5047i5+PvKHnCa
z+SqMvy8yh4NFdK3yIdFdau0/usBW45dtNT+m9Z/PeBLnV7u2Agre8CP8sP/
mMDKHrDm94GBejXYA77hnV7146/Wfz0aKaSpm4deD/zOHvD0kAG3xhSzB3y+
bsN+F76wB/zL6dLf2D/sAWsczyuKyWEPONvr3/Vmn9kDvtCosKKfCns0xuPt
UNHKSoXjA57+V+fkz6/sAU8r0nVqn8Ue8FTPuNBjKhwf8KobpZtbFLEHXGPG
uQazvrFHE4X06vjek2UV7AEH1c6MC6mh/T+7b88w+avK8QFPHPZbLaecPeCX
5s+ixv1iD/ix7a3rH8rYo6lC2hg3qsWub+wB97Ef2KaykD1gvW/z/caIHvCe
2QHT00QP+e8fjxiwGM+fsgf8PtEy7Mt39miG+WTKc/9Xf9kDHjQs48LXSvaA
27k+MGqryvkKrqw4V+hVxR6w0V7XAtNK9mhWPZ6UPWCf9zqTa6iyR3OFlJhv
aalaxvEBq63YkNL9N3vAd9c6uP1T4XwF+xtk+GXXYg940JA66TfK2QPOv/1+
dbM6nK9a4PV8QcfzYRM+/3CYfVn9zNqcr+DeiTW9omqzB/xzYZdur+twvoJH
OIUd8NHgfAUPXjd6Wld1zlcteXxV4XwF/+441GB4Hc5XcN99XVUT/7EH3Hi0
j/dWFe3/+c+1THujmhwf8DS3G5N3lbCHpkIq7Oep00iNxw+4X3O79lcq2APe
kylNaanCHnDjI0Mtx/5kDzj8gI9Rm3/sAV8e/KPh91L2gHvuW7H2Pr6fskcr
HA8r/K79K2YPeEqb90kta/H4Ad9N3DcmrozjA07otb71py+cr+ARJ5vVbaLC
4wfspTZ6c6Yqe7TGfBpaL+/7d44PeHduwJR+quwB6+c9XLHmD+cr+OG5eofV
NdhDduO9UxPLOT7gC24j7tZXYY82CmnekVf3W/3m+IDP1c9+l6PGHnDELIvj
I/+yB1w4OH7uYTUeP+AOV1J0TqmyB6y/UNctXIXHj7YYH2vtPs3/zfEBN5q8
KO9rPnvAtQ0sD8yo4HwFlxe6T59RzB7wh2ifYu0i9oAHXcq5t1CNx3O4Yy2P
8pql7NEOx6fojHMT1DlfwS/nBzQ7UsXxAXt4rLWf8Ys94O4l132mqnF8wM81
vy5rVYc94A/xW6a8L+F81V4hNXdcUT+nlD3gkBaak3M+8/gBe33pNWVQOXvA
UeNj4yw+c75qz/VEEXvA6dfT+hkVcr7qgPl1eGnLRhnsAe/0jF1m9oPzFbx4
+9+V+7PZAx6ysquW52/OV3DI9sGnXL9zvoJrJdbSMf7H8aGF9eMArcZf1LX/
Z+s/A1t1FscPuJ1Ln4ht39kDvt769ZWT39gDXpKg4x5Yzh7wi/NYUH7j+IDN
vdpnOn1nD23Md71jznqWcHzA75as7OJUxh7wONWTFZX/2AO2nl5hekLMV3Dc
0tFeubXZA1Y+bnWOj46Y78OiavbV4HwFT7rQa+M3dY4PeHrQ0tyMv+wB701u
Wjz+H3vADk/OxWsWswe8SfJuPeQbe3RSSG9nrGlsUMkecKvoIVGxX9gDNotp
6GZTwR7w1Qm3FnuXsAccsbXrvvvqHB9wezvL8Hnl7NEZx5/8MXffivUVvKav
eeoOVa534YghNQeO+s0e8PueF07b1OR6V/7zT3tmDCpmD7ho8qUwu1/s0Znz
9xf26KKQjNdq3HX7yh5w0emFq8J+sQfcssXukeHl7AG39W7zfHAp5yt4rFr+
m9d5PH7A15ZhAV7O8dFVIQVOq9liwTeOD/jRuFfOmws5PuBjep0GnyliD9jz
+MKHPYrYA96y8UHq3J/sAa/VO3S0cTF7dMPrYfz9XV+K2AMeN9xo5MIanK9g
Kd1yYbdC9oAveOXkh5azB3xu44TbQcUcH/D5+x8TND6xh45COhHcpu+eDPaA
dx1M2uGpwh6w26LP1h5f2QOOH57wLeAzxwccevI0NlPsARf1ahQ/L5s94KOG
aS9WZ7JHd6x3OradopnGHrCL1x7v7Z/ZA/517E4TzY/sAVucMC3JfMce8MQa
af4XxPoKXq9Z38ZdzFc9FFKPu9/PrRA94IfTxmUWlrMHfGRYy+a1ctgDXp31
6+Bxsb6Cm6Z3OHeqkD1geXm6WIyPnth/vddTO1TAHvChFT2Hfi7j+JC//nfi
r6IC9oDnzHSyvPGJPWCDv8eW2mWzB7z9plPb44Xs0QvHU/NzOqX57AGr4/Do
II4fcB+NI6+3l7AHXPFryf02P9gDPl/HZPG7dPaAmwaYXO0s1ruwY53+vU9+
ZY/eCimzR/a0MWo8fsCXB7ZddyuTPeBdeQ9KrhSxB7zvUc3U9sXsAY8o6jFC
pxbnK3jBtqiCC2qcr/rg9VPLZZqdCucr2LKLQyMHMT7gTQ4nn9UqZA943Gc1
1ad57AGfP7o+3UKN6yv47qrdw0sK2KMv1vfLA164prAHrOluZjnqM3vAi8ZG
lnxMZw+4402XHzq/2APeX0tvRVIpe8CnCy61zqxij354fTbr2vFmOXvA0//d
mv9KjA/48+e2cWPEfAWb2Gq/MShlD/hshqKVbR57wO67tLvUq2APeOP63zdc
C9mjv0LSOpXQbaaYr+DDkYnX5fWBsge8NfmcU8h39oD73nheMaCcPeAJdQZt
/yf2g/ADn+TG7XI5Pgbg9TKnwe8xPzg+4Blpvg7xpewBJ4XZOF3JZg94c/Cw
5mML2AP+unLx5rn5HB+wZy/PVbuK2GMgxn+jO2nlYr6CE348OB1RwR6wRWmz
6B1F7AFrNl7SaOVn9oCtNSeOiPvKHvCbUTPjborxMQjH50EzUk4UswdcxzD9
k9xL2QPe5XjIvn9ptdN3X7qWLdZX8JG53YY4xbEHPKAgePbMBPaAQ+Z2WVlH
rK8GKyTV+pFGO3+zB2w492iT7bnsAZumxGFGZA94fUYL/3+f2QM+fsBvf3Ah
e8ARO+PC5/5mjyE4nhhcnlVDjA/Y6M7UBtv/nxuYRb0ZVswesLZTB5/ppewB
W89pFPflK3vA+tdfHRko5quhmG/mB+V1EetdOKFkR+/uf9gD9uq81rkygz3g
oklTp7z8wB6wbYFmoaKIPWBtt4hmtdPYYxjGd8eQrSty2AMuGJF3PKuAzz/c
dsOm0U2yOT7gWid9H/TJYw/YaOmXaeqp7AGrun79bJ7OHnBFVnmkThp7DMfr
707DpH957AErrl/ocTObPeCZhS+OW4njB1xXf/TzbfnsAS9JqlrbUYwPeFPH
GiaRoscIrKdmroxJLuT4gC8HPlz5JpPjA+477/bHBnnsAe+dsuXFuk/sAc83
f6dm/ZE94LrrDrT0fsseIxVSr4AZencz2QPO+2b6/Xkee8CudX5GeOWwB5zw
vY9VW7E/hydtSQ0eXMIecNe8R+HDCthjFNbf3fzs/rxjD/jApz1eqpnsAfd7
vfPh2xz2gGc01Y/4kMwecI0BdTSLxfkrWH9ZqNunT+wBb3UpvvXvHXuMVkhL
j9U99aOQPUZXv36UPWC9iSEm8z+xBzz8/eQdM1LZA765clxQrQL2gC/PSU79
nc0eYzDeTCz3HSxiD3jB7DllvYrYA+4w7+B6TXH8gO0WGewa95E94DdqBtnJ
GewBTxm66M3ebPYYi/3/jO8z3uayBzzNxeNJ0+/sAfcy7vbrmNh/wO8O6n73
zWEPOMyl/nD9d+wB/8w7FCXlsMc4HC+L6n05n8YecGDCvZFhaewBX0i6NDT0
HXuM4/4whT3gZhP3DNydxh5wkxHHx6zMYg84WOVit9nZ7CFhPjq3aoH3e/aA
r7c9MexDPHvAuXOXLSgXx3P4lO6JqsZp7AEf6l639KKYr2DbcRdjnn5kj/EK
6du8BZu0P7MHvPR+mxdG4ewBT75aZ8D9BPaAbe+/qr0rgj1gP6mx9sRk9oBj
i7pejctnjwkY/32W+w/9xB7w1XoaExxi2QO+P7xYWpfJHvCsqCMD7mSxB1zQ
9sH77p/YA/bx1+w2T/SYiMd/xaXnxSj2gG8VvLqTnMoe8GijGmUbxHwFG85p
PNqniD3gRUuwgyljD/hmUqt9E76wB/zJQNM17iN7TFJIC91nVyZ/Yg94woM0
7/fJ1X62bJ62ozifOKl6/lP2gMfeffvsVhZ7wIcmoIg4n6irkKY2ab3wh+gB
732qt6RnBnvAzi1+R359xx7wVqNrofUT2APutO3QEVOx3tXl+ZRk9tDD621I
XK7Je/aAN/Sp+bIqo9oG7UfEt05hDz3uH2LZA/ZTU6utlcoeetV9lD0mYz3w
SDt/7Ef2gBuej0ny/8Ee8LO3vWO/iv35ZO5337MHvOP9mhM7xHwFZ8zDijSP
PeDsihfxF/LYYwq+f0pido8CPv9wfkHloxwxPuD912q8K/jAHnAzeYMqesDH
R5d+sBbjA84uWzX3WCF7TMV8vs687EQJe8CXLw1/ui6NPeDj93L9P4jjB7zq
znPf2BL2gHu19O1hVcoe8JPXpu4tPrHHNPQKTRp0LovP/7Tq9b9yfMDPQ7wr
G7xlD3ha7MovTcT4kP/+FaMQ7zz2gFWNtPRqi/Ml+lgftQ7eo1/AHnDGxcX9
FJ/YA9487NeDRuJ8O9wy7aWxvdgPwqs6T21s85094A8PntkFvWUP+PN+7ADF
/nw69o/FNkf8xHwFV5Zs958rjh/wqAU+G7sUswf852KEYkgZe8DfW1+Mrf2Z
PeA3N3peWlTJHjPw+PRvHusqzifC+8Yfj3zylT3g2Zf9A53+sQd8YpH6v6WV
7AFfy1lediqPPeDzb1Q05Z7KHjMx3sPUbur+Yg94i8nI9mH57AE/XD9L9XEW
e8AN5A1KWrW7Ll0+s84X9oBjTzZa4ZnNHrMU0rKrhdMiv7AHrCW/ISfGB3zU
Z4P7NjFfwQ1bZP2Z8YU94BN/THWPf2IPuOvyQZUbCtgDVl17XO32b/aYjf1w
2x/rhmWxB7y35OqXZznsAU9cjFdcbrWPfdsZu6KIPWDV77PMmyayB5xrNryh
Vyp7zFH8975pEnvACwYn/Y0W5xPhL6Vebevlswc8c+3RPl/E+ZI5fP4L2AP2
fHo8Z7w4fsxVSOPX3eyW/oM94Ltu13YH57AHPKtTgG/tfD7/sDmGV0A+xwds
bXrK6V8me8CbNJYtikphj3l8//UTe8Bu0b7Ly8XxHA7V014hrzeUPeDvzTRi
v0WyB3xvgvb94Z+qbe09a8GLTPaANZsEZzcQx4/5eP69VONux7MHnBZQMtde
7M/h9cOfxZxK5fiANY6daNXxPXvAUvmRn6Fp7AEXL5+2fOBX9ligkF48G6t6
MoU94GsOJwYNEOsruNkqg7/HCtgDnh88/1edZPaA/+zwWG/4hT1gS1ubugli
vlqI+Suz1rETYn8O/8653SIwkT3gxTMn5NWLYw/4ru5qTd0M9oDTw0YXa7xl
D/hh06mlA/PZY5FCqnei7Rqvz+wBazs6fnkqzpfAHTsNKVqTzx5ws0kfNLRz
+PzD5pusqp5+4PiA72l3fh4gesiO1Mv9k8AeBuhxssxtZw57wCW3txhdS2YP
eKTWs65hKewBrzu8aMwqcfww4PutadXeceHHo0U57LFYIfWR0rYk5bEHrFVS
43R0NnvApw+H3WmUyR7wuv2WuS9z2QP2v5Fo/SyLPeBNBR9X7RQ9ligkj+kz
zgzLZg94o0fy1OPv2APuMKRb0LJi9oDHWRuPGyyOH3B+ZPzMNznsAS8stveU
8qrd0NjZWN4vKXssxXh1HnAgQOwHYXm6aSv2H3CVb37YzXT2gIeXWI6QPrIH
bF35437LHPaAXU6Pmm0mzpcsU0hOu4OWHMtnDzg4vKqh7g/2gNdOzprtK94/
hx/fwILtE59/OD1kw2SLDI4PuOvN4zfW/2CP5Vjvr8rs8kacT4QnZ3ve8RA9
4I31954ZKtZX8Pg1nkdPpbMH/CEfG+IS9oCn1bu/IEW8/7GCx9s09oDLV+a+
epPCHvCMKVvrjxTjA76+a8l3YzE+YNOzZScbZvH5h7e6Lt9kk8XxsRLHt4Dp
ab7ifAkcmlKnn38ee8Bzj+dqdhXHc/hi9MDLs8X6Ck75sVK7dix7wIOn3f/b
9R17wAb7F9YrFOd3V2H9NHrD84Hp7AGbjA1vPzSOPeD+a+smDU9jD7jd186u
3d6wB6yvNs5idQx7wK61r5Q1eM8eqxVSavb3qTqf2AP+5Vz29mQSe8Dy5TC2
4vwuXNtCz7ZWCnvAZvvs/sZksgc88m59lQVR7LEG80UNk8jHb9kD7l5v5cqC
ePaA567e1jFM7D/gxaal0/tlsge8fkQd037i/C68r8Ggwc++sMdarG+SiyPK
kqrdqnPT8/dy2AO+8vR70ycR7AGXvurUIkSsr+Be0zO21hbnd+EjQV/cz4vz
JfClUF3nCynssU4hrTh1fF9+Knus4/m2JPaAL1uszDsm5it4gM6m24G57AFH
vB54xTOTPeA2M/qG+Inj+XrsLypPJt58yx7wn2H9Zh7LYQ94/sd1bd3esgcc
kNpqVGYOe8BVA6xnrBXHc7jVgxaX9onzVxuwfyuPuqWSyB6w/tJlWYPE+RJ4
t5b7kLzP7AEvdGl0OFLsz+HiI/17jE1nD7jO3B4HBn/l879RIdlfWG04QJwv
gTsnz+hhW8YecIlKy8qyLPaALXQnDTicxR7wvzp9FyaI9S7co9vOUw8z2AMe
EWczISKDPTYppJMzx58YGl9t5XVjn9gDVu1dXGAoesAzzh/qsiKaPeAxJXtS
joeyB/yhU/+kYbHssRnHp43dWkUnsgdcYNUyZW08e8Czd7c75PyePeDe8ts1
sewBy4dHZ7HehVc2mN1mS3a15cu3BonzV1vQZ4C6SuhX9oB1Zi2ekSzWu1uq
+yp7wJMqz7RsGsseW3i9zAf22Ir1S/6dycPE+gqeJTVbHVjCHvDHJi0sHhew
B3zSpP2wP1/ZAx7vkeI0N4U94KZGo/z/prEHvD6o5vM5+Xz+tymk11ieLhHz
FXyqh5qGkzifuI3X62WyB9y2ZOSnGx/YA96+8LiNSzF7wKFTV6dniflqu0I6
8Cr28FVx/gp+N/G3gb/Yn8OtbRqecotkD/hPUI3S39HsAScZYMSk8fmHdd7l
75kWy/GxA+tx9XYT7qayB7x4dqs7mxPYA46Tej8ekcAecNcx9a1nRrMHHOYY
6Tr2PXvAgd+bDOgq9uc78XwWR7+on1jt5OZhhb3F+RL4eMdsr38x7AEb7D21
6lo0e+zk8TGcPWCb+hYNZgaxB3xs9cAF/SPYY5dCan57mF9UKHvAh0f3GbdL
7D/gsHs5BQPfswfc9bDNt8BM9oBvD+9l3C2VPeCaZmNveL1lj92YL3fWr+GX
yR67q/efyh6w0ciFPcYEsgec0vv+1eh37AGH78YRJJ09YN2U76XT8thjD+YP
z/iBc/+xB1xb5dqYo+nsAZ8IW2pz4n21L0yvbDxfnG+H67QZdPFIHHvAs39b
P+3+js//XoU0/eXgx6FxHB/w+5I/m03Eehc+22/6q7qf2QPG0fiv/P6msge8
YKDK/N1Z7AHXtilWDxDHD/jf6Aatunxgj334eZ4VbtD7Vu1nut/m+4n9Ofym
1sN12aLHPl5/I97/gK1e+w+uL9ZX8O32bU8fKmKP/Twf/4s94Mrp5TFvP7IH
PMm0yaDfYr6CZ65pbDAimz3gqqY/kipz2QNedvPBc0UGexxQSLUaVDVb5sUe
8K/7LwcGi+cfHj0z7uYy8f4g3Cjxzrr26ewBZ7wa9/tmPHvAfuOPlv34yB4H
8XzELex68wN7wEVlX6//jGAP+M3CFcXjwtkDPtcjwvRHZLU7Xa37ZJvoAd/0
wIY2jj1g7+2vJowO4PN/iNdze3N8wKYm7aK6xbIHrNmg9fW54ewBP16EBZrY
D8K/xxlWFsezB3zD0MfzbjB7HMbzj+m5fyp7wB7NF92VjzfKHvAgTbfRSVHs
cZjXT3myB/z9/VG37BT2gBOLCns1imePI5jvQqeU1w5mD/jyxTehzv7sAXuN
qV2jMp494I3yCdJA9oCHjE84rhLAHnCfQ3GLboSwx1HMJ5OmX+ySyh6yj1vr
X/3IHvDhUQGb/cXzD9cf+yb8chTHB2wbPUD7qNgPwlNm/2m1N5k94Pb79y27
GsUex/D31WsM3CfOX8E+LUvTW4nziXAfeQKLZQ/41LqR+45EV/tCswczC0LY
Ay7ztBuy9F21G1b86T8hjD2OK6SsuXdd3MR6F/7iFdJ3jjd7wKnqre6Ni2EP
OKFB80M6MewBn1ob8ywyiD1OYL9xAgfQKPaAH8W4p5UFsAesHvKrVrfQaisf
rwt7wAs2Ovt1EPtzuKz5iEnvo9jjJNb3k7bqPg5kD7j2yCWJt6LZAy6eiAEu
esAVL5vVeeXBHnBkwx+NlnqwB3y14ZQAnzfsAfeInjM5NJg9TmF/lhfv2yWR
PeCoo082B4j1Lmwf0Edr6js+/3Dvst61c7w5PmD55bTBi88/XJpxNrnvG46P
09hf6Uyb0OkNe8DBo/xut0xnD9jIwCzipxgfsHrule5Fb9gDvravlt4Kl2rv
VqnyORnIHmewvhpT9D05gT3gBrvGu/SO4fMPb4r+dWetGB/wBExHsbnsAXst
Czq4JoQ94FHyCfZo9jiL40lYdFqKeP8Dfv9M2/6DN3vAjt8ufTwpesDb5Aks
ptrd5QN+DHvA6v+Whl8TPWD923NjixLZ4xwef2hJ69kx7AFfnWx+TieBPeC+
i8YNDY9hD/i0Rq3GY4PY4xyP5xHscY7ncyLY4zzm34erhif7sQdcY0fLfi1D
2AM+XNNYZ308e8BnfUrLc+P5/MOJXQ5NbBPM8QF3Sfo0T0XsBxU4nmiP/7FW
jA940IeClz7i+AGveBbdwlSsr+D9+0PXPA5iD7j2/psTFruxB5z72iRrSxB7
GGI97xp7t3YQe8CDtv+LmBbIHvDVnoFubcX5XXjpg/MHZr7l+IDNHLoXGov1
Lpz2cVLp1kj2gEcPXPj4XzJ7XEDP25dCUkUPuKnhNu3lUewBB911PKgXyR7w
xLDD/7SSqz0kfu7hUeL4AVfMyzJ9nMAeFxXSolinoAgxX8HLIirXfEtkD9hE
+9Cxo6HsAfeZYN9isDd7wL6NNOrMiWYPeOuZ179VxHx1SSE9uNjp5Y5Q9oD1
xn+vKI9mD9gqJ3p6f69qL3VS2W4Zzh6wn023WYvfsMclrlfE8eMyjq87BlrU
f8se8BXfojpNPdkDvqB3sPGoQPaA7UZPmXUzkD3gbyPbFsdEsQe8N8ms3W1n
9oB7mo3pmhtUbSuL+xmbHdjjCvYXfffMWiTOJ8I1Uhc6Rofx+Yf3Tm/5U8ud
40O228KjKZHsARcfq5Xw2J89rmK988RzeT9v9oAVu4ddSIpgDzh1lIn1tAD2
gHO+pc9ZG8Ae8GT8uPPC2AO+E+AV+jCEPa5hv6pvs0Zezyh7wLbxH/YPDeLz
D38ds2zPe3eOD9g/x37DOj/2uMb1iRd7wIE99pZcDWOP63g95nVZujyaPeC1
Dc9cWxjMHrC7RaFnpzD2gJsOvLHxfky1by29vUM/iD3gzZe3HusmxgdsFP73
cJtYjo8bCsn4+7uRw1PYA27XBTtWcfyArw92s+4j1rvwnQFjo1aEsAd8qNvg
qb3F8RuO0lAfeTuJPW4qpPvWZboT0qq9Y26cwW/x/iA86srUk/3E+Su4j86L
0vNifw7Xv17V+14Ae9zk59PEfvAWno/f7bT6+LAHnDG7Ylv7KPaAXWb8cHuN
x1vr9N2Jl+El/RR7jDEe5GW1EzzzfnDQZ7z+fYza9PsAr0z4uqgGnv+2/T50
qXUb82OdgBaz8fwclP/AbX4+B/++8rph2L0tDvh4fuU/fhoenvK41S18v8vb
cn+bw31W3s8ch9cj9CMePvU18mER1muT5D8APy2Z104Dx9Pn+Oe73MH+3+BT
jfUYX3/wx2fAL4dPbt8e499A/uAFLF8uMQX/nvwxDCNY22FKs294PPKPEwYP
OPSg/A1+vu3yPwjfmT6zSB7fys893FVIF1faK+T1X1f5CYHrnl72KQxfl5+e
bXf5fiDmD/nHuQu3yrcL6OOr9d/nPuAN7277fcbr4R7+eC7c+f26+a3Ruzge
T8g9vN7+BPSaih7KfQt8+6rG0kIc/y3w46yB2y+uXN/fhT1gh4QjvnHR7AGP
WVP6foIre8BN+3t4jfBij/sKadfRM0EHXNnjPuerSPaAm1gkFJ4OYQ/44Lm3
ZzS92QOWLxfvG8ke8O0/F1bah7AHnDdRM8E1ij0eoE+KfAKDPeDJC5pN+iB6
wF9SNWPrhbIHHNb12ujG4ewB6zSdPsQxiT3ghkb7OvkHscdDhdRNvuDcjz3g
TNeOIVuj2QM+HZfzJjOCPeC98gYkmD3gfG1bDfn9MmUPOCT9cr/UQPZ4hP3z
nzkJDz3Z4xGvrwxgDzja7NqCaTHsAb8eOrxJVQR7wH3330g+G84ecLZHjxzn
ePZ4jPVUr5KFy0PZA/6xKeuCcxh7wBkDRpc7hrEHnLi4j11oEHvIX8fDzQpm
j8d8PpPZA4642mlrg2D2eKKQGlu32H7tLXvA4+Q3uN+zB7y/vUWPcA/2gEft
ir4QH80ecLjB9r8rg9kDPnTEtPfEKPZ4ivXbFS+ri8HsAWO3U/g8gD1g+e1Z
7zj2eMr3J8T4gO9F2XtZRrMH/PVg97ql4ezxDL0MTEunx7AHvNx84/juMewB
lzWL3tHnLXvAzZ7FFsyKZw/4QlPssD6wB3z36YnZmuHsYYT19b67X23esgfs
+kR/94Jw9oBfrNuzZWMKe8A1A2bab4llD7j3235Ndn5gD/iX3r4Yj8/sYVS9
/lD2eI5+HyKaPk1kD1g+vTEygT3gN7dUhjhHsQcc6tl5rXy+VdkD9jv4eNjM
VPaAO7Wdovn4M3u8wH629/EvZ1LZA66VtPvP7HD2gJuEerhdDWGPF/y8aCh7
wNs7GPr/CWYP+MeGBumLgtnDWCGNtcvylWLZAz5ztSCj7B17wMrjeCh7wIPP
R28tDGAP+FG9ZR22urAH/KquXtf9DuxhgvVRztgRdWPZAw5yVG9dw5k94E02
b6foO7MH/MLIPLmPA3vALeUB7M4e8Ngux77t9GMPePvV2iH+zuzxUiEdlz9A
bM4ecO7F3G017NkDHmowfGqJmK9g/fbZZasC2AOObndrSXdz9oDHyx/QtGEP
U4VkOCDvm6kde8CPVR8+1Y1hD1Oej4phD7jeitIWL8PZA76o4/kwzpc94Esq
Zgd/+LDHK8wvm65Z/YlnD/jAlV59r0WwBxw7cXtbPX/2gD8+aWLqbc8ecMjA
qqY/QtgDnjT0Rt+h3uxhhsezesg9uyT2gLvorjMIFscPeJP2vTftAtgDHix/
oDScPeBfCfbT8sLZA969e/4OY3H8gN/pnFqzLpw9XmO8HzEuCIhhD7hZfJuz
M93YA7benL77UjR7wKUmmXfcxfEDDl7cZEhcKHu85vtnwexhjuPv84AmLwPY
A+5QefZ0rg97wJrJFdPLfdkDdlHMPdrEmz1gfXuT3a9FD7hHp8Ce6WHsYYH5
+Ln+8FIX9oBLbI74jQ5iDzjS2O6ysRgf8Edvk5BzYewB7/i5x6hdcLXbrWh8
81EIe1hi/S9PKC7sAU8rTE3f4c4e8KwuD7ZseMMe8INZC+svCmUPuHfDjSeG
hLIHXL6mu05qInvAtcc8XmDkyR5WmJ818nrscWMP+M7v9pfk84vKHnBQ19Cn
8f7sAe/cgCJB7AHP2OBlXerBHrD64lnWPh7sYY3jR8iFSS/E8QNOeHh0SoXo
Af++2WmglQN7wHXXZxZstWYPWGPNu6iO5uxhzZ/PlT1s8PV6Opv/urEHfPDs
JutNjuwB33Xt/KSlFXvAAQMin6m78PmH3S8uebTUnuMD7r0mZfV0D/awxXyS
edg85TV7wH72G2PWW7AHvNGthpGWWF/BN0+P9jzmyR5w574qV+Od2QP+82/4
6gA39oDP7ui3+UoIe9jh9a74HWbtzh7wmmld4iJfswesnaBbd73oAWfqNHye
EcoecHhUzb7XxfEcXrH2/ut00cNeIY28PXTBTzf2gHX7Dj/ra8sesH72mUEV
luwBv1obPajcmT3g0anD1/SxYQ94UZdurzMt2cNBIc09fXv7Rxv2gOu0NBzk
a8EesHaXeg/8vNlD/vqQiRbdbdgDPiZvkMV6F+4rH8Cs2MMR699+s3IvObAH
HFd7qM1JM/aAt1t8vflGHD/gvanz9sz0Yg+4W1jt17uc2AP+abXVqZ3oAcvT
3S0P9nDC/kj35KbPogd80CjLJDicPeB79i8eV4ke8KrRZxV/zdkDPjKi0Gft
a/aAIwb1M/zgyh7OeL50nl+0s2cP+JDud9+7VuwBjwuqVU/HnD3gFY26BYe6
socz1xvO7AGXDryUc8+FPVwUUmVf076tXdkDli8vbujOHnCbeXYh716yB9y/
0cPijq/ZA24S2HBtvC17wHN+TQg7bMsergrJ5/z+rA/+7AHX9U2IeezBHnDo
82YTNLzZw5Wf33BnD3jS67mOGhbsAe/43aEs2ZM94FqlAU/rObKHGz+v/JA9
4LyEuzHFXuwBy2frmzqwh1v1+kPZA/615luwpjV7wP3d56yztmcP9+rzR8oe
7vx8pegBl3/7FbXYlj3gwOPZSS8t2QMe3Ldd7XAH9oDvj1jespkne3hgf/2o
lm6JHXvAb5v4vfnkzB6w2T3rMl0H9oADJ51tPtqZPeCSa/P2dRHjAw7rHuPV
7hV7eCok29u/HJwc2QPe5eI+YIw9e8DfPlW5VTmwB/xyx8aVh/3YA75rNP/3
Pi/28OTnnWOqvcbEKmO62A964efb9aVPBx/2gAuuLln9y4c94P0jump3E+PD
i/cP8WAPePaCF6cNQtgDntCt9Yh6nuzhjfn28O5Plm/YA/4z/FHnXr7s4c3P
f3ixB7ymbHKrWl7s4c3rG93YAx7cv9ihmxgfPrzfgB97wPL2pmkoe8Axz1+c
PBPJHnBgH62pU2PYA77baHzil2D2gMdPPV2zfzB7+Cok5eWJwezhW/3+h7KH
Lz9P7MIesNPwtQ+aObEHfGeGe4Cn6AFP18RPKOYr+NAqlcyJ5uzhp5AGjG+Q
EeDBHvD+N9mPt4se8OyhOXW/ifEBLzqyfehCMT5g44a93hf7swccp11zVkfX
au88rR583Z89/BWSwb/c/ivF8Ry2eLp6i743e8DWA+ctOSnGBzx146rs9d7s
AYfVnx/i68seAVgfLv28b7EXe8BF7tNnnDFjD3jWsmuLtD3YA37YYGB4WDh7
wJm6K8c/8mcP+EDWh5v24ngeqJB8VxuPr2vDHvC1z2ER/RzZA56r+6PnVk/2
gLUT7TKaieM5/NIsrOMnF/aAp+zqvP6yE3vAxXUnzYpwYo8ghbQtpned2Y7s
AT+pOr0nTfSAX2J5W+nCHnDN5vl5nf3YA3bsatnpvROff/jrvexTy705PoIV
klq3XQU7fNgDrjf5xjT7QPaAy13VPxoFsAfsb4kJzo494NCGPXe3D2QP+Ft4
4AR5/aHsEYLX48gRE3eHsgf8yr1FwJYo9oDtN5s2Dgtmj5Dq9bCyB1wvRj84
xIs94O9VDVItY9gjFH+/YsZq0wD2gO2uZRnK738oe8CaJ9OadRHrKxi7F+vm
AewBe3eYfum6mJ/gBcoPdLEHLN9uZFcYe4QppFuHsxvVimYPeH/HhSfP+bNH
WPXrS9kD/vtYU8dHzFewvL2Rj6/KHrDTgbTznyPYI1wh7ZNP4InjOawnL2gj
2QPOH6tiPkPMV3DQ4eGn84LYA/77tkHzQ6HsAXsHBx5t6MUeEVg/H1eZ+1is
d+FR8g2GxPkSWL4c/Egge8C9n8+epRXHHvDQO6mXN0WyB2zX/kqKTix7RCqk
1H3quxzd2AM+Wr7sVbc49oDX1rfKqohjD1h5+5Eo9oBvnG26ITWaPeBm37d2
qRPPHrB/SBmOoOwRpZB6zZg23jWUPWCd/k+TtvuxRxTvP+DDHvCa/ifPRwWz
B2ypXcujXKx34QHjhg1en8webxTSj8Rrn9o5swfc/I7x3aP27AGf7lKYNjWI
PeB/t32PThb7QdjQbFHEQCf2gEenZ7t+cWKPaIVk3vfjeoU1e8CaKWs7mYr1
FawwqGqiEPtzeJaGw7Ml3uwBY3Wi+iiMPeBV+w7vdXNhjxi8Ho4ttZsvzu/C
u44VPezqzx5wfv614KHu7AHXbHVvXIYLe8D3Fp9b0yuMPWKqz18qe8TwesxE
9ohVSLGTW++uIfaDcMR2LMhc2SOW9wcKYg84KLr5SNs49oBb12hxTVv0gFX+
3ek5J4Q94vB6+fhN0zGRPeDkmXfOTfJgD3h0msmw967sAe99knbuqNh/wO0/
R9azi2EPON2iYPYMcT4xXiFtrT+y4z5x/gq+cf5L4+Hi/C784t3+nf9bX8Gm
W7tlbHNkDzj8ZrRfmCd7wJqn9PLifdnjLY7vJSMOevqwB3zjQo+bk3zZA9a3
7Lhb3n8pe8Cbw7M2V9qzB6zl65oX48MecP748T2WuLMHjNXcgQx79kjAeNwd
+O2VJ3vAxY8W7V8YyR7wmpmx3Qx92QMudzS4lO3JHrD73+VGIzzZA/4zz2LS
O7G+SlRIrZxunIozZQ/44nHV7nou7AFX/myt2TCBPeBO/vMHbXVnj0Ref+fP
HvD6P7+vyOf/lT2SFFJkH2tFkDd7JPH+f4HsAb9addUxz4094HWdTN+N9mEP
eI3fLUsDK/aAbxhHv58YwB7JCunKuuuzBwWxRzLv9xXCHnADc+NDd0UP+NOy
wPpXXdkDHu7pPF3hyB5w6Qws0APZAx7aqZXGfR/2SMH8N8k41kGsd+HQx39a
PhX7D9ih37tDdsHsAVemDtJXFedL4AupQ6+c8WMP2LL2sNYLxPh4h/2pfADz
Zg94nu1S9RAxPuC0WSEV/T3ZA/7xYpJ+hxj2gAcFpJ1t7McesFqhybxF4nxi
KvbbVdO9d/izB2xc9MCjVyR7wBGmP+rZBrEH/DPCa0GyP3vAH3t5lD2KZg94
tkpw2C1xvj1NIYUMNd9k5c0e8KJuf+aOE+MDfmw1p1GceP8Dlu9WNVUcP+Au
RXpaJfbsAb/usHnXUrEfhFUb1dc+5sYe7xWSUdS4X9282QP2fDR6/RBx/gqO
v2r3+kIge8Da3V2Ljooe7/nzxbEHfEfR5nyXQPb4wPnOiT1g+XZq/f3ZA144
dZ3WOvH+IFyc307NQZxvh8Nzxr3M8GGPD7z+2qraGofiA9Y7s0c6j6de7AEP
G96kKlWsd+FfXT9Zl9iyB3xn1vXtrf3YA/7zSb5AjD0ysD4+cfFQgRd7wAOv
3SxsEsEe8P1PFg7fPNgD1ny+fUiBOF8C92+y8+lJT/aA+4yt6XfIhT0yeL8J
X/b4iOd7b73lF/3YA/5Yrn6xSKx3Yc8fX8MMvNkDXj9s0K84sd6FU1UnFGRG
sgesH6Yx5rE4v5uJ8efYOfGgWO9m8n4nYnzAc4yyG8rrI2UPeF+37RZf7dkD
TnwTnFEujufwyGWWYwqdOT4+Yf0bWnR/lji/CwcVxdq1EvtzuE9HrdJtr9jj
Ez/P+Io9ZJcfvlIs1rufeDx0Zo8szPe2iwx2GbEHPKjljI06Yv8Bp99qZ2cp
judZvP+c2H/AL849dDlpyh6wwaKaWwaI/SDcRT5haMke2Vg/9MIKy5494Ml2
u6s8bdgDHit/YMmOPeBdS5ceWiHWu3CacVSth2L/Ae9t+KzODAf2yMF8cnVV
1i9X9oDnVGxr386LPeCdU0xUdcT5RNjmafc6F1+yBzx1U6R7c1f2gJNbYAYT
79d+Vkht0q38f1uwB3ymjc/5/eL4AY+e1nX0C1f2gJvfispvL44fcLJhmZ61
HXvA8nZ4hzifmIvx88vBaV4ge8C1Gr31cTdiD1i1Z7vxPU3ZA/7SPHtjZzP2
gJd8N7bVtmYPuFi+3Y0re8BDnLdZ93Ngjy/Y72jWTWnowh7wuecmC/q4swfc
qZ1j4VTRA74dqPN0ih17wJNz/zQPFftzeIm75oMWFuyRh/lwrOrJCnf2gA+t
3upS7MAesPqYBJfVTuwBrzzZ1GiUGB+wIrLntlrifAkc0H9V+AKx/8jH929X
88IZd/aA79U6MT/Qhz3gnQl13/4U8xWsfn3ntzZO7AG/3r3zRKATe8C/vvce
r2fHHgWYL0cZDpxvyh7wiRreu3KN2QPeVvtapJs5e8ALZn3WOu7IHrBTzXNJ
ga7sAdeWbwftXG2bpIuRPyLYo1AhtatVsijMiz3gS7duTEkLYw9YNclieTNx
vqSQ19u5sUch3x9wY49Cfn7biT2KsH8I2FjwUbw/CN9Nymh6Spxvh+UfL0DM
V/Ae/9Z/qgLYAz7VOPzGWkv2KKo+Pil7fMXxH0+fFMwe8Dr5AxaiByzfruKu
CXvAvnq3tJe9YA/4Vuenp2+K84lwpf7lX13M2OObQprx/IJufUv2gM2fG+cv
Eu9/wFdSq3r6ubIHLN+uyNiSPWD549ZtxPoKPiRfEObF8QFH1d7ZaIIde3zH
fKOY03i0DXvAJVYvW2TYsQdc8K/d50hP9oCf9nZO3+nEHvCxHqM3HfBmD3jx
gGXtVcT53R98P1zMV/AlrbVfl4jrGWCP06rfsh3ZAx63s+fc1VbsAat61Wza
3JY94E+dMeH6s0cx1psXj/Y+/po94HPTloW6ObAH/Dqs46fP4nw77LOxy4TO
4nw7nGQZ9uXUS/aAXabZDX/izh4lCulIaI+Rt0QPuOYgrKBN2ANe1rZnSKUl
e8Aqw8sL3cXxHF7UaXbV2dfsAZfu6N29vgV7wE32pP8LFecTSxWSRXzL5Aor
9oAP33jWyVC8H1XK+3fasgdc1GSLYv4L9oB9p2CCf8ke8AbPCVq9HdmjTCH5
75x4JdmKPeDRzR51uRfEHrCGfMMPcb4dfvkvZ4mTOH8FG/cYVfVcvB8F6zbO
zVR/xR7l2C9snRg83JY94FN9bJfttGQP2EC+AacNe8B3+r8tt7ViD/hhz1Z3
E8zZA57jn1mziTl7/MTrt+DCxKF27AEf0jHqkObAHvD1S/9GGRuzByzfDqb4
EXvAyodrwh5w8s9M7Y6iB2zuFz50lxl7VOD4PN6l90pxvgS+OmmTeltx/VUF
z8fasAd82ulfjSRxPIeXygtsR/aAyx2KnIYEsEcl9kMVAessxPVXcE9r364q
4nw7PFBdJfSZOL8Ll506HHZHXO8Dr3m+daUk3j+Hd48MX3hfzFe/eP/QMPaA
ndRsem0Q75/DCx/dObNDXH8FN1r9Z/BXcb4EPvbAe9uoN+wBexm06mQm9ue/
FdLqS3s2/xHnE+HcYdMHTxHvf8AvkgZ/Gy6O57Bioc7G7s/YAw42TwroLd4f
hFWnprjefs0e8NZ1i5boWbDHH4yP05/3fg1hD3iw51dr+f1KZQ/YvFnspJTn
7AF3kW/AIM63w+kGs1vdEdeXwFjt/8qzZY8qjM+PX60+uLAH/DNSp5fCkj3g
dPWMwcdd2AP22BR26I4He8BN/Ye7ye/nKHvAfrdb9rX0Y4+/2H8XrVwsX3+s
7AEflW84Zc8e8MKT51b7ifMlst1yOvdwr7beiarGbcV6F+7es23SfHH+6p9C
Mt145KK92H/Ax207Du8r1rvwlVLjA/L7w8oe8A4z6yb+r9kDbuSkOnGhGXvA
g+ULkkzZA05c/q7mWbHeVTH873psx2r3uLd0SQNz9oDfRf+cl2XKHvB100bL
Z9uyB7xlsHsrNUv2gE8fq9OinQ971DCUKoZtsh1rwx7wX2evPd5P2QOe+3i4
u3z+RtkDPvTjxPsTD9kDrqG5LrLYtNpZW2N617FjD1VDaVVkr+Q0sf+AzyUa
BKS6sQes+/yXxs0oPv9ws7fnDarE/hy+dcDkeqVY78JLHXoGzBDvD6oZSrPn
RSb9Eu+fw8/9X0WbiPkKVl7/Yc0e8JUZvc5LYnzA+TEnXl54wh5wy61uYWOe
sgd8ZveuvAfi+Vc3/G9/Y8LxARu0qZjTwJI9YJseN94tfskecHFhsXUjS/aA
d8UP7v5IvP8Efzf9/vydM3vUNJRqvjZfL18vouwB93Cy+h0qjuewTcrKA7Ns
2AP2vnSl4RQHPv9whdn8iw5i/wG3+fl52HRxfreWobRTviBCnG+HR7jtizos
rt+FZ8g3MLdnD1h5Pzwv9oAPOb9/WEdcfwXL2+srYr7SwOshzf/CcTFfwfLH
kz2C2APutlCvs5FYX8ELp1ROdbZlD3iRbScTNQf2gHsO/bw/yJ494KLjFnUb
iPejahtK8u2nFluyB3zJasidVE/2gP+u7ThSXRw/4Bbz51dNM2MPuPxkw5Ic
U/aAZxjOjPF8wR51DCUvaerpmmK9Cys/D/OSPWB1tdpa0+6wBxwwq50kX3+i
7AErr2cU1/vA303alB91YI+6+PmyMjYuE+sreHrbhvpqRuwBrynZvf31A/aA
jzZNeXLWjD1g5X7rIXvA8u0YV4v9YD1D6eMM18LGtuwBD+ii08z1EXvA/+6p
/Jkn5it47tOG68aYsge8fZj/sBm27AE/mpA75IA5e8BTzGyO3XNlj/p4PckX
RPiyB9zU1Ntf04U94LUn3405/Jo94Av610aZ3mYPOGPO2glRogec7O+fHmTH
Hg3QS3fC0ui77AFf1Lgzw92YPeDrswe9vGTMHrBa1DGNcWI/COtOczzc7h57
wLZ31l9Y+5Q9GhpK8ttzLo/ZAz7bep5dyEP2gAecwIgyYw+4QZtfOm4P2AOe
YRIe3Oo1e8D2s7c+Oih6NMLzF3ddMe8Ve8DJzZZrnnjOHnDsBFW9+2J8wKft
fU6HP2UPOKhep7lvbdgDbpuYJyU5sges8Xjk9Uu27NHYUMqsPbfHgZfsAb/c
/udixCv2gGf+cHvd8gV7wD+SKl0jbdgDPtVzx/s1z9gDvtDwdOfTr9ijCX5e
RVZl/QfVrhfr8mj/K/aAv1loRE18xR7wq14peqPF+Xa4teWbf5bP2APueU3N
9p64/qqpobRJeUM/9oDL+qZfT7NlD/ia9t01k2+zh/z16f0G3DNnD/j6QueX
Jk/YA9Z1XfH2rDF7NDOUth1sFHvcnD1gsX9Q9oDF9TzKHvCvFRN3LXvFHvAY
5S+AYQ94lnZhc8tX7AEvKe9iN0KMj+aGkny7zkliPwjb/+pcX+0ee8B1Uxrq
FZqwh/z1oSEzD4nrr2Dl7wt4zB5wG+O6JxVmfP5b4Ph7ufxQR3H8gOXbe00w
Yw94l/KGpuwBJ7gN810tjh+wTc/fNrXF+V14Q+rfu3dD2KMl5if5AiSxP4dD
+3ndyg5nD/iBf6ub3Z3YA445f3NFgjh/BSecTPpTId6PgofU12oyT1xPrWko
tZJvqCiuT4Q/54d2q3zBHnDes/1X75mwB1xV6bLK3IY9YOXnicX1DLBxvfyl
n8X1DPDlq4fb737NHq3weDfdOGNmxx6w8v71ZuwBp+8fmm1kzh7wozqKvQ0c
2QNeP7j4cLDYf8BYrU47JM4ntjaUVKdNvDrBgT1gzWf3L111Zw/4bPPR55eJ
6+FgrdTQuic82QNWXn9qUe0vG/P3XxbrqzaG0rP8G48zxfoKbvnq2xB1cX0J
3Ovln5ep4nwibPxk06KO4vorONL33iIbcb4ELntXI7mFCXu0NZTibK2N/pqw
B+w/qrI0xYU94LXyBsaz2orQEy31xfuDsPJ+rOJ8O7ziR0LnBs/YA54csqXk
n9h/tDOURqpfU28jzl/BCvM++2+I92vhwukvStpYsge8X34DT7w/CE8YN892
qdifw8rzA27s0R7jr+bAUZfFehfeHLh680dX9oCV77fasQes6xb+euATPv9w
3T4Ff+2fc3zAyuuvxP68g6G0o0WQlCyuF4V9T61w24vX7/RhF8evgtXkCyrx
878O0R92Ebaal3NUD68P9YUN+zjA4Sqzg69ifK/Kie2UBivvN42fx2vf7Vbq
WjjeLBhw9wTmr9byX4D/erx9qoPvtx9fXgivD961XwV/Pq5TWuUJWHn9Oh5f
H4en38xg5fv9+DoeTU4snDu4ntMoWP7nKuGKIbfUM7HfmiA/AG1DqXkXF08N
jJdn38xC9GHl+X/Mx79ObPHaB9e/+Ta5BMdj+eE/hZWff76uJcn/XAg8RF7w
4OeRv/wN/nQra2beDS1pi/wDdTSU3LS++6ng5wnF0zEeNrJd3Lctjned8fC3
yP6crdsNf/6k/BfgAStXnDqOxyt/2QteZal+ORDHZ/npzYH77TCp4YXHJz8d
DTsZSk4H9ZbexfrsOx7+MPieOhbYj9kDbpC1o7G1KXvAzU423//Zhj3g7WoH
n880Zw9Y68WGKS1M2aMzxmfWx/gB99kDXqln/z7+EnvAifdGhhW8YA/YLPeD
wezX7AEr7z/ziD1g88qelSlP2QM+JZ9+tWePLoZSyhrXmJ4m7AHbV6270ug2
e8DPh1q8PW3FHnBevY65VbbsAQerRbxaZs8esP7YA5ry50GUPbqij3XJzvvW
7AG/KD1/o8SGPbpWz4/KHvCegHNxVlbs0ZXHb0/2gPXveJs+sWWPbjgeNo74
PdyDPeDBG5qWnTFiD9imd9ziDfbsASt/n5o5e8A15/ysMeUpe8DK39fjwh46
WL88fVC2xo094BoBhk37mLMHfLyLfMcg9oCbyA/AgT3gg32xg3/FHvAc+QTu
E/aAlZ9nsmCP7lh/N/Q4N9GXPeD0Ay/cZ5qwB6z8/UoO7AGrt7feMtWVPeA1
8gkcN/aAb2n96JVkxx49sD/NnaHb04s9YPH5CWUPuFb5gymbXdgDPj5uyAoP
d/aAlffT9GAPWLXkRg8tB/boifWic0bqxQD26Mn9hy97wL7HHNa4ebAHnNve
7MuUaPaA3Xc6z1zmwx5wk08R70Y5skcvw/9+P4ToAXdJPHhiTgB7wIWK7ZcH
RrIHLN/eUL5eVtkDNov4eWWSG3vAHs0KfaO92QPe5Ji/19mZPXobSkcyo8/f
9GEPWFyPouwBvx5x+GYdN/aAcy2z1x60Zw/Ze86+aOjJHvCQnrscGkSxRx9D
yaeyQbMGAewBp/TdPry3N3vAP+Tb2/uwByx//CvnDXvIf/7EwBDDcPaAO8oH
vAj26GsomXoWbAuLYQ9YLzrg2YEw9oAXfa254XwAe8CTqvpuexPCHrCd6jHX
w47sAbce/ty0lxt79MP+0bPriFWu7AG3GKq27IY3e8C76t3LV/VhD9gnverH
Cmf2gIdPW/F07XP2gDN2TG2YYsoe8DiL1b46IezR31AquHzO5Ykne8C527cd
eOnBHnDxpMa5mU7sAXePr3pyxoo94OeXFVcmu7MH7D1/W1RBGHsMMJT2Ilcv
MT7g5RmGZ8+5sQcs386m0I894BXyG/Ce7AEH9nba+8iZPeBfRQV+IwLZY6Ch
1DXKqUq+nkTZA/4anbpd04M94Pv77px9F8Qe8LKxt251ED0Gcv7zZQ/41OPg
y+ft2WMQjldm6kFdvNgDvpd3/4KrDXvAOqbP0/Q92ANu9fDUys7u7AEXBjSK
NvNhD1h5f/1I9hjE8w/u7DHY8L/rG2zZA25Xf7+BvH5U9oCtA+MWeHiyByxf
7nXakz3gd+NmqdUKZw/Y5rR1094+7DHE8H/XAyp7wLoNmwwzc2APuPSSWYfN
duwBG425by6/P6zsAffWLb4rifkKXt1Gcf2COXsMxfFm0PtTMbbsAV91vbvi
sTV7wOX39vikWLIHXBFs2nO7P3vAZnZzx+sGswf8vmGDy3Nc2WMYXj9tfL9P
E+sreGsD0/JOHuwBN689KtjCnz3glHVXj1wQ6yvYf+5yv0gv9oATJfkCO/aQ
//yzxU2fu7DHcIyP+ZXPbor1Ffw5enr/J5bsAbv/MSxNc2UPWL6dR1Y0e8Dx
l+U3LNkDDtlhtGCDB3uMwH683leN0XbsAcu/ju6mC3vA1y9vaTLHiz3gqesv
jajtwR7wx8Q9G7uFsQesvI9FFHuMhCO2eDxzYw94P4aDupiv4M79k4b1D2cP
eORBzxWPxHoXvjcuo2Vv0QNuLf/CAX/2GGX4v+s3lD1gH8VHtyuW7AHbtXXp
E2HFHvDNomPjhtiwBzwvWvNoPzE+4PKv139aOLMH3Hs9/kUz9hhtKN1tbGVx
X4wPOGnk7hEr/NkDDqx/VeeMOH7A7cfmTTpjzh5w5ZbJu695sAc8bMHPsM8W
7DHG8L/P31uwB9x634Qvzy3ZA1btrncvyp894I/nrd9FiPkKPjjTUfJ0ZA94
r/Hy83eM2GMs5teRV53mP2MPuEkb/5Aysb6CV8ZZJ5fasQcc5PBw4lxL9oCX
yTe4s2IP2PeRmvpesf8YZygdcpm8082XPeAQzaIfEx6xB3xpyaOlHUUP+OjP
0KOJFuwBy5dvn7ZlD7hW3+tDOjuyB5x6dexnNWP2kPB6svsbs9qGPeAxxx52
nyCOH3CB2T8r+XpUZQ+49a3bF5easgesnxvoqC6OH7Dy/lY27DHe8L/7kTxn
D7h0SOR6ExP2gEdiuVDhzB5wY7Xlv1XF+IB1Pev2GOfOHvCuVXtMwizYYwKe
r6ONVYud2QOu7H/03QEL9oAvfxhrGfWSPeCnfbSdOoj9B1xv+UWpzJY94O+D
+rarbc4eE/HzdfqtHSnmKzjTWb9tw8fsAe+S9BfZifUubDBvcfMD9uwBV051
nhV6mz3gI5cNf7Z7wB5wz8w63n+d2GMS1m+9fOuHuLEH3PygV/hOe/aAZ05W
GXY5lD3govVpm7cGsQfcUP4AgA97wN0n+XWcL/Yfuui/qMNLswfsAevX2PxP
zYo94BOfVH4dt2UP+MfaqOX6r9kD3np6TLe5FuwBKz8P7sIeehgP8gcU3NkD
XqkR3XpOBHvAavdDH90U+w94pEbMuW5i/wGnz38ZkOLAHvAd36OTr4oek7Gf
88GG35E9YM3uPexUXNgDXphSf9f4EPaA255z/xBpzR7wAsP39YfZsQc85utS
62au7AEXpk2dJF+PpewxBa+/hElG1x3YA969XyVI/jyNsgcsfzy7ppiv4NHy
B5yd2AO+N3bf+ONivQsflC8I9GKPqXg8ODzVfsMesO4Z8w1J4ngO55wwNJbf
H1f2gGcmxL+v688eU7nf9GcPWL69QawNe0wz/N/nP5U94Mkj1Tr3i2QPuIb8
AeVg9oDF/WWUPeA18i/YED3gBv/yatX1Yg99zAejMrsOd2YP/erzd8oe8DL5
hoAu7AGv3rlmykxxPIeN6zS3v/CCPeD5+7rc/2fHHvAVLG/1xf58OtbTI23t
9V+yB7zruMHOBAv2gHvIN/AzZg9Y/nUvmx6xByxPb/mv2AOWP15s7ckeMzAf
e97tOtKSPWDl728Uxw9Yq1fF9gv27AEvkm/g6sAesKp8QaIle8Aj7Q3L7Y3Z
YybWcx4NE+84sQecvDH61x0T9oC9h9gtOOPMHvCx04tfTHFlD/jcuhrN3O6y
B9zn/tXoSjE+ZmE99uly+SF79oB7Nc87MdOePWDx+RRlD/hZXbfcSkf2gFd/
dP+5y5w94BofUxxzHdgD7mY+fYCGP3vMNpTMUx4kNzFjD3jDmcxlgVbsAc9b
mq9te5894NXtlo38LPYfcOtruYPk63GUPWZXz5/KHnMMJfnXV3c2ZQ84q2XJ
3omO7AHPyltVZWTCHnC//viJfdgD3itfgOjAHnCF5vi18ueTlD3mGkoOTS4k
l3myB/xlQMSgfq7sAcvDZasDe8DjPSdeqmHMHrB8O6mt4ngOJ7yd/LGREXvM
w/Hu4uipHq/YA9Y4POZBcyP2gK92tbpqb8IesP+VHgZZT9gD7vs5V/HKij3g
efuvb7OxYA/4sPTuTq8n7DHfUJJPF20T50tgcf2bsgfcYdfyAZ292ANW03Da
V9OSPWD59ssjrNgDvtbB11W+vkTZY4Gh1Oj7y/ORHuwBzyuo0hslzl/B4non
ZY8FfH2ZsMcCvp8n1ruwfDn3LnE8X4j+VzyS0s3YA1Z+XtyePWD5cpK8F+wB
L/02LHW3I3vAm5ab5EhiPwh3Xz93YttY9lhkKNl2zT77zJo94BMjHJe/sGUP
uHz8vZrNfNkDjh467JWOF3vAQ23zrVqK8yWw8v7n4ewB5w53rfNTnN81wPE9
x7mph9ifw20yNO9bOLEHLN/epbXYD8L/vjwe3MCDPeBzG5K9W4j1FXx7h372
mUD2WIzn9/6lq4fF+UR4+ax9yyvs2QN+Z48XuCl7wBr1b421FvPV4urz1coe
sPL3f4n94BJD6feBpk3+ivUVXGWsXnXehz1g21Vtf6wzYw9Yy7PeneZu1b48
bOD1P/bsAcu/Hva4mK+WGkoPGz59dtCEPeC3KSvqHRE94OORT/pedmcPeLh8
AYs4nsPi/jzKHrCTVo9OgR7sAdcwO/jjhBd7LMOfH5q54qEre8Di87/KHvDz
nfXu5QewByyuR1P2gFeu9q865coesPh9EMoeyw2labUXJkbasgfsvqc8Wv78
pLIH3LbpT4Nf4nwJHFKBBWsIe8CnO5+u9TiCPeAB8gWFTuyxwlDqv/7jqXs+
7AEXJQ1sfS2UPeB+8gd0PPn8w4rFm3IHe3J8rOD5e7EfhJWfZxXnS1YaSiXz
sUAS569gLe/MsXsi2QOubRdmqxXAHnBG+pAv+r7sAf+2n3oiyJc9YPn2Yeni
eA5X/K1VlCjWV6sMpagTH/Kixfl2ODjLeMmkIPaAv5wfpannwR7wkicDouqI
8QF3VDt8QP489P8VdddxWZ0NGMdtZxdix4zZORPriM7CGA4DW4ZKSpd0yKEf
uhuVEoegYmJioGIxEcXZ3YX5zvc6Z9f98c/fZ1Ph+T4n7hP3rXqgC5XbG8X0
WPvj+Kx6oE27eGYWie0DvS3pRM/CInqgN5TEnrE+SA+0oTIBqrhegi6Os8wu
OEoPI/x+TQe1NzhBD7S6nvMBeqB/evTHqYHieI4+dnyX1cvD9ECbYzirs58e
6CEvKldsLKTHn/g8dfAJFtEDXW/DAMP5mfRAGw3TKuwmxoNoadS7+4niejta
+XXXFtADbaouQE8PdGflhncSPYxlaWu7JtsSE+iBVl4XXJBID2N+v9Pogc6P
+lXLKZke6EXDDl8xjqUH+o13t+8NM+mxTpb6Lu1a8S2RHuv4+ebRA910sNeA
+nH0QPdPSL7eaRs9lP9u9kn7ago91vF6rTi/Wg//7zpjLWPpgX4uX1uj/L6q
B/rp472dq2PogW5eP3ZFmTieK///rxvcyzPosZ7XQ3PosQHnP+M+eN8Xxw+0
uj5wBj3QOceblriJ+4PoHiYN/beL6yUb+DyCPz3Qj32+xI4voAd6mjKhVSI9
THA8zGvmnJBBDxPuD7bQA50rm9g3zqAHenf2/eRrWfRAt62ZVd0rlx7oJ69b
n1yQRQ9TWbrrPLn+0xR6oDfrKgtE0AM9obP8ZWU8PdBN7k5MPiLuD6JN8/q9
06TSA+1pEdnjTT49zPD7jP1a/8E2eqDNqpet7iM80BNu7zeakUMPdE9PU/20
XfRAK8spbhTjD3SL8XtSlesfqoc5PMpO9TMW+yv0g9ez+7U9SA+0jfLAZiE9
0OstHq/3LKQHuv7ujhPn5tMDHRycZdtOXG9Hq++zbqGHBb4fhz5lThLXS9Bv
X55earmDHmh1PaAoeqC9Wr570DCeHmgH55/uZWfQA/3v1fnRflvoYQmPxVOb
24vjOTpue5B1VAY90Or7/MIDrUwfejKFHmjdhBlRwTvpgW5VOUCzURw/NuL3
dStxuSfGH+h6HqF9pubQA+2w9E6sZhc90NojlzT6W4wH0ep6GuJ8F61enhP3
B61wPjOza5H3Lnqgxx0K/nhPjM/RdgM71cnbSw/06aYeXYy20wNdUFvYoak4
v0JfHj+lzCadHugRJa77lOczVQ9r+b/332PpgdZzqqoOT6MHWnk9oUkWPdAl
v9yMPS2uX6HV+QqEBzqrfPjLRhn0sMH+wrE2pnEuPdDq+9FJ9EDbNMjVmpBI
D3QlTv+naOiB1tezG+S3lR5ozUa/335Lpoctzi/LbtU2yKUH2rq/256WO+iB
rvH4bFyWTg+0/YX9M85m0MOWx+tseqCV5aVtE+lhJ0vKdMyPk+mBTjY9Vhsl
9ldoH6vEyRPS6YF+P6JH68di/IH+s9/BBtmp9EBPHdKo1ZVUeqCP9K3zPVrs
r+xlaePx/j91T6MHOlpraR3leTzVA32j/Zc1nZLogVbnMxIe6D3Xj6/qn04P
9Pg1S6Kyk+nhwPtpYn+FrjMxU9dBXE9Eq9PvptIDPaekr+3RXHqgK1Mj7YzS
6IG22C0f+j2cHo7yf/Ptiv0V+nzDoZrRxfRAmysnqHn0QOs2XnksQ4zP0aad
tc7Xz6EHOqJS98x9cX3XSZasSvo0fp5HD/QfRcl+l7PpgX52d0znI0n0QE+b
5N7g33B6oNX5XaLpgVamlx8snmdAPyz8GnYngh7O2H508hJ7BtEDPW/I8mfB
4viB/nxonmet2F+hhy6uXNM5lh7oKfU8P31Oowc66NyK22/j6eGC8dutgJeG
Mj3QLQNaL6kIowe6t/aI58Nj6YE+XNW6a1wEPdBxubNf+0fTAz3UsP2dX6Lo
sUmW2ug8btsyhR7oGyNvD+4bTA+0ur5tFj3QnsqCC5H0QM9UFkRMpQdamc5i
dgY9XPH9SgqrszGWHmjDrO6ZlwrogQ6YeffBk2R6oO8fyX9QIbYP9JtWyzeN
iqEHOsPsvZlXJj3QJn0LPvkX0cNNliLPes46XEAPtFajdZ3npdLDjed/6fRA
G8394jpAnF+h9c0TnZIz6YEeoDxQmEMPd1m6NKG99YUseqDV96WS6YFuaWpw
2zifHuiLa/54pJ9BD3Rsr89zeor9FRp7h9v7xfmVhyx9dNoz0yqeHugjDauL
3FLogX6/Za6ZifBA9/50a47jdnqgQzIbT24knr9Caz0/XDEvnx6e+D62OWzU
IpseaOX1rmhxvR29VnkBJYEeaO/JEf1mx9EDvSBi2onzCfTw/HH9SfVAd3O8
NWJiLD28+Dyv2F+hHbYv3LQtmx7oilFrv57JoYcX93d59EDbx50wbLOVHujK
aaP2+wbQw1uWlOk3h8TQA21nEvHCLY0e6Gdd6xdVCQ+0eP9V9UA3e2Xb5pa4
/4Ge9rA8/brYX/nIkstfyxJe59MDvS4nKPd9FD3Qu0On6FeL4wdaXR8jkR7o
gCGTEp+K56/QV+8PyH+SRw9fjL8L9EIvptEDPepapYtBMj3QyvKfC7fSw5fX
9zPogVams7US13fRBuFpoSuy6YF+gH9uk7gf5Yfz5eoVoy9E0AO9YOKGZj+l
0AOtziebSw/0gJVf4rZk0gP9e2czrUhx/QqtXM48I64nbsb5gX2soZ8YD6In
7Vl3xFCMP9ArsyNiy4UHumW1tP+aON9FF7ufXr5DnO+itYrejRkjznf9ZemU
X7xenjh+oJ/MTqi8GEsPtMmUhdP9xfNw6NhipxnK/TTVw5+fp7i+i263zmrA
oyR6yNi/KQtUx9ADPeHBpdDCHHqgt/yuXVq6jR7ousoCnFvpgTaTD/9iLp5P
RCu3S/aI56/Q2Jqq5qbSIwD/nv9Y89ep9EDrGfqPuyqeT0S3/utZB+V4qXqg
z2rZtbbfQg/0l+Y5Y7PEeBBd8fX7uLWR9AjE/sRw3bZdYfRAK497asfTA31l
Q+MVS0LogQ6atEvTPoQe6O12zU+v0tBD+fN+yR+/R9AjSJZCVzv3PRNFD/SF
+Y1mnhHPJ6JtFlU7/RZOD3TlLL0HL+Lpofz33DnLV0TRA/3abN+v7ZLpESxL
L15XGYeK4zn6QMu/o41D6YGeqz80dHU8PdDhWeOL3gbTA90sYZCvmbg/iFZe
B2ourl+h59UMDPAOo0eI/N/8CMH0QCvTjy6Lpwda26J36nN/eqBtlQVMAumB
Pl9/6f0qDT3QmvyIlaaB9AiVpZETa4uXivF5KO+XptIDfeLyEY2ZGH+gL/VI
dLENpQc6Lyn48AvxvCi6jeWpypUJ9AjD55uk/25RJj3Q9QbJ2tVh9EC7Ox5x
KEumB/rtq1+Hdg2gB9rpeuc2IcID/azAu6Ct8NDIUqbb1GZNAuiB3rBr0Wxj
DT3QJo43l0cE0AP9tPdrOU1DD/RdnZPtO8TRA33W973WeD96oD02mpTP19Aj
HL7ZDl0qw+iBbt6oquaShh7oxS2O1bwUz++imw2YklubQA/0uXif0RX+9EAv
USe4o0eELPX74hbdJo4eaOXxjUvh9EAvWXP66WINPdDq/Pmp9EBftfplWzNv
eqAPhrdstVaMPyJl6WSn48np4vwKra5fl0kP9Iz4zBWd0+iBfvDip+yGafRA
FwQ2LM0Ux3N0/8FvvIoS6BElS2n1z7YZmU4P9LQJ2YbpYvtAdz+55XBcJj3Q
6vo3MfRA1+wbfjlYPL+LHmRaNlYrjB7oKToOD4pD6BEt/7ceu7hegu6kLJgk
tg90tUuXpG4J9FAau/dd4viBzpgZkro8nh7oiDV5CbvF+DwG5/fdj/Q6nEoP
9OlVr/511tADPffrw3+fRtADPfBE7zdvo+mBtg0Ku/9WjD9ifuzfVI9YWQpz
mnnSTOyv0B2bWI6Pi6QHWl3fxJce6Hato6x/1tADLZl7fNu6mR7omtb3Rv8V
RI84fF8cj95ODKYHeqStdu2uKHqg1528MecvS3qgn7fXrmkVQA/05L+cn0aI
61foXb3MMi840QNd781+j6Me9IiXpZwl5SNPeNMDXeffAYsy3eiB7mV5b4GB
2F+hDWs8jXXE8QPdsv29b/Ny6IHWmVJmczuGHgmy1La6saF2Mj3QynLbxuJ8
Fx0ZW36jTRg90EOUBf7E9RJ04m6t8Fpx/ECPUB7oE+dXiTgfUyYYEc+3o8V8
GKoHWp1fVmwfaMMjDTbeTKEH+sDVf7Lz0umBVuebj6RHEo4fyutCKfRAK6c/
bQLpgQ7ZZ97kczg90Me+5q3ICaEH+tbRBV0lDT3QscoTzGL7QM9PsumcGUSP
ZOyPjO2ltv70QGs6tzMamkAPtMv5fJ18sb9K5ngjkh7oesoDyMH0QCvTW0yJ
pUcKju9hBrc+i/NddHFJ9LsyMR5Eq9N7Cg/0mcmni9ZE0gNdPvZGTbw4v0In
VD8aUS7Gg6mylGv+wj0viB5odX6tCHqk8n6l8EAn9fA01RfbB1qdz0xc30UX
bbiwzkx4pOF44Zles0dDD/RE0ztFTcXzcOiurz+v9RMeaGX23Ddh9ECr8wf6
0AMdFPW1W5APPdBt6sq/bxXjj3Scr6RctfxdHM/RTaxa6Uoe9EArryfr+tED
bT+9VC83mB5odbkBN3qgn8w8PsDOlx4ZsvRzg/t6OV70QHutb93jmg090H0n
ZlSl+dEDra6XFEcPtNOHgSN1vOiBVt+3D6BHJr4P1c9u9tDQA307/dAX5wB6
ZPL+uw890BNyTjiEuNIDXYBfzz6AHugLc5a9aRFDjyxZSo3/YNRfpgfa0OzQ
LZMN9EAry1MU+NED3SmkTaCuKz2UP6+7o7LYix5ZfL/clx7oa80aWjSOoscW
WTL/LelejbieiN7UcVlKcgQ9ttBLXL9Cf9PMleeL93HQJo/TbhvF0AN9T3/g
nSYp9NiK///bx9u7k+iBnlmvxRgHcX6F/jpxhsvDGHqgv+tqOk7Kpgd6dInu
0lAxPt/6430e1WMb9helPqP+zKAH+tPt3XpdUumB1i1+9k+QeB4O/ccyT706
YfRA7x6tTGBID3T+41bnJ4r7tdk/jveqB7qiTgfjs5H0QCd4l3/6KMbnaN0+
08IKxPgcbbutyY0FsfRAq/PdieuJ6LMHF1VliOuJORiPT7rkcCeOHujPNU1q
V8fRA/2xXrFuRBg90F5785dERNADfXrtcM/NIfRAq/ND+dAjF/vzgR0Gfhfn
u2h1vVx3eqBL+hdP/cWFHujBSeP77PaiBzrgwKb2nSzpga7S+6PBuFB65MnS
jndWcf/D/kp9bhZ9evqcYhdsry+Rq9DK5jQO3/85zXEmjHa6Nn39UOxf1PuS
6DoRHl910Op5Mvqwe7dxG3A8WrV/dvN6+bL0+NCIBnWwfSg5CD1NfSGvh9RB
mbgin/fjsL9Xrzvk/9ifX1CmtUA/Gt/r1lb8fcpfX4Ge3/zMmRP4Pin5Ea2u
d4DzoXtb8QNtl6UOc37JdoSf8hrMbLS6nhk+32T8uLZogzHbc5X3rdR1HtE3
i6Z9O45/30D5C9COXSo9zPHzFtriB0Irj+Pdxvan/PraBdi/ZMY+XIzPQ/lx
pxTweXRsX2X4603QZ8bvlGtxPvGz8heg3Zo9O3kAf159Lwctf5KHTMK/r87b
gVbnm8X3Qflxm+/A+USNt84Db3qgvxe5vi0Mpwd6obLgiPDYwfvPQfRAVy8v
/2ykoQc6OmPgtsue9PhLlobNa3P7vQc90LNGSJlNoumBVteLTaYHeoHD6fPW
vvRAH+jXqtluf3qga9Jrl0/wpgc65lWnwIvCoxCfjzzP+KEPPdCTf1mYeN6X
HuhGQ/qssXehBxqjseqGdvRAP+zetvSj8EC3CItc8siZHjuxv+raY0iFMz3Q
IZt/tv0SRA/08L/PLWvqTA90YahzUVIgPdBOtTGNnwTSA+3fRTmA0qOI179l
eqB1XXrMtLOnB7re+lLfNOGBHr73Ydi/TvRA+xvoHyzfRA9038bPzd7a06MY
219lcc9osX2gncyGju0YRA90b2UCfB96oO1nRNc28qQHeozOo+xxHvRAf9k7
xiDEjh5oz7nmV6550GMXxteF+let/OmB/mbVd8IYH3rs4vPzYfRAS5t7z9oa
QA/0sQD3ev396YEeXpXZ0MSVHrtxfpoY82JaGD3QhWdfp230ogc6Z1ufZ9Z+
9NjN+QH86YHedG/L8Ffe9EB7zYnp7+pKjz3YH2H418uHHujtBddWO2rogVbX
N4qnB/p/8/pPP5JBD7S6HmIWPdDqeqGR9CiRpcshv12pDqQH2iL6Q1JgAj3Q
yu1RmzR6lPy4X6B6oJXTHz2xfaBrW8zdqBVID/TbFyt9S7fQYy8+X4snlww0
9EBvP+We7xBJD/Rz85VmfsID3eOgo+lxb3qg1fW1wuiBfnX/yp/L/emxT5aO
1jkmtw2lB9r28DT9dE96oCMw3P4WTQ/0g0035m4OoAfaLmXGsoEaeqAv39K7
M9WOHvtlKb1sYZ/VgfRAF5ZvLj8cSw/0rwtf5Sb70wPdb8voRile9ED7mvm2
u+RJD7Td+0+H5on91QF8X6PMmxo70gMdfu1l9/RgeqBjvOsv2y+2D/RkZULS
cHqgeykTxiXQA10W0bhXsB890FsCmuc7R9HjoCztjSj67XIYPdDJWg8nVfjR
A13WtUG3gk30QL/+GFwduZkeB/m+shc90Gc0n9qbi/3VIWy/jXf+unkjPdBe
g6fLR7zpgW6kTAgTQg+0u7rgKj3QEw8tjP3Zgx5o9XXrAHqUypKRiYOtv9g+
0Lkm2/+XEkqPUr6fF0sP9FIMf3eG0QNtOK+q3UqZHmi93soMsPQ4LEvL1QUp
6YHeKPuX5bjSA60sL/Esmh7odxHR74dH0wP9WHt/W+8geqBLZb2wCTH0QKvz
lWrocQTHA2V6/UB6oLefmDjINIYe6ISSpzoGUfRAX9/+ZYWl8EAfn9Ow/SIN
PdCzRuY77XWnx1F0zZ9Ppsn0QNsGf96XkUCPo3x/NJAe6Acthr/rFkIP9Ltu
307UjaYH2kEn/ENlIj2OYbx74e3EvcH0QPcrva6fHEWPYz+u36ge6P7vNKWz
o+iBDj+8K2dBJj3Q58+u/dgtix7HZUmZ3utZPD3QrwyrTMaH0wP9IWV1dLqG
HmjNqeYGJzX0QCcvXDUoI5ge6DHKDcYIehzn+W8YPU7g/N/J/eF2sb9Cf5yE
DS6AHmjLiF1d3EPogR5a91O2QQI90HOmlsSNEscPtMH2zn77QulRhs+7sUOE
biA90Kuqhl1rkUQPdId92fkTYumBbpV0+lzDMHqglenoRorto4zPE4fQ46Qs
uewcPl0ZD6keaP+6ejuMIuiBfv7VOrz1VnqgH7jO6DUqkx5o5XWk0mR6oC9k
NF80IoYep2Rpj1Z47ZRwepzi9hhJD3RceKtNY1zpgf5Yv3tHKYAe6IYdBpkN
T6EH+s6u27+tFh7okn6zLJw86XEa42flgk4oPdDXDW72TgqmB/pm8Y5LtuH0
QJ9f7tAtL5Ae6GuJBQfve9ID3eHK3I86gfQ4I0tTPcbY3oymB/r3usNTp0bR
A51a3NDvqi890DO7Bwy+HE0PtDpOCaEH2vnv+g9/jqJHufzffMDh9EBX95ly
d0kyPdDJ2Tr314vjOXqk5tvRI1n0QCvLe7YW4w905Zt47/IAepyVpc3nMQAM
pge6bdYj7f3CA72rgTKjBT3Qd+97yJnp9EDbzvM+VxFJD7SdsuDTVnqg40c0
NE92p8c5fB8TV35c7EcP9F1Hk6UhQfRAdxo7+qKbOJ6jByoX4D3ocY7zG7jT
Ax02yXXoH2L8cV6WrrSLdZbE9oHWdPEYezOSHujrOfMbF4XRA322at2nBTI9
0Jety2vcfOmB/vqsvXaNhh4VsrTvBA6QrvRA973wwX2cMz3QyvKtizfRA32w
4P11Czd6VPD5VzN6oPN71RgbuNDjAs53jd4kHQuiB7r49YfdQx3ogV6rfX38
eXE8R6vrPTvSA63Or7iJHmijA65eL4Ppgb6003fOCpkeF7H/0Yzu7RtCD/T+
TzdSe3rTA70isr7j6EB6oKdON7te5kcPdKpzhXbrIHqgw28MS9sujueXsP/q
dPJmz030QK/KaBW704Ye6OXK65D+9EAnjZ3f9J0HPdB1S28ctPGhxyWeP/nT
47IsKctbu2+mB3rWsdKU6WL8gX6xdphWoSU90CfcXOrW2tADHdF8/J5UG3qg
vZvODJ9jQ48rOB+R2ta+sKcHelCA9w53G3qglduVNkb0QEfGjd55ZAM90E9W
R5Zr2dHjCp8nc6AH+szDPJcwE3pUcn4NR3qg/XG2uGQVPdBl3a+farqKHujZ
gwc4pYnxILpOd/2M/S70QI9RTrDE+ONvfJ/2DOjewYEe6JcXCzs6WNIDrSwr
72tND7S6vpENPdDK420t19MDPXjDq5A9ZvS4KkvtUtZpZ5jQ4yrvpzvSA734
lfWEURb0uMrrFe70QB/tOsnDKooeV/n+hNg+qmTp2f3mZd086YH+knxg5TBL
eqBXTOp3yMqCHuhQDFfOWNMDrQyX9FzogTY70vPJFTN6oE/HbNL2s6XHNVka
36rf8JT19EDXvujT65srPdCWyg7Rhx7o0l+v5/Uxogc6BT/ePBt6oHunPl8/
w4oe1bJk3MBgnI8xPdCpbpsszq6hB3rAxX5v+5jSA62uh7CKHuhhHd6kxK+j
B3q8bqO3z23pcR3n++fPBM+1pge6Qn/mqb/F/go9Kv2fkEQreqADK0YG/25B
D3Rmnz6Xx6yiB7rSLcbt+Sp63OD72eb0QL9IDL/a0Zge6L8S3IrPW9IDHWwd
pb9OHM/R7ZQJ1Bzoga4ya+WasYYeaGU6hu9i+6jB/sXPfUKgCT3Qj9u5RNpb
0gOtPC7YyYIe6P5rJnTcuZoe6KPWO9b6r6cHWrk80NKCHjcx3hzZTWeSFT3Q
+c8P9PpkRQ+08rqNsQs90OsD/lxZ40gP9PJLD8eVmNIDfXx24pRtDvT4R5bO
udtqKftD1QOtbzYs84UJPdB1lRtUYvtAPwsrG5NrQg+0+nusocc/PH92pcct
WbqRfW9E/XX0QI9pcGpdjT090DmhT+17mtMDvWXrW0c/O3qg533UyR3mSg/0
a/9RA6196IG+WPlM29ubHrd/HJ9VD7Q6r5o1PW7z+q4HPdCS317bWnE8Rzcr
vlhh6kgPdKXxyRtzxPZxB9vP3/Vc5/rRA7265KeQD+70QCvLX2m70QOtrsfk
QA90z5UWywbY0wPdtc/0zz6O9LgrSys/Hf1cKa4nols//zSstTh+oFvtufai
2OxH99vQ/6UzPq//Ay3vhSk=
         "]]}, {
        Hue[0.030679774997896203`, 0.6, 0.6], 
        Directive[
         PointSize[0.002777777777777778], 
         RGBColor[0.915, 0.3325, 0.2125], 
         AbsoluteThickness[1.6]], 
        PointBox[CompressedData["
1:eJxE3XdcTf8Dx3Gbsvem7E32do2yqSiK9t5L9h65V7TT1lZSNgnZewuVikpU
KiNkj9/7XO/P7/v95/d4/tC4r3s+45xz71U3d9G1qlOrVq2MxrVqSf97pabf
cl8nueyW4fQDmf3UZd13VOqchvvciMq6NEBdtq7NoZnF8MJD/f2e9VeX5cS7
TlJ1lstKPa+qd8bfHyH9B3dvExQXPFBd5nsZXxBe5+V699hQdVmVzuluO2DP
2kNHOI5Ul80qXtvmEBxwTDPLGU7Al8uBJ7bXWqszQl1WS/rPRS57efdwaS0N
ddly6QvC/e+VunXA38dXq9SBm6wasvvzcHWZ9OOthTMSn/qd7qsuc8OXi4dP
TEjooDZOXXbvLv6DI/ynvusxSF3WX/qC0p/rzbbsjq8n/brdXOWygpwtHlr4
c+nHmwn/VB+9dCy+v/TlXOGvpWPmjRymLgsPw3/wzJuyfUaj1WVf8PBdhmvv
WPuj0UR1ma70A8KnPv1+snqqukz68dq4yWXN7BYXWeL3k77cJDir1os6KtPU
ZdbSf/DZ/q9PthqvLlP2gFvP/jx81yj2gFfP2FFROpw9YLnWqhYTJrCHu1z2
O2aIbr8R7AGfyT2h22gke8AvxgXFDhjCHvDEc2UX3UUPeOSckD+9x7EH7JJ7
qt/xcezhgce/V9jTCRPZA45blz3KcDJ7wI9Kx6arjGEP+GeP2MFl49kD/mCf
MaL1DPaAK1aZOZyaxh7w+RqzTJ0J7LFCLrs+anLg7wnsAY88P3SI3jj2gDVr
si/qT2UPWOesSf1vk9kDvtKvUbfCyewBTzNK0G43mT085bI8/eP3v41mD3i+
9bk06fmk7AGPuHp0iPME9oA36mz9M20Me8Cm6h5W2qPYA56Ip9ujkeyxUi57
fXxi83eT2QNulKJ1uMEw9oADu3besnoUe8BRudN/Lh3HHvDj9tPu/xzKHnDR
gIVqVRPZY5VcdldV80z0CPaALzzy6bxxKHusYu/R7AG33vewcqHoAedGXy1b
MIw94MH1E343H8YecPPmZr9GjmaP1XJZeduFk7L6sQdsOFOv9YzB7AEXtMoo
atKHPeBN87OTd/ZjD7ipT8CSsn7sAQ+p/S1psQZ7rIFTO7/3acMesHbSxDMt
m7EHXKEyd2JMPfaAFWv0s3Y1ZA/4wqZPL6/+VfvXA36yeWpWUlP2WIvxLfVF
8cpG7AEvMrp4p0lj9oANP5UMHazKHnD+wuvfhtVlDzhlY+KnYhX2gDfcc39W
Xo891sllDu8X6dnWYg9YbUPg/qkq7AFfCB1s0FaFPeA2U64XnKzHHnD6u9ID
zVTYA3bqtvPSr/rsAS8e035TfmP2WC+X+Ywff0irAXvAV6dOCxraiD3gOe+O
KO7WYw/4fFuFin0j9oC9yluMbVWLPeC2+gOSk+uwxwYcD2dDrc80ZA9YEV7+
SeeP2r8e8JrJdSvu1WIPWJ5rWtzrt9q/HrBl6ui/h1V5fMBjW/7O+1GbPTbK
ZbO35eddbswe8CaHvnOm1WEPeEDHWimna7MHrD327Ml5zdgD7te88cn939X+
9YBHdLYM8G/MHpvksjdNv/ovq8se8L6jQ5+trsUe8NRBEeN61WcPOD6oRWoK
nj/KHvCmeQ6PcxuwB5z1+l6xoeghff23DzSnN2OPzXLZgYIZg+/h91f2gGct
6OPcth57wC994+4X1GUPOKJOWJQmvp+yB2yfP0x1K6zsAfd6q9X9U2322ILx
JtXF1L0ue8Bmz1evsqzH4wMe8d06ovNPtX894GjPPXvr1ufxAU8a9CS8tD57
wBNGDtIywt9X9tiK8X6o3e5sPJ7KHnBw4+BNgxuyB3wq7p6bM/6+sgccsthp
zKWG7AE/jj+w7+5f9oDLMB18VWWPbXJZjs7TejoN2QP+Y37KUq8ee8Be9XYP
cWnAHvDFhz21HvxmD7hh+IOM/KbsAde+vLPV4NrsAUfqfNL7qMIe23G8pMx4
tkyVxwfcMy70XO0G7AEH1J9XlF2j9q8HbKXt5NrjI3vAeYceNrzzgT3g7nNO
vKr+rPavxw65zPqiwZy9n9T+9YANOvRIOvyVxwdsHNt879Fq9oAbrpkU2uY9
jw+47r2ygrcVHK/gIdf0rApfs4cX1jMHtpR6vGMPOPXWIv3H+HNlDzhkacc9
60vZA96udcTtd6Xavx5wi1U1A4ZXsAc88qvfh8wytX89dspl3/66Xd7+Ru1f
j518PlWp/esBe3WPXNgVv5+yB9xkeTcHrVL2gFOmO3t1Llf71wNe9WnxzgI8
PsoesPvO+ZaleDyVPeRy2Y+Pdarif/L4gPuM2ZU6Ct9P2QMueZlcMOMte8A9
kjtldvrAHnD9uL5Wup/YA84fvXtrUTV7KOSy4oj9D5p9Yw+45qneFsPP7KHg
+FHKHnBj09sXa79mD3ixt9z84zv2gKcvLn7w4R177MLvk7ivfmwVe8CjLB6t
WFnBHvCrT7uSuhWzB/x6uvaota/ZA04/NsMm7C17wBO/HF+6q4o9vOUy3XeT
b8wsYQ/4WLOZS968Yw+4jcnbfveL2QMu3Llte78y9oCDs0ZkXhU9YMeVCT/u
l7EHvH/T7AGLqthjN+bDv6/ev6hmD9hxrbb2rlL2gJecTIjv8pk94JKxWMFV
sgec2WVloUYVe8DGLfzDV75hjz1y2eSAgG5epewBz9KQxalUsQccMv5m5aUq
9oCLzphrrf7EHrCbB2YAcXzA3s8nH7xbxR4+WO/OKbtyXPSAnwcbDTtdyh5w
ephq9axX7AFvuK1hUFDIHnCbaQ2NLhezB5yT93Nx2wr28JXLbvQfH3CnjD1g
xdt3tc+8Zw+4Z5tlUx9XsAf8t4ft3V4V7AG3HeOsMaWMPeCqHXVObXvDHvDV
5bonn4sefhjfu0ed+Sh6wI8mbtbc+JY94CfvltQ+X8Ie8PmFerFbytkDXrMc
z+AK9oCt9LZH7K5gD3+s39+Y2XpWsAdceetXvMtL9oDnObcxcChiD3hbUfVb
oxL2gK10cjUf5bMHLB+UdXVCEXsEYD069eGjlFL2gJ/1sBvzo4g94OV3HzSd
L44P+PrXa4kDxPEB9zf6EZLwkj3gLmvUjs2qZI9AzK+trFz6ix5wleJQ4ynl
7AG3OW7c5HUVe8BjnK7byUUPuO7xaf7vRA+44rbNmm6v2AM2jvxmP7OaPYIw
/l8b+TizlD3geW56z1aJHvDIyOFjCsvZAz7f8vnxQ2/YA97Tp72F6Vv2gJ9O
nPnq7Cv2CMb4mX150IlK9oA7jmu8Lu8Ne8CJNen1isrYA27+cMO442/ZA37Q
NnG76Wv2gO87Xc4cXsYee/H86x7tF1XGHrDurOEHV31gDzitw6Fmm4vYAzbJ
6pAW/5I94ADZtvlR79kDDqqJULx5yR4hctl3+5luPi/ZA47ovslOp4w94Kit
vxxfvWQPePPn+eENXrMHPCB1sbbOa/aA9bNHXyupYA/4dtKNU03K2SNULjvY
o8By8Rv2gN1uuSWt+MAe8Fo9m5MXv7AHbNLPdEKHavaAI8rk60PE8QF7F1fU
kleyRxjmW90HW7XfsQfcocrLybuCPeCo7Vntp71jD9i8TT1fFzGfwz+NcsPT
qtgDfhbiODG3gj3C5TI7XdUzmWK8grvn3VDdWMIe8I+TNY83ifkc/tCh20+D
V+wBu1h2+76tmj3gLo1Vtw1/yx4RctnW14063qxkj4j/ng/KHnDwxsvP0l6z
B/z0bdXA5uL4gN9GPdLv/YY94GXBM75MfccecOrBOic7iPEqEuPXybwrxuXs
ARdvvFi3bjl7wEPq3tc9VsUecHRJ/LWOYv6A5x2Ye11D9IAH2bzffUqMV1HY
H3z1UP2Yzx7wzLtVnzq8Zg844+/NFeVi/oAHtrvQP7WKPeB9G15PXSvmD1ja
jj0S88c+uUzrYejsJ5XsAW9rm2TY+BN7wKMibpgNe88e8L1lnl1TqtkD9r02
+oBtFXvArU9F764uZo9ouWxcP7P9b8V4Bc/4ufSSSwl7wN2uWEzxFj1g2YX3
hefK2QN+tWPF6kYl7AG3uJ/ko/eSPWDnC+uPmeeyRwz2i7VGq00rYA/48LJ6
13+8YA/Y+6Ve9ujn7AG37x+043AOe8BzA3Ufvn3OHnCTnpnJz3PYIxbj+2ks
SEUPOPK5YZ8rz9gDPuf55+2xQvaAxyxS76YoZA/YCNNdvUL2gD826fSjr5g/
4uSyr3W7dZAVsQf86mzQGcsC9oC7Hjl4a5E4PuCmjsGmbuXsAatVHni6JIc9
4BHDbxpJ61tlj3i5bFhUtpO2WF/B6caPt219yR5wLb/WfXaXsgc8Vzph+Yo9
4FPWA4d+z2EPOHlRt+dSH2UPeH/TnYlbytgjAfvH52/uty5kD1j56xewB+wZ
kDYk6RV7wDEdDIbfeMkecOutejXS81/ZA+7h2uuh6WP2SMR4aTbiYv1i9kjk
+bY89oDlZ5pjT8ke8O12s88+ymEP+NykRrW/57EHfKSLet01L9hjv1z20HRR
mU4xe8AJheebRYrxCo4Ym1EYK+YP2GLzjNb9xPwB/zDt2PnMM/aADZt91s5/
wR5JGB8fjX3yXswf8IeFmOEL2QM2XbHG47ToASfVH/pDNY89YCz2fP6I+Rwe
ofv+QOQL9oA3KSdo9kiW//s5S9gD3uoSPnlCLnvAzTM6Ol8sYw/4YvnHUtfn
7AFfzbroa1/EHnD54G4vPIrY4wDWE1McNv56yh6wiWrzcKMc9oDDjc0HPc5h
DziycNgjtefsAe/yefWxuxivYLV1mT9LxH4wBc+vrIVjz75mD/jOU9/5H0UP
uNrcTC79/srfEx62PfLr32L2gCOxPZIeT2UP+OToPW9P5rLHQbmsr92f0OwX
7AEvez8mzy2fPeA2Daw6zX/BHvD9y/tWfstnD/jq3cm+OqXsAa8rSDfsK3rA
ifFd7vYpYo9U/PzNl79WecUe8LTVJ9yu5rEH7PDpb0rPQvaAW/7RfBj6jD3g
ycd7yeY/ZQ9YY92zlXl57JGGn79Jt/0bStgDrv1rUcoMMV7BlSWx752fswds
H/M98qzoAfccNODlCnF8wPKm7RZkFbDHIey3+99OrM5nD3hIV499Rx+wB7wo
aG5Je9Hj0H9fT9kDLrs8a6h9IXvAjY7cPNw9jz0OYz7qUJ7XPpc94OeNvHeN
fc4e8Ob+dRueeMIe8K0e88/VLWAPONkl7LHVM/aAJ/h0H7Anlz3gh+n153oW
s8cR9OtZ/XHFO/aApxt8+2FYyB7wlJLLW/zEeAUnXgi5vC2bPeDLbV5nfRPz
B+yd8LzcIps9jsplsVuvNO6Rxx6w1vJanRLz2QPWdj0a10CMV/CUTgvCIsR4
BQcY2XU8kMMecL0VJvcdc9jjmFxmaTCseuYz9oCfWCxrEPmUPWDFtDtnNhWw
Byy3GrEz4QV7wNft8YTLZw/Y92+dqZsL2OM4/n3VtkGNxfFx/L+/r+wB1++w
d0qhOD5g1JhoV8we8CmbvfWSH7EHbP1t4RjtIvaAdQqq+1x4zh4n0Mv7xYHN
YryCn967VvhFzB9wvMfGXSW57AHPXbHXYLuYP2C1J5qqVsXsAf8ZtLfH95fs
cVIu6337ha50fkDZA5Z1WP1uUgF7wCNG7mv0soA94M3mlre6iP0g3ONq8PFV
L9gDzvjZpftgMX+cwn7RNejceLH/gKXLd3cL2QP+3K75+3Hl7AHHtkkraCzW
u3Bry3qLx4rzV3Do92YbX4rxKl0uG1wRWGAm5nN4+s01f7vnsIfk1D+NruSy
B/xiyetpr3PYA3Z4Mn3kmXz2gLdb52S2FftzeGCr1k8+vGaP03JZztdiNfUK
9oA9/acZfHvJHnBx+IQfJtnsAZd0Vo1Oy2cP+MSd9MmphewBH3woGxTxjD0y
8PNO2lDvTy57wPrn/Ne8KmQPOEW16dVjz9gDXrvHKG7tY/aAD+5dEbTtEXvA
Uz+NW3U2mz3OYL/UtWSXtxiv4NHdc7x2PWIP2OiX00I/MZ/DzvLq8CVP2QO+
kNOiS4iYz2H1KZ0znMV4dRbfLz1kpFY+e8AeZ0N+vsplD/hm1s4hyTnsATdf
F7v5bS57wJt23A2e+pQ94MVYXnlnsQcsnR5t+4w9zsll/ie9dNcVswfsEzQ4
YGU+e8C7Avxm5YvjAz56eXD32WL+gD0i87evE+MVvLZLg09LxHyeifFw/Zra
X8T6Co6ue6fl8HL2gKujQmvMxfkSuLAwJvPHQ/aAp2Y4FcbfZw84z33INb17
7HEe65lela4rnrMHHJT/ZVJFDnvAWA1+PJTFHvDjzAUVd7LYA9buejBo3yP2
gC3vfPTsKNZXFzD/3G+/bmg2e8BDXNekdnzEHnBOvvWAq4/ZA7aYPuZn3Xvs
ASen7q9UZLOH9Pe/zfvy4DF7wFqVyfZbH7LHRbksLMbLxewee8ANe5kVLrjN
HvC4sNN6LR6zBzxcOgGaxR5wnNGOoOgn7AHX3t+ky8Ms9riEr59eMX6x2H/A
VrrTO28W+0E4cLTe15sv2ANeuei2Q+8C9oBdhvw5Je03lD3gBrOj9R/h+Frz
po9Go8uYXyvGvZHWC09X4/+Ad6XF2CnwfNRolNrFED7vVXR6N77/nhDnVttg
WWbHUSboJ/3zVPh9l9vabfHnWtKFf7iJdIEWXz9OE/8HHNFl8psZOF7+PME3
uIL1/sgn/Xrh+WVoOaFwIXx2WvdBFnh8lPcNwO4OWU4K/Pyttl28HQvrn37d
sz+evy7S/wG337bTTtpP3InFN4CzfmmkzcfP31f6ga/KZVvuWNy7iee/9M81
Yd1Ts/L2YH1WuBC/ARw/8ZN7Lh6/CdL/AU8OOTD7Ax6/UPx6F+E26p4TfuLx
/4wf5w3surb9+xt4PLSlB+CaXGYTmqfbED8PHh3LCfCE0XWqz+DfSw+XJRy+
fPcWT/SUfr09sG15dJE5/v0l/DinpH+vhRkez8eu0gNwjevDh+xxXS7L7qIW
Gv+APeDhd1XyXj1kD/hhlOlfz2z2uM7rIS/YA3ZfUBW7oYA94Buft/fuVsQe
8Iuyb7ZupexxQy7rbH6uVO8pe8AfG9Z9kJnDHvDA/J3nXuexB3y5g3+/EwXs
AafM/uA1Mos9YOt5lzrZPGaPm3i86wYccclhD9h+ZEaHuvnsAet8c+zapYA9
4ADPsWfmFLIHLC0v2hWwB/yo4Z3ch8/Z4xbW4/KsF0X57AF3CEk5ce05e8Dd
ra7Wj3nGHnBgcvv14fnsAY/Q2f7kbQF7wFPGqbaon88et/H8mKw+wSWfPeDW
/cxbXslmD3iYeXQtaT5R9oBvNpwUoVfGHvDFE8kL3QvZA3asavV0WT57wKtn
YkWVwx53sP4a1XNbgegBW73Un9rkCXvA7WtmvzvyiD1gnUTr5iduswf8RbXx
u4ZP2AOOHLXaJPgOe9zF77Nq6++cZ+wB++qfTIh/wh53/xt/lD3gRfXjA8Y/
Yw94nOZMd+l8gLIHbBGS/KLTQ/a4J/83bmWzB2zRbKuP/j32gKXlmnk+e8B2
o32vmGazB3zJ431xwGP2gBN0tgQ65bLHfcy/r/s+nfycPeAZiS1H/HzCHnAn
Xc3qAWK8gi/9qSw4cYs94MW3amlfO8kesHS65/Ax9oD7B3/YbpzOHg/ksj7S
A3CMPWDzvDFfl6SzBzxr585hG4+xB/zxiLZD+GH2eMDr24fZAz7y54HZ+XPs
8VAuOxPbf8Lvi+wheajNqYHn2APO3G2ekZjJHvCnzn06JZxmD7hfP82BX8+w
BzzcAyPgSfZ4xOuHZ9kDvjSu55x1x9kDrvzbpfTOcfaAzaQL9ifYA3Zomvil
Rwp7wOWXnhucTWOPLDw/DNqs1EllDzisWdS+VQfZAy5xeDBI5Qh7wOn9u7V/
msIeWbyfIpk94A/OVor7KewBz/B2LPt5lD0ey2XjV6x9sSeRPeDTk1PH2Kex
B3z3eID++nj2gMM+7d5w6xB7wDePSwtS9oAHT9WS7TjIHk/ksl6NQy+mxbMH
bG7r6e4Vxx5wx0PNNp8+yB6wi/Xn+OJU9oDLz0c+O5TMHnCrZw0N2qWyx1O5
bF3bjl39UtkD/rGu/0TbQ+wB9yhMfNL7IHvAS/WGXnicyh7wo+VJ/ntFDzhu
wP6shcnskY35ZnKZc85B9oDnzPjWfqroARfNm9fePJE94IZT3Gr93s8e8A/V
rN2a8ewBO6p8j7E5yB5w26Kz9zonsUcOnk+1Bxtd2s8e8Dn1PaqRCewBa5m1
12yeyh7wVfXOs9ofZA+4yaGM+L9p7AG/GfDcyEb0yMXx7DIwc/RB9oBfHK6z
Pv0oe8CDpBsS09gDvrmx3Vx/0QMumHP43vUU9oBleX9rOaSxxzPsf+beiLQR
PeDj039d2bufPWA/eX//GUnsAQ/0OlhXbT97wH/Cpq43PcwesEHS7a+7U9kj
D+uPpj8nHT3EHjB2hzc2p7IHvNilqWNwDHvAWS4mDe+HsQecHlEUsT+aPWBP
j+r0SbHskcf7LWPZIx/7FdMxjssS2AN+O6smykT0gL+mZSvuxLIHfH7ugbnX
w9gDrrEI/CVPYg+41sS4aZ6iRwHmDwON5V2T2QPe+WvEtm8x7AEvXO6zRC2F
PeDZ+yp/uoayBxx4pW/ULHF8wLWlGxJj2OM51pOeuibS46/s8ZzXB2PZA557
Z1ZmUgp7wAdaP5yRG8Me8I+s/Gjv/ewBS7fXnj3MHi94vmI/e8B+FzBBH2MP
WJ6RYH/2KHvAXhPwFQ6wB4zd7bZtmewBq6n8XNlK9IBHzq3z5EkcexRifYfp
aeI+9oDjy7f4XkphD7iX1oPBK9LYA05fu2BtYQx7wJ8VE2ef2c8esKXH04kz
E9ijiPsR0QPek5W4abYYr+CUMzNHL0lkD9gvftyxjwfZAw5SLKuvIXrADY+r
DBuUxB7Fclm3jgfv/Y1nD/h0HdWaz6IH/O5wt69p+9kDPv+s9PrnSPaAXaue
eYTFsQds03db/KtE9niJ9dfLOg/7JbIHfLVxD93H+9gDNo5JuFhHHB/w9d8z
90+PZg/4y6kw1eoY9oAzffELxrEHHD2ucpHPAfYowXpkwO/txw+yB6w7w0vv
XCx7wEtCFtUxj2MP+HybbiPP7mePEq5HYtgD3pry6GDtFPZ4hefLxK2d+4v5
Ay7o3zVVevyUPWDp9ogxCewB393g3kYtjj3gzmdn1GTHsAf8o/Ekc+nxVPZ4
LZdlFDX5szGWPeALW27t6RHPHvCbjB2HZiSzB6x3cdKD6H3sAdeXbugQ8we8
puenm90T2KMU+79XA7cEJbMHfK7S8eaUePaAHR7nGjdOYQ+4sqvzTq809oBb
Xbz38tox9oDXPzE5fCSZPeDU1/fnDUtljzL8/XZt3cYfZQ/4smOdJncOswfs
kbfIfYGYP+C6lWM3JiewByxN3z2T2QN+eNpVrVcEe5Tj+aVhJH8azR7wqRav
YrbHsgd88f78CLc49oBl2s75X5PZA55ccXjJUtEDDrbs6nMojj3eyGWj1dM0
yhPYA95wZHfT55HsAesqLxixBxx17ma9X3HsAVv065unl8wecPuPjZwTRI8K
PJ8OH/Y8EMsesOeUJLX/94BPWV00mLOfPeB1ecWHb8WxB1ym7ZUSGsce8PjS
iRYm4ewBZ9zI2jkkhj0qsX5Qrx1/J5494AR5k4Or49kD9su7ektaLyh7wMrz
EOL4gO/2r62hIuYPGLvtDTeS2aMK67mOKeYDEtkD3lX/fNyyaPaAFesGbSgP
Zw+4uCp7eMd97AGvuqD64fle9oCX+4fGeEWzx1u57He8S9bIGPaA+4yt2fIq
mD3gsdIN/OHs8fa/8UXZA/4SoXgzLZI9YMOajLxdUezxTi7bn9H2sn0Qe8DP
lo960DKWPeAWE89nOojxCtbo1bd1uugBrxuyKLAomD1g12nqdZqJ+QNO2dTi
lt9B9niP49n88Rz1ZPaAq2OeeboksgesER78dvo+9oBfevTN3RTFHvDjhWPP
noxkD9glc3/D+lHs8YH3w8ewB/ymel3En0j2gDWlC9yiB/zE8nr+nCT2gIe4
vdpyU6yv4FGamx+fTWaPaszvF4/aPEhkD3jWtb9ddcT8AXc44bf5URR7wGcf
YoEr1ldwfJ2++RcT2QN+2iMu9NxR9viI75/mdXWSWF/BHrPsYy3j2ANuPG1N
95nx7AGvlzZoogecMS64SS3RAx4X3nPghUj2gKXbMY6L9dUnuSy0HTbgoewB
a2YWPY4MYg9Yejh6BLMH7JLx4+jsfewBh2026TlbzB+wdLugfjR7fMZ4emVt
vH4oe3zmfBnMHvD4ozu/HA1gD3iSNACEswd88qfe5vfi+IDnPLqdeTGIPWrw
+2p/z/kYwB5w/Re3km7sZY8aPt7B7AEfPPZ+V1EIe8DnVgR2qLeXPeA+JR1u
dYtljy9yWbbv/I8997IHvG/q9L/1QtjjC1/vEcYeXzi+B7EH/KdPmx5FoewB
BxzN+3UhgD1g+zYBdyuC2eOrXFann9beu/7s8ZXnl6PYAx59+8e9q5HsAdfE
xLRJi2QPWC00/sb7KPaAX9SfozoolD2+YX0mneCMYg/46KLUTtvD2ANe1nOr
m2sYe3zj9e5o9oA7b894fieKPWDHBqfVlu1jj++Yz1bFLFgTyR7wmKur7x0M
Zw84OOO71ooQ9oBD/NcufC3WV3B9+daOi0LZA141cO6KvWHs8QPzex2zpKXB
7AHH5uCA92EPWLo9aKIYr+DXM3/tGpXAHrDr8uvzm0ayB3xp9MtbzvvYA45w
PXx3WRR7/JTLrrl61roaxR5wnPEHuwX72AM+sNN2RUOx//jJ80nR7AFXeHpf
XBrNHnDzvsOissV49Usum+JTevO2mM/hxW4l7T6J9RXcPOLm3fqH2AOe3Gv9
e5cY9oA7D7j+PULM57DxvvttE8X66jf2myM/L3QV66vfvB4VzR6wjsb9wu1x
7AFLp1vuhbIHfHfj8zf349kDPv7wvl27GPb4g/VIp+/nXoaxBzx14DBLTzGf
w0e67s7tG8oecNtrB1OdwtkDft6rwZbgCPaAr+7tNr9GjFfw4u6zXoxLYI+/
ctl3q2FaveLYAw5qe+Vp7Rj2gJ88cht1TJwvgS2enPwyWcwfsFNnrakfxHgF
b9+qe8JdjFe1FDJV2x6Oq8PZA9603zi9kZg/YL99PXbKI9hD+vsaIYudxPwB
v1C/Vkuxjz1gywYDSgpD2KO2QnYss93nF2I+hzt/WWceJY4PePqtV0+k/aOy
B9wnuXiZ9PxR9oBvPupi8D2KPeDKCRf6TY1mjzoK2cw9KhohkewBL5cWSNHs
AQ+TLriK8Qru/mVa7XyxP4e33v72tWMSe8A1O/w+/UliD9hv8J0cK7G+qouf
P+rToi7R7FH3v8dL2QMOWNXMKjmcPWCNPr8z2+xlD/jdmwqfa3vZA84omb/R
ey971FPINn+InTHXhz3g8ZMNIzWC2AOe+bqPvd1e9oDTTbCjD2IP+Gaf7y2l
8VbZA76u28tERcwf9RWySZvykhf4sgc8dkew6oAA9oB3tx0V6uXPHvCZbblh
08T8Aa+z21UryZc94A8Xgqty/dijgUJ2ueDd68n+7AHPK2lvPDuAPeCxbSYv
axjNHvCSvjb93sWwB3woQtd4YBh7wGVXu+XdEOtd+IfxdNfl+9ijoULWctyG
SSYR7AH3bTVv1PG97AHHbhtS/DCQPWDl8RHMHrCJSsLVQ2L+gBPPYsMUwh6N
FDLbo21uLRHHB2z2RzVsYAR7wP2ajlKd7cMesKe710ufEPaAPzj6vnANYQ/Y
+kfvl2kR7KGC3yckYfi1IPaAW6Y8qdriwx5wUqCj5zgxn8MOFlXbQ8R4BWN1
HDU9jD3g3JwzTxoFs4cq/n3Z86XaoewBl++Y0F4rnD1gTasr4bfD2QP+pG+0
016MV/CzPm33nBTnr2Cz0bW9XkezByzd/mQYyR6NFTJpOXUuhj1gD5s+He6L
+RxW3i8vjg/YTroBK5Y94NbN+0W4B7MH3OfAPI2GYezRRCHrNfBCk+t+7AGf
LD4y8oM3e8B1pBvy9rAHPH51n5GzxfEBl42ZN3KWP3vAY62cz7fcwx5NFTKj
y7Hpq/3YA86rM62yOJA94NZNyjpZ+7EHfM/3wolkX/aAL39/cnSOP3vA1U13
PMj2Z49min/Xv8XxAUuXc7uL4wMW6xFlD9jj87fM+SHsAa/WxBEXxB5wp6Kt
jgZ72QNW3k+1mz2aK2T6Wj2jl+xmD1i5ntjDHrDm7FkJTrvZA7acOKf3RHE+
Ebaf2/VVjR97wAGlvnZOAezRQiHrNvLsuzSx3oVz9h/NbLebPWAPu1+XB/qz
B/yzsm27Al/2gA1nDzwfK2cP+IXB2bfTxPHRks9Hsd6FY89bLQgR+0FYt5l1
a1M5e8BBBWatwxTsAUf8XdJ13C72gBvPWHg7wYs9WilkTyd39e3oxx5w+dff
Ee3FeheOU2lzVO7PHvDBO9gg+7MHfO/emLh1e9kD7nzu8O0dYryCTaQXwPiw
R2uFLDTJQ7N/GHvA9zvq5HUW+w9YJdm13oEg9oCveZza/DCAPeC7fS4e+RXG
HrD09gXr/NmjjUK24OmkYxm72ANWrl/F/gMe3Df28w4/9oDfPB7wY3oge8Bz
IlLWWQayBzy12ZxQu0D2aKv493p2f/aAlec7xPkS+OT3TU/9vdmjLefvPewB
/1n3IS8xmD1gaXutGsAe7RSynu00qob5sAf89ejWQq9Q9oCPDscCTIxX8Oei
d6nS+QRlD3i0tIEU6114lo7NO/Uw9oCDMJz2DmWP9gpZmOWrQVWiB3yxwQz5
QF/2gPXsvB3W+7AHfMhqeJcHIewBh9fP66obxB5wBab30aJHB4WsasGqfavF
fA47vivflLGXPeBO7ZtttxTHB+wVOHLTPNEDTltwX7tAwR5weOXILF1/9uio
kH3p4/XKUhwf8JTRt3y/7WEP+HCvNYfeix7wqPdjNWeGswesfMFXCHvAtcZ+
qcqIZI9Oin/X2yPYA168+PecskD2gHfqrmvpFMIecMvrC0te7GYPOP/7Rvtz
YryCQ4ueNAzwZQ94W4FmaFwQe3TG8VC4fVo9MV7BpfeKDd/6swc8q6j5lL9i
fw5Lw+mbPewBVw0927d5IHtI/17W/KSTH3t0Ucik228HR7AHrLxfTBwfsPL1
CEHsAZt1rrYcI3rA0strhovjA35/0D32oy97dFXInqg+/tpJ9IDfTRnedbzo
AWO35dk1gD3g/rI2d0MD2AM+2TFJPcWPPWB7x8P1M33Zoxsez/Mzf9fsYg/4
8vDRK477sgecPG6Nv4rYf8BeWM5OEccH7JezbXa1WF/Br03uDMyJYA9Y+X4k
0ezRXSGL0jIc4BLCHrBan+Jp3cLYA26/0XWyp9ifw8dysWAQ+w/YRXpAwtkD
7vH3rtpksT9XU8i2rDa6YBrCHvDrqOkdU8LZA45e+c3hmFjvwr7FR6OvBbAH
XGNll1Qazh6w9HJwnSj2UEe/xK27UkLYA77dqabFHnG+RPKBKDP7QPaAF5xs
Zx0bxR7wkj6/dKeI9S589qlH1k8f9uihkCW8ejqugTif2OO/+UDZA66/6F5q
oh97wJF2l78EivkD3ha3ppa3GK/g4Ccqtj3EfhC204l+1SyCPXpi/Z/y/ldc
JHvAyusT3uwBK68niPUuvLPD4TV6Yn8OlxpgwhXzB1ycpVHWMZA9euH758wp
H+LPHvBs65pm6YHsAZvnms37EcgecOWoSf36BbMH7Ca9QD+YPWDl/fHh7NEb
j8c1X41VUewB/8By6Y0/e8C7PFPWPxDrK3h/9s89K3ezB+yX+65bTCB7wBWN
iqyrxfzRB8+3mWMHrxbrK/jx9rd9LYLYA861tuhdqmAPGLPbzyVe7AE3TD+5
o2wPe8AzfrytvKhgD1j5fgbe7NFXIbvR0qG6vzifCCdN9jvnIWcPuJfK5bba
fuwBfxvZd+hwf/aAJ00fa/3Mmz3gs30SRjUIZo9++Pqbq2re+bIHrPNlr/t5
P/aAK533Vfh5swe8V3VAykbRAy5ecyA3VOw/4C4b7jasF8Ae/RX/7ucW6134
ficsYMT6Cv5Y9TGtuTg+YNUh+k9MxXgFe41x+HA+gD3gZhcinJ+J9e4AHL8e
6ZWJogfsqz0iYZfYf8DjzC7b6vuwB/wne0HQdnE+EW74yPBRqR97DGAvH/aA
rwzZ1e2bmM8HYr13sHRcDzFewds/2JbIg9ljIMeLAPaATy8LqLtS7AfhF3c2
uLcJZQ84bHvjNfXE+ZJBmF9XTN1wJ4g94Hp7wmZkhrIHrDzfEsoesG74vZJh
4vwVPLxbYqt94vwVbPO45cV74vgYjP3TlbcPj4SyB2wTptnvlDhfAl+wLLnU
LoI9YOnum+9iPod/OZ+x2hnDHvCIK1oGF8T5xCFYf0x9v0dd7AfhJQ9PXL0t
1ldwofY3x6672QPGbLms0ps94Gt/jq37KHrAxU3tFhftZg94kOWhJini/O5Q
PH8HtpjU35s9YOntPh4Hsgc8yqR397Pe7AGf/zrG9rAXe8A/wtY+7yFnDzhL
78zZ+z7sMUzx7/6jzewBL0ivavFXzh6w6qyf3U13sAc8e572lXQ/9oCV7zex
iz3g1DonO0zczR4aCtlfo+hx0u+v7AG3yxt3r46Yz+Eezgt61xX7D3ig3bUx
bbzYA5ZuP7TwZg+420+DQZpivBqO8XH5uHU2u9kDHn7o9NgBYj6X/vzYZpWC
[truncated: 1,379,595 more chars]
