# Supplementary material for: Stress relaxation in the presence of sudden strain bursts: Methodology and stress relaxation data of microcast aluminium microwires
Source: Data Brief. 2018 Nov 14;21:2134–41. doi: 10.1016/j.dib.2018.11.047 (PMC6265499; doi:10.1016/j.dib.2018.11.047)
Supplement: Supplementary file 2 — Supplementary material [file mmc2.zip › Data in brief/As-cast/Al4N/Al_20_r_16/Stress relax txt files/Al_20_r_16_Relaxcycle0003.txt]

Time[s]	Motordispl[�m]	Force[mN]	EngStrain	EngStress[MPa]	Shearstrain	Shearstress [MPa]
124.493000	1.339410	1.212855	0.000301	7.447220	0.000677	3.310565
124.513000	1.339490	1.215439	0.000299	7.463084	0.000672	3.317617
124.533000	1.339571	1.216298	0.000298	7.468359	0.000671	3.319962
124.553000	1.339571	1.219794	0.000296	7.489825	0.000665	3.329504
124.573000	1.339571	1.212921	0.000301	7.447625	0.000677	3.310745
124.593000	1.339652	1.222870	0.000293	7.508712	0.000660	3.337901
124.613000	1.339571	1.220668	0.000295	7.495192	0.000664	3.331890
124.633000	1.339652	1.227021	0.000290	7.534201	0.000653	3.349231
124.653000	1.339652	1.228377	0.000289	7.542524	0.000651	3.352931
124.673000	1.339652	1.229222	0.000289	7.547713	0.000649	3.355238
124.693000	1.339652	1.225453	0.000292	7.524573	0.000656	3.344951
124.713000	1.339652	1.230819	0.000288	7.557518	0.000647	3.359597
124.733000	1.339652	1.225528	0.000291	7.525029	0.000656	3.345154
124.753000	1.339652	1.222605	0.000294	7.507084	0.000661	3.337177
124.773000	1.339652	1.224006	0.000293	7.515686	0.000658	3.341001
124.793000	1.339652	1.220642	0.000295	7.495030	0.000664	3.331818
124.813000	1.339652	1.224872	0.000292	7.521004	0.000657	3.343365
124.833000	1.339652	1.229873	0.000288	7.551711	0.000648	3.357015
124.853000	1.339652	1.228433	0.000289	7.542869	0.000651	3.353085
124.873000	1.339732	1.232472	0.000286	7.567672	0.000644	3.364110
124.893000	1.339732	1.228593	0.000289	7.543849	0.000651	3.353520
124.913000	1.339732	1.223806	0.000293	7.514457	0.000659	3.340454
124.933000	1.339732	1.233242	0.000286	7.572399	0.000643	3.366212
124.953000	1.339732	1.225821	0.000291	7.526830	0.000655	3.345955
124.973000	1.339732	1.231312	0.000287	7.560547	0.000646	3.360943
124.993000	1.339732	1.228721	0.000289	7.544640	0.000650	3.353872
125.013000	1.339732	1.229546	0.000289	7.549705	0.000649	3.356124
125.033000	1.339732	1.229226	0.000289	7.547737	0.000650	3.355249
125.053000	1.339813	1.233843	0.000285	7.576090	0.000642	3.367853
125.073000	1.339732	1.234794	0.000285	7.581930	0.000640	3.370448
125.093000	1.339813	1.226619	0.000291	7.531730	0.000654	3.348133
125.113000	1.339813	1.232402	0.000286	7.567243	0.000644	3.363920
125.133000	1.339813	1.229430	0.000289	7.548992	0.000649	3.355807
125.153000	1.339813	1.233741	0.000285	7.575464	0.000642	3.367574
125.173000	1.339894	1.233216	0.000286	7.572240	0.000643	3.366141
125.193000	1.339894	1.232801	0.000286	7.569689	0.000644	3.365007
125.213000	1.339813	1.238397	0.000282	7.604054	0.000634	3.380284
125.233000	1.339894	1.239968	0.000281	7.613695	0.000632	3.384569
125.253000	1.339894	1.238588	0.000282	7.605226	0.000634	3.380804
125.273000	1.339894	1.240529	0.000280	7.617145	0.000631	3.386103
125.293000	1.339974	1.235577	0.000284	7.586735	0.000639	3.372585
125.313000	1.339894	1.235779	0.000284	7.587977	0.000639	3.373137
125.333000	1.339894	1.239780	0.000281	7.612545	0.000632	3.384058
125.353000	1.339894	1.239591	0.000281	7.611384	0.000632	3.383542
125.373000	1.339894	1.237088	0.000283	7.596011	0.000637	3.376708
125.393000	1.339894	1.236596	0.000283	7.592993	0.000637	3.375367
125.413000	1.339894	1.238193	0.000282	7.602796	0.000635	3.379724
125.433000	1.339974	1.234385	0.000285	7.579416	0.000641	3.369331
125.453000	1.339894	1.235197	0.000284	7.584400	0.000640	3.371547
125.473000	1.339894	1.237389	0.000283	7.597861	0.000636	3.377530
125.493000	1.339894	1.232665	0.000286	7.568857	0.000644	3.364637
125.513000	1.339894	1.235974	0.000284	7.589173	0.000638	3.373668
125.533000	1.339974	1.230894	0.000288	7.557980	0.000647	3.359802
125.553000	1.339974	1.224682	0.000292	7.519838	0.000658	3.342846
125.573000	1.339974	1.229143	0.000289	7.547232	0.000650	3.355024
125.593000	1.339894	1.230430	0.000288	7.555132	0.000648	3.358536
125.613000	1.339974	1.227360	0.000290	7.536282	0.000653	3.350156
125.633000	1.339974	1.231812	0.000287	7.563620	0.000646	3.362309
125.653000	1.339974	1.223039	0.000294	7.509749	0.000661	3.338361
125.673000	1.339974	1.224616	0.000292	7.519430	0.000658	3.342665
125.693000	1.339974	1.223321	0.000293	7.511479	0.000660	3.339131
125.713000	1.340055	1.229781	0.000289	7.551144	0.000649	3.356763
125.733000	1.340055	1.226824	0.000291	7.532988	0.000654	3.348692
125.753000	1.340055	1.232540	0.000287	7.568088	0.000645	3.364295
125.773000	1.340055	1.226862	0.000291	7.533221	0.000654	3.348795
125.793000	1.340055	1.229779	0.000289	7.551133	0.000649	3.356758
125.813000	1.340055	1.227425	0.000290	7.536679	0.000653	3.350333
125.833000	1.340055	1.228513	0.000290	7.543361	0.000651	3.353303
125.853000	1.340055	1.232711	0.000286	7.569141	0.000644	3.364763
125.873000	1.340055	1.227854	0.000290	7.539314	0.000653	3.351504
125.893000	1.340055	1.231016	0.000288	7.558731	0.000647	3.360136
125.913000	1.340055	1.235430	0.000284	7.585831	0.000640	3.372183
125.933000	1.340055	1.225817	0.000292	7.526809	0.000656	3.345945
125.953000	1.340055	1.234569	0.000285	7.580545	0.000641	3.369833
125.973000	1.340055	1.231182	0.000288	7.559748	0.000647	3.360588
125.993000	1.340055	1.232978	0.000286	7.570777	0.000644	3.365491
126.013000	1.340055	1.230990	0.000288	7.558571	0.000647	3.360065
126.033000	1.340055	1.233148	0.000286	7.571819	0.000644	3.365954
126.053000	1.340055	1.237279	0.000283	7.597186	0.000637	3.377230
126.073000	1.340055	1.229333	0.000289	7.548396	0.000650	3.355541
126.093000	1.340055	1.229907	0.000289	7.551922	0.000649	3.357109
126.113000	1.340055	1.235535	0.000284	7.586476	0.000640	3.372469
126.133000	1.340055	1.234417	0.000285	7.579610	0.000641	3.369417
126.153000	1.340055	1.232212	0.000287	7.566071	0.000645	3.363399
126.173000	1.340055	1.238667	0.000282	7.605709	0.000634	3.381019
126.193000	1.340055	1.231233	0.000288	7.560061	0.000647	3.360727
126.213000	1.340055	1.234020	0.000285	7.577175	0.000642	3.368335
126.233000	1.340055	1.235616	0.000284	7.586975	0.000639	3.372691
126.253000	1.340055	1.234615	0.000285	7.580831	0.000641	3.369960
126.273000	1.340055	1.236550	0.000284	7.592710	0.000638	3.375241
126.293000	1.340055	1.237955	0.000283	7.601335	0.000635	3.379075
126.313000	1.340055	1.235430	0.000284	7.585833	0.000640	3.372184
126.333000	1.340055	1.228692	0.000289	7.544462	0.000651	3.353793
126.353000	1.340055	1.233662	0.000286	7.574975	0.000643	3.367357
126.373000	1.340055	1.234151	0.000285	7.577982	0.000642	3.368694
126.393000	1.340055	1.227259	0.000291	7.535661	0.000654	3.349880
126.413000	1.340055	1.225385	0.000292	7.524155	0.000657	3.344765
126.433000	1.340055	1.229903	0.000289	7.551897	0.000649	3.357098
126.453000	1.340055	1.230404	0.000288	7.554970	0.000648	3.358464
126.473000	1.340055	1.235091	0.000285	7.583752	0.000640	3.371259
126.493000	1.340055	1.231408	0.000287	7.561139	0.000647	3.361206
126.513000	1.340055	1.231262	0.000288	7.560240	0.000647	3.360806
126.533000	1.340055	1.233247	0.000286	7.572432	0.000643	3.366226
126.553000	1.340055	1.232311	0.000287	7.566679	0.000645	3.363669
126.573000	1.340055	1.235878	0.000284	7.588584	0.000639	3.373407
126.593000	1.340055	1.234389	0.000285	7.579440	0.000641	3.369342
126.613000	1.340055	1.227137	0.000291	7.534913	0.000654	3.349548
126.633000	1.340055	1.232444	0.000287	7.567497	0.000645	3.364032
126.653000	1.340055	1.232004	0.000287	7.564800	0.000646	3.362834
126.673000	1.340055	1.231125	0.000288	7.559397	0.000647	3.360432
126.693000	1.340055	1.229130	0.000289	7.547149	0.000650	3.354987
126.713000	1.340055	1.230607	0.000288	7.556220	0.000648	3.359019
126.733000	1.340055	1.226524	0.000291	7.531147	0.000655	3.347874
126.753000	1.340055	1.235372	0.000284	7.585474	0.000640	3.372024
126.773000	1.340055	1.231929	0.000287	7.564338	0.000646	3.362628
126.793000	1.340055	1.232710	0.000286	7.569133	0.000644	3.364760
126.813000	1.340055	1.230495	0.000288	7.555529	0.000648	3.358712
126.833000	1.340055	1.232414	0.000287	7.567313	0.000645	3.363951
126.853000	1.340055	1.228994	0.000289	7.546317	0.000651	3.354617
126.873000	1.340055	1.231101	0.000288	7.559252	0.000647	3.360367
126.893000	1.340055	1.227950	0.000290	7.539902	0.000652	3.351766
126.913000	1.340055	1.233222	0.000286	7.572275	0.000643	3.366157
126.933000	1.340055	1.230165	0.000288	7.553506	0.000649	3.357813
126.953000	1.340055	1.233169	0.000286	7.571949	0.000644	3.366011
126.973000	1.340055	1.229002	0.000289	7.546366	0.000651	3.354639
126.993000	1.340055	1.229101	0.000289	7.546973	0.000650	3.354909
127.013000	1.340055	1.236083	0.000284	7.589842	0.000639	3.373966
127.033000	1.340055	1.235328	0.000284	7.585204	0.000640	3.371904
127.053000	1.340055	1.232704	0.000286	7.569095	0.000644	3.364743
127.073000	1.340055	1.227607	0.000290	7.537799	0.000653	3.350831
127.093000	1.340055	1.234637	0.000285	7.580966	0.000641	3.370020
127.113000	1.340055	1.234301	0.000285	7.578903	0.000642	3.369103
127.133000	1.340055	1.232405	0.000287	7.567259	0.000645	3.363927
127.153000	1.340055	1.229402	0.000289	7.548822	0.000650	3.355731
127.173000	1.340055	1.233621	0.000286	7.574727	0.000643	3.367246
127.193000	1.340055	1.238695	0.000282	7.605882	0.000634	3.381096
127.213000	1.340055	1.230949	0.000288	7.558317	0.000647	3.359952
127.233000	1.340055	1.229751	0.000289	7.550961	0.000649	3.356682
127.253000	1.340055	1.234534	0.000285	7.580329	0.000641	3.369737
127.273000	1.340055	1.232769	0.000286	7.569494	0.000644	3.364921
127.293000	1.340055	1.234640	0.000285	7.580985	0.000641	3.370028
127.313000	1.340055	1.230940	0.000288	7.558261	0.000647	3.359927
127.333000	1.340055	1.231804	0.000287	7.563566	0.000646	3.362285
127.353000	1.340055	1.233687	0.000286	7.575132	0.000643	3.367426
127.373000	1.340055	1.230463	0.000288	7.555334	0.000648	3.358626
127.393000	1.340055	1.236697	0.000283	7.593611	0.000638	3.375641
127.413000	1.340055	1.227613	0.000290	7.537834	0.000653	3.350846
127.433000	1.340055	1.239302	0.000281	7.609610	0.000633	3.382753
127.453000	1.340055	1.238553	0.000282	7.605010	0.000634	3.380708
127.473000	1.340055	1.243096	0.000279	7.632906	0.000627	3.393109
127.493000	1.340055	1.244504	0.000278	7.641551	0.000624	3.396952
127.513000	1.340055	1.240921	0.000280	7.619548	0.000630	3.387171
127.533000	1.340055	1.234621	0.000285	7.580863	0.000641	3.369974
127.553000	1.340055	1.227161	0.000291	7.535062	0.000654	3.349614
127.573000	1.340055	1.228568	0.000290	7.543698	0.000651	3.353453
127.593000	1.340055	1.235128	0.000285	7.583976	0.000640	3.371358
127.613000	1.340055	1.231063	0.000288	7.559019	0.000647	3.360264
127.633000	1.340055	1.232882	0.000286	7.570186	0.000644	3.365228
127.653000	1.340055	1.234689	0.000285	7.581284	0.000641	3.370162
127.673000	1.340055	1.230393	0.000288	7.554902	0.000648	3.358434
127.693000	1.340055	1.227458	0.000290	7.536881	0.000653	3.350423
127.713000	1.340055	1.232841	0.000286	7.569934	0.000644	3.365116
127.733000	1.340055	1.231362	0.000287	7.560853	0.000647	3.361079
127.753000	1.340055	1.223480	0.000293	7.512457	0.000660	3.339565
127.773000	1.340055	1.229617	0.000289	7.550140	0.000650	3.356317
127.793000	1.340055	1.230733	0.000288	7.556995	0.000648	3.359364
127.813000	1.340055	1.225301	0.000292	7.523639	0.000657	3.344536
127.833000	1.340055	1.229941	0.000289	7.552127	0.000649	3.357200
127.853000	1.340055	1.229586	0.000289	7.549951	0.000650	3.356233
127.873000	1.340055	1.226740	0.000291	7.532475	0.000654	3.348464
127.893000	1.340055	1.231686	0.000287	7.562842	0.000646	3.361963
127.912000	1.340055	1.235396	0.000284	7.585625	0.000640	3.372091
127.932000	1.340055	1.231680	0.000287	7.562807	0.000646	3.361948
127.952000	1.340055	1.234022	0.000285	7.577189	0.000642	3.368341
127.972000	1.340055	1.231724	0.000287	7.563074	0.000646	3.362067
127.992000	1.340055	1.229792	0.000289	7.551217	0.000649	3.356796
128.012000	1.340055	1.230867	0.000288	7.557818	0.000647	3.359730
128.032000	1.340055	1.226316	0.000291	7.529873	0.000655	3.347307
128.052000	1.340055	1.230021	0.000288	7.552621	0.000649	3.357420
128.072000	1.340055	1.232389	0.000287	7.567162	0.000645	3.363884
128.092000	1.340055	1.236196	0.000284	7.590536	0.000638	3.374274
128.112000	1.340055	1.235308	0.000285	7.585083	0.000640	3.371850
128.132000	1.340055	1.236229	0.000284	7.590739	0.000638	3.374364
128.152000	1.340055	1.229267	0.000289	7.547991	0.000650	3.355361
128.172000	1.340055	1.234799	0.000285	7.581957	0.000641	3.370460
128.192000	1.340055	1.233728	0.000286	7.575380	0.000643	3.367537
128.212000	1.340055	1.227872	0.000290	7.539425	0.000652	3.351553
128.232000	1.340055	1.228908	0.000289	7.545785	0.000651	3.354381
128.252000	1.340055	1.237573	0.000283	7.598989	0.000636	3.378032
128.272000	1.340055	1.234534	0.000285	7.580334	0.000641	3.369739
128.292000	1.340055	1.228749	0.000289	7.544808	0.000651	3.353946
128.312000	1.340055	1.227616	0.000290	7.537856	0.000653	3.350856
128.332000	1.340055	1.233752	0.000286	7.575528	0.000643	3.367603
128.352000	1.340055	1.229027	0.000289	7.546514	0.000651	3.354705
128.372000	1.340055	1.234285	0.000285	7.578800	0.000642	3.369057
128.392000	1.340055	1.231862	0.000287	7.563922	0.000646	3.362443
128.412000	1.340055	1.233148	0.000286	7.571819	0.000644	3.365954
128.432000	1.340055	1.234846	0.000285	7.582248	0.000641	3.370590
128.452000	1.340055	1.229721	0.000289	7.550780	0.000649	3.356601
128.472000	1.340055	1.232629	0.000287	7.568636	0.000644	3.364539
128.492000	1.340055	1.231043	0.000288	7.558898	0.000647	3.360210
128.512000	1.340055	1.235090	0.000285	7.583744	0.000640	3.371255
128.532000	1.340055	1.239480	0.000281	7.610701	0.000633	3.383238
128.552000	1.340055	1.233143	0.000286	7.571792	0.000644	3.365942
128.572000	1.340055	1.228071	0.000290	7.540645	0.000652	3.352096
128.592000	1.340055	1.226461	0.000291	7.530758	0.000655	3.347701
128.612000	1.340055	1.227379	0.000290	7.536398	0.000653	3.350208
128.632000	1.340055	1.229424	0.000289	7.548955	0.000650	3.355790
128.652000	1.340055	1.234543	0.000285	7.580385	0.000641	3.369762
128.672000	1.340055	1.231855	0.000287	7.563884	0.000646	3.362427
128.692000	1.340055	1.234751	0.000285	7.581665	0.000641	3.370331
128.712000	1.340055	1.233515	0.000286	7.574076	0.000643	3.366957
128.732000	1.340055	1.225121	0.000292	7.522532	0.000657	3.344044
128.752000	1.340055	1.237590	0.000283	7.599097	0.000636	3.378080
128.772000	1.340055	1.232966	0.000286	7.570701	0.000644	3.365457
128.792000	1.340055	1.235728	0.000284	7.587661	0.000639	3.372996
128.812000	1.340055	1.227256	0.000291	7.535645	0.000654	3.349873
128.832000	1.340055	1.227676	0.000290	7.538220	0.000653	3.351018
128.852000	1.340055	1.231445	0.000287	7.561363	0.000646	3.361306
128.872000	1.340055	1.228475	0.000290	7.543126	0.000651	3.353199
128.892000	1.340055	1.223625	0.000293	7.513350	0.000660	3.339962
128.912000	1.340055	1.229013	0.000289	7.546430	0.000651	3.354668
128.932000	1.340055	1.227341	0.000290	7.536166	0.000653	3.350105
128.952000	1.340055	1.225849	0.000292	7.527003	0.000656	3.346032
128.972000	1.340055	1.233664	0.000286	7.574988	0.000643	3.367363
128.992000	1.340055	1.228104	0.000290	7.540850	0.000652	3.352187
129.012000	1.340055	1.229973	0.000289	7.552327	0.000649	3.357289
129.032000	1.340055	1.227581	0.000290	7.537637	0.000653	3.350759
129.052000	1.340055	1.230971	0.000288	7.558452	0.000647	3.360012
129.072000	1.340055	1.235506	0.000284	7.586300	0.000640	3.372391
129.092000	1.340055	1.234058	0.000285	7.577407	0.000642	3.368438
129.112000	1.340055	1.229819	0.000289	7.551382	0.000649	3.356869
129.132000	1.340055	1.233599	0.000286	7.574589	0.000643	3.367185
129.152000	1.340055	1.233814	0.000286	7.575909	0.000642	3.367772
129.172000	1.340055	1.230448	0.000288	7.555245	0.000648	3.358586
129.192000	1.340055	1.221399	0.000295	7.499679	0.000663	3.333885
129.212000	1.340055	1.230972	0.000288	7.558461	0.000647	3.360016
129.232000	1.340055	1.222329	0.000294	7.505391	0.000662	3.336424
129.252000	1.340055	1.232333	0.000287	7.566816	0.000645	3.363730
129.272000	1.340055	1.228579	0.000290	7.543766	0.000651	3.353483
129.292000	1.340055	1.232366	0.000287	7.567019	0.000645	3.363820
129.312000	1.340055	1.230972	0.000288	7.558458	0.000647	3.360014
129.332000	1.340055	1.228942	0.000289	7.545996	0.000651	3.354475
129.352000	1.340055	1.221605	0.000295	7.500945	0.000663	3.334448
129.372000	1.340055	1.224589	0.000293	7.519265	0.000658	3.342592
129.392000	1.340055	1.229223	0.000289	7.547718	0.000650	3.355240
129.412000	1.340055	1.224412	0.000293	7.518180	0.000658	3.342109
129.432000	1.340055	1.230895	0.000288	7.557988	0.000647	3.359806
129.452000	1.340055	1.224178	0.000293	7.516744	0.000659	3.341471
129.472000	1.340055	1.228383	0.000290	7.542564	0.000652	3.352949
129.492000	1.340055	1.227263	0.000291	7.535683	0.000654	3.349890
129.512000	1.340055	1.224975	0.000292	7.521636	0.000657	3.343646
129.532000	1.340055	1.228656	0.000290	7.544238	0.000651	3.353693
129.552000	1.340055	1.227787	0.000290	7.538901	0.000653	3.351321
129.572000	1.340055	1.227613	0.000290	7.537837	0.000653	3.350848
129.592000	1.340055	1.225221	0.000292	7.523148	0.000657	3.344318
129.612000	1.340055	1.226317	0.000291	7.529878	0.000655	3.347310
129.632000	1.340055	1.234084	0.000285	7.577567	0.000642	3.368509
129.652000	1.340055	1.228820	0.000289	7.545248	0.000651	3.354142
129.672000	1.340055	1.230106	0.000288	7.553145	0.000649	3.357652
129.692000	1.340055	1.226913	0.000291	7.533539	0.000654	3.348937
129.712000	1.340055	1.227573	0.000290	7.537591	0.000653	3.350738
129.732000	1.340055	1.228274	0.000290	7.541892	0.000652	3.352650
129.752000	1.340055	1.228418	0.000290	7.542775	0.000652	3.353043
129.772000	1.340055	1.230400	0.000288	7.554948	0.000648	3.358454
129.792000	1.340055	1.233035	0.000286	7.571125	0.000644	3.365645
129.812000	1.340055	1.230140	0.000288	7.553353	0.000649	3.357745
129.832000	1.340055	1.229220	0.000289	7.547705	0.000650	3.355234
129.852000	1.340055	1.226602	0.000291	7.531625	0.000655	3.348086
129.872000	1.340055	1.225227	0.000292	7.523183	0.000657	3.344333
129.892000	1.340055	1.227976	0.000290	7.540064	0.000652	3.351838
129.912000	1.340055	1.227015	0.000291	7.534160	0.000654	3.349213
129.932000	1.340055	1.229888	0.000289	7.551803	0.000649	3.357056
129.952000	1.340055	1.229211	0.000289	7.547645	0.000650	3.355208
129.972000	1.340055	1.232473	0.000287	7.567678	0.000645	3.364113
129.992000	1.340055	1.228841	0.000289	7.545375	0.000651	3.354198
130.012000	1.340055	1.230080	0.000288	7.552985	0.000649	3.357582
130.032000	1.340055	1.231398	0.000287	7.561074	0.000647	3.361177
130.052000	1.340055	1.233380	0.000286	7.573247	0.000643	3.366589
130.072000	1.340055	1.229927	0.000289	7.552041	0.000649	3.357162
130.092000	1.340055	1.230686	0.000288	7.556706	0.000648	3.359235
130.112000	1.340055	1.232528	0.000287	7.568012	0.000645	3.364262
130.132000	1.340055	1.227434	0.000290	7.536733	0.000653	3.350357
130.152000	1.340055	1.230217	0.000288	7.553825	0.000649	3.357955
130.172000	1.340055	1.236756	0.000283	7.593973	0.000637	3.375802
130.192000	1.340055	1.231924	0.000287	7.564303	0.000646	3.362613
130.212000	1.340055	1.237862	0.000283	7.600763	0.000636	3.378821
130.232000	1.340055	1.236414	0.000284	7.591875	0.000638	3.374870
130.252000	1.340055	1.236167	0.000284	7.590361	0.000638	3.374196
130.272000	1.340055	1.233987	0.000285	7.576975	0.000642	3.368246
130.292000	1.340055	1.234171	0.000285	7.578101	0.000642	3.368747
130.312000	1.340055	1.235052	0.000285	7.583512	0.000640	3.371152
130.332000	1.340055	1.228286	0.000290	7.541968	0.000652	3.352684
130.352000	1.340055	1.232526	0.000287	7.568001	0.000645	3.364257
130.372000	1.340055	1.231328	0.000287	7.560647	0.000647	3.360988
130.392000	1.340055	1.238919	0.000282	7.607259	0.000634	3.381708
130.412000	1.340055	1.235416	0.000284	7.585747	0.000640	3.372145
130.432000	1.340055	1.231348	0.000287	7.560766	0.000647	3.361040
130.452000	1.340055	1.227693	0.000290	7.538328	0.000653	3.351066
130.472000	1.340055	1.227306	0.000291	7.535947	0.000653	3.350008
130.492000	1.340055	1.227448	0.000290	7.536825	0.000653	3.350398
130.512000	1.340055	1.223196	0.000294	7.510715	0.000660	3.338791
130.532000	1.340055	1.228385	0.000290	7.542578	0.000652	3.352955
130.552000	1.340055	1.233368	0.000286	7.573169	0.000643	3.366554
130.572000	1.340055	1.227742	0.000290	7.538625	0.000653	3.351198
130.592000	1.340055	1.227365	0.000290	7.536312	0.000653	3.350170
130.612000	1.340055	1.229817	0.000289	7.551366	0.000649	3.356862
130.632000	1.340055	1.226225	0.000291	7.529311	0.000655	3.347058
130.652000	1.340055	1.233292	0.000286	7.572704	0.000643	3.366348
130.672000	1.340055	1.229205	0.000289	7.547613	0.000650	3.355193
130.692000	1.340055	1.227331	0.000291	7.536101	0.000653	3.350076
130.712000	1.340055	1.228608	0.000290	7.543941	0.000651	3.353561
130.732000	1.340055	1.227111	0.000291	7.534754	0.000654	3.349477
130.752000	1.340055	1.236093	0.000284	7.589902	0.000639	3.373992
130.772000	1.340055	1.224941	0.000292	7.521431	0.000657	3.343554
130.792000	1.340055	1.226757	0.000291	7.532578	0.000654	3.348510
130.812000	1.340055	1.235811	0.000284	7.588171	0.000639	3.373223
130.832000	1.340055	1.227157	0.000291	7.535035	0.000654	3.349602
130.852000	1.340055	1.226598	0.000291	7.531603	0.000655	3.348077
130.872000	1.340055	1.230651	0.000288	7.556490	0.000648	3.359139
130.892000	1.340055	1.227828	0.000290	7.539155	0.000653	3.351433
130.912000	1.340055	1.229497	0.000289	7.549406	0.000650	3.355990
130.932000	1.340055	1.232129	0.000287	7.565564	0.000645	3.363173
130.952000	1.340055	1.229907	0.000289	7.551919	0.000649	3.357108
130.972000	1.340055	1.234105	0.000285	7.577696	0.000642	3.368567
130.992000	1.340055	1.230006	0.000288	7.552526	0.000649	3.357378
131.012000	1.340055	1.230612	0.000288	7.556249	0.000648	3.359033
131.032000	1.340055	1.235486	0.000284	7.586179	0.000640	3.372337
131.052000	1.340055	1.233671	0.000286	7.575032	0.000643	3.367382
131.072000	1.340055	1.237508	0.000283	7.598592	0.000636	3.377856
131.092000	1.340055	1.234210	0.000285	7.578342	0.000642	3.368853
131.112000	1.340055	1.229144	0.000289	7.547238	0.000650	3.355027
131.132000	1.340055	1.230452	0.000288	7.555264	0.000648	3.358595
131.152000	1.340055	1.238042	0.000282	7.601870	0.000635	3.379313
131.172000	1.340055	1.230539	0.000288	7.555799	0.000648	3.358832
131.192000	1.340055	1.233800	0.000286	7.575823	0.000642	3.367734
131.212000	1.340055	1.240117	0.000281	7.614610	0.000632	3.384976
131.232000	1.340055	1.230355	0.000288	7.554670	0.000648	3.358331
131.252000	1.340055	1.230834	0.000288	7.557616	0.000647	3.359640
131.272000	1.340055	1.234029	0.000285	7.577229	0.000642	3.368359
131.292000	1.340055	1.233441	0.000286	7.573620	0.000643	3.366754
131.312000	1.340055	1.232916	0.000286	7.570399	0.000644	3.365323
131.332000	1.340055	1.231081	0.000288	7.559127	0.000647	3.360312
131.352000	1.340055	1.229462	0.000289	7.549190	0.000650	3.355894
131.372000	1.340055	1.236050	0.000284	7.589637	0.000639	3.373875
131.392000	1.340055	1.230294	0.000288	7.554298	0.000648	3.358165
131.412000	1.340055	1.224786	0.000292	7.520478	0.000658	3.343131
131.432000	1.340055	1.228426	0.000290	7.542826	0.000652	3.353066
131.452000	1.340055	1.229645	0.000289	7.550313	0.000649	3.356394
131.472000	1.340055	1.238470	0.000282	7.604497	0.000635	3.380480
131.492000	1.340055	1.231226	0.000288	7.560018	0.000647	3.360708
131.512000	1.340055	1.235906	0.000284	7.588754	0.000639	3.373482
131.532000	1.340055	1.233008	0.000286	7.570960	0.000644	3.365572
131.552000	1.340055	1.233655	0.000286	7.574937	0.000643	3.367340
131.572000	1.340055	1.237264	0.000283	7.597091	0.000637	3.377188
131.592000	1.340055	1.236467	0.000284	7.592199	0.000638	3.375014
131.612000	1.340055	1.230439	0.000288	7.555186	0.000648	3.358560
131.632000	1.340055	1.236868	0.000283	7.594664	0.000637	3.376109
131.652000	1.340055	1.231210	0.000288	7.559921	0.000647	3.360665
131.672000	1.340055	1.235131	0.000285	7.583995	0.000640	3.371367
131.692000	1.340055	1.232424	0.000287	7.567375	0.000645	3.363978
131.712000	1.340055	1.232093	0.000287	7.565342	0.000645	3.363075
131.732000	1.340055	1.233648	0.000286	7.574889	0.000643	3.367318
131.752000	1.340055	1.236007	0.000284	7.589375	0.000639	3.373758
131.772000	1.340055	1.238399	0.000282	7.604062	0.000635	3.380287
131.792000	1.340055	1.234043	0.000285	7.577316	0.000642	3.368397
131.812000	1.340055	1.233466	0.000286	7.573771	0.000643	3.366822
131.832000	1.340055	1.234503	0.000285	7.580142	0.000641	3.369654
131.852000	1.340055	1.235784	0.000284	7.588004	0.000639	3.373149
131.872000	1.340055	1.225849	0.000292	7.527003	0.000656	3.346032
131.892000	1.340055	1.227380	0.000290	7.536406	0.000653	3.350212
131.912000	1.340055	1.232675	0.000286	7.568919	0.000644	3.364665
131.932000	1.340055	1.227280	0.000291	7.535788	0.000654	3.349937
131.952000	1.340055	1.228729	0.000289	7.544689	0.000651	3.353894
131.972000	1.340055	1.228695	0.000289	7.544481	0.000651	3.353801
131.992000	1.340055	1.233785	0.000286	7.575734	0.000642	3.367694
132.012000	1.340055	1.234465	0.000285	7.579910	0.000641	3.369551
132.032000	1.340055	1.238320	0.000282	7.603576	0.000635	3.380071
132.052000	1.340055	1.236712	0.000283	7.593703	0.000638	3.375682
132.072000	1.340055	1.236665	0.000283	7.593417	0.000638	3.375555
132.092000	1.340055	1.234296	0.000285	7.578871	0.000642	3.369089
132.112000	1.340055	1.237832	0.000283	7.600585	0.000636	3.378741
132.132000	1.340055	1.232281	0.000287	7.566495	0.000645	3.363587
132.152000	1.340055	1.232166	0.000287	7.565793	0.000645	3.363275
132.172000	1.340055	1.233311	0.000286	7.572823	0.000643	3.366400
132.192000	1.340055	1.237140	0.000283	7.596330	0.000637	3.376850
132.212000	1.340055	1.230848	0.000288	7.557697	0.000647	3.359676
132.232000	1.340055	1.236615	0.000284	7.593109	0.000638	3.375418
132.252000	1.340055	1.234512	0.000285	7.580196	0.000641	3.369678
132.272000	1.340055	1.232267	0.000287	7.566411	0.000645	3.363550
132.292000	1.340055	1.228706	0.000289	7.544543	0.000651	3.353829
132.312000	1.340055	1.234469	0.000285	7.579932	0.000641	3.369560
132.332000	1.340055	1.230455	0.000288	7.555286	0.000648	3.358604
132.352000	1.340055	1.224027	0.000293	7.515815	0.000659	3.341058
132.372000	1.340055	1.235410	0.000284	7.585709	0.000640	3.372129
132.392000	1.340055	1.236788	0.000283	7.594173	0.000637	3.375891
132.412000	1.340055	1.238129	0.000282	7.602407	0.000635	3.379551
132.432000	1.340055	1.234184	0.000285	7.578180	0.000642	3.368781
132.452000	1.340055	1.225576	0.000292	7.525326	0.000656	3.345286
132.472000	1.340055	1.237801	0.000283	7.600390	0.000636	3.378655
132.492000	1.340055	1.234475	0.000285	7.579969	0.000641	3.369577
132.512000	1.340055	1.229165	0.000289	7.547367	0.000650	3.355084
132.532000	1.340055	1.230807	0.000288	7.557445	0.000648	3.359564
132.552000	1.340055	1.229724	0.000289	7.550796	0.000649	3.356608
132.572000	1.340055	1.233517	0.000286	7.574084	0.000643	3.366961
132.592000	1.340055	1.236721	0.000283	7.593757	0.000638	3.375706
132.612000	1.340055	1.232742	0.000286	7.569327	0.000644	3.364846
132.632000	1.340055	1.237639	0.000283	7.599397	0.000636	3.378213
132.652000	1.340055	1.229186	0.000289	7.547491	0.000650	3.355139
132.672000	1.340055	1.230401	0.000288	7.554954	0.000648	3.358457
132.692000	1.340055	1.233437	0.000286	7.573595	0.000643	3.366744
132.712000	1.340055	1.235896	0.000284	7.588692	0.000639	3.373455
132.732000	1.340055	1.231687	0.000287	7.562853	0.000646	3.361968
132.752000	1.340055	1.241342	0.000280	7.622137	0.000630	3.388322
132.772000	1.340055	1.236881	0.000283	7.594745	0.000637	3.376145
132.792000	1.340055	1.233940	0.000286	7.576687	0.000642	3.368118
132.812000	1.340055	1.227283	0.000291	7.535810	0.000653	3.349946
132.832000	1.340055	1.227857	0.000290	7.539330	0.000653	3.351511
132.852000	1.340055	1.221675	0.000295	7.501377	0.000663	3.334640
132.872000	1.340055	1.231325	0.000287	7.560628	0.000647	3.360979
132.892000	1.340055	1.225307	0.000292	7.523674	0.000657	3.344552
132.912000	1.340055	1.227882	0.000290	7.539489	0.000652	3.351582
132.932000	1.340055	1.228859	0.000289	7.545483	0.000651	3.354246
132.952000	1.340055	1.229223	0.000289	7.547721	0.000650	3.355241
132.972000	1.340055	1.226022	0.000291	7.528064	0.000656	3.346503
132.992000	1.340055	1.230131	0.000288	7.553293	0.000649	3.357719
133.012000	1.340055	1.225040	0.000292	7.522038	0.000657	3.343824
133.032000	1.340055	1.228087	0.000290	7.540745	0.000652	3.352140
133.052000	1.340055	1.235867	0.000284	7.588514	0.000639	3.373376
133.072000	1.340055	1.230524	0.000288	7.555707	0.000648	3.358791
133.092000	1.340055	1.231118	0.000288	7.559357	0.000647	3.360414
133.112000	1.340055	1.236972	0.000283	7.595304	0.000637	3.376394
133.132000	1.340055	1.231012	0.000288	7.558706	0.000647	3.360125
133.152000	1.340055	1.236120	0.000284	7.590072	0.000639	3.374068
133.172000	1.340055	1.234550	0.000285	7.580428	0.000641	3.369781
133.192000	1.340055	1.232618	0.000287	7.568568	0.000644	3.364509
133.212000	1.340055	1.237811	0.000283	7.600450	0.000636	3.378681
133.232000	1.340055	1.230779	0.000288	7.557275	0.000648	3.359489
133.252000	1.340055	1.228800	0.000289	7.545124	0.000651	3.354087
133.272000	1.340055	1.227943	0.000290	7.539859	0.000652	3.351747
133.292000	1.340055	1.232473	0.000287	7.567675	0.000645	3.364112
133.312000	1.340055	1.236448	0.000284	7.592086	0.000638	3.374963
133.332000	1.340055	1.233732	0.000286	7.575404	0.000643	3.367548
133.352000	1.340055	1.233477	0.000286	7.573841	0.000643	3.366853
133.372000	1.340055	1.235730	0.000284	7.587675	0.000639	3.373002
133.392000	1.340055	1.231436	0.000287	7.561311	0.000646	3.361283
133.412000	1.340055	1.231184	0.000288	7.559765	0.000647	3.360595
133.432000	1.340055	1.228197	0.000290	7.541422	0.000652	3.352441
133.452000	1.340055	1.230300	0.000288	7.554335	0.000648	3.358182
133.472000	1.340055	1.226816	0.000291	7.532942	0.000654	3.348672
133.492000	1.340055	1.235707	0.000284	7.587532	0.000639	3.372939
133.512000	1.340055	1.226620	0.000291	7.531736	0.000655	3.348135
133.532000	1.340055	1.237293	0.000283	7.597275	0.000637	3.377270
133.552000	1.340055	1.223507	0.000293	7.512624	0.000660	3.339640
133.572000	1.340055	1.226575	0.000291	7.531463	0.000655	3.348014
133.592000	1.340055	1.230613	0.000288	7.556258	0.000648	3.359036
133.612000	1.340055	1.224792	0.000292	7.520515	0.000658	3.343148
133.632000	1.340055	1.231048	0.000288	7.558925	0.000647	3.360222
133.652000	1.340055	1.221090	0.000295	7.497784	0.000664	3.333042
133.672000	1.340055	1.224695	0.000292	7.519916	0.000658	3.342881
133.692000	1.340055	1.229905	0.000289	7.551911	0.000649	3.357104
133.712000	1.340055	1.227754	0.000290	7.538701	0.000653	3.351232
133.732000	1.340055	1.232795	0.000286	7.569654	0.000644	3.364991
133.752000	1.340055	1.228090	0.000290	7.540761	0.000652	3.352147
133.772000	1.340055	1.228757	0.000289	7.544862	0.000651	3.353970
133.792000	1.340055	1.230047	0.000288	7.552778	0.000649	3.357489
133.812000	1.340055	1.231298	0.000288	7.560461	0.000647	3.360905
133.832000	1.340055	1.229524	0.000289	7.549568	0.000650	3.356062
133.852000	1.340055	1.228024	0.000290	7.540359	0.000652	3.351969
133.872000	1.340055	1.227337	0.000290	7.536139	0.000653	3.350093
133.892000	1.340055	1.228787	0.000289	7.545043	0.000651	3.354051
133.912000	1.340055	1.229952	0.000289	7.552194	0.000649	3.357230
133.932000	1.340055	1.227488	0.000290	7.537068	0.000653	3.350506
133.952000	1.340055	1.233162	0.000286	7.571908	0.000644	3.365993
133.972000	1.340055	1.227117	0.000291	7.534792	0.000654	3.349494
133.992000	1.340055	1.226565	0.000291	7.531401	0.000655	3.347987
134.012000	1.340055	1.227299	0.000291	7.535904	0.000653	3.349988
134.032000	1.340055	1.229744	0.000289	7.550917	0.000649	3.356662
134.052000	1.340055	1.238639	0.000282	7.605539	0.000634	3.380944
134.072000	1.340055	1.233436	0.000286	7.573590	0.000643	3.366741
134.092000	1.340055	1.236956	0.000283	7.595202	0.000637	3.376348
134.112000	1.340055	1.232176	0.000287	7.565850	0.000645	3.363300
134.132000	1.340055	1.234514	0.000285	7.580207	0.000641	3.369683
134.152000	1.340055	1.237267	0.000283	7.597113	0.000637	3.377198
134.172000	1.340055	1.231271	0.000288	7.560296	0.000647	3.360832
134.192000	1.340055	1.227426	0.000290	7.536687	0.000653	3.350336
134.212000	1.340055	1.227884	0.000290	7.539500	0.000652	3.351587
134.232000	1.340055	1.230580	0.000288	7.556052	0.000648	3.358945
134.252000	1.340055	1.232670	0.000286	7.568887	0.000644	3.364651
134.272000	1.340055	1.229800	0.000289	7.551266	0.000649	3.356817
134.292000	1.340055	1.228735	0.000289	7.544724	0.000651	3.353909
134.312000	1.340055	1.233292	0.000286	7.572704	0.000643	3.366348
134.332000	1.340055	1.242800	0.000279	7.631087	0.000627	3.392301
134.352000	1.340055	1.235601	0.000284	7.586881	0.000639	3.372649
134.372000	1.340055	1.227654	0.000290	7.538088	0.000653	3.350959
134.392000	1.340055	1.231198	0.000288	7.559846	0.000647	3.360631
134.412000	1.340055	1.230489	0.000288	7.555496	0.000648	3.358698
134.432000	1.340055	1.227673	0.000290	7.538202	0.000653	3.351010
134.452000	1.340055	1.236805	0.000283	7.594275	0.000637	3.375937
134.472000	1.340055	1.231571	0.000287	7.562140	0.000646	3.361651
134.492000	1.340055	1.228435	0.000290	7.542880	0.000652	3.353090
134.512000	1.340055	1.228574	0.000290	7.543736	0.000651	3.353470
134.532000	1.340055	1.235843	0.000284	7.588368	0.000639	3.373311
134.552000	1.340055	1.230448	0.000288	7.555245	0.000648	3.358586
134.572000	1.340055	1.233823	0.000286	7.575968	0.000642	3.367798
134.592000	1.340055	1.233258	0.000286	7.572494	0.000643	3.366254
134.612000	1.340055	1.232181	0.000287	7.565882	0.000645	3.363315
134.632000	1.340055	1.237482	0.000283	7.598436	0.000636	3.377786
134.652000	1.340055	1.227049	0.000291	7.534373	0.000654	3.349308
134.672000	1.340055	1.238756	0.000282	7.606254	0.000634	3.381262
134.692000	1.340055	1.237921	0.000283	7.601130	0.000635	3.378984
134.712000	1.340055	1.234437	0.000285	7.579737	0.000641	3.369474
134.732000	1.340055	1.232931	0.000286	7.570488	0.000644	3.365362
134.752000	1.340055	1.236477	0.000284	7.592261	0.000638	3.375041
134.772000	1.340055	1.231899	0.000287	7.564152	0.000646	3.362545
134.792000	1.340055	1.240447	0.000281	7.616640	0.000631	3.385879
134.812000	1.340055	1.240996	0.000280	7.620010	0.000630	3.387376
134.832000	1.340055	1.236072	0.000284	7.589772	0.000639	3.373935
134.852000	1.340055	1.236238	0.000284	7.590793	0.000638	3.374388
134.872000	1.340055	1.238940	0.000282	7.607383	0.000634	3.381763
134.892000	1.340055	1.238198	0.000282	7.602828	0.000635	3.379739
134.912000	1.340055	1.236596	0.000284	7.592990	0.000638	3.375365
134.932000	1.340055	1.237665	0.000283	7.599556	0.000636	3.378284
134.952000	1.340055	1.241721	0.000280	7.624459	0.000629	3.389354
134.972000	1.340055	1.233932	0.000286	7.576638	0.000642	3.368096
134.992000	1.340055	1.240016	0.000281	7.613989	0.000632	3.384700
135.012000	1.340055	1.234828	0.000285	7.582135	0.000641	3.370540
135.032000	1.340055	1.232621	0.000287	7.568587	0.000644	3.364517
135.052000	1.340055	1.237859	0.000283	7.600750	0.000636	3.378815
135.072000	1.340055	1.238460	0.000282	7.604440	0.000635	3.380455
135.092000	1.340055	1.235864	0.000284	7.588495	0.000639	3.373367
135.112000	1.340055	1.235044	0.000285	7.583460	0.000640	3.371129
135.132000	1.340055	1.233327	0.000286	7.572923	0.000643	3.366445
135.152000	1.340055	1.236899	0.000283	7.594856	0.000637	3.376195
135.172000	1.340055	1.233134	0.000286	7.571738	0.000644	3.365918
135.192000	1.340055	1.237208	0.000283	7.596748	0.000637	3.377036
135.212000	1.340055	1.236573	0.000284	7.592850	0.000638	3.375303
135.232000	1.340055	1.238833	0.000282	7.606727	0.000634	3.381472
135.252000	1.340055	1.234936	0.000285	7.582802	0.000641	3.370836
135.272000	1.340055	1.236110	0.000284	7.590010	0.000639	3.374040
135.292000	1.340055	1.237694	0.000283	7.599734	0.000636	3.378363
135.312000	1.340055	1.236421	0.000284	7.591919	0.000638	3.374889
135.332000	1.340055	1.234040	0.000285	7.577299	0.000642	3.368390
135.352000	1.340055	1.230271	0.000288	7.554154	0.000648	3.358101
135.372000	1.340055	1.236843	0.000283	7.594508	0.000637	3.376040
135.392000	1.340055	1.228735	0.000289	7.544727	0.000651	3.353910
135.412000	1.340055	1.232432	0.000287	7.567426	0.000645	3.364001
135.432000	1.340055	1.233573	0.000286	7.574432	0.000643	3.367116
135.452000	1.340055	1.237617	0.000283	7.599265	0.000636	3.378155
135.472000	1.340055	1.235110	0.000285	7.583865	0.000640	3.371309
135.492000	1.340055	1.240390	0.000281	7.616289	0.000631	3.385723
135.512000	1.340055	1.234741	0.000285	7.581603	0.000641	3.370303
135.532000	1.340055	1.234602	0.000285	7.580747	0.000641	3.369923
135.552000	1.340055	1.231443	0.000287	7.561355	0.000646	3.361302
135.572000	1.340055	1.233195	0.000286	7.572110	0.000643	3.366083
135.592000	1.340055	1.232707	0.000286	7.569114	0.000644	3.364751
135.612000	1.340055	1.232686	0.000286	7.568987	0.000644	3.364695
135.632000	1.340055	1.229160	0.000289	7.547335	0.000650	3.355070
135.652000	1.340055	1.230884	0.000288	7.557918	0.000647	3.359774
135.672000	1.340055	1.235160	0.000285	7.584176	0.000640	3.371447
135.692000	1.340055	1.230783	0.000288	7.557300	0.000648	3.359500
135.712000	1.340055	1.238244	0.000282	7.603109	0.000635	3.379864
135.732000	1.340055	1.230384	0.000288	7.554848	0.000648	3.358410
135.752000	1.340055	1.236179	0.000284	7.590434	0.000638	3.374229
135.772000	1.340055	1.239507	0.000281	7.610866	0.000633	3.383312
135.792000	1.340055	1.240617	0.000281	7.617685	0.000631	3.386343
135.812000	1.340055	1.235466	0.000284	7.586055	0.000640	3.372282
135.832000	1.340055	1.236484	0.000284	7.592302	0.000638	3.375059
135.852000	1.340055	1.245407	0.000277	7.647096	0.000623	3.399417
135.872000	1.340055	1.236484	0.000284	7.592305	0.000638	3.375061
135.892000	1.340055	1.239188	0.000282	7.608911	0.000633	3.382443
135.912000	1.340055	1.234621	0.000285	7.580866	0.000641	3.369976
135.932000	1.340055	1.231698	0.000287	7.562921	0.000646	3.361998
135.952000	1.340055	1.233657	0.000286	7.574945	0.000643	3.367344
135.972000	1.340055	1.233561	0.000286	7.574357	0.000643	3.367082
135.992000	1.340055	1.235443	0.000284	7.585914	0.000640	3.372220
136.012000	1.340055	1.235118	0.000285	7.583919	0.000640	3.371333
136.032000	1.340055	1.234661	0.000285	7.581111	0.000641	3.370085
136.052000	1.340055	1.238126	0.000282	7.602388	0.000635	3.379543
136.072000	1.340055	1.234772	0.000285	7.581792	0.000641	3.370387
136.092000	1.340055	1.236348	0.000284	7.591470	0.000638	3.374690
136.112000	1.340055	1.233578	0.000286	7.574462	0.000643	3.367129
136.132000	1.340055	1.236834	0.000283	7.594451	0.000637	3.376015
136.152000	1.340055	1.233751	0.000286	7.575523	0.000643	3.367600
136.172000	1.340055	1.239635	0.000281	7.611651	0.000633	3.383661
136.192000	1.340055	1.233586	0.000286	7.574511	0.000643	3.367150
136.212000	1.340055	1.234226	0.000285	7.578439	0.000642	3.368897
136.232000	1.340055	1.238492	0.000282	7.604637	0.000635	3.380543
136.252000	1.340055	1.230433	0.000288	7.555148	0.000648	3.358543
136.272000	1.340055	1.230905	0.000288	7.558050	0.000647	3.359833
136.292000	1.340055	1.234175	0.000285	7.578128	0.000642	3.368759
136.312000	1.340055	1.229923	0.000289	7.552016	0.000649	3.357151
136.332000	1.340055	1.232739	0.000286	7.569311	0.000644	3.364839
136.352000	1.340055	1.230671	0.000288	7.556611	0.000648	3.359193
136.372000	1.340055	1.230087	0.000288	7.553029	0.000649	3.357601
136.392000	1.340055	1.232751	0.000286	7.569384	0.000644	3.364871
136.412000	1.340055	1.233925	0.000286	7.576595	0.000642	3.368077
136.432000	1.340055	1.233500	0.000286	7.573984	0.000643	3.366916
136.452000	1.340055	1.235281	0.000285	7.584918	0.000640	3.371777
136.472000	1.340055	1.235478	0.000284	7.586125	0.000640	3.372313
136.492000	1.340055	1.235801	0.000284	7.588109	0.000639	3.373196
136.512000	1.340055	1.232569	0.000287	7.568263	0.000645	3.364373
136.532000	1.340055	1.237992	0.000282	7.601562	0.000635	3.379176
136.552000	1.340055	1.244690	0.000277	7.642690	0.000624	3.397459
136.572000	1.340055	1.235773	0.000284	7.587939	0.000639	3.373120
136.592000	1.340055	1.241979	0.000279	7.626044	0.000629	3.390059
136.612000	1.340055	1.238490	0.000282	7.604621	0.000635	3.380536
136.632000	1.340055	1.237083	0.000283	7.595984	0.000637	3.376696
136.652000	1.340055	1.245851	0.000277	7.649820	0.000622	3.400628
136.672000	1.340055	1.236997	0.000283	7.595453	0.000637	3.376460
136.692000	1.340055	1.245975	0.000276	7.650584	0.000622	3.400968
136.712000	1.340055	1.239323	0.000281	7.609740	0.000633	3.382811
136.732000	1.340055	1.237643	0.000283	7.599421	0.000636	3.378224
136.752000	1.340055	1.239016	0.000282	7.607853	0.000634	3.381972
136.772000	1.340055	1.238801	0.000282	7.606532	0.000634	3.381385
136.792000	1.340055	1.241112	0.000280	7.620722	0.000630	3.387693
136.812000	1.340055	1.237246	0.000283	7.596981	0.000637	3.377139
136.832000	1.340055	1.235095	0.000285	7.583773	0.000640	3.371268
136.852000	1.340055	1.233849	0.000286	7.576128	0.000642	3.367869
136.872000	1.340055	1.232998	0.000286	7.570901	0.000644	3.365546
136.892000	1.340055	1.231311	0.000288	7.560542	0.000647	3.360941
136.912000	1.340055	1.233269	0.000286	7.572567	0.000643	3.366286
136.932000	1.340055	1.236269	0.000284	7.590987	0.000638	3.374475
136.952000	1.340055	1.237388	0.000283	7.597858	0.000636	3.377529
136.972000	1.340055	1.233262	0.000286	7.572524	0.000643	3.366267
136.992000	1.340055	1.238257	0.000282	7.603193	0.000635	3.379901
137.012000	1.340055	1.239458	0.000281	7.610566	0.000633	3.383178
137.032000	1.340055	1.237023	0.000283	7.595612	0.000637	3.376531
137.052000	1.340055	1.241393	0.000280	7.622450	0.000630	3.388461
137.072000	1.340055	1.239677	0.000281	7.611908	0.000633	3.383775
137.092000	1.340055	1.242582	0.000279	7.629748	0.000628	3.391705
137.112000	1.340055	1.238883	0.000282	7.607037	0.000634	3.381610
137.132000	1.340055	1.238753	0.000282	7.606235	0.000634	3.381253
137.152000	1.340055	1.231502	0.000287	7.561714	0.000646	3.361462
137.172000	1.340055	1.229695	0.000289	7.550620	0.000649	3.356530
137.192000	1.340055	1.239759	0.000281	7.612415	0.000632	3.384000
137.212000	1.340055	1.230461	0.000288	7.555321	0.000648	3.358620
137.232000	1.340055	1.232478	0.000287	7.567704	0.000645	3.364125
137.252000	1.340055	1.228784	0.000289	7.545027	0.000651	3.354044
137.272000	1.340055	1.228534	0.000290	7.543488	0.000651	3.353360
137.292000	1.340055	1.231305	0.000288	7.560502	0.000647	3.360923
137.312000	1.340055	1.238986	0.000282	7.607666	0.000634	3.381889
137.332000	1.340055	1.222468	0.000294	7.506245	0.000662	3.336804
137.352000	1.340055	1.231648	0.000287	7.562610	0.000646	3.361860
137.372000	1.340055	1.228508	0.000290	7.543331	0.000651	3.353290
137.392000	1.340055	1.231665	0.000287	7.562715	0.000646	3.361907
137.412000	1.340055	1.225564	0.000292	7.525256	0.000656	3.345255
137.432000	1.340055	1.227594	0.000290	7.537716	0.000653	3.350794
137.452000	1.340055	1.226935	0.000291	7.533674	0.000654	3.348997
137.472000	1.340055	1.235586	0.000284	7.586792	0.000639	3.372610
137.492000	1.340055	1.233483	0.000286	7.573876	0.000643	3.366868
137.512000	1.340055	1.239558	0.000281	7.611181	0.000633	3.383452
137.532000	1.340055	1.235524	0.000284	7.586408	0.000640	3.372439
137.552000	1.340055	1.233503	0.000286	7.574000	0.000643	3.366924
137.572000	1.340055	1.228002	0.000290	7.540224	0.000652	3.351909
137.592000	1.340055	1.236688	0.000283	7.593557	0.000638	3.375617
137.612000	1.340055	1.232580	0.000287	7.568331	0.000645	3.364403
137.632000	1.340055	1.233247	0.000286	7.572426	0.000643	3.366224
137.652000	1.340055	1.238691	0.000282	7.605855	0.000634	3.381084
137.672000	1.340055	1.238243	0.000282	7.603106	0.000635	3.379862
137.692000	1.340055	1.240076	0.000281	7.614359	0.000632	3.384865
137.712000	1.340055	1.233515	0.000286	7.574073	0.000643	3.366956
137.732000	1.340055	1.237726	0.000283	7.599929	0.000636	3.378450
137.752000	1.340055	1.230985	0.000288	7.558542	0.000647	3.360052
137.772000	1.340055	1.236797	0.000283	7.594227	0.000637	3.375915
137.792000	1.340055	1.227302	0.000291	7.535926	0.000653	3.349998
137.812000	1.340055	1.228319	0.000290	7.542168	0.000652	3.352773
137.832000	1.340055	1.235964	0.000284	7.589114	0.000639	3.373642
137.852000	1.340055	1.237642	0.000283	7.599416	0.000636	3.378222
137.872000	1.340055	1.236210	0.000284	7.590620	0.000638	3.374312
137.892000	1.340055	1.224527	0.000293	7.518888	0.000658	3.342424
137.912000	1.340055	1.235015	0.000285	7.583287	0.000640	3.371052
137.932000	1.340055	1.230011	0.000288	7.552562	0.000649	3.357393
137.952000	1.340055	1.237990	0.000282	7.601551	0.000635	3.379171
137.972000	1.340055	1.241112	0.000280	7.620722	0.000630	3.387693
137.992000	1.340055	1.234517	0.000285	7.580226	0.000641	3.369691
138.012000	1.340055	1.238599	0.000282	7.605293	0.000634	3.380834
138.032000	1.340055	1.235117	0.000285	7.583908	0.000640	3.371328
138.052000	1.340055	1.235125	0.000285	7.583960	0.000640	3.371351
138.072000	1.340055	1.232235	0.000287	7.566217	0.000645	3.363464
138.092000	1.340055	1.234782	0.000285	7.581854	0.000641	3.370415
138.112000	1.340055	1.230379	0.000288	7.554821	0.000648	3.358398
138.132000	1.340055	1.227991	0.000290	7.540153	0.000652	3.351877
138.152000	1.340055	1.229209	0.000289	7.547637	0.000650	3.355204
138.172000	1.340055	1.237891	0.000283	7.600941	0.000636	3.378900
138.192000	1.340055	1.231818	0.000287	7.563652	0.000646	3.362323
138.212000	1.340055	1.230302	0.000288	7.554346	0.000648	3.358187
138.232000	1.340055	1.231342	0.000287	7.560734	0.000647	3.361026
138.252000	1.340055	1.227660	0.000290	7.538126	0.000653	3.350976
138.272000	1.340055	1.225054	0.000292	7.522125	0.000657	3.343863
138.292000	1.340055	1.230673	0.000288	7.556625	0.000648	3.359199
138.312000	1.340055	1.232164	0.000287	7.565780	0.000645	3.363269
138.332000	1.340055	1.229627	0.000289	7.550202	0.000650	3.356344
138.352000	1.340055	1.229230	0.000289	7.547764	0.000650	3.355261
138.372000	1.340055	1.229224	0.000289	7.547729	0.000650	3.355245
138.392000	1.340055	1.227096	0.000291	7.534659	0.000654	3.349435
138.412000	1.340055	1.232534	0.000287	7.568050	0.000645	3.364278
138.432000	1.340055	1.233908	0.000286	7.576487	0.000642	3.368029
138.452000	1.340055	1.232040	0.000287	7.565018	0.000645	3.362931
138.472000	1.340055	1.230354	0.000288	7.554667	0.000648	3.358329
138.492000	1.340055	1.231683	0.000287	7.562823	0.000646	3.361955
138.512000	1.340055	1.227746	0.000290	7.538652	0.000653	3.351210
138.532000	1.340055	1.236084	0.000284	7.589851	0.000639	3.373970
138.552000	1.340055	1.231627	0.000287	7.562480	0.000646	3.361803
138.572000	1.340055	1.236586	0.000284	7.592931	0.000638	3.375339
138.592000	1.340055	1.233233	0.000286	7.572345	0.000643	3.366188
138.612000	1.340055	1.229181	0.000289	7.547464	0.000650	3.355127
138.632000	1.340055	1.233661	0.000286	7.574972	0.000643	3.367356
138.652000	1.340055	1.235104	0.000285	7.583833	0.000640	3.371295
138.672000	1.340055	1.231761	0.000287	7.563307	0.000646	3.362170
138.692000	1.340055	1.235770	0.000284	7.587920	0.000639	3.373112
138.712000	1.340055	1.231601	0.000287	7.562324	0.000646	3.361733
138.732000	1.340055	1.227421	0.000290	7.536657	0.000653	3.350323
138.752000	1.340055	1.236488	0.000284	7.592332	0.000638	3.375073
138.772000	1.340055	1.223266	0.000294	7.511145	0.000660	3.338982
138.792000	1.340055	1.231193	0.000288	7.559816	0.000647	3.360618
138.812000	1.340055	1.229809	0.000289	7.551317	0.000649	3.356840
138.832000	1.340055	1.235248	0.000285	7.584713	0.000640	3.371686
138.852000	1.340055	1.230390	0.000288	7.554886	0.000648	3.358427
138.872000	1.340055	1.229771	0.000289	7.551085	0.000649	3.356737
138.892000	1.340055	1.231177	0.000288	7.559716	0.000647	3.360574
138.912000	1.340055	1.235188	0.000285	7.584346	0.000640	3.371523
138.932000	1.340055	1.230278	0.000288	7.554200	0.000648	3.358122
138.952000	1.340055	1.240051	0.000281	7.614205	0.000632	3.384796
138.972000	1.340055	1.238520	0.000282	7.604805	0.000634	3.380617
138.992000	1.340055	1.232361	0.000287	7.566989	0.000645	3.363807
139.012000	1.340055	1.237786	0.000283	7.600301	0.000636	3.378615
139.032000	1.340055	1.234763	0.000285	7.581735	0.000641	3.370362
139.052000	1.340055	1.240701	0.000280	7.618195	0.000631	3.386570
139.072000	1.340055	1.236511	0.000284	7.592472	0.000638	3.375135
139.092000	1.340055	1.235133	0.000285	7.584008	0.000640	3.371373
139.112000	1.340055	1.232803	0.000286	7.569700	0.000644	3.365012
139.132000	1.340055	1.231946	0.000287	7.564438	0.000646	3.362673
139.152000	1.340055	1.232874	0.000286	7.570137	0.000644	3.365206
139.172000	1.340055	1.230417	0.000288	7.555051	0.000648	3.358500
139.192000	1.340055	1.230560	0.000288	7.555928	0.000648	3.358890
139.212000	1.340055	1.231843	0.000287	7.563806	0.000646	3.362392
139.232000	1.340055	1.235532	0.000284	7.586460	0.000640	3.372462
139.252000	1.340055	1.234731	0.000285	7.581541	0.000641	3.370276
139.272000	1.340055	1.237887	0.000283	7.600920	0.000636	3.378890
139.292000	1.340055	1.232752	0.000286	7.569389	0.000644	3.364874
139.312000	1.340055	1.233521	0.000286	7.574108	0.000643	3.366972
139.332000	1.340055	1.230973	0.000288	7.558469	0.000647	3.360019
139.352000	1.340055	1.231904	0.000287	7.564181	0.000646	3.362559
139.372000	1.340055	1.234986	0.000285	7.583104	0.000640	3.370970
139.392000	1.340055	1.236529	0.000284	7.592580	0.000638	3.375183
139.412000	1.340055	1.233782	0.000286	7.575712	0.000642	3.367684
139.432000	1.340055	1.235030	0.000285	7.583377	0.000640	3.371092
139.452000	1.340055	1.233387	0.000286	7.573288	0.000643	3.366607
139.472000	1.340055	1.231996	0.000287	7.564748	0.000646	3.362811
139.492000	1.340055	1.231983	0.000287	7.564665	0.000646	3.362774
139.512000	1.340055	1.232566	0.000287	7.568244	0.000645	3.364365
139.532000	1.340055	1.230862	0.000288	7.557783	0.000647	3.359714
139.552000	1.340055	1.233198	0.000286	7.572129	0.000643	3.366092
139.572000	1.340055	1.229346	0.000289	7.548477	0.000650	3.355577
139.592000	1.340055	1.229766	0.000289	7.551052	0.000649	3.356722
139.612000	1.340055	1.227540	0.000290	7.537386	0.000653	3.350647
139.632000	1.340055	1.232007	0.000287	7.564816	0.000646	3.362841
139.652000	1.340055	1.230151	0.000288	7.553417	0.000649	3.357774
139.672000	1.340055	1.228115	0.000290	7.540920	0.000652	3.352218
139.692000	1.340055	1.233913	0.000286	7.576517	0.000642	3.368042
139.712000	1.340055	1.229691	0.000289	7.550596	0.000649	3.356520
139.732000	1.340055	1.230970	0.000288	7.558450	0.000647	3.360011
139.752000	1.340055	1.225663	0.000292	7.525864	0.000656	3.345525
139.772000	1.340055	1.229486	0.000289	7.549333	0.000650	3.355958
139.792000	1.340055	1.227483	0.000290	7.537038	0.000653	3.350492
139.812000	1.340055	1.227609	0.000290	7.537807	0.000653	3.350834
139.832000	1.340055	1.225170	0.000292	7.522832	0.000657	3.344177
139.852000	1.340055	1.227757	0.000290	7.538720	0.000653	3.351240
139.872000	1.340055	1.231042	0.000288	7.558887	0.000647	3.360205
139.892000	1.340055	1.233581	0.000286	7.574481	0.000643	3.367137
139.912000	1.340055	1.226690	0.000291	7.532170	0.000654	3.348329
139.932000	1.340055	1.233432	0.000286	7.573563	0.000643	3.366729
139.952000	1.340055	1.232722	0.000286	7.569206	0.000644	3.364792
139.972000	1.340055	1.233308	0.000286	7.572804	0.000643	3.366392
139.992000	1.340055	1.228934	0.000289	7.545944	0.000651	3.354452
140.012000	1.340055	1.225910	0.000292	7.527381	0.000656	3.346200
140.032000	1.340055	1.230712	0.000288	7.556865	0.000648	3.359306
140.052000	1.340055	1.236039	0.000284	7.589575	0.000639	3.373847
140.072000	1.340055	1.232550	0.000287	7.568147	0.000645	3.364322
140.092000	1.340055	1.228805	0.000289	7.545153	0.000651	3.354100
140.112000	1.340055	1.230547	0.000288	7.555853	0.000648	3.358856
140.132000	1.340055	1.224431	0.000293	7.518299	0.000658	3.342162
140.152000	1.340055	1.231964	0.000287	7.564554	0.000646	3.362724
140.172000	1.340055	1.233348	0.000286	7.573047	0.000643	3.366500
140.192000	1.340055	1.230071	0.000288	7.552926	0.000649	3.357555
140.212000	1.340055	1.238887	0.000282	7.607062	0.000634	3.381621
140.232000	1.340055	1.235044	0.000285	7.583463	0.000640	3.371130
140.252000	1.340055	1.230019	0.000288	7.552610	0.000649	3.357415
140.272000	1.340055	1.228166	0.000290	7.541228	0.000652	3.352355
140.292000	1.340055	1.225287	0.000292	7.523553	0.000657	3.344498
140.312000	1.340055	1.230262	0.000288	7.554098	0.000648	3.358076
140.332000	1.340055	1.231302	0.000288	7.560488	0.000647	3.360917
140.352000	1.340055	1.231454	0.000287	7.561417	0.000646	3.361330
140.372000	1.340055	1.230194	0.000288	7.553685	0.000649	3.357893
140.392000	1.340055	1.229352	0.000289	7.548512	0.000650	3.355593
140.412000	1.340055	1.224989	0.000292	7.521725	0.000657	3.343685
140.432000	1.340055	1.229579	0.000289	7.549905	0.000650	3.356212
140.452000	1.340055	1.230154	0.000288	7.553439	0.000649	3.357783
140.472000	1.340055	1.229570	0.000289	7.549848	0.000650	3.356187
140.492000	1.340055	1.230155	0.000288	7.553442	0.000649	3.357785
140.512000	1.340055	1.240348	0.000281	7.616033	0.000631	3.385609
140.532000	1.340055	1.236268	0.000284	7.590979	0.000638	3.374471
140.552000	1.340055	1.239866	0.000281	7.613069	0.000632	3.384291
140.572000	1.340055	1.230756	0.000288	7.557132	0.000648	3.359425
140.592000	1.340055	1.231242	0.000288	7.560115	0.000647	3.360751
140.612000	1.340055	1.231898	0.000287	7.564144	0.000646	3.362542
140.632000	1.340055	1.226340	0.000291	7.530016	0.000655	3.347371
140.652000	1.340055	1.230932	0.000288	7.558212	0.000647	3.359905
140.672000	1.340055	1.230998	0.000288	7.558620	0.000647	3.360086
140.692000	1.340055	1.229329	0.000289	7.548369	0.000650	3.355529
140.712000	1.340055	1.233495	0.000286	7.573954	0.000643	3.366903
140.732000	1.340055	1.229764	0.000289	7.551042	0.000649	3.356718
140.752000	1.340055	1.226483	0.000291	7.530899	0.000655	3.347763
140.772000	1.340055	1.235889	0.000284	7.588649	0.000639	3.373436
140.792000	1.340055	1.231169	0.000288	7.559670	0.000647	3.360553
140.812000	1.340055	1.229006	0.000289	7.546390	0.000651	3.354650
140.832000	1.340055	1.231551	0.000287	7.562016	0.000646	3.361596
140.852000	1.340055	1.222736	0.000294	7.507891	0.000661	3.337536
140.872000	1.340055	1.231870	0.000287	7.563973	0.000646	3.362466
140.892000	1.340055	1.225828	0.000292	7.526873	0.000656	3.345974
140.912000	1.340055	1.228692	0.000289	7.544460	0.000651	3.353792
140.932000	1.340055	1.226563	0.000291	7.531387	0.000655	3.347981
140.952000	1.340055	1.229125	0.000289	7.547116	0.000650	3.354973
140.972000	1.340055	1.226144	0.000291	7.528815	0.000655	3.346837
140.992000	1.340055	1.225380	0.000292	7.524122	0.000657	3.344751
141.012000	1.340055	1.229842	0.000289	7.551522	0.000649	3.356931
141.032000	1.340055	1.222609	0.000294	7.507111	0.000661	3.337189
141.052000	1.340055	1.226148	0.000291	7.528839	0.000655	3.346848
141.072000	1.340055	1.222545	0.000294	7.506717	0.000662	3.337014
141.092000	1.340055	1.223794	0.000293	7.514387	0.000659	3.340423
141.112000	1.340055	1.231662	0.000287	7.562699	0.000646	3.361900
141.132000	1.340055	1.221711	0.000295	7.501596	0.000663	3.334737
141.152000	1.340055	1.232227	0.000287	7.566163	0.000645	3.363440
141.172000	1.340055	1.233723	0.000286	7.575353	0.000643	3.367525
141.192000	1.340055	1.231386	0.000287	7.561001	0.000647	3.361145
141.212000	1.340055	1.228645	0.000290	7.544171	0.000651	3.353663
141.232000	1.340055	1.235023	0.000285	7.583336	0.000640	3.371074
141.252000	1.340055	1.234111	0.000285	7.577734	0.000642	3.368583
141.272000	1.340055	1.237205	0.000283	7.596735	0.000637	3.377030
141.292000	1.340055	1.232687	0.000286	7.568992	0.000644	3.364697
141.312000	1.340055	1.231300	0.000288	7.560472	0.000647	3.360910
141.332000	1.340055	1.226880	0.000291	7.533334	0.000654	3.348846
141.352000	1.340055	1.234192	0.000285	7.578234	0.000642	3.368805
141.372000	1.340055	1.231115	0.000288	7.559338	0.000647	3.360406
141.392000	1.340055	1.232310	0.000287	7.566673	0.000645	3.363666
141.412000	1.340055	1.237455	0.000283	7.598266	0.000636	3.377710
141.432000	1.340055	1.232723	0.000286	7.569214	0.000644	3.364796
141.452000	1.340055	1.230397	0.000288	7.554932	0.000648	3.358447
141.472000	1.340055	1.234695	0.000285	7.581319	0.000641	3.370177
141.492000	1.340055	1.230723	0.000288	7.556932	0.000648	3.359336
141.512000	1.340055	1.230815	0.000288	7.557497	0.000648	3.359587
141.532000	1.340055	1.227838	0.000290	7.539214	0.000653	3.351460
141.552000	1.340055	1.229136	0.000289	7.547189	0.000650	3.355005
141.572000	1.340055	1.230145	0.000288	7.553380	0.000649	3.357757
141.592000	1.340055	1.232407	0.000287	7.567273	0.000645	3.363933
141.612000	1.340055	1.233583	0.000286	7.574489	0.000643	3.367141
141.632000	1.340055	1.234008	0.000285	7.577100	0.000642	3.368301
141.652000	1.340055	1.235131	0.000285	7.583998	0.000640	3.371368
141.672000	1.340055	1.236279	0.000284	7.591047	0.000638	3.374501
141.692000	1.340055	1.235394	0.000284	7.585609	0.000640	3.372084
141.712000	1.340055	1.230708	0.000288	7.556838	0.000648	3.359294
141.732000	1.340055	1.229214	0.000289	7.547667	0.000650	3.355217
141.752000	1.340055	1.225291	0.000292	7.523574	0.000657	3.344507
141.772000	1.340055	1.227245	0.000291	7.535575	0.000654	3.349842
141.792000	1.340055	1.230118	0.000288	7.553215	0.000649	3.357684
141.812000	1.340055	1.229842	0.000289	7.551522	0.000649	3.356931
141.832000	1.340055	1.230817	0.000288	7.557510	0.000648	3.359593
141.852000	1.340055	1.227594	0.000290	7.537716	0.000653	3.350794
141.872000	1.340055	1.224108	0.000293	7.516315	0.000659	3.341280
141.892000	1.340055	1.225328	0.000292	7.523806	0.000657	3.344611
141.912000	1.340055	1.225812	0.000292	7.526773	0.000656	3.345930
141.932000	1.340055	1.232715	0.000286	7.569162	0.000644	3.364773
141.952000	1.340055	1.231327	0.000287	7.560642	0.000647	3.360985
141.972000	1.340055	1.230713	0.000288	7.556868	0.000648	3.359307
141.992000	1.340055	1.223474	0.000293	7.512419	0.000660	3.339548
142.012000	1.340055	1.233171	0.000286	7.571962	0.000644	3.366017
142.032000	1.340055	1.228805	0.000289	7.545156	0.000651	3.354101
142.052000	1.340055	1.229882	0.000289	7.551768	0.000649	3.357040
142.072000	1.340055	1.236992	0.000283	7.595426	0.000637	3.376448
142.092000	1.340055	1.227855	0.000290	7.539322	0.000653	3.351508
142.112000	1.340055	1.228022	0.000290	7.540348	0.000652	3.351964
142.132000	1.340055	1.229807	0.000289	7.551309	0.000649	3.356836
142.152000	1.340055	1.230637	0.000288	7.556403	0.000648	3.359101
142.172000	1.340055	1.229377	0.000289	7.548663	0.000650	3.355660
142.192000	1.340055	1.229462	0.000289	7.549187	0.000650	3.355893
142.212000	1.340055	1.234666	0.000285	7.581144	0.000641	3.370099
142.232000	1.340055	1.232504	0.000287	7.567864	0.000645	3.364196
142.252000	1.340055	1.229904	0.000289	7.551903	0.000649	3.357100
142.272000	1.340055	1.233072	0.000286	7.571357	0.000644	3.365749
142.292000	1.340055	1.228592	0.000290	7.543847	0.000651	3.353519
142.312000	1.340055	1.233215	0.000286	7.572232	0.000643	3.366137
142.332000	1.340055	1.238564	0.000282	7.605077	0.000634	3.380738
142.352000	1.340055	1.232376	0.000287	7.567081	0.000645	3.363848
142.372000	1.340055	1.226657	0.000291	7.531962	0.000655	3.348236
142.392000	1.340055	1.235740	0.000284	7.587739	0.000639	3.373031
142.412000	1.340055	1.233510	0.000286	7.574046	0.000643	3.366944
142.432000	1.340055	1.232456	0.000287	7.567570	0.000645	3.364065
142.452000	1.340055	1.229585	0.000289	7.549943	0.000650	3.356229
142.472000	1.340055	1.231557	0.000287	7.562054	0.000646	3.361613
142.492000	1.340055	1.229905	0.000289	7.551906	0.000649	3.357102
142.512000	1.340055	1.230139	0.000288	7.553347	0.000649	3.357743
142.532000	1.340055	1.228017	0.000290	7.540318	0.000652	3.351951
142.552000	1.340055	1.231656	0.000287	7.562659	0.000646	3.361882
142.572000	1.340055	1.232489	0.000287	7.567775	0.000645	3.364156
142.592000	1.340055	1.224516	0.000293	7.518820	0.000658	3.342394
142.612000	1.340055	1.235202	0.000285	7.584432	0.000640	3.371561
142.632000	1.340055	1.231067	0.000288	7.559041	0.000647	3.360274
142.652000	1.340055	1.226756	0.000291	7.532570	0.000654	3.348506
142.672000	1.340055	1.226891	0.000291	7.533401	0.000654	3.348876
142.692000	1.340055	1.229661	0.000289	7.550413	0.000649	3.356438
142.712000	1.340055	1.223166	0.000294	7.510529	0.000660	3.338708
142.732000	1.340055	1.232555	0.000287	7.568177	0.000645	3.364335
142.752000	1.340055	1.230840	0.000288	7.557648	0.000647	3.359654
142.772000	1.340055	1.229981	0.000289	7.552373	0.000649	3.357309
142.792000	1.340055	1.233963	0.000286	7.576827	0.000642	3.368180
142.812000	1.340055	1.228046	0.000290	7.540491	0.000652	3.352027
142.832000	1.340055	1.230486	0.000288	7.555475	0.000648	3.358688
142.852000	1.340055	1.229344	0.000289	7.548461	0.000650	3.355570
142.872000	1.340055	1.227474	0.000290	7.536981	0.000653	3.350467
142.892000	1.340055	1.231339	0.000287	7.560715	0.000647	3.361018
142.912000	1.340055	1.230223	0.000288	7.553860	0.000649	3.357971
142.932000	1.340055	1.231428	0.000287	7.561257	0.000646	3.361259
142.952000	1.340055	1.234415	0.000285	7.579602	0.000641	3.369414
142.972000	1.340055	1.229182	0.000289	7.547467	0.000650	3.355129
142.992000	1.340055	1.233654	0.000286	7.574926	0.000643	3.367335
143.012000	1.340055	1.228132	0.000290	7.541023	0.000652	3.352264
143.032000	1.340055	1.228483	0.000290	7.543177	0.000651	3.353222
143.052000	1.340055	1.233870	0.000286	7.576252	0.000642	3.367925
143.072000	1.340055	1.226078	0.000291	7.528407	0.000656	3.346656
143.092000	1.340055	1.231269	0.000288	7.560283	0.000647	3.360826
143.112000	1.340055	1.238387	0.000282	7.603992	0.000635	3.380256
143.132000	1.340055	1.225535	0.000292	7.525078	0.000656	3.345176
143.152000	1.340055	1.232819	0.000286	7.569800	0.000644	3.365056
143.172000	1.340055	1.228739	0.000289	7.544746	0.000651	3.353919
143.192000	1.340055	1.231462	0.000287	7.561471	0.000646	3.361354
143.212000	1.340055	1.238040	0.000282	7.601856	0.000635	3.379307
143.232000	1.340055	1.232000	0.000287	7.564773	0.000646	3.362822
143.252000	1.340055	1.234549	0.000285	7.580426	0.000641	3.369780
143.272000	1.340055	1.227838	0.000290	7.539219	0.000653	3.351462
143.292000	1.340055	1.233680	0.000286	7.575086	0.000643	3.367406
143.312000	1.340055	1.230324	0.000288	7.554481	0.000648	3.358247
143.332000	1.340055	1.226563	0.000291	7.531387	0.000655	3.347981
143.352000	1.340055	1.228968	0.000289	7.546155	0.000651	3.354545
143.372000	1.340055	1.225954	0.000292	7.527651	0.000656	3.346320
143.392000	1.340055	1.230143	0.000288	7.553371	0.000649	3.357753
143.412000	1.340055	1.224545	0.000293	7.518998	0.000658	3.342473
143.432000	1.340055	1.226129	0.000291	7.528720	0.000655	3.346795
143.452000	1.340055	1.225185	0.000292	7.522929	0.000657	3.344221
143.472000	1.340055	1.226828	0.000291	7.533015	0.000654	3.348704
143.492000	1.340055	1.229628	0.000289	7.550210	0.000650	3.356348
143.512000	1.340055	1.228963	0.000289	7.546123	0.000651	3.354531
143.532000	1.340055	1.234438	0.000285	7.579743	0.000641	3.369476
143.552000	1.340055	1.231087	0.000288	7.559165	0.000647	3.360329
143.572000	1.340055	1.226349	0.000291	7.530075	0.000655	3.347397
143.592000	1.340055	1.229824	0.000289	7.551411	0.000649	3.356882
143.612000	1.340055	1.232038	0.000287	7.565007	0.000645	3.362926
143.632000	1.340055	1.233528	0.000286	7.574154	0.000643	3.366992
143.652000	1.340055	1.228386	0.000290	7.542583	0.000652	3.352958
143.672000	1.340055	1.230540	0.000288	7.555807	0.000648	3.358836
143.692000	1.340055	1.228259	0.000290	7.541803	0.000652	3.352611
143.712000	1.340055	1.223097	0.000294	7.510108	0.000661	3.338521
143.732000	1.340055	1.229909	0.000289	7.551933	0.000649	3.357114
143.752000	1.340055	1.219244	0.000297	7.486447	0.000667	3.328003
143.772000	1.340055	1.233207	0.000286	7.572181	0.000643	3.366115
143.792000	1.340055	1.224107	0.000293	7.516309	0.000659	3.341278
143.812000	1.340055	1.225560	0.000292	7.525229	0.000656	3.345243
143.832000	1.340055	1.232559	0.000287	7.568207	0.000645	3.364348
143.852000	1.340055	1.224846	0.000292	7.520848	0.000658	3.343295
143.872000	1.340055	1.232524	0.000287	7.567988	0.000645	3.364251
143.892000	1.340055	1.236646	0.000283	7.593301	0.000638	3.375503
143.912000	1.340055	1.232816	0.000286	7.569783	0.000644	3.365049
143.932000	1.340055	1.241445	0.000280	7.622766	0.000630	3.388602
143.952000	1.340055	1.236218	0.000284	7.590671	0.000638	3.374334
143.972000	1.340055	1.235270	0.000285	7.584848	0.000640	3.371746
143.992000	1.340055	1.234246	0.000285	7.578560	0.000642	3.368951
144.012000	1.340055	1.229354	0.000289	7.548525	0.000650	3.355599
144.032000	1.340055	1.224789	0.000292	7.520497	0.000658	3.343139
144.052000	1.340055	1.233318	0.000286	7.572866	0.000643	3.366420
144.072000	1.340055	1.225923	0.000292	7.527457	0.000656	3.346233
144.092000	1.340055	1.226099	0.000291	7.528539	0.000655	3.346714
144.112000	1.340055	1.231661	0.000287	7.562688	0.000646	3.361895
144.132000	1.340055	1.227051	0.000291	7.534387	0.000654	3.349314
144.152000	1.340055	1.225451	0.000292	7.524562	0.000657	3.344947
144.172000	1.340055	1.225508	0.000292	7.524911	0.000656	3.345101
144.192000	1.340055	1.226994	0.000291	7.534036	0.000654	3.349158
144.212000	1.340055	1.223964	0.000293	7.515426	0.000659	3.340885
144.232000	1.340055	1.232236	0.000287	7.566222	0.000645	3.363466
144.252000	1.340055	1.230691	0.000288	7.556735	0.000648	3.359249
144.272000	1.340055	1.232396	0.000287	7.567202	0.000645	3.363902
144.292000	1.340055	1.232786	0.000286	7.569597	0.000644	3.364966
144.312000	1.340055	1.229202	0.000289	7.547589	0.000650	3.355183
144.332000	1.340055	1.223219	0.000294	7.510856	0.000660	3.338853
144.352000	1.340055	1.221751	0.000295	7.501839	0.000663	3.334845
144.372000	1.340055	1.229260	0.000289	7.547948	0.000650	3.355342
144.392000	1.340055	1.232500	0.000287	7.567839	0.000645	3.364185
144.412000	1.340055	1.227752	0.000290	7.538690	0.000653	3.351227
144.432000	1.340055	1.232300	0.000287	7.566614	0.000645	3.363640
144.452000	1.340055	1.223573	0.000293	7.513029	0.000660	3.339820
144.472000	1.340055	1.225353	0.000292	7.523960	0.000657	3.344679
144.492000	1.340055	1.220649	0.000296	7.495073	0.000665	3.331837
144.512000	1.340055	1.225099	0.000292	7.522397	0.000657	3.343984
144.532000	1.340055	1.226382	0.000291	7.530275	0.000655	3.347486
144.552000	1.340055	1.223092	0.000294	7.510076	0.000661	3.338507
144.572000	1.340055	1.228288	0.000290	7.541979	0.000652	3.352689
144.592000	1.340055	1.230796	0.000288	7.557381	0.000648	3.359536
144.612000	1.340055	1.233317	0.000286	7.572861	0.000643	3.366417
144.632000	1.340055	1.226848	0.000291	7.533140	0.000654	3.348759
144.652000	1.340055	1.230204	0.000288	7.553744	0.000649	3.357919
144.672000	1.340055	1.227635	0.000290	7.537969	0.000653	3.350907
144.692000	1.340055	1.227330	0.000291	7.536096	0.000653	3.350074
144.712000	1.340055	1.222691	0.000294	7.507613	0.000661	3.337412
144.732000	1.340055	1.229987	0.000289	7.552413	0.000649	3.357327
144.752000	1.340055	1.223224	0.000294	7.510885	0.000660	3.338867
144.772000	1.340055	1.231662	0.000287	7.562699	0.000646	3.361900
144.792000	1.340055	1.227194	0.000291	7.535264	0.000654	3.349704
144.812000	1.340055	1.224650	0.000293	7.519641	0.000658	3.342759
144.832000	1.340055	1.225366	0.000292	7.524039	0.000657	3.344714
144.852000	1.340055	1.224372	0.000293	7.517932	0.000658	3.341999
144.872000	1.340055	1.227631	0.000290	7.537945	0.000653	3.350896
144.892000	1.340055	1.223665	0.000293	7.513593	0.000660	3.340070
144.912000	1.340055	1.225227	0.000292	7.523183	0.000657	3.344333
144.932000	1.340055	1.234789	0.000285	7.581900	0.000641	3.370435
144.952000	1.340055	1.233036	0.000286	7.571136	0.000644	3.365650
144.972000	1.340055	1.226891	0.000291	7.533399	0.000654	3.348875
144.992000	1.340055	1.230842	0.000288	7.557659	0.000647	3.359659
145.012000	1.340055	1.229155	0.000289	7.547305	0.000650	3.355057
145.032000	1.340055	1.222683	0.000294	7.507565	0.000661	3.337391
145.052000	1.340055	1.222585	0.000294	7.506960	0.000661	3.337122
145.072000	1.340055	1.221323	0.000295	7.499214	0.000664	3.333678
145.092000	1.340055	1.226836	0.000291	7.533067	0.000654	3.348727
145.112000	1.340055	1.227598	0.000290	7.537745	0.000653	3.350807
145.132000	1.340055	1.233438	0.000286	7.573601	0.000643	3.366746
145.152000	1.340055	1.229800	0.000289	7.551266	0.000649	3.356817
145.172000	1.340055	1.229880	0.000289	7.551757	0.000649	3.357036
145.192000	1.340055	1.228453	0.000290	7.542991	0.000652	3.353139
145.212000	1.340055	1.227219	0.000291	7.535415	0.000654	3.349771
145.232000	1.340055	1.234122	0.000285	7.577804	0.000642	3.368615
145.252000	1.340055	1.227877	0.000290	7.539457	0.000652	3.351568
145.272000	1.340055	1.228608	0.000290	7.543941	0.000651	3.353561
145.292000	1.340055	1.224873	0.000292	7.521010	0.000658	3.343367
145.312000	1.340055	1.224498	0.000293	7.518707	0.000658	3.342343
145.332000	1.340055	1.231470	0.000287	7.561519	0.000646	3.361375
145.352000	1.340055	1.225538	0.000292	7.525092	0.000656	3.345182
145.372000	1.340055	1.230568	0.000288	7.555977	0.000648	3.358911
145.391000	1.340055	1.223975	0.000293	7.515494	0.000659	3.340915
145.411000	1.340055	1.234011	0.000285	7.577121	0.000642	3.368311
145.431000	1.340055	1.224613	0.000293	7.519417	0.000658	3.342659
145.451000	1.340055	1.221640	0.000295	7.501158	0.000663	3.334543
145.471000	1.340055	1.223438	0.000293	7.512198	0.000660	3.339450
145.491000	1.340055	1.233527	0.000286	7.574149	0.000643	3.366990
145.511000	1.340055	1.232984	0.000286	7.570812	0.000644	3.365506
145.531000	1.340055	1.232191	0.000287	7.565944	0.000645	3.363342
145.551000	1.340055	1.230723	0.000288	7.556932	0.000648	3.359336
145.571000	1.340055	1.232317	0.000287	7.566719	0.000645	3.363687
145.591000	1.340055	1.231716	0.000287	7.563031	0.000646	3.362047
145.611000	1.340055	1.230560	0.000288	7.555928	0.000648	3.358890
145.631000	1.340055	1.226584	0.000291	7.531517	0.000655	3.348038
145.651000	1.340055	1.234821	0.000285	7.582094	0.000641	3.370522
145.671000	1.340055	1.226208	0.000291	7.529209	0.000655	3.347012
145.691000	1.340055	1.226035	0.000291	7.528148	0.000656	3.346540
145.711000	1.340055	1.231393	0.000287	7.561047	0.000647	3.361165
145.731000	1.340055	1.226911	0.000291	7.533523	0.000654	3.348930
145.751000	1.340055	1.228887	0.000289	7.545656	0.000651	3.354323
145.771000	1.340055	1.231825	0.000287	7.563698	0.000646	3.362344
145.791000	1.340055	1.231911	0.000287	7.564225	0.000646	3.362578
145.811000	1.340055	1.235051	0.000285	7.583503	0.000640	3.371148
145.831000	1.340055	1.234898	0.000285	7.582567	0.000641	3.370732
145.851000	1.340055	1.233713	0.000286	7.575291	0.000643	3.367497
145.871000	1.340055	1.227966	0.000290	7.540000	0.000652	3.351809
145.891000	1.340055	1.229388	0.000289	7.548736	0.000650	3.355693
145.911000	1.340055	1.239993	0.000281	7.613851	0.000632	3.384639
145.931000	1.340055	1.235692	0.000284	7.587440	0.000639	3.372898
145.951000	1.340055	1.237189	0.000283	7.596635	0.000637	3.376986
145.971000	1.340055	1.232793	0.000286	7.569640	0.000644	3.364985
145.991000	1.340055	1.235090	0.000285	7.583744	0.000640	3.371255
146.011000	1.340055	1.225893	0.000292	7.527276	0.000656	3.346153
146.031000	1.340055	1.233289	0.000286	7.572686	0.000643	3.366339
146.051000	1.340055	1.233653	0.000286	7.574921	0.000643	3.367333
146.071000	1.340055	1.228913	0.000289	7.545818	0.000651	3.354395
146.091000	1.340055	1.228950	0.000289	7.546044	0.000651	3.354496
146.111000	1.340055	1.226515	0.000291	7.531093	0.000655	3.347850
146.131000	1.340055	1.231757	0.000287	7.563277	0.000646	3.362157
146.151000	1.340055	1.230741	0.000288	7.557040	0.000648	3.359384
146.171000	1.340055	1.233324	0.000286	7.572904	0.000643	3.366436
146.191000	1.340055	1.236310	0.000284	7.591238	0.000638	3.374586
146.211000	1.340055	1.238462	0.000282	7.604451	0.000635	3.380460
146.231000	1.340055	1.232726	0.000286	7.569233	0.000644	3.364804
146.251000	1.340055	1.230324	0.000288	7.554484	0.000648	3.358248
146.271000	1.340055	1.238413	0.000282	7.604149	0.000635	3.380326
146.291000	1.340055	1.235168	0.000285	7.584227	0.000640	3.371470
146.311000	1.340055	1.234411	0.000285	7.579578	0.000641	3.369403
146.331000	1.340055	1.234057	0.000285	7.577405	0.000642	3.368437
146.351000	1.340055	1.227885	0.000290	7.539506	0.000652	3.351589
146.371000	1.340055	1.230458	0.000288	7.555302	0.000648	3.358611
146.391000	1.340055	1.236165	0.000284	7.590345	0.000638	3.374189
146.411000	1.340055	1.228905	0.000289	7.545769	0.000651	3.354374
146.431000	1.340055	1.234544	0.000285	7.580393	0.000641	3.369766
146.451000	1.340055	1.229414	0.000289	7.548893	0.000650	3.355762
146.471000	1.340055	1.230763	0.000288	7.557175	0.000648	3.359444
146.491000	1.340055	1.237912	0.000283	7.601073	0.000636	3.378959
146.511000	1.340055	1.224333	0.000293	7.517697	0.000658	3.341895
146.531000	1.340055	1.230102	0.000288	7.553115	0.000649	3.357639
146.551000	1.340055	1.230869	0.000288	7.557826	0.000647	3.359734
146.571000	1.340055	1.229336	0.000289	7.548417	0.000650	3.355551
146.591000	1.340055	1.226125	0.000291	7.528701	0.000655	3.346786
146.611000	1.340055	1.237213	0.000283	7.596784	0.000637	3.377052
146.631000	1.340055	1.231635	0.000287	7.562532	0.000646	3.361825
146.651000	1.340055	1.223489	0.000293	7.512513	0.000660	3.339590
146.671000	1.340055	1.232729	0.000286	7.569246	0.000644	3.364810
146.691000	1.340055	1.225373	0.000292	7.524082	0.000657	3.344733
146.711000	1.340055	1.228295	0.000290	7.542022	0.000652	3.352708
146.731000	1.340055	1.232565	0.000287	7.568242	0.000645	3.364364
146.751000	1.340055	1.230015	0.000288	7.552586	0.000649	3.357404
146.771000	1.340055	1.230506	0.000288	7.555596	0.000648	3.358742
146.791000	1.340055	1.223385	0.000293	7.511871	0.000660	3.339305
146.811000	1.340055	1.226333	0.000291	7.529973	0.000655	3.347352
146.831000	1.340055	1.227038	0.000291	7.534306	0.000654	3.349278
146.851000	1.340055	1.229926	0.000289	7.552038	0.000649	3.357160
146.871000	1.340055	1.223718	0.000293	7.513917	0.000660	3.340214
146.891000	1.340055	1.233646	0.000286	7.574880	0.000643	3.367315
146.911000	1.340055	1.230915	0.000288	7.558112	0.000647	3.359861
146.931000	1.340055	1.226531	0.000291	7.531190	0.000655	3.347893
146.951000	1.340055	1.223799	0.000293	7.514417	0.000659	3.340436
146.971000	1.340055	1.229195	0.000289	7.547548	0.000650	3.355165
146.991000	1.340055	1.224584	0.000293	7.519236	0.000658	3.342579
147.011000	1.340055	1.225689	0.000292	7.526020	0.000656	3.345595
147.031000	1.340055	1.226755	0.000291	7.532567	0.000654	3.348505
147.051000	1.340055	1.230168	0.000288	7.553525	0.000649	3.357822
147.071000	1.340055	1.224237	0.000293	7.517106	0.000659	3.341632
147.091000	1.340055	1.232039	0.000287	7.565010	0.000645	3.362927
147.111000	1.340055	1.229997	0.000288	7.552475	0.000649	3.357355
147.131000	1.340055	1.229963	0.000289	7.552267	0.000649	3.357262
147.151000	1.340055	1.230568	0.000288	7.555982	0.000648	3.358914
147.171000	1.340055	1.234025	0.000285	7.577205	0.000642	3.368348
147.191000	1.340055	1.235817	0.000284	7.588212	0.000639	3.373241
147.211000	1.340055	1.226482	0.000291	7.530888	0.000655	3.347759
147.231000	1.340055	1.232953	0.000286	7.570623	0.000644	3.365422
147.251000	1.340055	1.231620	0.000287	7.562440	0.000646	3.361785
147.271000	1.340055	1.231759	0.000287	7.563293	0.000646	3.362164
147.291000	1.340055	1.227045	0.000291	7.534349	0.000654	3.349297
147.311000	1.340055	1.236262	0.000284	7.590941	0.000638	3.374454
147.331000	1.340055	1.228988	0.000289	7.546279	0.000651	3.354601
147.351000	1.340055	1.224680	0.000292	7.519827	0.000658	3.342842
147.371000	1.340055	1.227993	0.000290	7.540170	0.000652	3.351885
147.391000	1.340055	1.224665	0.000293	7.519733	0.000658	3.342800
147.411000	1.340055	1.229208	0.000289	7.547629	0.000650	3.355201
147.431000	1.340055	1.224758	0.000292	7.520305	0.000658	3.343054
147.451000	1.340055	1.225288	0.000292	7.523561	0.000657	3.344501
147.471000	1.340055	1.230839	0.000288	7.557643	0.000647	3.359652
147.491000	1.340055	1.234450	0.000285	7.579818	0.000641	3.369510
147.511000	1.340055	1.227506	0.000290	7.537176	0.000653	3.350554
147.531000	1.340055	1.228402	0.000290	7.542680	0.000652	3.353001
147.551000	1.340055	1.226234	0.000291	7.529368	0.000655	3.347083
147.571000	1.340055	1.226508	0.000291	7.531050	0.000655	3.347831
147.591000	1.340055	1.232865	0.000286	7.570080	0.000644	3.365181
147.611000	1.340055	1.232643	0.000287	7.568722	0.000644	3.364577
147.631000	1.340055	1.225898	0.000292	7.527303	0.000656	3.346165
147.651000	1.340055	1.226757	0.000291	7.532578	0.000654	3.348510
147.671000	1.340055	1.224373	0.000293	7.517943	0.000658	3.342004
147.691000	1.340055	1.225761	0.000292	7.526460	0.000656	3.345790
147.711000	1.340055	1.225792	0.000292	7.526655	0.000656	3.345877
147.731000	1.340055	1.226035	0.000291	7.528148	0.000656	3.346540
147.751000	1.340055	1.228188	0.000290	7.541366	0.000652	3.352416
147.771000	1.340055	1.226230	0.000291	7.529344	0.000655	3.347072
147.791000	1.340055	1.224105	0.000293	7.516293	0.000659	3.341271
147.811000	1.340055	1.234976	0.000285	7.583045	0.000640	3.370944
147.831000	1.340055	1.226949	0.000291	7.533755	0.000654	3.349033
147.851000	1.340055	1.231350	0.000287	7.560780	0.000647	3.361046
147.871000	1.340055	1.233360	0.000286	7.573123	0.000643	3.366534
147.891000	1.340055	1.228640	0.000290	7.544138	0.000651	3.353649
147.911000	1.340055	1.229175	0.000289	7.547427	0.000650	3.355111
147.931000	1.340055	1.229949	0.000289	7.552178	0.000649	3.357223
147.951000	1.340055	1.227824	0.000290	7.539130	0.000653	3.351423
147.971000	1.340055	1.226233	0.000291	7.529360	0.000655	3.347079
147.991000	1.340055	1.234498	0.000285	7.580110	0.000641	3.369640
148.011000	1.340055	1.228887	0.000289	7.545656	0.000651	3.354323
148.031000	1.340055	1.221875	0.000295	7.502603	0.000663	3.335185
148.051000	1.340055	1.226480	0.000291	7.530877	0.000655	3.347754
148.071000	1.340055	1.231510	0.000287	7.561765	0.000646	3.361485
148.091000	1.340055	1.224881	0.000292	7.521061	0.000658	3.343390
148.111000	1.340055	1.230208	0.000288	7.553768	0.000649	3.357930
148.131000	1.340055	1.230872	0.000288	7.557848	0.000647	3.359743
148.151000	1.340055	1.230065	0.000288	7.552891	0.000649	3.357540
148.171000	1.340055	1.226905	0.000291	7.533485	0.000654	3.348913
148.191000	1.340055	1.235640	0.000284	7.587124	0.000639	3.372757
148.211000	1.340055	1.230656	0.000288	7.556522	0.000648	3.359154
148.231000	1.340055	1.233615	0.000286	7.574689	0.000643	3.367230
148.251000	1.340055	1.228222	0.000290	7.541574	0.000652	3.352509
148.271000	1.340055	1.229384	0.000289	7.548706	0.000650	3.355679
148.291000	1.340055	1.223589	0.000293	7.513126	0.000660	3.339863
148.311000	1.340055	1.227472	0.000290	7.536968	0.000653	3.350461
148.331000	1.340055	1.226610	0.000291	7.531679	0.000655	3.348110
148.351000	1.340055	1.222202	0.000294	7.504608	0.000662	3.336076
148.371000	1.340055	1.226724	0.000291	7.532375	0.000654	3.348420
148.391000	1.340055	1.226482	0.000291	7.530891	0.000655	3.347760
148.411000	1.340055	1.224443	0.000293	7.518369	0.000658	3.342193
148.431000	1.340055	1.226392	0.000291	7.530337	0.000655	3.347514
148.451000	1.340055	1.223009	0.000294	7.509563	0.000661	3.338279
148.471000	1.340055	1.226015	0.000291	7.528021	0.000656	3.346484
148.491000	1.340055	1.224114	0.000293	7.516347	0.000659	3.341295
148.511000	1.340055	1.223982	0.000293	7.515540	0.000659	3.340936
148.531000	1.340055	1.224005	0.000293	7.515680	0.000659	3.340998
148.551000	1.340055	1.224108	0.000293	7.516315	0.000659	3.341280
148.571000	1.340055	1.225670	0.000292	7.525901	0.000656	3.345542
148.591000	1.340055	1.224653	0.000293	7.519657	0.000658	3.342766
148.611000	1.340055	1.231961	0.000287	7.564535	0.000646	3.362716
148.631000	1.340055	1.220880	0.000295	7.496493	0.000664	3.332469
148.651000	1.340055	1.238488	0.000282	7.604610	0.000635	3.380531
148.671000	1.340055	1.232226	0.000287	7.566160	0.000645	3.363438
148.691000	1.340055	1.228768	0.000289	7.544927	0.000651	3.353999
148.711000	1.340055	1.234507	0.000285	7.580167	0.000641	3.369665
148.731000	1.340055	1.232929	0.000286	7.570477	0.000644	3.365357
148.751000	1.340055	1.228574	0.000290	7.543733	0.000651	3.353469
148.771000	1.340055	1.233043	0.000286	7.571179	0.000644	3.365669
148.791000	1.340055	1.228909	0.000289	7.545793	0.000651	3.354385
148.811000	1.340055	1.235361	0.000284	7.585412	0.000640	3.371997
148.831000	1.340055	1.228113	0.000290	7.540904	0.000652	3.352211
148.851000	1.340055	1.227683	0.000290	7.538266	0.000653	3.351039
148.871000	1.340055	1.231093	0.000288	7.559203	0.000647	3.360346
148.891000	1.340055	1.225449	0.000292	7.524549	0.000657	3.344941
148.911000	1.340055	1.228985	0.000289	7.546258	0.000651	3.354591
148.931000	1.340055	1.231395	0.000287	7.561058	0.000647	3.361170
148.951000	1.340055	1.233444	0.000286	7.573639	0.000643	3.366763
148.971000	1.340055	1.225832	0.000292	7.526898	0.000656	3.345985
148.991000	1.340055	1.229056	0.000289	7.546698	0.000650	3.354787
149.011000	1.340055	1.228246	0.000290	7.541719	0.000652	3.352573
149.031000	1.340055	1.228710	0.000289	7.544573	0.000651	3.353842
149.051000	1.340055	1.224697	0.000292	7.519930	0.000658	3.342887
149.071000	1.340055	1.225673	0.000292	7.525920	0.000656	3.345550
149.091000	1.340055	1.228923	0.000289	7.545877	0.000651	3.354422
149.111000	1.340055	1.223132	0.000294	7.510321	0.000661	3.338616
149.131000	1.340055	1.222894	0.000294	7.508858	0.000661	3.337965
149.151000	1.340055	1.223512	0.000293	7.512656	0.000660	3.339654
149.171000	1.340055	1.226320	0.000291	7.529897	0.000655	3.347318
149.191000	1.340055	1.225254	0.000292	7.523350	0.000657	3.344408
149.211000	1.340055	1.222749	0.000294	7.507970	0.000661	3.337571
149.231000	1.340055	1.218869	0.000297	7.484144	0.000668	3.326979
149.251000	1.340055	1.224806	0.000292	7.520599	0.000658	3.343185
149.271000	1.340055	1.225310	0.000292	7.523693	0.000657	3.344560
149.291000	1.340055	1.220003	0.000296	7.491110	0.000666	3.330076
149.311000	1.340055	1.216277	0.000299	7.468232	0.000672	3.319906
149.331000	1.340055	1.225113	0.000292	7.522484	0.000657	3.344022
149.351000	1.340055	1.224222	0.000293	7.517014	0.000659	3.341591
149.371000	1.340055	1.225109	0.000292	7.522462	0.000657	3.344013
149.391000	1.340055	1.222591	0.000294	7.506998	0.000661	3.337138
149.411000	1.340055	1.225167	0.000292	7.522813	0.000657	3.344169
149.431000	1.340055	1.219122	0.000297	7.485697	0.000667	3.327669
149.451000	1.340055	1.223175	0.000294	7.510583	0.000660	3.338732
149.471000	1.340055	1.224326	0.000293	7.517654	0.000658	3.341875
149.491000	1.340055	1.229575	0.000289	7.549881	0.000650	3.356202
149.511000	1.340055	1.234611	0.000285	7.580806	0.000641	3.369949
149.531000	1.340055	1.228364	0.000290	7.542446	0.000652	3.352896
149.551000	1.340055	1.224533	0.000293	7.518923	0.000658	3.342440
149.571000	1.340055	1.234869	0.000285	7.582386	0.000641	3.370651
149.591000	1.340055	1.223758	0.000293	7.514163	0.000659	3.340324
149.611000	1.340055	1.229780	0.000289	7.551139	0.000649	3.356761
149.631000	1.340055	1.220238	0.000296	7.492549	0.000665	3.330715
149.651000	1.340055	1.227956	0.000290	7.539943	0.000652	3.351784
149.671000	1.340055	1.224042	0.000293	7.515907	0.000659	3.341099
149.691000	1.340055	1.224683	0.000292	7.519843	0.000658	3.342849
149.711000	1.340055	1.229015	0.000289	7.546441	0.000651	3.354673
149.731000	1.340055	1.223427	0.000293	7.512133	0.000660	3.339421
149.751000	1.340055	1.233212	0.000286	7.572216	0.000643	3.366130
149.771000	1.340055	1.223711	0.000293	7.513877	0.000660	3.340196
149.791000	1.340055	1.227032	0.000291	7.534268	0.000654	3.349261
149.811000	1.340055	1.228964	0.000289	7.546131	0.000651	3.354535
149.831000	1.340055	1.229293	0.000289	7.548153	0.000650	3.355433
149.851000	1.340055	1.234413	0.000285	7.579586	0.000641	3.369407
149.871000	1.340055	1.224610	0.000293	7.519398	0.000658	3.342651
149.891000	1.340055	1.224292	0.000293	7.517443	0.000659	3.341782
149.911000	1.340055	1.222336	0.000294	7.505435	0.000662	3.336444
149.931000	1.340055	1.228582	0.000290	7.543785	0.000651	3.353492
149.951000	1.340055	1.221755	0.000295	7.501868	0.000663	3.334858
149.971000	1.340055	1.220448	0.000296	7.493839	0.000665	3.331289
149.991000	1.340055	1.218574	0.000297	7.482330	0.000668	3.326173
150.011000	1.340055	1.221223	0.000295	7.498599	0.000664	3.333405
150.031000	1.340055	1.224602	0.000293	7.519344	0.000658	3.342627
150.051000	1.340055	1.226434	0.000291	7.530594	0.000655	3.347628
150.071000	1.340055	1.223290	0.000294	7.511293	0.000660	3.339048
150.091000	1.340055	1.227992	0.000290	7.540162	0.000652	3.351881
150.111000	1.340055	1.220438	0.000296	7.493780	0.000665	3.331263
150.131000	1.340055	1.229325	0.000289	7.548347	0.000650	3.355520
150.151000	1.340055	1.227520	0.000290	7.537262	0.000653	3.350592
150.171000	1.340055	1.222607	0.000294	7.507098	0.000661	3.337183
150.191000	1.340055	1.220925	0.000295	7.496771	0.000664	3.332592
150.211000	1.340055	1.224511	0.000293	7.518788	0.000658	3.342379
150.231000	1.340055	1.222448	0.000294	7.506123	0.000662	3.336750
150.251000	1.340055	1.224606	0.000293	7.519371	0.000658	3.342639
150.271000	1.340055	1.221435	0.000295	7.499903	0.000663	3.333985
150.291000	1.340055	1.223219	0.000294	7.510853	0.000660	3.338852
150.311000	1.340055	1.226086	0.000291	7.528458	0.000656	3.346678
150.331000	1.340055	1.227828	0.000290	7.539155	0.000653	3.351433
150.351000	1.340055	1.222161	0.000294	7.504360	0.000662	3.335966
150.371000	1.340055	1.222928	0.000294	7.509066	0.000661	3.338058
150.391000	1.340055	1.227514	0.000290	7.537230	0.000653	3.350578
150.411000	1.340055	1.223716	0.000293	7.513909	0.000660	3.340211
150.431000	1.340055	1.225867	0.000292	7.527111	0.000656	3.346080
150.451000	1.340055	1.221349	0.000295	7.499374	0.000664	3.333749
150.471000	1.340055	1.221443	0.000295	7.499951	0.000663	3.334006
150.491000	1.340055	1.221751	0.000295	7.501841	0.000663	3.334846
150.511000	1.340055	1.221421	0.000295	7.499814	0.000663	3.333945
150.531000	1.340055	1.221922	0.000295	7.502889	0.000663	3.335312
150.551000	1.340055	1.225973	0.000292	7.527767	0.000656	3.346371
150.571000	1.340055	1.227060	0.000291	7.534438	0.000654	3.349337
150.591000	1.340055	1.229405	0.000289	7.548836	0.000650	3.355737
150.611000	1.340055	1.226216	0.000291	7.529257	0.000655	3.347034
150.631000	1.340055	1.224498	0.000293	7.518709	0.000658	3.342345
150.651000	1.340055	1.224689	0.000292	7.519878	0.000658	3.342864
150.671000	1.340055	1.232916	0.000286	7.570396	0.000644	3.365321
150.691000	1.340055	1.221893	0.000295	7.502713	0.000663	3.335234
150.711000	1.340055	1.224174	0.000293	7.516717	0.000659	3.341459
150.731000	1.340055	1.223148	0.000294	7.510416	0.000660	3.338658
150.751000	1.340055	1.225630	0.000292	7.525661	0.000656	3.345435
150.771000	1.340055	1.223659	0.000293	7.513558	0.000660	3.340055
150.791000	1.340055	1.221516	0.000295	7.500397	0.000663	3.334204
150.811000	1.340055	1.224338	0.000293	7.517724	0.000658	3.341907
150.831000	1.340055	1.225546	0.000292	7.525146	0.000656	3.345206
150.851000	1.340055	1.231385	0.000287	7.560993	0.000647	3.361141
150.871000	1.340055	1.225076	0.000292	7.522259	0.000657	3.343923
150.891000	1.340055	1.225315	0.000292	7.523723	0.000657	3.344573
150.911000	1.340055	1.225654	0.000292	7.525804	0.000656	3.345499
150.931000	1.340055	1.228363	0.000290	7.542437	0.000652	3.352893
150.951000	1.340055	1.226474	0.000291	7.530839	0.000655	3.347737
150.971000	1.340055	1.227018	0.000291	7.534179	0.000654	3.349222
150.991000	1.340055	1.227433	0.000290	7.536730	0.000653	3.350356
151.011000	1.340055	1.222308	0.000294	7.505262	0.000662	3.336367
151.031000	1.340055	1.224280	0.000293	7.517370	0.000659	3.341749
151.051000	1.340055	1.222328	0.000294	7.505386	0.000662	3.336422
151.071000	1.340055	1.221289	0.000295	7.499006	0.000664	3.333586
151.091000	1.340055	1.222131	0.000294	7.504177	0.000662	3.335884
151.111000	1.340055	1.222446	0.000294	7.506110	0.000662	3.336744
151.131000	1.340055	1.227525	0.000290	7.537292	0.000653	3.350605
151.151000	1.340055	1.219255	0.000297	7.486512	0.000667	3.328032
151.171000	1.340055	1.231305	0.000288	7.560504	0.000647	3.360924
151.191000	1.340055	1.232753	0.000286	7.569397	0.000644	3.364877
151.211000	1.340055	1.228042	0.000290	7.540467	0.000652	3.352017
151.231000	1.340055	1.228878	0.000289	7.545604	0.000651	3.354301
151.251000	1.340055	1.221301	0.000295	7.499079	0.000664	3.333618
151.271000	1.340055	1.225102	0.000292	7.522416	0.000657	3.343992
151.291000	1.340055	1.218348	0.000297	7.480948	0.000669	3.325558
151.311000	1.340055	1.227744	0.000290	7.538642	0.000653	3.351205
151.331000	1.340055	1.230813	0.000288	7.557483	0.000648	3.359581
151.351000	1.340055	1.228803	0.000289	7.545143	0.000651	3.354095
151.371000	1.340055	1.231197	0.000288	7.559843	0.000647	3.360630
151.391000	1.340055	1.223399	0.000293	7.511960	0.000660	3.339344
151.411000	1.340055	1.229723	0.000289	7.550791	0.000649	3.356606
151.431000	1.340055	1.225781	0.000292	7.526587	0.000656	3.345847
151.451000	1.340055	1.230625	0.000288	7.556330	0.000648	3.359069
151.471000	1.340055	1.221344	0.000295	7.499339	0.000664	3.333734
151.491000	1.340055	1.227719	0.000290	7.538485	0.000653	3.351136
151.511000	1.340055	1.223210	0.000294	7.510796	0.000660	3.338827
151.531000	1.340055	1.225775	0.000292	7.526547	0.000656	3.345829
151.551000	1.340055	1.229317	0.000289	7.548299	0.000650	3.355498
151.571000	1.340055	1.224452	0.000293	7.518429	0.000658	3.342220
151.591000	1.340055	1.222050	0.000294	7.503674	0.000662	3.335661
151.611000	1.340055	1.231618	0.000287	7.562426	0.000646	3.361779
151.631000	1.340055	1.224322	0.000293	7.517627	0.000659	3.341863
151.651000	1.340055	1.226793	0.000291	7.532799	0.000654	3.348608
151.671000	1.340055	1.227951	0.000290	7.539913	0.000652	3.351771
151.691000	1.340055	1.225892	0.000292	7.527265	0.000656	3.346148
151.711000	1.340055	1.224686	0.000292	7.519862	0.000658	3.342857
151.731000	1.340055	1.228633	0.000290	7.544095	0.000651	3.353630
151.751000	1.340055	1.230589	0.000288	7.556106	0.000648	3.358969
151.771000	1.340055	1.225270	0.000292	7.523450	0.000657	3.344452
151.791000	1.340055	1.223366	0.000293	7.511760	0.000660	3.339256
151.811000	1.340055	1.224915	0.000292	7.521271	0.000658	3.343484
151.831000	1.340055	1.216135	0.000299	7.467355	0.000672	3.319516
151.851000	1.340055	1.227817	0.000290	7.539090	0.000653	3.351405
151.871000	1.340055	1.229122	0.000289	7.547103	0.000650	3.354967
151.891000	1.340055	1.228990	0.000289	7.546293	0.000651	3.354607
151.911000	1.340055	1.232380	0.000287	7.567105	0.000645	3.363858
151.931000	1.340055	1.229123	0.000289	7.547108	0.000650	3.354969
151.951000	1.340055	1.224486	0.000293	7.518634	0.000658	3.342311
151.971000	1.340055	1.226581	0.000291	7.531498	0.000655	3.348030
151.991000	1.340055	1.230043	0.000288	7.552753	0.000649	3.357478
152.011000	1.340055	1.233330	0.000286	7.572939	0.000643	3.366452
152.031000	1.340055	1.232385	0.000287	7.567138	0.000645	3.363873
152.051000	1.340055	1.232972	0.000286	7.570739	0.000644	3.365474
152.071000	1.340055	1.225665	0.000292	7.525874	0.000656	3.345530
152.091000	1.340055	1.223280	0.000294	7.511228	0.000660	3.339019
152.111000	1.340055	1.226605	0.000291	7.531647	0.000655	3.348096
152.131000	1.340055	1.230664	0.000288	7.556571	0.000648	3.359175
152.151000	1.340055	1.221264	0.000295	7.498850	0.000664	3.333516
152.171000	1.340055	1.228855	0.000289	7.545459	0.000651	3.354236
152.191000	1.340055	1.225617	0.000292	7.525578	0.000656	3.345398
152.211000	1.340055	1.227951	0.000290	7.539908	0.000652	3.351768
152.231000	1.340055	1.221890	0.000295	7.502697	0.000663	3.335227
152.251000	1.340055	1.230876	0.000288	7.557872	0.000647	3.359754
152.271000	1.340055	1.234625	0.000285	7.580893	0.000641	3.369988
152.291000	1.340055	1.228013	0.000290	7.540288	0.000652	3.351937
152.311000	1.340055	1.224341	0.000293	7.517743	0.000658	3.341915
152.331000	1.340055	1.226478	0.000291	7.530864	0.000655	3.347748
152.351000	1.340055	1.219873	0.000296	7.490308	0.000666	3.329719
152.371000	1.340055	1.225631	0.000292	7.525664	0.000656	3.345436
152.391000	1.340055	1.225658	0.000292	7.525829	0.000656	3.345509
152.411000	1.340055	1.220584	0.000296	7.494676	0.000665	3.331661
152.431000	1.340055	1.219531	0.000296	7.488207	0.000667	3.328785
152.451000	1.340055	1.229015	0.000289	7.546441	0.000651	3.354673
152.471000	1.340055	1.222951	0.000294	7.509212	0.000661	3.338123
152.491000	1.340055	1.225286	0.000292	7.523545	0.000657	3.344494
152.511000	1.340055	1.221506	0.000295	7.500335	0.000663	3.334177
152.531000	1.340055	1.218943	0.000297	7.484601	0.000668	3.327182
152.551000	1.340055	1.220675	0.000296	7.495235	0.000665	3.331909
152.571000	1.340055	1.227132	0.000291	7.534881	0.000654	3.349534
152.591000	1.340055	1.215142	0.000300	7.461259	0.000674	3.316806
152.611000	1.340055	1.221082	0.000295	7.497735	0.000664	3.333021
152.631000	1.340055	1.230236	0.000288	7.553941	0.000648	3.358007
152.651000	1.340055	1.222586	0.000294	7.506971	0.000661	3.337126
152.671000	1.340055	1.219947	0.000296	7.490764	0.000666	3.329922
152.691000	1.340055	1.221793	0.000295	7.502098	0.000663	3.334960
152.711000	1.340055	1.225705	0.000292	7.526120	0.000656	3.345639
152.731000	1.340055	1.219981	0.000296	7.490972	0.000666	3.330014
152.751000	1.340055	1.220866	0.000295	7.496407	0.000664	3.332430
152.771000	1.340055	1.220274	0.000296	7.492773	0.000665	3.330815
152.791000	1.340055	1.228715	0.000289	7.544600	0.000651	3.353854
152.811000	1.340055	1.224604	0.000293	7.519357	0.000658	3.342633
152.831000	1.340055	1.225874	0.000292	7.527157	0.000656	3.346100
152.851000	1.340055	1.223808	0.000293	7.514471	0.000659	3.340460
152.871000	1.340055	1.220113	0.000296	7.491782	0.000666	3.330374
152.891000	1.340055	1.218385	0.000297	7.481175	0.000669	3.325659
152.911000	1.340055	1.223032	0.000294	7.509708	0.000661	3.338343
152.931000	1.340055	1.226464	0.000291	7.530783	0.000655	3.347712
152.951000	1.340055	1.221669	0.000295	7.501336	0.000663	3.334622
152.971000	1.340055	1.223100	0.000294	7.510124	0.000661	3.338528
152.991000	1.340055	1.222541	0.000294	7.506693	0.000662	3.337003
153.011000	1.340055	1.230103	0.000288	7.553126	0.000649	3.357644
153.031000	1.340055	1.217953	0.000298	7.478521	0.000669	3.324479
153.051000	1.340055	1.222433	0.000294	7.506031	0.000662	3.336709
153.071000	1.340055	1.224742	0.000292	7.520208	0.000658	3.343011
153.091000	1.340055	1.224690	0.000292	7.519886	0.000658	3.342868
153.111000	1.340055	1.227572	0.000290	7.537586	0.000653	3.350736
153.131000	1.340055	1.229692	0.000289	7.550602	0.000649	3.356522
153.151000	1.340055	1.219849	0.000296	7.490159	0.000666	3.329653
153.171000	1.340055	1.226742	0.000291	7.532489	0.000654	3.348470
153.191000	1.340055	1.227537	0.000290	7.537370	0.000653	3.350640
153.211000	1.340055	1.223165	0.000294	7.510521	0.000660	3.338705
153.231000	1.340055	1.228299	0.000290	7.542046	0.000652	3.352719
153.251000	1.340055	1.229339	0.000289	7.548434	0.000650	3.355558
153.271000	1.340055	1.219215	0.000297	7.486269	0.000667	3.327924
153.291000	1.340055	1.220819	0.000295	7.496115	0.000664	3.332301
153.311000	1.340055	1.226426	0.000291	7.530548	0.000655	3.347607
153.331000	1.340055	1.227046	0.000291	7.534352	0.000654	3.349298
153.351000	1.340055	1.229174	0.000289	7.547421	0.000650	3.355108
153.371000	1.340055	1.227678	0.000290	7.538237	0.000653	3.351025
153.391000	1.340055	1.227922	0.000290	7.539730	0.000652	3.351689
153.411000	1.340055	1.227148	0.000291	7.534978	0.000654	3.349577
153.431000	1.340055	1.220726	0.000295	7.495545	0.000665	3.332047
153.451000	1.340055	1.221473	0.000295	7.500132	0.000663	3.334087
153.471000	1.340055	1.229664	0.000289	7.550431	0.000649	3.356446
153.491000	1.340055	1.230217	0.000288	7.553825	0.000649	3.357955
153.511000	1.340055	1.225822	0.000292	7.526836	0.000656	3.345957
153.531000	1.340055	1.225879	0.000292	7.527189	0.000656	3.346114
153.551000	1.340055	1.233534	0.000286	7.574192	0.000643	3.367009
153.571000	1.340055	1.227694	0.000290	7.538331	0.000653	3.351067
153.591000	1.340055	1.228440	0.000290	7.542915	0.000652	3.353105
153.611000	1.340055	1.220112	0.000296	7.491779	0.000666	3.330373
153.631000	1.340055	1.223205	0.000294	7.510769	0.000660	3.338815
153.651000	1.340055	1.230720	0.000288	7.556911	0.000648	3.359327
153.671000	1.340055	1.227463	0.000290	7.536916	0.000653	3.350438
153.691000	1.340055	1.233358	0.000286	7.573112	0.000643	3.366529
153.711000	1.340055	1.225673	0.000292	7.525920	0.000656	3.345550
153.731000	1.340055	1.225746	0.000292	7.526374	0.000656	3.345752
153.751000	1.340055	1.229017	0.000289	7.546455	0.000651	3.354679
153.771000	1.340055	1.229924	0.000289	7.552024	0.000649	3.357154
153.791000	1.340055	1.224664	0.000293	7.519727	0.000658	3.342797
153.811000	1.340055	1.231278	0.000288	7.560337	0.000647	3.360850
153.831000	1.340055	1.224945	0.000292	7.521455	0.000657	3.343565
153.851000	1.340055	1.222903	0.000294	7.508917	0.000661	3.337992
153.871000	1.340055	1.223321	0.000294	7.511482	0.000660	3.339132
153.891000	1.340055	1.226383	0.000291	7.530280	0.000655	3.347488
153.911000	1.340055	1.223791	0.000293	7.514368	0.000659	3.340415
153.931000	1.340055	1.228015	0.000290	7.540302	0.000652	3.351943
153.951000	1.340055	1.222565	0.000294	7.506836	0.000661	3.337066
153.971000	1.340055	1.222576	0.000294	7.506909	0.000661	3.337099
153.991000	1.340055	1.220778	0.000295	7.495864	0.000665	3.332189
154.011000	1.340055	1.229307	0.000289	7.548239	0.000650	3.355472
154.031000	1.340055	1.229511	0.000289	7.549492	0.000650	3.356029
154.051000	1.340055	1.237771	0.000283	7.600207	0.000636	3.378573
154.071000	1.340055	1.227089	0.000291	7.534619	0.000654	3.349417
154.091000	1.340055	1.231429	0.000287	7.561268	0.000646	3.361264
154.111000	1.340055	1.227175	0.000291	7.535143	0.000654	3.349650
154.131000	1.340055	1.225852	0.000292	7.527025	0.000656	3.346041
154.151000	1.340055	1.224795	0.000292	7.520534	0.000658	3.343156
154.171000	1.340055	1.223472	0.000293	7.512405	0.000660	3.339542
154.191000	1.340055	1.226209	0.000291	7.529217	0.000655	3.347016
154.211000	1.340055	1.228433	0.000290	7.542869	0.000652	3.353085
154.231000	1.340055	1.225351	0.000292	7.523947	0.000657	3.344673
154.251000	1.340055	1.223472	0.000293	7.512408	0.000660	3.339544
154.271000	1.340055	1.221783	0.000295	7.502038	0.000663	3.334934
154.291000	1.340055	1.221843	0.000295	7.502403	0.000663	3.335096
154.311000	1.340055	1.217695	0.000298	7.476939	0.000670	3.323776
154.331000	1.340055	1.227310	0.000291	7.535977	0.000653	3.350021
154.351000	1.340055	1.222684	0.000294	7.507567	0.000661	3.337392
154.371000	1.340055	1.220551	0.000296	7.494471	0.000665	3.331570
154.391000	1.340055	1.220734	0.000295	7.495594	0.000665	3.332069
154.411000	1.340055	1.226731	0.000291	7.532419	0.000654	3.348439
154.431000	1.340055	1.221758	0.000295	7.501884	0.000663	3.334865
154.451000	1.340055	1.224654	0.000293	7.519668	0.000658	3.342771
154.471000	1.340055	1.219069	0.000297	7.485373	0.000667	3.327525
154.491000	1.340055	1.220720	0.000295	7.495513	0.000665	3.332033
154.511000	1.340055	1.222993	0.000294	7.509468	0.000661	3.338237
154.531000	1.340055	1.228599	0.000290	7.543887	0.000651	3.353537
154.551000	1.340055	1.231753	0.000287	7.563255	0.000646	3.362147
154.571000	1.340055	1.228851	0.000289	7.545437	0.000651	3.354226
154.591000	1.340055	1.233291	0.000286	7.572696	0.000643	3.366344
154.611000	1.340055	1.226319	0.000291	7.529892	0.000655	3.347316
154.631000	1.340055	1.227500	0.000290	7.537143	0.000653	3.350539
154.651000	1.340055	1.228315	0.000290	7.542143	0.000652	3.352762
154.671000	1.340055	1.224559	0.000293	7.519082	0.000658	3.342510
154.691000	1.340055	1.225636	0.000292	7.525694	0.000656	3.345449
154.711000	1.340055	1.223304	0.000294	7.511379	0.000660	3.339086
154.731000	1.340055	1.226043	0.000291	7.528196	0.000656	3.346562
154.751000	1.340055	1.220946	0.000295	7.496895	0.000664	3.332648
154.771000	1.340055	1.235653	0.000284	7.587202	0.000639	3.372792
154.791000	1.340055	1.222885	0.000294	7.508804	0.000661	3.337941
154.811000	1.340055	1.228483	0.000290	7.543175	0.000651	3.353220
154.831000	1.340055	1.222584	0.000294	7.506955	0.000661	3.337119
154.851000	1.340055	1.222524	0.000294	7.506590	0.000662	3.336957
154.871000	1.340055	1.224592	0.000293	7.519284	0.000658	3.342600
154.891000	1.340055	1.222958	0.000294	7.509252	0.000661	3.338141
154.911000	1.340055	1.225484	0.000292	7.524765	0.000657	3.345037
154.931000	1.340055	1.222132	0.000294	7.504179	0.000662	3.335886
154.951000	1.340055	1.222925	0.000294	7.509052	0.000661	3.338052
154.971000	1.340055	1.226475	0.000291	7.530847	0.000655	3.347741
154.991000	1.340055	1.222084	0.000294	7.503888	0.000662	3.335756
155.011000	1.340055	1.229303	0.000289	7.548210	0.000650	3.355459
155.031000	1.340055	1.230408	0.000288	7.554999	0.000648	3.358477
155.051000	1.340055	1.227171	0.000291	7.535121	0.000654	3.349640
155.071000	1.340055	1.227101	0.000291	7.534692	0.000654	3.349450
155.091000	1.340055	1.230160	0.000288	7.553471	0.000649	3.357798
155.111000	1.340055	1.234488	0.000285	7.580048	0.000641	3.369612
155.131000	1.340055	1.224712	0.000292	7.520024	0.000658	3.342929
155.151000	1.340055	1.228414	0.000290	7.542751	0.000652	3.353032
155.171000	1.340055	1.220815	0.000295	7.496091	0.000664	3.332290
155.191000	1.340055	1.227593	0.000290	7.537713	0.000653	3.350792
155.211000	1.340055	1.223216	0.000294	7.510834	0.000660	3.338844
155.231000	1.340055	1.233975	0.000286	7.576900	0.000642	3.368213
155.251000	1.340055	1.223888	0.000293	7.514965	0.000659	3.340680
155.271000	1.340055	1.221756	0.000295	7.501871	0.000663	3.334859
155.291000	1.340055	1.227803	0.000290	7.539001	0.000653	3.351365
155.311000	1.340055	1.222125	0.000294	7.504136	0.000662	3.335866
155.331000	1.340055	1.223869	0.000293	7.514843	0.000659	3.340626
155.351000	1.340055	1.223519	0.000293	7.512700	0.000660	3.339673
155.371000	1.340055	1.225919	0.000292	7.527432	0.000656	3.346222
155.391000	1.340055	1.218343	0.000297	7.480915	0.000669	3.325544
155.411000	1.340055	1.223227	0.000294	7.510904	0.000660	3.338875
155.431000	1.340055	1.223738	0.000293	7.514039	0.000659	3.340268
155.451000	1.340055	1.219219	0.000297	7.486296	0.000667	3.327936
155.471000	1.340055	1.224230	0.000293	7.517065	0.000659	3.341614
155.491000	1.340055	1.229317	0.000289	7.548299	0.000650	3.355498
155.511000	1.340055	1.230024	0.000288	7.552637	0.000649	3.357427
155.531000	1.340055	1.232401	0.000287	7.567235	0.000645	3.363916
155.551000	1.340055	1.226794	0.000291	7.532805	0.000654	3.348611
155.571000	1.340055	1.228412	0.000290	7.542740	0.000652	3.353027
155.591000	1.340055	1.228839	0.000289	7.545364	0.000651	3.354194
155.611000	1.340055	1.230207	0.000288	7.553763	0.000649	3.357927
155.631000	1.340055	1.227673	0.000290	7.538202	0.000653	3.351010
155.651000	1.340055	1.233415	0.000286	7.573460	0.000643	3.366684
155.671000	1.340055	1.228109	0.000290	7.540880	0.000652	3.352200
155.691000	1.340055	1.219549	0.000296	7.488318	0.000667	3.328835
155.711000	1.340055	1.224681	0.000292	7.519830	0.000658	3.342843
155.731000	1.340055	1.221151	0.000295	7.498159	0.000664	3.333209
155.751000	1.340055	1.225643	0.000292	7.525737	0.000656	3.345469
155.771000	1.340055	1.219431	0.000296	7.487595	0.000667	3.328513
155.791000	1.340055	1.221867	0.000295	7.502551	0.000663	3.335162
155.811000	1.340055	1.221445	0.000295	7.499962	0.000663	3.334011
155.831000	1.340055	1.221748	0.000295	7.501820	0.000663	3.334837
155.851000	1.340055	1.223859	0.000293	7.514787	0.000659	3.340601
155.871000	1.340055	1.228209	0.000290	7.541493	0.000652	3.352473
155.891000	1.340055	1.220045	0.000296	7.491366	0.000666	3.330190
155.911000	1.340055	1.225630	0.000292	7.525658	0.000656	3.345434
155.931000	1.340055	1.225932	0.000292	7.527513	0.000656	3.346258
155.951000	1.340055	1.227890	0.000290	7.539535	0.000652	3.351603
155.971000	1.340055	1.221802	0.000295	7.502152	0.000663	3.334984
155.991000	1.340055	1.228377	0.000290	7.542524	0.000652	3.352931
156.011000	1.340055	1.231051	0.000288	7.558944	0.000647	3.360230
156.031000	1.340055	1.230543	0.000288	7.555826	0.000648	3.358844
156.051000	1.340055	1.225800	0.000292	7.526703	0.000656	3.345898
156.071000	1.340055	1.226400	0.000291	7.530386	0.000655	3.347535
156.091000	1.340055	1.232816	0.000286	7.569783	0.000644	3.365049
156.111000	1.340055	1.232501	0.000287	7.567848	0.000645	3.364188
156.131000	1.340055	1.225929	0.000292	7.527497	0.000656	3.346251
156.151000	1.340055	1.229422	0.000289	7.548944	0.000650	3.355785
156.171000	1.340055	1.223794	0.000293	7.514387	0.000659	3.340423
156.191000	1.340055	1.229114	0.000289	7.547049	0.000650	3.354943
156.211000	1.340055	1.228515	0.000290	7.543372	0.000651	3.353308
156.231000	1.340055	1.223181	0.000294	7.510621	0.000660	3.338749
156.251000	1.340055	1.229819	0.000289	7.551379	0.000649	3.356868
156.271000	1.340055	1.221551	0.000295	7.500613	0.000663	3.334300
156.291000	1.340055	1.220586	0.000296	7.494687	0.000665	3.331666
156.311000	1.340055	1.227950	0.000290	7.539902	0.000652	3.351766
156.331000	1.340055	1.226126	0.000291	7.528704	0.000655	3.346788
156.351000	1.340055	1.222219	0.000294	7.504714	0.000662	3.336123
156.371000	1.340055	1.223471	0.000293	7.512403	0.000660	3.339541
156.391000	1.340055	1.224331	0.000293	7.517683	0.000658	3.341889
156.411000	1.340055	1.225725	0.000292	7.526244	0.000656	3.345694
156.431000	1.340055	1.227448	0.000290	7.536825	0.000653	3.350398
156.451000	1.340055	1.225267	0.000292	7.523431	0.000657	3.344444
156.471000	1.340055	1.222020	0.000294	7.503491	0.000662	3.335579
156.491000	1.340055	1.224998	0.000292	7.521776	0.000657	3.343708
156.511000	1.340055	1.224219	0.000293	7.516995	0.000659	3.341583
156.531000	1.340055	1.230906	0.000288	7.558056	0.000647	3.359836
156.551000	1.340055	1.224913	0.000292	7.521255	0.000658	3.343476
156.571000	1.340055	1.233874	0.000286	7.576282	0.000642	3.367938
156.591000	1.340055	1.224584	0.000293	7.519238	0.000658	3.342580
156.611000	1.340055	1.226649	0.000291	7.531914	0.000655	3.348215
156.631000	1.340055	1.228106	0.000290	7.540864	0.000652	3.352193
156.651000	1.340055	1.227910	0.000290	7.539657	0.000652	3.351657
156.671000	1.340055	1.232437	0.000287	7.567453	0.000645	3.364013
156.691000	1.340055	1.228971	0.000289	7.546171	0.000651	3.354553
156.711000	1.340055	1.227937	0.000290	7.539824	0.000652	3.351731
156.731000	1.340055	1.228506	0.000290	7.543320	0.000651	3.353285
156.751000	1.340055	1.229648	0.000289	7.550332	0.000649	3.356402
156.771000	1.340055	1.222502	0.000294	7.506450	0.000662	3.336895
156.791000	1.340055	1.228272	0.000290	7.541881	0.000652	3.352646
156.811000	1.340055	1.225133	0.000292	7.522608	0.000657	3.344078
156.831000	1.340055	1.229313	0.000289	7.548274	0.000650	3.355487
156.851000	1.340055	1.230795	0.000288	7.557375	0.000648	3.359533
156.871000	1.340055	1.231052	0.000288	7.558952	0.000647	3.360234
156.891000	1.340055	1.226459	0.000291	7.530748	0.000655	3.347696
156.911000	1.340055	1.226315	0.000291	7.529862	0.000655	3.347302
156.931000	1.340055	1.230882	0.000288	7.557907	0.000647	3.359770
156.951000	1.340055	1.230019	0.000288	7.552607	0.000649	3.357414
156.971000	1.340055	1.231518	0.000287	7.561814	0.000646	3.361506
156.991000	1.340055	1.230802	0.000288	7.557413	0.000648	3.359550
157.011000	1.340055	1.230143	0.000288	7.553371	0.000649	3.357753
157.031000	1.340055	1.236145	0.000284	7.590223	0.000639	3.374135
157.051000	1.340055	1.237527	0.000283	7.598711	0.000636	3.377908
157.071000	1.340055	1.234581	0.000285	7.580623	0.000641	3.369868
157.091000	1.340055	1.231798	0.000287	7.563533	0.000646	3.362271
157.111000	1.340055	1.234615	0.000285	7.580828	0.000641	3.369959
157.131000	1.340055	1.233760	0.000286	7.575580	0.000643	3.367626
157.151000	1.340055	1.233464	0.000286	7.573763	0.000643	3.366818
157.171000	1.340055	1.227799	0.000290	7.538979	0.000653	3.351355
157.191000	1.340055	1.226373	0.000291	7.530218	0.000655	3.347461
157.211000	1.340055	1.226530	0.000291	7.531182	0.000655	3.347889
157.231000	1.340055	1.227930	0.000290	7.539781	0.000652	3.351712
157.251000	1.340055	1.227244	0.000291	7.535567	0.000654	3.349838
157.271000	1.340055	1.228747	0.000289	7.544800	0.000651	3.353943
157.291000	1.340055	1.229417	0.000289	7.548909	0.000650	3.355769
157.311000	1.340055	1.223318	0.000294	7.511463	0.000660	3.339124
157.331000	1.340055	1.221588	0.000295	7.500842	0.000663	3.334402
157.351000	1.340055	1.224669	0.000293	7.519760	0.000658	3.342812
157.371000	1.340055	1.227373	0.000290	7.536363	0.000653	3.350192
157.391000	1.340055	1.232675	0.000286	7.568919	0.000644	3.364665
157.411000	1.340055	1.223292	0.000294	7.511304	0.000660	3.339053
157.431000	1.340055	1.227469	0.000290	7.536949	0.000653	3.350453
157.451000	1.340055	1.227732	0.000290	7.538566	0.000653	3.351172
157.471000	1.340055	1.220246	0.000296	7.492603	0.000665	3.330739
157.491000	1.340055	1.225134	0.000292	7.522613	0.000657	3.344080
157.511000	1.340055	1.216833	0.000298	7.471642	0.000671	3.321421
157.531000	1.340055	1.220239	0.000296	7.492557	0.000665	3.330719
157.551000	1.340055	1.218198	0.000297	7.480025	0.000669	3.325148
157.571000	1.340055	1.225780	0.000292	7.526582	0.000656	3.345844
157.591000	1.340055	1.209625	0.000304	7.427382	0.000683	3.301746
157.611000	1.340055	1.219397	0.000296	7.487384	0.000667	3.328419
157.631000	1.340055	1.213080	0.000301	7.448599	0.000678	3.311178
157.651000	1.340055	1.221546	0.000295	7.500580	0.000663	3.334286
157.671000	1.340055	1.224430	0.000293	7.518291	0.000658	3.342159
157.691000	1.340055	1.221853	0.000295	7.502465	0.000663	3.335123
157.711000	1.340055	1.227794	0.000290	7.538947	0.000653	3.351341
157.731000	1.340055	1.228920	0.000289	7.545858	0.000651	3.354413
157.751000	1.340055	1.227004	0.000291	7.534093	0.000654	3.349183
157.771000	1.340055	1.224732	0.000292	7.520143	0.000658	3.342982
157.791000	1.340055	1.222000	0.000295	7.503367	0.000662	3.335524
157.811000	1.340055	1.221934	0.000295	7.502964	0.000663	3.335345
157.831000	1.340055	1.226335	0.000291	7.529989	0.000655	3.347359
157.851000	1.340055	1.232062	0.000287	7.565151	0.000645	3.362990
157.871000	1.340055	1.226728	0.000291	7.532402	0.000654	3.348432
157.891000	1.340055	1.229392	0.000289	7.548758	0.000650	3.355702
157.911000	1.340055	1.229725	0.000289	7.550804	0.000649	3.356612
157.931000	1.340055	1.226951	0.000291	7.533769	0.000654	3.349039
157.951000	1.340055	1.230126	0.000288	7.553266	0.000649	3.357707
157.971000	1.340055	1.229982	0.000289	7.552383	0.000649	3.357314
157.991000	1.340055	1.225844	0.000292	7.526973	0.000656	3.346018
158.011000	1.340055	1.224109	0.000293	7.516320	0.000659	3.341283
158.031000	1.340055	1.224185	0.000293	7.516787	0.000659	3.341490
158.051000	1.340055	1.218954	0.000297	7.484668	0.000668	3.327212
158.071000	1.340055	1.224893	0.000292	7.521131	0.000658	3.343421
158.091000	1.340055	1.223855	0.000293	7.514757	0.000659	3.340588
158.111000	1.340055	1.214819	0.000300	7.459280	0.000675	3.315926
158.131000	1.340055	1.227612	0.000290	7.537826	0.000653	3.350843
158.151000	1.340055	1.226667	0.000291	7.532027	0.000655	3.348265
158.171000	1.340055	1.222764	0.000294	7.508059	0.000661	3.337610
158.191000	1.340055	1.220912	0.000295	7.496687	0.000664	3.332555
158.211000	1.340055	1.223295	0.000294	7.511320	0.000660	3.339060
158.231000	1.340055	1.227614	0.000290	7.537842	0.000653	3.350850
158.251000	1.340055	1.228590	0.000290	7.543836	0.000651	3.353514
158.271000	1.340055	1.222784	0.000294	7.508183	0.000661	3.337665
158.291000	1.340055	1.223718	0.000293	7.513917	0.000660	3.340214
158.311000	1.340055	1.223483	0.000293	7.512476	0.000660	3.339574
158.331000	1.340055	1.226986	0.000291	7.533982	0.000654	3.349134
158.351000	1.340055	1.218776	0.000297	7.483572	0.000668	3.326725
158.371000	1.340055	1.224019	0.000293	7.515767	0.000659	3.341037
158.391000	1.340055	1.217117	0.000298	7.473389	0.000671	3.322198
158.411000	1.340055	1.215027	0.000300	7.460554	0.000674	3.316492
158.431000	1.340055	1.222114	0.000294	7.504071	0.000662	3.335838
158.451000	1.340055	1.215152	0.000300	7.461323	0.000674	3.316834
158.471000	1.340055	1.220241	0.000296	7.492568	0.000665	3.330724
158.491000	1.340055	1.219425	0.000296	7.487560	0.000667	3.328497
158.511000	1.340055	1.214945	0.000300	7.460049	0.000674	3.316268
158.531000	1.340055	1.220145	0.000296	7.491979	0.000666	3.330462
158.551000	1.340055	1.215116	0.000300	7.461102	0.000674	3.316736
158.571000	1.340055	1.216982	0.000298	7.472560	0.000671	3.321829
158.591000	1.340055	1.217817	0.000298	7.477684	0.000670	3.324107
158.611000	1.340055	1.214209	0.000300	7.455532	0.000676	3.314260
158.631000	1.340055	1.215250	0.000300	7.461923	0.000674	3.317101
158.651000	1.340055	1.215153	0.000300	7.461329	0.000674	3.316837
158.671000	1.340055	1.215068	0.000300	7.460808	0.000674	3.316605
158.691000	1.340055	1.214308	0.000300	7.456140	0.000675	3.314530
158.711000	1.340055	1.218680	0.000297	7.482983	0.000668	3.326463
158.731000	1.340055	1.213624	0.000301	7.451936	0.000677	3.312662
158.751000	1.340055	1.218479	0.000297	7.481752	0.000668	3.325916
158.771000	1.340055	1.213679	0.000301	7.452276	0.000677	3.312813
158.791000	1.340055	1.213812	0.000301	7.453094	0.000676	3.313176
158.811000	1.340055	1.221350	0.000295	7.499379	0.000664	3.333752
158.831000	1.340055	1.219980	0.000296	7.490969	0.000666	3.330013
158.851000	1.340055	1.222060	0.000294	7.503739	0.000662	3.335690
158.871000	1.340055	1.222470	0.000294	7.506258	0.000662	3.336810
158.891000	1.340055	1.219111	0.000297	7.485629	0.000667	3.327639
158.911000	1.340055	1.220845	0.000295	7.496280	0.000664	3.332374
158.931000	1.340055	1.222037	0.000294	7.503596	0.000662	3.335626
158.951000	1.340055	1.218953	0.000297	7.484657	0.000668	3.327207
158.971000	1.340055	1.223804	0.000293	7.514444	0.000659	3.340448
158.991000	1.340055	1.222293	0.000294	7.505167	0.000662	3.336325
159.011000	1.340055	1.214455	0.000300	7.457039	0.000675	3.314930
159.031000	1.340055	1.219400	0.000296	7.487406	0.000667	3.328429
159.051000	1.340055	1.217019	0.000298	7.472786	0.000671	3.321930
159.071000	1.340055	1.217580	0.000298	7.476229	0.000670	3.323460
159.091000	1.340055	1.212558	0.000302	7.445395	0.000678	3.309754
159.111000	1.340055	1.219690	0.000296	7.489185	0.000666	3.329220
159.131000	1.340055	1.213976	0.000301	7.454101	0.000676	3.313624
159.151000	1.340055	1.215047	0.000300	7.460678	0.000674	3.316548
159.171000	1.340055	1.216292	0.000299	7.468321	0.000672	3.319945
159.191000	1.340055	1.225250	0.000292	7.523323	0.000657	3.344396
159.211000	1.340055	1.218095	0.000297	7.479390	0.000669	3.324866
159.231000	1.340055	1.216672	0.000299	7.470654	0.000671	3.320982
159.251000	1.340055	1.225164	0.000292	7.522797	0.000657	3.344162
159.271000	1.340055	1.224803	0.000292	7.520583	0.000658	3.343178
159.291000	1.340055	1.221610	0.000295	7.500975	0.000663	3.334461
159.311000	1.340055	1.215562	0.000299	7.463839	0.000673	3.317953
159.331000	1.340055	1.222939	0.000294	7.509133	0.000661	3.338088
159.351000	1.340055	1.223221	0.000294	7.510864	0.000660	3.338857
159.371000	1.340055	1.218334	0.000297	7.480859	0.000669	3.325519
159.391000	1.340055	1.219388	0.000296	7.487330	0.000667	3.328395
159.411000	1.340055	1.217940	0.000298	7.478440	0.000669	3.324443
159.431000	1.340055	1.218344	0.000297	7.480924	0.000669	3.325548
159.451000	1.340055	1.220881	0.000295	7.496496	0.000664	3.332470
159.471000	1.340055	1.220191	0.000296	7.492263	0.000665	3.330588
159.491000	1.340055	1.222557	0.000294	7.506790	0.000661	3.337046
159.511000	1.340055	1.212869	0.000301	7.447306	0.000678	3.310603
159.531000	1.340055	1.222654	0.000294	7.507387	0.000661	3.337311
159.551000	1.340055	1.219369	0.000296	7.487217	0.000667	3.328345
159.571000	1.340055	1.214692	0.000300	7.458497	0.000675	3.315578
159.591000	1.340055	1.221877	0.000295	7.502613	0.000663	3.335189
159.611000	1.340055	1.216959	0.000298	7.472414	0.000671	3.321765
159.631000	1.340055	1.218911	0.000297	7.484404	0.000668	3.327094
159.651000	1.340055	1.223725	0.000293	7.513963	0.000660	3.340235
159.671000	1.340055	1.216817	0.000298	7.471547	0.000671	3.321379
159.691000	1.340055	1.216168	0.000299	7.467557	0.000672	3.319606
159.711000	1.340055	1.221928	0.000295	7.502929	0.000663	3.335330
159.731000	1.340055	1.222579	0.000294	7.506928	0.000661	3.337107
159.751000	1.340055	1.225697	0.000292	7.526069	0.000656	3.345616
159.771000	1.340055	1.221602	0.000295	7.500926	0.000663	3.334439
159.791000	1.340055	1.217535	0.000298	7.475953	0.000670	3.323338
159.811000	1.340055	1.215491	0.000299	7.463405	0.000673	3.317760
159.831000	1.340055	1.218288	0.000297	7.480575	0.000669	3.325393
159.851000	1.340055	1.219855	0.000296	7.490200	0.000666	3.329671
159.871000	1.340055	1.221277	0.000295	7.498931	0.000664	3.333552
159.891000	1.340055	1.214271	0.000300	7.455910	0.000676	3.314428
159.911000	1.340055	1.222282	0.000294	7.505103	0.000662	3.336296
159.931000	1.340055	1.220923	0.000295	7.496758	0.000664	3.332586
159.951000	1.340055	1.219712	0.000296	7.489322	0.000666	3.329281
159.971000	1.340055	1.222334	0.000294	7.505421	0.000662	3.336438
159.991000	1.340055	1.220704	0.000295	7.495410	0.000665	3.331987
160.011000	1.340055	1.215446	0.000299	7.463124	0.000674	3.317635
160.031000	1.340055	1.216003	0.000299	7.466547	0.000673	3.319157
160.051000	1.340055	1.217127	0.000298	7.473451	0.000671	3.322226
160.071000	1.340055	1.220277	0.000296	7.492792	0.000665	3.330823
160.091000	1.340055	1.220636	0.000296	7.494992	0.000665	3.331801
160.111000	1.340055	1.221085	0.000295	7.497754	0.000664	3.333029
160.131000	1.340055	1.217828	0.000298	7.477754	0.000669	3.324139
160.151000	1.340055	1.223306	0.000294	7.511390	0.000660	3.339091
160.171000	1.340055	1.224211	0.000293	7.516944	0.000659	3.341560
160.191000	1.340055	1.221476	0.000295	7.500154	0.000663	3.334096
160.211000	1.340055	1.220144	0.000296	7.491974	0.000666	3.330460
160.231000	1.340055	1.221273	0.000295	7.498904	0.000664	3.333540
160.251000	1.340055	1.216175	0.000299	7.467600	0.000672	3.319625
160.271000	1.340055	1.218498	0.000297	7.481866	0.000668	3.325966
160.291000	1.340055	1.221005	0.000295	7.497257	0.000664	3.332808
160.311000	1.340055	1.218531	0.000297	7.482071	0.000668	3.326058
160.331000	1.340055	1.228272	0.000290	7.541879	0.000652	3.352644
160.351000	1.340055	1.225658	0.000292	7.525829	0.000656	3.345509
160.371000	1.340055	1.221436	0.000295	7.499906	0.000663	3.333986
160.391000	1.340055	1.221707	0.000295	7.501571	0.000663	3.334726
160.411000	1.340055	1.216846	0.000298	7.471720	0.000671	3.321456
160.431000	1.340055	1.216268	0.000299	7.468175	0.000672	3.319880
160.451000	1.340055	1.220085	0.000296	7.491609	0.000666	3.330298
160.471000	1.340055	1.222713	0.000294	7.507746	0.000661	3.337471
160.491000	1.340055	1.226071	0.000291	7.528369	0.000656	3.346639
160.511000	1.340055	1.226010	0.000291	7.527994	0.000656	3.346472
160.531000	1.340055	1.226610	0.000291	7.531674	0.000655	3.348108
160.551000	1.340055	1.222906	0.000294	7.508931	0.000661	3.337998
160.571000	1.340055	1.218035	0.000297	7.479026	0.000669	3.324704
160.591000	1.340055	1.219797	0.000296	7.489841	0.000666	3.329512
160.611000	1.340055	1.220986	0.000295	7.497146	0.000664	3.332759
160.631000	1.340055	1.220707	0.000295	7.495432	0.000665	3.331997
160.651000	1.340055	1.218567	0.000297	7.482292	0.000668	3.326156
160.671000	1.340055	1.227955	0.000290	7.539932	0.000652	3.351779
160.691000	1.340055	1.226869	0.000291	7.533266	0.000654	3.348816
160.711000	1.340055	1.222987	0.000294	7.509433	0.000661	3.338221
160.731000	1.340055	1.223412	0.000293	7.512041	0.000660	3.339380
160.751000	1.340055	1.223043	0.000294	7.509773	0.000661	3.338372
160.771000	1.340055	1.231932	0.000287	7.564357	0.000646	3.362637
160.791000	1.340055	1.216502	0.000299	7.469612	0.000672	3.320519
160.811000	1.340055	1.217630	0.000298	7.476536	0.000670	3.323597
160.831000	1.340055	1.216417	0.000299	7.469088	0.000672	3.320286
160.851000	1.340055	1.219073	0.000297	7.485400	0.000667	3.327537
160.871000	1.340055	1.217360	0.000298	7.474876	0.000670	3.322859
160.891000	1.340055	1.223471	0.000293	7.512403	0.000660	3.339541
160.911000	1.340055	1.217082	0.000298	7.473170	0.000671	3.322101
160.931000	1.340055	1.222371	0.000294	7.505645	0.000662	3.336537
160.951000	1.340055	1.220554	0.000296	7.494493	0.000665	3.331579
160.971000	1.340055	1.221265	0.000295	7.498855	0.000664	3.333519
160.991000	1.340055	1.214847	0.000300	7.459450	0.000675	3.316002
161.011000	1.340055	1.223016	0.000294	7.509611	0.000661	3.338300
161.031000	1.340055	1.218336	0.000297	7.480870	0.000669	3.325524
161.051000	1.340055	1.223817	0.000293	7.514527	0.000659	3.340486
161.071000	1.340055	1.220432	0.000296	7.493745	0.000665	3.331247
161.091000	1.340055	1.227756	0.000290	7.538712	0.000653	3.351237
161.111000	1.340055	1.226990	0.000291	7.534012	0.000654	3.349147
161.131000	1.340055	1.231015	0.000288	7.558725	0.000647	3.360133
161.151000	1.340055	1.224471	0.000293	7.518542	0.000658	3.342270
161.171000	1.340055	1.226560	0.000291	7.531368	0.000655	3.347972
161.191000	1.340055	1.223078	0.000294	7.509992	0.000661	3.338469
161.211000	1.340055	1.217832	0.000298	7.477776	0.000669	3.324148
161.231000	1.340055	1.221611	0.000295	7.500980	0.000663	3.334463
161.251000	1.340055	1.219032	0.000297	7.485146	0.000667	3.327425
161.271000	1.340055	1.217281	0.000298	7.474396	0.000670	3.322646
161.291000	1.340055	1.223708	0.000293	7.513855	0.000660	3.340187
161.311000	1.340055	1.219576	0.000296	7.488488	0.000667	3.328910
161.331000	1.340055	1.225514	0.000292	7.524946	0.000656	3.345117
161.351000	1.340055	1.227917	0.000290	7.539700	0.000652	3.351676
161.371000	1.340055	1.226194	0.000291	7.529120	0.000655	3.346972
161.391000	1.340055	1.223683	0.000293	7.513701	0.000660	3.340118
161.411000	1.340055	1.221537	0.000295	7.500524	0.000663	3.334261
161.431000	1.340055	1.218241	0.000297	7.480289	0.000669	3.325265
161.451000	1.340055	1.218048	0.000297	7.479101	0.000669	3.324737
161.471000	1.340055	1.221250	0.000295	7.498766	0.000664	3.333479
161.491000	1.340055	1.224515	0.000293	7.518812	0.000658	3.342390
161.511000	1.340055	1.213367	0.000301	7.450360	0.000677	3.311961
161.531000	1.340055	1.223041	0.000294	7.509760	0.000661	3.338366
161.551000	1.340055	1.223523	0.000293	7.512719	0.000660	3.339682
161.571000	1.340055	1.214214	0.000300	7.455562	0.000676	3.314273
161.591000	1.340055	1.216367	0.000299	7.468783	0.000672	3.320150
161.611000	1.340055	1.220835	0.000295	7.496215	0.000664	3.332345
161.631000	1.340055	1.223538	0.000293	7.512816	0.000660	3.339725
161.651000	1.340055	1.228052	0.000290	7.540529	0.000652	3.352044
161.671000	1.340055	1.221709	0.000295	7.501585	0.000663	3.334732
161.691000	1.340055	1.218355	0.000297	7.480988	0.000669	3.325576
161.711000	1.340055	1.225988	0.000292	7.527859	0.000656	3.346412
161.731000	1.340055	1.222658	0.000294	7.507411	0.000661	3.337322
161.751000	1.340055	1.216500	0.000299	7.469601	0.000672	3.320514
161.771000	1.340055	1.223391	0.000293	7.511911	0.000660	3.339323
161.791000	1.340055	1.219834	0.000296	7.490070	0.000666	3.329614
161.811000	1.340055	1.219529	0.000296	7.488199	0.000667	3.328782
161.831000	1.340055	1.223576	0.000293	7.513048	0.000660	3.339828
161.851000	1.340055	1.225655	0.000292	7.525810	0.000656	3.345501
161.871000	1.340055	1.220173	0.000296	7.492152	0.000666	3.330539
161.891000	1.340055	1.220662	0.000296	7.495157	0.000665	3.331875
161.911000	1.340055	1.228544	0.000290	7.543552	0.000651	3.353388
161.931000	1.340055	1.221948	0.000295	7.503051	0.000663	3.335384
161.951000	1.340055	1.216939	0.000298	7.472292	0.000671	3.321711
161.971000	1.340055	1.221725	0.000295	7.501682	0.000663	3.334775
161.991000	1.340055	1.225779	0.000292	7.526571	0.000656	3.345840
162.011000	1.340055	1.220080	0.000296	7.491579	0.000666	3.330284
162.031000	1.340055	1.220817	0.000295	7.496104	0.000664	3.332296
162.051000	1.340055	1.224448	0.000293	7.518399	0.000658	3.342207
162.071000	1.340055	1.224503	0.000293	7.518739	0.000658	3.342358
162.091000	1.340055	1.220226	0.000296	7.492476	0.000665	3.330683
162.111000	1.340055	1.221457	0.000295	7.500032	0.000663	3.334042
162.131000	1.340055	1.222741	0.000294	7.507918	0.000661	3.337548
162.151000	1.340055	1.225927	0.000292	7.527481	0.000656	3.346244
162.171000	1.340055	1.227229	0.000291	7.535478	0.000654	3.349799
162.191000	1.340055	1.224762	0.000292	7.520329	0.000658	3.343065
162.211000	1.340055	1.226390	0.000291	7.530326	0.000655	3.347509
162.231000	1.340055	1.226985	0.000291	7.533979	0.000654	3.349133
162.251000	1.340055	1.221308	0.000295	7.499120	0.000664	3.333636
162.271000	1.340055	1.223436	0.000293	7.512189	0.000660	3.339446
162.291000	1.340055	1.218799	0.000297	7.483718	0.000668	3.326790
162.311000	1.340055	1.221145	0.000295	7.498118	0.000664	3.333191
162.331000	1.340055	1.222614	0.000294	7.507141	0.000661	3.337202
162.351000	1.340055	1.215259	0.000300	7.461977	0.000674	3.317125
162.371000	1.340055	1.214026	0.000301	7.454407	0.000676	3.313760
162.391000	1.340055	1.215645	0.000299	7.464347	0.000673	3.318179
162.411000	1.340055	1.212839	0.000301	7.447120	0.000678	3.310521
162.431000	1.340055	1.222150	0.000294	7.504293	0.000662	3.335936
162.451000	1.340055	1.226117	0.000291	7.528650	0.000655	3.346764
162.471000	1.340055	1.218842	0.000297	7.483977	0.000668	3.326905
162.491000	1.340055	1.220265	0.000296	7.492719	0.000665	3.330791
162.511000	1.340055	1.217278	0.000298	7.474374	0.000670	3.322636
162.531000	1.340055	1.223323	0.000294	7.511496	0.000660	3.339138
162.551000	1.340055	1.223787	0.000293	7.514344	0.000659	3.340404
162.571000	1.340055	1.225068	0.000292	7.522208	0.000657	3.343900
162.591000	1.340055	1.223454	0.000293	7.512295	0.000660	3.339493
162.611000	1.340055	1.224016	0.000293	7.515748	0.000659	3.341028
162.631000	1.340055	1.226817	0.000291	7.532948	0.000654	3.348674
162.651000	1.340055	1.223865	0.000293	7.514819	0.000659	3.340615
162.671000	1.340055	1.230967	0.000288	7.558431	0.000647	3.360002
162.691000	1.340055	1.227918	0.000290	7.539705	0.000652	3.351678
162.711000	1.340055	1.223413	0.000293	7.512046	0.000660	3.339383
162.731000	1.340055	1.231561	0.000287	7.562078	0.000646	3.361624
162.751000	1.340055	1.225703	0.000292	7.526107	0.000656	3.345633
162.771000	1.340055	1.222129	0.000294	7.504163	0.000662	3.335878
162.791000	1.340055	1.219943	0.000296	7.490740	0.000666	3.329911
162.811000	1.340055	1.224281	0.000293	7.517378	0.000659	3.341753
162.831000	1.340055	1.223688	0.000293	7.513736	0.000660	3.340134
162.851000	1.340055	1.224540	0.000293	7.518963	0.000658	3.342458
162.871000	1.340055	1.225945	0.000292	7.527592	0.000656	3.346293
162.890000	1.340055	1.224078	0.000293	7.516128	0.000659	3.341197
162.910000	1.340055	1.226405	0.000291	7.530418	0.000655	3.347550
162.930000	1.340055	1.227955	0.000290	7.539938	0.000652	3.351781
162.950000	1.340055	1.224147	0.000293	7.516555	0.000659	3.341387
162.970000	1.340055	1.223210	0.000294	7.510799	0.000660	3.338828
162.990000	1.340055	1.222564	0.000294	7.506830	0.000661	3.337064
163.010000	1.340055	1.226340	0.000291	7.530016	0.000655	3.347371
163.030000	1.340055	1.221004	0.000295	7.497252	0.000664	3.332806
163.050000	1.340055	1.217771	0.000298	7.477400	0.000670	3.323981
163.070000	1.340055	1.221882	0.000295	7.502646	0.000663	3.335204
163.090000	1.340055	1.217719	0.000298	7.477082	0.000670	3.323840
163.110000	1.340055	1.211305	0.000303	7.437700	0.000681	3.306333
163.130000	1.340055	1.213905	0.000301	7.453664	0.000676	3.313430
163.150000	1.340055	1.216200	0.000299	7.467757	0.000672	3.319694
163.170000	1.340055	1.216936	0.000298	7.472276	0.000671	3.321703
163.190000	1.340055	1.217417	0.000298	7.475227	0.000670	3.323015
163.210000	1.340055	1.226341	0.000291	7.530024	0.000655	3.347374
163.230000	1.340055	1.221759	0.000295	7.501893	0.000663	3.334869
163.250000	1.340055	1.223873	0.000293	7.514868	0.000659	3.340637
163.270000	1.340055	1.221625	0.000295	7.501066	0.000663	3.334502
163.290000	1.340055	1.221665	0.000295	7.501315	0.000663	3.334612
163.310000	1.340055	1.228814	0.000289	7.545207	0.000651	3.354124
163.330000	1.340055	1.221322	0.000295	7.499204	0.000664	3.333674
163.350000	1.340055	1.222966	0.000294	7.509301	0.000661	3.338162
163.370000	1.340055	1.217645	0.000298	7.476628	0.000670	3.323638
163.390000	1.340055	1.220220	0.000296	7.492441	0.000665	3.330667
163.410000	1.340055	1.221992	0.000295	7.503321	0.000662	3.335504
163.430000	1.340055	1.229939	0.000289	7.552119	0.000649	3.357196
163.450000	1.340055	1.231694	0.000287	7.562894	0.000646	3.361986
163.470000	1.340055	1.224784	0.000292	7.520464	0.000658	3.343125
163.490000	1.340055	1.220926	0.000295	7.496774	0.000664	3.332594
163.510000	1.340055	1.226186	0.000291	7.529071	0.000655	3.346951
163.530000	1.340055	1.228442	0.000290	7.542923	0.000652	3.353109
163.550000	1.340055	1.218377	0.000297	7.481126	0.000669	3.325638
163.570000	1.340055	1.215181	0.000300	7.461501	0.000674	3.316914
163.590000	1.340055	1.219106	0.000297	7.485597	0.000667	3.327625
163.610000	1.340055	1.221997	0.000295	7.503350	0.000662	3.335517
163.630000	1.340055	1.226085	0.000291	7.528450	0.000656	3.346675
163.650000	1.340055	1.223758	0.000293	7.514163	0.000659	3.340324
163.670000	1.340055	1.228693	0.000289	7.544465	0.000651	3.353794
163.690000	1.340055	1.228706	0.000289	7.544546	0.000651	3.353830
163.710000	1.340055	1.225581	0.000292	7.525356	0.000656	3.345299
163.730000	1.340055	1.223237	0.000294	7.510964	0.000660	3.338901
163.750000	1.340055	1.220582	0.000296	7.494665	0.000665	3.331656
163.770000	1.340055	1.226860	0.000291	7.533212	0.000654	3.348792
163.790000	1.340055	1.219854	0.000296	7.490192	0.000666	3.329668
163.810000	1.340055	1.219704	0.000296	7.489274	0.000666	3.329260
163.830000	1.340055	1.224970	0.000292	7.521603	0.000657	3.343631
163.850000	1.340055	1.222607	0.000294	7.507098	0.000661	3.337183
163.870000	1.340055	1.229458	0.000289	7.549165	0.000650	3.355883
163.890000	1.340055	1.227073	0.000291	7.534516	0.000654	3.349372
163.910000	1.340055	1.224999	0.000292	7.521787	0.000657	3.343713
163.930000	1.340055	1.227128	0.000291	7.534859	0.000654	3.349524
163.950000	1.340055	1.227513	0.000290	7.537222	0.000653	3.350574
163.970000	1.340055	1.220933	0.000295	7.496820	0.000664	3.332614
163.990000	1.340055	1.235849	0.000284	7.588404	0.000639	3.373326
164.010000	1.340055	1.226456	0.000291	7.530729	0.000655	3.347688
164.030000	1.340055	1.229701	0.000289	7.550653	0.000649	3.356545
164.050000	1.340055	1.232057	0.000287	7.565124	0.000645	3.362978
164.070000	1.340055	1.228596	0.000290	7.543868	0.000651	3.353529
164.090000	1.340055	1.228276	0.000290	7.541903	0.000652	3.352655
164.110000	1.340055	1.225865	0.000292	7.527100	0.000656	3.346075
164.130000	1.340055	1.230342	0.000288	7.554592	0.000648	3.358296
164.150000	1.340055	1.220321	0.000296	7.493059	0.000665	3.330942
164.170000	1.340055	1.223103	0.000294	7.510140	0.000661	3.338535
164.190000	1.340055	1.221389	0.000295	7.499617	0.000663	3.333857
164.210000	1.340055	1.223455	0.000293	7.512303	0.000660	3.339497
164.230000	1.340055	1.217453	0.000298	7.475448	0.000670	3.323114
164.250000	1.340055	1.218145	0.000297	7.479701	0.000669	3.325004
164.270000	1.340055	1.227976	0.000290	7.540064	0.000652	3.351838
164.290000	1.340055	1.221114	0.000295	7.497927	0.000664	3.333106
164.310000	1.340055	1.221506	0.000295	7.500335	0.000663	3.334177
164.330000	1.340055	1.216237	0.000299	7.467986	0.000672	3.319796
164.350000	1.340055	1.217429	0.000298	7.475305	0.000670	3.323050
164.370000	1.340055	1.217812	0.000298	7.477657	0.000670	3.324095
164.390000	1.340055	1.212793	0.000301	7.446839	0.000678	3.310396
164.410000	1.340055	1.220685	0.000296	7.495294	0.000665	3.331936
164.430000	1.340055	1.215693	0.000299	7.464641	0.000673	3.318309
164.450000	1.340055	1.221899	0.000295	7.502751	0.000663	3.335251
[truncated: 1,002 more rows]
