# Supplementary material for: Stress relaxation in the presence of sudden strain bursts: Methodology and stress relaxation data of microcast aluminium microwires
Source: Data Brief. 2018 Nov 14;21:2134–41. doi: 10.1016/j.dib.2018.11.047 (PMC6265499; doi:10.1016/j.dib.2018.11.047)
Supplement: Supplementary file 2 — Supplementary material [file mmc2.zip › Data in brief/As-cast/Al4N/Al_20_r_16/Stress relax txt files/Al_20_r_16_Relaxcycle0004.txt]

Time[s]	Motordispl[�m]	Force[mN]	EngStrain	EngStress[MPa]	Shearstrain	Shearstress [MPa]
185.429000	1.612437	1.402287	0.000406	8.610375	0.000912	3.827630
185.449000	1.612518	1.412367	0.000398	8.672267	0.000895	3.855144
185.469000	1.612437	1.410131	0.000400	8.658538	0.000899	3.849041
185.489000	1.612518	1.412409	0.000398	8.672528	0.000895	3.855260
185.509000	1.612518	1.407094	0.000402	8.639891	0.000904	3.840752
185.529000	1.612518	1.411666	0.000399	8.667963	0.000897	3.853231
185.549000	1.612518	1.410748	0.000399	8.662329	0.000898	3.850726
185.569000	1.612518	1.414428	0.000397	8.684923	0.000892	3.860770
185.589000	1.612518	1.416440	0.000395	8.697277	0.000888	3.866262
185.609000	1.612518	1.410495	0.000400	8.660776	0.000899	3.850036
185.629000	1.612518	1.412070	0.000398	8.670442	0.000896	3.854332
185.649000	1.612599	1.412191	0.000398	8.671189	0.000896	3.854665
185.669000	1.612599	1.411710	0.000399	8.668236	0.000897	3.853352
185.689000	1.612599	1.414134	0.000397	8.683120	0.000893	3.859968
185.709000	1.612599	1.412391	0.000398	8.672418	0.000896	3.855211
185.729000	1.612599	1.410608	0.000399	8.661465	0.000899	3.850342
185.749000	1.612599	1.413990	0.000397	8.682231	0.000893	3.859573
185.769000	1.612599	1.422592	0.000390	8.735055	0.000878	3.883055
185.789000	1.612599	1.419997	0.000392	8.719115	0.000883	3.875970
185.809000	1.612679	1.425046	0.000389	8.750122	0.000874	3.889753
185.829000	1.612599	1.416041	0.000395	8.694828	0.000889	3.865173
185.849000	1.612599	1.414794	0.000396	8.687172	0.000891	3.861770
185.869000	1.612599	1.417610	0.000394	8.704461	0.000887	3.869455
185.889000	1.612599	1.416978	0.000395	8.700579	0.000888	3.867729
185.909000	1.612599	1.415672	0.000396	8.692563	0.000890	3.864166
185.929000	1.612599	1.412952	0.000398	8.675857	0.000895	3.856740
185.949000	1.612599	1.418808	0.000393	8.711815	0.000885	3.872724
185.969000	1.612599	1.418407	0.000394	8.709356	0.000885	3.871631
185.989000	1.612599	1.412276	0.000398	8.671710	0.000896	3.854896
186.009000	1.612599	1.414585	0.000397	8.685890	0.000892	3.861200
186.029000	1.612599	1.418918	0.000393	8.712490	0.000884	3.873025
186.049000	1.612599	1.412372	0.000398	8.672302	0.000896	3.855159
186.069000	1.612599	1.414091	0.000397	8.682855	0.000893	3.859851
186.089000	1.612599	1.416471	0.000395	8.697466	0.000889	3.866346
186.109000	1.612599	1.411908	0.000399	8.669451	0.000896	3.853892
186.129000	1.612599	1.408648	0.000401	8.649432	0.000902	3.844993
186.149000	1.612599	1.415734	0.000396	8.692941	0.000890	3.864334
186.169000	1.612599	1.415055	0.000396	8.688773	0.000891	3.862481
186.189000	1.612599	1.414778	0.000396	8.687072	0.000891	3.861725
186.209000	1.612679	1.419578	0.000393	8.716545	0.000884	3.874827
186.229000	1.612599	1.416669	0.000395	8.698681	0.000888	3.866886
186.249000	1.612599	1.420354	0.000392	8.721313	0.000882	3.876947
186.269000	1.612599	1.411326	0.000399	8.665876	0.000897	3.852303
186.289000	1.612599	1.408526	0.000401	8.648682	0.000902	3.844659
186.309000	1.612599	1.412159	0.000398	8.670992	0.000896	3.854577
186.329000	1.612679	1.417677	0.000394	8.704872	0.000887	3.869638
186.349000	1.612599	1.413569	0.000397	8.679650	0.000894	3.858426
186.369000	1.612679	1.413457	0.000397	8.678962	0.000894	3.858120
186.389000	1.612599	1.410275	0.000400	8.659424	0.000899	3.849435
186.409000	1.612599	1.413430	0.000397	8.678795	0.000894	3.858046
186.429000	1.612679	1.413805	0.000397	8.681100	0.000893	3.859070
186.449000	1.612599	1.412229	0.000398	8.671419	0.000896	3.854767
186.469000	1.612599	1.413199	0.000398	8.677375	0.000894	3.857414
186.489000	1.612599	1.414813	0.000396	8.687285	0.000891	3.861820
186.509000	1.612599	1.413116	0.000398	8.676870	0.000894	3.857190
186.529000	1.612599	1.413045	0.000398	8.676430	0.000894	3.856994
186.549000	1.612599	1.417766	0.000394	8.705417	0.000886	3.869880
186.569000	1.612599	1.408557	0.000401	8.648873	0.000902	3.844744
186.589000	1.612599	1.415165	0.000396	8.689448	0.000891	3.862781
186.609000	1.612599	1.416914	0.000395	8.700185	0.000888	3.867554
186.629000	1.612599	1.415603	0.000396	8.692137	0.000890	3.863977
186.649000	1.612599	1.410803	0.000399	8.662666	0.000898	3.850876
186.669000	1.612599	1.410941	0.000399	8.663514	0.000898	3.851253
186.689000	1.612599	1.416845	0.000395	8.699766	0.000888	3.867368
186.709000	1.612679	1.411921	0.000399	8.669532	0.000896	3.853928
186.729000	1.612599	1.413835	0.000397	8.681284	0.000893	3.859152
186.749000	1.612599	1.413554	0.000397	8.679556	0.000894	3.858384
186.769000	1.612679	1.416859	0.000395	8.699853	0.000888	3.867407
186.789000	1.612679	1.420591	0.000392	8.722768	0.000882	3.877593
186.809000	1.612679	1.409681	0.000400	8.655774	0.000900	3.847812
186.829000	1.612599	1.405904	0.000403	8.632586	0.000906	3.837504
186.849000	1.612679	1.411598	0.000399	8.667545	0.000897	3.853045
186.869000	1.612679	1.421486	0.000391	8.728262	0.000880	3.880036
186.889000	1.612679	1.408462	0.000401	8.648290	0.000902	3.844485
186.909000	1.612679	1.414738	0.000396	8.686826	0.000892	3.861616
186.929000	1.612679	1.414611	0.000397	8.686049	0.000892	3.861270
186.949000	1.612679	1.416205	0.000395	8.695835	0.000889	3.865621
186.969000	1.612679	1.414831	0.000396	8.687399	0.000892	3.861870
186.989000	1.612679	1.417938	0.000394	8.706478	0.000886	3.870352
187.009000	1.612679	1.414457	0.000397	8.685099	0.000892	3.860848
187.029000	1.612679	1.415194	0.000396	8.689629	0.000891	3.862862
187.049000	1.612679	1.418689	0.000393	8.711089	0.000885	3.872402
187.069000	1.612760	1.418305	0.000394	8.708729	0.000886	3.871353
187.089000	1.612679	1.406003	0.000403	8.633193	0.000906	3.837774
187.109000	1.612679	1.413134	0.000398	8.676980	0.000894	3.857239
187.129000	1.612679	1.401753	0.000406	8.607097	0.000914	3.826173
187.149000	1.612679	1.415030	0.000396	8.688622	0.000891	3.862414
187.169000	1.612679	1.408390	0.000401	8.647850	0.000902	3.844290
187.189000	1.612679	1.413310	0.000398	8.678058	0.000894	3.857718
187.209000	1.612679	1.406685	0.000403	8.637378	0.000905	3.839634
187.229000	1.612679	1.405579	0.000403	8.630590	0.000907	3.836617
187.249000	1.612679	1.411787	0.000399	8.668708	0.000897	3.853562
187.269000	1.612679	1.406526	0.000403	8.636403	0.000906	3.839201
187.289000	1.612679	1.409993	0.000400	8.657691	0.000900	3.848664
187.309000	1.612679	1.412567	0.000398	8.673498	0.000895	3.855691
187.329000	1.612679	1.409105	0.000401	8.652237	0.000901	3.846240
187.349000	1.612679	1.403955	0.000405	8.620618	0.000910	3.832184
187.369000	1.612679	1.401849	0.000406	8.607686	0.000914	3.826435
187.389000	1.612679	1.406166	0.000403	8.634192	0.000906	3.838218
187.409000	1.612679	1.404643	0.000404	8.624843	0.000909	3.834062
187.429000	1.612679	1.405127	0.000404	8.627815	0.000908	3.835383
187.449000	1.612679	1.403389	0.000405	8.617143	0.000911	3.830639
187.469000	1.612679	1.402345	0.000406	8.610728	0.000913	3.827788
187.489000	1.612679	1.412970	0.000398	8.675973	0.000895	3.856791
187.509000	1.612679	1.407392	0.000402	8.641719	0.000904	3.841564
187.529000	1.612679	1.409876	0.000400	8.656972	0.000900	3.848345
187.549000	1.612679	1.410444	0.000400	8.660463	0.000899	3.849897
187.569000	1.612679	1.404304	0.000404	8.622758	0.000909	3.833135
187.589000	1.612679	1.413484	0.000397	8.679129	0.000894	3.858194
187.609000	1.612679	1.408809	0.000401	8.650423	0.000902	3.845433
187.629000	1.612760	1.405647	0.000403	8.631006	0.000907	3.836802
187.649000	1.612679	1.405256	0.000404	8.628606	0.000908	3.835735
187.669000	1.612679	1.404779	0.000404	8.625674	0.000909	3.834432
187.689000	1.612679	1.402690	0.000406	8.612848	0.000912	3.828730
187.709000	1.612679	1.408417	0.000401	8.648015	0.000902	3.844363
187.729000	1.612679	1.408947	0.000401	8.651268	0.000901	3.845809
187.749000	1.612679	1.408727	0.000401	8.649921	0.000902	3.845210
187.769000	1.612760	1.407135	0.000402	8.640145	0.000905	3.840864
187.789000	1.612679	1.407266	0.000402	8.640949	0.000904	3.841222
187.809000	1.612679	1.410617	0.000400	8.661522	0.000899	3.850367
187.829000	1.612679	1.404744	0.000404	8.625458	0.000909	3.834336
187.849000	1.612760	1.409225	0.000401	8.652974	0.000901	3.846567
187.869000	1.612760	1.409111	0.000401	8.652278	0.000901	3.846258
187.889000	1.612679	1.409841	0.000400	8.656759	0.000900	3.848250
187.909000	1.612679	1.414180	0.000397	8.683400	0.000893	3.860093
187.929000	1.612679	1.408599	0.000401	8.649130	0.000902	3.844858
187.949000	1.612679	1.403345	0.000405	8.616870	0.000911	3.830518
187.969000	1.612679	1.419444	0.000393	8.715725	0.000884	3.874462
187.989000	1.612679	1.408875	0.000401	8.650828	0.000902	3.845613
188.009000	1.612760	1.410373	0.000400	8.660026	0.000899	3.849702
188.029000	1.612679	1.406564	0.000403	8.636638	0.000906	3.839305
188.049000	1.612679	1.411463	0.000399	8.666719	0.000897	3.852677
188.069000	1.612679	1.412940	0.000398	8.675787	0.000895	3.856709
188.089000	1.612760	1.415013	0.000396	8.688514	0.000891	3.862366
188.109000	1.612679	1.412323	0.000398	8.671997	0.000896	3.855024
188.129000	1.612679	1.409945	0.000400	8.657396	0.000900	3.848533
188.149000	1.612679	1.410353	0.000400	8.659899	0.000899	3.849646
188.169000	1.612679	1.408104	0.000401	8.646095	0.000903	3.843509
188.189000	1.612679	1.406597	0.000403	8.636840	0.000905	3.839395
188.209000	1.612679	1.408858	0.000401	8.650720	0.000902	3.845565
188.229000	1.612679	1.406839	0.000402	8.638325	0.000905	3.840055
188.249000	1.612679	1.409809	0.000400	8.656559	0.000900	3.848161
188.269000	1.612679	1.411816	0.000399	8.668884	0.000897	3.853640
188.289000	1.612679	1.415378	0.000396	8.690757	0.000891	3.863363
188.309000	1.612679	1.407721	0.000402	8.643738	0.000904	3.842462
188.329000	1.612679	1.412893	0.000398	8.675498	0.000895	3.856580
188.349000	1.612679	1.412510	0.000398	8.673144	0.000895	3.855534
188.369000	1.612679	1.409385	0.000400	8.653960	0.000901	3.847005
188.389000	1.612760	1.407980	0.000402	8.645334	0.000903	3.843171
188.409000	1.612679	1.406540	0.000403	8.636489	0.000906	3.839239
188.429000	1.612679	1.414342	0.000397	8.684397	0.000892	3.860536
188.449000	1.612760	1.410513	0.000400	8.660887	0.000899	3.850085
188.469000	1.612760	1.401227	0.000407	8.603866	0.000915	3.824737
188.489000	1.612760	1.406922	0.000402	8.638836	0.000905	3.840282
188.509000	1.612760	1.407896	0.000402	8.644815	0.000903	3.842941
188.529000	1.612760	1.409334	0.000401	8.653646	0.000901	3.846866
188.549000	1.612760	1.414800	0.000396	8.687207	0.000892	3.861785
188.569000	1.612760	1.412336	0.000398	8.672075	0.000896	3.855058
188.589000	1.612760	1.405588	0.000403	8.630644	0.000907	3.836641
188.609000	1.612679	1.403982	0.000405	8.620782	0.000910	3.832257
188.629000	1.612760	1.405988	0.000403	8.633099	0.000907	3.837732
188.649000	1.612760	1.408825	0.000401	8.650520	0.000902	3.845476
188.669000	1.612760	1.406667	0.000403	8.637267	0.000906	3.839585
188.689000	1.612760	1.412746	0.000398	8.674596	0.000895	3.856179
188.709000	1.612760	1.401336	0.000407	8.604535	0.000915	3.825034
188.729000	1.612841	1.410552	0.000400	8.661125	0.000899	3.850191
188.749000	1.612760	1.402350	0.000406	8.610763	0.000913	3.827803
188.769000	1.612760	1.402145	0.000406	8.609503	0.000913	3.827243
188.789000	1.612760	1.404413	0.000404	8.623428	0.000909	3.833433
188.809000	1.612760	1.408422	0.000401	8.648044	0.000903	3.844376
188.829000	1.612760	1.409120	0.000401	8.652329	0.000901	3.846281
188.849000	1.612841	1.405325	0.000404	8.629027	0.000908	3.835922
188.869000	1.612841	1.405531	0.000404	8.630291	0.000908	3.836484
188.889000	1.612760	1.408520	0.000401	8.648646	0.000902	3.844644
188.909000	1.612760	1.407253	0.000402	8.640868	0.000905	3.841186
188.929000	1.612841	1.402299	0.000406	8.610450	0.000913	3.827664
188.949000	1.612760	1.394955	0.000411	8.565356	0.000925	3.807618
188.969000	1.612760	1.405707	0.000403	8.631376	0.000907	3.836966
188.989000	1.612760	1.403883	0.000405	8.620175	0.000910	3.831987
189.009000	1.612760	1.406841	0.000402	8.638339	0.000905	3.840061
189.029000	1.612760	1.407689	0.000402	8.643544	0.000904	3.842375
189.049000	1.612760	1.407590	0.000402	8.642934	0.000904	3.842104
189.069000	1.612760	1.406077	0.000403	8.633647	0.000907	3.837976
189.089000	1.612760	1.408561	0.000401	8.648900	0.000902	3.844756
189.109000	1.612760	1.405663	0.000403	8.631103	0.000907	3.836845
189.129000	1.612841	1.408591	0.000401	8.649084	0.000902	3.844838
189.149000	1.612841	1.405535	0.000404	8.630315	0.000908	3.836495
189.169000	1.612760	1.404569	0.000404	8.624386	0.000909	3.833859
189.189000	1.612760	1.399785	0.000408	8.595013	0.000917	3.820802
189.209000	1.612841	1.402584	0.000406	8.612197	0.000913	3.828440
189.229000	1.612760	1.407427	0.000402	8.641938	0.000904	3.841661
189.249000	1.612760	1.412592	0.000398	8.673649	0.000895	3.855758
189.269000	1.612760	1.410796	0.000399	8.662620	0.000899	3.850856
189.289000	1.612760	1.404864	0.000404	8.626198	0.000909	3.834664
189.309000	1.612760	1.405384	0.000404	8.629392	0.000908	3.836084
189.329000	1.612760	1.416863	0.000395	8.699877	0.000888	3.867417
189.349000	1.612841	1.405946	0.000403	8.632842	0.000907	3.837618
189.369000	1.612760	1.407918	0.000402	8.644948	0.000903	3.842999
189.389000	1.612760	1.408465	0.000401	8.648309	0.000902	3.844494
189.409000	1.612760	1.410937	0.000399	8.663487	0.000898	3.851241
189.429000	1.612841	1.408128	0.000402	8.646238	0.000903	3.843573
189.449000	1.612841	1.406092	0.000403	8.633736	0.000907	3.838015
189.469000	1.612760	1.411401	0.000399	8.666338	0.000898	3.852508
189.489000	1.612760	1.417495	0.000394	8.703754	0.000887	3.869141
189.509000	1.612841	1.411659	0.000399	8.667920	0.000897	3.853211
189.529000	1.612841	1.404796	0.000404	8.625779	0.000909	3.834478
189.549000	1.612841	1.412137	0.000399	8.670855	0.000896	3.854516
189.569000	1.612841	1.410717	0.000400	8.662137	0.000899	3.850641
189.589000	1.612841	1.408214	0.000402	8.646765	0.000903	3.843807
189.609000	1.612841	1.408589	0.000401	8.649068	0.000902	3.844831
189.629000	1.612841	1.407477	0.000402	8.642240	0.000904	3.841796
189.649000	1.612841	1.406600	0.000403	8.636857	0.000906	3.839403
189.669000	1.612841	1.399593	0.000408	8.593833	0.000918	3.820277
189.689000	1.612841	1.404362	0.000404	8.623118	0.000910	3.833295
189.709000	1.612841	1.405652	0.000403	8.631036	0.000907	3.836815
189.729000	1.612841	1.403963	0.000405	8.620666	0.000910	3.832205
189.749000	1.612841	1.407676	0.000402	8.643466	0.000904	3.842340
189.769000	1.612841	1.406566	0.000403	8.636651	0.000906	3.839311
189.789000	1.612841	1.405647	0.000403	8.631004	0.000907	3.836801
189.809000	1.612921	1.411461	0.000399	8.666702	0.000898	3.852670
189.829000	1.612921	1.411180	0.000399	8.664980	0.000898	3.851904
189.849000	1.612841	1.403349	0.000405	8.616897	0.000911	3.830530
189.869000	1.612841	1.409238	0.000401	8.653058	0.000901	3.846605
189.889000	1.612841	1.406023	0.000403	8.633312	0.000907	3.837827
189.909000	1.612841	1.408709	0.000401	8.649810	0.000902	3.845161
189.929000	1.612841	1.415077	0.000396	8.688908	0.000891	3.862541
189.949000	1.612921	1.418352	0.000394	8.709018	0.000886	3.871481
189.969000	1.612921	1.418131	0.000394	8.707663	0.000886	3.870879
189.989000	1.612921	1.408148	0.000402	8.646360	0.000903	3.843627
190.009000	1.612841	1.409373	0.000401	8.653887	0.000901	3.846973
190.029000	1.612841	1.407130	0.000402	8.640110	0.000905	3.840849
190.049000	1.612841	1.412398	0.000398	8.672461	0.000896	3.855230
190.069000	1.612841	1.414193	0.000397	8.683481	0.000893	3.860129
190.089000	1.612921	1.414669	0.000397	8.686403	0.000892	3.861428
190.109000	1.612921	1.412397	0.000398	8.672453	0.000896	3.855226
190.129000	1.612841	1.416075	0.000396	8.695036	0.000890	3.865266
190.149000	1.612841	1.410117	0.000400	8.658455	0.000900	3.849004
190.169000	1.612841	1.411324	0.000399	8.665863	0.000898	3.852297
190.189000	1.612841	1.404343	0.000404	8.622996	0.000910	3.833241
190.209000	1.612841	1.408082	0.000402	8.645960	0.000903	3.843449
190.229000	1.612841	1.411220	0.000399	8.665228	0.000898	3.852015
190.249000	1.612841	1.412493	0.000398	8.673039	0.000896	3.855487
190.269000	1.612921	1.408133	0.000402	8.646268	0.000903	3.843586
190.289000	1.612841	1.409080	0.000401	8.652086	0.000902	3.846173
190.309000	1.612841	1.410411	0.000400	8.660261	0.000899	3.849807
190.329000	1.612841	1.403045	0.000405	8.615029	0.000912	3.829699
190.349000	1.612841	1.407235	0.000402	8.640758	0.000905	3.841137
190.369000	1.612841	1.403372	0.000405	8.617035	0.000911	3.830591
190.389000	1.612841	1.402404	0.000406	8.611090	0.000913	3.827948
190.409000	1.612841	1.399814	0.000408	8.595191	0.000917	3.820881
190.429000	1.612921	1.401716	0.000406	8.606870	0.000914	3.826073
190.449000	1.612921	1.406530	0.000403	8.636430	0.000906	3.839213
190.469000	1.612841	1.403539	0.000405	8.618064	0.000911	3.831048
190.489000	1.612841	1.409742	0.000400	8.656152	0.000900	3.847980
190.509000	1.612841	1.404573	0.000404	8.624413	0.000909	3.833871
190.529000	1.612841	1.407182	0.000402	8.640431	0.000905	3.840992
190.549000	1.612841	1.402349	0.000406	8.610755	0.000913	3.827800
190.569000	1.612841	1.408797	0.000401	8.650350	0.000902	3.845401
190.589000	1.612841	1.394969	0.000411	8.565440	0.000925	3.807655
190.609000	1.612841	1.403877	0.000405	8.620140	0.000910	3.831971
190.629000	1.612841	1.405999	0.000403	8.633166	0.000907	3.837762
190.649000	1.612921	1.406493	0.000403	8.636203	0.000906	3.839112
190.669000	1.612921	1.406916	0.000403	8.638798	0.000905	3.840265
190.689000	1.612921	1.404262	0.000405	8.622499	0.000910	3.833020
190.709000	1.612921	1.402250	0.000406	8.610145	0.000913	3.827528
190.729000	1.612841	1.404650	0.000404	8.624883	0.000909	3.834080
190.749000	1.612921	1.404386	0.000404	8.623263	0.000910	3.833360
190.769000	1.612841	1.398188	0.000409	8.585208	0.000920	3.816443
190.789000	1.612921	1.401285	0.000407	8.604225	0.000915	3.824896
190.809000	1.612841	1.401740	0.000406	8.607013	0.000914	3.826136
190.829000	1.612921	1.399773	0.000408	8.594940	0.000918	3.820769
190.849000	1.612841	1.398011	0.000409	8.584120	0.000920	3.815959
190.869000	1.612921	1.404857	0.000404	8.626157	0.000909	3.834646
190.889000	1.612841	1.405866	0.000403	8.632353	0.000907	3.837401
190.909000	1.612921	1.401362	0.000407	8.604697	0.000915	3.825106
190.929000	1.612841	1.405611	0.000403	8.630785	0.000907	3.836703
190.949000	1.612841	1.409195	0.000401	8.652791	0.000901	3.846486
190.969000	1.612841	1.408929	0.000401	8.651160	0.000902	3.845761
190.989000	1.612921	1.398043	0.000409	8.584317	0.000920	3.816047
191.009000	1.612921	1.403302	0.000405	8.616608	0.000912	3.830401
191.029000	1.612921	1.406555	0.000403	8.636579	0.000906	3.839279
191.049000	1.612921	1.402842	0.000406	8.613782	0.000912	3.829145
191.069000	1.612921	1.408800	0.000401	8.650363	0.000902	3.845407
191.089000	1.612921	1.407250	0.000402	8.640847	0.000905	3.841176
191.109000	1.612921	1.404302	0.000405	8.622745	0.000910	3.833129
191.129000	1.612921	1.401128	0.000407	8.603255	0.000915	3.824466
191.149000	1.612921	1.405245	0.000404	8.628539	0.000908	3.835705
191.169000	1.612921	1.405211	0.000404	8.628331	0.000908	3.835613
191.189000	1.612921	1.407906	0.000402	8.644878	0.000904	3.842968
191.209000	1.612921	1.415343	0.000396	8.690539	0.000891	3.863266
191.229000	1.612921	1.410342	0.000400	8.659837	0.000900	3.849618
191.249000	1.612921	1.402894	0.000406	8.614100	0.000912	3.829287
191.269000	1.612921	1.403715	0.000405	8.619141	0.000911	3.831527
191.289000	1.612921	1.404609	0.000404	8.624629	0.000909	3.833967
191.309000	1.612921	1.410519	0.000400	8.660920	0.000899	3.850099
191.329000	1.612921	1.405843	0.000403	8.632210	0.000907	3.837337
191.349000	1.612921	1.401683	0.000406	8.606668	0.000914	3.825983
191.369000	1.612921	1.408906	0.000401	8.651014	0.000902	3.845696
191.389000	1.612921	1.408072	0.000402	8.645898	0.000903	3.843422
191.409000	1.612921	1.404914	0.000404	8.626503	0.000909	3.834800
191.429000	1.612921	1.406709	0.000403	8.637529	0.000906	3.839701
191.449000	1.612921	1.405207	0.000404	8.628301	0.000908	3.835599
191.469000	1.612921	1.407116	0.000402	8.640026	0.000905	3.840812
191.489000	1.612921	1.403448	0.000405	8.617502	0.000911	3.830799
191.509000	1.612921	1.403944	0.000405	8.620547	0.000910	3.832152
191.529000	1.612921	1.402392	0.000406	8.611020	0.000913	3.827917
191.549000	1.612921	1.407528	0.000402	8.642553	0.000904	3.841935
191.569000	1.612921	1.409477	0.000401	8.654521	0.000901	3.847255
191.589000	1.612921	1.409191	0.000401	8.652766	0.000902	3.846475
191.609000	1.612921	1.401750	0.000406	8.607076	0.000914	3.826164
191.629000	1.612921	1.396404	0.000410	8.574249	0.000923	3.811571
191.649000	1.612921	1.401750	0.000406	8.607078	0.000914	3.826165
191.669000	1.612921	1.401933	0.000406	8.608199	0.000914	3.826663
191.689000	1.612921	1.397936	0.000409	8.583658	0.000921	3.815754
191.709000	1.612921	1.400759	0.000407	8.600990	0.000916	3.823459
191.729000	1.612921	1.401908	0.000406	8.608045	0.000914	3.826595
191.749000	1.612921	1.393950	0.000412	8.559185	0.000927	3.804874
191.769000	1.612921	1.400449	0.000407	8.599090	0.000916	3.822614
191.789000	1.612921	1.403513	0.000405	8.617902	0.000911	3.830976
191.809000	1.612921	1.394424	0.000412	8.562092	0.000927	3.806167
191.829000	1.612921	1.402371	0.000406	8.610890	0.000913	3.827860
191.849000	1.612921	1.402797	0.000406	8.613506	0.000912	3.829023
191.869000	1.612921	1.402818	0.000406	8.613636	0.000912	3.829080
191.889000	1.612921	1.403117	0.000405	8.615472	0.000912	3.829896
191.909000	1.612921	1.402222	0.000406	8.609975	0.000913	3.827453
191.929000	1.612921	1.401467	0.000407	8.605340	0.000915	3.825392
191.949000	1.612921	1.405752	0.000403	8.631651	0.000907	3.837089
191.969000	1.612921	1.402816	0.000406	8.613622	0.000912	3.829074
191.989000	1.612921	1.402069	0.000406	8.609038	0.000914	3.827036
192.009000	1.613002	1.411269	0.000399	8.665525	0.000898	3.852147
192.029000	1.612921	1.408698	0.000401	8.649743	0.000902	3.845131
192.049000	1.612921	1.401370	0.000407	8.604746	0.000915	3.825128
192.069000	1.612921	1.404438	0.000404	8.623582	0.000910	3.833501
192.089000	1.612921	1.401693	0.000406	8.606730	0.000914	3.826010
192.109000	1.612921	1.406807	0.000403	8.638131	0.000906	3.839969
192.129000	1.613002	1.398662	0.000409	8.588118	0.000920	3.817736
192.149000	1.612921	1.404777	0.000404	8.625666	0.000909	3.834428
192.169000	1.612921	1.404802	0.000404	8.625817	0.000909	3.834495
192.189000	1.612921	1.406200	0.000403	8.634400	0.000907	3.838310
192.209000	1.612921	1.408402	0.000401	8.647920	0.000903	3.844321
192.229000	1.613002	1.405079	0.000404	8.627518	0.000909	3.835251
192.249000	1.612921	1.402803	0.000406	8.613541	0.000912	3.829038
192.269000	1.613002	1.401258	0.000407	8.604055	0.000915	3.824821
192.289000	1.612921	1.402386	0.000406	8.610982	0.000913	3.827900
192.309000	1.612921	1.399624	0.000408	8.594025	0.000918	3.820362
192.329000	1.612921	1.395466	0.000411	8.568493	0.000925	3.809013
192.349000	1.612921	1.400504	0.000407	8.599424	0.000916	3.822763
192.369000	1.612921	1.398677	0.000409	8.588210	0.000919	3.817777
192.389000	1.613002	1.403948	0.000405	8.620574	0.000911	3.832164
192.409000	1.612921	1.408406	0.000401	8.647947	0.000903	3.844333
192.429000	1.612921	1.409547	0.000401	8.654950	0.000901	3.847446
192.449000	1.612921	1.413623	0.000398	8.679980	0.000894	3.858572
192.469000	1.612921	1.404321	0.000405	8.622866	0.000910	3.833183
192.489000	1.612921	1.402553	0.000406	8.612005	0.000913	3.828355
192.509000	1.612921	1.413753	0.000397	8.680779	0.000894	3.858928
192.529000	1.612921	1.411161	0.000399	8.664864	0.000898	3.851853
192.549000	1.612921	1.408790	0.000401	8.650307	0.000902	3.845382
192.569000	1.612921	1.402753	0.000406	8.613236	0.000912	3.828903
192.589000	1.612921	1.404443	0.000404	8.623612	0.000910	3.833515
192.609000	1.612921	1.409656	0.000401	8.655623	0.000901	3.847745
192.629000	1.612921	1.395905	0.000411	8.571188	0.000924	3.810210
192.649000	1.612921	1.398915	0.000409	8.589670	0.000919	3.818426
192.669000	1.612921	1.394210	0.000412	8.560777	0.000927	3.805583
192.689000	1.612921	1.394127	0.000412	8.560270	0.000927	3.805357
192.709000	1.612921	1.401817	0.000406	8.607489	0.000914	3.826347
192.729000	1.612921	1.400532	0.000407	8.599597	0.000916	3.822839
192.749000	1.612921	1.396667	0.000410	8.575864	0.000923	3.812289
192.769000	1.612921	1.407937	0.000402	8.645069	0.000904	3.843053
192.789000	1.612921	1.411672	0.000399	8.668001	0.000897	3.853247
192.809000	1.612921	1.407988	0.000402	8.645380	0.000904	3.843191
192.829000	1.612921	1.397995	0.000409	8.584020	0.000921	3.815915
192.849000	1.612921	1.401510	0.000407	8.605604	0.000915	3.825510
192.869000	1.612921	1.407091	0.000402	8.639872	0.000905	3.840743
192.889000	1.612921	1.408400	0.000401	8.647912	0.000903	3.844317
192.909000	1.612921	1.399423	0.000408	8.592791	0.000918	3.819814
192.929000	1.612921	1.408867	0.000401	8.650779	0.000902	3.845592
192.949000	1.612921	1.404229	0.000405	8.622297	0.000910	3.832930
192.969000	1.612921	1.411611	0.000399	8.667626	0.000897	3.853081
192.989000	1.612921	1.407186	0.000402	8.640453	0.000905	3.841001
193.009000	1.612921	1.393057	0.000413	8.553699	0.000929	3.802436
193.029000	1.612921	1.397790	0.000409	8.582759	0.000921	3.815354
193.049000	1.612921	1.398287	0.000409	8.585815	0.000920	3.816713
193.069000	1.612921	1.399460	0.000408	8.593015	0.000918	3.819913
193.089000	1.612921	1.400072	0.000408	8.596776	0.000917	3.821585
193.109000	1.612921	1.406193	0.000403	8.634359	0.000907	3.838292
193.129000	1.612921	1.403512	0.000405	8.617896	0.000911	3.830974
193.149000	1.612921	1.404880	0.000404	8.626295	0.000909	3.834708
193.169000	1.612921	1.405754	0.000403	8.631662	0.000907	3.837093
193.189000	1.612921	1.393845	0.000412	8.558537	0.000928	3.804586
193.209000	1.612921	1.396093	0.000411	8.572341	0.000924	3.810723
193.229000	1.612921	1.397362	0.000410	8.580132	0.000922	3.814186
193.249000	1.612921	1.403504	0.000405	8.617848	0.000911	3.830952
193.269000	1.612921	1.398812	0.000409	8.589039	0.000919	3.818146
193.289000	1.612921	1.398175	0.000409	8.585127	0.000920	3.816407
193.309000	1.612921	1.402067	0.000406	8.609022	0.000914	3.827029
193.329000	1.612921	1.400196	0.000408	8.597537	0.000917	3.821924
193.349000	1.612921	1.403156	0.000405	8.615709	0.000912	3.830002
193.369000	1.612921	1.401676	0.000407	8.606622	0.000914	3.825962
193.389000	1.612921	1.399466	0.000408	8.593056	0.000918	3.819931
193.409000	1.612921	1.404967	0.000404	8.626830	0.000909	3.834945
193.429000	1.613002	1.408990	0.000401	8.651532	0.000902	3.845927
193.449000	1.612921	1.402737	0.000406	8.613139	0.000912	3.828859
193.469000	1.613002	1.407465	0.000402	8.642167	0.000905	3.841763
193.489000	1.613002	1.400679	0.000407	8.600499	0.000916	3.823240
193.509000	1.613002	1.404211	0.000405	8.622189	0.000910	3.832882
193.529000	1.613002	1.401715	0.000407	8.606860	0.000914	3.826068
193.549000	1.613002	1.404303	0.000405	8.622756	0.000910	3.833134
193.569000	1.613002	1.403234	0.000405	8.616190	0.000912	3.830215
193.589000	1.613002	1.399246	0.000408	8.591700	0.000919	3.819329
193.609000	1.613002	1.403101	0.000406	8.615375	0.000912	3.829853
193.629000	1.613002	1.398924	0.000409	8.589724	0.000919	3.818450
193.649000	1.613002	1.397928	0.000409	8.583612	0.000921	3.815733
193.669000	1.613002	1.405105	0.000404	8.627677	0.000909	3.835322
193.689000	1.612921	1.401029	0.000407	8.602648	0.000915	3.824196
193.709000	1.612921	1.405582	0.000404	8.630607	0.000908	3.836624
193.729000	1.613002	1.395274	0.000411	8.567311	0.000925	3.808487
193.749000	1.612921	1.403342	0.000405	8.616851	0.000911	3.830510
193.769000	1.613002	1.400066	0.000408	8.596738	0.000917	3.821568
193.789000	1.612921	1.408409	0.000401	8.647963	0.000903	3.844340
193.809000	1.613002	1.407479	0.000402	8.642256	0.000905	3.841803
193.829000	1.612921	1.402139	0.000406	8.609468	0.000914	3.827227
193.849000	1.613002	1.404384	0.000405	8.623250	0.000910	3.833354
193.869000	1.613002	1.399574	0.000408	8.593714	0.000918	3.820224
193.889000	1.613002	1.400221	0.000408	8.597686	0.000917	3.821990
193.909000	1.613002	1.400299	0.000408	8.598166	0.000917	3.822203
193.929000	1.613002	1.399036	0.000409	8.590410	0.000919	3.818755
193.949000	1.612921	1.404498	0.000404	8.623952	0.000910	3.833666
193.969000	1.613002	1.397664	0.000410	8.581989	0.000921	3.815012
193.989000	1.612921	1.396811	0.000410	8.576752	0.000923	3.812684
194.009000	1.613002	1.404519	0.000404	8.624081	0.000910	3.833723
194.029000	1.613002	1.399914	0.000408	8.595807	0.000917	3.821154
194.049000	1.613002	1.400625	0.000407	8.600170	0.000916	3.823094
194.069000	1.613002	1.406238	0.000403	8.634637	0.000907	3.838416
194.089000	1.613002	1.402142	0.000406	8.609486	0.000914	3.827236
194.109000	1.613002	1.397460	0.000410	8.580734	0.000922	3.814454
194.129000	1.613002	1.400033	0.000408	8.596536	0.000917	3.821478
194.149000	1.613002	1.395749	0.000411	8.570229	0.000924	3.809784
194.169000	1.613002	1.398877	0.000409	8.589435	0.000919	3.818322
194.189000	1.613002	1.397940	0.000409	8.583685	0.000921	3.815766
194.209000	1.613002	1.396484	0.000410	8.574743	0.000923	3.811791
194.229000	1.613002	1.396979	0.000410	8.577781	0.000922	3.813141
194.249000	1.613002	1.400461	0.000407	8.599165	0.000917	3.822647
194.269000	1.613002	1.403414	0.000405	8.617294	0.000912	3.830706
194.289000	1.612921	1.397165	0.000410	8.578925	0.000922	3.813650
194.309000	1.612921	1.399402	0.000408	8.592662	0.000918	3.819756
194.329000	1.612921	1.402044	0.000406	8.608884	0.000914	3.826968
194.349000	1.613002	1.405181	0.000404	8.628147	0.000909	3.835531
194.369000	1.613002	1.401903	0.000406	8.608015	0.000914	3.826581
194.389000	1.613002	1.400192	0.000408	8.597513	0.000917	3.821913
194.409000	1.613002	1.401031	0.000407	8.602664	0.000916	3.824203
194.429000	1.613002	1.406326	0.000403	8.635172	0.000907	3.838654
194.449000	1.612921	1.408939	0.000401	8.651217	0.000902	3.845786
194.469000	1.613002	1.403504	0.000405	8.617848	0.000911	3.830952
194.489000	1.612921	1.402748	0.000406	8.613204	0.000912	3.828888
194.509000	1.613002	1.400791	0.000407	8.601190	0.000916	3.823547
194.529000	1.613002	1.404529	0.000404	8.624143	0.000910	3.833751
194.549000	1.613002	1.401616	0.000407	8.606252	0.000915	3.825798
194.569000	1.613002	1.399441	0.000408	8.592902	0.000918	3.819863
194.589000	1.613002	1.398072	0.000409	8.584495	0.000921	3.816126
194.609000	1.613002	1.396904	0.000410	8.577322	0.000923	3.812937
194.629000	1.612921	1.397064	0.000410	8.578302	0.000922	3.813373
194.649000	1.612921	1.397857	0.000409	8.583172	0.000921	3.815538
194.669000	1.612921	1.399153	0.000408	8.591128	0.000919	3.819075
194.689000	1.613002	1.403616	0.000405	8.618533	0.000911	3.831257
194.709000	1.613002	1.402894	0.000406	8.614103	0.000912	3.829288
194.729000	1.613002	1.408675	0.000401	8.649597	0.000903	3.845066
194.749000	1.613002	1.400787	0.000407	8.601163	0.000916	3.823535
194.769000	1.613002	1.408141	0.000402	8.646317	0.000904	3.843608
194.789000	1.613002	1.403650	0.000405	8.618744	0.000911	3.831351
194.809000	1.613002	1.403662	0.000405	8.618820	0.000911	3.831384
194.829000	1.613002	1.400814	0.000407	8.601330	0.000916	3.823610
194.849000	1.613002	1.399880	0.000408	8.595594	0.000917	3.821060
194.869000	1.613002	1.401095	0.000407	8.603058	0.000915	3.824378
194.889000	1.612921	1.393621	0.000413	8.557162	0.000928	3.803976
194.909000	1.612921	1.398183	0.000409	8.585175	0.000920	3.816428
194.929000	1.613002	1.399015	0.000409	8.590283	0.000919	3.818699
194.949000	1.613002	1.399206	0.000408	8.591457	0.000919	3.819221
194.969000	1.613002	1.395811	0.000411	8.570613	0.000924	3.809955
194.989000	1.613002	1.403456	0.000405	8.617553	0.000911	3.830822
195.009000	1.613002	1.403610	0.000405	8.618501	0.000911	3.831243
195.029000	1.613002	1.394045	0.000412	8.559768	0.000927	3.805134
195.049000	1.613002	1.400642	0.000407	8.600272	0.000916	3.823139
195.069000	1.613002	1.397916	0.000409	8.583534	0.000921	3.815699
195.089000	1.613002	1.396764	0.000410	8.576460	0.000923	3.812554
195.109000	1.613002	1.400536	0.000407	8.599624	0.000916	3.822851
195.129000	1.613002	1.406010	0.000403	8.633234	0.000907	3.837792
195.149000	1.613002	1.400858	0.000407	8.601600	0.000916	3.823730
195.169000	1.613002	1.403951	0.000405	8.620593	0.000911	3.832173
195.189000	1.613002	1.403997	0.000405	8.620871	0.000911	3.832297
195.209000	1.613002	1.402605	0.000406	8.612327	0.000913	3.828498
195.229000	1.612921	1.411101	0.000399	8.664497	0.000898	3.851690
195.249000	1.613002	1.401782	0.000406	8.607275	0.000914	3.826253
195.269000	1.613002	1.407576	0.000402	8.642853	0.000904	3.842068
195.289000	1.613002	1.408163	0.000402	8.646454	0.000903	3.843669
195.309000	1.613002	1.407746	0.000402	8.643895	0.000904	3.842531
195.329000	1.613002	1.401195	0.000407	8.603671	0.000915	3.824650
195.349000	1.613002	1.409883	0.000400	8.657016	0.000901	3.848364
195.369000	1.613002	1.405722	0.000404	8.631465	0.000908	3.837006
195.389000	1.613002	1.402965	0.000406	8.614535	0.000912	3.829480
195.409000	1.613002	1.401154	0.000407	8.603415	0.000915	3.824536
195.429000	1.613002	1.402073	0.000406	8.609060	0.000914	3.827046
195.449000	1.613002	1.397778	0.000410	8.582689	0.000921	3.815323
195.469000	1.613002	1.404324	0.000405	8.622880	0.000910	3.833189
195.489000	1.613002	1.395542	0.000411	8.568960	0.000925	3.809220
195.509000	1.613002	1.402261	0.000406	8.610215	0.000913	3.827560
195.529000	1.613002	1.407856	0.000402	8.644567	0.000904	3.842830
195.549000	1.613002	1.409090	0.000401	8.652148	0.000902	3.846200
195.569000	1.613002	1.405232	0.000404	8.628458	0.000908	3.835669
195.589000	1.613002	1.405829	0.000403	8.632124	0.000907	3.837299
195.609000	1.613002	1.407127	0.000402	8.640094	0.000905	3.840842
195.629000	1.613002	1.404849	0.000404	8.626106	0.000909	3.834624
195.649000	1.613002	1.403428	0.000405	8.617378	0.000911	3.830744
195.669000	1.613002	1.410202	0.000400	8.658976	0.000900	3.849235
195.689000	1.613002	1.409008	0.000401	8.651640	0.000902	3.845975
195.709000	1.613002	1.399584	0.000408	8.593779	0.000918	3.820253
195.729000	1.613002	1.395832	0.000411	8.570740	0.000924	3.810011
195.749000	1.613002	1.399878	0.000408	8.595585	0.000917	3.821056
195.769000	1.613002	1.402640	0.000406	8.612540	0.000913	3.828593
195.789000	1.613002	1.403218	0.000405	8.616093	0.000912	3.830172
195.809000	1.613002	1.400407	0.000408	8.598828	0.000917	3.822497
195.829000	1.613083	1.399682	0.000408	8.594379	0.000918	3.820520
195.849000	1.613002	1.405009	0.000404	8.627089	0.000909	3.835060
195.869000	1.613002	1.409562	0.000401	8.655048	0.000901	3.847489
195.889000	1.613002	1.406786	0.000403	8.638001	0.000906	3.839911
195.909000	1.613002	1.398271	0.000409	8.585712	0.000920	3.816667
195.929000	1.613002	1.406634	0.000403	8.637064	0.000906	3.839495
195.949000	1.613002	1.403040	0.000406	8.614997	0.000912	3.829685
195.969000	1.613002	1.400352	0.000408	8.598496	0.000917	3.822350
195.989000	1.613002	1.401012	0.000407	8.602545	0.000916	3.824150
196.009000	1.613002	1.403282	0.000405	8.616484	0.000912	3.830346
196.029000	1.613002	1.406886	0.000403	8.638611	0.000906	3.840183
196.049000	1.613002	1.411709	0.000399	8.668230	0.000897	3.853349
196.069000	1.613002	1.403594	0.000405	8.618401	0.000911	3.831198
196.089000	1.613002	1.406212	0.000403	8.634475	0.000907	3.838344
196.109000	1.613002	1.398557	0.000409	8.587473	0.000920	3.817450
196.129000	1.613002	1.398994	0.000409	8.590153	0.000919	3.818641
196.149000	1.613002	1.400723	0.000407	8.600772	0.000916	3.823361
196.169000	1.613002	1.400165	0.000408	8.597346	0.000917	3.821838
196.189000	1.613002	1.402242	0.000406	8.610097	0.000913	3.827507
196.209000	1.613002	1.401370	0.000407	8.604746	0.000915	3.825128
196.229000	1.613002	1.395596	0.000411	8.569292	0.000925	3.809368
196.249000	1.613002	1.407436	0.000402	8.641989	0.000905	3.841684
196.269000	1.613002	1.404613	0.000404	8.624656	0.000909	3.833979
196.289000	1.613002	1.407647	0.000402	8.643285	0.000904	3.842260
196.309000	1.613002	1.396033	0.000411	8.571971	0.000924	3.810558
196.329000	1.613083	1.395809	0.000411	8.570596	0.000925	3.809947
196.349000	1.613002	1.401455	0.000407	8.605264	0.000915	3.825358
196.369000	1.613002	1.399965	0.000408	8.596120	0.000917	3.821294
196.389000	1.613083	1.401505	0.000407	8.605572	0.000915	3.825495
196.409000	1.613083	1.402896	0.000406	8.614111	0.000913	3.829291
196.429000	1.613083	1.407823	0.000402	8.644365	0.000904	3.842740
196.449000	1.613002	1.399863	0.000408	8.595491	0.000918	3.821014
196.469000	1.613002	1.403073	0.000406	8.615202	0.000912	3.829776
196.489000	1.613083	1.403873	0.000405	8.620113	0.000911	3.831959
196.509000	1.613083	1.401893	0.000406	8.607956	0.000914	3.826555
196.529000	1.613002	1.399665	0.000408	8.594273	0.000918	3.820473
196.549000	1.613002	1.401588	0.000407	8.606082	0.000915	3.825722
196.569000	1.613002	1.404232	0.000405	8.622316	0.000910	3.832939
196.589000	1.613002	1.405713	0.000404	8.631414	0.000908	3.836983
196.609000	1.613002	1.400456	0.000407	8.599133	0.000917	3.822633
196.629000	1.613002	1.406804	0.000403	8.638112	0.000906	3.839961
196.649000	1.613002	1.407746	0.000402	8.643892	0.000904	3.842530
196.669000	1.613002	1.403039	0.000406	8.614991	0.000912	3.829683
196.689000	1.613002	1.404365	0.000405	8.623131	0.000910	3.833301
196.709000	1.613002	1.398487	0.000409	8.587043	0.000920	3.817259
196.729000	1.613002	1.405674	0.000404	8.631171	0.000908	3.836875
196.749000	1.613002	1.402380	0.000406	8.610944	0.000913	3.827884
196.769000	1.613002	1.404512	0.000404	8.624038	0.000910	3.833704
196.789000	1.613002	1.406265	0.000403	8.634802	0.000907	3.838489
196.809000	1.613002	1.404914	0.000404	8.626506	0.000909	3.834801
196.829000	1.613083	1.398390	0.000409	8.586447	0.000920	3.816994
196.849000	1.613002	1.401505	0.000407	8.605572	0.000915	3.825495
196.869000	1.613083	1.399308	0.000408	8.592084	0.000919	3.819499
196.889000	1.613083	1.399022	0.000409	8.590326	0.000919	3.818718
196.909000	1.613083	1.403622	0.000405	8.618574	0.000911	3.831275
196.929000	1.613002	1.398821	0.000409	8.589095	0.000919	3.818171
196.949000	1.613083	1.402199	0.000406	8.609832	0.000914	3.827389
196.969000	1.613083	1.400015	0.000408	8.596422	0.000917	3.821428
196.989000	1.613002	1.399511	0.000408	8.593331	0.000918	3.820054
197.009000	1.613083	1.406595	0.000403	8.636824	0.000906	3.839388
197.029000	1.613083	1.405351	0.000404	8.629189	0.000908	3.835994
197.049000	1.613002	1.408336	0.000402	8.647515	0.000903	3.844141
197.069000	1.613083	1.402084	0.000406	8.609127	0.000914	3.827076
197.089000	1.613002	1.402648	0.000406	8.612588	0.000913	3.828614
197.109000	1.613002	1.399268	0.000408	8.591838	0.000919	3.819390
197.129000	1.613002	1.400102	0.000408	8.596960	0.000917	3.821667
197.149000	1.613002	1.398658	0.000409	8.588091	0.000920	3.817724
197.169000	1.613002	1.408123	0.000402	8.646209	0.000904	3.843560
197.189000	1.613002	1.395529	0.000411	8.568879	0.000925	3.809184
197.209000	1.613002	1.400392	0.000408	8.598739	0.000917	3.822458
197.229000	1.613002	1.404068	0.000405	8.621309	0.000910	3.832491
197.249000	1.613002	1.402381	0.000406	8.610952	0.000913	3.827887
197.269000	1.613002	1.394373	0.000412	8.561779	0.000927	3.806028
197.289000	1.613002	1.404296	0.000405	8.622710	0.000910	3.833114
197.309000	1.613083	1.402877	0.000406	8.613998	0.000913	3.829241
197.329000	1.613083	1.403316	0.000405	8.616695	0.000912	3.830440
197.349000	1.613002	1.399794	0.000408	8.595064	0.000918	3.820824
197.369000	1.613083	1.400624	0.000407	8.600164	0.000916	3.823091
197.389000	1.613083	1.398868	0.000409	8.589379	0.000919	3.818297
197.409000	1.613002	1.401419	0.000407	8.605045	0.000915	3.825261
197.429000	1.613002	1.401279	0.000407	8.604187	0.000915	3.824880
197.449000	1.613002	1.400272	0.000408	8.598002	0.000917	3.822130
197.469000	1.613002	1.404240	0.000405	8.622364	0.000910	3.832960
197.489000	1.613002	1.401596	0.000407	8.606133	0.000915	3.825745
197.509000	1.613002	1.403181	0.000405	8.615866	0.000912	3.830071
197.529000	1.613083	1.406419	0.000403	8.635747	0.000907	3.838909
197.549000	1.613083	1.401853	0.000407	8.607710	0.000914	3.826446
197.569000	1.613083	1.402510	0.000406	8.611743	0.000913	3.828239
197.589000	1.613083	1.402736	0.000406	8.613128	0.000913	3.828855
197.609000	1.613002	1.400730	0.000407	8.600815	0.000916	3.823381
197.629000	1.613002	1.395581	0.000411	8.569195	0.000925	3.809325
197.649000	1.613083	1.402662	0.000406	8.612675	0.000913	3.828653
197.669000	1.613083	1.402199	0.000406	8.609835	0.000914	3.827390
197.689000	1.613083	1.398276	0.000409	8.585745	0.000920	3.816681
197.709000	1.613083	1.407026	0.000403	8.639473	0.000906	3.840565
197.729000	1.613083	1.408805	0.000401	8.650396	0.000903	3.845421
197.749000	1.613083	1.403794	0.000405	8.619627	0.000911	3.831743
197.769000	1.613002	1.401458	0.000407	8.605283	0.000915	3.825367
197.789000	1.613083	1.403315	0.000405	8.616687	0.000912	3.830436
197.809000	1.613002	1.405369	0.000404	8.629300	0.000908	3.836043
197.829000	1.613083	1.400387	0.000408	8.598709	0.000917	3.822445
197.848000	1.613163	1.403516	0.000405	8.617923	0.000912	3.830986
197.868000	1.613083	1.397411	0.000410	8.580432	0.000922	3.814320
197.888000	1.613083	1.404656	0.000404	8.624921	0.000910	3.834097
197.908000	1.613083	1.402088	0.000406	8.609154	0.000914	3.827088
197.928000	1.613083	1.399375	0.000408	8.592497	0.000919	3.819683
197.948000	1.613083	1.397404	0.000410	8.580391	0.000922	3.814302
197.968000	1.613083	1.395702	0.000411	8.569940	0.000925	3.809656
197.988000	1.613083	1.400545	0.000408	8.599678	0.000917	3.822875
198.008000	1.613163	1.399325	0.000408	8.592189	0.000919	3.819546
198.028000	1.613163	1.400593	0.000408	8.599973	0.000917	3.823006
198.048000	1.613083	1.398231	0.000409	8.585472	0.000920	3.816560
198.068000	1.613083	1.401635	0.000407	8.606371	0.000915	3.825851
198.088000	1.613083	1.398151	0.000409	8.584978	0.000921	3.816341
198.108000	1.613083	1.399628	0.000408	8.594049	0.000918	3.820373
198.128000	1.613163	1.399837	0.000408	8.595329	0.000918	3.820942
198.148000	1.613083	1.398342	0.000409	8.586150	0.000920	3.816861
198.168000	1.613083	1.400753	0.000407	8.600955	0.000916	3.823443
198.188000	1.613083	1.400844	0.000407	8.601517	0.000916	3.823693
198.208000	1.613083	1.402324	0.000406	8.610599	0.000914	3.827730
198.228000	1.613083	1.403867	0.000405	8.620078	0.000911	3.831944
198.248000	1.613163	1.400347	0.000408	8.598461	0.000917	3.822334
198.268000	1.613163	1.399775	0.000408	8.594951	0.000918	3.820774
198.288000	1.613083	1.402073	0.000406	8.609060	0.000914	3.827046
198.308000	1.613083	1.407027	0.000403	8.639478	0.000906	3.840568
198.328000	1.613083	1.405787	0.000404	8.631865	0.000908	3.837183
198.348000	1.613083	1.403190	0.000406	8.615917	0.000912	3.830094
198.368000	1.613083	1.400407	0.000408	8.598828	0.000917	3.822497
198.388000	1.613163	1.406346	0.000403	8.635296	0.000907	3.838709
198.408000	1.613083	1.411860	0.000399	8.669156	0.000897	3.853761
198.428000	1.613083	1.410302	0.000400	8.659589	0.000900	3.849508
198.448000	1.613083	1.403205	0.000405	8.616012	0.000912	3.830136
198.468000	1.613083	1.406202	0.000403	8.634411	0.000907	3.838315
198.488000	1.613163	1.401695	0.000407	8.606741	0.000915	3.826015
198.508000	1.613083	1.399753	0.000408	8.594813	0.000918	3.820713
198.528000	1.613083	1.399590	0.000408	8.593812	0.000918	3.820267
198.548000	1.613083	1.401484	0.000407	8.605445	0.000915	3.825439
198.568000	1.613163	1.398996	0.000409	8.590164	0.000919	3.818646
198.588000	1.613163	1.408353	0.000402	8.647621	0.000903	3.844188
198.608000	1.613163	1.397426	0.000410	8.580529	0.000922	3.814363
198.628000	1.613083	1.399217	0.000409	8.591525	0.000919	3.819251
198.648000	1.613083	1.393762	0.000413	8.558026	0.000928	3.804360
198.668000	1.613083	1.402620	0.000406	8.612421	0.000913	3.828540
198.688000	1.613163	1.396915	0.000410	8.577392	0.000923	3.812968
198.708000	1.613163	1.398723	0.000409	8.588493	0.000920	3.817903
198.728000	1.613083	1.398009	0.000409	8.584106	0.000921	3.815953
198.748000	1.613083	1.404000	0.000405	8.620893	0.000911	3.832306
198.768000	1.613083	1.403279	0.000405	8.616468	0.000912	3.830339
198.788000	1.613163	1.403011	0.000406	8.614821	0.000913	3.829607
198.808000	1.613163	1.407665	0.000402	8.643398	0.000905	3.842310
198.828000	1.613083	1.403413	0.000405	8.617289	0.000912	3.830704
198.848000	1.613083	1.399368	0.000408	8.592448	0.000919	3.819661
198.868000	1.613083	1.393855	0.000413	8.558599	0.000928	3.804614
198.888000	1.613083	1.396573	0.000410	8.575291	0.000923	3.812035
198.908000	1.613163	1.401022	0.000407	8.602607	0.000916	3.824178
198.928000	1.613083	1.403941	0.000405	8.620528	0.000911	3.832144
198.948000	1.613083	1.407777	0.000402	8.644084	0.000904	3.842615
198.968000	1.613083	1.402745	0.000406	8.613185	0.000913	3.828880
198.988000	1.613083	1.400745	0.000407	8.600909	0.000916	3.823423
199.008000	1.613163	1.406502	0.000403	8.636257	0.000907	3.839136
199.028000	1.613083	1.402841	0.000406	8.613774	0.000913	3.829141
199.048000	1.613083	1.408688	0.000401	8.649680	0.000903	3.845103
199.068000	1.613083	1.404150	0.000405	8.621811	0.000910	3.832714
199.088000	1.613083	1.406234	0.000403	8.634608	0.000907	3.838403
199.108000	1.613163	1.405579	0.000404	8.630588	0.000908	3.836616
199.128000	1.613083	1.407180	0.000403	8.640418	0.000905	3.840986
199.148000	1.613083	1.400965	0.000407	8.602257	0.000916	3.824022
199.168000	1.613083	1.400054	0.000408	8.596663	0.000917	3.821535
199.188000	1.613083	1.398690	0.000409	8.588291	0.000920	3.817813
199.208000	1.613083	1.405913	0.000403	8.632640	0.000907	3.837528
199.228000	1.613083	1.400170	0.000408	8.597373	0.000917	3.821850
199.248000	1.613083	1.404904	0.000404	8.626441	0.000909	3.834772
199.268000	1.613083	1.408140	0.000402	8.646311	0.000904	3.843605
199.288000	1.613083	1.406450	0.000403	8.635933	0.000907	3.838992
199.308000	1.613163	1.403371	0.000405	8.617030	0.000912	3.830589
199.328000	1.613163	1.407090	0.000403	8.639864	0.000906	3.840740
199.348000	1.613083	1.402501	0.000406	8.611689	0.000913	3.828215
199.368000	1.613083	1.406566	0.000403	8.636649	0.000906	3.839310
199.388000	1.613083	1.407242	0.000402	8.640798	0.000905	3.841155
199.408000	1.613163	1.400320	0.000408	8.598296	0.000917	3.822261
199.428000	1.613163	1.402257	0.000406	8.610188	0.000914	3.827548
199.448000	1.613163	1.405834	0.000404	8.632156	0.000908	3.837313
199.468000	1.613083	1.398691	0.000409	8.588293	0.000920	3.817814
199.488000	1.613083	1.398049	0.000409	8.584352	0.000921	3.816062
199.508000	1.613083	1.403137	0.000406	8.615596	0.000912	3.829951
199.528000	1.613083	1.400436	0.000408	8.599011	0.000917	3.822579
199.548000	1.613163	1.402797	0.000406	8.613504	0.000913	3.829021
199.568000	1.613083	1.407139	0.000403	8.640169	0.000905	3.840875
199.588000	1.613083	1.412318	0.000399	8.671964	0.000897	3.855009
199.608000	1.613083	1.405409	0.000404	8.629546	0.000908	3.836153
199.628000	1.613083	1.407709	0.000402	8.643668	0.000904	3.842431
199.648000	1.613163	1.405440	0.000404	8.629737	0.000908	3.836238
199.668000	1.613083	1.396829	0.000410	8.576863	0.000923	3.812733
199.688000	1.613083	1.403041	0.000406	8.615005	0.000912	3.829689
199.708000	1.613083	1.405391	0.000404	8.629432	0.000908	3.836102
199.728000	1.613163	1.408884	0.000401	8.650885	0.000903	3.845638
199.748000	1.613163	1.406225	0.000403	8.634554	0.000907	3.838379
199.768000	1.613083	1.402216	0.000406	8.609940	0.000914	3.827437
199.788000	1.613083	1.407591	0.000402	8.642945	0.000905	3.842109
199.808000	1.613163	1.400876	0.000407	8.601708	0.000916	3.823778
199.828000	1.613163	1.399666	0.000408	8.594281	0.000918	3.820476
199.848000	1.613163	1.399550	0.000408	8.593571	0.000918	3.820161
199.868000	1.613083	1.400770	0.000407	8.601058	0.000916	3.823489
199.888000	1.613083	1.402666	0.000406	8.612705	0.000913	3.828666
199.908000	1.613083	1.403530	0.000405	8.618004	0.000911	3.831022
199.928000	1.613083	1.405138	0.000404	8.627883	0.000909	3.835413
199.948000	1.613163	1.401964	0.000407	8.608393	0.000914	3.826749
199.968000	1.613083	1.404737	0.000404	8.625420	0.000909	3.834319
199.988000	1.613083	1.404391	0.000405	8.623296	0.000910	3.833374
200.008000	1.613083	1.400238	0.000408	8.597791	0.000917	3.822037
200.028000	1.613083	1.398378	0.000409	8.586374	0.000920	3.816961
200.048000	1.613163	1.400873	0.000407	8.601695	0.000916	3.823772
200.068000	1.613083	1.394651	0.000412	8.563491	0.000927	3.806789
200.088000	1.613083	1.406206	0.000403	8.634438	0.000907	3.838327
200.108000	1.613083	1.407192	0.000403	8.640493	0.000905	3.841019
200.128000	1.613083	1.408776	0.000401	8.650220	0.000903	3.845343
200.148000	1.613163	1.402919	0.000406	8.614257	0.000913	3.829356
200.168000	1.613163	1.405585	0.000404	8.630623	0.000908	3.836631
200.188000	1.613083	1.405556	0.000404	8.630445	0.000908	3.836552
200.208000	1.613083	1.404104	0.000405	8.621533	0.000911	3.832591
200.228000	1.613083	1.403148	0.000406	8.615661	0.000912	3.829980
200.248000	1.613163	1.398595	0.000409	8.587708	0.000920	3.817554
200.268000	1.613163	1.403074	0.000406	8.615207	0.000912	3.829779
200.288000	1.613163	1.399202	0.000409	8.591430	0.000919	3.819209
200.308000	1.613083	1.398720	0.000409	8.588474	0.000920	3.817895
200.328000	1.613083	1.402676	0.000406	8.612764	0.000913	3.828692
200.348000	1.613083	1.401095	0.000407	8.603058	0.000916	3.824378
200.368000	1.613163	1.401188	0.000407	8.603628	0.000916	3.824631
200.388000	1.613163	1.402429	0.000406	8.611249	0.000914	3.828019
200.408000	1.613083	1.402812	0.000406	8.613601	0.000913	3.829065
200.428000	1.613083	1.399595	0.000408	8.593847	0.000918	3.820283
200.448000	1.613083	1.401467	0.000407	8.605342	0.000915	3.825393
200.468000	1.613083	1.398334	0.000409	8.586101	0.000920	3.816840
200.488000	1.613163	1.401168	0.000407	8.603501	0.000916	3.824575
200.508000	1.613083	1.401521	0.000407	8.605669	0.000915	3.825539
200.528000	1.613083	1.403050	0.000406	8.615059	0.000912	3.829713
200.548000	1.613163	1.399925	0.000408	8.595872	0.000918	3.821183
200.568000	1.613083	1.401201	0.000407	8.603704	0.000915	3.824665
200.588000	1.613083	1.400574	0.000407	8.599859	0.000916	3.822956
200.608000	1.613083	1.402117	0.000406	8.609330	0.000914	3.827166
200.628000	1.613083	1.396810	0.000410	8.576744	0.000923	3.812680
200.648000	1.613083	1.400628	0.000407	8.600188	0.000916	3.823102
200.668000	1.613163	1.399402	0.000408	8.592659	0.000919	3.819755
200.688000	1.613083	1.400317	0.000408	8.598277	0.000917	3.822253
200.708000	1.613083	1.399455	0.000408	8.592986	0.000918	3.819900
200.728000	1.613083	1.400461	0.000408	8.599163	0.000917	3.822646
200.748000	1.613083	1.404137	0.000405	8.621733	0.000910	3.832679
200.768000	1.613083	1.398823	0.000409	8.589106	0.000919	3.818176
200.788000	1.613163	1.403548	0.000405	8.618118	0.000912	3.831072
200.808000	1.613163	1.398937	0.000409	8.589803	0.000919	3.818485
200.828000	1.613083	1.405622	0.000404	8.630850	0.000908	3.836732
200.848000	1.613083	1.405473	0.000404	8.629937	0.000908	3.836327
200.868000	1.613083	1.408692	0.000401	8.649702	0.000903	3.845113
200.888000	1.613163	1.403215	0.000406	8.616074	0.000912	3.830164
200.908000	1.613083	1.402969	0.000406	8.614562	0.000912	3.829492
200.928000	1.613083	1.396841	0.000410	8.576933	0.000923	3.812764
200.948000	1.613083	1.397558	0.000410	8.581336	0.000922	3.814722
200.968000	1.613163	1.399109	0.000409	8.590861	0.000919	3.818956
200.988000	1.613163	1.403086	0.000406	8.615283	0.000912	3.829812
201.008000	1.613083	1.398096	0.000409	8.584641	0.000921	3.816191
201.028000	1.613083	1.406171	0.000403	8.634222	0.000907	3.838231
201.048000	1.613083	1.408405	0.000402	8.647939	0.000903	3.844329
201.068000	1.613083	1.402513	0.000406	8.611762	0.000913	3.828247
201.088000	1.613163	1.403105	0.000406	8.615396	0.000912	3.829863
201.108000	1.613083	1.397456	0.000410	8.580712	0.000922	3.814444
201.128000	1.613083	1.406606	0.000403	8.636892	0.000906	3.839418
201.148000	1.613083	1.408065	0.000402	8.645852	0.000904	3.843401
201.168000	1.613083	1.399228	0.000408	8.591590	0.000919	3.819280
201.188000	1.613083	1.404220	0.000405	8.622246	0.000910	3.832907
201.208000	1.613163	1.407590	0.000402	8.642936	0.000905	3.842105
201.228000	1.613083	1.405026	0.000404	8.627194	0.000909	3.835107
201.248000	1.613083	1.399786	0.000408	8.595018	0.000918	3.820804
201.268000	1.613083	1.401022	0.000407	8.602605	0.000916	3.824176
201.288000	1.613083	1.402827	0.000406	8.613687	0.000913	3.829103
201.308000	1.613163	1.403997	0.000405	8.620871	0.000911	3.832297
201.328000	1.613163	1.409182	0.000401	8.652712	0.000902	3.846451
201.348000	1.613083	1.402272	0.000406	8.610283	0.000914	3.827590
201.368000	1.613083	1.411675	0.000399	8.668017	0.000898	3.853255
201.388000	1.613083	1.401955	0.000406	8.608336	0.000914	3.826724
201.408000	1.613083	1.400352	0.000408	8.598493	0.000917	3.822349
201.428000	1.613163	1.403996	0.000405	8.620869	0.000911	3.832295
201.448000	1.613083	1.407974	0.000402	8.645293	0.000904	3.843153
201.468000	1.613083	1.405732	0.000404	8.631530	0.000908	3.837035
201.488000	1.613083	1.398646	0.000409	8.588021	0.000920	3.817693
201.508000	1.613163	1.407370	0.000402	8.641584	0.000905	3.841504
201.528000	1.613163	1.405172	0.000404	8.628088	0.000909	3.835504
201.548000	1.613163	1.402367	0.000406	8.610869	0.000914	3.827850
201.568000	1.613083	1.405163	0.000404	8.628036	0.000909	3.835482
201.588000	1.613083	1.404115	0.000405	8.621598	0.000910	3.832619
201.608000	1.613083	1.401133	0.000407	8.603291	0.000916	3.824481
201.628000	1.613083	1.405968	0.000403	8.632974	0.000907	3.837677
201.648000	1.613083	1.407972	0.000402	8.645283	0.000904	3.843148
201.668000	1.613163	1.404013	0.000405	8.620971	0.000911	3.832341
201.688000	1.613083	1.405843	0.000404	8.632210	0.000908	3.837337
201.708000	1.613083	1.398913	0.000409	8.589659	0.000919	3.818422
201.728000	1.613163	1.405254	0.000404	8.628595	0.000909	3.835730
201.748000	1.613163	1.407661	0.000402	8.643374	0.000905	3.842300
201.768000	1.613083	1.404688	0.000404	8.625118	0.000910	3.834184
201.788000	1.613083	1.406510	0.000403	8.636303	0.000906	3.839157
201.808000	1.613083	1.409696	0.000401	8.655868	0.000901	3.847854
201.828000	1.613163	1.402565	0.000406	8.612081	0.000913	3.828389
201.848000	1.613163	1.402087	0.000406	8.609146	0.000914	3.827084
201.868000	1.613083	1.403435	0.000405	8.617424	0.000912	3.830764
201.888000	1.613163	1.403040	0.000406	8.614997	0.000912	3.829685
201.908000	1.613083	1.405752	0.000404	8.631651	0.000908	3.837089
201.928000	1.613163	1.404394	0.000405	8.623309	0.000910	3.833380
201.948000	1.613083	1.403724	0.000405	8.619200	0.000911	3.831554
201.968000	1.613163	1.397352	0.000410	8.580073	0.000922	3.814160
201.988000	1.613163	1.395911	0.000411	8.571223	0.000925	3.810226
202.008000	1.613083	1.401466	0.000407	8.605332	0.000915	3.825388
202.028000	1.613083	1.407928	0.000402	8.645010	0.000904	3.843027
202.048000	1.613083	1.401299	0.000407	8.604308	0.000915	3.824934
202.068000	1.613163	1.399885	0.000408	8.595623	0.000918	3.821073
202.088000	1.613163	1.402718	0.000406	8.613023	0.000913	3.828808
202.108000	1.613083	1.403282	0.000405	8.616482	0.000912	3.830345
202.128000	1.613083	1.403201	0.000406	8.615987	0.000912	3.830125
202.148000	1.613083	1.401741	0.000407	8.607024	0.000915	3.826141
202.168000	1.613163	1.401075	0.000407	8.602931	0.000916	3.824322
202.188000	1.613083	1.401733	0.000407	8.606973	0.000915	3.826118
202.208000	1.613083	1.401546	0.000407	8.605826	0.000915	3.825608
202.228000	1.613083	1.398837	0.000409	8.589192	0.000919	3.818214
202.248000	1.613163	1.402287	0.000406	8.610377	0.000914	3.827632
202.268000	1.613083	1.398621	0.000409	8.587864	0.000920	3.817624
202.288000	1.613083	1.402450	0.000406	8.611374	0.000913	3.828074
202.308000	1.613083	1.398564	0.000409	8.587516	0.000920	3.817469
202.328000	1.613083	1.398313	0.000409	8.585972	0.000920	3.816782
202.348000	1.613083	1.404075	0.000405	8.621352	0.000911	3.832510
202.368000	1.613163	1.400366	0.000408	8.598582	0.000917	3.822388
202.388000	1.613083	1.405775	0.000404	8.631792	0.000908	3.837151
202.408000	1.613083	1.395748	0.000411	8.570221	0.000925	3.809781
202.428000	1.613083	1.403177	0.000406	8.615842	0.000912	3.830061
202.448000	1.613083	1.399584	0.000408	8.593777	0.000918	3.820252
202.468000	1.613083	1.400460	0.000408	8.599157	0.000917	3.822644
202.488000	1.613083	1.400730	0.000407	8.600812	0.000916	3.823379
202.508000	1.613083	1.404305	0.000405	8.622764	0.000910	3.833138
202.528000	1.613083	1.410751	0.000400	8.662345	0.000899	3.850733
202.548000	1.613083	1.406255	0.000403	8.634740	0.000907	3.838462
202.568000	1.613163	1.398878	0.000409	8.589443	0.000920	3.818326
202.588000	1.613163	1.404191	0.000405	8.622067	0.000911	3.832828
202.608000	1.613083	1.391634	0.000414	8.544965	0.000932	3.798553
202.628000	1.613083	1.397957	0.000409	8.583787	0.000921	3.815811
202.648000	1.613083	1.407025	0.000403	8.639465	0.000906	3.840562
202.668000	1.613083	1.401182	0.000407	8.603587	0.000915	3.824613
202.688000	1.613163	1.402822	0.000406	8.613660	0.000913	3.829091
202.708000	1.613083	1.397995	0.000409	8.584022	0.000921	3.815916
202.728000	1.613083	1.402294	0.000406	8.610421	0.000914	3.827651
202.748000	1.613083	1.392806	0.000413	8.552160	0.000930	3.801752
202.768000	1.613163	1.397259	0.000410	8.579500	0.000922	3.813906
202.788000	1.613163	1.398448	0.000409	8.586800	0.000920	3.817151
202.808000	1.613083	1.405135	0.000404	8.627864	0.000909	3.835405
202.828000	1.613083	1.407441	0.000402	8.642024	0.000905	3.841700
202.848000	1.613083	1.408015	0.000402	8.645544	0.000904	3.843265
202.868000	1.613083	1.403051	0.000406	8.615064	0.000912	3.829715
202.888000	1.613163	1.401053	0.000407	8.602799	0.000916	3.824263
202.908000	1.613163	1.400993	0.000407	8.602427	0.000916	3.824097
202.928000	1.613083	1.414714	0.000397	8.686681	0.000893	3.861551
202.948000	1.613083	1.405783	0.000404	8.631843	0.000908	3.837174
202.968000	1.613083	1.401617	0.000407	8.606260	0.000915	3.825801
202.988000	1.613163	1.405495	0.000404	8.630075	0.000908	3.836388
203.008000	1.613163	1.404766	0.000404	8.625596	0.000910	3.834397
203.028000	1.613163	1.403417	0.000405	8.617316	0.000912	3.830716
203.048000	1.613083	1.402245	0.000406	8.610118	0.000914	3.827516
203.068000	1.613083	1.404874	0.000404	8.626260	0.000909	3.834692
203.088000	1.613163	1.399132	0.000409	8.591001	0.000919	3.819018
203.108000	1.613163	1.399065	0.000409	8.590594	0.000919	3.818837
203.128000	1.613083	1.398928	0.000409	8.589751	0.000919	3.818462
203.148000	1.613083	1.408086	0.000402	8.645982	0.000904	3.843459
203.168000	1.613163	1.401354	0.000407	8.604648	0.000915	3.825085
203.188000	1.613083	1.402653	0.000406	8.612621	0.000913	3.828629
203.208000	1.613083	1.400378	0.000408	8.598655	0.000917	3.822421
203.228000	1.613083	1.401977	0.000406	8.608469	0.000914	3.826783
203.248000	1.613083	1.402732	0.000406	8.613104	0.000913	3.828844
203.268000	1.613163	1.404914	0.000404	8.626503	0.000909	3.834800
203.288000	1.613163	1.409889	0.000401	8.657051	0.000901	3.848380
203.308000	1.613083	1.404048	0.000405	8.621190	0.000911	3.832438
203.328000	1.613083	1.404406	0.000405	8.623387	0.000910	3.833415
203.348000	1.613083	1.409154	0.000401	8.652539	0.000902	3.846374
203.368000	1.613163	1.403822	0.000405	8.619802	0.000911	3.831821
203.388000	1.613163	1.407746	0.000402	8.643895	0.000905	3.842531
203.408000	1.613083	1.405456	0.000404	8.629832	0.000908	3.836280
203.428000	1.613083	1.401710	0.000407	8.606830	0.000915	3.826055
203.448000	1.613083	1.404634	0.000404	8.624789	0.000910	3.834038
203.468000	1.613083	1.407441	0.000402	8.642024	0.000905	3.841700
203.488000	1.613163	1.407628	0.000402	8.643171	0.000905	3.842210
203.508000	1.613083	1.403240	0.000405	8.616228	0.000912	3.830232
203.528000	1.613083	1.405165	0.000404	8.628047	0.000909	3.835486
203.548000	1.613083	1.404456	0.000405	8.623690	0.000910	3.833549
203.568000	1.613083	1.402982	0.000406	8.614643	0.000912	3.829528
203.588000	1.613163	1.411366	0.000399	8.666119	0.000898	3.852411
203.608000	1.613163	1.402236	0.000406	8.610064	0.000914	3.827492
203.628000	1.613083	1.406210	0.000403	8.634465	0.000907	3.838339
203.648000	1.613083	1.405712	0.000404	8.631406	0.000908	3.836979
203.668000	1.613083	1.400188	0.000408	8.597486	0.000917	3.821901
203.688000	1.613083	1.408711	0.000401	8.649821	0.000903	3.845166
203.708000	1.613163	1.400809	0.000407	8.601298	0.000916	3.823595
203.728000	1.613163	1.407918	0.000402	8.644950	0.000904	3.843001
203.748000	1.613163	1.402130	0.000406	8.609411	0.000914	3.827202
203.768000	1.613083	1.402964	0.000406	8.614532	0.000912	3.829479
203.788000	1.613083	1.406555	0.000403	8.636579	0.000906	3.839279
203.808000	1.613083	1.406086	0.000403	8.633703	0.000907	3.838001
203.828000	1.613163	1.401881	0.000407	8.607880	0.000914	3.826521
203.848000	1.613163	1.403534	0.000405	8.618028	0.000912	3.831033
203.868000	1.613083	1.405899	0.000403	8.632553	0.000907	3.837490
203.888000	1.613083	1.408385	0.000402	8.647815	0.000903	3.844274
203.908000	1.613163	1.407671	0.000402	8.643436	0.000905	3.842327
203.928000	1.613083	1.403714	0.000405	8.619138	0.000911	3.831526
203.948000	1.613083	1.400798	0.000407	8.601233	0.000916	3.823567
203.968000	1.613083	1.416600	0.000395	8.698257	0.000889	3.866697
203.988000	1.613083	1.402741	0.000406	8.613164	0.000913	3.828870
204.008000	1.613083	1.408308	0.000402	8.647342	0.000903	3.844064
204.028000	1.613083	1.403066	0.000406	8.615156	0.000912	3.829756
204.048000	1.613163	1.405970	0.000403	8.632991	0.000908	3.837684
204.068000	1.613083	1.406267	0.000403	8.634810	0.000907	3.838493
204.088000	1.613083	1.404751	0.000404	8.625501	0.000909	3.834355
204.108000	1.613163	1.399443	0.000408	8.592910	0.000919	3.819867
204.128000	1.613083	1.402675	0.000406	8.612756	0.000913	3.828689
204.148000	1.613163	1.407352	0.000402	8.641476	0.000905	3.841456
204.168000	1.613083	1.406840	0.000403	8.638331	0.000906	3.840058
204.188000	1.613083	1.411067	0.000400	8.664283	0.000899	3.851595
204.208000	1.613163	1.406955	0.000403	8.639035	0.000906	3.840371
204.228000	1.613163	1.399219	0.000409	8.591536	0.000919	3.819256
204.248000	1.613083	1.401203	0.000407	8.603717	0.000915	3.824671
204.268000	1.613083	1.401952	0.000406	8.608317	0.000914	3.826716
204.288000	1.613083	1.407387	0.000402	8.641692	0.000905	3.841552
204.308000	1.613083	1.404226	0.000405	8.622283	0.000910	3.832924
204.328000	1.613163	1.406798	0.000403	8.638071	0.000906	3.839943
204.348000	1.613163	1.407680	0.000402	8.643490	0.000905	3.842351
204.368000	1.613083	1.398900	0.000409	8.589576	0.000919	3.818384
204.388000	1.613083	1.399207	0.000409	8.591466	0.000919	3.819225
204.408000	1.613083	1.401593	0.000407	8.606114	0.000915	3.825737
204.428000	1.613163	1.404107	0.000405	8.621549	0.000911	3.832598
204.448000	1.613083	1.401456	0.000407	8.605272	0.000915	3.825362
204.468000	1.613163	1.401868	0.000407	8.607805	0.000914	3.826488
204.488000	1.613083	1.398899	0.000409	8.589570	0.000919	3.818382
204.508000	1.613083	1.405865	0.000403	8.632343	0.000908	3.837396
204.528000	1.613083	1.402747	0.000406	8.613199	0.000913	3.828886
204.548000	1.613083	1.402791	0.000406	8.613469	0.000913	3.829006
204.568000	1.613083	1.404881	0.000404	8.626303	0.000909	3.834711
204.588000	1.613083	1.402969	0.000406	8.614565	0.000912	3.829493
204.608000	1.613163	1.400861	0.000407	8.601617	0.000916	3.823737
204.628000	1.613163	1.402290	0.000406	8.610394	0.000914	3.827639
204.648000	1.613083	1.400469	0.000408	8.599214	0.000917	3.822669
204.668000	1.613083	1.402233	0.000406	8.610040	0.000914	3.827482
204.688000	1.613083	1.411696	0.000399	8.668147	0.000898	3.853312
204.708000	1.613083	1.406420	0.000403	8.635752	0.000907	3.838912
204.728000	1.613163	1.398296	0.000409	8.585869	0.000921	3.816737
204.748000	1.613083	1.400648	0.000407	8.600310	0.000916	3.823156
204.768000	1.613083	1.393897	0.000413	8.558861	0.000928	3.804730
204.788000	1.613083	1.396228	0.000411	8.573169	0.000924	3.811091
204.808000	1.613083	1.395038	0.000412	8.565866	0.000926	3.807845
204.828000	1.613163	1.403942	0.000405	8.620537	0.000911	3.832148
204.848000	1.613083	1.399352	0.000408	8.592351	0.000919	3.819618
204.868000	1.613083	1.395556	0.000411	8.569047	0.000925	3.809259
204.888000	1.613083	1.396102	0.000411	8.572395	0.000924	3.810747
204.908000	1.613163	1.403238	0.000406	8.616212	0.000912	3.830225
204.928000	1.613163	1.403059	0.000406	8.615113	0.000912	3.829737
204.948000	1.613163	1.401920	0.000407	8.608123	0.000914	3.826629
204.968000	1.613083	1.400760	0.000407	8.601001	0.000916	3.823463
204.988000	1.613083	1.400091	0.000408	8.596892	0.000917	3.821637
205.008000	1.613083	1.400412	0.000408	8.598863	0.000917	3.822513
205.028000	1.613163	1.402783	0.000406	8.613420	0.000913	3.828984
205.048000	1.613083	1.405993	0.000403	8.633128	0.000907	3.837745
205.068000	1.613083	1.406541	0.000403	8.636498	0.000906	3.839243
205.088000	1.613083	1.401074	0.000407	8.602926	0.000916	3.824319
205.108000	1.613163	1.404872	0.000404	8.626247	0.000909	3.834686
205.128000	1.613163	1.404365	0.000405	8.623136	0.000910	3.833303
205.148000	1.613083	1.399298	0.000408	8.592022	0.000919	3.819472
205.168000	1.613083	1.399114	0.000409	8.590893	0.000919	3.818970
205.188000	1.613083	1.398800	0.000409	8.588963	0.000919	3.818112
205.208000	1.613083	1.404227	0.000405	8.622286	0.000910	3.832925
205.228000	1.613083	1.402600	0.000406	8.612297	0.000913	3.828485
205.248000	1.613163	1.401649	0.000407	8.606457	0.000915	3.825889
205.268000	1.613083	1.406548	0.000403	8.636538	0.000906	3.839261
205.288000	1.613083	1.410001	0.000400	8.657742	0.000901	3.848687
205.308000	1.613083	1.404413	0.000405	8.623428	0.000910	3.833433
205.328000	1.613163	1.404001	0.000405	8.620901	0.000911	3.832310
205.348000	1.613163	1.402468	0.000406	8.611487	0.000913	3.828125
205.368000	1.613083	1.400954	0.000407	8.602192	0.000916	3.823993
205.388000	1.613083	1.406140	0.000403	8.634030	0.000907	3.838146
205.408000	1.613083	1.401892	0.000406	8.607950	0.000914	3.826553
205.428000	1.613083	1.403884	0.000405	8.620180	0.000911	3.831989
205.448000	1.613163	1.398582	0.000409	8.587624	0.000920	3.817517
205.468000	1.613083	1.404877	0.000404	8.626276	0.000909	3.834699
205.488000	1.613083	1.400398	0.000408	8.598777	0.000917	3.822475
205.508000	1.613163	1.405804	0.000404	8.631973	0.000908	3.837231
205.528000	1.613163	1.396758	0.000410	8.576425	0.000923	3.812539
205.548000	1.613083	1.398426	0.000409	8.586668	0.000920	3.817092
205.568000	1.613083	1.401175	0.000407	8.603544	0.000915	3.824594
205.588000	1.613083	1.397237	0.000410	8.579368	0.000922	3.813847
205.608000	1.613083	1.406163	0.000403	8.634173	0.000907	3.838210
205.628000	1.613083	1.400564	0.000407	8.599794	0.000916	3.822927
205.648000	1.613083	1.403095	0.000406	8.615337	0.000912	3.829836
205.668000	1.613083	1.404403	0.000405	8.623366	0.000910	3.833405
205.688000	1.613083	1.400611	0.000407	8.600083	0.000916	3.823055
205.708000	1.613083	1.399501	0.000408	8.593269	0.000918	3.820026
205.728000	1.613083	1.404087	0.000405	8.621427	0.000911	3.832544
205.748000	1.613083	1.400725	0.000407	8.600785	0.000916	3.823367
205.768000	1.613083	1.401760	0.000407	8.607138	0.000914	3.826191
205.788000	1.613083	1.399529	0.000408	8.593439	0.000918	3.820102
205.808000	1.613083	1.395227	0.000412	8.567027	0.000926	3.808361
205.828000	1.613083	1.396722	0.000410	8.576204	0.000923	3.812440
205.848000	1.613163	1.400315	0.000408	8.598269	0.000917	3.822249
205.868000	1.613163	1.397633	0.000410	8.581800	0.000922	3.814928
205.888000	1.613083	1.398656	0.000409	8.588077	0.000920	3.817718
205.908000	1.613083	1.401306	0.000407	8.604349	0.000915	3.824952
205.928000	1.613083	1.406299	0.000403	8.635007	0.000907	3.838580
205.948000	1.613163	1.395636	0.000411	8.569535	0.000925	3.809476
205.968000	1.613083	1.397731	0.000410	8.582400	0.000921	3.815194
205.988000	1.613083	1.404751	0.000404	8.625504	0.000909	3.834356
206.008000	1.613083	1.403838	0.000405	8.619897	0.000911	3.831863
206.028000	1.613083	1.402604	0.000406	8.612324	0.000913	3.828497
206.048000	1.613083	1.402369	0.000406	8.610880	0.000913	3.827855
206.068000	1.613083	1.404214	0.000405	8.622205	0.000910	3.832889
206.088000	1.613083	1.397582	0.000410	8.581482	0.000922	3.814786
206.108000	1.613083	1.399386	0.000408	8.592559	0.000918	3.819711
206.128000	1.613083	1.392275	0.000414	8.548899	0.000931	3.800302
206.148000	1.613163	1.398921	0.000409	8.589705	0.000919	3.818442
206.168000	1.613083	1.399608	0.000408	8.593928	0.000918	3.820319
206.188000	1.613083	1.394583	0.000412	8.563072	0.000927	3.806603
206.208000	1.613083	1.396424	0.000411	8.574376	0.000924	3.811628
206.228000	1.613163	1.395912	0.000411	8.571231	0.000925	3.810230
206.248000	1.613083	1.394993	0.000412	8.565586	0.000926	3.807720
206.268000	1.613163	1.404027	0.000405	8.621058	0.000911	3.832379
206.288000	1.613083	1.404645	0.000404	8.624853	0.000910	3.834067
206.308000	1.613083	1.399573	0.000408	8.593712	0.000918	3.820223
206.328000	1.613083	1.402801	0.000406	8.613533	0.000913	3.829035
206.348000	1.613083	1.395936	0.000411	8.571379	0.000924	3.810296
206.368000	1.613163	1.406480	0.000403	8.636120	0.000907	3.839075
206.388000	1.613163	1.391863	0.000414	8.546369	0.000931	3.799177
206.408000	1.613083	1.391913	0.000414	8.546677	0.000931	3.799314
206.428000	1.613083	1.396211	0.000411	8.573064	0.000924	3.811044
206.448000	1.613083	1.390190	0.000415	8.536099	0.000934	3.794612
206.468000	1.613083	1.391722	0.000414	8.545502	0.000931	3.798792
206.488000	1.613163	1.392293	0.000414	8.549009	0.000931	3.800351
206.508000	1.613083	1.388747	0.000416	8.527233	0.000936	3.790671
206.528000	1.613083	1.390171	0.000415	8.535980	0.000934	3.794559
206.548000	1.613083	1.397431	0.000410	8.580556	0.000922	3.814375
206.568000	1.613163	1.395647	0.000411	8.569603	0.000925	3.809506
206.588000	1.613163	1.397423	0.000410	8.580507	0.000922	3.814353
206.608000	1.613083	1.395054	0.000412	8.565964	0.000926	3.807888
206.628000	1.613083	1.401328	0.000407	8.604484	0.000915	3.825012
206.648000	1.613163	1.398977	0.000409	8.590048	0.000919	3.818594
206.668000	1.613083	1.398336	0.000409	8.586117	0.000920	3.816847
206.688000	1.613163	1.396926	0.000410	8.577454	0.000923	3.812996
206.708000	1.613083	1.395114	0.000412	8.566334	0.000926	3.808052
206.728000	1.613083	1.395140	0.000412	8.566490	0.000926	3.808122
206.748000	1.613083	1.395789	0.000411	8.570472	0.000925	3.809892
206.768000	1.613083	1.398355	0.000409	8.586233	0.000920	3.816899
206.788000	1.613083	1.397833	0.000410	8.583026	0.000921	3.815473
206.808000	1.613083	1.400721	0.000407	8.600758	0.000916	3.823355
206.828000	1.613163	1.400287	0.000408	8.598096	0.000917	3.822172
206.848000	1.613083	1.390230	0.000415	8.536342	0.000934	3.794720
206.868000	1.613083	1.401170	0.000407	8.603515	0.000915	3.824581
206.888000	1.613083	1.400554	0.000407	8.599732	0.000917	3.822899
206.908000	1.613083	1.400474	0.000408	8.599244	0.000917	3.822682
206.928000	1.613083	1.401085	0.000407	8.602996	0.000916	3.824350
206.948000	1.613083	1.399838	0.000408	8.595337	0.000918	3.820946
206.968000	1.613163	1.405997	0.000403	8.633153	0.000907	3.837756
206.988000	1.613163	1.406566	0.000403	8.636646	0.000907	3.839309
207.008000	1.613083	1.398098	0.000409	8.584651	0.000921	3.816195
207.028000	1.613083	1.403994	0.000405	8.620858	0.000911	3.832291
207.048000	1.613163	1.404480	0.000405	8.623838	0.000910	3.833615
207.068000	1.613163	1.402342	0.000406	8.610712	0.000914	3.827780
207.088000	1.613083	1.401177	0.000407	8.603558	0.000915	3.824600
207.108000	1.613163	1.409455	0.000401	8.654389	0.000902	3.847196
207.128000	1.613083	1.408654	0.000401	8.649470	0.000903	3.845010
207.148000	1.613083	1.412620	0.000398	8.673822	0.000896	3.855835
207.168000	1.613163	1.403415	0.000405	8.617302	0.000912	3.830710
207.188000	1.613083	1.402389	0.000406	8.610998	0.000913	3.827908
207.208000	1.613083	1.402749	0.000406	8.613212	0.000913	3.828892
207.228000	1.613083	1.401934	0.000406	8.608207	0.000914	3.826667
207.248000	1.613083	1.415698	0.000396	8.692720	0.000891	3.864236
207.268000	1.613163	1.409931	0.000401	8.657313	0.000901	3.848496
207.288000	1.613083	1.409913	0.000400	8.657202	0.000901	3.848447
207.308000	1.613163	1.412905	0.000398	8.675571	0.000896	3.856613
207.328000	1.613083	1.407260	0.000402	8.640909	0.000905	3.841204
207.348000	1.613083	1.407480	0.000402	8.642261	0.000905	3.841805
207.368000	1.613163	1.406555	0.000403	8.636584	0.000907	3.839281
207.388000	1.613163	1.403873	0.000405	8.620113	0.000911	3.831959
207.408000	1.613163	1.404362	0.000405	8.623118	0.000910	3.833295
207.428000	1.613083	1.407270	0.000402	8.640971	0.000905	3.841232
207.448000	1.613083	1.405046	0.000404	8.627313	0.000909	3.835160
207.468000	1.613163	1.406411	0.000403	8.635696	0.000907	3.838886
207.488000	1.613083	1.411794	0.000399	8.668752	0.000898	3.853581
207.508000	1.613083	1.404461	0.000405	8.623722	0.000910	3.833564
207.528000	1.613163	1.403792	0.000405	8.619616	0.000911	3.831738
207.548000	1.613083	1.403623	0.000405	8.618579	0.000911	3.831278
207.568000	1.613163	1.400776	0.000407	8.601098	0.000916	3.823507
207.588000	1.613083	1.404325	0.000405	8.622888	0.000910	3.833193
207.608000	1.613083	1.407951	0.000402	8.645150	0.000904	3.843089
207.628000	1.613083	1.400142	0.000408	8.597205	0.000917	3.821776
207.648000	1.613083	1.407960	0.000402	8.645210	0.000904	3.843116
207.668000	1.613083	1.405272	0.000404	8.628703	0.000909	3.835778
207.688000	1.613083	1.405560	0.000404	8.630474	0.000908	3.836565
207.708000	1.613083	1.401809	0.000407	8.607437	0.000914	3.826325
207.728000	1.613083	1.400476	0.000408	8.599257	0.000917	3.822688
207.748000	1.613083	1.404482	0.000405	8.623855	0.000910	3.833623
207.768000	1.613083	1.402388	0.000406	8.610996	0.000913	3.827906
207.788000	1.613083	1.401830	0.000407	8.607570	0.000914	3.826383
207.808000	1.613163	1.397998	0.000409	8.584039	0.000921	3.815923
207.828000	1.613083	1.405473	0.000404	8.629940	0.000908	3.836328
207.848000	1.613083	1.402821	0.000406	8.613652	0.000913	3.829087
207.868000	1.613083	1.405386	0.000404	8.629403	0.000908	3.836089
207.888000	1.613163	1.408867	0.000401	8.650777	0.000903	3.845590
207.908000	1.613163	1.405738	0.000404	8.631565	0.000908	3.837050
207.928000	1.613083	1.397343	0.000410	8.580016	0.000922	3.814135
207.948000	1.613083	1.403300	0.000405	8.616598	0.000912	3.830397
207.968000	1.613083	1.394940	0.000412	8.565262	0.000926	3.807576
207.988000	1.613163	1.396977	0.000410	8.577770	0.000923	3.813136
208.008000	1.613163	1.396412	0.000411	8.574301	0.000924	3.811594
208.028000	1.613163	1.398616	0.000409	8.587832	0.000920	3.817609
208.048000	1.613083	1.402544	0.000406	8.611951	0.000913	3.828331
208.068000	1.613083	1.408763	0.000401	8.650137	0.000903	3.845306
208.088000	1.613163	1.397815	0.000410	8.582918	0.000921	3.815425
208.108000	1.613083	1.406490	0.000403	8.636182	0.000906	3.839103
208.128000	1.613083	1.409881	0.000400	8.657002	0.000901	3.848358
208.148000	1.613083	1.409918	0.000400	8.657229	0.000901	3.848459
208.168000	1.613163	1.401697	0.000407	8.606749	0.000915	3.826019
208.188000	1.613083	1.404449	0.000405	8.623647	0.000910	3.833530
208.208000	1.613163	1.409750	0.000401	8.656200	0.000901	3.848002
208.228000	1.613163	1.404432	0.000405	8.623547	0.000910	3.833486
208.248000	1.613083	1.404359	0.000405	8.623099	0.000910	3.833287
208.268000	1.613083	1.406333	0.000403	8.635218	0.000907	3.838674
208.288000	1.613083	1.411768	0.000399	8.668592	0.000898	3.853510
208.308000	1.613083	1.402418	0.000406	8.611182	0.000913	3.827989
208.328000	1.613083	1.397957	0.000409	8.583790	0.000921	3.815813
208.348000	1.613083	1.402610	0.000406	8.612356	0.000913	3.828511
208.368000	1.613083	1.406697	0.000403	8.637456	0.000906	3.839669
208.388000	1.613083	1.401660	0.000407	8.606528	0.000915	3.825920
208.408000	1.613163	1.402081	0.000406	8.609108	0.000914	3.827067
208.428000	1.613083	1.403061	0.000406	8.615126	0.000912	3.829743
208.448000	1.613083	1.399591	0.000408	8.593820	0.000918	3.820271
208.468000	1.613083	1.404149	0.000405	8.621805	0.000910	3.832712
208.488000	1.613083	1.410743	0.000400	8.662294	0.000899	3.850710
208.508000	1.613163	1.406551	0.000403	8.636554	0.000907	3.839268
208.528000	1.613083	1.401315	0.000407	8.604406	0.000915	3.824977
208.548000	1.613083	1.402480	0.000406	8.611557	0.000913	3.828156
208.568000	1.613083	1.400257	0.000408	8.597913	0.000917	3.822091
208.588000	1.613083	1.400194	0.000408	8.597524	0.000917	3.821918
208.608000	1.613083	1.403460	0.000405	8.617578	0.000912	3.830832
208.628000	1.613083	1.402686	0.000406	8.612826	0.000913	3.828720
208.648000	1.613163	1.400851	0.000407	8.601555	0.000916	3.823710
208.668000	1.613083	1.397625	0.000410	8.581749	0.000921	3.814905
208.688000	1.613083	1.398319	0.000409	8.586012	0.000920	3.816800
208.708000	1.613083	1.395654	0.000411	8.569646	0.000925	3.809525
208.728000	1.613083	1.394925	0.000412	8.565173	0.000926	3.807536
208.748000	1.613083	1.397309	0.000410	8.579808	0.000922	3.814042
208.768000	1.613083	1.404538	0.000404	8.624197	0.000910	3.833775
208.788000	1.613083	1.406187	0.000403	8.634324	0.000907	3.838277
208.808000	1.613083	1.408329	0.000402	8.647472	0.000903	3.844122
208.828000	1.613163	1.399493	0.000408	8.593218	0.000918	3.820003
208.848000	1.613163	1.404418	0.000405	8.623460	0.000910	3.833447
208.868000	1.613163	1.396965	0.000410	8.577694	0.000923	3.813103
208.888000	1.613083	1.406040	0.000403	8.633420	0.000907	3.837875
208.908000	1.613083	1.405509	0.000404	8.630158	0.000908	3.836425
208.928000	1.613163	1.404914	0.000404	8.626503	0.000909	3.834800
208.948000	1.613163	1.407327	0.000402	8.641322	0.000905	3.841388
208.968000	1.613163	1.411811	0.000399	8.668857	0.000898	3.853628
208.988000	1.613163	1.405651	0.000404	8.631033	0.000908	3.836814
209.008000	1.613083	1.405770	0.000404	8.631762	0.000908	3.837138
209.028000	1.613083	1.410132	0.000400	8.658546	0.000900	3.849044
209.048000	1.613083	1.403712	0.000405	8.619125	0.000911	3.831520
209.068000	1.613083	1.402792	0.000406	8.613477	0.000913	3.829009
209.088000	1.613163	1.398500	0.000409	8.587124	0.000920	3.817295
209.108000	1.613083	1.399538	0.000408	8.593496	0.000918	3.820127
209.128000	1.613083	1.401154	0.000407	8.603417	0.000916	3.824538
209.148000	1.613163	1.399105	0.000409	8.590839	0.000919	3.818946
209.168000	1.613163	1.397298	0.000410	8.579738	0.000922	3.814011
209.188000	1.613083	1.398580	0.000409	8.587613	0.000920	3.817512
209.208000	1.613163	1.400340	0.000408	8.598420	0.000917	3.822316
209.228000	1.613083	1.398760	0.000409	8.588717	0.000920	3.818003
209.248000	1.613163	1.404904	0.000404	8.626444	0.000909	3.834774
209.268000	1.613083	1.406525	0.000403	8.636395	0.000906	3.839197
209.288000	1.613083	1.399901	0.000408	8.595726	0.000918	3.821118
209.308000	1.613163	1.400206	0.000408	8.597597	0.000917	3.821950
209.328000	1.613083	1.405964	0.000403	8.632950	0.000907	3.837666
209.348000	1.613083	1.400061	0.000408	8.596709	0.000917	3.821555
209.368000	1.613083	1.407646	0.000402	8.643282	0.000905	3.842259
209.388000	1.613163	1.395784	0.000411	8.570445	0.000925	3.809880
209.408000	1.613163	1.399689	0.000408	8.594425	0.000918	3.820540
209.428000	1.613083	1.401602	0.000407	8.606166	0.000915	3.825759
209.448000	1.613083	1.400010	0.000408	8.596395	0.000917	3.821416
209.468000	1.613163	1.396769	0.000410	8.576493	0.000923	3.812569
209.488000	1.613083	1.405386	0.000404	8.629403	0.000908	3.836089
209.508000	1.613083	1.401999	0.000406	8.608609	0.000914	3.826845
209.528000	1.613083	1.400140	0.000408	8.597189	0.000917	3.821769
209.548000	1.613083	1.406330	0.000403	8.635202	0.000907	3.838667
209.568000	1.613083	1.401815	0.000407	8.607478	0.000914	3.826343
209.588000	1.613083	1.394610	0.000412	8.563234	0.000927	3.806675
209.608000	1.613163	1.401257	0.000407	8.604049	0.000915	3.824818
209.628000	1.613083	1.394506	0.000412	8.562594	0.000927	3.806390
209.648000	1.613083	1.400498	0.000408	8.599392	0.000917	3.822748
209.668000	1.613083	1.396725	0.000410	8.576225	0.000923	3.812450
209.688000	1.613163	1.394919	0.000412	8.565135	0.000926	3.807520
209.708000	1.613163	1.398121	0.000409	8.584794	0.000921	3.816259
209.728000	1.613083	1.397462	0.000410	8.580745	0.000922	3.814459
209.748000	1.613083	1.400649	0.000407	8.600318	0.000916	3.823160
209.768000	1.613083	1.400568	0.000407	8.599821	0.000916	3.822939
209.788000	1.613163	1.390412	0.000415	8.537460	0.000934	3.795217
209.808000	1.613083	1.400427	0.000408	8.598952	0.000917	3.822553
209.828000	1.613083	1.392521	0.000414	8.550410	0.000930	3.800974
209.848000	1.613083	1.396535	0.000411	8.575056	0.000923	3.811930
209.868000	1.613083	1.400225	0.000408	8.597713	0.000917	3.822002
209.888000	1.613083	1.399338	0.000408	8.592265	0.000919	3.819580
209.908000	1.613083	1.402249	0.000406	8.610140	0.000914	3.827526
209.928000	1.613163	1.398164	0.000409	8.585056	0.000921	3.816375
209.948000	1.613163	1.392206	0.000414	8.548475	0.000931	3.800114
209.968000	1.613083	1.395617	0.000411	8.569422	0.000925	3.809425
209.988000	1.613083	1.397732	0.000410	8.582408	0.000921	3.815198
210.008000	1.613163	1.391105	0.000415	8.541717	0.000933	3.797110
210.028000	1.613083	1.394836	0.000412	8.564622	0.000926	3.807292
210.048000	1.613163	1.390820	0.000415	8.539965	0.000933	3.796331
210.068000	1.613083	1.397666	0.000410	8.582003	0.000921	3.815018
210.088000	1.613083	1.395634	0.000411	8.569522	0.000925	3.809470
210.108000	1.613083	1.399292	0.000408	8.591984	0.000919	3.819455
210.128000	1.613163	1.405277	0.000404	8.628736	0.000909	3.835793
210.148000	1.613163	1.395550	0.000411	8.569006	0.000925	3.809241
210.168000	1.613083	1.398110	0.000409	8.584730	0.000921	3.816230
210.188000	1.613083	1.400342	0.000408	8.598431	0.000917	3.822321
210.208000	1.613083	1.397247	0.000410	8.579427	0.000922	3.813873
210.228000	1.613083	1.397143	0.000410	8.578790	0.000922	3.813590
210.248000	1.613083	1.400939	0.000407	8.602097	0.000916	3.823951
210.268000	1.613083	1.397480	0.000410	8.580858	0.000922	3.814509
210.288000	1.613083	1.395399	0.000411	8.568078	0.000925	3.808828
210.308000	1.613083	1.397383	0.000410	8.580262	0.000922	3.814244
210.328000	1.613083	1.397847	0.000410	8.583110	0.000921	3.815510
210.348000	1.613083	1.400065	0.000408	8.596733	0.000917	3.821566
210.368000	1.613083	1.395279	0.000411	8.567346	0.000925	3.808503
210.388000	1.613083	1.398187	0.000409	8.585202	0.000921	3.816440
210.408000	1.613083	1.396895	0.000410	8.577268	0.000923	3.812913
210.428000	1.613083	1.398296	0.000409	8.585866	0.000920	3.816735
210.448000	1.613083	1.401714	0.000407	8.606857	0.000915	3.826067
210.468000	1.613083	1.408458	0.000402	8.648266	0.000903	3.844474
210.488000	1.613083	1.404462	0.000405	8.623730	0.000910	3.833567
210.508000	1.613083	1.398545	0.000409	8.587397	0.000920	3.817416
210.528000	1.613083	1.400469	0.000408	8.599211	0.000917	3.822668
210.548000	1.613163	1.401276	0.000407	8.604168	0.000915	3.824871
210.568000	1.613163	1.399193	0.000409	8.591374	0.000919	3.819184
210.588000	1.613083	1.398784	0.000409	8.588866	0.000920	3.818069
210.608000	1.613083	1.394367	0.000412	8.561744	0.000927	3.806012
210.628000	1.613083	1.401209	0.000407	8.603758	0.000915	3.824689
210.648000	1.613163	1.400160	0.000408	8.597316	0.000917	3.821825
210.668000	1.613163	1.401281	0.000407	8.604200	0.000915	3.824886
210.688000	1.613083	1.399441	0.000408	8.592899	0.000918	3.819862
210.708000	1.613083	1.405163	0.000404	8.628034	0.000909	3.835480
210.728000	1.613083	1.401959	0.000406	8.608363	0.000914	3.826736
210.748000	1.613163	1.404218	0.000405	8.622232	0.000910	3.832901
210.768000	1.613083	1.401544	0.000407	8.605815	0.000915	3.825603
210.788000	1.613083	1.401597	0.000407	8.606139	0.000915	3.825747
210.808000	1.613083	1.401070	0.000407	8.602904	0.000916	3.824310
210.828000	1.613083	1.405620	0.000404	8.630842	0.000908	3.836729
210.848000	1.613083	1.395807	0.000411	8.570588	0.000925	3.809944
210.868000	1.613083	1.404563	0.000404	8.624351	0.000910	3.833843
210.888000	1.613083	1.407523	0.000402	8.642526	0.000905	3.841923
210.908000	1.613083	1.403344	0.000405	8.616868	0.000912	3.830517
210.928000	1.613083	1.408892	0.000401	8.650930	0.000902	3.845659
210.948000	1.613083	1.398603	0.000409	8.587756	0.000920	3.817576
210.968000	1.613083	1.405501	0.000404	8.630110	0.000908	3.836403
210.988000	1.613163	1.400871	0.000407	8.601679	0.000916	3.823765
211.008000	1.613083	1.406148	0.000403	8.634084	0.000907	3.838170
211.028000	1.613083	1.400903	0.000407	8.601876	0.000916	3.823852
211.048000	1.613083	1.398000	0.000409	8.584049	0.000921	3.815928
211.068000	1.613083	1.402056	0.000406	8.608957	0.000914	3.827000
211.088000	1.613163	1.400886	0.000407	8.601771	0.000916	3.823806
211.108000	1.613083	1.403513	0.000405	8.617902	0.000912	3.830976
211.128000	1.613083	1.400685	0.000407	8.600537	0.000916	3.823257
211.148000	1.613083	1.393099	0.000413	8.553955	0.000929	3.802550
211.168000	1.613083	1.404081	0.000405	8.621392	0.000911	3.832528
211.188000	1.613163	1.404017	0.000405	8.620996	0.000911	3.832352
211.208000	1.613083	1.401873	0.000407	8.607834	0.000914	3.826501
211.228000	1.613083	1.406165	0.000403	8.634189	0.000907	3.838217
211.248000	1.613083	1.397543	0.000410	8.581247	0.000922	3.814682
211.268000	1.613083	1.400702	0.000407	8.600639	0.000916	3.823303
211.288000	1.613083	1.397629	0.000410	8.581776	0.000921	3.814917
211.308000	1.613083	1.402505	0.000406	8.611711	0.000913	3.828224
211.328000	1.613163	1.404136	0.000405	8.621730	0.000911	3.832678
211.348000	1.613083	1.396263	0.000411	8.573385	0.000924	3.811187
211.368000	1.613083	1.400998	0.000407	8.602462	0.000916	3.824113
211.388000	1.613083	1.402989	0.000406	8.614686	0.000912	3.829547
211.408000	1.613163	1.398435	0.000409	8.586722	0.000920	3.817116
211.428000	1.613083	1.404025	0.000405	8.621047	0.000911	3.832375
211.448000	1.613083	1.403318	0.000405	8.616703	0.000912	3.830443
211.468000	1.613083	1.400008	0.000408	8.596379	0.000917	3.821409
211.488000	1.613083	1.402973	0.000406	8.614586	0.000912	3.829503
211.508000	1.613163	1.404165	0.000405	8.621908	0.000911	3.832757
211.528000	1.613083	1.404248	0.000405	8.622418	0.000910	3.832984
211.548000	1.613083	1.400687	0.000407	8.600550	0.000916	3.823263
211.568000	1.613083	1.406898	0.000403	8.638684	0.000906	3.840215
211.588000	1.613163	1.403069	0.000406	8.615175	0.000912	3.829764
211.608000	1.613083	1.402877	0.000406	8.613995	0.000913	3.829240
211.628000	1.613083	1.403755	0.000405	8.619386	0.000911	3.831636
211.648000	1.613163	1.411735	0.000399	8.668390	0.000898	3.853420
211.668000	1.613083	1.402111	0.000406	8.609295	0.000914	3.827150
211.688000	1.613163	1.401283	0.000407	8.604211	0.000915	3.824890
211.708000	1.613083	1.399480	0.000408	8.593139	0.000918	3.819969
211.728000	1.613083	1.405978	0.000403	8.633036	0.000907	3.837704
211.748000	1.613083	1.406803	0.000403	8.638104	0.000906	3.839957
211.768000	1.613083	1.405122	0.000404	8.627783	0.000909	3.835369
211.788000	1.613083	1.403859	0.000405	8.620029	0.000911	3.831922
211.808000	1.613163	1.400400	0.000408	8.598790	0.000917	3.822481
211.828000	1.613083	1.400066	0.000408	8.596738	0.000917	3.821568
211.848000	1.613083	1.395695	0.000411	8.569897	0.000925	3.809637
211.868000	1.613083	1.397003	0.000410	8.577932	0.000923	3.813208
211.888000	1.613163	1.399874	0.000408	8.595558	0.000918	3.821044
211.908000	1.613163	1.403018	0.000406	8.614864	0.000913	3.829626
211.928000	1.613083	1.400620	0.000407	8.600137	0.000916	3.823079
211.948000	1.613083	1.398538	0.000409	8.587357	0.000920	3.817398
211.968000	1.613083	1.399446	0.000408	8.592932	0.000918	3.819876
211.988000	1.613083	1.398234	0.000409	8.585491	0.000920	3.816569
212.008000	1.613163	1.401754	0.000407	8.607100	0.000915	3.826175
212.028000	1.613163	1.393514	0.000413	8.556506	0.000929	3.803684
212.048000	1.613083	1.394388	0.000412	8.561874	0.000927	3.806070
212.068000	1.613083	1.392359	0.000414	8.549411	0.000930	3.800530
212.088000	1.613083	1.394090	0.000412	8.560040	0.000927	3.805255
212.108000	1.613163	1.395798	0.000411	8.570529	0.000925	3.809917
212.128000	1.613163	1.401029	0.000407	8.602651	0.000916	3.824197
212.148000	1.613083	1.397742	0.000410	8.582467	0.000921	3.815224
212.168000	1.613083	1.393491	0.000413	8.556366	0.000928	3.803622
212.188000	1.613083	1.393511	0.000413	8.556490	0.000928	3.803677
212.208000	1.613083	1.393251	0.000413	8.554889	0.000929	3.802965
212.228000	1.613163	1.397463	0.000410	8.580756	0.000922	3.814464
212.248000	1.613163	1.397677	0.000410	8.582065	0.000922	3.815046
212.268000	1.613083	1.398622	0.000409	8.587870	0.000920	3.817626
212.288000	1.613083	1.392173	0.000414	8.548275	0.000931	3.800025
212.308000	1.613083	1.398281	0.000409	8.585777	0.000920	3.816696
212.328000	1.613163	1.400518	0.000408	8.599514	0.000917	3.822802
212.348000	1.613163	1.397585	0.000410	8.581501	0.000922	3.814795
212.368000	1.613083	1.395692	0.000411	8.569878	0.000925	3.809628
212.388000	1.613083	1.400752	0.000407	8.600950	0.000916	3.823441
212.408000	1.613083	1.402514	0.000406	8.611768	0.000913	3.828250
212.428000	1.613083	1.400620	0.000407	8.600137	0.000916	3.823079
212.448000	1.613163	1.406059	0.000403	8.633533	0.000907	3.837925
212.468000	1.613163	1.405782	0.000404	8.631835	0.000908	3.837170
212.488000	1.613083	1.398854	0.000409	8.589298	0.000919	3.818261
212.508000	1.613083	1.405482	0.000404	8.629994	0.000908	3.836352
212.528000	1.613083	1.399714	0.000408	8.594573	0.000918	3.820606
212.548000	1.613163	1.393697	0.000413	8.557627	0.000928	3.804182
212.568000	1.613083	1.394908	0.000412	8.565065	0.000926	3.807488
212.588000	1.613083	1.397833	0.000410	8.583029	0.000921	3.815474
212.608000	1.613083	1.397355	0.000410	8.580089	0.000922	3.814167
212.628000	1.613083	1.401455	0.000407	8.605264	0.000915	3.825358
212.648000	1.613163	1.394537	0.000412	8.562786	0.000927	3.806475
212.668000	1.613083	1.396084	0.000411	8.572289	0.000924	3.810700
212.688000	1.613083	1.395589	0.000411	8.569247	0.000925	3.809347
212.708000	1.613083	1.390515	0.000415	8.538094	0.000933	3.795499
212.728000	1.613083	1.390612	0.000415	8.538688	0.000933	3.795763
212.748000	1.613163	1.397680	0.000410	8.582084	0.000922	3.815054
212.768000	1.613163	1.391941	0.000414	8.546849	0.000931	3.799391
212.788000	1.613083	1.388431	0.000417	8.525295	0.000937	3.789809
212.808000	1.613083	1.388727	0.000416	8.527114	0.000937	3.790618
212.828000	1.613083	1.394137	0.000412	8.560329	0.000927	3.805383
212.848000	1.613083	1.388427	0.000417	8.525270	0.000937	3.789798
212.868000	1.613083	1.395357	0.000411	8.567824	0.000925	3.808715
212.888000	1.613163	1.397381	0.000410	8.580248	0.000922	3.814238
212.908000	1.613163	1.388291	0.000417	8.524433	0.000937	3.789426
212.928000	1.613083	1.389029	0.000416	8.528966	0.000936	3.791441
212.948000	1.613083	1.389493	0.000416	8.531817	0.000935	3.792709
212.968000	1.613083	1.392424	0.000414	8.549814	0.000930	3.800709
212.988000	1.613083	1.390651	0.000415	8.538926	0.000933	3.795869
213.008000	1.613083	1.393434	0.000413	8.556012	0.000929	3.803464
213.028000	1.613083	1.398416	0.000409	8.586609	0.000920	3.817066
213.048000	1.613083	1.391528	0.000414	8.544309	0.000932	3.798262
213.068000	1.613083	1.397821	0.000410	8.582951	0.000921	3.815439
213.088000	1.613163	1.394900	0.000412	8.565019	0.000926	3.807468
213.108000	1.613083	1.395744	0.000411	8.570197	0.000925	3.809770
213.128000	1.613083	1.392479	0.000414	8.550149	0.000930	3.800858
213.148000	1.613083	1.393771	0.000413	8.558086	0.000928	3.804386
213.168000	1.613083	1.398032	0.000409	8.584249	0.000921	3.816017
213.188000	1.613163	1.396459	0.000411	8.574589	0.000924	3.811722
213.208000	1.613163	1.393915	0.000413	8.558969	0.000928	3.804778
213.228000	1.613083	1.391304	0.000414	8.542937	0.000932	3.797652
213.248000	1.613083	1.395809	0.000411	8.570599	0.000925	3.809949
213.268000	1.613163	1.396853	0.000410	8.577006	0.000923	3.812797
213.288000	1.613163	1.391648	0.000414	8.545049	0.000932	3.798591
213.308000	1.613083	1.396380	0.000411	8.574103	0.000924	3.811506
213.328000	1.613083	1.395246	0.000411	8.567138	0.000925	3.808410
213.348000	1.613163	1.403897	0.000405	8.620261	0.000911	3.832025
213.368000	1.613163	1.401606	0.000407	8.606193	0.000915	3.825771
213.388000	1.613163	1.399750	0.000408	8.594797	0.000918	3.820706
213.408000	1.613163	1.395856	0.000411	8.570888	0.000925	3.810077
213.428000	1.613083	1.396295	0.000411	8.573585	0.000924	3.811276
213.448000	1.613083	1.397228	0.000410	8.579311	0.000922	3.813822
213.468000	1.613083	1.400528	0.000408	8.599573	0.000917	3.822829
213.488000	1.613163	1.400433	0.000408	8.598990	0.000917	3.822569
213.508000	1.613163	1.403236	0.000406	8.616203	0.000912	3.830221
213.528000	1.613163	1.402469	0.000406	8.611495	0.000913	3.828128
213.548000	1.613083	1.393505	0.000413	8.556452	0.000928	3.803660
213.568000	1.613083	1.399773	0.000408	8.594940	0.000918	3.820769
213.588000	1.613163	1.397924	0.000410	8.583588	0.000921	3.815723
213.608000	1.613083	1.392632	0.000413	8.551088	0.000930	3.801275
213.628000	1.613163	1.398638	0.000409	8.587967	0.000920	3.817669
213.648000	1.613083	1.398538	0.000409	8.587357	0.000920	3.817398
213.668000	1.613083	1.395483	0.000411	8.568596	0.000925	3.809058
213.688000	1.613083	1.396838	0.000410	8.576917	0.000923	3.812757
213.708000	1.613163	1.400597	0.000408	8.599997	0.000917	3.823017
213.728000	1.613083	1.397279	0.000410	8.579624	0.000922	3.813961
213.748000	1.613163	1.396515	0.000411	8.574935	0.000924	3.811876
213.768000	1.613083	1.402014	0.000406	8.608695	0.000914	3.826884
213.788000	1.613083	1.396045	0.000411	8.572049	0.000924	3.810593
213.808000	1.613163	1.396548	0.000411	8.575137	0.000923	3.811966
213.828000	1.613163	1.399732	0.000408	8.594684	0.000918	3.820655
213.848000	1.613083	1.398728	0.000409	8.588520	0.000920	3.817915
213.868000	1.613083	1.392985	0.000413	8.553259	0.000929	3.802240
213.888000	1.613083	1.401946	0.000406	8.608282	0.000914	3.826700
213.908000	1.613163	1.404532	0.000405	8.624160	0.000910	3.833758
213.928000	1.613083	1.398831	0.000409	8.589152	0.000919	3.818196
213.948000	1.613083	1.397507	0.000410	8.581023	0.000922	3.814582
213.968000	1.613083	1.400676	0.000407	8.600480	0.000916	3.823232
213.988000	1.613083	1.403551	0.000405	8.618136	0.000911	3.831081
214.008000	1.613083	1.404805	0.000404	8.625833	0.000909	3.834502
214.028000	1.613163	1.401125	0.000407	8.603239	0.000916	3.824458
214.048000	1.613083	1.404956	0.000404	8.626762	0.000909	3.834915
214.068000	1.613083	1.400394	0.000408	8.598752	0.000917	3.822464
214.088000	1.613083	1.397719	0.000410	8.582327	0.000921	3.815162
214.108000	1.613083	1.399973	0.000408	8.596166	0.000917	3.821314
214.128000	1.613163	1.394134	0.000412	8.560310	0.000928	3.805375
214.148000	1.613083	1.398693	0.000409	8.588304	0.000920	3.817819
214.168000	1.613083	1.401068	0.000407	8.602888	0.000916	3.824302
214.188000	1.613083	1.397103	0.000410	8.578545	0.000922	3.813481
214.208000	1.613083	1.399332	0.000408	8.592230	0.000919	3.819564
214.228000	1.613083	1.403929	0.000405	8.620458	0.000911	3.832113
214.248000	1.613083	1.398720	0.000409	8.588474	0.000920	3.817895
214.268000	1.613163	1.405052	0.000404	8.627353	0.000909	3.835178
214.288000	1.613083	1.402574	0.000406	8.612138	0.000913	3.828414
214.308000	1.613083	1.406023	0.000403	8.633317	0.000907	3.837829
214.328000	1.613163	1.395725	0.000411	8.570084	0.000925	3.809719
214.348000	1.613083	1.397228	0.000410	8.579311	0.000922	3.813822
214.368000	1.613083	1.399352	0.000408	8.592351	0.000919	3.819618
214.388000	1.613083	1.391666	0.000414	8.545157	0.000932	3.798639
214.408000	1.613163	1.393274	0.000413	8.555035	0.000929	3.803030
214.428000	1.613163	1.400218	0.000408	8.597670	0.000917	3.821982
214.448000	1.613163	1.399539	0.000408	8.593501	0.000918	3.820129
214.468000	1.613083	1.395408	0.000411	8.568134	0.000925	3.808853
214.488000	1.613083	1.391326	0.000414	8.543070	0.000932	3.797711
214.508000	1.613083	1.394433	0.000412	8.562152	0.000927	3.806193
214.528000	1.613083	1.396101	0.000411	8.572392	0.000924	3.810746
214.548000	1.613083	1.396255	0.000411	8.573334	0.000924	3.811164
214.568000	1.613083	1.390402	0.000415	8.537395	0.000934	3.795188
214.588000	1.613083	1.393873	0.000413	8.558712	0.000928	3.804664
214.608000	1.613083	1.394399	0.000412	8.561938	0.000927	3.806099
214.628000	1.613163	1.396641	0.000411	8.575710	0.000923	3.812221
214.648000	1.613163	1.395249	0.000412	8.567160	0.000926	3.808420
214.668000	1.613083	1.395617	0.000411	8.569417	0.000925	3.809423
214.688000	1.613083	1.395290	0.000411	8.567413	0.000925	3.808533
214.708000	1.613083	1.403354	0.000405	8.616927	0.000912	3.830543
214.728000	1.613163	1.400500	0.000408	8.599400	0.000917	3.822752
214.748000	1.613163	1.404882	0.000404	8.626311	0.000909	3.834715
214.768000	1.613083	1.396578	0.000410	8.575318	0.000923	3.812047
214.788000	1.613083	1.401602	0.000407	8.606166	0.000915	3.825759
214.808000	1.613163	1.402701	0.000406	8.612918	0.000913	3.828761
214.828000	1.613163	1.398496	0.000409	8.587095	0.000920	3.817282
214.848000	1.613163	1.403490	0.000405	8.617764	0.000912	3.830915
214.868000	1.613083	1.403124	0.000406	8.615512	0.000912	3.829914
214.888000	1.613163	1.401524	0.000407	8.605688	0.000915	3.825547
214.908000	1.613163	1.406511	0.000403	8.636309	0.000907	3.839159
214.928000	1.613083	1.403276	0.000405	8.616446	0.000912	3.830329
214.948000	1.613163	1.404155	0.000405	8.621843	0.000911	3.832729
214.968000	1.613083	1.402455	0.000406	8.611403	0.000913	3.828088
214.988000	1.613083	1.399997	0.000408	8.596314	0.000917	3.821380
215.008000	1.613083	1.402503	0.000406	8.611700	0.000913	3.828220
215.028000	1.613163	1.399369	0.000408	8.592456	0.000919	3.819665
215.048000	1.613163	1.403769	0.000405	8.619473	0.000911	3.831675
215.068000	1.613083	1.396317	0.000411	8.573720	0.000924	3.811336
215.088000	1.613083	1.408857	0.000401	8.650714	0.000902	3.845563
215.108000	1.613163	1.405145	0.000404	8.627926	0.000909	3.835432
215.128000	1.613083	1.410779	0.000400	8.662515	0.000899	3.850809
215.148000	1.613083	1.407364	0.000402	8.641546	0.000905	3.841487
215.168000	1.613163	1.401904	0.000407	8.608023	0.000914	3.826585
215.188000	1.613083	1.404645	0.000404	8.624851	0.000910	3.834066
215.208000	1.613163	1.408082	0.000402	8.645955	0.000904	3.843447
215.228000	1.613163	1.400594	0.000408	8.599978	0.000917	3.823009
215.248000	1.613083	1.404962	0.000404	8.626797	0.000909	3.834931
215.268000	1.613083	1.404789	0.000404	8.625736	0.000909	3.834459
215.288000	1.613083	1.407200	0.000402	8.640542	0.000905	3.841041
215.308000	1.613163	1.407212	0.000403	8.640615	0.000905	3.841073
215.327000	1.613163	1.399020	0.000409	8.590315	0.000919	3.818713
215.347000	1.613083	1.398765	0.000409	8.588747	0.000920	3.818016
215.367000	1.613083	1.399444	0.000408	8.592921	0.000918	3.819871
215.387000	1.613083	1.404285	0.000405	8.622645	0.000910	3.833085
215.407000	1.613163	1.401033	0.000407	8.602672	0.000916	3.824206
215.427000	1.613083	1.395705	0.000411	8.569959	0.000925	3.809664
215.447000	1.613083	1.395350	0.000411	8.567778	0.000925	3.808695
215.467000	1.613083	1.398114	0.000409	8.584751	0.000921	3.816240
215.487000	1.613083	1.394069	0.000412	8.559914	0.000927	3.805199
215.507000	1.613163	1.394689	0.000412	8.563720	0.000927	3.806891
215.527000	1.613163	1.400629	0.000408	8.600194	0.000917	3.823105
215.547000	1.613163	1.405380	0.000404	8.629367	0.000909	3.836073
215.567000	1.613083	1.402024	0.000406	8.608760	0.000914	3.826913
215.587000	1.613083	1.400913	0.000407	8.601941	0.000916	3.823881
215.607000	1.613163	1.403995	0.000405	8.620863	0.000911	3.832293
215.627000	1.613163	1.400790	0.000407	8.601182	0.000916	3.823544
215.647000	1.613083	1.406181	0.000403	8.634284	0.000907	3.838259
215.667000	1.613083	1.403693	0.000405	8.619008	0.000911	3.831468
215.687000	1.613083	1.399889	0.000408	8.595653	0.000918	3.821086
215.707000	1.613163	1.403884	0.000405	8.620180	0.000911	3.831989
215.727000	1.613083	1.399335	0.000408	8.592249	0.000919	3.819573
215.747000	1.613083	1.400417	0.000408	8.598890	0.000917	3.822525
215.767000	1.613083	1.396050	0.000411	8.572076	0.000924	3.810605
215.787000	1.613083	1.402575	0.000406	8.612143	0.000913	3.828416
215.807000	1.613083	1.396792	0.000410	8.576636	0.000923	3.812632
215.827000	1.613083	1.395272	0.000411	8.567300	0.000925	3.808482
215.847000	1.613083	1.410153	0.000400	8.658676	0.000900	3.849102
215.867000	1.613163	1.407220	0.000403	8.640666	0.000905	3.841096
215.887000	1.613163	1.411501	0.000399	8.666953	0.000898	3.852782
215.907000	1.613083	1.406145	0.000403	8.634065	0.000907	3.838162
215.927000	1.613083	1.396507	0.000411	8.574886	0.000923	3.811855
215.947000	1.613083	1.403772	0.000405	8.619494	0.000911	3.831684
215.967000	1.613163	1.399580	0.000408	8.593755	0.000918	3.820242
215.987000	1.613083	1.393423	0.000413	8.555948	0.000929	3.803436
216.007000	1.613083	1.396759	0.000410	8.576433	0.000923	3.812542
216.027000	1.613083	1.398650	0.000409	8.588042	0.000920	3.817703
216.047000	1.613163	1.397776	0.000410	8.582678	0.000921	3.815318
216.067000	1.613083	1.403967	0.000405	8.620688	0.000911	3.832215
216.087000	1.613083	1.402460	0.000406	8.611438	0.000913	3.828103
216.107000	1.613083	1.401880	0.000406	8.607875	0.000914	3.826519
216.127000	1.613083	1.400678	0.000407	8.600494	0.000916	3.823238
216.147000	1.613163	1.395810	0.000411	8.570607	0.000925	3.809952
216.167000	1.613163	1.407817	0.000402	8.644330	0.000904	3.842725
216.187000	1.613083	1.399569	0.000408	8.593687	0.000918	3.820212
216.207000	1.613083	1.398486	0.000409	8.587035	0.000920	3.817255
216.227000	1.613083	1.395592	0.000411	8.569268	0.000925	3.809357
216.247000	1.613163	1.396835	0.000410	8.576895	0.000923	3.812747
216.267000	1.613163	1.400722	0.000407	8.600766	0.000916	3.823359
216.287000	1.613083	1.401774	0.000407	8.607224	0.000914	3.826230
216.307000	1.613083	1.406170	0.000403	8.634219	0.000907	3.838230
216.327000	1.613083	1.406201	0.000403	8.634405	0.000907	3.838313
216.347000	1.613083	1.405198	0.000404	8.628247	0.000909	3.835575
216.367000	1.613083	1.399826	0.000408	8.595264	0.000918	3.820913
216.387000	1.613163	1.400115	0.000408	8.597041	0.000917	3.821703
216.407000	1.613083	1.394467	0.000412	8.562357	0.000927	3.806285
216.427000	1.613083	1.401369	0.000407	8.604740	0.000915	3.825126
216.447000	1.613083	1.404562	0.000404	8.624341	0.000910	3.833839
216.467000	1.613083	1.402790	0.000406	8.613466	0.000913	3.829005
216.487000	1.613083	1.403914	0.000405	8.620366	0.000911	3.832072
216.507000	1.613163	1.405967	0.000403	8.632972	0.000908	3.837676
216.527000	1.613163	1.405111	0.000404	8.627713	0.000909	3.835338
216.547000	1.613083	1.406618	0.000403	8.636970	0.000906	3.839453
216.567000	1.613083	1.410646	0.000400	8.661700	0.000899	3.850446
216.587000	1.613083	1.406660	0.000403	8.637224	0.000906	3.839566
216.607000	1.613083	1.407194	0.000403	8.640504	0.000905	3.841024
216.627000	1.613163	1.402211	0.000406	8.609908	0.000914	3.827423
216.647000	1.613083	1.400994	0.000407	8.602437	0.000916	3.824102
216.667000	1.613083	1.402868	0.000406	8.613941	0.000913	3.829216
216.687000	1.613083	1.406454	0.000403	8.635963	0.000907	3.839005
216.707000	1.613083	1.403550	0.000405	8.618131	0.000911	3.831078
216.727000	1.613163	1.396580	0.000411	8.575332	0.000923	3.812053
216.747000	1.613083	1.396445	0.000411	8.574506	0.000923	3.811685
216.767000	1.613163	1.400912	0.000407	8.601930	0.000916	3.823876
216.787000	1.613083	1.393801	0.000413	8.558267	0.000928	3.804466
216.807000	1.613163	1.390059	0.000415	8.535294	0.000934	3.794254
216.827000	1.613163	1.389197	0.000416	8.529998	0.000936	3.791900
216.847000	1.613163	1.392619	0.000414	8.551010	0.000930	3.801240
216.867000	1.613083	1.395788	0.000411	8.570467	0.000925	3.809890
216.887000	1.613083	1.400041	0.000408	8.596582	0.000917	3.821499
216.907000	1.613083	1.395959	0.000411	8.571520	0.000924	3.810358
216.927000	1.613083	1.391586	0.000414	8.544668	0.000932	3.798421
216.947000	1.613163	1.391181	0.000415	8.542179	0.000933	3.797315
216.967000	1.613163	1.395869	0.000411	8.570966	0.000925	3.810112
216.987000	1.613163	1.394328	0.000412	8.561506	0.000927	3.805907
217.007000	1.613083	1.391711	0.000414	8.545435	0.000931	3.798762
217.027000	1.613083	1.396215	0.000411	8.573094	0.000924	3.811058
217.047000	1.613163	1.396091	0.000411	8.572332	0.000924	3.810719
217.067000	1.613083	1.398197	0.000409	8.585259	0.000921	3.816465
217.087000	1.613163	1.389702	0.000416	8.533102	0.000935	3.793280
217.107000	1.613083	1.391212	0.000415	8.542371	0.000932	3.797400
217.127000	1.613083	1.390625	0.000415	8.538769	0.000933	3.795799
217.147000	1.613083	1.396436	0.000411	8.574446	0.000923	3.811659
217.167000	1.613163	1.397317	0.000410	8.579857	0.000922	3.814064
217.187000	1.613083	1.395429	0.000411	8.568267	0.000925	3.808912
217.207000	1.613083	1.397330	0.000410	8.579938	0.000922	3.814100
217.227000	1.613083	1.399248	0.000408	8.591714	0.000919	3.819335
217.247000	1.613083	1.406560	0.000403	8.636611	0.000906	3.839293
217.267000	1.613163	1.401234	0.000407	8.603909	0.000916	3.824756
217.287000	1.613163	1.400972	0.000407	8.602300	0.000916	3.824041
217.307000	1.613083	1.403837	0.000405	8.619894	0.000911	3.831862
217.327000	1.613083	1.398526	0.000409	8.587278	0.000920	3.817363
217.347000	1.613083	1.401075	0.000407	8.602931	0.000916	3.824322
217.367000	1.613083	1.398450	0.000409	8.586814	0.000920	3.817157
217.387000	1.613083	1.405969	0.000403	8.632982	0.000907	3.837680
217.407000	1.613083	1.403244	0.000405	8.616252	0.000912	3.830243
217.427000	1.613083	1.404406	0.000405	8.623387	0.000910	3.833415
217.447000	1.613083	1.403413	0.000405	8.617291	0.000912	3.830705
217.467000	1.613163	1.401535	0.000407	8.605758	0.000915	3.825578
217.487000	1.613083	1.395765	0.000411	8.570329	0.000925	3.809829
217.507000	1.613083	1.392771	0.000413	8.551941	0.000930	3.801654
217.527000	1.613083	1.395754	0.000411	8.570262	0.000925	3.809799
217.547000	1.613163	1.398513	0.000409	8.587200	0.000920	3.817328
217.567000	1.613163	1.397874	0.000410	8.583280	0.000921	3.815586
217.587000	1.613163	1.402769	0.000406	8.613334	0.000913	3.828946
217.607000	1.613163	1.404200	0.000405	8.622121	0.000911	3.832852
217.627000	1.613163	1.393102	0.000413	8.553979	0.000929	3.802561
217.647000	1.613083	1.400896	0.000407	8.601833	0.000916	3.823833
217.667000	1.613083	1.390207	0.000415	8.536199	0.000934	3.794656
217.687000	1.613163	1.396277	0.000411	8.573469	0.000924	3.811224
217.707000	1.613083	1.399419	0.000408	8.592767	0.000918	3.819803
217.727000	1.613083	1.394183	0.000412	8.560613	0.000927	3.805509
217.747000	1.613083	1.396142	0.000411	8.572643	0.000924	3.810857
217.767000	1.613163	1.389961	0.000416	8.534687	0.000935	3.793984
217.787000	1.613163	1.397387	0.000410	8.580289	0.000922	3.814256
217.807000	1.613163	1.395293	0.000412	8.567427	0.000926	3.808539
217.827000	1.613083	1.393400	0.000413	8.555807	0.000929	3.803373
217.847000	1.613083	1.391964	0.000414	8.546990	0.000931	3.799453
217.867000	1.613083	1.393537	0.000413	8.556647	0.000928	3.803746
217.887000	1.613083	1.390782	0.000415	8.539733	0.000933	3.796227
217.907000	1.613083	1.394620	0.000412	8.563299	0.000927	3.806703
217.927000	1.613163	1.390172	0.000415	8.535983	0.000934	3.794560
217.947000	1.613083	1.393396	0.000413	8.555783	0.000929	3.803362
217.967000	1.613083	1.399158	0.000409	8.591163	0.000919	3.819090
217.987000	1.613163	1.398456	0.000409	8.586849	0.000920	3.817172
218.007000	1.613083	1.391538	0.000414	8.544371	0.000932	3.798289
218.027000	1.613083	1.396714	0.000410	8.576153	0.000923	3.812417
218.047000	1.613083	1.397248	0.000410	8.579433	0.000922	3.813876
218.067000	1.613083	1.394655	0.000412	8.563512	0.000926	3.806798
218.087000	1.613163	1.393196	0.000413	8.554552	0.000929	3.802815
218.107000	1.613163	1.394250	0.000412	8.561023	0.000927	3.805692
218.127000	1.613163	1.393881	0.000413	8.558761	0.000928	3.804686
218.147000	1.613083	1.398013	0.000409	8.584133	0.000921	3.815965
218.167000	1.613083	1.391388	0.000414	8.543450	0.000932	3.797880
218.187000	1.613163	1.396200	0.000411	8.573002	0.000924	3.811017
218.207000	1.613083	1.390901	0.000415	8.540462	0.000933	3.796551
218.227000	1.613163	1.392886	0.000413	8.552651	0.000930	3.801970
218.247000	1.613163	1.396893	0.000410	8.577257	0.000923	3.812908
218.267000	1.613083	1.399268	0.000408	8.591838	0.000919	3.819390
218.287000	1.613163	1.400591	0.000408	8.599962	0.000917	3.823001
218.307000	1.613083	1.400561	0.000407	8.599778	0.000917	3.822920
218.327000	1.613083	1.397792	0.000410	8.582772	0.000921	3.815360
218.347000	1.613083	1.398952	0.000409	8.589900	0.000919	3.818528
218.367000	1.613083	1.398617	0.000409	8.587843	0.000920	3.817614
218.387000	1.613083	1.396664	0.000410	8.575847	0.000923	3.812282
218.407000	1.613083	1.401787	0.000407	8.607305	0.000914	3.826266
218.427000	1.613163	1.399336	0.000408	8.592254	0.000919	3.819575
218.447000	1.613163	1.397263	0.000410	8.579527	0.000922	3.813918
218.467000	1.613163	1.393831	0.000413	8.558450	0.000928	3.804548
218.487000	1.613083	1.399093	0.000409	8.590764	0.000919	3.818913
218.507000	1.613083	1.400292	0.000408	8.598123	0.000917	3.822184
218.527000	1.613163	1.395416	0.000411	8.568186	0.000925	3.808876
218.547000	1.613163	1.400377	0.000408	8.598650	0.000917	3.822418
218.567000	1.613083	1.394670	0.000412	8.563607	0.000926	3.806840
218.587000	1.613083	1.401840	0.000407	8.607632	0.000914	3.826411
218.607000	1.613163	1.394113	0.000412	8.560184	0.000928	3.805319
218.627000	1.613163	1.398438	0.000409	8.586738	0.000920	3.817123
218.647000	1.613083	1.396028	0.000411	8.571941	0.000924	3.810545
218.667000	1.613083	1.406205	0.000403	8.634432	0.000907	3.838325
218.687000	1.613083	1.399149	0.000409	8.591109	0.000919	3.819066
218.707000	1.613083	1.396978	0.000410	8.577775	0.000923	3.813139
218.727000	1.613083	1.401066	0.000407	8.602875	0.000916	3.824296
218.747000	1.613083	1.404412	0.000405	8.623423	0.000910	3.833431
218.767000	1.613083	1.398792	0.000409	8.588914	0.000919	3.818090
218.787000	1.613083	1.398385	0.000409	8.586414	0.000920	3.816979
218.807000	1.613083	1.394050	0.000412	8.559800	0.000928	3.805148
218.827000	1.613083	1.395486	0.000411	8.568615	0.000925	3.809067
218.847000	1.613163	1.399259	0.000409	8.591784	0.000919	3.819366
218.867000	1.613083	1.395556	0.000411	8.569047	0.000925	3.809259
218.887000	1.613163	1.404215	0.000405	8.622213	0.000910	3.832893
218.907000	1.613083	1.395324	0.000411	8.567619	0.000925	3.808624
218.927000	1.613083	1.391819	0.000414	8.546096	0.000931	3.799056
218.947000	1.613163	1.394847	0.000412	8.564689	0.000926	3.807322
218.967000	1.613163	1.393560	0.000413	8.556787	0.000929	3.803809
218.987000	1.613163	1.400286	0.000408	8.598091	0.000917	3.822170
219.007000	1.613083	1.391535	0.000414	8.544358	0.000932	3.798283
219.027000	1.613083	1.398007	0.000409	8.584093	0.000921	3.815947
219.047000	1.613163	1.400464	0.000408	8.599179	0.000917	3.822653
219.067000	1.613083	1.397170	0.000410	8.578952	0.000922	3.813662
219.087000	1.613083	1.399869	0.000408	8.595529	0.000918	3.821031
219.107000	1.613083	1.394192	0.000412	8.560672	0.000927	3.805536
219.127000	1.613083	1.398216	0.000409	8.585378	0.000920	3.816518
219.147000	1.613083	1.393290	0.000413	8.555132	0.000929	3.803073
219.167000	1.613163	1.402102	0.000406	8.609238	0.000914	3.827125
219.187000	1.613163	1.399463	0.000408	8.593034	0.000919	3.819922
219.207000	1.613163	1.396048	0.000411	8.572068	0.000924	3.810602
219.227000	1.613083	1.403236	0.000405	8.616201	0.000912	3.830220
219.247000	1.613083	1.402173	0.000406	8.609675	0.000914	3.827320
219.267000	1.613163	1.398429	0.000409	8.586684	0.000920	3.817099
219.287000	1.613083	1.392640	0.000413	8.551139	0.000930	3.801298
219.307000	1.613083	1.393871	0.000413	8.558696	0.000928	3.804657
219.327000	1.613083	1.396884	0.000410	8.577197	0.000923	3.812882
219.347000	1.613083	1.396011	0.000411	8.571836	0.000924	3.810498
219.367000	1.613163	1.404759	0.000404	8.625555	0.000910	3.834379
219.387000	1.613083	1.394039	0.000412	8.559733	0.000928	3.805118
219.407000	1.613083	1.396150	0.000411	8.572691	0.000924	3.810879
219.427000	1.613083	1.394972	0.000412	8.565462	0.000926	3.807665
219.447000	1.613083	1.399971	0.000408	8.596155	0.000918	3.821309
219.467000	1.613083	1.394926	0.000412	8.565178	0.000926	3.807539
219.487000	1.613163	1.393704	0.000413	8.557670	0.000928	3.804201
219.507000	1.613083	1.395361	0.000411	8.567845	0.000925	3.808725
219.527000	1.613083	1.392589	0.000413	8.550823	0.000930	3.801158
219.547000	1.613083	1.396751	0.000410	8.576382	0.000923	3.812519
219.567000	1.613163	1.397170	0.000410	8.578955	0.000922	3.813663
219.587000	1.613163	1.400422	0.000408	8.598922	0.000917	3.822539
219.607000	1.613163	1.400516	0.000408	8.599500	0.000917	3.822796
219.627000	1.613163	1.400814	0.000407	8.601330	0.000916	3.823610
219.647000	1.613083	1.395465	0.000411	8.568485	0.000925	3.809009
219.667000	1.613083	1.401490	0.000407	8.605483	0.000915	3.825456
219.687000	1.613083	1.396613	0.000410	8.575537	0.000923	3.812144
219.707000	1.613163	1.396487	0.000411	8.574759	0.000924	3.811798
219.727000	1.613083	1.395939	0.000411	8.571398	0.000924	3.810304
219.747000	1.613083	1.401972	0.000406	8.608442	0.000914	3.826771
219.767000	1.613163	1.396241	0.000411	8.573250	0.000924	3.811127
219.787000	1.613163	1.397970	0.000410	8.583866	0.000921	3.815846
219.807000	1.613083	1.402215	0.000406	8.609935	0.000914	3.827435
219.827000	1.613083	1.401438	0.000407	8.605161	0.000915	3.825313
219.847000	1.613083	1.403898	0.000405	8.620267	0.000911	3.832028
219.867000	1.613083	1.403457	0.000405	8.617561	0.000912	3.830825
219.887000	1.613163	1.402108	0.000406	8.609273	0.000914	3.827141
219.907000	1.613083	1.393194	0.000413	8.554541	0.000929	3.802810
219.927000	1.613083	1.400595	0.000407	8.599983	0.000916	3.823011
219.947000	1.613083	1.400193	0.000408	8.597516	0.000917	3.821914
219.967000	1.613083	1.396688	0.000410	8.575996	0.000923	3.812348
219.987000	1.613083	1.406217	0.000403	8.634508	0.000907	3.838358
220.007000	1.613163	1.412482	0.000399	8.672971	0.000897	3.855457
220.027000	1.613163	1.404355	0.000405	8.623072	0.000910	3.833275
220.047000	1.613083	1.403576	0.000405	8.618290	0.000911	3.831149
220.067000	1.613083	1.406894	0.000403	8.638665	0.000906	3.840207
220.087000	1.613163	1.400408	0.000408	8.598839	0.000917	3.822502
220.107000	1.613083	1.402173	0.000406	8.609673	0.000914	3.827318
220.127000	1.613083	1.408350	0.000402	8.647604	0.000903	3.844180
220.147000	1.613083	1.399724	0.000408	8.594638	0.000918	3.820635
220.167000	1.613083	1.399770	0.000408	8.594921	0.000918	3.820761
220.187000	1.613163	1.399809	0.000408	8.595162	0.000918	3.820868
220.207000	1.613163	1.401125	0.000407	8.603239	0.000916	3.824458
220.227000	1.613083	1.402932	0.000406	8.614338	0.000912	3.829392
220.247000	1.613083	1.405506	0.000404	8.630140	0.000908	3.836417
220.267000	1.613083	1.399551	0.000408	8.593574	0.000918	3.820162
220.287000	1.613083	1.402974	0.000406	8.614592	0.000912	3.829505
220.307000	1.613083	1.403662	0.000405	8.618820	0.000911	3.831384
220.327000	1.613083	1.397021	0.000410	8.578042	0.000922	3.813257
220.347000	1.613083	1.393897	0.000413	8.558861	0.000928	3.804730
220.367000	1.613083	1.397056	0.000410	8.578253	0.000922	3.813351
220.387000	1.613083	1.396368	0.000411	8.574031	0.000924	3.811474
220.407000	1.613163	1.399473	0.000408	8.593099	0.000919	3.819951
220.427000	1.613163	1.392428	0.000414	8.549838	0.000930	3.800720
220.447000	1.613083	1.396854	0.000410	8.577016	0.000923	3.812801
220.467000	1.613083	1.395216	0.000412	8.566954	0.000926	3.808328
220.487000	1.613083	1.398458	0.000409	8.586865	0.000920	3.817180
220.507000	1.613083	1.397265	0.000410	8.579535	0.000922	3.813921
220.527000	1.613083	1.395304	0.000411	8.567497	0.000925	3.808570
220.547000	1.613083	1.398393	0.000409	8.586466	0.000920	3.817002
220.567000	1.613083	1.393567	0.000413	8.556830	0.000928	3.803828
220.587000	1.613083	1.397640	0.000410	8.581844	0.000921	3.814947
220.607000	1.613083	1.395233	0.000411	8.567062	0.000926	3.808376
220.627000	1.613163	1.400802	0.000407	8.601258	0.000916	3.823577
220.647000	1.613163	1.397412	0.000410	8.580440	0.000922	3.814323
220.667000	1.613083	1.398189	0.000409	8.585210	0.000921	3.816444
220.687000	1.613083	1.395819	0.000411	8.570661	0.000925	3.809976
220.707000	1.613083	1.399673	0.000408	8.594325	0.000918	3.820496
220.727000	1.613163	1.408030	0.000402	8.645636	0.000904	3.843305
220.747000	1.613083	1.399293	0.000408	8.591992	0.000919	3.819459
220.767000	1.613163	1.400317	0.000408	8.598277	0.000917	3.822253
220.787000	1.613083	1.404609	0.000404	8.624635	0.000910	3.833970
220.807000	1.613083	1.400868	0.000407	8.601660	0.000916	3.823756
220.827000	1.613163	1.406824	0.000403	8.638231	0.000906	3.840013
220.847000	1.613163	1.406049	0.000403	8.633474	0.000907	3.837899
220.867000	1.613083	1.396225	0.000411	8.573150	0.000924	3.811083
220.887000	1.613163	1.396156	0.000411	8.572727	0.000924	3.810894
220.907000	1.613083	1.394013	0.000412	8.559568	0.000928	3.805045
220.927000	1.613163	1.402783	0.000406	8.613417	0.000913	3.828983
220.947000	1.613163	1.395583	0.000411	8.569209	0.000925	3.809331
220.967000	1.613083	1.401671	0.000407	8.606595	0.000915	3.825950
220.987000	1.613083	1.398473	0.000409	8.586954	0.000920	3.817219
221.007000	1.613083	1.392382	0.000414	8.549555	0.000930	3.800594
221.027000	1.613083	1.400642	0.000407	8.600275	0.000916	3.823141
221.047000	1.613163	1.391674	0.000414	8.545208	0.000932	3.798661
221.067000	1.613083	1.400900	0.000407	8.601857	0.000916	3.823844
221.087000	1.613083	1.394306	0.000412	8.561371	0.000927	3.805847
221.107000	1.613083	1.402102	0.000406	8.609241	0.000914	3.827126
221.127000	1.613163	1.399064	0.000409	8.590583	0.000919	3.818832
221.147000	1.613083	1.398642	0.000409	8.587994	0.000920	3.817681
221.167000	1.613083	1.403239	0.000405	8.616220	0.000912	3.830229
221.187000	1.613163	1.399304	0.000409	8.592057	0.000919	3.819487
221.207000	1.613083	1.404548	0.000404	8.624257	0.000910	3.833801
221.227000	1.613083	1.406669	0.000403	8.637280	0.000906	3.839591
221.247000	1.613083	1.402603	0.000406	8.612316	0.000913	3.828493
221.267000	1.613083	1.405489	0.000404	8.630034	0.000908	3.836370
221.287000	1.613083	1.398678	0.000409	8.588215	0.000920	3.817780
221.307000	1.613083	1.403133	0.000406	8.615572	0.000912	3.829941
221.327000	1.613163	1.400017	0.000408	8.596439	0.000918	3.821435
221.347000	1.613083	1.398375	0.000409	8.586352	0.000920	3.816952
221.367000	1.613163	1.398876	0.000409	8.589427	0.000920	3.818318
221.387000	1.613083	1.402887	0.000406	8.614057	0.000913	3.829267
221.407000	1.613083	1.406268	0.000403	8.634818	0.000907	3.838496
221.427000	1.613083	1.398822	0.000409	8.589098	0.000919	3.818172
221.447000	1.613083	1.401620	0.000407	8.606276	0.000915	3.825809
221.467000	1.613083	1.396091	0.000411	8.572327	0.000924	3.810717
221.487000	1.613083	1.400768	0.000407	8.601047	0.000916	3.823484
221.507000	1.613163	1.396244	0.000411	8.573267	0.000924	3.811134
221.527000	1.613163	1.407432	0.000402	8.641967	0.000905	3.841674
221.547000	1.613163	1.401945	0.000407	8.608277	0.000914	3.826698
221.567000	1.613083	1.398822	0.000409	8.589101	0.000919	3.818173
221.587000	1.613083	1.398406	0.000409	8.586541	0.000920	3.817036
221.607000	1.613083	1.400598	0.000407	8.600002	0.000916	3.823019
221.627000	1.613163	1.400600	0.000408	8.600013	0.000917	3.823024
221.647000	1.613163	1.401505	0.000407	8.605572	0.000915	3.825495
221.667000	1.613083	1.397819	0.000410	8.582937	0.000921	3.815433
221.687000	1.613083	1.400932	0.000407	8.602054	0.000916	3.823932
221.707000	1.613083	1.399778	0.000408	8.594967	0.000918	3.820781
221.727000	1.613083	1.390948	0.000415	8.540748	0.000933	3.796679
221.747000	1.613163	1.398591	0.000409	8.587683	0.000920	3.817543
221.767000	1.613083	1.395998	0.000411	8.571760	0.000924	3.810465
221.787000	1.613083	1.398254	0.000409	8.585610	0.000920	3.816621
221.807000	1.613083	1.393124	0.000413	8.554112	0.000929	3.802619
221.827000	1.613083	1.395346	0.000411	8.567756	0.000925	3.808685
221.847000	1.613083	1.401535	0.000407	8.605758	0.000915	3.825578
221.867000	1.613083	1.402746	0.000406	8.613191	0.000913	3.828882
221.887000	1.613083	1.395006	0.000412	8.565669	0.000926	3.807757
221.907000	1.613083	1.398478	0.000409	8.586989	0.000920	3.817235
221.927000	1.613083	1.391019	0.000415	8.541185	0.000933	3.796873
221.947000	1.613163	1.391185	0.000415	8.542203	0.000933	3.797326
221.967000	1.613083	1.395333	0.000411	8.567678	0.000925	3.808650
221.987000	1.613083	1.400396	0.000408	8.598763	0.000917	3.822469
222.007000	1.613083	1.397892	0.000409	8.583388	0.000921	3.815634
222.027000	1.613083	1.397515	0.000410	8.581074	0.000922	3.814605
222.047000	1.613163	1.401350	0.000407	8.604621	0.000915	3.825073
222.067000	1.613163	1.393212	0.000413	8.554649	0.000929	3.802858
222.087000	1.613163	1.396369	0.000411	8.574036	0.000924	3.811476
222.107000	1.613083	1.396685	0.000410	8.575980	0.000923	3.812341
222.127000	1.613083	1.400439	0.000408	8.599030	0.000917	3.822587
222.147000	1.613083	1.402389	0.000406	8.610998	0.000913	3.827908
222.167000	1.613163	1.395756	0.000411	8.570270	0.000925	3.809802
222.187000	1.613163	1.397079	0.000410	8.578393	0.000923	3.813413
222.207000	1.613083	1.409867	0.000400	8.656918	0.000901	3.848321
222.227000	1.613083	1.405855	0.000404	8.632286	0.000908	3.837371
222.247000	1.613083	1.401828	0.000407	8.607556	0.000914	3.826377
222.267000	1.613163	1.396323	0.000411	8.573755	0.000924	3.811352
222.287000	1.613163	1.402335	0.000406	8.610672	0.000914	3.827762
222.307000	1.613083	1.405778	0.000404	8.631811	0.000908	3.837159
222.327000	1.613083	1.398187	0.000409	8.585197	0.000921	3.816438
222.347000	1.613083	1.395635	0.000411	8.569530	0.000925	3.809473
222.367000	1.613083	1.396830	0.000410	8.576865	0.000923	3.812734
222.387000	1.613163	1.392789	0.000413	8.552055	0.000930	3.801705
222.407000	1.613163	1.394873	0.000412	8.564849	0.000926	3.807392
222.427000	1.613083	1.400835	0.000407	8.601460	0.000916	3.823667
222.447000	1.613083	1.398266	0.000409	8.585683	0.000920	3.816654
222.467000	1.613083	1.394844	0.000412	8.564671	0.000926	3.807313
222.487000	1.613163	1.394538	0.000412	8.562791	0.000927	3.806478
222.507000	1.613163	1.393605	0.000413	8.557063	0.000928	3.803931
222.527000	1.613163	1.393899	0.000413	8.558871	0.000928	3.804735
222.547000	1.613083	1.393470	0.000413	8.556234	0.000929	3.803563
222.567000	1.613083	1.393668	0.000413	8.557451	0.000928	3.804104
222.587000	1.613083	1.394844	0.000412	8.564671	0.000926	3.807313
222.607000	1.613083	1.398909	0.000409	8.589630	0.000919	3.818408
222.627000	1.613163	1.397208	0.000410	8.579187	0.000922	3.813766
222.647000	1.613083	1.392055	0.000414	8.547546	0.000931	3.799701
222.667000	1.613083	1.399518	0.000408	8.593374	0.000918	3.820073
222.687000	1.613083	1.401989	0.000406	8.608547	0.000914	3.826818
222.707000	1.613163	1.409721	0.000401	8.656019	0.000901	3.847921
222.727000	1.613163	1.408297	0.000402	8.647278	0.000904	3.844035
222.747000	1.613083	1.404277	0.000405	8.622596	0.000910	3.833063
222.767000	1.613083	1.401074	0.000407	8.602923	0.000916	3.824318
222.787000	1.613083	1.404724	0.000404	8.625337	0.000909	3.834282
222.807000	1.613163	1.401295	0.000407	8.604281	0.000915	3.824922
222.827000	1.613163	1.405003	0.000404	8.627048	0.000909	3.835042
222.847000	1.613083	1.405457	0.000404	8.629837	0.000908	3.836282
222.867000	1.613083	1.397629	0.000410	8.581771	0.000921	3.814915
222.887000	1.613083	1.399062	0.000409	8.590569	0.000919	3.818826
222.907000	1.613083	1.400676	0.000407	8.600485	0.000916	3.823234
222.927000	1.613163	1.397228	0.000410	8.579311	0.000922	3.813822
222.947000	1.613083	1.400065	0.000408	8.596733	0.000917	3.821566
222.967000	1.613083	1.397051	0.000410	8.578226	0.000922	3.813339
222.987000	1.613083	1.401147	0.000407	8.603374	0.000916	3.824518
223.007000	1.613083	1.399615	0.000408	8.593968	0.000918	3.820337
223.027000	1.613163	1.397476	0.000410	8.580834	0.000922	3.814498
223.047000	1.613163	1.395538	0.000411	8.568936	0.000925	3.809209
223.067000	1.613163	1.396220	0.000411	8.573121	0.000924	3.811070
223.087000	1.613083	1.387214	0.000418	8.517824	0.000939	3.786488
223.107000	1.613083	1.392685	0.000413	8.551415	0.000930	3.801420
223.127000	1.613083	1.391465	0.000414	8.543926	0.000932	3.798091
223.147000	1.613163	1.394205	0.000412	8.560750	0.000927	3.805571
223.167000	1.613163	1.393331	0.000413	8.555383	0.000929	3.803185
223.187000	1.613083	1.395731	0.000411	8.570119	0.000925	3.809735
223.207000	1.613083	1.400749	0.000407	8.600931	0.000916	3.823432
223.227000	1.613163	1.397421	0.000410	8.580496	0.000922	3.814348
223.247000	1.613083	1.401891	0.000406	8.607945	0.000914	3.826550
223.267000	1.613083	1.407197	0.000402	8.640526	0.000905	3.841034
223.287000	1.613163	1.399583	0.000408	8.593771	0.000918	3.820249
223.307000	1.613083	1.401449	0.000407	8.605232	0.000915	3.825344
223.327000	1.613083	1.398398	0.000409	8.586495	0.000920	3.817015
223.347000	1.613083	1.398041	0.000409	8.584300	0.000921	3.816039
223.367000	1.613083	1.401620	0.000407	8.606276	0.000915	3.825809
223.387000	1.613083	1.397840	0.000410	8.583069	0.000921	3.815492
223.407000	1.613083	1.398975	0.000409	8.590040	0.000919	3.818591
223.427000	1.613083	1.396149	0.000411	8.572689	0.000924	3.810878
223.447000	1.613083	1.400400	0.000408	8.598787	0.000917	3.822479
223.467000	1.613163	1.399228	0.000409	8.591592	0.000919	3.819281
223.487000	1.613083	1.396614	0.000410	8.575540	0.000923	3.812145
223.507000	1.613083	1.397181	0.000410	8.579020	0.000922	3.813692
223.527000	1.613163	1.397372	0.000410	8.580197	0.000922	3.814215
223.547000	1.613163	1.394535	0.000412	8.562775	0.000927	3.806471
223.567000	1.613163	1.388796	0.000416	8.527535	0.000937	3.790805
223.587000	1.613083	1.391742	0.000414	8.545626	0.000931	3.798847
223.607000	1.613083	1.387795	0.000417	8.521388	0.000938	3.788072
223.627000	1.613083	1.393088	0.000413	8.553890	0.000929	3.802521
223.647000	1.613083	1.389110	0.000416	8.529466	0.000936	3.791663
223.667000	1.613083	1.396017	0.000411	8.571873	0.000924	3.810515
223.687000	1.613163	1.395781	0.000411	8.570429	0.000925	3.809873
223.707000	1.613083	1.391196	0.000415	8.542271	0.000932	3.797356
223.727000	1.613163	1.397054	0.000410	8.578245	0.000923	3.813347
223.747000	1.613163	1.392942	0.000413	8.552997	0.000930	3.802124
223.767000	1.613163	1.397204	0.000410	8.579165	0.000922	3.813757
223.787000	1.613163	1.395025	0.000412	8.565783	0.000926	3.807808
223.807000	1.613083	1.394280	0.000412	8.561212	0.000927	3.805776
223.827000	1.613083	1.392104	0.000414	8.547846	0.000931	3.799834
223.847000	1.613083	1.396387	0.000411	8.574147	0.000924	3.811526
223.867000	1.613163	1.391185	0.000415	8.542209	0.000933	3.797328
223.887000	1.613083	1.397073	0.000410	8.578361	0.000922	3.813399
223.907000	1.613083	1.391417	0.000414	8.543629	0.000932	3.797959
223.927000	1.613083	1.393339	0.000413	8.555429	0.000929	3.803205
223.947000	1.613163	1.393316	0.000413	8.555292	0.000929	3.803144
223.967000	1.613083	1.391456	0.000414	8.543869	0.000932	3.798066
223.987000	1.613083	1.397214	0.000410	8.579228	0.000922	3.813784
224.007000	1.613083	1.391896	0.000414	8.546569	0.000931	3.799266
224.027000	1.613083	1.390520	0.000415	8.538124	0.000933	3.795512
224.047000	1.613163	1.397417	0.000410	8.580469	0.000922	3.814336
224.067000	1.613163	1.401336	0.000407	8.604535	0.000915	3.825034
224.087000	1.613163	1.398197	0.000409	8.585259	0.000921	3.816465
224.107000	1.613083	1.396049	0.000411	8.572071	0.000924	3.810603
224.127000	1.613083	1.398292	0.000409	8.585842	0.000920	3.816725
224.147000	1.613163	1.395307	0.000412	8.567519	0.000926	3.808579
224.167000	1.613083	1.395810	0.000411	8.570605	0.000925	3.809951
224.187000	1.613083	1.398720	0.000409	8.588472	0.000920	3.817894
224.207000	1.613083	1.391244	0.000414	8.542568	0.000932	3.797488
224.227000	1.613083	1.400532	0.000408	8.599597	0.000917	3.822839
224.247000	1.613163	1.409538	0.000401	8.654899	0.000901	3.847423
224.267000	1.613163	1.401748	0.000407	8.607065	0.000915	3.826159
224.287000	1.613083	1.399400	0.000408	8.592648	0.000918	3.819750
224.307000	1.613083	1.405540	0.000404	8.630347	0.000908	3.836509
224.327000	1.613083	1.401278	0.000407	8.604181	0.000915	3.824877
224.347000	1.613083	1.404451	0.000405	8.623663	0.000910	3.833537
224.367000	1.613163	1.402988	0.000406	8.614678	0.000913	3.829543
224.387000	1.613163	1.390226	0.000415	8.536315	0.000934	3.794708
224.407000	1.613083	1.397901	0.000409	8.583445	0.000921	3.815659
224.427000	1.613083	1.395720	0.000411	8.570054	0.000925	3.809706
224.447000	1.613163	1.396127	0.000411	8.572548	0.000924	3.810815
224.467000	1.613163	1.396433	0.000411	8.574430	0.000924	3.811652
224.487000	1.613083	1.398006	0.000409	8.584087	0.000921	3.815945
224.507000	1.613083	1.399092	0.000409	8.590758	0.000919	3.818910
224.527000	1.613083	1.392340	0.000414	8.549295	0.000930	3.800478
224.547000	1.613083	1.397308	0.000410	8.579800	0.000922	3.814039
224.567000	1.613163	1.395434	0.000411	8.568294	0.000925	3.808924
224.587000	1.613083	1.392957	0.000413	8.553083	0.000929	3.802162
224.607000	1.613083	1.395680	0.000411	8.569805	0.000925	3.809596
224.627000	1.613083	1.399494	0.000408	8.593226	0.000918	3.820007
224.647000	1.613083	1.394113	0.000412	8.560186	0.000927	3.805320
224.667000	1.613163	1.394745	0.000412	8.564066	0.000927	3.807044
224.687000	1.613083	1.393034	0.000413	8.553561	0.000929	3.802375
224.707000	1.613163	1.397792	0.000410	8.582772	0.000921	3.815360
224.727000	1.613083	1.395195	0.000412	8.566828	0.000926	3.808272
224.747000	1.613083	1.397592	0.000410	8.581547	0.000922	3.814815
224.767000	1.613163	1.395523	0.000411	8.568844	0.000925	3.809169
224.787000	1.613163	1.397483	0.000410	8.580877	0.000922	3.814518
224.807000	1.613083	1.397571	0.000410	8.581414	0.000922	3.814756
224.827000	1.613083	1.402342	0.000406	8.610715	0.000913	3.827782
224.847000	1.613163	1.397844	0.000410	8.583091	0.000921	3.815502
224.867000	1.613083	1.395234	0.000411	8.567068	0.000926	3.808379
224.887000	1.613083	1.393161	0.000413	8.554339	0.000929	3.802720
224.907000	1.613083	1.392443	0.000414	8.549930	0.000930	3.800760
224.927000	1.613083	1.394983	0.000412	8.565529	0.000926	3.807695
224.947000	1.613083	1.401585	0.000407	8.606063	0.000915	3.825714
224.967000	1.613083	1.394513	0.000412	8.562640	0.000927	3.806411
224.987000	1.613083	1.399837	0.000408	8.595329	0.000918	3.820942
225.007000	1.613083	1.399288	0.000408	8.591962	0.000919	3.819445
225.027000	1.613163	1.400498	0.000408	8.599392	0.000917	3.822748
225.047000	1.613083	1.396487	0.000411	8.574759	0.000923	3.811798
225.067000	1.613083	1.400487	0.000408	8.599319	0.000917	3.822716
225.087000	1.613083	1.398689	0.000409	8.588280	0.000920	3.817808
225.107000	1.613083	1.397968	0.000409	8.583852	0.000921	3.815840
225.127000	1.613163	1.393285	0.000413	8.555097	0.000929	3.803057
225.147000	1.613083	1.394859	0.000412	8.564768	0.000926	3.807356
225.167000	1.613083	1.393981	0.000412	8.559374	0.000928	3.804958
225.187000	1.613083	1.396790	0.000410	8.576620	0.000923	3.812625
225.207000	1.613083	1.395845	0.000411	8.570821	0.000924	3.810047
225.227000	1.613163	1.399293	0.000409	8.591989	0.000919	3.819457
225.247000	1.613163	1.399312	0.000409	8.592105	0.000919	3.819509
225.267000	1.613083	1.396307	0.000411	8.573658	0.000924	3.811308
225.287000	1.613083	1.399373	0.000408	8.592483	0.000919	3.819677
225.307000	1.613083	1.399364	0.000408	8.592429	0.000919	3.819653
225.327000	1.613083	1.403271	0.000405	8.616419	0.000912	3.830317
225.347000	1.613163	1.401592	0.000407	8.606106	0.000915	3.825733
225.367000	1.613163	1.397330	0.000410	8.579935	0.000922	3.814099
225.387000	1.613083	1.397396	0.000410	8.580345	0.000922	3.814281
[truncated: 1,002 more rows]
