# Supplementary material for: Stress relaxation in the presence of sudden strain bursts: Methodology and stress relaxation data of microcast aluminium microwires
Source: Data Brief. 2018 Nov 14;21:2134–41. doi: 10.1016/j.dib.2018.11.047 (PMC6265499; doi:10.1016/j.dib.2018.11.047)
Supplement: Supplementary file 2 — Supplementary material [file mmc2.zip › Data in brief/As-cast/Al4N/Al_20_r_16/Stress relax txt files/Al_20_r_16_Relaxcycle0005.txt]

Time[s]	Motordispl[�m]	Force[mN]	EngStrain	EngStress[MPa]	Shearstrain	Shearstress [MPa]
246.586000	1.955396	1.611124	0.000559	9.892681	0.001258	4.397663
246.606000	1.955396	1.618807	0.000553	9.939859	0.001245	4.418635
246.626000	1.955396	1.621319	0.000551	9.955285	0.001240	4.425493
246.646000	1.955477	1.627107	0.000547	9.990825	0.001231	4.441292
246.666000	1.955477	1.628478	0.000546	9.999243	0.001228	4.445034
246.686000	1.955396	1.622645	0.000550	9.963428	0.001238	4.429113
246.706000	1.955477	1.618911	0.000553	9.940496	0.001245	4.418919
246.726000	1.955477	1.618372	0.000554	9.937186	0.001245	4.417447
246.746000	1.955477	1.615677	0.000556	9.920642	0.001250	4.410093
246.766000	1.955477	1.618643	0.000554	9.938855	0.001245	4.418189
246.786000	1.955477	1.618099	0.000554	9.935512	0.001246	4.416703
246.806000	1.955477	1.620520	0.000552	9.950377	0.001242	4.423311
246.826000	1.955477	1.609820	0.000560	9.884676	0.001260	4.394104
246.846000	1.955477	1.617309	0.000555	9.930663	0.001247	4.414548
246.866000	1.955477	1.618227	0.000554	9.936298	0.001246	4.417052
246.886000	1.955477	1.621976	0.000551	9.959319	0.001239	4.427286
246.906000	1.955477	1.617109	0.000555	9.929432	0.001248	4.414000
246.926000	1.955477	1.616236	0.000555	9.924071	0.001249	4.411617
246.946000	1.955477	1.614707	0.000557	9.914686	0.001252	4.407445
246.966000	1.955477	1.619410	0.000553	9.943560	0.001244	4.420281
246.986000	1.955477	1.619311	0.000553	9.942953	0.001244	4.420011
247.006000	1.955477	1.612072	0.000559	9.898507	0.001256	4.400253
247.026000	1.955477	1.617435	0.000554	9.931436	0.001247	4.414891
247.046000	1.955477	1.618423	0.000554	9.937502	0.001245	4.417588
247.066000	1.955477	1.620538	0.000552	9.950488	0.001242	4.423360
247.086000	1.955477	1.615749	0.000556	9.921082	0.001250	4.410288
247.106000	1.955477	1.620582	0.000552	9.950755	0.001242	4.423479
247.126000	1.955477	1.611903	0.000559	9.897467	0.001256	4.399791
247.146000	1.955477	1.621606	0.000551	9.957043	0.001240	4.426274
247.166000	1.955477	1.618447	0.000554	9.937648	0.001245	4.417652
247.186000	1.955477	1.614594	0.000557	9.913987	0.001252	4.407134
247.206000	1.955477	1.616421	0.000555	9.925207	0.001249	4.412122
247.226000	1.955477	1.618087	0.000554	9.935439	0.001246	4.416671
247.246000	1.955477	1.617123	0.000555	9.929519	0.001248	4.414039
247.266000	1.955477	1.615473	0.000556	9.919389	0.001250	4.409536
247.286000	1.955477	1.620384	0.000552	9.949540	0.001242	4.422939
247.306000	1.955477	1.623481	0.000550	9.968557	0.001237	4.431393
247.326000	1.955477	1.619565	0.000553	9.944511	0.001243	4.420703
247.346000	1.955477	1.619434	0.000553	9.943706	0.001244	4.420346
247.366000	1.955477	1.616583	0.000555	9.926203	0.001248	4.412565
247.386000	1.955477	1.618197	0.000554	9.936112	0.001246	4.416970
247.406000	1.955477	1.614207	0.000557	9.911611	0.001252	4.406078
247.426000	1.955477	1.621636	0.000551	9.957226	0.001240	4.426356
247.446000	1.955477	1.623561	0.000550	9.969049	0.001237	4.431611
247.466000	1.955477	1.625574	0.000548	9.981408	0.001233	4.437105
247.486000	1.955477	1.624825	0.000549	9.976813	0.001235	4.435063
247.506000	1.955477	1.623503	0.000550	9.968695	0.001237	4.431454
247.526000	1.955477	1.620747	0.000552	9.951770	0.001241	4.423930
247.546000	1.955477	1.623197	0.000550	9.966813	0.001237	4.430618
247.566000	1.955477	1.613267	0.000558	9.905839	0.001254	4.403512
247.586000	1.955477	1.614782	0.000556	9.915143	0.001252	4.407648
247.606000	1.955477	1.622423	0.000551	9.962059	0.001239	4.428504
247.626000	1.955477	1.615359	0.000556	9.918687	0.001251	4.409224
247.646000	1.955477	1.617469	0.000554	9.931644	0.001247	4.414983
247.666000	1.955477	1.619901	0.000553	9.946576	0.001243	4.421621
247.686000	1.955477	1.621277	0.000552	9.955026	0.001241	4.425378
247.706000	1.955477	1.622529	0.000551	9.962712	0.001238	4.428795
247.726000	1.955477	1.617155	0.000555	9.929716	0.001247	4.414126
247.746000	1.955477	1.617550	0.000554	9.932138	0.001247	4.415203
247.766000	1.955477	1.612855	0.000558	9.903310	0.001255	4.402388
247.786000	1.955477	1.616730	0.000555	9.927105	0.001248	4.412966
247.806000	1.955477	1.612739	0.000558	9.902602	0.001255	4.402073
247.826000	1.955477	1.619058	0.000553	9.941398	0.001244	4.419319
247.846000	1.955477	1.617767	0.000554	9.933471	0.001246	4.415796
247.866000	1.955477	1.620338	0.000552	9.949262	0.001242	4.422815
247.886000	1.955477	1.619807	0.000553	9.946001	0.001243	4.421366
247.906000	1.955477	1.617357	0.000555	9.930958	0.001247	4.414678
247.926000	1.955477	1.615620	0.000556	9.920291	0.001250	4.409937
247.946000	1.955477	1.615428	0.000556	9.919111	0.001250	4.409412
247.966000	1.955477	1.616890	0.000555	9.928085	0.001248	4.413401
247.986000	1.955477	1.622659	0.000551	9.963511	0.001238	4.429150
248.006000	1.955477	1.622531	0.000551	9.962726	0.001238	4.428801
248.026000	1.955477	1.625430	0.000548	9.980528	0.001233	4.436714
248.046000	1.955477	1.620386	0.000552	9.949554	0.001242	4.422945
248.066000	1.955477	1.620256	0.000552	9.948757	0.001242	4.422591
248.086000	1.955477	1.617414	0.000554	9.931306	0.001247	4.414833
248.106000	1.955477	1.618384	0.000554	9.937262	0.001245	4.417481
248.126000	1.955477	1.619865	0.000553	9.946357	0.001243	4.421524
248.146000	1.955477	1.617876	0.000554	9.934143	0.001246	4.416095
248.166000	1.955477	1.614503	0.000557	9.913434	0.001252	4.406888
248.186000	1.955477	1.615469	0.000556	9.919362	0.001250	4.409524
248.206000	1.955477	1.613036	0.000558	9.904425	0.001254	4.402883
248.226000	1.955477	1.619715	0.000553	9.945434	0.001243	4.421114
248.246000	1.955477	1.618487	0.000554	9.937896	0.001245	4.417763
248.266000	1.955477	1.623785	0.000550	9.970426	0.001236	4.432223
248.286000	1.955477	1.612686	0.000558	9.902273	0.001255	4.401927
248.306000	1.955477	1.620652	0.000552	9.951187	0.001242	4.423671
248.326000	1.955477	1.613665	0.000557	9.908283	0.001253	4.404598
248.346000	1.955477	1.612114	0.000558	9.898760	0.001256	4.400366
248.366000	1.955477	1.615886	0.000556	9.921924	0.001250	4.410663
248.386000	1.955477	1.617135	0.000555	9.929594	0.001248	4.414072
248.406000	1.955477	1.610499	0.000560	9.888844	0.001259	4.395957
248.426000	1.955477	1.618422	0.000554	9.937494	0.001245	4.417584
248.446000	1.955477	1.620399	0.000552	9.949635	0.001242	4.422981
248.466000	1.955477	1.614093	0.000557	9.910912	0.001253	4.405767
248.486000	1.955477	1.615918	0.000556	9.922121	0.001250	4.410750
248.506000	1.955477	1.609648	0.000560	9.883618	0.001260	4.393634
248.526000	1.955477	1.608317	0.000561	9.875445	0.001262	4.390001
248.546000	1.955477	1.614220	0.000557	9.911695	0.001252	4.406115
248.566000	1.955477	1.614847	0.000556	9.915542	0.001251	4.407826
248.586000	1.955477	1.618008	0.000554	9.934951	0.001246	4.416453
248.606000	1.955477	1.617295	0.000555	9.930574	0.001247	4.414508
248.626000	1.955477	1.608620	0.000561	9.877306	0.001262	4.390828
248.646000	1.955477	1.616453	0.000555	9.925402	0.001249	4.412209
248.666000	1.955477	1.614759	0.000556	9.915005	0.001252	4.407587
248.686000	1.955477	1.617015	0.000555	9.928857	0.001248	4.413745
248.706000	1.955477	1.619635	0.000553	9.944945	0.001243	4.420896
248.726000	1.955477	1.621049	0.000552	9.953625	0.001241	4.424755
248.746000	1.955477	1.627608	0.000547	9.993900	0.001230	4.442659
248.766000	1.955477	1.619389	0.000553	9.943433	0.001244	4.420224
248.786000	1.955477	1.617575	0.000554	9.932291	0.001247	4.415271
248.806000	1.955477	1.620558	0.000552	9.950612	0.001242	4.423415
248.826000	1.955477	1.618630	0.000554	9.938774	0.001245	4.418153
248.846000	1.955477	1.616364	0.000555	9.924859	0.001249	4.411967
248.866000	1.955477	1.608591	0.000561	9.877127	0.001262	4.390749
248.886000	1.955477	1.616990	0.000555	9.928703	0.001248	4.413676
248.906000	1.955477	1.618663	0.000554	9.938973	0.001245	4.418242
248.926000	1.955477	1.627157	0.000547	9.991127	0.001231	4.441426
248.946000	1.955477	1.620955	0.000552	9.953047	0.001241	4.424498
248.966000	1.955477	1.621742	0.000551	9.957880	0.001240	4.426646
248.986000	1.955477	1.616409	0.000555	9.925134	0.001249	4.412090
249.006000	1.955477	1.613759	0.000557	9.908863	0.001253	4.404856
249.026000	1.955477	1.611990	0.000559	9.897999	0.001256	4.400027
249.046000	1.955477	1.611992	0.000559	9.898010	0.001256	4.400032
249.066000	1.955477	1.624600	0.000549	9.975428	0.001235	4.434447
249.086000	1.955477	1.619417	0.000553	9.943606	0.001244	4.420301
249.106000	1.955477	1.620043	0.000553	9.947445	0.001243	4.422008
249.126000	1.955477	1.616566	0.000555	9.926096	0.001248	4.412517
249.146000	1.955477	1.617743	0.000554	9.933323	0.001247	4.415730
249.166000	1.955477	1.621053	0.000552	9.953649	0.001241	4.424766
249.186000	1.955477	1.618168	0.000554	9.935936	0.001246	4.416892
249.206000	1.955477	1.623217	0.000550	9.966935	0.001237	4.430672
249.226000	1.955477	1.617619	0.000554	9.932561	0.001247	4.415391
249.246000	1.955477	1.619771	0.000553	9.945779	0.001243	4.421267
249.266000	1.955477	1.613631	0.000557	9.908077	0.001253	4.404507
249.286000	1.955477	1.616111	0.000555	9.923307	0.001249	4.411277
249.306000	1.955477	1.620196	0.000552	9.948390	0.001242	4.422428
249.326000	1.955477	1.617154	0.000555	9.929708	0.001247	4.414123
249.346000	1.955477	1.611966	0.000559	9.897853	0.001256	4.399962
249.366000	1.955477	1.612920	0.000558	9.903712	0.001255	4.402567
249.386000	1.955477	1.615104	0.000556	9.917119	0.001251	4.408527
249.406000	1.955477	1.613350	0.000558	9.906349	0.001254	4.403739
249.426000	1.955477	1.614685	0.000557	9.914546	0.001252	4.407383
249.446000	1.955477	1.620450	0.000552	9.949945	0.001242	4.423119
249.466000	1.955477	1.614945	0.000556	9.916144	0.001251	4.408093
249.486000	1.955477	1.616234	0.000555	9.924057	0.001249	4.411611
249.506000	1.955477	1.614729	0.000557	9.914819	0.001252	4.407504
249.526000	1.955477	1.613778	0.000557	9.908982	0.001253	4.404909
249.546000	1.955477	1.619784	0.000553	9.945858	0.001243	4.421302
249.566000	1.955477	1.616170	0.000555	9.923666	0.001249	4.411437
249.586000	1.955477	1.612761	0.000558	9.902735	0.001255	4.402132
249.606000	1.955477	1.610561	0.000560	9.889228	0.001259	4.396128
249.626000	1.955477	1.614762	0.000556	9.915018	0.001252	4.407593
249.646000	1.955477	1.620321	0.000552	9.949157	0.001242	4.422769
249.666000	1.955477	1.621343	0.000552	9.955431	0.001240	4.425558
249.686000	1.955477	1.612557	0.000558	9.901479	0.001255	4.401574
249.706000	1.955477	1.614669	0.000557	9.914451	0.001252	4.407341
249.726000	1.955477	1.613023	0.000558	9.904346	0.001254	4.402849
249.746000	1.955477	1.608269	0.000561	9.875154	0.001263	4.389872
249.766000	1.955477	1.616991	0.000555	9.928709	0.001248	4.413679
249.786000	1.955477	1.616642	0.000555	9.926565	0.001248	4.412726
249.806000	1.955477	1.617429	0.000554	9.931395	0.001247	4.414873
249.826000	1.955477	1.611547	0.000559	9.895283	0.001257	4.398820
249.846000	1.955477	1.621338	0.000552	9.955401	0.001240	4.425545
249.866000	1.955477	1.611191	0.000559	9.893096	0.001258	4.397848
249.886000	1.955477	1.614266	0.000557	9.911978	0.001252	4.406241
249.906000	1.955477	1.617620	0.000554	9.932572	0.001247	4.415396
249.926000	1.955477	1.608479	0.000561	9.876442	0.001262	4.390444
249.946000	1.955477	1.616509	0.000555	9.925750	0.001249	4.412363
249.966000	1.955477	1.621121	0.000552	9.954065	0.001241	4.424950
249.986000	1.955477	1.613260	0.000558	9.905799	0.001254	4.403494
250.006000	1.955477	1.619416	0.000553	9.943595	0.001244	4.420296
250.026000	1.955477	1.614370	0.000557	9.912616	0.001252	4.406525
250.046000	1.955477	1.618329	0.000554	9.936924	0.001246	4.417331
250.066000	1.955477	1.619491	0.000553	9.944060	0.001244	4.420503
250.086000	1.955477	1.614713	0.000557	9.914719	0.001252	4.407460
250.106000	1.955477	1.619388	0.000553	9.943428	0.001244	4.420222
250.126000	1.955477	1.614397	0.000557	9.912780	0.001252	4.406598
250.146000	1.955477	1.618046	0.000554	9.935186	0.001246	4.416558
250.166000	1.955477	1.612935	0.000558	9.903801	0.001255	4.402606
250.186000	1.955477	1.615541	0.000556	9.919802	0.001250	4.409719
250.206000	1.955477	1.614640	0.000557	9.914271	0.001252	4.407260
250.226000	1.955477	1.616657	0.000555	9.926654	0.001248	4.412765
250.246000	1.955477	1.618252	0.000554	9.936452	0.001246	4.417121
250.266000	1.955477	1.607286	0.000562	9.869120	0.001264	4.387189
250.285000	1.955477	1.610700	0.000560	9.890078	0.001258	4.396506
250.305000	1.955477	1.617416	0.000554	9.931317	0.001247	4.414838
250.325000	1.955477	1.612571	0.000558	9.901568	0.001255	4.401614
250.345000	1.955477	1.610317	0.000560	9.887727	0.001259	4.395461
250.365000	1.955477	1.619980	0.000553	9.947062	0.001243	4.421837
250.385000	1.955477	1.611613	0.000559	9.895683	0.001257	4.398997
250.405000	1.955477	1.619082	0.000553	9.941549	0.001244	4.419387
250.425000	1.955477	1.609572	0.000560	9.883153	0.001260	4.393428
250.445000	1.955477	1.611725	0.000559	9.896374	0.001257	4.399305
250.465000	1.955477	1.615860	0.000556	9.921762	0.001250	4.410591
250.485000	1.955477	1.614879	0.000556	9.915739	0.001251	4.407913
250.505000	1.955477	1.617741	0.000554	9.933315	0.001247	4.415726
250.525000	1.955477	1.615346	0.000556	9.918606	0.001251	4.409188
250.545000	1.955477	1.613665	0.000557	9.908283	0.001253	4.404598
250.565000	1.955477	1.609273	0.000561	9.881315	0.001261	4.392610
250.585000	1.955477	1.613085	0.000558	9.904722	0.001254	4.403015
250.605000	1.955477	1.610525	0.000560	9.889004	0.001259	4.396028
250.625000	1.955477	1.611581	0.000559	9.895488	0.001257	4.398911
250.645000	1.955477	1.616029	0.000556	9.922802	0.001249	4.411053
250.665000	1.955477	1.615931	0.000556	9.922197	0.001250	4.410784
250.685000	1.955477	1.617524	0.000554	9.931978	0.001247	4.415132
250.705000	1.955477	1.615528	0.000556	9.919724	0.001250	4.409685
250.725000	1.955477	1.620669	0.000552	9.951290	0.001242	4.423717
250.745000	1.955477	1.615301	0.000556	9.918328	0.001251	4.409064
250.765000	1.955477	1.611776	0.000559	9.896684	0.001257	4.399443
250.785000	1.955477	1.608875	0.000561	9.878871	0.001262	4.391524
250.805000	1.955477	1.617112	0.000555	9.929454	0.001248	4.414010
250.825000	1.955477	1.615042	0.000556	9.916741	0.001251	4.408358
250.845000	1.955477	1.621615	0.000551	9.957100	0.001240	4.426299
250.865000	1.955477	1.624599	0.000549	9.975420	0.001235	4.434444
250.885000	1.955477	1.614699	0.000557	9.914635	0.001252	4.407422
250.905000	1.955477	1.618754	0.000553	9.939532	0.001245	4.418490
250.925000	1.955477	1.616283	0.000555	9.924362	0.001249	4.411746
250.945000	1.955477	1.618298	0.000554	9.936735	0.001246	4.417247
250.965000	1.955477	1.616588	0.000555	9.926233	0.001248	4.412578
250.985000	1.955477	1.620752	0.000552	9.951800	0.001241	4.423944
251.005000	1.955477	1.616264	0.000555	9.924243	0.001249	4.411694
251.025000	1.955477	1.619445	0.000553	9.943774	0.001244	4.420376
251.045000	1.955477	1.614663	0.000557	9.914414	0.001252	4.407324
251.065000	1.955477	1.616646	0.000555	9.926592	0.001248	4.412738
251.085000	1.955477	1.617585	0.000554	9.932356	0.001247	4.415300
251.105000	1.955477	1.613096	0.000558	9.904792	0.001254	4.403047
251.125000	1.955477	1.606997	0.000562	9.867341	0.001265	4.386398
251.145000	1.955477	1.617244	0.000555	9.930259	0.001247	4.414368
251.165000	1.955477	1.608414	0.000561	9.876042	0.001262	4.390266
251.185000	1.955477	1.615555	0.000556	9.919891	0.001250	4.409759
251.205000	1.955477	1.617420	0.000554	9.931344	0.001247	4.414850
251.225000	1.955477	1.613289	0.000558	9.905977	0.001254	4.403574
251.245000	1.955477	1.616570	0.000555	9.926123	0.001248	4.412529
251.265000	1.955477	1.616802	0.000555	9.927545	0.001248	4.413161
251.285000	1.955477	1.618753	0.000553	9.939527	0.001245	4.418488
251.305000	1.955477	1.613074	0.000558	9.904654	0.001254	4.402985
251.325000	1.955477	1.608285	0.000561	9.875254	0.001262	4.389916
251.345000	1.955477	1.616336	0.000555	9.924689	0.001249	4.411892
251.365000	1.955477	1.613971	0.000557	9.910164	0.001253	4.405435
251.385000	1.955477	1.616915	0.000555	9.928242	0.001248	4.413471
251.405000	1.955477	1.615062	0.000556	9.916865	0.001251	4.408414
251.425000	1.955477	1.610251	0.000560	9.887324	0.001259	4.395282
251.445000	1.955477	1.610945	0.000559	9.891582	0.001258	4.397174
251.465000	1.955477	1.618712	0.000554	9.939273	0.001245	4.418375
251.485000	1.955477	1.615074	0.000556	9.916938	0.001251	4.408446
251.505000	1.955477	1.613103	0.000558	9.904838	0.001254	4.403067
251.525000	1.955477	1.615822	0.000556	9.921530	0.001250	4.410488
251.545000	1.955477	1.613667	0.000557	9.908296	0.001253	4.404604
251.565000	1.955477	1.615186	0.000556	9.917624	0.001251	4.408751
251.585000	1.955477	1.612035	0.000559	9.898280	0.001256	4.400152
251.605000	1.955477	1.614458	0.000557	9.913156	0.001252	4.406765
251.625000	1.955477	1.618719	0.000554	9.939316	0.001245	4.418394
251.645000	1.955477	1.613639	0.000557	9.908123	0.001253	4.404528
251.665000	1.955477	1.612870	0.000558	9.903404	0.001255	4.402430
251.685000	1.955477	1.611906	0.000559	9.897486	0.001256	4.399799
251.705000	1.955477	1.618535	0.000554	9.938188	0.001245	4.417892
251.725000	1.955477	1.616670	0.000555	9.926738	0.001248	4.412803
251.745000	1.955477	1.614854	0.000556	9.915588	0.001251	4.407846
251.765000	1.955477	1.617571	0.000554	9.932270	0.001247	4.415262
251.785000	1.955477	1.618298	0.000554	9.936735	0.001246	4.417247
251.805000	1.955477	1.614445	0.000557	9.913072	0.001252	4.406728
251.825000	1.955477	1.615308	0.000556	9.918372	0.001251	4.409083
251.845000	1.955477	1.616194	0.000555	9.923812	0.001249	4.411502
251.865000	1.955477	1.615943	0.000556	9.922275	0.001250	4.410819
251.885000	1.955477	1.619551	0.000553	9.944427	0.001243	4.420666
251.905000	1.955477	1.615879	0.000556	9.921881	0.001250	4.410644
251.925000	1.955477	1.613398	0.000558	9.906649	0.001254	4.403872
251.945000	1.955477	1.605426	0.000564	9.857694	0.001267	4.382110
251.965000	1.955477	1.613259	0.000558	9.905793	0.001254	4.403492
251.985000	1.955477	1.610426	0.000560	9.888399	0.001259	4.395759
252.005000	1.955477	1.613336	0.000558	9.906263	0.001254	4.403701
252.025000	1.955477	1.616023	0.000556	9.922767	0.001249	4.411037
252.045000	1.955477	1.615452	0.000556	9.919260	0.001250	4.409478
252.065000	1.955477	1.625959	0.000548	9.983776	0.001233	4.438158
252.085000	1.955477	1.614608	0.000557	9.914076	0.001252	4.407174
252.105000	1.955477	1.605089	0.000564	9.855626	0.001268	4.381191
252.125000	1.955477	1.612852	0.000558	9.903293	0.001255	4.402381
252.145000	1.955477	1.611260	0.000559	9.893520	0.001257	4.398036
252.165000	1.955477	1.613222	0.000558	9.905564	0.001254	4.403390
252.185000	1.955477	1.615441	0.000556	9.919192	0.001250	4.409448
252.205000	1.955477	1.611010	0.000559	9.891981	0.001258	4.397352
252.225000	1.955477	1.618290	0.000554	9.936681	0.001246	4.417223
252.245000	1.955477	1.610865	0.000559	9.891093	0.001258	4.396957
252.265000	1.955477	1.613307	0.000558	9.906088	0.001254	4.403623
252.285000	1.955477	1.613419	0.000557	9.906776	0.001254	4.403929
252.305000	1.955477	1.613332	0.000558	9.906239	0.001254	4.403690
252.325000	1.955477	1.618386	0.000554	9.937275	0.001245	4.417487
252.345000	1.955477	1.619223	0.000553	9.942413	0.001244	4.419771
252.365000	1.955477	1.614678	0.000557	9.914503	0.001252	4.407364
252.385000	1.955477	1.609591	0.000560	9.883269	0.001260	4.393479
252.405000	1.955477	1.611869	0.000559	9.897259	0.001256	4.399698
252.425000	1.955477	1.609299	0.000561	9.881477	0.001261	4.392682
252.445000	1.955477	1.618035	0.000554	9.935118	0.001246	4.416528
252.465000	1.955477	1.616052	0.000556	9.922942	0.001249	4.411115
252.485000	1.955477	1.612140	0.000558	9.898922	0.001256	4.400438
252.505000	1.955477	1.608744	0.000561	9.878067	0.001262	4.391166
252.525000	1.955477	1.608812	0.000561	9.878485	0.001262	4.391352
252.545000	1.955477	1.614018	0.000557	9.910453	0.001253	4.405563
252.565000	1.955477	1.613009	0.000558	9.904260	0.001255	4.402810
252.585000	1.955477	1.609262	0.000561	9.881253	0.001261	4.392583
252.605000	1.955477	1.609804	0.000560	9.884579	0.001260	4.394061
252.625000	1.955477	1.620657	0.000552	9.951219	0.001242	4.423686
252.645000	1.955477	1.616155	0.000555	9.923574	0.001249	4.411396
252.665000	1.955477	1.612609	0.000558	9.901803	0.001255	4.401718
252.685000	1.955477	1.617521	0.000554	9.931959	0.001247	4.415124
252.705000	1.955477	1.616037	0.000556	9.922850	0.001249	4.411074
252.725000	1.955477	1.625457	0.000548	9.980693	0.001233	4.436787
252.745000	1.955477	1.619067	0.000553	9.941454	0.001244	4.419345
252.765000	1.955477	1.613039	0.000558	9.904441	0.001254	4.402891
252.785000	1.955477	1.611318	0.000559	9.893877	0.001257	4.398194
252.805000	1.955477	1.610055	0.000560	9.886120	0.001260	4.394746
252.825000	1.955477	1.612889	0.000558	9.903520	0.001255	4.402481
252.845000	1.955477	1.614339	0.000557	9.912424	0.001252	4.406439
252.865000	1.955477	1.611285	0.000559	9.893674	0.001257	4.398104
252.885000	1.955477	1.613191	0.000558	9.905378	0.001254	4.403307
252.905000	1.955477	1.606484	0.000563	9.864190	0.001266	4.384998
252.925000	1.955477	1.605200	0.000564	9.856307	0.001268	4.381493
252.945000	1.955477	1.610319	0.000560	9.887740	0.001259	4.395467
252.965000	1.955477	1.606570	0.000563	9.864719	0.001265	4.385233
252.985000	1.955477	1.611169	0.000559	9.892959	0.001258	4.397786
253.005000	1.955477	1.612939	0.000558	9.903831	0.001255	4.402619
253.025000	1.955477	1.617652	0.000554	9.932764	0.001247	4.415481
253.045000	1.955477	1.608909	0.000561	9.879082	0.001261	4.391618
253.065000	1.955477	1.605408	0.000564	9.857584	0.001267	4.382061
253.085000	1.955477	1.612813	0.000558	9.903053	0.001255	4.402274
253.105000	1.955477	1.606714	0.000563	9.865605	0.001265	4.385627
253.125000	1.955477	1.616758	0.000555	9.927278	0.001248	4.413043
253.145000	1.955477	1.610838	0.000559	9.890928	0.001258	4.396884
253.165000	1.955477	1.614462	0.000557	9.913180	0.001252	4.406776
253.185000	1.955477	1.611026	0.000559	9.892081	0.001258	4.397396
253.205000	1.955477	1.613962	0.000557	9.910110	0.001253	4.405411
253.225000	1.955477	1.617940	0.000554	9.934532	0.001246	4.416267
253.245000	1.955477	1.620152	0.000552	9.948115	0.001242	4.422305
253.265000	1.955477	1.614822	0.000556	9.915391	0.001251	4.407758
253.285000	1.955477	1.614179	0.000557	9.911444	0.001253	4.406004
253.305000	1.955477	1.615786	0.000556	9.921309	0.001250	4.410389
253.325000	1.955477	1.620403	0.000552	9.949656	0.001242	4.422991
253.345000	1.955477	1.610210	0.000560	9.887071	0.001259	4.395169
253.365000	1.955477	1.611982	0.000559	9.897951	0.001256	4.400006
253.385000	1.955477	1.609426	0.000561	9.882260	0.001261	4.393030
253.405000	1.955477	1.614124	0.000557	9.911106	0.001253	4.405854
253.425000	1.955477	1.610691	0.000560	9.890024	0.001258	4.396482
253.445000	1.955477	1.608956	0.000561	9.879368	0.001261	4.391745
253.465000	1.955477	1.609518	0.000560	9.882821	0.001260	4.393280
253.485000	1.955477	1.615815	0.000556	9.921490	0.001250	4.410470
253.505000	1.955477	1.608194	0.000561	9.874695	0.001263	4.389667
253.525000	1.955477	1.606292	0.000563	9.863013	0.001266	4.384474
253.545000	1.955477	1.609810	0.000560	9.884614	0.001260	4.394077
253.565000	1.955477	1.608456	0.000561	9.876298	0.001262	4.390380
253.585000	1.955477	1.610235	0.000560	9.887222	0.001259	4.395236
253.605000	1.955477	1.615503	0.000556	9.919573	0.001250	4.409617
253.625000	1.955477	1.608267	0.000561	9.875140	0.001263	4.389866
253.645000	1.955477	1.615157	0.000556	9.917448	0.001251	4.408673
253.665000	1.955477	1.608044	0.000562	9.873774	0.001263	4.389258
253.685000	1.955477	1.611363	0.000559	9.894149	0.001257	4.398316
253.705000	1.955477	1.607122	0.000562	9.868107	0.001264	4.386739
253.725000	1.955477	1.611348	0.000559	9.894060	0.001257	4.398276
253.745000	1.955477	1.605839	0.000563	9.860230	0.001267	4.383237
253.765000	1.955477	1.605074	0.000564	9.855537	0.001268	4.381151
253.785000	1.955477	1.609596	0.000560	9.883302	0.001260	4.393494
253.805000	1.955477	1.609857	0.000560	9.884903	0.001260	4.394205
253.825000	1.955477	1.606229	0.000563	9.862627	0.001266	4.384303
253.845000	1.955477	1.611079	0.000559	9.892405	0.001258	4.397540
253.865000	1.955477	1.606234	0.000563	9.862659	0.001266	4.384317
253.885000	1.955477	1.613955	0.000557	9.910067	0.001253	4.405392
253.905000	1.955477	1.612046	0.000559	9.898345	0.001256	4.400181
253.925000	1.955477	1.603594	0.000565	9.846450	0.001270	4.377112
253.945000	1.955477	1.610844	0.000559	9.890966	0.001258	4.396901
253.965000	1.955477	1.606165	0.000563	9.862235	0.001266	4.384129
253.985000	1.955477	1.609958	0.000560	9.885524	0.001260	4.394481
254.005000	1.955477	1.605182	0.000564	9.856196	0.001268	4.381444
254.025000	1.955477	1.608959	0.000561	9.879390	0.001261	4.391755
254.045000	1.955477	1.609499	0.000560	9.882702	0.001260	4.393227
254.065000	1.955477	1.611458	0.000559	9.894732	0.001257	4.398575
254.085000	1.955477	1.603096	0.000565	9.843391	0.001271	4.375752
254.105000	1.955477	1.611715	0.000559	9.896314	0.001257	4.399278
254.125000	1.955477	1.613189	0.000558	9.905364	0.001254	4.403301
254.145000	1.955477	1.604717	0.000564	9.853340	0.001269	4.380174
254.165000	1.955477	1.605106	0.000564	9.855732	0.001268	4.381238
254.185000	1.955477	1.608188	0.000561	9.874657	0.001263	4.389651
254.205000	1.955477	1.609787	0.000560	9.884476	0.001260	4.394016
254.225000	1.955477	1.609295	0.000561	9.881455	0.001261	4.392673
254.245000	1.955477	1.604574	0.000564	9.852465	0.001269	4.379786
254.265000	1.955477	1.602344	0.000566	9.838772	0.001273	4.373698
254.285000	1.955477	1.605337	0.000564	9.857149	0.001267	4.381868
254.305000	1.955477	1.607864	0.000562	9.872665	0.001263	4.388765
254.325000	1.955477	1.611427	0.000559	9.894541	0.001257	4.398490
254.345000	1.955477	1.609665	0.000560	9.883726	0.001260	4.393682
254.365000	1.955477	1.612140	0.000558	9.898922	0.001256	4.400438
254.385000	1.955477	1.612912	0.000558	9.903661	0.001255	4.402544
254.405000	1.955477	1.612388	0.000558	9.900445	0.001256	4.401114
254.425000	1.955477	1.609444	0.000560	9.882365	0.001261	4.393077
254.445000	1.955477	1.607870	0.000562	9.872705	0.001263	4.388783
254.465000	1.955477	1.609812	0.000560	9.884625	0.001260	4.394082
254.485000	1.955477	1.619551	0.000553	9.944430	0.001243	4.420667
254.505000	1.955477	1.614866	0.000556	9.915661	0.001251	4.407878
254.525000	1.955477	1.611496	0.000559	9.894965	0.001257	4.398678
254.545000	1.955477	1.610760	0.000559	9.890448	0.001258	4.396670
254.565000	1.955477	1.612981	0.000558	9.904087	0.001255	4.402733
254.585000	1.955477	1.611234	0.000559	9.893358	0.001258	4.397964
254.605000	1.955477	1.610493	0.000560	9.888809	0.001259	4.395942
254.625000	1.955477	1.612105	0.000558	9.898706	0.001256	4.400342
254.645000	1.955477	1.610101	0.000560	9.886401	0.001259	4.394871
254.665000	1.955477	1.617856	0.000554	9.934017	0.001246	4.416038
254.685000	1.955477	1.609674	0.000560	9.883780	0.001260	4.393706
254.705000	1.955477	1.605175	0.000564	9.856156	0.001268	4.381426
254.725000	1.955477	1.607846	0.000562	9.872554	0.001263	4.388716
254.745000	1.955477	1.613007	0.000558	9.904246	0.001255	4.402804
254.765000	1.955477	1.614656	0.000557	9.914368	0.001252	4.407304
254.785000	1.955477	1.605861	0.000563	9.860370	0.001267	4.383300
254.805000	1.955477	1.606736	0.000563	9.865742	0.001265	4.385688
254.825000	1.955477	1.609128	0.000561	9.880426	0.001261	4.392215
254.845000	1.955477	1.605624	0.000563	9.858915	0.001267	4.382653
254.865000	1.955477	1.605504	0.000563	9.858175	0.001267	4.382324
254.885000	1.955477	1.611511	0.000559	9.895062	0.001257	4.398721
254.905000	1.955477	1.606410	0.000563	9.863737	0.001266	4.384796
254.925000	1.955477	1.607851	0.000562	9.872589	0.001263	4.388731
254.945000	1.955477	1.612805	0.000558	9.903004	0.001255	4.402252
254.965000	1.955477	1.613825	0.000557	9.909265	0.001253	4.405035
254.985000	1.955477	1.615289	0.000556	9.918258	0.001251	4.409033
255.005000	1.955477	1.613353	0.000558	9.906368	0.001254	4.403748
255.025000	1.955477	1.610807	0.000559	9.890739	0.001258	4.396800
255.045000	1.955477	1.610541	0.000560	9.889101	0.001259	4.396071
255.065000	1.955477	1.609936	0.000560	9.885389	0.001260	4.394421
255.085000	1.955477	1.613173	0.000558	9.905261	0.001254	4.403255
255.105000	1.955477	1.609481	0.000560	9.882597	0.001260	4.393180
255.125000	1.955477	1.608819	0.000561	9.878528	0.001262	4.391372
255.145000	1.955477	1.611310	0.000559	9.893825	0.001257	4.398172
255.165000	1.955477	1.607492	0.000562	9.870383	0.001264	4.387751
255.185000	1.955477	1.608897	0.000561	9.879006	0.001261	4.391584
255.205000	1.955477	1.609433	0.000560	9.882300	0.001261	4.393048
255.225000	1.955477	1.603674	0.000565	9.846939	0.001270	4.377329
255.245000	1.955477	1.608431	0.000561	9.876145	0.001262	4.390312
255.265000	1.955477	1.604921	0.000564	9.854592	0.001268	4.380731
255.285000	1.955477	1.607128	0.000562	9.868148	0.001264	4.386757
255.305000	1.955477	1.607722	0.000562	9.871795	0.001263	4.388379
255.325000	1.955477	1.608737	0.000561	9.878026	0.001262	4.391148
255.345000	1.955477	1.609421	0.000561	9.882224	0.001261	4.393015
255.365000	1.955477	1.608274	0.000561	9.875186	0.001263	4.389886
255.385000	1.955477	1.609105	0.000561	9.880289	0.001261	4.392154
255.405000	1.955477	1.608798	0.000561	9.878402	0.001262	4.391315
255.425000	1.955477	1.606940	0.000562	9.866995	0.001265	4.386245
255.445000	1.955477	1.607972	0.000562	9.873329	0.001263	4.389060
255.465000	1.955477	1.604849	0.000564	9.854155	0.001268	4.380537
255.485000	1.955477	1.605726	0.000563	9.859536	0.001267	4.382929
255.505000	1.955477	1.606564	0.000563	9.864684	0.001265	4.385217
255.525000	1.955477	1.605171	0.000564	9.856129	0.001268	4.381414
255.545000	1.955477	1.610442	0.000560	9.888493	0.001259	4.395801
255.565000	1.955477	1.609146	0.000561	9.880540	0.001261	4.392266
255.585000	1.955477	1.607005	0.000562	9.867392	0.001265	4.386421
255.605000	1.955477	1.606308	0.000563	9.863110	0.001266	4.384518
255.625000	1.955477	1.610914	0.000559	9.891396	0.001258	4.397092
255.645000	1.955477	1.605927	0.000563	9.860770	0.001266	4.383477
255.665000	1.955477	1.607189	0.000562	9.868521	0.001264	4.386923
255.685000	1.955477	1.608216	0.000561	9.874830	0.001263	4.389727
255.705000	1.955477	1.612054	0.000559	9.898391	0.001256	4.400201
255.725000	1.955477	1.606431	0.000563	9.863869	0.001266	4.384855
255.745000	1.955557	1.602914	0.000565	9.842273	0.001272	4.375255
255.765000	1.955557	1.607912	0.000562	9.872959	0.001263	4.388896
255.785000	1.955477	1.611207	0.000559	9.893194	0.001258	4.397891
255.805000	1.955477	1.596050	0.000571	9.800125	0.001283	4.356518
255.825000	1.955477	1.578743	0.000584	9.693854	0.001312	4.309277
255.845000	1.955477	1.588177	0.000576	9.751786	0.001297	4.335030
255.865000	1.955477	1.576078	0.000586	9.677494	0.001317	4.302004
255.885000	1.955477	1.577198	0.000585	9.684367	0.001315	4.305060
255.905000	1.955477	1.580803	0.000582	9.706505	0.001309	4.314901
255.925000	1.955477	1.583656	0.000580	9.724024	0.001304	4.322689
255.945000	1.955477	1.582938	0.000580	9.719613	0.001305	4.320728
255.965000	1.955477	1.581380	0.000582	9.710048	0.001308	4.316476
255.985000	1.955477	1.579133	0.000583	9.696252	0.001312	4.310343
256.005000	1.955477	1.578693	0.000584	9.693547	0.001313	4.309140
256.025000	1.955477	1.581030	0.000582	9.707899	0.001309	4.315520
256.045000	1.955477	1.578442	0.000584	9.692005	0.001313	4.308455
256.065000	1.955477	1.580146	0.000583	9.702469	0.001310	4.313107
256.085000	1.955477	1.572889	0.000588	9.657910	0.001322	4.293299
256.105000	1.955477	1.577689	0.000584	9.687386	0.001314	4.306402
256.125000	1.955477	1.576986	0.000585	9.683069	0.001315	4.304483
256.145000	1.955477	1.575073	0.000586	9.671322	0.001319	4.299261
256.165000	1.955477	1.576739	0.000585	9.681549	0.001316	4.303807
256.185000	1.955477	1.578861	0.000583	9.694583	0.001312	4.309601
256.205000	1.955477	1.574729	0.000587	9.669211	0.001319	4.298322
256.225000	1.955477	1.573384	0.000588	9.660952	0.001322	4.294651
256.245000	1.955477	1.578199	0.000584	9.690515	0.001313	4.307793
256.265000	1.955477	1.582465	0.000581	9.716711	0.001306	4.319438
256.285000	1.955477	1.583827	0.000580	9.725074	0.001304	4.323156
256.305000	1.955477	1.577147	0.000585	9.684057	0.001315	4.304922
256.325000	1.955477	1.575053	0.000586	9.671201	0.001319	4.299207
256.345000	1.955477	1.582675	0.000581	9.717998	0.001306	4.320010
256.365000	1.955477	1.579716	0.000583	9.699829	0.001311	4.311933
256.385000	1.955477	1.581763	0.000581	9.712402	0.001307	4.317522
256.405000	1.955477	1.572719	0.000588	9.656865	0.001323	4.292834
256.425000	1.955477	1.574571	0.000587	9.668236	0.001320	4.297889
256.445000	1.955477	1.578974	0.000583	9.695274	0.001312	4.309908
256.465000	1.955477	1.574526	0.000587	9.667961	0.001320	4.297767
256.485000	1.955477	1.573326	0.000588	9.660593	0.001322	4.294491
256.505000	1.955477	1.571912	0.000589	9.651911	0.001324	4.290632
256.525000	1.955477	1.572137	0.000589	9.653296	0.001324	4.291247
256.545000	1.955477	1.580231	0.000582	9.702993	0.001310	4.313340
256.565000	1.955477	1.576818	0.000585	9.682035	0.001316	4.304023
256.585000	1.955477	1.578561	0.000584	9.692739	0.001313	4.308782
256.605000	1.955477	1.577221	0.000585	9.684508	0.001315	4.305122
256.625000	1.955477	1.578992	0.000583	9.695388	0.001312	4.309959
256.645000	1.955477	1.573959	0.000587	9.664478	0.001321	4.296218
256.665000	1.955477	1.576760	0.000585	9.681681	0.001316	4.303866
256.685000	1.955477	1.576997	0.000585	9.683136	0.001315	4.304513
256.705000	1.955477	1.574217	0.000587	9.666066	0.001320	4.296924
256.725000	1.955477	1.578465	0.000584	9.692151	0.001313	4.308520
256.745000	1.955477	1.575620	0.000586	9.674678	0.001318	4.300753
256.765000	1.955477	1.579603	0.000583	9.699138	0.001311	4.311626
256.785000	1.955477	1.576261	0.000585	9.678617	0.001317	4.302504
256.805000	1.955477	1.572410	0.000588	9.654970	0.001323	4.291992
256.825000	1.955477	1.580982	0.000582	9.707604	0.001309	4.315390
256.845000	1.955477	1.575710	0.000586	9.675231	0.001318	4.300999
256.865000	1.955477	1.573168	0.000588	9.659627	0.001322	4.294062
256.885000	1.955477	1.577707	0.000584	9.687494	0.001314	4.306450
256.905000	1.955477	1.573434	0.000588	9.661258	0.001321	4.294787
256.925000	1.955477	1.574330	0.000587	9.666757	0.001320	4.297231
256.945000	1.955477	1.578078	0.000584	9.689775	0.001314	4.307464
256.965000	1.955477	1.576959	0.000585	9.682901	0.001315	4.304408
256.985000	1.955477	1.574115	0.000587	9.665439	0.001320	4.296646
257.005000	1.955477	1.577261	0.000585	9.684753	0.001315	4.305232
257.025000	1.955477	1.573050	0.000588	9.658901	0.001322	4.293739
257.045000	1.955477	1.571852	0.000589	9.651544	0.001324	4.290469
257.065000	1.955477	1.573484	0.000588	9.661565	0.001321	4.294924
257.085000	1.955477	1.574598	0.000587	9.668404	0.001319	4.297963
257.105000	1.955477	1.571095	0.000589	9.646895	0.001325	4.288402
257.125000	1.955477	1.573103	0.000588	9.659227	0.001322	4.293884
257.145000	1.955477	1.573454	0.000588	9.661379	0.001321	4.294841
257.165000	1.955477	1.579289	0.000583	9.697207	0.001312	4.310768
257.185000	1.955477	1.575816	0.000586	9.675885	0.001317	4.301289
257.205000	1.955477	1.576182	0.000586	9.678134	0.001317	4.302289
257.225000	1.955477	1.572879	0.000588	9.657848	0.001322	4.293271
257.245000	1.955477	1.580364	0.000582	9.703811	0.001310	4.313703
257.265000	1.955477	1.576892	0.000585	9.682491	0.001316	4.304226
257.285000	1.955477	1.574267	0.000587	9.666374	0.001320	4.297061
257.305000	1.955477	1.576307	0.000585	9.678900	0.001317	4.302630
257.325000	1.955477	1.580577	0.000582	9.705120	0.001309	4.314285
257.345000	1.955477	1.575462	0.000586	9.673709	0.001318	4.300322
257.365000	1.955477	1.573599	0.000587	9.662270	0.001321	4.295237
257.385000	1.955477	1.581350	0.000582	9.709864	0.001308	4.316394
257.405000	1.955477	1.579560	0.000583	9.698873	0.001311	4.311508
257.425000	1.955477	1.578757	0.000584	9.693941	0.001312	4.309316
257.445000	1.955477	1.574939	0.000586	9.670496	0.001319	4.298894
257.465000	1.955477	1.577937	0.000584	9.688908	0.001314	4.307079
257.485000	1.955477	1.582000	0.000581	9.713857	0.001307	4.318169
257.505000	1.955477	1.577883	0.000584	9.688576	0.001314	4.306931
257.525000	1.955477	1.581225	0.000582	9.709094	0.001308	4.316052
257.545000	1.955477	1.578808	0.000584	9.694257	0.001312	4.309456
257.565000	1.955477	1.582786	0.000581	9.718681	0.001306	4.320314
257.585000	1.955477	1.589439	0.000576	9.759531	0.001294	4.338473
257.605000	1.955477	1.586949	0.000577	9.744240	0.001299	4.331675
257.625000	1.955477	1.584151	0.000580	9.727061	0.001303	4.324039
257.645000	1.955477	1.581712	0.000581	9.712089	0.001307	4.317383
257.665000	1.955477	1.583734	0.000580	9.724502	0.001304	4.322901
257.685000	1.955477	1.587120	0.000577	9.745293	0.001298	4.332144
257.705000	1.955477	1.588567	0.000576	9.754180	0.001296	4.336094
257.725000	1.955477	1.585670	0.000578	9.736392	0.001301	4.328187
257.745000	1.955477	1.586604	0.000578	9.742123	0.001299	4.330735
257.765000	1.955477	1.586234	0.000578	9.739856	0.001300	4.329726
257.785000	1.955477	1.579221	0.000583	9.696789	0.001312	4.310582
257.805000	1.955477	1.584398	0.000579	9.728581	0.001303	4.324715
257.825000	1.955477	1.581103	0.000582	9.708347	0.001308	4.315720
257.845000	1.955477	1.579934	0.000583	9.701171	0.001310	4.312530
257.865000	1.955477	1.580484	0.000582	9.704545	0.001310	4.314030
257.885000	1.955477	1.582931	0.000580	9.719570	0.001305	4.320709
257.905000	1.955477	1.586110	0.000578	9.739089	0.001300	4.329386
257.925000	1.955477	1.585494	0.000579	9.735306	0.001301	4.327704
257.945000	1.955477	1.579866	0.000583	9.700750	0.001311	4.312342
257.965000	1.955477	1.574912	0.000586	9.670334	0.001319	4.298822
257.985000	1.955477	1.582178	0.000581	9.714950	0.001307	4.318655
258.005000	1.955477	1.582573	0.000581	9.717375	0.001306	4.319733
258.025000	1.955477	1.579450	0.000583	9.698196	0.001311	4.311207
258.045000	1.955477	1.581847	0.000581	9.712915	0.001307	4.317750
258.065000	1.955477	1.584751	0.000579	9.730749	0.001302	4.325678
258.085000	1.955477	1.577688	0.000584	9.687378	0.001314	4.306398
258.105000	1.955477	1.579478	0.000583	9.698371	0.001311	4.311285
258.125000	1.955477	1.577647	0.000584	9.687124	0.001314	4.306285
258.145000	1.955477	1.576132	0.000586	9.677823	0.001317	4.302151
258.165000	1.955477	1.580039	0.000583	9.701816	0.001310	4.312816
258.185000	1.955477	1.580271	0.000582	9.703236	0.001310	4.313448
258.205000	1.955477	1.581747	0.000581	9.712299	0.001307	4.317477
258.225000	1.955477	1.586294	0.000578	9.740223	0.001300	4.329890
258.245000	1.955477	1.586814	0.000578	9.743411	0.001299	4.331307
258.265000	1.955477	1.586153	0.000578	9.739353	0.001300	4.329503
258.285000	1.955477	1.583803	0.000580	9.724926	0.001304	4.323090
258.305000	1.955477	1.587497	0.000577	9.747609	0.001298	4.333173
258.325000	1.955477	1.585297	0.000579	9.734100	0.001301	4.327168
258.345000	1.955477	1.578191	0.000584	9.690469	0.001313	4.307772
258.365000	1.955477	1.577791	0.000584	9.688012	0.001314	4.306680
258.385000	1.955477	1.580056	0.000583	9.701916	0.001310	4.312861
258.405000	1.955477	1.583338	0.000580	9.722072	0.001305	4.321821
258.425000	1.955477	1.588310	0.000576	9.752598	0.001296	4.335391
258.445000	1.955477	1.582973	0.000580	9.719831	0.001305	4.320825
258.465000	1.955477	1.579756	0.000583	9.700077	0.001311	4.312044
258.485000	1.955477	1.576648	0.000585	9.680990	0.001316	4.303559
258.505000	1.955477	1.581505	0.000582	9.710817	0.001308	4.316818
258.525000	1.955477	1.578043	0.000584	9.689559	0.001314	4.307368
258.545000	1.955477	1.588770	0.000576	9.755425	0.001296	4.336648
258.565000	1.955477	1.586743	0.000578	9.742976	0.001299	4.331114
258.585000	1.955477	1.580821	0.000582	9.706613	0.001309	4.314949
258.605000	1.955477	1.585378	0.000579	9.734596	0.001301	4.327389
258.625000	1.955477	1.585494	0.000579	9.735306	0.001301	4.327704
258.645000	1.955477	1.584894	0.000579	9.731624	0.001302	4.326067
258.665000	1.955477	1.580337	0.000582	9.703646	0.001310	4.313630
258.685000	1.955477	1.582907	0.000580	9.719424	0.001305	4.320644
258.705000	1.955477	1.585641	0.000578	9.736214	0.001301	4.328107
258.725000	1.955477	1.584932	0.000579	9.731856	0.001302	4.326170
258.745000	1.955477	1.588144	0.000577	9.751583	0.001297	4.334940
258.765000	1.955477	1.579727	0.000583	9.699896	0.001311	4.311963
258.785000	1.955477	1.581584	0.000581	9.711300	0.001308	4.317033
258.805000	1.955477	1.579873	0.000583	9.700795	0.001311	4.312363
258.825000	1.955477	1.585231	0.000579	9.733695	0.001301	4.326988
258.845000	1.955477	1.579915	0.000583	9.701055	0.001310	4.312478
258.865000	1.955477	1.585024	0.000579	9.732423	0.001302	4.326422
258.885000	1.955477	1.584579	0.000579	9.729691	0.001303	4.325208
258.905000	1.955477	1.585981	0.000578	9.738300	0.001300	4.329035
258.925000	1.955477	1.579905	0.000583	9.700990	0.001311	4.312449
258.945000	1.955477	1.582194	0.000581	9.715045	0.001307	4.318697
258.965000	1.955477	1.579630	0.000583	9.699302	0.001311	4.311699
258.985000	1.955477	1.582215	0.000581	9.715177	0.001307	4.318756
259.005000	1.955477	1.580719	0.000582	9.705990	0.001309	4.314672
259.025000	1.955477	1.582056	0.000581	9.714197	0.001307	4.318320
259.045000	1.955477	1.578077	0.000584	9.689767	0.001314	4.307460
259.065000	1.955477	1.581864	0.000581	9.713023	0.001307	4.317798
259.085000	1.955477	1.574476	0.000587	9.667653	0.001320	4.297630
259.105000	1.955477	1.581197	0.000582	9.708927	0.001308	4.315978
259.125000	1.955477	1.584521	0.000579	9.729337	0.001303	4.325051
259.145000	1.955477	1.584485	0.000579	9.729116	0.001303	4.324952
259.165000	1.955477	1.585693	0.000578	9.736532	0.001301	4.328249
259.185000	1.955477	1.580698	0.000582	9.705860	0.001309	4.314614
259.205000	1.955477	1.579234	0.000583	9.696873	0.001312	4.310619
259.225000	1.955477	1.587944	0.000577	9.750355	0.001297	4.334394
259.245000	1.955477	1.583835	0.000580	9.725123	0.001304	4.323177
259.265000	1.955477	1.586231	0.000578	9.739837	0.001300	4.329718
259.285000	1.955477	1.590234	0.000575	9.764415	0.001293	4.340644
259.305000	1.955477	1.590145	0.000575	9.763870	0.001293	4.340402
259.325000	1.955477	1.587010	0.000577	9.744615	0.001298	4.331842
259.345000	1.955477	1.580896	0.000582	9.707078	0.001309	4.315155
259.365000	1.955477	1.587748	0.000577	9.749151	0.001297	4.333859
259.385000	1.955477	1.587489	0.000577	9.747561	0.001298	4.333152
259.405000	1.955477	1.585982	0.000578	9.738303	0.001300	4.329036
259.425000	1.955477	1.586098	0.000578	9.739019	0.001300	4.329354
259.445000	1.955477	1.587391	0.000577	9.746956	0.001298	4.332883
259.465000	1.955477	1.579518	0.000583	9.698614	0.001311	4.311393
259.485000	1.955477	1.582396	0.000581	9.716287	0.001306	4.319249
259.505000	1.955477	1.585475	0.000579	9.735190	0.001301	4.327653
259.525000	1.955477	1.587402	0.000577	9.747026	0.001298	4.332914
259.545000	1.955477	1.591247	0.000574	9.770635	0.001291	4.343409
259.565000	1.955477	1.596127	0.000571	9.800600	0.001283	4.356730
259.585000	1.955477	1.583309	0.000580	9.721894	0.001305	4.321742
259.605000	1.955477	1.585403	0.000579	9.734750	0.001301	4.327457
259.625000	1.955477	1.582879	0.000580	9.719251	0.001305	4.320567
259.645000	1.955477	1.585239	0.000579	9.733741	0.001301	4.327008
259.665000	1.955477	1.590562	0.000575	9.766427	0.001292	4.341538
259.685000	1.955477	1.582888	0.000580	9.719308	0.001305	4.320592
259.705000	1.955477	1.586014	0.000578	9.738503	0.001300	4.329125
259.725000	1.955477	1.582006	0.000581	9.713889	0.001307	4.318183
259.745000	1.955477	1.583154	0.000580	9.720941	0.001305	4.321318
259.765000	1.955477	1.582966	0.000580	9.719788	0.001305	4.320806
259.785000	1.955477	1.586188	0.000578	9.739572	0.001300	4.329600
259.805000	1.955477	1.584602	0.000579	9.729834	0.001303	4.325271
259.825000	1.955477	1.575971	0.000586	9.676832	0.001317	4.301710
259.845000	1.955477	1.582041	0.000581	9.714108	0.001307	4.318281
259.865000	1.955477	1.580257	0.000582	9.703150	0.001310	4.313409
259.885000	1.955477	1.577977	0.000584	9.689151	0.001314	4.307187
259.905000	1.955477	1.577123	0.000585	9.683911	0.001315	4.304857
259.925000	1.955477	1.577840	0.000584	9.688309	0.001314	4.306812
259.945000	1.955477	1.574881	0.000586	9.670142	0.001319	4.298736
259.965000	1.955477	1.586053	0.000578	9.738741	0.001300	4.329231
259.985000	1.955477	1.583635	0.000580	9.723897	0.001304	4.322632
260.005000	1.955477	1.583267	0.000580	9.721632	0.001305	4.321625
260.025000	1.955477	1.578666	0.000584	9.693382	0.001313	4.309067
260.045000	1.955477	1.577914	0.000584	9.688768	0.001314	4.307016
260.065000	1.955477	1.581336	0.000582	9.709775	0.001308	4.316354
260.085000	1.955477	1.579234	0.000583	9.696873	0.001312	4.310619
260.105000	1.955477	1.582676	0.000581	9.718004	0.001306	4.320012
260.125000	1.955477	1.578512	0.000584	9.692437	0.001313	4.308647
260.145000	1.955477	1.581445	0.000582	9.710444	0.001308	4.316652
260.165000	1.955477	1.578742	0.000584	9.693849	0.001312	4.309275
260.185000	1.955477	1.576590	0.000585	9.680636	0.001316	4.303401
260.205000	1.955477	1.573637	0.000587	9.662502	0.001321	4.295340
260.225000	1.955477	1.580509	0.000582	9.704702	0.001309	4.314099
260.245000	1.955477	1.579901	0.000583	9.700968	0.001311	4.312440
260.265000	1.955477	1.578475	0.000584	9.692210	0.001313	4.308546
260.285000	1.955477	1.577676	0.000584	9.687307	0.001314	4.306367
260.305000	1.955477	1.580629	0.000582	9.705436	0.001309	4.314426
260.325000	1.955477	1.586446	0.000578	9.741154	0.001299	4.330304
260.345000	1.955477	1.580987	0.000582	9.707634	0.001309	4.315403
260.365000	1.955477	1.572689	0.000588	9.656684	0.001323	4.292754
260.385000	1.955477	1.576730	0.000585	9.681498	0.001316	4.303784
260.405000	1.955477	1.575496	0.000586	9.673919	0.001318	4.300415
260.425000	1.955477	1.574389	0.000587	9.667119	0.001320	4.297392
260.445000	1.955477	1.578650	0.000584	9.693285	0.001313	4.309024
260.465000	1.955477	1.575923	0.000586	9.676544	0.001317	4.301582
260.485000	1.955477	1.574830	0.000587	9.669829	0.001319	4.298597
260.505000	1.955477	1.575687	0.000586	9.675094	0.001318	4.300937
260.525000	1.955477	1.582202	0.000581	9.715093	0.001307	4.318719
260.545000	1.955477	1.581553	0.000581	9.711111	0.001308	4.316949
260.565000	1.955477	1.571728	0.000589	9.650782	0.001324	4.290130
260.585000	1.955477	1.577584	0.000584	9.686741	0.001314	4.306115
260.605000	1.955477	1.576309	0.000585	9.678909	0.001317	4.302633
260.625000	1.955477	1.574375	0.000587	9.667035	0.001320	4.297355
260.645000	1.955477	1.579072	0.000583	9.695876	0.001312	4.310176
260.665000	1.955477	1.576887	0.000585	9.682459	0.001316	4.304211
260.685000	1.955477	1.583397	0.000580	9.722431	0.001305	4.321981
260.705000	1.955477	1.578525	0.000584	9.692518	0.001313	4.308683
260.725000	1.955477	1.581800	0.000581	9.712626	0.001307	4.317622
260.745000	1.955477	1.582914	0.000580	9.719464	0.001305	4.320662
260.765000	1.955477	1.578183	0.000584	9.690418	0.001313	4.307749
260.785000	1.955477	1.569051	0.000591	9.634344	0.001329	4.282822
260.805000	1.955477	1.574109	0.000587	9.665402	0.001320	4.296629
260.825000	1.955477	1.578392	0.000584	9.691700	0.001313	4.308319
260.845000	1.955477	1.577236	0.000585	9.684602	0.001315	4.305164
260.865000	1.955477	1.580384	0.000582	9.703930	0.001310	4.313756
260.885000	1.955477	1.581364	0.000582	9.709950	0.001308	4.316432
260.905000	1.955477	1.584053	0.000580	9.726462	0.001303	4.323773
260.925000	1.955477	1.581415	0.000582	9.710261	0.001308	4.316570
260.945000	1.955477	1.578550	0.000584	9.692669	0.001313	4.308750
260.965000	1.955477	1.579712	0.000583	9.699805	0.001311	4.311922
260.985000	1.955477	1.573960	0.000587	9.664489	0.001321	4.296223
261.005000	1.955477	1.577530	0.000584	9.686411	0.001315	4.305968
261.025000	1.955477	1.578865	0.000583	9.694605	0.001312	4.309611
261.045000	1.955477	1.575968	0.000586	9.676819	0.001317	4.301704
261.065000	1.955477	1.578611	0.000584	9.693047	0.001313	4.308918
261.085000	1.955477	1.572135	0.000589	9.653280	0.001324	4.291240
261.105000	1.955477	1.581121	0.000582	9.708457	0.001308	4.315769
261.125000	1.955477	1.581723	0.000581	9.712153	0.001307	4.317412
261.145000	1.955477	1.581709	0.000581	9.712067	0.001307	4.317373
261.165000	1.955477	1.583423	0.000580	9.722591	0.001305	4.322052
261.185000	1.955477	1.582408	0.000581	9.716360	0.001306	4.319282
261.205000	1.955477	1.579002	0.000583	9.695447	0.001312	4.309985
261.225000	1.955477	1.582152	0.000581	9.714791	0.001307	4.318584
261.245000	1.955477	1.577392	0.000585	9.685558	0.001315	4.305589
261.265000	1.955477	1.577118	0.000585	9.683879	0.001315	4.304843
261.285000	1.955477	1.579940	0.000583	9.701203	0.001310	4.312544
261.305000	1.955477	1.582590	0.000581	9.717477	0.001306	4.319778
261.325000	1.955477	1.579840	0.000583	9.700590	0.001311	4.312272
261.345000	1.955477	1.581219	0.000582	9.709057	0.001308	4.316035
261.365000	1.955477	1.575873	0.000586	9.676236	0.001317	4.301445
261.385000	1.955477	1.583806	0.000580	9.724945	0.001304	4.323098
261.405000	1.955477	1.583913	0.000580	9.725601	0.001304	4.323390
261.425000	1.955477	1.580149	0.000583	9.702488	0.001310	4.313115
261.445000	1.955477	1.579499	0.000583	9.698501	0.001311	4.311343
261.465000	1.955477	1.578281	0.000584	9.691017	0.001313	4.308016
261.485000	1.955477	1.577303	0.000585	9.685013	0.001315	4.305347
261.505000	1.955477	1.576098	0.000586	9.677618	0.001317	4.302060
261.525000	1.955477	1.570284	0.000590	9.641914	0.001327	4.286188
261.545000	1.955477	1.571817	0.000589	9.651331	0.001324	4.290374
261.565000	1.955477	1.572696	0.000588	9.656727	0.001323	4.292773
261.585000	1.955477	1.574789	0.000587	9.669575	0.001319	4.298484
261.605000	1.955477	1.577358	0.000585	9.685353	0.001315	4.305498
261.625000	1.955477	1.575520	0.000586	9.674068	0.001318	4.300481
261.645000	1.955477	1.572753	0.000588	9.657076	0.001323	4.292928
261.665000	1.955477	1.573058	0.000588	9.658952	0.001322	4.293762
261.685000	1.955477	1.572376	0.000588	9.654759	0.001323	4.291898
261.705000	1.955477	1.573845	0.000587	9.663779	0.001321	4.295908
261.725000	1.955477	1.572034	0.000589	9.652664	0.001324	4.290967
261.745000	1.955477	1.573056	0.000588	9.658938	0.001322	4.293756
261.765000	1.955477	1.573593	0.000587	9.662232	0.001321	4.295220
261.785000	1.955477	1.575723	0.000586	9.675312	0.001318	4.301035
261.805000	1.955477	1.575079	0.000586	9.671360	0.001319	4.299278
261.825000	1.955477	1.574621	0.000587	9.668547	0.001319	4.298027
261.845000	1.955477	1.574699	0.000587	9.669027	0.001319	4.298241
261.865000	1.955477	1.571241	0.000589	9.647791	0.001325	4.288800
261.885000	1.955477	1.571738	0.000589	9.650845	0.001324	4.290158
261.905000	1.955477	1.570623	0.000590	9.643995	0.001326	4.287113
261.925000	1.955477	1.573976	0.000587	9.664586	0.001321	4.296266
261.945000	1.955477	1.581649	0.000581	9.711697	0.001308	4.317209
261.965000	1.955477	1.577241	0.000585	9.684632	0.001315	4.305178
261.985000	1.955477	1.574110	0.000587	9.665407	0.001320	4.296631
262.005000	1.955477	1.577009	0.000585	9.683207	0.001315	4.304544
262.025000	1.955477	1.577628	0.000584	9.687008	0.001314	4.306234
262.045000	1.955477	1.570862	0.000590	9.645464	0.001326	4.287766
262.065000	1.955477	1.568689	0.000591	9.632122	0.001329	4.281835
262.085000	1.955477	1.578525	0.000584	9.692518	0.001313	4.308683
262.105000	1.955477	1.575267	0.000586	9.672510	0.001318	4.299789
262.125000	1.955477	1.577295	0.000585	9.684964	0.001315	4.305325
262.145000	1.955477	1.580813	0.000582	9.706565	0.001309	4.314927
262.165000	1.955477	1.578448	0.000584	9.692046	0.001313	4.308473
262.185000	1.955477	1.583266	0.000580	9.721629	0.001305	4.321624
262.205000	1.955477	1.579375	0.000583	9.697737	0.001311	4.311003
262.225000	1.955477	1.576641	0.000585	9.680952	0.001316	4.303542
262.245000	1.955477	1.572849	0.000588	9.657667	0.001322	4.293191
262.265000	1.955477	1.581394	0.000582	9.710131	0.001308	4.316513
262.285000	1.955477	1.567389	0.000592	9.624139	0.001332	4.278286
262.305000	1.955477	1.577658	0.000584	9.687191	0.001314	4.306315
262.325000	1.955477	1.571556	0.000589	9.649727	0.001325	4.289661
262.345000	1.955477	1.574137	0.000587	9.665574	0.001320	4.296706
262.365000	1.955477	1.570700	0.000590	9.644470	0.001326	4.287324
262.385000	1.955477	1.574746	0.000587	9.669311	0.001319	4.298367
262.405000	1.955477	1.571750	0.000589	9.650920	0.001324	4.290191
262.425000	1.955477	1.576402	0.000585	9.679481	0.001316	4.302888
262.445000	1.955477	1.570334	0.000590	9.642224	0.001327	4.286326
262.465000	1.955477	1.571309	0.000589	9.648207	0.001325	4.288985
262.485000	1.955477	1.578656	0.000584	9.693320	0.001313	4.309040
262.505000	1.955477	1.573540	0.000587	9.661911	0.001321	4.295077
262.525000	1.955477	1.571344	0.000589	9.648426	0.001325	4.289082
262.545000	1.955477	1.571877	0.000589	9.651700	0.001324	4.290538
262.565000	1.955477	1.575502	0.000586	9.673957	0.001318	4.300432
262.585000	1.955477	1.569911	0.000590	9.639627	0.001327	4.285171
262.605000	1.955477	1.572948	0.000588	9.658272	0.001322	4.293459
262.625000	1.955477	1.573907	0.000587	9.664162	0.001321	4.296078
262.645000	1.955477	1.574832	0.000587	9.669843	0.001319	4.298603
262.665000	1.955477	1.569105	0.000591	9.634676	0.001329	4.282970
262.685000	1.955477	1.568151	0.000592	9.628820	0.001330	4.280367
262.705000	1.955477	1.574902	0.000586	9.670272	0.001319	4.298794
262.725000	1.955477	1.571242	0.000589	9.647799	0.001325	4.288804
262.745000	1.955477	1.577620	0.000584	9.686962	0.001314	4.306213
262.765000	1.955477	1.573859	0.000587	9.663868	0.001321	4.295947
262.785000	1.955477	1.573340	0.000588	9.660680	0.001322	4.294530
262.805000	1.955477	1.567239	0.000592	9.623221	0.001332	4.277878
262.825000	1.955477	1.573501	0.000588	9.661671	0.001321	4.294970
262.845000	1.955477	1.573759	0.000587	9.663255	0.001321	4.295675
262.865000	1.955477	1.572656	0.000588	9.656482	0.001323	4.292664
262.885000	1.955477	1.572608	0.000588	9.656187	0.001323	4.292533
262.905000	1.955477	1.575348	0.000586	9.673010	0.001318	4.300011
262.925000	1.955477	1.574705	0.000587	9.669060	0.001319	4.298255
262.945000	1.955477	1.573712	0.000587	9.662966	0.001321	4.295546
262.965000	1.955477	1.575690	0.000586	9.675107	0.001318	4.300943
262.985000	1.955477	1.569964	0.000590	9.639954	0.001327	4.285316
263.005000	1.955477	1.575440	0.000586	9.673574	0.001318	4.300262
263.025000	1.955477	1.572337	0.000588	9.654524	0.001323	4.291794
263.045000	1.955477	1.571204	0.000589	9.647567	0.001325	4.288701
263.065000	1.955477	1.571454	0.000589	9.649101	0.001325	4.289382
263.085000	1.955477	1.569216	0.000591	9.635356	0.001329	4.283273
263.105000	1.955477	1.565937	0.000593	9.615227	0.001334	4.274324
263.125000	1.955477	1.565728	0.000593	9.613942	0.001334	4.273753
263.145000	1.955477	1.566290	0.000593	9.617392	0.001334	4.275287
263.165000	1.955477	1.571723	0.000589	9.650750	0.001324	4.290116
263.185000	1.955477	1.568273	0.000591	9.629565	0.001330	4.280698
263.205000	1.955477	1.567881	0.000592	9.627160	0.001331	4.279629
263.225000	1.955477	1.567499	0.000592	9.624816	0.001331	4.278587
263.245000	1.955477	1.566118	0.000593	9.616334	0.001334	4.274816
263.265000	1.955477	1.573490	0.000588	9.661603	0.001321	4.294940
263.285000	1.955477	1.571340	0.000589	9.648399	0.001325	4.289070
263.305000	1.955477	1.576778	0.000585	9.681792	0.001316	4.303915
263.325000	1.955477	1.576979	0.000585	9.683026	0.001315	4.304463
263.345000	1.955477	1.574344	0.000587	9.666843	0.001320	4.297270
263.365000	1.955477	1.581389	0.000582	9.710104	0.001308	4.316501
263.385000	1.955477	1.575869	0.000586	9.676211	0.001317	4.301434
263.405000	1.955477	1.569126	0.000591	9.634803	0.001329	4.283027
263.425000	1.955477	1.570485	0.000590	9.643150	0.001326	4.286737
263.445000	1.955477	1.575159	0.000586	9.671849	0.001319	4.299495
263.465000	1.955557	1.573120	0.000588	9.659327	0.001322	4.293929
263.485000	1.955477	1.570253	0.000590	9.641725	0.001327	4.286104
263.505000	1.955477	1.569419	0.000591	9.636603	0.001328	4.283827
263.525000	1.955477	1.577788	0.000584	9.687990	0.001314	4.306670
263.545000	1.955477	1.576579	0.000585	9.680569	0.001316	4.303371
263.565000	1.955477	1.575680	0.000586	9.675051	0.001318	4.300918
263.585000	1.955477	1.570029	0.000590	9.640348	0.001327	4.285492
263.605000	1.955477	1.573866	0.000587	9.663911	0.001321	4.295966
263.625000	1.955477	1.574622	0.000587	9.668552	0.001319	4.298029
263.645000	1.955477	1.569838	0.000590	9.639179	0.001328	4.284972
263.665000	1.955477	1.573096	0.000588	9.659184	0.001322	4.293865
263.685000	1.955477	1.569421	0.000591	9.636620	0.001328	4.283834
263.705000	1.955477	1.571058	0.000589	9.646668	0.001325	4.288301
263.725000	1.955477	1.572571	0.000588	9.655961	0.001323	4.292432
263.745000	1.955477	1.576940	0.000585	9.682788	0.001316	4.304358
263.765000	1.955477	1.570425	0.000590	9.642780	0.001327	4.286573
263.785000	1.955477	1.577756	0.000584	9.687799	0.001314	4.306585
263.805000	1.955477	1.576878	0.000585	9.682407	0.001316	4.304189
263.825000	1.955477	1.574604	0.000587	9.668442	0.001319	4.297980
263.845000	1.955477	1.577058	0.000585	9.683509	0.001315	4.304678
263.865000	1.955477	1.582265	0.000581	9.715479	0.001307	4.318890
263.885000	1.955477	1.577094	0.000585	9.683730	0.001315	4.304777
263.905000	1.955477	1.577945	0.000584	9.688954	0.001314	4.307099
263.925000	1.955477	1.568305	0.000591	9.629765	0.001330	4.280787
263.945000	1.955477	1.565207	0.000594	9.610742	0.001335	4.272331
263.965000	1.955557	1.570146	0.000590	9.641066	0.001327	4.285811
263.985000	1.955477	1.571896	0.000589	9.651814	0.001324	4.290589
264.005000	1.955557	1.571586	0.000589	9.649908	0.001325	4.289741
264.025000	1.955557	1.573067	0.000588	9.659003	0.001322	4.293785
264.045000	1.955557	1.573792	0.000587	9.663455	0.001321	4.295764
264.065000	1.955557	1.579531	0.000583	9.698695	0.001311	4.311429
264.085000	1.955557	1.564379	0.000594	9.605659	0.001337	4.270071
264.105000	1.955557	1.565732	0.000593	9.613966	0.001335	4.273764
264.125000	1.955557	1.564312	0.000595	9.605246	0.001337	4.269887
264.145000	1.955557	1.567524	0.000592	9.624967	0.001332	4.278654
264.165000	1.955557	1.570044	0.000590	9.640442	0.001327	4.285534
264.185000	1.955557	1.573882	0.000587	9.664009	0.001321	4.296010
264.205000	1.955557	1.568225	0.000592	9.629271	0.001330	4.280567
264.225000	1.955557	1.569496	0.000591	9.637078	0.001328	4.284038
264.245000	1.955557	1.570847	0.000590	9.645375	0.001326	4.287726
264.265000	1.955557	1.572278	0.000589	9.654160	0.001324	4.291632
264.285000	1.955557	1.564008	0.000595	9.603383	0.001338	4.269059
264.305000	1.955557	1.572146	0.000589	9.653347	0.001324	4.291270
264.325000	1.955557	1.566613	0.000593	9.619373	0.001333	4.276168
264.345000	1.955557	1.569859	0.000590	9.639308	0.001328	4.285030
264.365000	1.955557	1.569076	0.000591	9.634500	0.001329	4.282892
264.385000	1.955557	1.571192	0.000589	9.647489	0.001325	4.288666
264.405000	1.955557	1.569243	0.000591	9.635526	0.001329	4.283348
264.425000	1.955557	1.562570	0.000596	9.594552	0.001340	4.265134
264.445000	1.955557	1.567129	0.000592	9.622546	0.001332	4.277578
264.465000	1.955557	1.562853	0.000596	9.596285	0.001340	4.265904
264.485000	1.955557	1.568225	0.000592	9.629273	0.001330	4.280569
264.505000	1.955557	1.569911	0.000590	9.639627	0.001328	4.285171
264.525000	1.955557	1.571027	0.000589	9.646476	0.001326	4.288216
264.545000	1.955557	1.566776	0.000593	9.620375	0.001333	4.276613
264.565000	1.955557	1.560326	0.000598	9.580772	0.001344	4.259008
264.585000	1.955557	1.573128	0.000588	9.659376	0.001322	4.293950
264.605000	1.955557	1.567597	0.000592	9.625416	0.001331	4.278854
264.625000	1.955557	1.573018	0.000588	9.658704	0.001322	4.293651
264.645000	1.955557	1.575053	0.000586	9.671198	0.001319	4.299206
264.665000	1.955557	1.575152	0.000586	9.671805	0.001319	4.299476
264.685000	1.955557	1.571273	0.000589	9.647991	0.001325	4.288889
264.705000	1.955557	1.576893	0.000585	9.682496	0.001316	4.304228
264.725000	1.955557	1.575934	0.000586	9.676606	0.001317	4.301609
264.745000	1.955557	1.572699	0.000588	9.656746	0.001323	4.292781
264.765000	1.955557	1.572851	0.000588	9.657675	0.001323	4.293194
264.785000	1.955557	1.574945	0.000587	9.670534	0.001319	4.298910
264.805000	1.955557	1.569482	0.000591	9.636989	0.001328	4.283999
264.825000	1.955557	1.570737	0.000590	9.644700	0.001326	4.287426
264.845000	1.955557	1.573765	0.000587	9.663293	0.001321	4.295692
264.865000	1.955557	1.574163	0.000587	9.665731	0.001320	4.296775
264.885000	1.955557	1.573842	0.000587	9.663763	0.001321	4.295900
264.905000	1.955557	1.573052	0.000588	9.658911	0.001322	4.293744
264.925000	1.955557	1.571606	0.000589	9.650035	0.001325	4.289798
264.945000	1.955557	1.575704	0.000586	9.675196	0.001318	4.300983
264.965000	1.955557	1.575132	0.000586	9.671687	0.001319	4.299423
264.985000	1.955557	1.583126	0.000580	9.720771	0.001305	4.321243
265.005000	1.955557	1.571316	0.000589	9.648253	0.001325	4.289006
265.025000	1.955557	1.575153	0.000586	9.671814	0.001319	4.299479
265.045000	1.955557	1.575503	0.000586	9.673963	0.001318	4.300435
265.065000	1.955557	1.570974	0.000590	9.646150	0.001326	4.288071
265.085000	1.955557	1.568179	0.000592	9.628990	0.001331	4.280443
265.105000	1.955557	1.574418	0.000587	9.667300	0.001320	4.297473
265.125000	1.955557	1.573302	0.000588	9.660445	0.001322	4.294425
265.145000	1.955557	1.574452	0.000587	9.667507	0.001320	4.297565
265.165000	1.955557	1.574724	0.000587	9.669181	0.001319	4.298309
265.185000	1.955557	1.572996	0.000588	9.658566	0.001322	4.293590
265.205000	1.955557	1.575555	0.000586	9.674281	0.001318	4.300576
265.225000	1.955557	1.572326	0.000588	9.654451	0.001323	4.291761
265.245000	1.955557	1.572267	0.000589	9.654092	0.001324	4.291602
265.265000	1.955557	1.573785	0.000587	9.663412	0.001321	4.295744
265.285000	1.955557	1.569247	0.000591	9.635550	0.001329	4.283359
265.305000	1.955557	1.569024	0.000591	9.634179	0.001329	4.282749
265.325000	1.955557	1.574658	0.000587	9.668774	0.001320	4.298128
265.345000	1.955557	1.571774	0.000589	9.651063	0.001324	4.290255
265.365000	1.955557	1.575949	0.000586	9.676700	0.001317	4.301652
265.385000	1.955557	1.578139	0.000584	9.690145	0.001314	4.307628
265.405000	1.955557	1.573768	0.000587	9.663309	0.001321	4.295699
265.425000	1.955557	1.572111	0.000589	9.653134	0.001324	4.291175
265.445000	1.955557	1.570710	0.000590	9.644530	0.001326	4.287351
265.465000	1.955557	1.569663	0.000590	9.638102	0.001328	4.284493
265.485000	1.955557	1.566414	0.000593	9.618156	0.001333	4.275626
265.505000	1.955557	1.570074	0.000590	9.640626	0.001327	4.285615
265.525000	1.955557	1.568269	0.000592	9.629546	0.001330	4.280690
265.545000	1.955557	1.567980	0.000592	9.627770	0.001331	4.279900
265.565000	1.955557	1.570553	0.000590	9.643569	0.001326	4.286923
265.585000	1.955557	1.568455	0.000591	9.630685	0.001330	4.281196
265.605000	1.955557	1.573380	0.000588	9.660928	0.001322	4.294640
265.625000	1.955557	1.573724	0.000587	9.663039	0.001321	4.295579
265.645000	1.955557	1.571381	0.000589	9.648652	0.001325	4.289183
265.665000	1.955557	1.568692	0.000591	9.632138	0.001330	4.281842
265.685000	1.955557	1.565940	0.000593	9.615243	0.001334	4.274331
265.705000	1.955557	1.576755	0.000585	9.681649	0.001316	4.303851
265.725000	1.955557	1.569811	0.000590	9.639009	0.001328	4.284896
265.745000	1.955557	1.574283	0.000587	9.666473	0.001320	4.297105
265.765000	1.955557	1.579685	0.000583	9.699640	0.001311	4.311849
265.785000	1.955557	1.572625	0.000588	9.656293	0.001323	4.292580
265.805000	1.955557	1.570968	0.000590	9.646115	0.001326	4.288055
265.825000	1.955557	1.573021	0.000588	9.658722	0.001322	4.293660
265.845000	1.955557	1.572815	0.000588	9.657456	0.001323	4.293097
265.865000	1.955557	1.568755	0.000591	9.632527	0.001330	4.282015
265.885000	1.955557	1.573696	0.000587	9.662867	0.001321	4.295502
265.905000	1.955557	1.575154	0.000586	9.671822	0.001319	4.299483
265.925000	1.955557	1.570522	0.000590	9.643374	0.001327	4.286837
265.945000	1.955557	1.575034	0.000586	9.671079	0.001319	4.299153
265.965000	1.955557	1.570943	0.000590	9.645963	0.001326	4.287988
265.985000	1.955557	1.573747	0.000587	9.663177	0.001321	4.295640
266.005000	1.955557	1.571432	0.000589	9.648963	0.001325	4.289321
266.025000	1.955557	1.574578	0.000587	9.668285	0.001320	4.297911
266.045000	1.955557	1.573557	0.000588	9.662011	0.001321	4.295122
266.065000	1.955557	1.571559	0.000589	9.649743	0.001325	4.289668
266.085000	1.955557	1.576487	0.000585	9.680002	0.001316	4.303119
266.105000	1.955557	1.572929	0.000588	9.658158	0.001322	4.293409
266.125000	1.955557	1.575842	0.000586	9.676044	0.001318	4.301360
266.145000	1.955557	1.580048	0.000583	9.701867	0.001310	4.312839
266.165000	1.955557	1.571254	0.000589	9.647872	0.001325	4.288836
266.185000	1.955557	1.577430	0.000585	9.685793	0.001315	4.305694
266.205000	1.955557	1.570008	0.000590	9.640218	0.001327	4.285434
266.225000	1.955557	1.576809	0.000585	9.681978	0.001316	4.303998
266.245000	1.955557	1.571597	0.000589	9.649975	0.001325	4.289771
266.265000	1.955557	1.573235	0.000588	9.660037	0.001322	4.294244
266.285000	1.955557	1.572854	0.000588	9.657694	0.001323	4.293203
266.305000	1.955557	1.572051	0.000589	9.652764	0.001324	4.291011
266.325000	1.955557	1.567826	0.000592	9.626822	0.001331	4.279479
266.345000	1.955557	1.567622	0.000592	9.625569	0.001331	4.278922
266.365000	1.955557	1.573222	0.000588	9.659959	0.001322	4.294209
266.385000	1.955557	1.569966	0.000590	9.639962	0.001327	4.285320
266.405000	1.955557	1.568218	0.000592	9.629228	0.001330	4.280548
266.425000	1.955557	1.570318	0.000590	9.642122	0.001327	4.286280
266.445000	1.955557	1.574671	0.000587	9.668852	0.001320	4.298163
266.465000	1.955557	1.568838	0.000591	9.633040	0.001329	4.282243
266.485000	1.955557	1.569607	0.000591	9.637759	0.001328	4.284341
266.505000	1.955557	1.564275	0.000595	9.605022	0.001337	4.269788
266.525000	1.955557	1.574055	0.000587	9.665070	0.001321	4.296481
266.545000	1.955557	1.571162	0.000589	9.647308	0.001325	4.288586
266.565000	1.955557	1.570223	0.000590	9.641538	0.001327	4.286021
266.585000	1.955557	1.572673	0.000588	9.656584	0.001323	4.292709
266.605000	1.955557	1.563809	0.000595	9.602157	0.001338	4.268514
266.625000	1.955557	1.564801	0.000594	9.608250	0.001336	4.271223
266.645000	1.955557	1.574877	0.000587	9.670121	0.001319	4.298727
266.665000	1.955557	1.569815	0.000590	9.639033	0.001328	4.284907
266.685000	1.955557	1.566906	0.000593	9.621172	0.001333	4.276967
266.705000	1.955557	1.570089	0.000590	9.640720	0.001327	4.285657
266.725000	1.955557	1.564328	0.000595	9.605343	0.001337	4.269931
266.745000	1.955557	1.575233	0.000586	9.672302	0.001319	4.299696
266.765000	1.955557	1.573887	0.000587	9.664041	0.001321	4.296024
266.785000	1.955557	1.578967	0.000583	9.695231	0.001312	4.309889
266.805000	1.955557	1.576280	0.000586	9.678736	0.001317	4.302556
266.825000	1.955557	1.574975	0.000586	9.670720	0.001319	4.298993
266.845000	1.955557	1.572017	0.000589	9.652559	0.001324	4.290920
266.865000	1.955557	1.571502	0.000589	9.649395	0.001325	4.289513
266.885000	1.955557	1.570313	0.000590	9.642092	0.001327	4.286267
266.905000	1.955557	1.572733	0.000588	9.656954	0.001323	4.292874
266.925000	1.955557	1.566035	0.000593	9.615829	0.001334	4.274592
266.945000	1.955557	1.566009	0.000593	9.615669	0.001334	4.274521
266.965000	1.955557	1.560837	0.000597	9.583907	0.001343	4.260401
266.985000	1.955557	1.564046	0.000595	9.603612	0.001337	4.269161
267.005000	1.955557	1.572067	0.000589	9.652861	0.001324	4.291054
267.025000	1.955557	1.567908	0.000592	9.627324	0.001331	4.279702
267.045000	1.955557	1.562341	0.000596	9.593145	0.001340	4.264508
267.065000	1.955557	1.562615	0.000596	9.594825	0.001340	4.265255
267.085000	1.955557	1.569319	0.000591	9.635990	0.001329	4.283555
267.105000	1.955557	1.567994	0.000592	9.627856	0.001331	4.279939
267.125000	1.955557	1.571353	0.000589	9.648480	0.001325	4.289106
267.145000	1.955557	1.565998	0.000593	9.615597	0.001334	4.274489
267.165000	1.955557	1.566842	0.000593	9.620780	0.001333	4.276793
267.185000	1.955557	1.571489	0.000589	9.649314	0.001325	4.289477
267.205000	1.955557	1.565391	0.000594	9.611871	0.001335	4.272833
267.225000	1.955557	1.562817	0.000596	9.596069	0.001340	4.265808
267.245000	1.955557	1.568426	0.000591	9.630510	0.001330	4.281118
267.265000	1.955557	1.564786	0.000594	9.608159	0.001336	4.271182
267.285000	1.955557	1.565194	0.000594	9.610661	0.001336	4.272295
267.305000	1.955557	1.568400	0.000591	9.630348	0.001330	4.281046
267.325000	1.955557	1.564332	0.000594	9.605370	0.001337	4.269943
267.345000	1.955557	1.565909	0.000593	9.615051	0.001334	4.274246
267.365000	1.955557	1.569340	0.000591	9.636120	0.001329	4.283612
267.385000	1.955557	1.562738	0.000596	9.595583	0.001340	4.265592
267.405000	1.955557	1.563445	0.000595	9.599922	0.001339	4.267521
267.425000	1.955557	1.564339	0.000594	9.605410	0.001337	4.269961
267.445000	1.955557	1.568963	0.000591	9.633804	0.001329	4.282582
267.465000	1.955557	1.570645	0.000590	9.644133	0.001326	4.287174
267.485000	1.955557	1.567090	0.000592	9.622303	0.001332	4.277470
267.505000	1.955557	1.566689	0.000593	9.619841	0.001333	4.276375
267.525000	1.955557	1.575432	0.000586	9.673528	0.001318	4.300241
267.545000	1.955557	1.570148	0.000590	9.641080	0.001327	4.285817
267.565000	1.955557	1.566604	0.000593	9.619319	0.001333	4.276144
267.585000	1.955557	1.567177	0.000592	9.622837	0.001332	4.277707
267.605000	1.955557	1.569368	0.000591	9.636290	0.001328	4.283688
267.625000	1.955557	1.566543	0.000593	9.618947	0.001333	4.275978
267.645000	1.955557	1.572392	0.000588	9.654859	0.001323	4.291942
267.665000	1.955557	1.568287	0.000592	9.629657	0.001330	4.280739
267.685000	1.955557	1.577177	0.000585	9.684243	0.001315	4.305005
267.705000	1.955557	1.567251	0.000592	9.623294	0.001332	4.277910
267.725000	1.955557	1.571895	0.000589	9.651806	0.001324	4.290585
267.745000	1.955557	1.570572	0.000590	9.643685	0.001326	4.286975
267.765000	1.955557	1.571149	0.000589	9.647227	0.001325	4.288550
267.784000	1.955557	1.575360	0.000586	9.673085	0.001318	4.300045
267.804000	1.955557	1.569862	0.000590	9.639327	0.001328	4.285038
267.824000	1.955557	1.573725	0.000587	9.663045	0.001321	4.295581
267.844000	1.955557	1.569193	0.000591	9.635216	0.001329	4.283210
267.864000	1.955557	1.574809	0.000587	9.669702	0.001319	4.298541
267.884000	1.955557	1.572242	0.000589	9.653941	0.001324	4.291534
267.904000	1.955557	1.566367	0.000593	9.617864	0.001334	4.275497
267.924000	1.955557	1.568408	0.000591	9.630394	0.001330	4.281067
267.944000	1.955557	1.568922	0.000591	9.633555	0.001329	4.282472
267.964000	1.955557	1.568430	0.000591	9.630534	0.001330	4.281129
267.984000	1.955557	1.569516	0.000591	9.637197	0.001328	4.284091
268.004000	1.955557	1.568651	0.000591	9.631890	0.001330	4.281732
268.024000	1.955557	1.570479	0.000590	9.643112	0.001327	4.286721
268.044000	1.955557	1.562823	0.000596	9.596102	0.001340	4.265822
268.064000	1.955557	1.564110	0.000595	9.604006	0.001337	4.269336
268.084000	1.955557	1.571543	0.000589	9.649646	0.001325	4.289625
268.104000	1.955557	1.564788	0.000594	9.608170	0.001336	4.271187
268.124000	1.955557	1.565259	0.000594	9.611058	0.001335	4.272471
268.144000	1.955557	1.570239	0.000590	9.641638	0.001327	4.286065
268.164000	1.955557	1.562256	0.000596	9.592622	0.001341	4.264275
268.184000	1.955557	1.573704	0.000587	9.662918	0.001321	4.295525
268.204000	1.955557	1.578022	0.000584	9.689429	0.001314	4.307310
268.224000	1.955557	1.573091	0.000588	9.659149	0.001322	4.293849
268.244000	1.955557	1.571200	0.000589	9.647543	0.001325	4.288690
268.264000	1.955557	1.562162	0.000596	9.592044	0.001341	4.264019
268.284000	1.955557	1.570488	0.000590	9.643166	0.001327	4.286745
268.304000	1.955557	1.575158	0.000586	9.671841	0.001319	4.299491
268.324000	1.955557	1.575038	0.000586	9.671109	0.001319	4.299166
268.344000	1.955557	1.575708	0.000586	9.675218	0.001318	4.300993
268.364000	1.955557	1.569350	0.000591	9.636179	0.001329	4.283639
268.384000	1.955557	1.573147	0.000588	9.659497	0.001322	4.294004
268.404000	1.955557	1.575230	0.000586	9.672283	0.001319	4.299688
268.424000	1.955557	1.570901	0.000590	9.645707	0.001326	4.287874
268.444000	1.955557	1.571845	0.000589	9.651498	0.001324	4.290448
268.464000	1.955557	1.566179	0.000593	9.616709	0.001334	4.274983
268.484000	1.955557	1.565703	0.000593	9.613790	0.001335	4.273686
268.504000	1.955557	1.575184	0.000586	9.672005	0.001319	4.299564
268.524000	1.955557	1.567005	0.000592	9.621782	0.001332	4.277238
268.544000	1.955557	1.573095	0.000588	9.659173	0.001322	4.293860
268.564000	1.955557	1.570905	0.000590	9.645729	0.001326	4.287883
268.584000	1.955557	1.576418	0.000585	9.679578	0.001317	4.302931
268.604000	1.955557	1.577125	0.000585	9.683919	0.001315	4.304861
268.624000	1.955557	1.568757	0.000591	9.632538	0.001330	4.282020
268.644000	1.955557	1.572087	0.000589	9.652988	0.001324	4.291111
268.664000	1.955557	1.572622	0.000588	9.656274	0.001323	4.292571
268.684000	1.955557	1.570103	0.000590	9.640804	0.001327	4.285694
268.704000	1.955557	1.575324	0.000586	9.672864	0.001318	4.299946
268.724000	1.955557	1.576618	0.000585	9.680809	0.001316	4.303478
268.744000	1.955557	1.576157	0.000586	9.677980	0.001317	4.302220
268.764000	1.955557	1.569942	0.000590	9.639813	0.001328	4.285254
268.784000	1.955557	1.572267	0.000589	9.654095	0.001324	4.291603
268.804000	1.955557	1.570943	0.000590	9.645963	0.001326	4.287988
268.824000	1.955557	1.568625	0.000591	9.631728	0.001330	4.281660
268.844000	1.955557	1.571710	0.000589	9.650672	0.001325	4.290081
268.864000	1.955557	1.575737	0.000586	9.675402	0.001318	4.301074
268.884000	1.955557	1.564459	0.000594	9.606147	0.001337	4.270288
268.904000	1.955557	1.572436	0.000588	9.655129	0.001323	4.292062
268.924000	1.955557	1.567198	0.000592	9.622970	0.001332	4.277766
268.944000	1.955557	1.572231	0.000589	9.653868	0.001324	4.291502
268.964000	1.955557	1.576401	0.000585	9.679478	0.001317	4.302886
268.984000	1.955557	1.575170	0.000586	9.671916	0.001319	4.299525
269.004000	1.955557	1.573431	0.000588	9.661239	0.001322	4.294778
269.024000	1.955557	1.572486	0.000588	9.655437	0.001323	4.292199
269.044000	1.955557	1.577033	0.000585	9.683358	0.001316	4.304611
269.064000	1.955557	1.571541	0.000589	9.649632	0.001325	4.289619
269.084000	1.955557	1.574344	0.000587	9.666843	0.001320	4.297270
269.104000	1.955557	1.572535	0.000588	9.655737	0.001323	4.292332
269.124000	1.955557	1.580631	0.000582	9.705450	0.001309	4.314432
269.144000	1.955557	1.575491	0.000586	9.673890	0.001318	4.300402
269.164000	1.955557	1.573647	0.000587	9.662564	0.001321	4.295368
269.184000	1.955557	1.576617	0.000585	9.680801	0.001316	4.303475
269.204000	1.955557	1.574838	0.000587	9.669878	0.001319	4.298619
269.224000	1.955557	1.577711	0.000584	9.687521	0.001314	4.306462
269.244000	1.955557	1.573121	0.000588	9.659338	0.001322	4.293933
269.264000	1.955557	1.580217	0.000583	9.702904	0.001310	4.313300
269.284000	1.955557	1.580243	0.000583	9.703066	0.001310	4.313372
269.304000	1.955557	1.579270	0.000583	9.697094	0.001312	4.310717
269.324000	1.955557	1.578809	0.000584	9.694262	0.001313	4.309458
269.344000	1.955557	1.576776	0.000585	9.681776	0.001316	4.303908
269.364000	1.955557	1.575635	0.000586	9.674770	0.001318	4.300793
269.384000	1.955557	1.577966	0.000584	9.689087	0.001314	4.307158
269.404000	1.955557	1.571896	0.000589	9.651814	0.001324	4.290589
269.424000	1.955557	1.571882	0.000589	9.651730	0.001324	4.290551
269.444000	1.955557	1.572570	0.000588	9.655950	0.001323	4.292427
269.464000	1.955557	1.574740	0.000587	9.669278	0.001319	4.298352
269.484000	1.955557	1.572878	0.000588	9.657842	0.001323	4.293269
269.504000	1.955557	1.565933	0.000593	9.615200	0.001334	4.274312
269.524000	1.955557	1.570433	0.000590	9.642829	0.001327	4.286595
269.544000	1.955557	1.581219	0.000582	9.709062	0.001308	4.316038
269.564000	1.955557	1.571458	0.000589	9.649122	0.001325	4.289392
269.584000	1.955557	1.576324	0.000585	9.679003	0.001317	4.302675
269.604000	1.955557	1.576302	0.000585	9.678865	0.001317	4.302614
269.624000	1.955557	1.573411	0.000588	9.661117	0.001322	4.294724
269.644000	1.955557	1.573309	0.000588	9.660488	0.001322	4.294445
269.664000	1.955557	1.574006	0.000587	9.664773	0.001321	4.296349
269.684000	1.955557	1.573132	0.000588	9.659403	0.001322	4.293962
269.704000	1.955557	1.582540	0.000581	9.717169	0.001306	4.319642
269.724000	1.955557	1.576033	0.000586	9.677218	0.001317	4.301882
269.744000	1.955557	1.574753	0.000587	9.669354	0.001319	4.298386
269.764000	1.955557	1.578944	0.000584	9.695088	0.001312	4.309826
269.784000	1.955557	1.567888	0.000592	9.627205	0.001331	4.279649
269.804000	1.955557	1.574532	0.000587	9.668002	0.001320	4.297785
269.824000	1.955557	1.567841	0.000592	9.626917	0.001331	4.279521
269.844000	1.955557	1.574986	0.000586	9.670788	0.001319	4.299023
269.864000	1.955557	1.567121	0.000592	9.622497	0.001332	4.277556
269.884000	1.955557	1.573416	0.000588	9.661144	0.001322	4.294736
269.904000	1.955557	1.579263	0.000583	9.697051	0.001312	4.310698
269.924000	1.955557	1.574380	0.000587	9.667067	0.001320	4.297369
269.944000	1.955557	1.576524	0.000585	9.680231	0.001316	4.303221
269.964000	1.955557	1.575060	0.000586	9.671244	0.001319	4.299226
269.984000	1.955557	1.568615	0.000591	9.631665	0.001330	4.281632
270.004000	1.955557	1.567701	0.000592	9.626058	0.001331	4.279139
270.024000	1.955557	1.571090	0.000589	9.646862	0.001326	4.288388
270.044000	1.955557	1.574012	0.000587	9.664808	0.001321	4.296365
270.064000	1.955557	1.569208	0.000591	9.635310	0.001329	4.283252
270.084000	1.955557	1.571694	0.000589	9.650575	0.001325	4.290038
270.104000	1.955557	1.571306	0.000589	9.648193	0.001325	4.288979
270.124000	1.955557	1.567896	0.000592	9.627251	0.001331	4.279670
270.144000	1.955557	1.574037	0.000587	9.664959	0.001321	4.296432
270.164000	1.955557	1.575968	0.000586	9.676816	0.001317	4.301703
270.184000	1.955557	1.571899	0.000589	9.651830	0.001324	4.290596
270.204000	1.955557	1.567185	0.000592	9.622886	0.001332	4.277729
270.224000	1.955557	1.574346	0.000587	9.666857	0.001320	4.297276
270.244000	1.955557	1.568956	0.000591	9.633760	0.001329	4.282563
270.264000	1.955557	1.574428	0.000587	9.667359	0.001320	4.297499
270.284000	1.955557	1.575560	0.000586	9.674311	0.001318	4.300589
270.304000	1.955557	1.572891	0.000588	9.657926	0.001323	4.293306
270.324000	1.955557	1.572450	0.000588	9.655215	0.001323	4.292101
270.344000	1.955557	1.577605	0.000585	9.686870	0.001315	4.306172
270.364000	1.955557	1.576278	0.000586	9.678722	0.001317	4.302550
270.384000	1.955557	1.575774	0.000586	9.675623	0.001318	4.301173
270.404000	1.955557	1.570010	0.000590	9.640235	0.001327	4.285441
270.424000	1.955557	1.565078	0.000594	9.609949	0.001336	4.271978
270.444000	1.955557	1.568677	0.000591	9.632049	0.001330	4.281802
270.464000	1.955557	1.572773	0.000588	9.657197	0.001323	4.292982
270.484000	1.955557	1.569882	0.000590	9.639446	0.001328	4.285091
270.504000	1.955557	1.580751	0.000582	9.706184	0.001309	4.314758
270.524000	1.955557	1.573190	0.000588	9.659759	0.001322	4.294121
270.544000	1.955557	1.576683	0.000585	9.681206	0.001316	4.303655
270.564000	1.955557	1.581609	0.000581	9.711457	0.001308	4.317102
270.584000	1.955557	1.577073	0.000585	9.683601	0.001315	4.304719
270.604000	1.955557	1.580609	0.000582	9.705312	0.001309	4.314371
270.624000	1.955557	1.579036	0.000583	9.695652	0.001312	4.310076
270.644000	1.955557	1.571845	0.000589	9.651503	0.001324	4.290451
270.664000	1.955557	1.578851	0.000584	9.694521	0.001312	4.309574
270.684000	1.955557	1.582310	0.000581	9.715760	0.001307	4.319015
270.704000	1.955557	1.574629	0.000587	9.668598	0.001320	4.298050
270.724000	1.955557	1.580793	0.000582	9.706443	0.001309	4.314873
270.744000	1.955557	1.577635	0.000584	9.687051	0.001315	4.306253
270.764000	1.955557	1.571936	0.000589	9.652057	0.001324	4.290697
270.784000	1.955557	1.576473	0.000585	9.679918	0.001316	4.303082
270.804000	1.955557	1.577796	0.000584	9.688042	0.001314	4.306693
270.824000	1.955557	1.577470	0.000585	9.686041	0.001315	4.305804
270.844000	1.955557	1.576057	0.000586	9.677364	0.001317	4.301947
270.864000	1.955557	1.572473	0.000588	9.655356	0.001323	4.292163
270.884000	1.955557	1.583542	0.000580	9.723322	0.001305	4.322377
270.904000	1.955557	1.575499	0.000586	9.673936	0.001318	4.300423
270.924000	1.955557	1.578942	0.000584	9.695080	0.001312	4.309822
270.944000	1.955557	1.574458	0.000587	9.667545	0.001320	4.297582
270.964000	1.955557	1.573691	0.000587	9.662837	0.001321	4.295489
270.984000	1.955557	1.568992	0.000591	9.633982	0.001329	4.282662
271.004000	1.955557	1.570625	0.000590	9.644009	0.001326	4.287119
271.024000	1.955557	1.565338	0.000594	9.611544	0.001335	4.272687
271.044000	1.955557	1.574510	0.000587	9.667864	0.001320	4.297723
271.064000	1.955557	1.571085	0.000589	9.646833	0.001326	4.288374
271.084000	1.955557	1.573030	0.000588	9.658779	0.001322	4.293685
271.104000	1.955557	1.573179	0.000588	9.659692	0.001322	4.294091
271.124000	1.955557	1.579332	0.000583	9.697472	0.001312	4.310885
271.144000	1.955557	1.580224	0.000583	9.702953	0.001310	4.313322
271.164000	1.955557	1.573203	0.000588	9.659837	0.001322	4.294155
271.184000	1.955557	1.577114	0.000585	9.683852	0.001315	4.304831
271.204000	1.955557	1.581704	0.000581	9.712037	0.001308	4.317360
271.224000	1.955557	1.578549	0.000584	9.692664	0.001313	4.308748
271.244000	1.955557	1.578176	0.000584	9.690374	0.001314	4.307730
271.264000	1.955557	1.577500	0.000585	9.686222	0.001315	4.305884
271.284000	1.955557	1.577963	0.000584	9.689065	0.001314	4.307148
271.304000	1.955557	1.579029	0.000583	9.695615	0.001312	4.310060
271.324000	1.955557	1.573841	0.000587	9.663755	0.001321	4.295897
271.344000	1.955557	1.573492	0.000588	9.661617	0.001322	4.294946
271.364000	1.955557	1.572924	0.000588	9.658123	0.001322	4.293393
271.384000	1.955557	1.579572	0.000583	9.698943	0.001311	4.311539
271.404000	1.955557	1.567711	0.000592	9.626117	0.001331	4.279166
271.424000	1.955557	1.570277	0.000590	9.641873	0.001327	4.286170
271.444000	1.955557	1.573820	0.000587	9.663631	0.001321	4.295842
271.464000	1.955557	1.571872	0.000589	9.651668	0.001324	4.290524
271.484000	1.955557	1.570520	0.000590	9.643364	0.001327	4.286832
271.504000	1.955557	1.574779	0.000587	9.669516	0.001319	4.298458
271.524000	1.955557	1.570566	0.000590	9.643650	0.001326	4.286959
271.544000	1.955557	1.567849	0.000592	9.626965	0.001331	4.279542
271.564000	1.955557	1.561406	0.000597	9.587403	0.001342	4.261956
271.584000	1.955557	1.572719	0.000588	9.656868	0.001323	4.292835
271.604000	1.955557	1.568236	0.000592	9.629338	0.001330	4.280597
271.624000	1.955557	1.566524	0.000593	9.618828	0.001333	4.275925
271.644000	1.955557	1.570775	0.000590	9.644932	0.001326	4.287529
271.664000	1.955557	1.570595	0.000590	9.643825	0.001326	4.287037
271.684000	1.955557	1.570906	0.000590	9.645734	0.001326	4.287886
271.704000	1.955557	1.576947	0.000585	9.682831	0.001316	4.304377
271.724000	1.955557	1.577758	0.000584	9.687810	0.001314	4.306590
271.744000	1.955557	1.574015	0.000587	9.664827	0.001321	4.296373
271.764000	1.955557	1.570793	0.000590	9.645043	0.001326	4.287579
271.784000	1.955557	1.571872	0.000589	9.651668	0.001324	4.290524
271.804000	1.955557	1.576364	0.000585	9.679251	0.001317	4.302786
271.824000	1.955557	1.572050	0.000589	9.652759	0.001324	4.291009
271.844000	1.955557	1.575894	0.000586	9.676363	0.001317	4.301501
271.864000	1.955557	1.575826	0.000586	9.675944	0.001318	4.301315
271.884000	1.955557	1.567994	0.000592	9.627856	0.001331	4.279939
271.904000	1.955557	1.575242	0.000586	9.672362	0.001319	4.299723
271.924000	1.955557	1.571156	0.000589	9.647267	0.001325	4.288568
271.944000	1.955557	1.577720	0.000584	9.687575	0.001314	4.306486
271.964000	1.955557	1.575482	0.000586	9.673836	0.001318	4.300378
271.984000	1.955557	1.571888	0.000589	9.651765	0.001324	4.290567
272.004000	1.955557	1.572565	0.000588	9.655920	0.001323	4.292414
272.024000	1.955557	1.569300	0.000591	9.635872	0.001329	4.283502
272.044000	1.955557	1.576917	0.000585	9.682642	0.001316	4.304293
272.064000	1.955557	1.571137	0.000589	9.647151	0.001325	4.288516
272.084000	1.955557	1.569706	0.000590	9.638369	0.001328	4.284612
272.104000	1.955557	1.577312	0.000585	9.685067	0.001315	4.305371
272.124000	1.955557	1.578054	0.000584	9.689624	0.001314	4.307397
272.144000	1.955557	1.578806	0.000584	9.694243	0.001313	4.309450
272.164000	1.955557	1.574121	0.000587	9.665475	0.001320	4.296661
272.184000	1.955557	1.567455	0.000592	9.624544	0.001332	4.278466
272.204000	1.955557	1.568378	0.000591	9.630213	0.001330	4.280986
272.224000	1.955557	1.567991	0.000592	9.627837	0.001331	4.279930
272.244000	1.955557	1.577308	0.000585	9.685045	0.001315	4.305361
272.264000	1.955557	1.568221	0.000592	9.629249	0.001330	4.280558
272.284000	1.955557	1.573049	0.000588	9.658893	0.001322	4.293735
272.304000	1.955557	1.574440	0.000587	9.667435	0.001320	4.297533
272.324000	1.955557	1.572529	0.000588	9.655699	0.001323	4.292316
272.344000	1.955557	1.567927	0.000592	9.627443	0.001331	4.279755
272.364000	1.955557	1.572047	0.000589	9.652742	0.001324	4.291001
272.384000	1.955557	1.577392	0.000585	9.685563	0.001315	4.305592
272.404000	1.955557	1.579703	0.000583	9.699751	0.001311	4.311898
272.424000	1.955557	1.575679	0.000586	9.675040	0.001318	4.300913
272.444000	1.955557	1.572610	0.000588	9.656201	0.001323	4.292539
272.464000	1.955557	1.572975	0.000588	9.658436	0.001322	4.293533
272.484000	1.955557	1.573324	0.000588	9.660585	0.001322	4.294488
272.504000	1.955557	1.571842	0.000589	9.651484	0.001324	4.290442
272.524000	1.955557	1.570359	0.000590	9.642378	0.001327	4.286394
272.544000	1.955557	1.573415	0.000588	9.661139	0.001322	4.294734
272.564000	1.955557	1.568485	0.000591	9.630872	0.001330	4.281279
272.584000	1.955557	1.564820	0.000594	9.608364	0.001336	4.271274
272.604000	1.955557	1.576436	0.000585	9.679689	0.001317	4.302980
272.624000	1.955557	1.564173	0.000595	9.604395	0.001337	4.269509
272.644000	1.955557	1.561809	0.000596	9.589876	0.001341	4.263055
272.664000	1.955557	1.565839	0.000593	9.614622	0.001334	4.274055
272.684000	1.955557	1.569694	0.000590	9.638291	0.001328	4.284577
272.704000	1.955557	1.566021	0.000593	9.615742	0.001334	4.274554
272.724000	1.955557	1.570024	0.000590	9.640318	0.001327	4.285478
272.744000	1.955557	1.565617	0.000594	9.613261	0.001335	4.273451
272.764000	1.955557	1.569533	0.000591	9.637305	0.001328	4.284139
272.784000	1.955557	1.573689	0.000587	9.662821	0.001321	4.295482
272.804000	1.955557	1.572832	0.000588	9.657562	0.001323	4.293144
272.824000	1.955557	1.577386	0.000585	9.685526	0.001315	4.305575
272.844000	1.955557	1.576273	0.000586	9.678693	0.001317	4.302537
272.864000	1.955557	1.575271	0.000586	9.672540	0.001319	4.299802
272.884000	1.955557	1.572593	0.000588	9.656096	0.001323	4.292492
272.904000	1.955557	1.573897	0.000587	9.664103	0.001321	4.296052
272.924000	1.955557	1.566120	0.000593	9.616347	0.001334	4.274822
272.944000	1.955557	1.571010	0.000589	9.646376	0.001326	4.288172
272.964000	1.955557	1.569345	0.000591	9.636150	0.001329	4.283625
272.984000	1.955557	1.572984	0.000588	9.658493	0.001322	4.293558
273.004000	1.955557	1.569366	0.000591	9.636277	0.001328	4.283682
273.024000	1.955557	1.568309	0.000592	9.629789	0.001330	4.280798
273.044000	1.955557	1.567795	0.000592	9.626633	0.001331	4.279395
273.064000	1.955557	1.573667	0.000587	9.662691	0.001321	4.295424
273.084000	1.955557	1.568481	0.000591	9.630842	0.001330	4.281266
273.104000	1.955557	1.574532	0.000587	9.668002	0.001320	4.297785
273.124000	1.955557	1.571539	0.000589	9.649622	0.001325	4.289614
273.144000	1.955557	1.568216	0.000592	9.629217	0.001330	4.280543
273.164000	1.955557	1.574391	0.000587	9.667135	0.001320	4.297399
273.184000	1.955557	1.574730	0.000587	9.669216	0.001319	4.298325
273.204000	1.955557	1.572829	0.000588	9.657545	0.001323	4.293137
273.224000	1.955557	1.571214	0.000589	9.647626	0.001325	4.288727
273.244000	1.955557	1.568418	0.000591	9.630459	0.001330	4.281095
273.264000	1.955557	1.566467	0.000593	9.618480	0.001333	4.275770
273.284000	1.955557	1.571724	0.000589	9.650761	0.001325	4.290121
273.304000	1.955557	1.566252	0.000593	9.617157	0.001334	4.275182
273.324000	1.955557	1.576731	0.000585	9.681500	0.001316	4.303785
273.344000	1.955557	1.570909	0.000590	9.645756	0.001326	4.287895
273.364000	1.955557	1.574514	0.000587	9.667891	0.001320	4.297735
273.384000	1.955557	1.574338	0.000587	9.666806	0.001320	4.297253
273.404000	1.955557	1.561905	0.000596	9.590465	0.001341	4.263317
273.424000	1.955557	1.568401	0.000591	9.630353	0.001330	4.281049
273.444000	1.955557	1.562751	0.000596	9.595664	0.001340	4.265628
273.464000	1.955557	1.567520	0.000592	9.624946	0.001332	4.278645
273.484000	1.955557	1.570918	0.000590	9.645810	0.001326	4.287919
273.504000	1.955557	1.574196	0.000587	9.665933	0.001320	4.296865
273.524000	1.955557	1.566291	0.000593	9.617400	0.001334	4.275290
273.544000	1.955557	1.570552	0.000590	9.643563	0.001326	4.286921
273.564000	1.955557	1.572121	0.000589	9.653196	0.001324	4.291203
273.584000	1.955557	1.569979	0.000590	9.640040	0.001327	4.285355
273.604000	1.955557	1.567916	0.000592	9.627378	0.001331	4.279726
273.624000	1.955557	1.576535	0.000585	9.680296	0.001316	4.303250
273.644000	1.955557	1.573939	0.000587	9.664357	0.001321	4.296164
273.664000	1.955557	1.569347	0.000591	9.636161	0.001329	4.283630
273.684000	1.955557	1.564267	0.000595	9.604973	0.001337	4.269766
273.704000	1.955557	1.565094	0.000594	9.610049	0.001336	4.272022
273.724000	1.955557	1.561953	0.000596	9.590759	0.001341	4.263447
273.744000	1.955557	1.565337	0.000594	9.611539	0.001335	4.272685
273.764000	1.955557	1.574075	0.000587	9.665196	0.001321	4.296538
273.784000	1.955557	1.567948	0.000592	9.627575	0.001331	4.279814
273.804000	1.955557	1.567456	0.000592	9.624552	0.001332	4.278470
273.824000	1.955557	1.570399	0.000590	9.642621	0.001327	4.286502
273.844000	1.955557	1.572534	0.000588	9.655731	0.001323	4.292330
273.864000	1.955557	1.568689	0.000591	9.632122	0.001330	4.281835
273.884000	1.955557	1.569876	0.000590	9.639408	0.001328	4.285074
273.904000	1.955557	1.562994	0.000596	9.597154	0.001339	4.266291
273.924000	1.955557	1.571330	0.000589	9.648339	0.001325	4.289044
273.944000	1.955557	1.573195	0.000588	9.659789	0.001322	4.294134
273.964000	1.955557	1.566660	0.000593	9.619662	0.001333	4.276296
273.984000	1.955557	1.570758	0.000590	9.644824	0.001326	4.287481
274.004000	1.955557	1.570039	0.000590	9.640410	0.001327	4.285519
274.024000	1.955557	1.569743	0.000590	9.638593	0.001328	4.284712
274.044000	1.955557	1.576320	0.000585	9.678981	0.001317	4.302666
274.064000	1.955557	1.575277	0.000586	9.672572	0.001318	4.299816
274.084000	1.955557	1.571751	0.000589	9.650923	0.001324	4.290193
274.104000	1.955557	1.572463	0.000588	9.655294	0.001323	4.292136
274.124000	1.955557	1.575368	0.000586	9.673131	0.001318	4.300065
274.144000	1.955557	1.565652	0.000594	9.613477	0.001335	4.273547
274.164000	1.955557	1.575137	0.000586	9.671714	0.001319	4.299435
274.184000	1.955557	1.571083	0.000589	9.646825	0.001326	4.288371
274.204000	1.955557	1.572351	0.000588	9.654611	0.001323	4.291832
274.224000	1.955557	1.569613	0.000591	9.637797	0.001328	4.284357
274.244000	1.955557	1.574430	0.000587	9.667372	0.001320	4.297505
274.264000	1.955557	1.569886	0.000590	9.639473	0.001328	4.285103
274.284000	1.955557	1.567663	0.000592	9.625823	0.001331	4.279035
274.304000	1.955557	1.565111	0.000594	9.610154	0.001336	4.272069
274.324000	1.955557	1.567649	0.000592	9.625734	0.001331	4.278995
274.344000	1.955557	1.567825	0.000592	9.626814	0.001331	4.279475
274.364000	1.955557	1.570483	0.000590	9.643137	0.001327	4.286731
274.384000	1.955557	1.574183	0.000587	9.665855	0.001320	4.296831
274.404000	1.955557	1.571281	0.000589	9.648040	0.001325	4.288911
274.424000	1.955557	1.574572	0.000587	9.668244	0.001320	4.297893
274.444000	1.955557	1.572548	0.000588	9.655820	0.001323	4.292370
274.464000	1.955557	1.566340	0.000593	9.617700	0.001334	4.275424
274.484000	1.955557	1.568459	0.000591	9.630710	0.001330	4.281207
274.504000	1.955557	1.575279	0.000586	9.672586	0.001318	4.299822
274.524000	1.955557	1.563636	0.000595	9.601096	0.001338	4.268043
274.544000	1.955557	1.575054	0.000586	9.671206	0.001319	4.299209
274.564000	1.955557	1.566139	0.000593	9.616466	0.001334	4.274875
274.584000	1.955557	1.579891	0.000583	9.700903	0.001311	4.312411
274.604000	1.955557	1.572299	0.000589	9.654289	0.001324	4.291689
274.624000	1.955557	1.571367	0.000589	9.648569	0.001325	4.289146
274.644000	1.955557	1.565103	0.000594	9.610103	0.001336	4.272046
274.664000	1.955557	1.568313	0.000592	9.629813	0.001330	4.280809
274.684000	1.955557	1.571352	0.000589	9.648471	0.001325	4.289103
274.704000	1.955557	1.566640	0.000593	9.619538	0.001333	4.276241
274.724000	1.955557	1.573693	0.000587	9.662845	0.001321	4.295492
274.744000	1.955557	1.571090	0.000589	9.646868	0.001326	4.288390
274.764000	1.955557	1.573434	0.000588	9.661258	0.001322	4.294787
274.784000	1.955557	1.573299	0.000588	9.660431	0.001322	4.294419
274.804000	1.955557	1.571439	0.000589	9.649006	0.001325	4.289340
274.824000	1.955557	1.574029	0.000587	9.664913	0.001321	4.296412
274.844000	1.955557	1.572247	0.000589	9.653971	0.001324	4.291548
274.864000	1.955557	1.569919	0.000590	9.639673	0.001328	4.285192
274.884000	1.955557	1.570938	0.000590	9.645934	0.001326	4.287975
274.904000	1.955557	1.571688	0.000589	9.650534	0.001325	4.290020
274.924000	1.955557	1.576806	0.000585	9.681962	0.001316	4.303991
274.944000	1.955557	1.573421	0.000588	9.661177	0.001322	4.294751
274.964000	1.955557	1.572684	0.000588	9.656652	0.001323	4.292739
274.984000	1.955557	1.569565	0.000591	9.637500	0.001328	4.284225
275.004000	1.955557	1.571458	0.000589	9.649125	0.001325	4.289393
275.024000	1.955557	1.568261	0.000592	9.629495	0.001330	4.280667
275.044000	1.955557	1.569664	0.000590	9.638107	0.001328	4.284495
275.064000	1.955557	1.572568	0.000588	9.655939	0.001323	4.292422
275.084000	1.955557	1.573483	0.000588	9.661560	0.001322	4.294921
275.104000	1.955557	1.572832	0.000588	9.657564	0.001323	4.293145
275.124000	1.955557	1.578852	0.000584	9.694524	0.001312	4.309575
275.144000	1.955557	1.577581	0.000585	9.686722	0.001315	4.306106
275.164000	1.955557	1.575743	0.000586	9.675434	0.001318	4.301089
275.184000	1.955557	1.569270	0.000591	9.635691	0.001329	4.283421
275.204000	1.955557	1.573674	0.000587	9.662734	0.001321	4.295443
275.224000	1.955557	1.570632	0.000590	9.644055	0.001326	4.287139
275.244000	1.955557	1.571138	0.000589	9.647159	0.001325	4.288520
275.264000	1.955557	1.579965	0.000583	9.701357	0.001311	4.312612
275.284000	1.955557	1.578998	0.000583	9.695423	0.001312	4.309974
275.304000	1.955557	1.576217	0.000586	9.678344	0.001317	4.302382
275.324000	1.955557	1.573474	0.000588	9.661500	0.001322	4.294895
275.344000	1.955557	1.575253	0.000586	9.672426	0.001319	4.299752
275.364000	1.955557	1.569144	0.000591	9.634916	0.001329	4.283077
275.384000	1.955557	1.563560	0.000595	9.600629	0.001338	4.267835
275.404000	1.955557	1.571212	0.000589	9.647613	0.001325	4.288721
275.424000	1.955557	1.567191	0.000592	9.622924	0.001332	4.277746
275.444000	1.955557	1.569506	0.000591	9.637141	0.001328	4.284066
275.464000	1.955557	1.573859	0.000587	9.663865	0.001321	4.295946
275.484000	1.955557	1.566411	0.000593	9.618134	0.001333	4.275617
275.504000	1.955557	1.572415	0.000588	9.655002	0.001323	4.292006
275.524000	1.955557	1.566439	0.000593	9.618304	0.001333	4.275692
275.544000	1.955557	1.570315	0.000590	9.642108	0.001327	4.286274
275.564000	1.955557	1.575221	0.000586	9.672232	0.001319	4.299665
275.584000	1.955557	1.566794	0.000593	9.620488	0.001333	4.276663
275.604000	1.955557	1.570842	0.000590	9.645345	0.001326	4.287713
275.624000	1.955557	1.570693	0.000590	9.644425	0.001326	4.287304
275.644000	1.955557	1.574264	0.000587	9.666355	0.001320	4.297053
275.664000	1.955557	1.567987	0.000592	9.627813	0.001331	4.279919
275.684000	1.955557	1.568107	0.000592	9.628547	0.001331	4.280246
275.704000	1.955557	1.567537	0.000592	9.625046	0.001332	4.278689
275.724000	1.955557	1.567813	0.000592	9.626744	0.001331	4.279444
275.744000	1.955557	1.566006	0.000593	9.615651	0.001334	4.274513
275.764000	1.955557	1.566020	0.000593	9.615734	0.001334	4.274550
275.784000	1.955557	1.573197	0.000588	9.659802	0.001322	4.294140
275.804000	1.955557	1.566305	0.000593	9.617484	0.001334	4.275328
275.824000	1.955557	1.569480	0.000591	9.636981	0.001328	4.283995
275.844000	1.955557	1.566676	0.000593	9.619762	0.001333	4.276341
275.864000	1.955557	1.565036	0.000594	9.609692	0.001336	4.271864
275.884000	1.955557	1.569049	0.000591	9.634333	0.001329	4.282818
275.904000	1.955557	1.564648	0.000594	9.607308	0.001336	4.270804
275.924000	1.955557	1.570878	0.000590	9.645564	0.001326	4.287810
275.944000	1.955557	1.565923	0.000593	9.615140	0.001334	4.274286
275.964000	1.955557	1.564137	0.000595	9.604171	0.001337	4.269410
275.984000	1.955557	1.567730	0.000592	9.626234	0.001331	4.279217
276.004000	1.955557	1.571753	0.000589	9.650934	0.001324	4.290197
276.024000	1.955557	1.573383	0.000588	9.660947	0.001322	4.294649
276.044000	1.955557	1.572260	0.000589	9.654052	0.001324	4.291584
276.064000	1.955557	1.573301	0.000588	9.660442	0.001322	4.294424
276.084000	1.955557	1.574838	0.000587	9.669881	0.001319	4.298620
276.104000	1.955557	1.571512	0.000589	9.649454	0.001325	4.289540
276.124000	1.955557	1.577146	0.000585	9.684052	0.001315	4.304919
276.144000	1.955557	1.574200	0.000587	9.665960	0.001320	4.296877
276.164000	1.955557	1.577535	0.000585	9.686438	0.001315	4.305980
276.184000	1.955557	1.581039	0.000582	9.707955	0.001309	4.315546
276.204000	1.955557	1.580895	0.000582	9.707072	0.001309	4.315153
276.224000	1.955557	1.578121	0.000584	9.690040	0.001314	4.307581
276.244000	1.955557	1.576099	0.000586	9.677623	0.001317	4.302062
276.264000	1.955557	1.571727	0.000589	9.650774	0.001325	4.290127
276.284000	1.955557	1.566917	0.000593	9.621239	0.001333	4.276997
276.304000	1.955557	1.566479	0.000593	9.618553	0.001333	4.275803
276.324000	1.955557	1.563844	0.000595	9.602373	0.001338	4.268610
276.344000	1.955557	1.570071	0.000590	9.640607	0.001327	4.285607
276.364000	1.955557	1.569583	0.000591	9.637613	0.001328	4.284276
276.384000	1.955557	1.570770	0.000590	9.644902	0.001326	4.287516
276.404000	1.955557	1.565728	0.000593	9.613939	0.001335	4.273752
276.424000	1.955557	1.576204	0.000586	9.678263	0.001317	4.302346
276.444000	1.955557	1.567825	0.000592	9.626814	0.001331	4.279475
276.464000	1.955557	1.565721	0.000593	9.613896	0.001335	4.273733
276.484000	1.955557	1.565141	0.000594	9.610337	0.001336	4.272151
276.504000	1.955557	1.565500	0.000594	9.612540	0.001335	4.273130
276.524000	1.955557	1.570686	0.000590	9.644381	0.001326	4.287285
276.544000	1.955557	1.569838	0.000590	9.639179	0.001328	4.284972
276.564000	1.955557	1.572242	0.000589	9.653936	0.001324	4.291532
276.584000	1.955557	1.570415	0.000590	9.642721	0.001327	4.286547
276.604000	1.955557	1.572623	0.000588	9.656279	0.001323	4.292574
276.624000	1.955557	1.573029	0.000588	9.658774	0.001322	4.293683
276.644000	1.955557	1.568859	0.000591	9.633164	0.001329	4.282298
276.664000	1.955557	1.569735	0.000590	9.638547	0.001328	4.284691
276.684000	1.955557	1.566055	0.000593	9.615948	0.001334	4.274645
276.704000	1.955557	1.565223	0.000594	9.610842	0.001336	4.272375
276.724000	1.955557	1.564542	0.000594	9.606658	0.001337	4.270515
276.744000	1.955557	1.567044	0.000592	9.622019	0.001332	4.277344
276.764000	1.955557	1.568521	0.000591	9.631090	0.001330	4.281376
276.784000	1.955557	1.563755	0.000595	9.601825	0.001338	4.268367
276.804000	1.955557	1.567903	0.000592	9.627297	0.001331	4.279690
276.824000	1.955557	1.564664	0.000594	9.607408	0.001336	4.270849
276.844000	1.955557	1.563787	0.000595	9.602025	0.001338	4.268456
276.864000	1.955557	1.561287	0.000597	9.586671	0.001342	4.261630
276.884000	1.955557	1.567389	0.000592	9.624139	0.001332	4.278286
276.904000	1.955557	1.565937	0.000593	9.615227	0.001334	4.274324
276.924000	1.955557	1.565449	0.000594	9.612227	0.001335	4.272991
276.944000	1.955557	1.566387	0.000593	9.617986	0.001334	4.275551
276.964000	1.955557	1.572578	0.000588	9.656001	0.001323	4.292450
276.984000	1.955557	1.569938	0.000590	9.639792	0.001328	4.285244
277.004000	1.955557	1.564863	0.000594	9.608631	0.001336	4.271392
277.024000	1.955557	1.571346	0.000589	9.648439	0.001325	4.289088
277.044000	1.955557	1.567449	0.000592	9.624506	0.001332	4.278449
277.064000	1.955557	1.570788	0.000590	9.645008	0.001326	4.287563
277.084000	1.955557	1.563984	0.000595	9.603234	0.001338	4.268993
277.104000	1.955557	1.567602	0.000592	9.625445	0.001331	4.278867
277.124000	1.955557	1.570049	0.000590	9.640475	0.001327	4.285548
277.144000	1.955557	1.568035	0.000592	9.628107	0.001331	4.280050
277.164000	1.955557	1.570139	0.000590	9.641023	0.001327	4.285792
277.184000	1.955557	1.575666	0.000586	9.674961	0.001318	4.300879
277.204000	1.955557	1.567242	0.000592	9.623237	0.001332	4.277885
277.224000	1.955557	1.570332	0.000590	9.642213	0.001327	4.286321
277.244000	1.955557	1.572746	0.000588	9.657035	0.001323	4.292910
277.264000	1.955557	1.567438	0.000592	9.624441	0.001332	4.278420
277.284000	1.955557	1.570109	0.000590	9.640842	0.001327	4.285711
277.304000	1.955557	1.568730	0.000591	9.632373	0.001330	4.281946
277.324000	1.955557	1.563427	0.000595	9.599814	0.001339	4.267473
277.344000	1.955557	1.568769	0.000591	9.632613	0.001330	4.282053
277.364000	1.955557	1.565954	0.000593	9.615329	0.001334	4.274370
277.384000	1.955557	1.574728	0.000587	9.669200	0.001319	4.298318
277.404000	1.955557	1.575971	0.000586	9.676838	0.001317	4.301713
277.424000	1.955557	1.565837	0.000593	9.614611	0.001334	4.274051
277.444000	1.955557	1.571042	0.000589	9.646568	0.001326	4.288257
277.464000	1.955557	1.570637	0.000590	9.644084	0.001326	4.287153
277.484000	1.955557	1.567449	0.000592	9.624506	0.001332	4.278449
277.504000	1.955557	1.566647	0.000593	9.619587	0.001333	4.276263
277.524000	1.955557	1.575477	0.000586	9.673801	0.001318	4.300363
277.544000	1.955557	1.564501	0.000594	9.606409	0.001337	4.270405
277.564000	1.955557	1.572530	0.000588	9.655704	0.001323	4.292318
277.584000	1.955557	1.575647	0.000586	9.674848	0.001318	4.300828
277.604000	1.955557	1.576025	0.000586	9.677164	0.001317	4.301858
277.624000	1.955557	1.570805	0.000590	9.645116	0.001326	4.287611
277.644000	1.955557	1.571024	0.000589	9.646460	0.001326	4.288209
277.664000	1.955557	1.567082	0.000592	9.622257	0.001332	4.277449
277.684000	1.955557	1.569195	0.000591	9.635232	0.001329	4.283217
277.704000	1.955557	1.574529	0.000587	9.667983	0.001320	4.297776
277.724000	1.955557	1.564171	0.000595	9.604382	0.001337	4.269503
277.744000	1.955557	1.566079	0.000593	9.616096	0.001334	4.274711
277.764000	1.955557	1.569986	0.000590	9.640089	0.001327	4.285376
277.784000	1.955557	1.562852	0.000596	9.596282	0.001340	4.265903
277.804000	1.955557	1.565237	0.000594	9.610926	0.001335	4.272412
277.824000	1.955557	1.570097	0.000590	9.640769	0.001327	4.285679
277.844000	1.955557	1.566741	0.000593	9.620159	0.001333	4.276517
277.864000	1.955557	1.572449	0.000588	9.655207	0.001323	4.292097
277.884000	1.955557	1.566113	0.000593	9.616307	0.001334	4.274804
277.904000	1.955557	1.567586	0.000592	9.625348	0.001332	4.278824
277.924000	1.955557	1.578436	0.000584	9.691973	0.001313	4.308441
277.944000	1.955557	1.572160	0.000589	9.653436	0.001324	4.291310
277.964000	1.955557	1.568746	0.000591	9.632470	0.001330	4.281990
277.984000	1.955557	1.568892	0.000591	9.633372	0.001329	4.282390
278.004000	1.955557	1.568695	0.000591	9.632160	0.001330	4.281852
278.024000	1.955557	1.571401	0.000589	9.648777	0.001325	4.289238
278.044000	1.955557	1.571082	0.000589	9.646814	0.001326	4.288366
278.064000	1.955557	1.581309	0.000582	9.709613	0.001308	4.316282
278.084000	1.955557	1.569575	0.000591	9.637564	0.001328	4.284254
278.104000	1.955557	1.577125	0.000585	9.683922	0.001315	4.304862
278.124000	1.955557	1.577199	0.000585	9.684373	0.001315	4.305062
278.144000	1.955557	1.577151	0.000585	9.684079	0.001315	4.304931
278.164000	1.955557	1.569450	0.000591	9.636795	0.001328	4.283912
278.184000	1.955557	1.572464	0.000588	9.655299	0.001323	4.292138
278.204000	1.955557	1.571113	0.000589	9.647008	0.001326	4.288452
278.224000	1.955557	1.570813	0.000590	9.645164	0.001326	4.287633
278.244000	1.955557	1.564981	0.000594	9.609355	0.001336	4.271714
278.264000	1.955557	1.568677	0.000591	9.632046	0.001330	4.281801
278.284000	1.955557	1.574873	0.000587	9.670091	0.001319	4.298714
278.304000	1.955557	1.577695	0.000584	9.687424	0.001314	4.306418
278.324000	1.955557	1.573808	0.000587	9.663552	0.001321	4.295807
278.344000	1.955557	1.575194	0.000586	9.672065	0.001319	4.299591
278.364000	1.955557	1.573062	0.000588	9.658976	0.001322	4.293773
278.384000	1.955557	1.571755	0.000589	9.650947	0.001324	4.290203
278.404000	1.955557	1.573231	0.000588	9.660010	0.001322	4.294232
278.424000	1.955557	1.578067	0.000584	9.689705	0.001314	4.307433
278.444000	1.955557	1.573055	0.000588	9.658928	0.001322	4.293751
278.464000	1.955557	1.571242	0.000589	9.647799	0.001325	4.288804
278.484000	1.955557	1.571653	0.000589	9.650323	0.001325	4.289926
278.504000	1.955557	1.568498	0.000591	9.630950	0.001330	4.281314
278.524000	1.955557	1.567606	0.000592	9.625470	0.001331	4.278878
278.544000	1.955557	1.575345	0.000586	9.672991	0.001318	4.300003
278.564000	1.955557	1.576970	0.000585	9.682969	0.001316	4.304438
278.584000	1.955557	1.574537	0.000587	9.668029	0.001320	4.297797
278.604000	1.955557	1.571723	0.000589	9.650750	0.001325	4.290116
278.624000	1.955557	1.565458	0.000594	9.612281	0.001335	4.273015
278.644000	1.955557	1.569759	0.000590	9.638690	0.001328	4.284755
278.664000	1.955557	1.574208	0.000587	9.666012	0.001320	4.296900
278.684000	1.955557	1.570417	0.000590	9.642734	0.001327	4.286553
278.704000	1.955557	1.571981	0.000589	9.652335	0.001324	4.290820
278.724000	1.955557	1.570607	0.000590	9.643901	0.001326	4.287071
278.744000	1.955557	1.567715	0.000592	9.626142	0.001331	4.279176
278.764000	1.955557	1.569231	0.000591	9.635448	0.001329	4.283313
278.784000	1.955557	1.571868	0.000589	9.651641	0.001324	4.290512
278.804000	1.955557	1.569885	0.000590	9.639465	0.001328	4.285099
278.824000	1.955557	1.571667	0.000589	9.650410	0.001325	4.289965
278.844000	1.955557	1.572897	0.000588	9.657961	0.001323	4.293321
278.864000	1.955557	1.568355	0.000591	9.630070	0.001330	4.280923
278.884000	1.955557	1.564553	0.000594	9.606725	0.001337	4.270545
278.904000	1.955557	1.567741	0.000592	9.626304	0.001331	4.279248
278.924000	1.955557	1.565236	0.000594	9.610921	0.001335	4.272410
278.944000	1.955557	1.571926	0.000589	9.651997	0.001324	4.290670
278.964000	1.955557	1.570237	0.000590	9.641625	0.001327	4.286059
278.984000	1.955557	1.575048	0.000586	9.671168	0.001319	4.299192
279.004000	1.955557	1.568529	0.000591	9.631139	0.001330	4.281398
279.024000	1.955557	1.568726	0.000591	9.632349	0.001330	4.281936
279.044000	1.955557	1.566808	0.000593	9.620575	0.001333	4.276702
279.064000	1.955557	1.559723	0.000598	9.577068	0.001345	4.257361
279.084000	1.955557	1.571006	0.000589	9.646347	0.001326	4.288158
279.104000	1.955557	1.576495	0.000585	9.680053	0.001316	4.303142
279.124000	1.955557	1.579401	0.000583	9.697896	0.001312	4.311074
279.144000	1.955557	1.567809	0.000592	9.626717	0.001331	4.279432
279.164000	1.955557	1.568962	0.000591	9.633796	0.001329	4.282579
279.184000	1.955557	1.570712	0.000590	9.644543	0.001326	4.287357
279.204000	1.955557	1.575178	0.000586	9.671967	0.001319	4.299548
279.224000	1.955557	1.573155	0.000588	9.659546	0.001322	4.294026
279.244000	1.955557	1.568266	0.000592	9.629525	0.001330	4.280680
279.264000	1.955557	1.575344	0.000586	9.672985	0.001318	4.300000
279.284000	1.955557	1.571438	0.000589	9.649003	0.001325	4.289339
279.304000	1.955557	1.577673	0.000584	9.687286	0.001314	4.306357
279.324000	1.955557	1.566997	0.000592	9.621736	0.001333	4.277218
279.344000	1.955557	1.569151	0.000591	9.634956	0.001329	4.283095
279.364000	1.955557	1.570425	0.000590	9.642780	0.001327	4.286573
279.384000	1.955557	1.569961	0.000590	9.639935	0.001327	4.285308
279.404000	1.955557	1.566483	0.000593	9.618580	0.001333	4.275815
279.424000	1.955557	1.570461	0.000590	9.643004	0.001327	4.286673
279.444000	1.955557	1.569705	0.000590	9.638364	0.001328	4.284609
279.464000	1.955557	1.566651	0.000593	9.619606	0.001333	4.276271
279.484000	1.955557	1.569878	0.000590	9.639422	0.001328	4.285080
279.504000	1.955557	1.566149	0.000593	9.616528	0.001334	4.274903
279.524000	1.955557	1.573702	0.000587	9.662904	0.001321	4.295519
279.544000	1.955557	1.566959	0.000593	9.621501	0.001333	4.277113
279.564000	1.955557	1.570980	0.000589	9.646190	0.001326	4.288089
279.584000	1.955557	1.574828	0.000587	9.669816	0.001319	4.298591
279.604000	1.955557	1.570381	0.000590	9.642510	0.001327	4.286453
279.624000	1.955557	1.572462	0.000588	9.655291	0.001323	4.292134
279.644000	1.955557	1.572813	0.000588	9.657445	0.001323	4.293092
279.664000	1.955557	1.576153	0.000586	9.677956	0.001317	4.302210
279.684000	1.955557	1.569283	0.000591	9.635772	0.001329	4.283457
279.704000	1.955557	1.575008	0.000586	9.670923	0.001319	4.299083
279.724000	1.955557	1.572331	0.000588	9.654487	0.001323	4.291777
279.744000	1.955557	1.566902	0.000593	9.621153	0.001333	4.276959
279.764000	1.955557	1.571950	0.000589	9.652149	0.001324	4.290737
279.784000	1.955557	1.572202	0.000589	9.653693	0.001324	4.291424
279.804000	1.955557	1.570959	0.000590	9.646061	0.001326	4.288031
279.824000	1.955557	1.579661	0.000583	9.699494	0.001311	4.311784
279.844000	1.955557	1.568266	0.000592	9.629525	0.001330	4.280680
279.864000	1.955557	1.570940	0.000590	9.645944	0.001326	4.287979
279.884000	1.955557	1.572052	0.000589	9.652775	0.001324	4.291016
279.904000	1.955557	1.574815	0.000587	9.669737	0.001319	4.298556
279.924000	1.955557	1.569101	0.000591	9.634654	0.001329	4.282960
279.944000	1.955557	1.572326	0.000588	9.654454	0.001323	4.291762
279.964000	1.955557	1.568185	0.000592	9.629028	0.001330	4.280459
279.984000	1.955557	1.574923	0.000587	9.670402	0.001319	4.298852
280.004000	1.955557	1.569355	0.000591	9.636212	0.001329	4.283653
280.024000	1.955557	1.564684	0.000594	9.607532	0.001336	4.270904
280.044000	1.955557	1.567071	0.000592	9.622187	0.001332	4.277418
280.064000	1.955557	1.566954	0.000593	9.621469	0.001333	4.277099
280.084000	1.955557	1.564817	0.000594	9.608348	0.001336	4.271266
280.104000	1.955557	1.565106	0.000594	9.610121	0.001336	4.272055
280.124000	1.955557	1.564168	0.000595	9.604363	0.001337	4.269495
280.144000	1.955557	1.562330	0.000596	9.593075	0.001340	4.264477
280.164000	1.955557	1.566741	0.000593	9.620159	0.001333	4.276517
280.184000	1.955557	1.566899	0.000593	9.621131	0.001333	4.276949
280.204000	1.955557	1.565120	0.000594	9.610211	0.001336	4.272094
280.224000	1.955557	1.566689	0.000593	9.619841	0.001333	4.276375
280.244000	1.955557	1.564847	0.000594	9.608531	0.001336	4.271348
280.264000	1.955557	1.563457	0.000595	9.599995	0.001338	4.267553
280.284000	1.955557	1.567425	0.000592	9.624363	0.001332	4.278386
280.304000	1.955557	1.565657	0.000594	9.613507	0.001335	4.273560
280.324000	1.955557	1.574096	0.000587	9.665323	0.001320	4.296594
280.344000	1.955557	1.569385	0.000591	9.636395	0.001328	4.283735
280.364000	1.955557	1.570030	0.000590	9.640356	0.001327	4.285495
280.384000	1.955557	1.571157	0.000589	9.647278	0.001325	4.288572
280.404000	1.955557	1.577069	0.000585	9.683579	0.001315	4.304709
280.424000	1.955557	1.569459	0.000591	9.636852	0.001328	4.283937
280.444000	1.955557	1.566210	0.000593	9.616901	0.001334	4.275068
280.464000	1.955557	1.561267	0.000597	9.586547	0.001342	4.261575
280.484000	1.955557	1.566293	0.000593	9.617408	0.001334	4.275294
280.504000	1.955557	1.569165	0.000591	9.635043	0.001329	4.283133
280.524000	1.955557	1.565098	0.000594	9.610076	0.001336	4.272034
280.544000	1.955557	1.560644	0.000597	9.582724	0.001343	4.259876
280.564000	1.955557	1.566352	0.000593	9.617770	0.001334	4.275455
280.584000	1.955557	1.559097	0.000598	9.573224	0.001346	4.255652
280.604000	1.955557	1.563148	0.000595	9.598097	0.001339	4.266709
280.624000	1.955557	1.563722	0.000595	9.601623	0.001338	4.268277
280.644000	1.955557	1.562886	0.000596	9.596493	0.001339	4.265996
280.664000	1.955557	1.565676	0.000593	9.613620	0.001335	4.273610
280.684000	1.955557	1.565493	0.000594	9.612500	0.001335	4.273112
280.704000	1.955557	1.563859	0.000595	9.602468	0.001338	4.268652
280.724000	1.955557	1.563546	0.000595	9.600543	0.001338	4.267797
280.744000	1.955557	1.564320	0.000595	9.605297	0.001337	4.269910
280.764000	1.955557	1.568017	0.000592	9.627994	0.001331	4.280000
280.784000	1.955557	1.566525	0.000593	9.618834	0.001333	4.275928
280.804000	1.955557	1.566237	0.000593	9.617068	0.001334	4.275143
280.824000	1.955557	1.572953	0.000588	9.658304	0.001322	4.293474
280.844000	1.955557	1.568010	0.000592	9.627953	0.001331	4.279982
280.864000	1.955557	1.574514	0.000587	9.667888	0.001320	4.297734
280.884000	1.955557	1.569350	0.000591	9.636182	0.001329	4.283640
280.904000	1.955557	1.571813	0.000589	9.651306	0.001324	4.290363
280.924000	1.955557	1.565927	0.000593	9.615162	0.001334	4.274295
280.944000	1.955557	1.570833	0.000590	9.645286	0.001326	4.287687
280.964000	1.955557	1.569436	0.000591	9.636709	0.001328	4.283874
280.984000	1.955557	1.560124	0.000598	9.579533	0.001344	4.258457
281.004000	1.955557	1.568393	0.000591	9.630308	0.001330	4.281028
281.024000	1.955557	1.568072	0.000592	9.628331	0.001331	4.280150
281.044000	1.955557	1.568160	0.000592	9.628871	0.001331	4.280390
281.064000	1.955557	1.562253	0.000596	9.592605	0.001341	4.264268
281.084000	1.955557	1.564194	0.000595	9.604522	0.001337	4.269566
281.104000	1.955557	1.561052	0.000597	9.585227	0.001343	4.260988
281.124000	1.955557	1.566057	0.000593	9.615958	0.001334	4.274650
281.144000	1.955557	1.560330	0.000598	9.580797	0.001344	4.259019
281.164000	1.955557	1.568909	0.000591	9.633472	0.001329	4.282435
281.184000	1.955557	1.562564	0.000596	9.594511	0.001340	4.265116
281.204000	1.955557	1.565390	0.000594	9.611865	0.001335	4.272830
281.224000	1.955557	1.563887	0.000595	9.602635	0.001338	4.268727
281.244000	1.955557	1.567821	0.000592	9.626790	0.001331	4.279464
281.264000	1.955557	1.567655	0.000592	9.625772	0.001331	4.279012
281.284000	1.955557	1.568666	0.000591	9.631979	0.001330	4.281771
281.304000	1.955557	1.568563	0.000591	9.631350	0.001330	4.281492
281.324000	1.955557	1.567520	0.000592	9.624943	0.001332	4.278644
281.344000	1.955557	1.567782	0.000592	9.626552	0.001331	4.279359
281.364000	1.955557	1.572903	0.000588	9.657996	0.001323	4.293337
281.384000	1.955557	1.571847	0.000589	9.651511	0.001324	4.290454
281.404000	1.955557	1.566017	0.000593	9.615715	0.001334	4.274542
281.424000	1.955557	1.569006	0.000591	9.634068	0.001329	4.282700
281.444000	1.955557	1.562132	0.000596	9.591863	0.001341	4.263938
281.464000	1.955557	1.568654	0.000591	9.631908	0.001330	4.281740
281.484000	1.955557	1.565791	0.000593	9.614328	0.001335	4.273925
281.504000	1.955557	1.567587	0.000592	9.625353	0.001332	4.278826
281.524000	1.955557	1.569793	0.000590	9.638898	0.001328	4.284847
281.544000	1.955557	1.561499	0.000597	9.587973	0.001342	4.262209
281.564000	1.955557	1.569612	0.000591	9.637791	0.001328	4.284355
281.584000	1.955557	1.566934	0.000593	9.621344	0.001333	4.277044
281.604000	1.955557	1.561807	0.000596	9.589868	0.001341	4.263051
281.624000	1.955557	1.556430	0.000600	9.556850	0.001350	4.248374
281.644000	1.955557	1.560305	0.000598	9.580640	0.001344	4.258949
281.664000	1.955557	1.564673	0.000594	9.607465	0.001336	4.270874
281.684000	1.955557	1.567591	0.000592	9.625380	0.001331	4.278838
281.704000	1.955557	1.562630	0.000596	9.594919	0.001340	4.265297
281.724000	1.955557	1.565879	0.000593	9.614870	0.001334	4.274166
281.744000	1.955557	1.565318	0.000594	9.611425	0.001335	4.272634
281.764000	1.955557	1.566909	0.000593	9.621193	0.001333	4.276977
281.784000	1.955557	1.565607	0.000594	9.613196	0.001335	4.273422
281.804000	1.955557	1.570652	0.000590	9.644173	0.001326	4.287192
281.824000	1.955557	1.571925	0.000589	9.651992	0.001324	4.290668
281.844000	1.955557	1.571734	0.000589	9.650820	0.001324	4.290147
281.864000	1.955557	1.565557	0.000594	9.612894	0.001335	4.273287
281.884000	1.955557	1.569343	0.000591	9.636136	0.001329	4.283619
281.904000	1.955557	1.568796	0.000591	9.632780	0.001329	4.282128
281.924000	1.955557	1.562675	0.000596	9.595197	0.001340	4.265420
281.944000	1.955557	1.569078	0.000591	9.634511	0.001329	4.282897
281.964000	1.955557	1.564104	0.000595	9.603971	0.001337	4.269321
281.984000	1.955557	1.563854	0.000595	9.602433	0.001338	4.268637
282.004000	1.955557	1.566722	0.000593	9.620043	0.001333	4.276465
282.024000	1.955557	1.563157	0.000595	9.598156	0.001339	4.266736
282.044000	1.955557	1.561426	0.000597	9.587524	0.001342	4.262010
282.064000	1.955557	1.560978	0.000597	9.584776	0.001343	4.260788
282.084000	1.955557	1.565248	0.000594	9.610993	0.001335	4.272442
282.104000	1.955557	1.569074	0.000591	9.634487	0.001329	4.282886
282.124000	1.955557	1.565821	0.000593	9.614511	0.001334	4.274006
282.144000	1.955557	1.567446	0.000592	9.624490	0.001332	4.278442
282.164000	1.955557	1.573350	0.000588	9.660739	0.001322	4.294556
282.184000	1.955557	1.575709	0.000586	9.675229	0.001318	4.300997
282.204000	1.955557	1.571765	0.000589	9.651009	0.001324	4.290231
282.224000	1.955557	1.570199	0.000590	9.641393	0.001327	4.285956
282.244000	1.955557	1.573074	0.000588	9.659046	0.001322	4.293804
282.264000	1.955557	1.564034	0.000595	9.603537	0.001338	4.269128
282.284000	1.955557	1.569942	0.000590	9.639813	0.001328	4.285254
282.304000	1.955557	1.575245	0.000586	9.672381	0.001319	4.299731
282.324000	1.955557	1.574258	0.000587	9.666317	0.001320	4.297036
282.344000	1.955557	1.582297	0.000581	9.715679	0.001307	4.318979
282.364000	1.955557	1.585432	0.000579	9.734928	0.001301	4.327536
282.384000	1.955557	1.575682	0.000586	9.675059	0.001318	4.300922
282.404000	1.955557	1.574086	0.000587	9.665261	0.001321	4.296567
282.424000	1.955557	1.575968	0.000586	9.676816	0.001317	4.301703
282.444000	1.955557	1.582138	0.000581	9.714705	0.001307	4.318546
282.464000	1.955557	1.576885	0.000585	9.682451	0.001316	4.304208
282.484000	1.955557	1.576712	0.000585	9.681387	0.001316	4.303735
282.504000	1.955557	1.569239	0.000591	9.635502	0.001329	4.283337
282.524000	1.955557	1.571821	0.000589	9.651355	0.001324	4.290385
282.544000	1.955557	1.567707	0.000592	9.626090	0.001331	4.279154
282.564000	1.955557	1.568892	0.000591	9.633366	0.001329	4.282388
282.584000	1.955557	1.566455	0.000593	9.618407	0.001333	4.275738
282.604000	1.955557	1.567581	0.000592	9.625318	0.001332	4.278810
282.624000	1.955557	1.569841	0.000590	9.639198	0.001328	4.284980
282.644000	1.955557	1.570201	0.000590	9.641409	0.001327	4.285963
282.664000	1.955557	1.566593	0.000593	9.619249	0.001333	4.276112
282.684000	1.955557	1.571515	0.000589	9.649476	0.001325	4.289549
282.704000	1.955557	1.570769	0.000590	9.644892	0.001326	4.287511
282.724000	1.955557	1.571491	0.000589	9.649330	0.001325	4.289484
282.744000	1.955557	1.567127	0.000592	9.622532	0.001332	4.277572
282.764000	1.955557	1.568922	0.000591	9.633555	0.001329	4.282472
282.784000	1.955557	1.568115	0.000592	9.628599	0.001331	4.280269
282.804000	1.955557	1.568661	0.000591	9.631952	0.001330	4.281759
282.824000	1.955557	1.570509	0.000590	9.643299	0.001327	4.286803
282.844000	1.955557	1.573518	0.000588	9.661773	0.001321	4.295016
282.864000	1.955557	1.577888	0.000584	9.688603	0.001314	4.306943
282.884000	1.955557	1.561837	0.000596	9.590049	0.001341	4.263132
282.904000	1.955557	1.562637	0.000596	9.594960	0.001340	4.265315
282.924000	1.955557	1.563560	0.000595	9.600626	0.001338	4.267834
282.944000	1.955557	1.572677	0.000588	9.656609	0.001323	4.292720
282.964000	1.955557	1.563119	0.000595	9.597921	0.001339	4.266631
282.984000	1.955557	1.563151	0.000595	9.598118	0.001339	4.266719
283.004000	1.955557	1.565593	0.000594	9.613110	0.001335	4.273383
283.024000	1.955557	1.567230	0.000592	9.623161	0.001332	4.277851
283.044000	1.955557	1.564839	0.000594	9.608483	0.001336	4.271326
283.064000	1.955557	1.569457	0.000591	9.636838	0.001328	4.283931
283.084000	1.955557	1.568222	0.000592	9.629257	0.001330	4.280561
283.104000	1.955557	1.566086	0.000593	9.616136	0.001334	4.274729
283.124000	1.955557	1.564398	0.000594	9.605772	0.001337	4.270121
283.144000	1.955557	1.566606	0.000593	9.619333	0.001333	4.276150
283.164000	1.955557	1.564417	0.000594	9.605888	0.001337	4.270173
283.184000	1.955557	1.565071	0.000594	9.609908	0.001336	4.271960
283.204000	1.955557	1.565262	0.000594	9.611077	0.001335	4.272480
283.224000	1.955557	1.564469	0.000594	9.606209	0.001337	4.270316
283.244000	1.955557	1.561916	0.000596	9.590537	0.001341	4.263349
283.264000	1.955557	1.570305	0.000590	9.642043	0.001327	4.286245
283.284000	1.955557	1.568745	0.000591	9.632467	0.001330	4.281988
283.304000	1.955557	1.564590	0.000594	9.606955	0.001337	4.270647
283.324000	1.955557	1.561854	0.000596	9.590157	0.001341	4.263180
283.344000	1.955557	1.569327	0.000591	9.636042	0.001329	4.283577
283.364000	1.955557	1.562994	0.000596	9.597154	0.001339	4.266291
283.384000	1.955557	1.560583	0.000597	9.582352	0.001343	4.259710
283.404000	1.955557	1.568164	0.000592	9.628898	0.001331	4.280402
283.424000	1.955557	1.566538	0.000593	9.618912	0.001333	4.275962
283.444000	1.955557	1.566602	0.000593	9.619309	0.001333	4.276139
283.464000	1.955557	1.566886	0.000593	9.621050	0.001333	4.276913
283.484000	1.955557	1.572106	0.000589	9.653104	0.001324	4.291162
283.504000	1.955557	1.563660	0.000595	9.601242	0.001338	4.268108
283.524000	1.955557	1.569208	0.000591	9.635307	0.001329	4.283251
283.544000	1.955557	1.565544	0.000594	9.612813	0.001335	4.273251
283.564000	1.955557	1.563765	0.000595	9.601887	0.001338	4.268394
283.584000	1.955557	1.562152	0.000596	9.591984	0.001341	4.263992
283.604000	1.955557	1.574447	0.000587	9.667475	0.001320	4.297551
283.624000	1.955557	1.566272	0.000593	9.617284	0.001334	4.275239
283.644000	1.955557	1.575575	0.000586	9.674405	0.001318	4.300631
283.664000	1.955557	1.572667	0.000588	9.656549	0.001323	4.292694
283.684000	1.955557	1.571790	0.000589	9.651166	0.001324	4.290301
283.704000	1.955557	1.573065	0.000588	9.658992	0.001322	4.293780
283.724000	1.955557	1.572318	0.000588	9.654408	0.001324	4.291742
283.744000	1.955557	1.571451	0.000589	9.649084	0.001325	4.289375
283.764000	1.955557	1.574402	0.000587	9.667200	0.001320	4.297428
283.784000	1.955557	1.570127	0.000590	9.640953	0.001327	4.285760
283.804000	1.955557	1.570059	0.000590	9.640531	0.001327	4.285573
283.824000	1.955557	1.573786	0.000587	9.663420	0.001321	4.295748
283.844000	1.955557	1.564928	0.000594	9.609028	0.001336	4.271569
283.864000	1.955557	1.568653	0.000591	9.631903	0.001330	4.281738
283.884000	1.955557	1.565497	0.000594	9.612522	0.001335	4.273122
283.904000	1.955557	1.562478	0.000596	9.593988	0.001340	4.264883
283.924000	1.955557	1.570945	0.000590	9.645977	0.001326	4.287994
283.944000	1.955557	1.571075	0.000589	9.646773	0.001326	4.288348
283.964000	1.955557	1.569646	0.000590	9.637999	0.001328	4.284447
283.984000	1.955557	1.570671	0.000590	9.644290	0.001326	4.287244
284.004000	1.955557	1.569806	0.000590	9.638979	0.001328	4.284883
284.024000	1.955557	1.568012	0.000592	9.627967	0.001331	4.279988
284.044000	1.955557	1.572122	0.000589	9.653201	0.001324	4.291205
284.064000	1.955557	1.570028	0.000590	9.640342	0.001327	4.285489
284.084000	1.955557	1.575745	0.000586	9.675445	0.001318	4.301093
284.104000	1.955557	1.570795	0.000590	9.645051	0.001326	4.287582
284.124000	1.955557	1.566816	0.000593	9.620623	0.001333	4.276723
284.144000	1.955557	1.571672	0.000589	9.650437	0.001325	4.289977
284.164000	1.955557	1.578872	0.000584	9.694645	0.001312	4.309629
284.184000	1.955557	1.580158	0.000583	9.702548	0.001310	4.313142
284.204000	1.955557	1.576384	0.000585	9.679370	0.001317	4.302838
284.224000	1.955557	1.576126	0.000586	9.677788	0.001317	4.302135
284.244000	1.955557	1.579552	0.000583	9.698825	0.001311	4.311487
284.264000	1.955557	1.577111	0.000585	9.683836	0.001315	4.304823
284.284000	1.955557	1.570259	0.000590	9.641763	0.001327	4.286120
284.304000	1.955557	1.572352	0.000588	9.654613	0.001323	4.291833
284.324000	1.955557	1.570990	0.000589	9.646252	0.001326	4.288116
284.344000	1.955557	1.577357	0.000585	9.685345	0.001315	4.305494
284.364000	1.955557	1.573643	0.000587	9.662540	0.001321	4.295357
284.384000	1.955557	1.569226	0.000591	9.635421	0.001329	4.283301
284.404000	1.955557	1.577268	0.000585	9.684797	0.001315	4.305251
284.424000	1.955557	1.572694	0.000588	9.656717	0.001323	4.292768
284.444000	1.955557	1.571272	0.000589	9.647983	0.001325	4.288886
284.464000	1.955557	1.571131	0.000589	9.647119	0.001326	4.288502
284.484000	1.955557	1.566806	0.000593	9.620561	0.001333	4.276696
284.504000	1.955557	1.577976	0.000584	9.689146	0.001314	4.307184
284.524000	1.955557	1.574171	0.000587	9.665782	0.001320	4.296798
284.544000	1.955557	1.567924	0.000592	9.627427	0.001331	4.279748
284.564000	1.955557	1.566352	0.000593	9.617773	0.001334	4.275456
284.584000	1.955557	1.571158	0.000589	9.647281	0.001325	4.288574
284.604000	1.955557	1.576218	0.000586	9.678355	0.001317	4.302387
284.624000	1.955557	1.571140	0.000589	9.647173	0.001325	4.288526
284.644000	1.955557	1.572531	0.000588	9.655712	0.001323	4.292322
284.664000	1.955557	1.568212	0.000592	9.629193	0.001330	4.280533
284.684000	1.955557	1.564471	0.000594	9.606226	0.001337	4.270323
284.704000	1.955557	1.573305	0.000588	9.660466	0.001322	4.294435
284.724000	1.955557	1.578887	0.000584	9.694740	0.001312	4.309671
284.744000	1.955557	1.577005	0.000585	9.683182	0.001316	4.304533
284.764000	1.955557	1.574790	0.000587	9.669586	0.001319	4.298489
284.784000	1.955557	1.568991	0.000591	9.633979	0.001329	4.282660
284.804000	1.955557	1.566393	0.000593	9.618024	0.001334	4.275568
284.824000	1.955557	1.572403	0.000588	9.654929	0.001323	4.291974
284.844000	1.955557	1.567099	0.000592	9.622357	0.001332	4.277494
284.864000	1.955557	1.562920	0.000596	9.596698	0.001339	4.266088
284.884000	1.955557	1.573198	0.000588	9.659808	0.001322	4.294142
284.904000	1.955557	1.574274	0.000587	9.666414	0.001320	4.297079
284.924000	1.955557	1.568823	0.000591	9.632942	0.001329	4.282200
284.944000	1.955557	1.567196	0.000592	9.622953	0.001332	4.277759
284.964000	1.955557	1.566695	0.000593	9.619878	0.001333	4.276392
284.984000	1.955557	1.567067	0.000592	9.622165	0.001332	4.277409
285.004000	1.955557	1.568019	0.000592	9.628007	0.001331	4.280006
285.024000	1.955557	1.567878	0.000592	9.627143	0.001331	4.279622
285.044000	1.955557	1.574476	0.000587	9.667653	0.001320	4.297630
285.064000	1.955557	1.565581	0.000594	9.613037	0.001335	4.273351
285.084000	1.955557	1.564038	0.000595	9.603561	0.001338	4.269138
285.104000	1.955557	1.562977	0.000596	9.597047	0.001339	4.266243
285.124000	1.955557	1.567162	0.000592	9.622745	0.001332	4.277667
285.144000	1.955557	1.568048	0.000592	9.628185	0.001331	4.280085
285.164000	1.955557	1.571609	0.000589	9.650054	0.001325	4.289806
285.184000	1.955557	1.566928	0.000593	9.621307	0.001333	4.277027
285.204000	1.955557	1.570460	0.000590	9.642999	0.001327	4.286670
285.224000	1.955557	1.568384	0.000591	9.630248	0.001330	4.281002
285.244000	1.955557	1.574267	0.000587	9.666371	0.001320	4.297060
285.263000	1.955557	1.573368	0.000588	9.660853	0.001322	4.294607
285.283000	1.955557	1.572164	0.000589	9.653461	0.001324	4.291321
285.303000	1.955557	1.566784	0.000593	9.620424	0.001333	4.276635
285.323000	1.955557	1.578302	0.000584	9.691147	0.001313	4.308073
285.343000	1.955557	1.571596	0.000589	9.649970	0.001325	4.289769
285.363000	1.955557	1.569072	0.000591	9.634476	0.001329	4.282881
285.383000	1.955557	1.577127	0.000585	9.683935	0.001315	4.304868
285.403000	1.955557	1.563281	0.000595	9.598915	0.001339	4.267073
285.423000	1.955557	1.570347	0.000590	9.642303	0.001327	4.286360
285.443000	1.955557	1.568544	0.000591	9.631231	0.001330	4.281439
285.463000	1.955557	1.574101	0.000587	9.665350	0.001320	4.296606
285.483000	1.955557	1.571785	0.000589	9.651133	0.001324	4.290286
285.503000	1.955557	1.572475	0.000588	9.655367	0.001323	4.292168
285.523000	1.955557	1.575559	0.000586	9.674308	0.001318	4.300588
285.543000	1.955557	1.569282	0.000591	9.635761	0.001329	4.283453
285.563000	1.955557	1.566699	0.000593	9.619903	0.001333	4.276403
285.583000	1.955557	1.571037	0.000589	9.646538	0.001326	4.288244
285.603000	1.955557	1.573132	0.000588	9.659403	0.001322	4.293962
285.623000	1.955557	1.563422	0.000595	9.599781	0.001339	4.267458
285.643000	1.955557	1.567763	0.000592	9.626433	0.001331	4.279306
285.663000	1.955557	1.568114	0.000592	9.628593	0.001331	4.280266
285.683000	1.955557	1.569859	0.000590	9.639308	0.001328	4.285030
285.703000	1.955557	1.572113	0.000589	9.653147	0.001324	4.291181
285.723000	1.955557	1.574641	0.000587	9.668671	0.001320	4.298082
285.743000	1.955557	1.569531	0.000591	9.637292	0.001328	4.284133
285.763000	1.955557	1.565703	0.000593	9.613785	0.001335	4.273683
285.783000	1.955557	1.573547	0.000588	9.661949	0.001321	4.295094
285.803000	1.955557	1.566763	0.000593	9.620297	0.001333	4.276578
285.823000	1.955557	1.565653	0.000594	9.613480	0.001335	4.273548
285.843000	1.955557	1.573127	0.000588	9.659370	0.001322	4.293948
285.863000	1.955557	1.564853	0.000594	9.608566	0.001336	4.271364
285.883000	1.955557	1.568030	0.000592	9.628075	0.001331	4.280036
285.903000	1.955557	1.573625	0.000588	9.662429	0.001321	4.295308
285.923000	1.955557	1.571281	0.000589	9.648037	0.001325	4.288910
285.943000	1.955557	1.572090	0.000589	9.653004	0.001324	4.291118
285.963000	1.955557	1.575029	0.000586	9.671050	0.001319	4.299140
285.983000	1.955557	1.566806	0.000593	9.620559	0.001333	4.276695
286.003000	1.955557	1.575114	0.000586	9.671576	0.001319	4.299374
286.023000	1.955557	1.574492	0.000587	9.667756	0.001320	4.297675
286.043000	1.955557	1.567192	0.000592	9.622932	0.001332	4.277749
286.063000	1.955557	1.567686	0.000592	9.625964	0.001331	4.279097
286.083000	1.955557	1.572504	0.000588	9.655548	0.001323	4.292248
286.103000	1.955557	1.564609	0.000594	9.607071	0.001337	4.270699
286.123000	1.955557	1.572535	0.000588	9.655737	0.001323	4.292332
286.143000	1.955557	1.571603	0.000589	9.650013	0.001325	4.289788
286.163000	1.955557	1.573849	0.000587	9.663809	0.001321	4.295921
286.183000	1.955557	1.575040	0.000586	9.671120	0.001319	4.299171
286.203000	1.955557	1.569625	0.000591	9.637867	0.001328	4.284389
286.223000	1.955557	1.572225	0.000589	9.653836	0.001324	4.291488
286.243000	1.955557	1.565265	0.000594	9.611096	0.001335	4.272488
286.263000	1.955557	1.568734	0.000591	9.632400	0.001330	4.281958
286.283000	1.955557	1.569172	0.000591	9.635089	0.001329	4.283154
286.303000	1.955557	1.567397	0.000592	9.624190	0.001332	4.278309
286.323000	1.955557	1.570925	0.000590	9.645853	0.001326	4.287939
286.343000	1.955557	1.567912	0.000592	9.627349	0.001331	4.279713
286.363000	1.955557	1.570943	0.000590	9.645963	0.001326	4.287988
286.383000	1.955557	1.564984	0.000594	9.609371	0.001336	4.271721
286.403000	1.955557	1.567677	0.000592	9.625910	0.001331	4.279073
286.423000	1.955557	1.564624	0.000594	9.607165	0.001337	4.270741
286.443000	1.955557	1.566546	0.000593	9.618966	0.001333	4.275986
286.463000	1.955557	1.562521	0.000596	9.594247	0.001340	4.264998
286.483000	1.955557	1.563276	0.000595	9.598882	0.001339	4.267059
286.503000	1.955557	1.567635	0.000592	9.625650	0.001331	4.278958
286.523000	1.955557	1.569233	0.000591	9.635464	0.001329	4.283321
286.543000	1.955557	1.565613	0.000594	9.613234	0.001335	4.273439
[truncated: 1,002 more rows]
